# Supplementary material for: An improved genetic algorithm and its application in neural network adversarial attack
Source: PLoS One. 2022 May 5;17(5):e0267970. doi: 10.1371/journal.pone.0267970 (PMC9070932; doi:10.1371/journal.pone.0267970)
Supplement: S1 Data — (ZIP) [file pone.0267970.s001.zip]

Archive with 54 entries (52 files):
- test_fun.py
- data3/
- data3/10_10.csv
- data3/10_100.csv
- data3/10_30.csv
- data3/10_50.csv
- data3/11_10.csv
- data3/11_100.csv
- data3/11_30.csv
- data3/11_50.csv
- data3/1_10.csv
- data3/1_100.csv
- data3/1_30.csv
- data3/1_50.csv
- data3/1_500.csv
- data3/2_10.csv
- data3/2_100.csv
- data3/2_30.csv
- data3/2_50.csv
- data3/2_500.csv
- data3/3_10.csv
- data3/3_100.csv
- data3/3_30.csv
- data3/3_50.csv
- data3/4_10.csv
- data3/4_100.csv
- data3/4_30.csv
- data3/4_50.csv
- data3/5_10.csv
- data3/5_100.csv
- data3/5_30.csv
- data3/5_50.csv
- data3/6_10.csv
- data3/6_100.csv
- data3/6_30.csv
- data3/6_50.csv
- data3/7_10.csv
- data3/7_100.csv
- data3/7_30.csv
- data3/7_50.csv
- data3/8_10.csv
- data3/8_100.csv
- data3/8_30.csv
- data3/8_50.csv
- data3/9_10.csv
- data3/9_100.csv
- data3/9_30.csv
- data3/9_50.csv
- output3/
- output3/10.xlsx
- output3/100.xlsx
- output3/30.xlsx
- output3/50.xlsx
- analysis_of_results3.ipynb
