# Supplementary material for: An improved genetic algorithm and its application in neural network adversarial attack
Source: PLoS One. 2022 May 5;17(5):e0267970. doi: 10.1371/journal.pone.0267970 (PMC9070932; doi:10.1371/journal.pone.0267970)
Supplement: S1 Data — (ZIP) [file pone.0267970.s001.zip › data3/10_10.csv]

	GWO	PSO	SGA	IGA
0	19.906298285004087	10.496508643319679	19.8927764873297	19.346665194663057
1	15.964487956222666	10.496508643319679	19.784050370118802	14.441281277823983
2	14.038174468785765	10.496508643319679	18.492356678418417	11.66852093218905
3	13.011361612280723	10.306052706486648	18.492356678418417	10.09855853904222
4	10.447122419667227	10.306052706486648	18.454469124477633	7.056318850447122
5	6.288906477698433	10.306052706486648	16.84318979193701	6.19995610799803
6	5.560562748081246	10.261000700711687	16.843189648441488	4.523190161715206
7	3.55503114052452	10.261000700711687	16.811011312488176	3.4546912539003434
8	2.5827900091887455	10.048156601925207	16.71171356431199	2.0095224502899893
9	1.841550473230296	8.591371825872871	16.711711399338938	1.8203508675481008
10	1.5651648319264564	8.591371825872871	16.70041037782654	0.974950954929231
11	0.8403083287907731	8.591371825872871	16.70041037782654	0.37487229955756307
12	0.6357104521304433	8.045318919650297	16.61422078626094	0.20250806480730477
13	0.423217253428938	8.045318919650297	16.606323679568188	0.11221851991509313
14	0.23216433200668307	8.045318919650297	16.606323679568188	0.06664923574645742
15	0.14954395531786746	8.045318919650297	16.184064541964037	0.05883657763281436
16	0.11140627264294922	8.045318919650297	16.184064541964037	0.021038416226805357
17	0.0680531257364021	8.045318919650297	16.184064541964037	0.01977909620335483
18	0.037339478335827625	7.253621779926991	16.184064541964037	0.010339266737148467
19	0.017465269841864473	7.253621779926991	16.184064541964037	0.0060861884836183044
20	0.007676802927907733	7.253621779926991	16.184064541964037	0.003452429735752549
21	0.007676802927907733	7.253621779926991	16.135276067145945	0.0018732399598673233
22	0.0036555733987744254	7.253621779926991	16.135276067145945	0.0013700765858790653
23	0.003291183438030476	7.253621779926991	16.135276067145945	0.0008039917216220438
24	0.001863883776735964	7.253621779926991	16.06726898628997	0.0006736283292245737
25	0.0013677442694697284	7.253621779926991	15.387429674898183	0.0004649916142693833
26	0.001092655785140284	6.468107932040851	14.927475320531222	0.00030883211833243607
27	0.0005498610990497532	6.468107932040851	14.927475320531222	0.00018607155289673827
28	0.0003928965391328809	6.468107932040851	14.927126330160648	0.0001444835160211433
29	0.00023646803987320553	6.245782506935836	14.28728827448235	7.44578106055549e-05
30	0.00017179058715344198	6.245782506935836	14.278918785738554	3.175963241419666e-05
31	0.00010260510795889743	6.245782506935836	14.278918785738554	1.9569749938330716e-05
32	9.315102521201268e-05	6.245782506935836	14.27881790324863	1.0042265057297328e-05
33	4.807250668337204e-05	6.238957458847725	13.830659328006824	3.4769184691363364e-06
34	4.807250668337204e-05	6.238957458847725	13.698393406223984	2.185332413251473e-06
35	3.2774874796803743e-05	6.238957458847725	13.698393406223984	1.2227910386464202e-06
36	2.770421883058205e-05	6.238957458847725	13.698393406223984	9.455738454455798e-07
37	1.7639808082225983e-05	6.238957458847725	13.698393406223984	5.725111624776957e-07
38	1.7203402994159234e-05	6.238957458847725	13.698393406223984	3.767778271601685e-07
39	1.292107896277983e-05	6.238957458847725	13.698393406223984	2.621523411683313e-07
40	1.2090929452757138e-05	6.238957458847725	13.698393406223984	1.768336166385609e-07
41	7.941809734735017e-06	6.238957458847725	13.698393406223984	1.3092811501635992e-07
42	7.270218091992575e-06	6.238957458847725	13.698393406223984	7.203346941153654e-08
43	5.019983547516205e-06	6.238957458847725	13.698393406223984	5.830217064684007e-08
44	3.5178524950829626e-06	6.238957458847725	13.698393406223984	4.282369703290101e-08
45	3.1633820722909434e-06	6.200928873846003	13.698393406223984	2.8438727373014672e-08
46	2.632948529868173e-06	6.200928873846003	13.698393406223984	2.060211246046606e-08
47	1.5202870611297215e-06	6.200928873846003	13.698393406223984	1.5563483390934607e-08
48	1.4073442682338566e-06	6.200928873846003	13.698393406223984	8.967230957779293e-09
49	8.744679935723809e-07	6.200928873846003	13.698393406223984	6.551264863929873e-09
50	7.584259233972546e-07	6.200928873846003	13.698393406223984	5.673748137979828e-09
51	5.592857879044288e-07	6.200928873846003	13.698393406223984	3.607631970936609e-09
52	5.14328182266155e-07	6.103479008731522	13.698393406223984	2.4589543734521158e-09
53	3.858410804191692e-07	6.103479008731522	13.698393406223984	2.0552524127026572e-09
54	3.4061934117701753e-07	6.103479008731522	13.698393406223984	1.4880048304632965e-09
55	2.879886591422576e-07	6.103479008731522	13.698393406223984	1.0377054771026906e-09
56	2.6120658747075254e-07	6.103479008731522	13.698393406223984	8.152984953824216e-10
57	2.4570078638319615e-07	6.103479008731522	13.120114950728333	7.416685043892812e-10
58	2.185852037150937e-07	6.103479008731522	13.120114950728333	6.191815948852764e-10
59	2.1330466326574538e-07	6.103479008731522	13.120114950728333	5.470544017782686e-10
60	1.9714829280204071e-07	6.103479008731522	13.119295146000315	4.052975732804498e-10
61	1.667663629412175e-07	6.103479008731522	12.829755740213542	3.678981563837169e-10
62	1.5184964796688405e-07	6.103479008731522	12.829755740213542	2.9781022092834064e-10
63	1.3509495433439156e-07	6.103479008731522	12.827836549872412	2.733426818224416e-10
64	1.1189816762069427e-07	6.103479008731522	12.827836549872412	2.4758550765113796e-10
65	1.1189816762069427e-07	6.103479008731522	12.745687739647025	2.1082202650291038e-10
66	1.0093804236888104e-07	6.103479008731522	12.352862715827497	1.9880674884120708e-10
67	8.377146487603682e-08	6.103479008731522	12.054722615886318	1.7097834259516276e-10
68	7.675507562865391e-08	6.103479008731522	12.054722615886318	1.556377249301022e-10
69	6.189832335579126e-08	6.103479008731522	12.054722615886318	1.485607192819316e-10
70	5.763278965176255e-08	6.103479008731522	12.054722615886318	1.337139288182243e-10
71	5.383164536354457e-08	6.103479008731522	11.87062641057951	1.2476109034764704e-10
72	5.080102782883955e-08	6.103479008731522	11.87062641057951	1.1231593433080889e-10
73	4.5406132631597984e-08	6.103479008731522	11.87062641057951	1.0583933729435557e-10
74	3.960519068257895e-08	6.103479008731522	11.87062641057951	1.003788163700392e-10
75	3.898824774140053e-08	6.103479008731522	11.87062641057951	9.347944640580863e-11
76	3.8095621324174544e-08	6.103479008731522	11.504247565642713	8.508083126912425e-11
77	3.723068831007481e-08	6.103479008731522	11.504247565642713	7.940004209672225e-11
78	3.617297084090865e-08	6.103479008731522	11.504247565642713	7.516520739159205e-11
79	3.4862424502790645e-08	6.103479008731522	11.440956946074502	7.193579065756239e-11
80	3.371626222659074e-08	6.103479008731522	11.440956946074502	6.889466774850916e-11
81	3.371626222659074e-08	6.103479008731522	11.170689715941798	6.690870080205968e-11
82	3.3074610161776263e-08	6.103479008731522	11.170689715941798	6.56119603092975e-11
83	3.2540530714442184e-08	6.103479008731522	11.170689715941798	6.402389729487368e-11
84	3.222662359192441e-08	6.103479008731522	11.170689715941798	6.259570639599588e-11
85	3.196683850958948e-08	6.103479008731522	11.170689715941798	6.105738137307526e-11
86	3.151423344505133e-08	6.103479008731522	11.08199613086205	6.025091536798755e-11
87	3.0822310481681825e-08	6.103479008731522	11.08199613086205	5.941247493979063e-11
88	3.0403445538951246e-08	6.103479008731522	11.08199613086205	5.8129945301743646e-11
89	3.0221468438895727e-08	6.103479008731522	11.08199613086205	5.7987836754591626e-11
90	3.0019116525892287e-08	6.103479008731522	11.08199613086205	5.753308940370516e-11
91	2.982780644700256e-08	6.103479008731522	11.08199613086205	5.721334517261312e-11
92	2.972754531427313e-08	6.103479008731522	11.08199613086205	5.701439320660029e-11
93	2.9544193314023914e-08	6.103479008731522	10.846636488869033	5.665912183872024e-11
94	2.946962895933325e-08	6.103479008731522	10.57849682106349	5.652056600524702e-11
95	2.944385757430723e-08	6.103479008731522	10.57849682106349	5.63926683128102e-11
96	2.939208387786607e-08	6.103479008731522	10.48946710747876	5.615463649633057e-11
97	2.937535059643892e-08	6.103479008731522	10.394322392787805	5.6136872927936565e-11
98	2.9360088138474794e-08	6.103479008731522	10.394322392787805	5.609424036379096e-11
99	2.9359075615076335e-08	6.103479008731522	10.292802823800706	5.608713493643336e-11
100	2.9359075615076335e-08	6.103479008731522	10.255144949006501	5.608713493643336e-11
0	20.276316246380254	10.440424429150738	20.0081082677177	18.799273676150236
1	16.595214397234574	10.440424429150738	19.477559717916964	15.729368611862377
2	13.332025275564893	10.440424429150738	18.89376717302324	11.74074499065403
3	13.12177507807596	10.440424429150738	18.6981712521229	7.727446734710044
4	9.984956649980893	9.92932372163161	18.6981712521229	5.5318960217332
5	7.640232101596309	9.92932372163161	18.6981712521229	4.6257850456627345
6	6.114178747616812	9.768318818683918	18.420075271853314	3.3305123945247037
7	4.326596322929891	9.649339508124847	17.85796170960605	1.983235020284401
8	2.6480069245301796	9.649339508124847	17.857958235383297	1.3384593945182321
9	2.092459484587533	9.216567868363743	17.857958235383297	0.5386430760487078
10	1.5343841692954254	9.216567868363743	17.857958121084742	0.35578472619461055
11	0.6428362968468879	8.836125092332226	17.725157610640018	0.24399052569958402
12	0.37696617788674347	8.836125092332226	17.725157610640018	0.13039131336369936
13	0.26373987721762093	8.836125092332226	17.189490459101712	0.10147540278833889
14	0.16220422636136478	8.253701030081572	17.189490459101712	0.04965838051744642
15	0.13625550495769234	8.253701030081572	17.189490459101712	0.0296271565524191
16	0.07645597379336566	8.253701030081572	17.045597352093328	0.014693198071871638
17	0.06034760308064735	7.856133443741669	17.044066957219083	0.010887889419550323
18	0.03907189272397149	7.856133443741669	17.044066957219083	0.007259534529901135
19	0.0254769542605513	7.856133443741669	17.044066957219083	0.0041574445047065645
20	0.02287513424569143	7.856133443741669	17.044066957219083	0.0025053373114372057
21	0.01063470239916997	7.856133443741669	17.044066957219083	0.0011461277713746831
22	0.009604938695013221	7.856133443741669	16.06560807499447	0.0007925946063029876
23	0.006670727196695925	7.856133443741669	16.06560807499447	0.000546619115891378
24	0.004601149079594524	7.856133443741669	16.06560807499447	0.00041466638034082237
25	0.003349400254866186	7.856133443741669	16.06560807499447	0.00024389248030276534
26	0.0028624492995850126	7.856133443741669	16.06560807499447	0.00014398770811796524
27	0.001973218142584887	7.856133443741669	16.06560807499447	8.433758776194011e-05
28	0.0011194946555552754	7.856133443741669	16.06560807499447	5.176830376329988e-05
29	0.0009447035189009689	7.856133443741669	16.06560807499447	2.885660306661819e-05
30	0.0006812471773760542	7.856133443741669	16.06560807499447	2.1313065865502523e-05
31	0.0002994046302657871	7.856133443741669	16.06560807499447	1.6654863892018312e-05
32	0.0002537858813522753	7.856133443741669	15.929871247332196	9.557119856840046e-06
33	0.00014737396207609166	7.856133443741669	15.929871247332196	6.018572666466326e-06
34	9.910278783964444e-05	7.856133443741669	15.39814121962787	3.794892283526252e-06
35	9.910278783964444e-05	7.856133443741669	15.39814121962787	2.2278465867664465e-06
36	6.862248588790365e-05	7.856133443741669	15.370942096281127	1.3855970526499561e-06
37	6.282095989051939e-05	7.856133443741669	15.370942096281127	1.0656399216379953e-06
38	4.513807798334213e-05	7.856133443741669	15.220313840507114	7.798661951774477e-07
39	3.9520331274633946e-05	7.856133443741669	15.220313840507114	6.067864117831334e-07
40	2.4784615949347e-05	7.856133443741669	15.220313840507114	4.7713407669292e-07
41	2.1678924053691873e-05	7.856133443741669	15.220313840507114	3.521801485995013e-07
42	1.5276885126258577e-05	7.856133443741669	15.220313840507114	2.8090780590517284e-07
43	1.3402459995592864e-05	7.856133443741669	14.530604773553396	1.6018598758549274e-07
44	1.1403650706842683e-05	7.856133443741669	14.41233997156921	9.014928226136476e-08
45	8.869710626857596e-06	7.856133443741669	14.41233997156921	5.432867000720876e-08
46	8.113038831414343e-06	7.856133443741669	14.306339105652421	3.2381386905200316e-08
47	6.565528423596589e-06	7.856133443741669	14.195339211339103	2.1603395072844478e-08
48	4.8791065627717956e-06	7.856133443741669	14.195339211339103	1.6491459309264656e-08
49	3.850301784513732e-06	7.856133443741669	14.13037947359876	1.1431322111121744e-08
50	3.4049507857680794e-06	7.856133443741669	14.130378161384826	1.0228820901403424e-08
51	1.8326687940550812e-06	7.856133443741669	13.47058985231114	6.801848417836709e-09
52	1.819921259471613e-06	7.856133443741669	13.47058985231114	5.7521174490204885e-09
53	1.2821270982676936e-06	7.856133443741669	13.47058985231114	4.379345330818296e-09
54	1.1384840559180986e-06	7.856133443741669	13.47058985231114	3.4713178997947125e-09
55	8.678597116507092e-07	7.843740326084408	13.47058985231114	2.3330710696711776e-09
56	7.312884275911813e-07	7.843740326084408	13.47058985231114	2.171973267905969e-09
57	6.60492713411287e-07	7.843740326084408	13.47058985231114	1.73992775742704e-09
58	5.74005359244012e-07	7.843740326084408	13.47058985231114	1.5372028094873258e-09
59	5.159607643356878e-07	7.843740326084408	13.47058985231114	1.2470242616302585e-09
60	4.6285081056751665e-07	7.843740326084408	13.47058985231114	9.279976787013311e-10
61	4.1270220352274123e-07	7.843740326084408	13.47058985231114	7.636775656294503e-10
62	3.6145393211839405e-07	7.843740326084408	13.423117856609483	6.600626711872337e-10
63	3.027235995212152e-07	7.843740326084408	13.423117856609483	5.967071281531844e-10
64	2.949000337260088e-07	7.843740326084408	13.423117856609483	5.432387872872368e-10
65	2.728957331221693e-07	7.843740326084408	13.423117856609483	4.798299535480055e-10
66	2.5497910316474304e-07	7.843740326084408	13.423117856609483	3.910760604242114e-10
67	2.472551305920945e-07	7.843740326084408	13.423117856609483	3.6030955996579905e-10
68	2.361421107544004e-07	7.6247277222625325	13.423117856609483	3.2562796903334856e-10
69	2.1832162078183615e-07	7.6247277222625325	13.423117856609483	2.8785196448666284e-10
70	2.0718668070074386e-07	7.6247277222625325	13.368431656016648	2.7288438175787633e-10
71	1.8709243976289258e-07	7.6247277222625325	13.143684923653037	2.506763685516944e-10
72	1.8498356313401132e-07	7.6247277222625325	13.092778533588039	2.358828687931691e-10
73	1.7173250599356038e-07	7.6247277222625325	13.092778533588039	2.1724533283418168e-10
74	1.6845631778394932e-07	7.6247277222625325	13.092778533588039	1.988778031147831e-10
75	1.6207349462504794e-07	7.6247277222625325	13.092761058632423	1.8700108128655302e-10
76	1.5799338770605686e-07	7.6247277222625325	13.09038431105491	1.7380985539716676e-10
77	1.4866878617070256e-07	7.6247277222625325	13.081328326791382	1.7035661770137267e-10
78	1.4508751933206554e-07	7.6247277222625325	13.081219993437108	1.6040191397337367e-10
79	1.3985029712060282e-07	7.6247277222625325	12.589724983191326	1.5300161138043222e-10
80	1.3768647422196523e-07	7.6247277222625325	12.2659855740909	1.485145340041072e-10
81	1.3393129849603724e-07	7.6247277222625325	12.261435209911088	1.3841772172895617e-10
82	1.2953525230230412e-07	7.6247277222625325	12.261435209911088	1.3739809290314042e-10
83	1.2790422987407624e-07	7.6247277222625325	12.12732701568239	1.3054846093041306e-10
84	1.2454069464595818e-07	7.6247277222625325	12.0970503244898	1.265409999007261e-10
85	1.231899564579919e-07	7.6247277222625325	11.913558236121977	1.2184075970367303e-10
86	1.2001820737239655e-07	7.6247277222625325	11.575484427373599	1.194817578209495e-10
87	1.189164291481859e-07	7.6247277222625325	11.575484427373599	1.1790080023388327e-10
88	1.1839601343766049e-07	7.6247277222625325	11.575484427373599	1.1656142717697549e-10
89	1.1767318897071277e-07	7.6247277222625325	11.575484427373599	1.1507639285923688e-10
90	1.1700586499685528e-07	7.6247277222625325	11.575484427373599	1.1409939659756674e-10
91	1.1652681708440582e-07	7.6247277222625325	11.575484427373599	1.1323963988729702e-10
92	1.1594061222197638e-07	7.6247277222625325	11.575484427373599	1.1275647082698015e-10
93	1.15934743138979e-07	7.6247277222625325	11.575484427373599	1.1223422191619647e-10
94	1.1561290991224382e-07	7.6247277222625325	11.575484427373599	1.1186829240728002e-10
95	1.1539507527302817e-07	7.6247277222625325	11.575484427373599	1.117190784327704e-10
96	1.1528921861625463e-07	7.6247277222625325	11.575484427373599	1.1156986445826078e-10
97	1.1526843524123365e-07	7.6247277222625325	11.332418475709385	1.1148104661629077e-10
98	1.1518590214976143e-07	7.6247277222625325	11.17083267576645	1.1140999234271476e-10
99	1.1518590214976143e-07	7.6247277222625325	11.17083267576645	1.1139933420167836e-10
100	1.1518590214976143e-07	7.6247277222625325	11.17083267576645	1.1139933420167836e-10
0	19.75207296913393	10.08461785429051	19.29633358530004	19.43861055167785
1	15.181690045284094	10.08461785429051	18.54324949783252	16.136566633718996
2	12.880266299618054	10.01236126217071	17.33852274443947	10.000066930828199
3	10.648869908762387	10.01236126217071	17.33852274443947	9.377125415906034
4	7.8624323971283765	10.01236126217071	16.570337027736755	6.739476213385487
5	4.417259198764551	10.01236126217071	15.606284277617075	5.3077678995971915
6	4.417259198764551	10.01236126217071	15.319294676257837	4.3121844913297664
7	2.2268708372307526	9.85174158153504	13.943585823584717	3.321892783038319
8	2.2268708372307526	9.362877108677734	13.943585823584717	2.9460237027197462
9	1.2993970597488134	9.362877108677734	13.144158410706886	2.1552800745355083
10	0.7364832186287349	9.362877108677734	13.144158410706886	1.1656110530437052
11	0.4845150769370332	8.784181710321326	12.272209278725402	0.7326947329706681
12	0.4303438160535724	8.784181710321326	11.556710554752879	0.3950092181693816
13	0.1982778766375195	8.784181710321326	10.20142656447744	0.12656958371514238
14	0.1556994439535484	8.784181710321326	10.20142656447744	0.10408200979432225
15	0.06980997834267244	8.784181710321326	9.995586446528648	0.06041827958259249
16	0.04638237754089802	8.784181710321326	9.992047906200057	0.031065279693593073
17	0.02755088954525009	8.784181710321326	9.992047906200057	0.022627511145245638
18	0.021906508828973603	8.258903500768213	9.992047906200057	0.01683119666509869
19	0.0049398755708378594	8.258903500768213	9.992047906200057	0.009596960303607904
20	0.001567449175450708	8.258903500768213	9.992047906200057	0.006908268399560047
21	0.0010520012490542463	8.258903500768213	9.992047906200057	0.004526198700674389
22	0.0008400191218957964	8.202790528316887	9.992047906200057	0.00288625999531833
23	0.00041999123278957384	8.111847386152432	9.992047906200057	0.0017065724307383512
24	0.00030392724087890954	8.111847386152432	9.905032645703738	0.001344791525828004
25	0.0002161350331388867	8.111847386152432	9.905032645703738	0.000918137575979916
26	8.934626903256415e-05	7.725430489410675	9.905032645703738	0.00038704375363041166
27	7.72652125999862e-05	7.725430489410675	9.905032645703738	0.00035096345219587377
28	5.565049256306409e-05	7.725430489410675	9.815508858428526	0.00019484803298697173
29	3.598530582182846e-05	7.725430489410675	9.815508858428526	0.00011876257250209576
30	3.1670219499790875e-05	7.725430489410675	9.815508858428526	5.579595353255584e-05
31	1.7903811361907884e-05	7.263012477056678	9.815508858428526	2.280490770845134e-05
32	1.0792309251161925e-05	7.263012477056678	9.815508858428526	1.2708740872557911e-05
33	6.520681261168448e-06	7.263012477056678	9.815508858428526	7.565644235985047e-06
34	5.490215884140781e-06	7.263012477056678	9.815508858428526	3.935571325275333e-06
35	3.357811462212368e-06	7.263012477056678	9.815508858428526	2.67872256332069e-06
36	3.259611478956259e-06	7.263012477056678	9.815508858428526	2.2291163834786687e-06
37	2.2711977902822866e-06	7.263012477056678	9.815508858428526	1.354419631116599e-06
38	1.7132225029747872e-06	7.0093031437249635	9.815508858428526	1.0843588360565093e-06
39	1.2073326343120527e-06	7.0093031437249635	9.815508858428526	8.422144515130014e-07
40	8.697291993264855e-07	7.0093031437249635	9.815508858428526	5.102460218786575e-07
41	8.093578078849362e-07	7.0093031437249635	9.815508858428526	3.7653952889016296e-07
42	5.699053144958555e-07	7.0093031437249635	9.815508858428526	2.4574514556618965e-07
43	4.185311266446945e-07	6.894123840783131	9.815508858428526	1.369594113675987e-07
44	3.0108554627261697e-07	6.655743294504006	9.810160480181475	7.403678781159329e-08
45	2.454368837057075e-07	6.655743294504006	9.810160480181475	7.334415075277434e-08
46	1.9336303624939433e-07	6.655743294504006	9.797470543011206	4.806895548270518e-08
47	1.6567033300773915e-07	6.655743294504006	9.783185642873027	3.777036683416668e-08
48	1.288789950315561e-07	6.655743294504006	9.783185642873027	2.7447502493060938e-08
49	1.1700621671550948e-07	6.291545724932462	9.783185642873027	1.6512303080418178e-08
50	9.482366936097719e-08	6.291545724932462	9.69802188082652	1.0747836842739389e-08
51	7.76956636805437e-08	6.291545724932462	9.69802188082652	6.619796710793935e-09
52	7.124631240529311e-08	6.291545724932462	9.685256741619092	4.649877372031597e-09
53	5.9468959978659086e-08	6.291545724932462	9.675257604546509	4.330264591345667e-09
54	5.6427787331614354e-08	6.291545724932462	9.675257604546509	3.5375298246265174e-09
55	4.640573481040633e-08	6.291545724932462	9.675257604546509	2.9718525418331865e-09
56	4.068106962407114e-08	6.291545724932462	9.484525380740179	2.3903443668871205e-09
57	3.339808474223105e-08	6.291545724932462	9.484525380740179	2.1699340102543374e-09
58	2.892695905032383e-08	6.291545724932462	9.484525380740179	1.5971299838213326e-09
59	2.661664355585458e-08	6.291545724932462	9.484525380740179	1.3169700885384827e-09
60	2.3332845433543525e-08	6.291545724932462	9.484525380740179	1.2480225741740014e-09
61	1.9369388315482183e-08	6.291545724932462	9.484525380740179	1.0599845445824485e-09
62	1.8295207571128458e-08	6.291545724932462	9.484525380740179	8.834537545965304e-10
63	1.6358797427784566e-08	6.291545724932462	9.484525380740179	8.151421759805544e-10
64	1.6089501730931488e-08	6.291545724932462	9.484525380740179	6.374603067627049e-10
65	1.4106661172519352e-08	6.291545724932462	9.484525380740179	5.78353809288501e-10
66	1.2122896908550729e-08	6.291545724932462	9.484525380740179	4.407820775043092e-10
67	1.1464053262244533e-08	6.291545724932462	9.433642884203797	3.662425918093959e-10
68	1.0092624069812928e-08	6.291545724932462	9.266031804546998	3.6318015261826986e-10
69	9.250176180586323e-09	6.291545724932462	9.25090200204866	3.393130221240881e-10
70	8.828824338280583e-09	6.291545724932462	9.25090200204866	3.082019084388321e-10
71	8.001336926355407e-09	6.291545724932462	9.250900600976745	2.7943913849526325e-10
72	7.921304945313068e-09	6.291545724932462	9.144458235225573	2.675908383764636e-10
73	7.499025844737162e-09	6.291545724932462	9.123878703080637	2.4405411025441026e-10
74	7.072352037340579e-09	6.291545724932462	9.123878595788026	2.2626567286465615e-10
75	6.8546204268216115e-09	6.291545724932462	9.123878595788026	2.15298445738199e-10
76	6.6332650483502675e-09	6.291545724932462	9.123878595788026	2.0506307762957476e-10
77	6.3567751062976185e-09	6.291545724932462	9.123878595788026	1.9861490230255185e-10
78	6.1056799616210355e-09	6.291545724932462	9.123878595788026	1.8856782801890404e-10
79	5.943118441820161e-09	6.291545724932462	9.081522410684599	1.827129558762408e-10
80	5.7931655028653495e-09	6.291545724932462	9.081522410684599	1.7720624967410004e-10
81	5.520953028081976e-09	6.291545724932462	9.081522410684599	1.7071544178293152e-10
82	5.520953028081976e-09	6.291545724932462	9.081522410684599	1.6738299635221665e-10
83	5.435236705153557e-09	6.291545724932462	9.081522410684599	1.620787948297675e-10
84	5.307385197994563e-09	6.291545724932462	9.076231544356117	1.598405852121232e-10
85	5.258023794141309e-09	6.291545724932462	8.991878267843408	1.5541745668201656e-10
86	5.179046969061574e-09	6.291545724932462	8.839528469639074	1.5192158642207687e-10
87	5.13157916159912e-09	6.291545724932462	8.833333046088747	1.451181397271739e-10
88	5.041670636529716e-09	6.291545724932462	8.833333046088747	1.4473089393618466e-10
89	5.025559079996356e-09	6.291545724932462	8.827901262438235	1.4326007047316125e-10
90	4.982606771619658e-09	6.291545724932462	8.827805896249213	1.414695027790458e-10
91	4.968548683592644e-09	6.291545724932462	8.707125211914871	1.408726468810073e-10
92	4.955996946165442e-09	6.291545724932462	8.707125211914871	1.3976064749954276e-10
93	4.9468202867331e-09	6.291545724932462	8.661405142134925	1.3914958074678907e-10
94	4.924686880514173e-09	6.291545724932462	8.661405142134925	1.3904299933642505e-10
95	4.910344575392855e-09	6.291545724932462	8.661405142134925	1.3854917213507179e-10
96	4.898709438094784e-09	6.291545724932462	8.661405142134925	1.3824719147237374e-10
97	4.897910077517054e-09	6.291545724932462	8.658998489886287	1.380304759379669e-10
98	4.897224403777045e-09	6.291545724932462	8.658998489886287	1.379558689507121e-10
99	4.896151484246047e-09	6.291545724932462	8.658998489886287	1.379381053823181e-10
100	4.896151484246047e-09	6.291545724932462	8.658998489886287	1.379381053823181e-10
0	20.009124233080943	10.736396676311971	19.239782676963838	18.236755009848807
1	16.08066041189323	10.736396676311971	19.042535546483666	14.140232536211444
2	10.749526968041895	9.927652515703386	17.988515798419197	9.827803193573157
3	8.153737516750066	9.927652515703386	17.866955216836292	7.626699611954393
4	4.969552357128926	9.927652515703386	17.866955216836292	6.220738046926368
5	4.969552357128926	9.697454279361095	17.821984362592858	5.048121458862287
6	3.9395951655655534	9.257251502590984	17.29733546972173	4.431762149448311
7	2.77638380596698	9.257251502590984	17.10095586184801	2.82456106995371
8	1.4212445471962245	9.257251502590984	16.788276338182527	1.7142594769626993
9	0.9279458712522737	9.257251502590984	16.788276338182527	1.216901360840286
10	0.5674419179975598	9.025222004167578	16.434315447233544	0.30867146903692744
11	0.32980493917312304	8.866268730984045	15.818265600231284	0.12726699246845685
12	0.2382629669370684	7.829471563319617	15.563349351492313	0.11794951883886329
13	0.12714355798301868	7.829471563319617	15.366958600164573	0.05919397877410093
14	0.09658817938066067	7.41117333420587	15.366958600164573	0.02961646504709181
15	0.07188875932278949	7.41117333420587	15.229856373867875	0.017179935015083192
16	0.052270334771507	7.41117333420587	15.229856373867875	0.009355088172889214
17	0.03926913543793065	7.41117333420587	15.229856373867875	0.006824000343823133
18	0.01968789868195886	7.41117333420587	15.171631618184122	0.005043481338088629
19	0.013728649785833102	7.41117333420587	15.16104580192264	0.002531692780550987
20	0.011562571266001687	7.41117333420587	15.156119800463127	0.0015925667069400795
21	0.008828036207976897	7.384417528929216	14.945944336926399	0.0009746333961619946
22	0.004427423106051709	7.384417528929216	14.945944336926399	0.0004601507855039877
23	0.0020254433220654455	7.384417528929216	14.945944336926399	0.00020166386715247953
24	0.001076125807803141	7.384417528929216	14.945944336926399	9.860322191856952e-05
25	0.0002710591128551876	6.452462828854962	14.836348246008148	8.740046611466212e-05
26	0.00020355348805667361	6.452462828854962	14.836348246008148	4.031018304262446e-05
27	0.0001766149757789215	6.452462828854962	14.733733134247178	2.259181252783904e-05
28	0.00013698936508221848	6.452462828854962	14.727924194743713	1.5953596893769628e-05
29	0.00010743003460023104	6.452462828854962	14.620109075456792	9.960302190581416e-06
30	8.202417357638936e-05	6.452462828854962	14.620109075456792	8.099624818402873e-06
31	4.023949874154553e-05	6.452462828854962	14.620109075456792	5.295374507330308e-06
32	3.8011316885633306e-05	6.452462828854962	14.347707006812923	2.7403311873008818e-06
33	2.8715671732459924e-05	6.452462828854962	14.347707006812923	2.076679607387888e-06
34	2.472295321753748e-05	6.452462828854962	14.347707006812923	1.395320531560884e-06
35	1.9022763851683777e-05	6.452462828854962	14.14894747188196	7.02879419112179e-07
36	1.5860357106323164e-05	6.452462828854962	14.14894747188196	2.911809429129164e-07
37	1.1508879087518409e-05	6.452462828854962	14.14894747188196	2.0150820079223308e-07
38	1.1305347552781342e-05	6.263254090364576	13.783837568344564	1.5718654156060552e-07
39	8.891234838603879e-06	6.263254090364576	13.783834370460747	1.146359953629883e-07
40	6.2901178456975515e-06	6.263254090364576	13.783834370460747	8.009942265019276e-08
41	5.0061770662246374e-06	6.263254090364576	13.762944357943208	4.898250027807194e-08
42	2.9844574069848306e-06	6.263254090364576	13.762944357943208	4.10641587400562e-08
43	2.9844574069848306e-06	6.263254090364576	13.762944357943208	3.044414897956926e-08
44	1.9793112611132813e-06	6.263254090364576	13.762944357943208	2.2873561267289233e-08
45	1.193516535824557e-06	6.263254090364576	13.762944357943208	1.413080896739416e-08
46	1.0305693050050024e-06	6.263254090364576	13.762944357943208	1.1373981312345904e-08
47	7.028439878986603e-07	6.263254090364576	13.762944357943208	7.757432474164716e-09
48	5.646268808057187e-07	6.263254090364576	13.65578387826362	5.847315964757627e-09
49	5.646268808057187e-07	6.263254090364576	13.65578387826362	4.004462983431267e-09
50	4.0330679640376843e-07	6.263254090364576	13.209065903297411	3.1362614727470373e-09
51	3.735638043345091e-07	6.263254090364576	13.178759344446238	2.410509569727992e-09
52	2.644923466910143e-07	6.263254090364576	13.178759344446238	1.7095200810501865e-09
53	2.1797768612330515e-07	6.263254090364576	13.178759344446238	1.5447949586189225e-09
54	1.761735650696039e-07	6.263254090364576	13.178759344446238	1.1951724054881652e-09
55	1.5507556527794009e-07	6.263254090364576	13.178759344446238	1.0669514161065763e-09
56	1.3699009260292883e-07	6.263254090364576	13.178759344446238	8.838871856653441e-10
57	1.2289783812846622e-07	6.263254090364576	13.178759344446238	6.48946230086267e-10
58	1.0343609746499283e-07	6.263254090364576	13.178759344446238	6.48946230086267e-10
59	8.906674908715217e-08	5.829182587231543	13.178759344446238	5.444538153653866e-10
60	7.596490947392454e-08	5.829182587231543	13.178759344446238	4.918025986455632e-10
61	7.10965264438812e-08	5.829182587231543	13.178759344446238	3.77103237525489e-10
62	6.173746358584253e-08	5.829182587231543	13.178759344446238	3.4170755114359963e-10
63	5.210116116316499e-08	5.829182587231543	13.178759344446238	3.031712658696506e-10
64	4.63831324459818e-08	5.829182587231543	13.178759344446238	2.675908383764636e-10
65	4.2671854050269076e-08	5.829182587231543	13.178759344446238	2.1194113131173253e-10
66	4.01874555855386e-08	5.829182587231543	13.178759344446238	1.819953077131231e-10
67	3.4474752386159935e-08	5.829182587231543	13.178759344446238	1.4445733498291702e-10
68	3.234118794992469e-08	5.829182587231543	13.178759344446238	1.343676281351236e-10
69	2.8681004682340472e-08	5.829182587231543	13.178759344446238	1.1263567856190093e-10
70	2.2281611666841172e-08	5.829182587231543	13.178759344446238	9.32911525808322e-11
71	2.178968516730606e-08	5.829182587231543	13.178759344446238	8.76032579810726e-11
72	2.0163178238163937e-08	5.829182587231543	13.178759344446238	7.955991421226827e-11
73	1.9934745854044422e-08	5.829182587231543	13.178759344446238	7.576916871698813e-11
74	1.9160097952664046e-08	5.829182587231543	13.178759344446238	6.727463031097614e-11
75	1.8578032001670408e-08	5.829182587231543	13.178759344446238	6.229372573329783e-11
76	1.7069553326365394e-08	5.829182587231543	13.178759344446238	5.690070636887867e-11
77	1.6823328952142447e-08	5.829182587231543	13.178759344446238	5.3948401301795457e-11
78	1.6320918394541195e-08	5.829182587231543	13.178759344446238	4.978462087024127e-11
79	1.5819157983543164e-08	5.829182587231543	13.178759344446238	4.8253401274678254e-11
80	1.499290691597821e-08	5.829182587231543	13.178759344446238	4.704192591020728e-11
81	1.4766840639168777e-08	5.829182587231543	13.178759344446238	4.583755597309391e-11
82	1.431630680670537e-08	5.829182587231543	13.178759344446238	4.397948671908125e-11
83	1.4068298970215665e-08	5.829182587231543	13.178759344446238	4.260458652538546e-11
84	1.3873716842027761e-08	5.829182587231543	13.178759344446238	4.210720661035339e-11
85	1.3736923154539227e-08	5.829182587231543	13.178759344446238	4.197575620423777e-11
86	1.3506664675588809e-08	5.829182587231543	13.178759344446238	4.084244054070041e-11
87	1.342414579497131e-08	5.829182587231543	13.178759344446238	4.064348857468758e-11
88	1.3230267104091809e-08	5.829182587231543	13.178759344446238	4.001110553986109e-11
89	1.315654474254302e-08	5.829182587231543	13.178759344446238	3.9314773658816193e-11
90	1.3115947883335366e-08	5.829182587231543	13.178759344446238	3.929701009042219e-11
91	1.3081976835138676e-08	5.829182587231543	13.178759344446238	3.9041214705548555e-11
92	1.3013597754962802e-08	5.829182587231543	13.178759344446238	3.8820946457462924e-11
93	1.2974258556397444e-08	5.829182587231543	12.971627311193348	3.86681797692745e-11
94	1.2927359183123599e-08	5.829182587231543	12.971627311193348	3.8398173529685664e-11
95	1.2910039703939447e-08	5.829182587231543	12.971627311193348	3.834843553818246e-11
96	1.2888538680755346e-08	5.829182587231543	12.971627311193348	3.8263170409891245e-11
97	1.2871588683793789e-08	5.829182587231543	12.971627311193348	3.821698513206684e-11
98	1.2871300913985806e-08	5.829182587231543	12.971627311193348	3.8192116136315235e-11
99	1.286900941366298e-08	5.829182587231543	12.965313236323	3.8192116136315235e-11
100	1.286900941366298e-08	5.829182587231543	12.965283594098524	3.8192116136315235e-11
0	19.363416578154236	10.635092016546603	17.268733062385518	17.49971556598016
1	16.221799963771353	10.635092016546603	17.268733062385518	10.234289022528714
2	15.068481849722204	10.635092016546603	15.762047974671013	9.479734531971637
3	13.217279605294536	10.635092016546603	12.967603367457373	6.874672906531178
4	10.101055229855767	10.147365708987314	12.967602924540413	5.318223348563546
5	8.192828618760453	9.973122509031096	12.860948815884345	4.089146282264956
6	6.366516070740431	8.820561192956365	12.860948815884345	2.9585443420944917
7	3.735400434379813	8.820561192956365	12.860948815884345	1.9079224526456646
8	3.605200573766972	8.820561192956365	12.860948815884345	0.5611527681058068
9	3.190188676227525	8.442084351714833	12.859959643649002	0.31897716622689076
10	2.178374301617439	8.442084351714833	12.535435691316465	0.1667905237538645
11	1.0162482807631723	8.442084351714833	12.535435691316465	0.0814393519377572
12	1.0162482807631723	8.442084351714833	12.420237782249323	0.0653070727528342
13	0.7064015541044566	8.214227908598012	12.418439460337835	0.0400124054971589
14	0.25435916164963546	8.214227908598012	12.418439460337835	0.028398617039016916
15	0.10269007102284577	8.214227908598012	12.366160581169474	0.018012858374661267
16	0.06936582249084156	7.753297859090729	12.138731833228107	0.011636526685898207
17	0.046934837505500315	7.753297859090729	12.138731833228107	0.006951054934934309
18	0.024746363808767047	7.753297859090729	12.068867262198323	0.0026994606748655947
19	0.01882564166845002	7.753297859090729	12.068867262198323	0.001765103084043762
20	0.012095648572089335	7.753297859090729	12.068867262198323	0.0007371332599395153
21	0.007818356291551698	7.753297859090729	12.068703444445871	0.00032152223103709687
22	0.004929193795508713	7.753297859090729	11.905705903885027	0.00027387715356086417
23	0.004637049448664943	7.753297859090729	11.904664220253329	0.00016629164281711795
24	0.0035471516761416133	7.753297859090729	11.819095227398591	0.00013199110684469773
25	0.0022878253056473064	7.753297859090729	11.819095227398591	9.512264361477563e-05
26	0.0010564322225374845	7.753297859090729	11.819095227398591	4.7711477304535066e-05
27	0.0008113243782941204	7.753297859090729	11.819095227398591	4.1738884217767946e-05
28	0.0004813887484869106	7.753297859090729	11.819095227398591	2.5631814438487055e-05
29	0.00045791462780941927	7.753297859090729	11.819095227398591	1.6147581711312142e-05
30	0.00033044639647217267	7.753297859090729	11.819095227398591	1.081519706191969e-05
31	0.00021250248730497745	7.753297859090729	11.819095227398591	6.6224294568151265e-06
32	0.00016736103970105276	7.753297859090729	11.819095227398591	5.0977762104942315e-06
33	0.00010433731879233576	7.753297859090729	11.632411397576455	2.4945889482985706e-06
34	7.792565007536112e-05	7.753297859090729	11.632411275469298	1.6299984797463196e-06
35	5.431278635770198e-05	7.753297859090729	11.632411275469298	1.001447099913122e-06
36	3.455126151097332e-05	7.753297859090729	11.632411275469298	7.812277798002754e-07
37	2.7139679112497817e-05	7.753297859090729	11.632384735075636	5.51475157539727e-07
38	1.9552878324891054e-05	7.753297859090729	11.629736853930485	2.2268508148570731e-07
39	1.5081719379583802e-05	7.753297859090729	11.565660458230445	1.3382252150861973e-07
40	1.0377980629971972e-05	7.753297859090729	11.565660458230445	9.054742777792057e-08
41	6.843320904170724e-06	7.753297859090729	11.565660458230445	5.6250545998892676e-08
42	5.1110054539726946e-06	7.753297859090729	11.565660458230445	3.71659685249881e-08
43	4.334253891347117e-06	7.753297859090729	11.565660458230445	1.620773604216197e-08
44	2.970054520989862e-06	7.753297859090729	11.565660458230445	1.3488581362963714e-08
45	2.114331206559683e-06	7.753297859090729	11.565660458230445	7.1243602128845396e-09
46	1.7749470910821685e-06	7.753297859090729	11.565660458230445	3.770687317938837e-09
47	1.3059832650874625e-06	7.753297859090729	10.980936994918551	3.2726501508761885e-09
48	8.790032919314683e-07	7.753297859090729	10.980936994918551	2.2430914903281973e-09
49	6.742481457600036e-07	7.753297859090729	10.980936994918551	1.4262941938625318e-09
50	5.587865428147154e-07	7.753297859090729	10.980936994918551	9.943055268024636e-10
51	4.6824710553394766e-07	7.753297859090729	10.980936994918551	7.673972568511545e-10
52	3.749759014404219e-07	7.753297859090729	10.980936994918551	4.854219248784375e-10
53	3.029727477787958e-07	7.753297859090729	10.980936994918551	3.5744607274068585e-10
54	2.7549045400476757e-07	7.753297859090729	10.980936994918551	2.6312507728221135e-10
55	2.5291338490163184e-07	7.753297859090729	10.980936994918551	1.9580825849629946e-10
56	2.2560505330559977e-07	7.753297859090729	10.980936994918551	1.5231593764042373e-10
57	1.7924721307238656e-07	7.753297859090729	10.980936994918551	1.1683498613024312e-10
58	1.663989306344149e-07	7.753297859090729	10.980936994918551	8.891420932854999e-11
59	1.4819217541983676e-07	7.753297859090729	10.980936994918551	6.443245936793573e-11
60	1.2946062399876723e-07	7.753297859090729	10.980936994918551	5.589884111145693e-11
61	1.1686949052958084e-07	7.753297859090729	10.980936994918551	4.71840344573593e-11
62	1.0588143029011121e-07	7.753297859090729	10.980936994918551	4.0817571544948805e-11
63	9.814636969807111e-08	7.753297859090729	10.980936994918551	3.5854430535664505e-11
64	9.150681679059858e-08	7.753297859090729	10.980936994918551	3.15485415569583e-11
65	8.728127243173844e-08	7.753297859090729	10.980936994918551	2.6638691252856006e-11
66	8.072038371054191e-08	7.753297859090729	10.980936994918551	2.3888890865464418e-11
67	7.327129525336318e-08	7.753297859090729	10.980936994918551	2.127409359786725e-11
68	7.066340801387128e-08	7.753297859090729	10.980936994918551	1.8549162206227265e-11
69	6.31482319768395e-08	7.753297859090729	10.980936994918551	1.702504803802185e-11
70	5.781488399136947e-08	7.753297859090729	10.980936994918551	1.4523937608146298e-11
71	5.569423366935666e-08	7.753297859090729	10.94357086044828	1.3173906410202108e-11
72	4.931250474626836e-08	7.753297859090729	10.94357086044828	1.2118750447598359e-11
73	4.594591063167286e-08	7.753297859090729	10.850618852902132	1.1610712391529887e-11
74	4.17926000473301e-08	7.753297859090729	10.824520913875963	1.0612399847786946e-11
75	3.777241319724567e-08	7.753297859090729	10.824520913875963	1.0104361791718475e-11
76	3.61350882549516e-08	7.753297859090729	10.810787569306322	9.798828415341632e-12
77	3.411137372566486e-08	7.753297859090729	10.810787569306322	8.882228286211102e-12
78	3.3847343150483766e-08	7.753297859090729	10.80007996981594	8.285372388172618e-12
79	3.2446223929838425e-08	7.753297859090729	10.80007996981594	7.812861468892152e-12
80	3.1770782005224874e-08	7.753297859090729	10.80007996981594	7.642331212309728e-12
81	3.069606480110565e-08	7.753297859090729	10.775665279479611	7.240874566605271e-12
82	3.055508601690349e-08	7.753297859090729	10.775665279479611	7.1733730067080614e-12
83	2.997953574279677e-08	7.753297859090729	10.775665279479611	6.821654352506812e-12
84	2.93645112670049e-08	7.753297859090729	10.775665279479611	6.622702386493984e-12
85	2.886393035694823e-08	7.753297859090729	10.775665279479611	6.548095399239173e-12
86	2.8497116222325758e-08	7.753297859090729	10.617422823301336	6.398881424729552e-12
87	2.8257983064605696e-08	7.753297859090729	10.617415366985009	6.327827151153542e-12
88	2.7940292302019998e-08	7.753297859090729	10.616554045724246	6.23900930918353e-12
89	2.793210684970404e-08	7.753297859090729	10.616554045724246	6.189271317680323e-12
90	2.7504239330511382e-08	7.753297859090729	10.616554045724246	6.118217044104313e-12
91	2.7504239330511382e-08	7.753297859090729	10.461639419800996	6.043610056849502e-12
92	2.7367687227553006e-08	7.753297859090729	10.461639419800996	6.000977492703896e-12
93	2.7224690501981286e-08	7.753297859090729	10.432577154026035	5.983213924309894e-12
94	2.7090262921802832e-08	7.753297859090729	10.432573722906966	5.969003069594692e-12
95	2.7076158648497994e-08	7.753297859090729	10.099387122512026	5.940581360164288e-12
96	2.7014696701854746e-08	7.753297859090729	10.077250679967745	5.940581360164288e-12
97	2.7001075597610225e-08	7.753297859090729	10.077250679967745	5.933475932806687e-12
98	2.6994090962517703e-08	7.753297859090729	10.077250679967745	5.929923219127886e-12
99	2.6991277213284093e-08	7.753297859090729	10.062258829401955	5.929923219127886e-12
100	2.6991277213284093e-08	7.753297859090729	10.051277196351734	5.929923219127886e-12
0	19.80749208218187	10.149340899687386	19.74897263718929	19.82818238587669
1	16.690615851675606	10.149340899687386	19.674077658135293	17.207584133707716
2	11.137976697373803	9.949516215105042	19.674077658135293	10.364647445475486
3	10.894989287008688	9.949516215105042	18.98607121434565	9.337632947574214
4	7.923518470195388	9.949516215105042	18.478311329138023	6.51796019087363
5	7.355942332619398	9.949516215105042	17.86650680593191	4.614098451087479
6	6.1057444117029185	9.721824991116977	17.86650680593191	4.225706247328439
7	4.844160441170995	9.721824991116977	17.86650680593191	3.2095618808431507
8	4.308293166754989	8.88438976951513	17.46873024759658	2.7040717967259345
9	2.22312637592264	8.88438976951513	17.355382261896924	1.8407881476282495
10	1.4348100077007762	8.332371107763771	17.221847765431022	1.2202894491401932
11	0.8853791100892683	8.332371107763771	16.00492243578859	0.7997066173609331
12	0.4077074271150889	8.332371107763771	15.66653167126629	0.46104039493917925
13	0.35058299812359595	8.332371107763771	15.348438723425414	0.2565989106594704
14	0.21714285244091913	8.332371107763771	14.320099474196448	0.09756589323336629
15	0.08994434817613994	8.332371107763771	14.320099474196448	0.04902366903732913
16	0.07141077765327042	8.332371107763771	12.906283454651883	0.030294011609190097
17	0.0416246186160234	8.332371107763771	12.60200005698017	0.017655132286695352
18	0.03189689288473874	8.332371107763771	12.36404969851798	0.016828313049348953
19	0.021087546856233264	8.332371107763771	10.151570170536573	0.007476348478644201
20	0.013143785471250613	8.332371107763771	10.151570170536573	0.0031834745826171407
21	0.01061363529792958	8.332371107763771	10.151570170536573	0.003125686173917064
22	0.0055364370877168945	8.332371107763771	10.151570170536573	0.0019708953340722424
23	0.005131675691018689	8.332371107763771	10.151570170536573	0.00141007929322301
24	0.0038408718783498053	8.332371107763771	10.151570170536573	0.0010885623590266569
25	0.0026295393556243774	8.332371107763771	10.151570170536573	0.000620511051682815
26	0.0022695911807883995	8.332371107763771	10.151570170536573	0.0005225140160445285
27	0.0012636760069395514	8.332371107763771	10.151570170536573	0.0004164626181695219
28	0.00120811948705013	8.332371107763771	10.082241027849824	0.00022011101500440944
29	0.000701043133247925	7.25299535260722	10.07162621266026	0.00019486854891015426
30	0.0006354073841561281	7.25299535260722	10.053990544081643	0.00012427398051828575
31	0.0002934099771221277	7.25299535260722	9.956960160676077	8.622821037507222e-05
32	0.00015384122243533582	7.25299535260722	9.954848898175658	4.182419562726025e-05
33	0.00012572067820260102	7.25299535260722	9.869532308976359	3.4497593191407105e-05
34	8.835788859018479e-05	7.25299535260722	9.811548984649123	2.0437811777629378e-05
35	6.765187693646979e-05	7.25299535260722	9.787465794925815	1.4304632597106348e-05
36	5.919262493181421e-05	7.25299535260722	9.59048597907523	1.0061833503716144e-05
37	3.122714470338295e-05	6.891313014462268	9.56266021464141	7.68898436165344e-06
38	2.5133739058436078e-05	6.891313014462268	9.475478956454852	4.968823969608849e-06
39	1.8574493705347805e-05	6.891313014462268	9.470008619675227	3.8058123981166148e-06
40	1.6563247467349385e-05	6.891313014462268	9.470008619675227	1.978727553808568e-06
41	1.2722780589502491e-05	6.891313014462268	8.893962982507775	1.204540894139683e-06
42	6.920641198338018e-06	6.891313014462268	8.893962982507775	9.537233585099614e-07
43	6.1012565528706375e-06	6.891313014462268	8.893962982507775	6.828704148809095e-07
44	4.4646850629881385e-06	6.891313014462268	8.893962982507775	4.619385198800785e-07
45	3.571026731652438e-06	6.891313014462268	8.880019675096923	4.126824362238324e-07
46	2.422386018441358e-06	6.8057807146752864	8.809512610144852	3.022664079033177e-07
47	2.0599041623547976e-06	6.8057807146752864	8.809512610144852	2.2018431211634493e-07
48	1.2668416364824964e-06	6.8057807146752864	8.77872261796562	1.810887764186475e-07
49	1.0879207583691652e-06	5.4228911969203	8.776745514142434	1.3232713813593477e-07
50	9.336724855479872e-07	5.4228911969203	8.776745514142434	8.761367142895438e-08
51	7.846117111576234e-07	5.4228911969203	8.775976923327686	5.9337193381026054e-08
52	6.571136563771063e-07	5.4228911969203	8.775976824884244	4.884960747020273e-08
53	4.898878107617577e-07	5.4228911969203	8.742495369109484	3.5742442339170566e-08
54	4.898878107617577e-07	5.4228911969203	8.735869540237992	2.7589824203033686e-08
55	4.2085504547983987e-07	5.4228911969203	8.729108493619618	2.1743524758477406e-08
56	3.514115687330843e-07	5.4228911969203	8.361336295670355	1.8374507693152964e-08
57	2.78231518269223e-07	5.4228911969203	8.361336295670355	1.574284569372253e-08
58	2.399742382586112e-07	5.4228911969203	8.361336295670355	1.3533061338222296e-08
59	2.0929835331529034e-07	4.633763274788169	8.361336295670355	1.1595201687697454e-08
60	1.7836170984608657e-07	4.633763274788169	8.361336295670355	9.94455762182156e-09
61	1.657454871129005e-07	4.633763274788169	8.331322494850957	8.746930735270553e-09
62	1.4732539144191037e-07	4.633763274788169	8.296084838123525	7.769451304540098e-09
63	1.4153105398762023e-07	4.633763274788169	8.295873084969092	6.65410881950379e-09
64	1.312995228097691e-07	4.633763274788169	8.295873084969092	5.699555050142635e-09
65	1.1414993794645056e-07	4.633763274788169	8.295873084969092	4.981047130314664e-09
66	1.0558557095308174e-07	4.633763274788169	8.295873084969092	4.711286027969663e-09
67	1.037379893098489e-07	4.633763274788169	8.295873084969092	3.883475319099716e-09
68	9.37229889252933e-08	4.633763274788169	8.295873084969092	3.611248633461628e-09
69	8.616050495291461e-08	4.633763274788169	8.295873084969092	3.2201019628530503e-09
70	8.487915126309531e-08	4.633763274788169	8.295873084969092	3.0593096944642184e-09
71	7.677636348901729e-08	4.633763274788169	8.295873084969092	2.7759416987294117e-09
72	7.365094534250716e-08	4.633763274788169	8.295873084969092	2.613167016107809e-09
73	7.365094534250716e-08	4.633763274788169	7.870774727111314	2.5088948696350144e-09
74	6.945961006366019e-08	4.633763274788169	7.870774727111314	2.378353958221169e-09
75	6.712585376433822e-08	4.633763274788169	7.870774727111314	2.217753536370992e-09
76	6.427543342013564e-08	4.633763274788169	7.870774727111314	2.156725020796557e-09
77	6.215410452981018e-08	4.633763274788169	7.870774727111314	2.0489072660723195e-09
78	5.937214853091177e-08	4.633763274788169	7.495894175336794	1.9738846113170894e-09
79	5.937214853091177e-08	4.633763274788169	7.495894175336794	1.9076336066348176e-09
80	5.846282080668175e-08	4.633763274788169	7.495894175336794	1.862055842849486e-09
81	5.582195727882322e-08	4.633763274788169	7.495894175336794	1.7628072335185152e-09
82	5.34535016250004e-08	4.633763274788169	7.480770203639752	1.7371992733217212e-09
83	5.251909529491172e-08	4.633763274788169	7.4806767517463015	1.7121917217366445e-09
84	5.073933495580718e-08	4.633763274788169	7.480663871710933	1.6683334713718523e-09
85	4.906980821672846e-08	4.633763274788169	7.465382437258453	1.6235266464548204e-09
86	4.800760367018597e-08	4.633763274788169	7.332624581844611	1.6083885334694514e-09
87	4.744705650594483e-08	4.633763274788169	7.332624581844611	1.5847310130823189e-09
88	4.6275783649463165e-08	4.633763274788169	7.332624581844611	1.5711454359745858e-09
89	4.622838689627429e-08	4.633763274788169	7.332624581844611	1.5539503017691914e-09
90	4.5890452771146784e-08	4.633763274788169	7.332624581844611	1.5394339136776125e-09
91	4.581891177579678e-08	4.633763274788169	7.332624581844611	1.5190804170117644e-09
92	4.5410541549273375e-08	4.633763274788169	7.332624581844611	1.5025922728284513e-09
93	4.5402601234201256e-08	4.633763274788169	7.054047599239283	1.5022725285973593e-09
94	4.5246423940881186e-08	4.633763274788169	7.054047599239283	1.4943286608115613e-09
95	4.513443174758436e-08	4.633763274788169	7.054047599239283	1.4911880619195017e-09
96	4.5072156229508664e-08	4.633763274788169	6.828912761883247	1.4879693033265085e-09
97	4.503752437656772e-08	4.633763274788169	6.825434019471116	1.486018863516847e-09
98	4.501847117310831e-08	4.633763274788169	6.814353998279877	1.485628065012179e-09
99	4.5015700056438845e-08	4.633763274788169	6.780150547423634	1.4853829277683417e-09
100	4.5015700056438845e-08	4.633763274788169	6.780150547423634	1.4853829277683417e-09
0	19.32258909962196	10.802439589509614	20.18076559711359	19.409986384292328
1	17.50824560941146	10.802439589509614	19.43698669383117	16.935730032085893
2	10.468633721158008	10.60285817914823	19.03664147865631	12.172275747562255
3	10.468633721158008	10.60285817914823	18.695364063251116	9.596788513129528
4	10.209688867485118	10.125018334981455	18.044872203731273	6.458788505600069
5	8.484965334271331	9.780648660924697	17.735534761231467	5.85573038659971
6	5.306690908980109	9.52975952812225	17.735534761231467	4.418436769207901
7	5.156773942767906	9.52975952812225	17.735534761231467	3.416413722019261
8	3.8960967846619288	9.52975952812225	17.639664416281445	2.112463003105074
9	3.30549294247955	9.52975952812225	17.525403679353563	1.3911606331482216
10	2.273616146938157	9.167611740344913	16.347293736077752	0.9527007061399613
11	1.5551707985949155	9.167611740344913	16.347293736077752	0.35963459605450554
12	1.5551707985949155	9.167611740344913	16.347293736077752	0.3031517678022877
13	0.9369793012127094	9.167611740344913	16.125343368269387	0.11273458728473829
14	0.7199124314373546	9.167611740344913	15.691809061097572	0.11215504000403742
15	0.4476034970348306	8.568801977340655	14.42506661556382	0.055775536120304725
16	0.19424608043400626	8.525790727969989	14.425050928967282	0.02530032431836604
17	0.1530046378101102	8.525790727969989	14.008743119573984	0.011396988006048492
18	0.054901643593261884	8.525790727969989	13.048874509665811	0.009511779442388235
19	0.038467223404329065	8.525790727969989	12.521253053550918	0.0045576867562862056
20	0.02745972192299151	8.125854361508255	12.430115053410159	0.004303742989677506
21	0.02132993596434618	8.125854361508255	12.430115053410159	0.0026189733711210472
22	0.016279386954835662	8.125854361508255	11.78275961195407	0.0011477605203400465
23	0.009676879864038757	8.125854361508255	11.78275961195407	0.0007581259569033882
24	0.00867031721232836	8.040884267839864	11.78275961195407	0.0005325116945660291
25	0.0029943904031424218	8.040884267839864	11.78275961195407	0.0002608519028588496
26	0.0029943904031424218	8.040884267839864	11.756161747978098	0.00013687569593345827
27	0.002566992996869022	8.040884267839864	11.730932368386513	8.213613614715953e-05
28	0.0017454540042121103	8.040884267839864	11.727915167440106	5.443006097438641e-05
29	0.001432934723791579	8.040884267839864	11.568072523476106	3.89611867750439e-05
30	0.0010302796544974235	8.040884267839864	11.568072523476106	3.1071213232980455e-05
31	0.0008894547635880379	8.040884267839864	11.568072523476106	2.1703569008213464e-05
32	0.0006335290461483289	8.040884267839864	11.568072523476106	1.4419459944736701e-05
33	0.00034876290950380806	8.040884267839864	11.568072523476106	6.127981535986038e-06
34	0.00023028428938376422	8.040884267839864	11.568072523476106	3.6526460474028966e-06
35	0.0001391619283528378	8.040884267839864	11.537864337120274	1.3249364561040977e-06
36	0.00010633831030704144	8.040884267839864	11.537864337120274	1.3249364561040977e-06
37	8.913934539878099e-05	8.040884267839864	11.537864337120274	1.0408562620689565e-06
38	5.841211578472283e-05	8.040884267839864	11.537864337120274	6.26643196444121e-07
39	3.219450185243389e-05	8.040884267839864	11.537864337120274	5.109471676867372e-07
40	1.782954013451743e-05	8.040884267839864	11.535441361702327	2.844602779994432e-07
41	1.0147614144973005e-05	8.040884267839864	10.843061570060602	2.3960864625749423e-07
42	6.9564953055767376e-06	7.807954329596315	10.842198119227158	1.2914528868535058e-07
43	5.064422179845707e-06	7.807954329596315	10.842164166169152	6.58295538080722e-08
44	3.940390396639515e-06	7.807954329596315	10.842164166169152	4.517348672905541e-08
45	2.8242243641507514e-06	7.807954329596315	10.842164166169152	2.7270243396770866e-08
46	2.672364669553673e-06	7.807954329596315	10.842164166169152	2.254551789704351e-08
47	2.1634145821458617e-06	7.807954329596315	10.842164166169152	1.4849412810491458e-08
48	1.2592417033552294e-06	7.807954329596315	10.842164166169152	1.0995368615596135e-08
49	1.2592417033552294e-06	7.807954329596315	10.816391270544509	8.037922771819694e-09
50	1.1661349224034723e-06	7.807954329596315	10.816391270544509	5.63802204922581e-09
51	9.568355641143e-07	7.807954329596315	10.816391270544509	4.843464740389436e-09
52	7.8915653078937e-07	7.807954329596315	10.816391270544509	3.7236458361178393e-09
53	6.855127456795174e-07	7.807954329596315	10.308805369534301	2.912028396195865e-09
54	5.725471123874115e-07	7.807954329596315	10.308805369534301	2.2484454298421497e-09
55	4.724587054916185e-07	7.807954329596315	9.27582651823158	1.9513390903114214e-09
56	4.2418085088868906e-07	7.807954329596315	9.082560262643801	1.4324936792320386e-09
57	3.3859694115179195e-07	7.807954329596315	9.082560262643801	1.150529005400358e-09
58	2.3706294216552237e-07	7.807954329596315	9.053665222248473	9.240292975221109e-10
59	1.7763935789005814e-07	7.807954329596315	9.053665222248473	7.648002231519513e-10
60	1.5312881673779088e-07	7.807954329596315	9.053665222248473	6.548330766520394e-10
61	1.3705514989581502e-07	7.807954329596315	8.900561972045264	5.595244267908583e-10
62	1.2055179299252927e-07	7.807954329596315	8.893795982035241	4.837947820135469e-10
63	1.0809987971427404e-07	7.807954329596315	8.893795982035241	4.5676218363155385e-10
64	1.0417008455831933e-07	7.807954329596315	8.660689558640405	4.0796921396690777e-10
65	8.727746036996109e-08	7.807954329596315	8.4345471445682	3.656208669156058e-10
66	7.600490947723415e-08	7.807954329596315	8.4345471445682	3.350604238505639e-10
67	7.510536947918922e-08	7.807954329596315	8.4345471445682	3.0440405751619437e-10
68	6.981576960995994e-08	7.807954329596315	8.4345471445682	2.7024116278084875e-10
69	6.830582721661926e-08	7.807954329596315	8.434545500418663	2.6600988078939736e-10
70	6.398767427029384e-08	7.807954329596315	8.434545500418663	2.465196935474978e-10
71	5.8986394879667614e-08	7.807954329596315	8.434043395657953	2.2635804342030497e-10
72	5.655000423487877e-08	7.807954329596315	8.433544142418201	2.1192336774333853e-10
73	5.448527717888396e-08	7.807954329596315	8.10349495472611	2.0229196096011037e-10
74	5.102956679436943e-08	7.807954329596315	8.10349495472611	1.9369439385741316e-10
75	4.836800870933189e-08	7.807954329596315	8.10230865383975	1.876583333171311e-10
76	4.7121830437646395e-08	7.807954329596315	8.101303625193285	1.7739454349907646e-10
77	4.3697128138120434e-08	7.807954329596315	8.101303625193285	1.677631367158483e-10
78	4.227820626923062e-08	7.807954329596315	8.101303625193285	1.6174483974396026e-10
79	4.0767549780440504e-08	7.807954329596315	8.058437792421364	1.5690249099975517e-10
80	3.946840765323145e-08	7.807954329596315	8.058437792421364	1.5015588772371302e-10
81	3.889367450327086e-08	7.807954329596315	8.058437792421364	1.4519985214178632e-10
82	3.7266073338315664e-08	7.807954329596315	8.058437792421364	1.3917444974254067e-10
83	3.680854776533238e-08	7.807954329596315	8.058437792421364	1.372488789286308e-10
84	3.641012513710962e-08	7.807954329596315	8.022861491763186	1.3391643349791593e-10
85	3.5318163060793495e-08	7.807954329596315	8.022861491763186	1.2995160503237457e-10
86	3.5318163060793495e-08	7.807954329596315	7.951129375934915	1.2861223197546678e-10
87	3.498432876725133e-08	7.807954329596315	7.951056677313069	1.2626744094745845e-10
88	3.4857209119110166e-08	7.807954329596315	7.902658943080281	1.244377934028762e-10
89	3.445448415462238e-08	7.807954329596315	7.902658943080281	1.23052235068144e-10
90	3.4287300554325384e-08	7.807954329596315	7.902658943080281	1.2177325814377582e-10
91	3.3846337732512666e-08	7.807954329596315	7.902658943080281	1.2104850455330052e-10
92	3.3796610399150495e-08	7.807954329596315	7.902658943080281	1.2034151453121922e-10
93	3.36929244504347e-08	7.807954329596315	7.902658943080281	1.1994716331287236e-10
94	3.3650767949922056e-08	7.807954329596315	7.902658943080281	1.1932188570540347e-10
95	3.357318023589073e-08	7.807954329596315	7.894950012991089	1.18813847649335e-10
96	3.3512336461427594e-08	7.807954329596315	7.618169716874325	1.1851186698663696e-10
97	3.3503216645414113e-08	7.807954329596315	7.6181660272272556	1.1826672974279973e-10
98	3.346579235952163e-08	7.807954329596315	7.6181660272272556	1.1826317702912092e-10
99	3.346579235952163e-08	7.807954329596315	7.6181660272272556	1.1823475531969052e-10
100	3.346557564398722e-08	7.807954329596315	7.6181660272272556	1.1823475531969052e-10
0	18.250499934384358	10.989027857855614	20.071304202858702	19.25748999620855
1	16.47751636481782	10.989027857855614	19.760433299831657	7.88788526373645
2	13.204165735248873	10.989027857855614	19.760433299831657	7.88788526373645
3	11.2993141929247	10.684782551384355	19.760433299831657	6.317882425598157
4	9.561339382714607	9.517484693127841	18.845983293565993	4.279053624817397
5	6.174577758002592	9.517484693127841	18.102171601948285	3.5799831135642752
6	6.134697279466508	9.517484693127841	17.492233260559175	3.1594278410689367
7	4.657245345553015	9.517484693127841	17.14070561700743	2.526417406702113
8	3.780052307072229	9.175857664702743	16.680711552813108	1.4165065112603128
9	1.2811572795319042	9.175857664702743	16.680711552813108	0.5349279722532363
10	0.8328280161425181	9.175857664702743	16.680711552813108	0.39279863014477145
11	0.4332231055258622	9.175857664702743	15.690173958095375	0.17183007147431129
12	0.21363065238120216	9.175857664702743	15.690173958095375	0.12236145310544488
13	0.17540835407156807	9.175857664702743	15.690173958095375	0.057526587862124945
14	0.10025126763731906	8.529550624744745	15.532786429914053	0.02775401496773755
15	0.10006018780434234	8.529550624744745	15.446862309265503	0.014297295790776321
16	0.05568945341545062	7.721065854675523	15.439293610344492	0.009078273776112145
17	0.035392008113568796	7.721065854675523	15.238291255517852	0.006914337497459844
18	0.03435514364823122	7.721065854675523	15.238291255517852	0.004642455412394941
19	0.02251185772631148	7.721065854675523	15.238291255517852	0.0038003326462896503
20	0.015265565334907638	7.721065854675523	15.18459478498622	0.0024230987113473823
21	0.007623682975797852	7.721065854675523	15.18459478498622	0.001094623605521594
22	0.005685840107670703	7.721065854675523	15.18007435861026	0.0006633485936800021
23	0.004723452790035498	7.721065854675523	14.830558589262742	0.0003304806415411754
24	0.003444149877968261	7.721065854675523	14.691305407925952	0.00020583687054243072
25	0.0016382622951884862	7.721065854675523	13.454775557591761	0.0001635010208045351
26	0.0009139715175199292	7.721065854675523	12.779963856304239	0.00010197648565979378
27	0.0008123745710304497	7.721065854675523	12.760437185411154	5.40721654691545e-05
28	0.0004596194656270036	7.067051313223779	12.294537426662842	3.3479089225796343e-05
29	0.0003398347085128428	7.067051313223779	12.294537426662842	2.3501753038335238e-05
30	0.00018070797180813614	6.808049453848028	12.167430382395366	1.4072230677175668e-05
31	0.00014962197542134348	6.560995243114434	12.113032678647492	9.854570823808473e-06
32	0.00011194578696960278	6.374957387053019	12.113032678647492	5.366008931861899e-06
33	8.2994744474707e-05	5.847757290832142	12.113032678647492	3.5788844106043882e-06
34	7.444327448213883e-05	5.847757290832142	12.113032678647492	2.025705783115228e-06
35	4.824940476710893e-05	5.847757290832142	12.113032678647492	9.713894297824766e-07
36	3.639378175224195e-05	5.847757290832142	12.113032678647492	8.032202640784192e-07
37	2.7746223282054672e-05	5.807819620532044	12.09354086485824	4.094370358309618e-07
38	1.8183880964972587e-05	5.254361437108248	12.09354086485824	2.6125201602056336e-07
39	1.4382146997338197e-05	5.185314272665405	12.09354086485824	2.0072206341481547e-07
40	8.098814593626713e-06	5.121082639461619	12.09354086485824	1.3627593675735739e-07
41	7.328060050770802e-06	5.121082639461619	11.907460606173327	9.26921903676714e-08
42	5.353532416041418e-06	5.121082639461619	11.907460606173327	5.0856016731160025e-08
43	3.395954337737095e-06	4.839570326269122	11.907460606173327	3.9562256137770646e-08
44	2.366061054193125e-06	4.839570326269122	11.907460606173327	2.8036890586946583e-08
45	2.0399596469822256e-06	4.839570326269122	11.907460606173327	1.970482488289349e-08
46	1.684330492413011e-06	4.839570326269122	11.907460606173327	1.6723511908622868e-08
47	1.4129888339375896e-06	4.839570326269122	11.907460606173327	1.3569753765096948e-08
48	1.155607936897951e-06	4.839570326269122	11.865251064171641	1.0149407092541196e-08
49	1.04125253175269e-06	4.839570326269122	11.851063329206356	6.721098788631252e-09
50	8.329746994384379e-07	4.839570326269122	11.851063329206356	5.9929736728747685e-09
51	6.951234117202887e-07	4.839570326269122	11.851063329206356	4.978105483388617e-09
52	5.581222528583396e-07	4.839570326269122	11.755452809854464	4.25555812810785e-09
53	4.4439779900429244e-07	4.839570326269122	11.755452809854464	3.4461860032308778e-09
54	3.982827263548927e-07	4.839570326269122	11.755452809854464	2.3978796725998563e-09
55	3.338108638395454e-07	4.839570326269122	11.755452809854464	2.3978796725998563e-09
56	2.674139811809084e-07	4.839570326269122	11.755452809854464	1.9482055968467193e-09
57	2.5522474844663634e-07	4.839570326269122	11.755452809854464	1.4915362278600242e-09
58	2.0801589473151694e-07	4.839570326269122	11.755452809854464	1.3361192152672174e-09
59	1.7073328395511567e-07	4.839570326269122	11.755452809854464	1.058890308769378e-09
60	1.5493941107891374e-07	4.839570326269122	11.732365796502153	9.131508882376238e-10
61	1.2200207821777553e-07	4.839570326269122	11.732365796502153	8.56055226705621e-10
62	1.2200207821777553e-07	4.839570326269122	11.65501239198489	7.219687070403324e-10
63	1.1404200295217493e-07	4.224463495701514	11.579006460964807	6.606701852263086e-10
64	1.0655663773562196e-07	4.224463495701514	11.579006460964807	5.96909632832876e-10
65	1.011617922763719e-07	4.224463495701514	11.579006460964807	5.252336343630759e-10
66	8.533680473377103e-08	4.224463495701514	11.579006460964807	4.926801189242269e-10
67	8.13591012338577e-08	4.224463495701514	11.579006460964807	4.302340705919505e-10
68	7.522569278606284e-08	4.224463495701514	11.579006460964807	3.938223080979242e-10
69	6.595843560219805e-08	4.224463495701514	11.579006460964807	3.5562708333714e-10
70	6.595843560219805e-08	4.224463495701514	11.579006460964807	3.392526259915485e-10
71	6.016012621401501e-08	4.224463495701514	11.579006460964807	2.954938516097627e-10
72	5.763240240597156e-08	4.224463495701514	11.579006460964807	2.761635364834092e-10
73	5.421636872782187e-08	4.224463495701514	11.579006460964807	2.5960789074019885e-10
74	4.9876906604851e-08	4.224463495701514	11.579006460964807	2.4968871414898786e-10
75	4.9348511499403e-08	4.224463495701514	11.579006460964807	2.3987611896814087e-10
76	4.776002215933772e-08	4.224463495701514	11.579006460964807	2.2897994611525974e-10
77	4.63022726826523e-08	4.224463495701514	11.579006460964807	2.167088730686828e-10
78	4.5299153317301943e-08	4.224463495701514	11.579006460964807	2.074469485080499e-10
79	4.406733866701984e-08	4.224463495701514	11.579006460964807	1.9782975257953694e-10
80	4.266819475517991e-08	4.224463495701514	11.579006460964807	1.9093038261530637e-10
81	4.1906492942445084e-08	4.224463495701514	11.579006460964807	1.8607027030270729e-10
82	4.054497937389101e-08	4.224463495701514	11.579006460964807	1.8351231645397093e-10
83	4.026676991841782e-08	4.224463495701514	11.579006460964807	1.741544686240104e-10
84	3.98260593392763e-08	4.224463495701514	11.579006460964807	1.7174217603610487e-10
85	3.891451827442438e-08	4.224463495701514	11.579006460964807	1.6621060083821249e-10
86	3.855749541870068e-08	4.224463495701514	11.579006460964807	1.6322987406169887e-10
87	3.789956837252362e-08	4.224463495701514	11.579006460964807	1.6006440617388762e-10
88	3.764268230455059e-08	4.224463495701514	11.579006460964807	1.5661472119177233e-10
89	3.72381312452319e-08	4.224463495701514	11.579006460964807	1.5581180790036342e-10
90	3.704868989373722e-08	4.224463495701514	11.579006460964807	1.549556039037725e-10
91	3.682784610603562e-08	4.224463495701514	11.579006460964807	1.5293766253421381e-10
92	3.659161551539114e-08	4.224463495701514	11.579006460964807	1.5199264069565288e-10
93	3.6408412729116435e-08	4.224463495701514	11.579006460964807	1.5106538242548595e-10
94	3.630588851777361e-08	4.224463495701514	11.579006460964807	1.5088774674154593e-10
95	3.624914812760949e-08	4.224463495701514	11.579006460964807	1.5031931255293784e-10
96	3.622238553546708e-08	4.224463495701514	11.579006460964807	1.4982903806526338e-10
97	3.618788868564593e-08	4.224463495701514	11.579006460964807	1.4967271866339615e-10
98	3.617828925328581e-08	4.224463495701514	11.579006460964807	1.4957679539406854e-10
99	3.617011445911089e-08	4.224463495701514	11.579006460964807	1.4956613725303214e-10
100	3.617011445911089e-08	4.224463495701514	11.579006460964807	1.4956613725303214e-10
0	19.938075365959012	11.399681152355104	19.749001931773428	19.864866647164927
1	16.881715636412295	11.399681152355104	19.749001931773428	16.077684054987415
2	13.248629023674674	11.135370118387407	19.74398258817675	13.144774040815129
3	12.0797997570055	10.428124100012246	18.93215464659984	5.711434668648753
4	9.326987969871281	10.288280721601287	18.764303716243948	5.711434668648753
5	6.574273774059449	10.288280721601287	18.16696898216754	3.642278307617645
6	4.856576927636347	9.631092109497986	18.16696898216754	3.10721638244106
7	4.128253854035194	9.631092109497986	17.891899859330774	2.2527559966486703
8	3.443119382975411	9.631092109497986	17.853181497171178	1.1187100523327769
9	2.935768707346402	9.631092109497986	17.734251836720407	0.6988860706262945
10	1.6596383487585453	9.562702235585487	17.438521656367524	0.3804604498980173
11	1.57231706301484	8.87383676505771	17.438521656367524	0.20056147155020598
12	1.132280772829827	8.87383676505771	17.438521656367524	0.08197935671633205
13	0.4023322270773737	8.87383676505771	17.272551404114846	0.043328470444102596
14	0.32141130714863353	8.87383676505771	17.272551206056182	0.023920021125182434
15	0.14023368884833376	8.87383676505771	16.852486386915412	0.018090446996393172
16	0.1247172854594294	8.194519774395356	16.852486386915412	0.009962330221995774
17	0.06918476098175974	8.194519774395356	16.8383161697446	0.005338885473488819
18	0.0506870347774222	8.194519774395356	16.486858832198465	0.0029902274542092933
19	0.026268339142557995	7.940571041205615	16.486858832198465	0.0019109971035509155
20	0.01422572243625142	7.940571041205615	16.268405711059163	0.0011960224915452677
21	0.007724590844191415	7.905815004282413	16.268405711059163	0.0007564861065856299
22	0.004682097632735083	7.905815004282413	16.21056157082222	0.0004944433852362984
23	0.0030271034307429723	7.905815004282413	15.958936944811542	0.00033548968276209123
24	0.001489534208648724	7.905815004282413	15.958936944811542	0.00023084901937808766
25	0.0013829976863992677	7.905815004282413	15.774510398168257	0.00013951596143657596
26	0.0008808396011308339	7.905815004282413	15.774510398168257	0.00011453646976322673
27	0.0007248664105614644	6.424327282147814	15.774510398168257	5.8963140198375896e-05
28	0.0003994679331893458	6.424327282147814	14.082856900549691	4.5379521627086916e-05
29	0.00028981732488775336	6.424327282147814	14.042575997657675	3.5660787908842195e-05
30	0.00021127465121795197	6.424327282147814	14.03133053933483	1.874003046298256e-05
31	0.00014747184783958645	6.424327282147814	14.03133053933483	1.4294862066055458e-05
32	9.686611475290263e-05	6.424327282147814	13.362499505346555	1.0572593929669694e-05
33	8.530575589604794e-05	6.424327282147814	13.362499505346555	8.126797425678234e-06
34	6.155407588837036e-05	6.424327282147814	13.362499505346555	5.386998385592534e-06
35	5.204035388262085e-05	6.424327282147814	13.362499505346555	3.477966061371518e-06
36	2.713410992827292e-05	6.424327282147814	13.362499505346555	3.089375440357145e-06
37	2.713410992827292e-05	5.02099653588758	13.362499505346555	1.9045998560507371e-06
38	1.9641276566506605e-05	5.02099653588758	13.362499505346555	1.1233332490867554e-06
39	1.4927162546474193e-05	5.02099653588758	13.362499505346555	7.898364882130693e-07
40	1.0349599446346502e-05	5.02099653588758	13.362499505346555	5.955863930928729e-07
41	6.576501121902112e-06	5.02099653588758	13.362499505346555	3.964385055788e-07
42	6.576501121902112e-06	5.02099653588758	13.362499505346555	2.9418102487355213e-07
43	4.3507033784528915e-06	5.02099653588758	13.362499505346555	2.002746417595347e-07
44	4.292278440676256e-06	5.02099653588758	13.362499505346555	1.3381972552295451e-07
45	3.4504195629558865e-06	5.02099653588758	13.362499505346555	1.0071690015323043e-07
46	3.1570674221548245e-06	4.479212021298874	13.362499505346555	6.900356952499465e-08
47	2.1236203022745315e-06	4.479212021298874	13.362499505346555	5.9374361871533665e-08
48	1.9730225671032997e-06	4.479212021298874	13.152770585927858	4.348314819324628e-08
49	1.4046082701391072e-06	4.479212021298874	13.105531016829552	3.105052970298061e-08
50	1.0370352296895646e-06	4.479212021298874	12.841003648753324	2.402373810994618e-08
51	9.638733371453156e-07	4.479212021298874	12.841003648753324	1.0735338396017369e-08
52	7.737182596834202e-07	4.479212021298874	12.841003648753324	9.023001457109103e-09
53	5.000491758444525e-07	4.479212021298874	12.781746952319127	5.4931672544000776e-09
54	4.276962681792895e-07	4.479212021298874	12.057585645139492	4.490708693793977e-09
55	2.8464509371772806e-07	4.479212021298874	11.707349605649009	3.80299214342017e-09
56	2.512363690421182e-07	4.479212021298874	11.694756749026782	2.8281061936752394e-09
57	2.080054106734508e-07	4.479212021298874	11.694756749026782	1.7012031783281145e-09
58	1.843233481402251e-07	4.479212021298874	11.694756749026782	1.2046474928695261e-09
59	1.750560625346509e-07	4.479212021298874	11.688979001416119	8.508824755892874e-10
60	1.5568876365890105e-07	4.479212021298874	11.386028465877596	6.563287691108144e-10
61	1.4528613734299256e-07	4.479212021298874	11.386028465877596	6.029989840783401e-10
62	1.2166708573957408e-07	4.479212021298874	11.386028465877596	4.942291020881839e-10
63	1.1958832901726169e-07	4.479212021298874	11.348615631651706	4.521685248448648e-10
64	9.074043605394877e-08	4.479212021298874	11.333324333054216	4.2067371808229836e-10
65	9.074043605394877e-08	4.479212021298874	10.312674062082165	3.690385774746119e-10
66	7.802855650496099e-08	4.479212021298874	10.27931328738567	3.5234082318424953e-10
67	6.469429125743886e-08	4.479212021298874	10.27931328738567	3.1403191158574373e-10
68	6.14057005243751e-08	4.479212021298874	10.27931328738567	2.848321578596824e-10
69	5.611778819414326e-08	4.479212021298874	10.27931328738567	2.712821078887373e-10
70	5.3689956036606645e-08	4.479212021298874	10.27931328738567	2.4618929117536936e-10
71	4.956235644115736e-08	4.479212021298874	10.27931328738567	2.3058577269807756e-10
72	4.759621363703559e-08	4.479212021298874	10.27931328738567	2.0899237895832812e-10
73	4.5430834649806684e-08	4.479212021298874	10.27931328738567	1.9438006759742166e-10
74	3.880252608112755e-08	4.479212021298874	10.27931328738567	1.8140200452876343e-10
75	3.755066346755598e-08	4.479212021298874	10.27931328738567	1.78311143628207e-10
76	3.5914557106053735e-08	4.479212021298874	10.27931328738567	1.6385515166916775e-10
77	3.49668209942422e-08	4.479212021298874	10.27931328738567	1.5386847351805955e-10
78	3.2446966446997294e-08	4.479212021298874	10.27931328738567	1.4229373235252751e-10
79	3.2337407862570444e-08	4.479212021298874	10.27931328738567	1.3826850775444655e-10
80	2.934404408350133e-08	4.479212021298874	10.27931328738567	1.3319878533479823e-10
81	2.9181304928016516e-08	4.479212021298874	10.27931328738567	1.2472911592453784e-10
82	2.8655318562442744e-08	4.479212021298874	10.279091355994526	1.2175904728906062e-10
83	2.8265571661023614e-08	4.479212021298874	10.27608737210566	1.1390044463155391e-10
84	2.7857279594201145e-08	4.479212021298874	10.233810122883366	1.1211698236479606e-10
85	2.7393508350570528e-08	4.479212021298874	10.206925860883384	1.0843637099355874e-10
86	2.7049598561035282e-08	4.479212021298874	10.203965165821465	1.0640066605560605e-10
87	2.6744647829701762e-08	4.479212021298874	10.203965165821465	1.0403100603184612e-10
88	2.638248419728484e-08	4.479212021298874	10.203965165821465	1.0365441838189327e-10
89	2.59770698285422e-08	4.479212021298874	10.203965165821465	1.0256018256882271e-10
90	2.586045555474925e-08	4.479212021298874	10.203965165821465	1.0054579391294283e-10
91	2.526223186194443e-08	4.479212021298874	10.203965165821465	9.927747512961105e-11
92	2.526223186194443e-08	4.479212021298874	10.203965165821465	9.89293091890886e-11
93	2.5218295451878703e-08	4.479212021298874	10.203965165821465	9.858114324856615e-11
94	2.517100172738651e-08	4.479212021298874	10.185403442970625	9.834311143208652e-11
95	2.5144924808984115e-08	4.479212021298874	10.181327843481743	9.815126489343129e-11
96	2.512731755999198e-08	4.479212021298874	10.181327843481743	9.808021061985528e-11
97	2.509807872641545e-08	4.479212021298874	10.170128702329777	9.799849820524287e-11
98	2.509203911316149e-08	4.479212021298874	10.170128702329777	9.797718192317006e-11
99	2.5091108302177645e-08	4.479212021298874	10.12016188698423	9.794520750006086e-11
100	2.5091108302177645e-08	4.479212021298874	10.12016188698423	9.794520750006086e-11
0	20.325576648389784	10.306352937984894	17.705345153793864	17.645935564651378
1	15.25931260285796	10.306352937984894	17.705345153793864	12.601242639997205
2	12.895264647178601	10.306352937984894	17.705345153793864	8.98143798002557
3	10.742616538139442	9.994413071911602	17.565884102900714	7.101472083998123
4	7.3547048253807645	9.994413071911602	17.3381358560237	6.017147324363499
5	7.171953344994616	9.994413071911602	17.3381358560237	4.481806318885578
6	4.62126386143629	9.994413071911602	16.990171892438834	3.0152761300548794
7	4.19403554726685	8.991700778266363	16.821141035446832	2.0796962295964154
8	3.345477102466845	8.756039213167856	15.962749489668253	1.3807950987248003
9	2.8141017795546905	8.756039213167856	15.858625109189482	0.6564820478343667
10	2.563603020835384	8.756039213167856	15.388279664623349	0.3034597985103784
11	1.7247933443617751	8.756039213167856	15.388279664623349	0.1949946613388076
12	0.9508330540177821	8.756039213167856	15.057809845892386	0.11470512658064225
13	0.6317161754252223	8.161349202406237	14.805710105800447	0.053302380475660716
14	0.35664009924164164	7.0672391231680525	14.625499004742917	0.022706444291668237
15	0.1083292299791272	7.0672391231680525	14.27149428569767	0.018582429556506685
16	0.09568598694145125	7.0672391231680525	14.27149428569767	0.007769569024205669
17	0.06310982673271726	7.0672391231680525	14.27149428569767	0.006576937652877479
18	0.041771928857909035	7.0672391231680525	13.658395500365689	0.0033450543897157736
19	0.034738680734136995	6.701639907679603	13.658395500365689	0.002304352847208424
20	0.02699949624361553	6.701639907679603	13.633431476943816	0.0015281289937161269
21	0.019485769795310137	6.701639907679603	13.575720553821983	0.000708006884494683
22	0.012338997286246656	6.508481043243954	13.498646045903573	0.00041544545225180585
23	0.0062482433762309775	6.508481043243954	13.498646045903573	0.00030478894600394213
24	0.004437275789478168	6.508481043243954	13.384501501275533	0.00020592450162526532
25	0.0024428476837923263	6.508481043243954	13.384501501275533	0.00012587573470002056
26	0.0021007199845368696	6.508481043243954	13.355846659329304	0.0001082761474973104
27	0.0011715362577011668	5.577657471930237	13.235921614216604	6.62050940296588e-05
28	0.0010493299587115423	5.577657471930237	12.971418027152241	3.946162107171247e-05
29	0.0009004392750360246	5.577657471930237	12.971418027152241	2.7924502941534257e-05
30	0.0006867080000572123	5.577657471930237	12.846855027599355	1.5156066706101257e-05
31	0.0005786546179291641	5.577657471930237	12.846855027599355	1.1408186928907327e-05
32	0.0004169588897480203	5.577657471930237	12.846855027599355	6.452093025632877e-06
33	0.0003438564702631375	4.995548844149358	12.846855027599355	4.332084327263175e-06
34	0.0002634001396768504	4.995548844149358	12.846855027599355	3.602082042863941e-06
35	0.0001846453811293891	4.995548844149358	12.846855027599355	2.1353757735376178e-06
36	0.00011041708026882091	4.995548844149358	12.846855027599355	1.5708935348079933e-06
37	0.00010426753134185063	4.995548844149358	12.846855027599355	9.597413641593278e-07
38	6.817845005047118e-05	4.995548844149358	12.846855027599355	6.447786984331572e-07
39	5.7561702277997284e-05	4.995548844149358	12.846855027599355	5.601574000202447e-07
40	3.7214414267072726e-05	4.917936697385475	12.846855027599355	3.736211806604217e-07
41	3.404532332540455e-05	4.917936697385475	12.846855027599355	2.4149033395204356e-07
42	2.980119024487138e-05	4.917936697385475	12.846855027599355	1.6593009322107832e-07
43	2.385018545369988e-05	4.917936697385475	12.846855027599355	1.48317170545198e-07
44	1.963788954784107e-05	4.917936697385475	12.687225312800912	9.763350350411315e-08
45	1.742825466211073e-05	4.917936697385475	12.687225312800912	8.109078253326629e-08
46	1.0704496653080042e-05	4.917936697385475	12.676574141682506	5.947292125441095e-08
47	1.0704496653080042e-05	4.917936697385475	12.624857522693793	4.089545457830468e-08
48	7.578467080993079e-06	4.917936697385475	12.624857522693793	3.157633843287044e-08
49	6.301658733054438e-06	4.917936697385475	12.49277910426356	2.0046215798430467e-08
50	3.6337792264085067e-06	4.917936697385475	12.442849771286419	1.722562759098878e-08
51	3.2806962448894694e-06	4.917936697385475	12.442849771286419	1.1338763261647955e-08
52	2.783680433271485e-06	4.917936697385475	12.410425729794225	7.934268797527011e-09
53	2.42605879252622e-06	4.917936697385475	12.40191745356559	5.4846727159940656e-09
54	2.0533952427292945e-06	4.917936697385475	12.40191745356559	3.8737479890471604e-09
55	1.8459183093177955e-06	4.917936697385475	12.397711744447163	2.8902538140584966e-09
56	1.654071653423017e-06	4.917936697385475	12.342968946242962	2.0983432769128285e-09
57	1.60544664185025e-06	4.917936697385475	11.985427925927324	1.840526397955955e-09
58	1.2583211170813513e-06	4.917936697385475	11.985427925927324	1.5995422764092382e-09
59	1.2583211170813513e-06	4.917936697385475	11.985427925927324	1.3933036946411903e-09
60	1.183154087147642e-06	4.917936697385475	11.77692968909014	1.165826990501273e-09
61	9.948149757299518e-07	4.917936697385475	11.77692968909014	8.089391378973687e-10
62	9.034411374564399e-07	4.917936697385475	11.77692968909014	6.500617821814103e-10
63	8.510800815209052e-07	4.917936697385475	11.77692968909014	5.510547573805979e-10
64	7.159639143772267e-07	4.917936697385475	11.77692968909014	4.87301310414523e-10
65	7.159639143772267e-07	4.917936697385475	11.77692968909014	4.307634249300918e-10
66	6.853764067393797e-07	4.917936697385475	11.77692968909014	4.153837274145644e-10
67	6.14868188808515e-07	4.917936697385475	11.77692968909014	3.909836898685626e-10
68	5.817373005534421e-07	4.917936697385475	11.77692968909014	3.593076947083773e-10
69	5.290756139864072e-07	4.917936697385475	11.77692968909014	3.2633851176910866e-10
70	4.908764883460037e-07	4.917936697385475	11.77692968909014	2.996753956097109e-10
71	4.6944247644731263e-07	4.917936697385475	11.767070559770989	2.6103252892539786e-10
72	4.5146851634925156e-07	4.917936697385475	11.764875101866355	2.3349189248733637e-10
73	4.2574431846631455e-07	4.917936697385475	11.738299529876272	2.089319828257885e-10
74	4.1152557317403193e-07	4.917936697385475	11.738299529876272	2.0018164903490288e-10
75	4.013302690175635e-07	4.917936697385475	11.738299529876272	1.9223422853542615e-10
76	3.8588986983612017e-07	4.917936697385475	11.737833523440345	1.8308243809883606e-10
77	3.566982198499602e-07	4.917936697385475	11.736129384674744	1.662709969707521e-10
78	3.1907869457725724e-07	4.917936697385475	11.665122291597454	1.6519452472607554e-10
79	3.160693649029156e-07	4.917936697385475	11.65820010496479	1.5760237559447887e-10
80	3.0507473924856754e-07	4.917936697385475	11.65820010496479	1.4902967748753326e-10
81	2.931242559789382e-07	4.917936697385475	11.65820010496479	1.4389245350798774e-10
82	2.838422514805927e-07	4.917936697385475	11.65820010496479	1.3470158322093084e-10
83	2.672647849699672e-07	4.917936697385475	11.65820010496479	1.3282930311220298e-10
84	2.5442390638730217e-07	4.917936697385475	11.65271096821639	1.294719886857365e-10
85	2.5442390638730217e-07	4.917936697385475	11.652228843654122	1.2813972105618632e-10
86	2.523498747741826e-07	4.917936697385475	11.652228843654122	1.2638112778518007e-10
87	2.4973200085653957e-07	4.917936697385475	11.652228843654122	1.2435252827458498e-10
88	2.486744823393394e-07	4.917936697385475	11.652228843654122	1.2339329558130885e-10
89	2.4685296695636794e-07	4.917936697385475	11.652228843654122	1.223132706229535e-10
90	2.462864192587233e-07	4.917936697385475	11.652228843654122	1.2072876032220847e-10
91	2.4465763859282674e-07	4.917936697385475	11.652228843654122	1.2056888820666245e-10
92	2.4405540388627855e-07	4.917936697385475	11.612229939001686	1.1981926562043554e-10
93	2.4357582661949095e-07	4.917936697385475	11.601303107380929	1.1936096555587028e-10
94	2.420616778131546e-07	4.917936697385475	11.601223191482413	1.1898437790591743e-10
95	2.419113305229814e-07	4.917936697385475	11.600842249520504	1.1859357940124937e-10
96	2.413759649932956e-07	4.917936697385475	11.552161734179379	1.1833778401637574e-10
97	2.4113974506079217e-07	4.917936697385475	11.465940986103687	1.1822409717865412e-10
98	2.409937533975892e-07	4.917936697385475	11.4638962094773	1.181672537597933e-10
99	2.4097576245551977e-07	4.917936697385475	11.4638962094773	1.181672537597933e-10
100	2.4097576245551977e-07	4.917936697385475	11.4638962094773	1.181672537597933e-10
