# Supplementary material for: An improved genetic algorithm and its application in neural network adversarial attack
Source: PLoS One. 2022 May 5;17(5):e0267970. doi: 10.1371/journal.pone.0267970 (PMC9070932; doi:10.1371/journal.pone.0267970)
Supplement: S1 Data — (ZIP) [file pone.0267970.s001.zip › data3/10_100.csv]

	GWO	PSO	SGA	IGA
0	20.981742856625036	11.915365976544901	21.008723732078195	20.800547168756985
1	18.688257593408526	11.915365976544901	20.98790441733077	18.73149068005448
2	16.04566281305057	11.915365976544901	20.920546344066288	14.519078692407264
3	14.656636001728838	11.745224030670773	20.920546344066288	14.519078692407264
4	11.265004128581314	11.745224030670773	20.867343812422785	11.833522640773209
5	10.216529630052884	11.745224030670773	20.840376635968962	8.267054384534347
6	7.186284876146942	11.745224030670773	20.752412999595183	7.18256719695181
7	5.479676721216105	11.745224030670773	20.752412999595183	5.766857833199577
8	4.461380479375325	11.745224030670773	20.732249421839274	4.5231670445388374
9	3.6931022321844513	11.745224030670773	20.690782411047714	3.4287533775012418
10	2.806493024495904	11.745224030670773	20.53311497265899	2.449526112032388
11	1.3819601225857743	11.745224030670773	20.503872123451625	1.6657513030796243
12	1.120469141796438	11.745224030670773	20.503872123451625	0.8577204998091053
13	0.5019667967788313	11.745224030670773	20.403264021022835	0.8060049864074093
14	0.2400435788790003	11.745224030670773	20.350892698468204	0.5805812609536081
15	0.06802944557073376	11.745224030670773	20.350892698468204	0.3856849566120144
16	0.06802944557073376	11.745224030670773	20.350892698468204	0.22752880035599832
17	0.03905877596696472	11.745224030670773	20.350892698468204	0.15735027871200957
18	0.036716308643438555	11.745224030670773	20.32922412395079	0.04323251541056239
19	0.018861703792073303	11.745224030670773	20.297818372722723	0.03028596698117214
20	0.01103428989121058	11.745224030670773	20.297818372722723	0.02378630353649358
21	0.008810850565855066	11.745224030670773	20.27082763760495	0.014009003342011273
22	0.004982195549804391	11.745224030670773	20.234535785594613	0.010331028423746336
23	0.0034277403195344114	11.745224030670773	20.234535785594613	0.005880905510221357
24	0.0024273998688078002	11.745224030670773	20.234535785594613	0.005144311466477536
25	0.001763580539116294	11.745224030670773	20.225414570133456	0.002352325842231995
26	0.001224669744538165	11.745224030670773	20.173618169409107	0.002036391671094595
27	0.000936678243885769	11.745224030670773	20.166506119108174	0.0009887716378718103
28	0.0006524270629317819	11.745224030670773	20.1528879771986	0.0008086186054083733
29	0.0005359282301431456	11.745224030670773	20.094578850323533	0.0005675528159057031
30	0.000391473752675342	11.745224030670773	20.094578850323533	0.0003560541155960273
31	0.00032862320812343526	11.745224030670773	20.094578850323533	0.0002671297094711811
32	0.0002237082357408049	11.745224030670773	20.0902520378358	0.00010503436485764794
33	0.00018331089699374914	11.745224030670773	20.085206550402457	6.195174982481788e-05
34	0.00013309656267468384	11.745224030670773	20.027543388859346	2.9301718939667154e-05
35	7.022465953854251e-05	11.745224030670773	20.025064560962964	1.7510148663024694e-05
36	7.022465953854251e-05	11.745224030670773	20.02288188104481	7.183595034820911e-06
37	5.114630824865074e-05	11.745224030670773	19.971911487435367	6.975178334034382e-06
38	3.553711028603246e-05	11.745224030670773	19.949054325732945	4.330536459651313e-06
39	2.73890048352321e-05	11.745224030670773	19.932658735884285	2.930983314275437e-06
40	2.270946429350218e-05	11.745224030670773	19.858796672247745	1.8538045982730011e-06
41	1.7481699412957852e-05	11.745224030670773	19.837806124030408	1.2853625581676908e-06
42	1.2882704265582134e-05	11.745224030670773	19.837806124030408	7.648395912163153e-07
43	8.754583586512155e-06	11.745224030670773	19.837806124030408	5.874449482412558e-07
44	6.934876652042732e-06	11.745224030670773	19.837806124030408	3.581234300220615e-07
45	5.8037686909706565e-06	11.745224030670773	19.818284157950405	1.7142651786983265e-07
46	4.473132915183697e-06	11.745224030670773	19.818284157950405	1.7142651786983265e-07
47	3.7672957486911685e-06	11.745224030670773	19.818284157950405	1.4799142578070246e-07
48	3.214364579395834e-06	11.745224030670773	19.796860424233433	9.676015411130834e-08
49	2.5169083568421513e-06	11.745224030670773	19.768136364010847	7.945339719483968e-08
50	2.337743677305326e-06	11.745224030670773	19.76109723518945	5.6609409160301993e-08
51	2.0067737094286997e-06	11.745224030670773	19.757552830294195	4.765179584254042e-08
52	1.5871342609052874e-06	11.745224030670773	19.70692349945277	4.111092666292393e-08
53	1.5327138211951308e-06	11.745224030670773	19.70692349945277	3.49932993692903e-08
54	1.1487972604307117e-06	11.745224030670773	19.700656632493992	2.7660558732378604e-08
55	9.491901882263676e-07	11.745224030670773	19.610757849945937	2.3605544630100894e-08
56	9.444036348504881e-07	11.745224030670773	19.610757849945937	1.9876982282340805e-08
57	7.872023144450679e-07	11.745224030670773	19.591960095114985	1.6807228053750123e-08
58	6.999474497781932e-07	11.745224030670773	19.55191712102137	1.2852517716765988e-08
59	5.482634830578093e-07	11.745224030670773	19.549048858304324	1.0074302725371354e-08
60	5.455683234067976e-07	11.745224030670773	19.50767675383523	8.870764123258823e-09
61	5.016878152908077e-07	11.745224030670773	19.486683558369894	7.840583737817042e-09
62	4.262402595323067e-07	11.745224030670773	19.455999163451693	6.951549114120326e-09
63	3.9122771555710756e-07	11.745224030670773	19.42199525508353	6.31740748602283e-09
64	3.3941995214448184e-07	11.745224030670773	19.370717013992703	5.653071344369209e-09
65	3.149085014975128e-07	11.745224030670773	19.29845257981673	4.785004836804774e-09
66	3.0822586838397115e-07	11.745224030670773	19.291853553098857	4.152135080204289e-09
67	2.960942819818513e-07	11.745224030670773	19.291853553098857	3.932890013658152e-09
68	2.56503078777115e-07	11.745224030670773	19.291853553098857	3.3195033388722095e-09
69	2.3713051122697948e-07	11.745224030670773	19.291853553098857	3.049433150437153e-09
70	2.2518762365919542e-07	11.745224030670773	19.275623923256493	2.4637683004868904e-09
71	2.0630821540024158e-07	11.745224030670773	19.275623923256493	2.0937176437030303e-09
72	1.9491539804405988e-07	11.745224030670773	19.27086581148315	2.027917833657966e-09
73	1.9034709497489644e-07	11.745224030670773	19.24342645792696	1.8413648383841519e-09
74	1.8672137302999658e-07	11.745224030670773	19.21953220388737	1.7492642889749277e-09
75	1.8040877991509774e-07	11.745224030670773	19.198689850174954	1.665597881839176e-09
76	1.7597489021525803e-07	11.745224030670773	19.155296274439685	1.527990622918196e-09
77	1.7091813875325101e-07	11.745224030670773	19.135441909455682	1.4094294620292658e-09
78	1.7001990615383988e-07	11.745224030670773	19.102442487950626	1.2978955687970029e-09
79	1.6466108521129286e-07	11.745224030670773	19.08686872389656	1.2687313422077295e-09
80	1.6035595296060023e-07	11.745224030670773	19.086836367266677	1.2064558241320356e-09
81	1.5954367826864768e-07	11.745224030670773	19.05656260521449	1.1519998288633815e-09
82	1.552451576181113e-07	11.745224030670773	19.051520523738898	1.1412564226986888e-09
83	1.5054441648842953e-07	11.745224030670773	19.029421659946014	1.1104153152530216e-09
84	1.4817881721640447e-07	11.745224030670773	18.977928882581907	1.0959024798751216e-09
85	1.4707672990610376e-07	11.745224030670773	18.972758488453245	1.0700493824344903e-09
86	1.4305435813710687e-07	11.745224030670773	18.972758488453245	1.0584639831279219e-09
87	1.4127241998451723e-07	11.745224030670773	18.972758488453245	1.0376202119743994e-09
88	1.4127241998451723e-07	11.745224030670773	18.968568741945518	1.0236154146525678e-09
89	1.4003944359686216e-07	11.745224030670773	18.96244934771582	1.0155578600290482e-09
90	1.3890692018847517e-07	11.745224030670773	18.898397991057728	1.0008815998219234e-09
91	1.3717177838046268e-07	11.745224030670773	18.898397991057728	9.962737301805191e-10
92	1.3631894235643927e-07	11.745224030670773	18.858232747218864	9.903229347685283e-10
93	1.358625358882648e-07	11.745224030670773	18.858232747218864	9.832281655519637e-10
94	1.3522846531444088e-07	11.745224030670773	18.858232747218864	9.790608324067307e-10
95	1.3473127724594747e-07	11.745224030670773	18.84180766999463	9.766201181093948e-10
96	1.345723359413853e-07	11.745224030670773	18.830056663603052	9.751350837916561e-10
97	1.344250084578391e-07	11.745224030670773	18.725883545995128	9.746305984492665e-10
98	1.3438408119625933e-07	11.745224030670773	18.725883545995128	9.739768991323672e-10
99	1.3438408119625933e-07	11.745224030670773	18.71119963860345	9.739733464186884e-10
100	1.3438408119625933e-07	11.745224030670773	18.710949146743868	9.739662409913308e-10
0	20.79274578603132	11.619261464959525	20.950375743223262	20.928822618518772
1	18.451874460972384	11.619261464959525	20.90826261562285	18.863141617033374
2	17.959447395740593	11.619261464959525	20.684028377617214	16.87377055008937
3	16.011355917512184	11.613373213222985	20.684028377617214	13.25991537902442
4	14.162026028614166	11.613373213222985	20.684028377617214	11.094362998688249
5	12.648786658733618	11.526983737126324	20.684028377617214	7.633547046864127
6	9.10956281603959	11.247184734573914	20.684028377617214	6.34343789227054
7	7.305866056575278	11.247184734573914	20.684028377617214	4.44720179368343
8	2.921217202204471	11.247184734573914	20.6301292089186	3.35297062729957
9	2.921217202204471	11.247184734573914	20.520849127805803	2.674124277988572
10	1.7591261010042953	11.247184734573914	20.520849127805803	2.056462055483181
11	1.155385737225402	11.247184734573914	20.520849127805803	1.4200676755157926
12	0.7042227773049672	11.247184734573914	20.409781456745595	0.6452418768504598
13	0.539957883637634	11.247184734573914	20.349247542868046	0.340529671265696
14	0.2879308547035504	11.247184734573914	20.349247542868046	0.18283666003065635
15	0.24603321292919533	11.247184734573914	20.33847218913233	0.09599385630825497
16	0.12889038427559685	11.247184734573914	20.33847218913233	0.07020328024939859
17	0.09866563455110766	11.247184734573914	20.322340746539926	0.05685950198724443
18	0.0645347460893686	11.247184734573914	20.314474472064692	0.042533224011468196
19	0.03741816447061952	11.247184734573914	20.299327598764577	0.022447153194491865
20	0.02293156950031916	11.247184734573914	20.240647092263544	0.016088765306417674
21	0.009933181561671223	11.247184734573914	20.240647092263544	0.007109625997934632
22	0.00976585540451369	11.247184734573914	20.225188706995137	0.004557200617818058
23	0.004491132195373115	11.247184734573914	20.20502573608699	0.0026443119225629808
24	0.002749008319324009	11.247184734573914	20.20502573608699	0.0024445051612294044
25	0.001418312967399249	11.247184734573914	20.20502573608699	0.0014266408169771871
26	0.0013521575221955295	11.247184734573914	20.20502573608699	0.0006557506323514595
27	0.0006576749353688349	11.247184734573914	20.198882447987554	0.00030382845249166124
28	0.00046471494109256994	11.247184734573914	20.198477028955363	0.00025009817519050515
29	0.0003563489486997362	11.247184734573914	20.17010883056395	0.00019902657561887693
30	0.0002805663636356037	11.247184734573914	20.110045567402047	0.00011384112648160638
31	0.00021558648282793413	11.247184734573914	20.110045567402047	8.755729667742074e-05
32	0.00013171576997139667	11.247184734573914	20.110045567402047	7.428525439623357e-05
33	9.322413565060472e-05	11.247184734573914	20.073322729655214	3.143127669291701e-05
34	8.058841867653044e-05	11.247184734573914	20.069878410276697	2.1022312708840474e-05
35	5.8777911999374766e-05	11.247184734573914	20.05804802660948	1.3206144015232013e-05
36	4.63043247660444e-05	11.247184734573914	19.973703953518715	1.1119476625243152e-05
37	3.4201575097814185e-05	11.247184734573914	19.973703953518715	5.493140847523392e-06
38	2.9686752221369517e-05	11.247184734573914	19.931123465045506	3.922634566055905e-06
39	2.446136370481966e-05	11.247184734573914	19.907705689606306	2.2384481792592226e-06
40	1.7822981565718266e-05	11.247184734573914	19.903723622488894	1.3433650605243486e-06
41	1.3625353350921188e-05	11.247184734573914	19.890624980544537	1.0319569843098009e-06
42	1.1018453872413403e-05	11.247184734573914	19.872521579626316	6.924186242152075e-07
43	9.719293548204888e-06	11.247184734573914	19.84434889966808	4.0211663732137026e-07
44	7.850417798938025e-06	11.247184734573914	19.82678791747514	3.4884572430726735e-07
45	7.0366316440306775e-06	11.247184734573914	19.814649873712096	2.7315589834486786e-07
46	5.293422671304171e-06	11.247184734573914	19.80188738928682	9.062954520189237e-08
47	3.863492022748716e-06	11.247184734573914	19.80188738928682	9.062954520189237e-08
48	2.663844889116973e-06	11.247184734573914	19.75716848098501	6.333208135700374e-08
49	2.145458911417819e-06	11.247184734573914	19.716824035945397	3.7461966417851045e-08
50	1.9353661255827603e-06	11.247184734573914	19.672341992522636	3.530553671637904e-08
51	1.2846500010432749e-06	11.247184734573914	19.669884588345273	2.3290074313564446e-08
52	1.2846500010432749e-06	11.247184734573914	19.656508631813367	1.8080961172728394e-08
53	1.0786062181189493e-06	11.247184734573914	19.63665661500009	1.3286900912845567e-08
54	8.3983538390342e-07	11.247184734573914	19.633342720539932	9.815203316776433e-09
55	8.3983538390342e-07	11.247184734573914	19.618965740864105	8.459338562971652e-09
56	7.790983542754759e-07	11.247184734573914	19.60057824664719	6.447959055577712e-09
57	7.102640613432243e-07	11.247184734573914	19.59002128645388	5.567582395116233e-09
58	5.620241023684969e-07	11.247184734573914	19.572248357932995	4.914369799990936e-09
59	5.361920263347031e-07	11.247184734573914	19.565930063185466	3.8956149417401775e-09
60	5.026302827282336e-07	11.247184734573914	19.565930063185466	3.507885981690606e-09
61	4.6624034455433616e-07	11.247184734573914	19.547624850536753	3.1185760640539684e-09
62	3.9202515411673744e-07	11.247184734573914	19.530632671033466	2.880828464668639e-09
63	3.4629332335001095e-07	11.247184734573914	19.514070392238533	2.3515984715061222e-09
64	3.438909357278419e-07	11.247184734573914	19.49916617013591	2.0094579333829188e-09
65	3.043804395197469e-07	11.247184734573914	19.457967771028688	1.825565920654526e-09
66	2.8937318363730924e-07	11.247184734573914	19.457967771028688	1.633452928473389e-09
67	2.7501461419277007e-07	11.247184734573914	19.457967771028688	1.4153163085950382e-09
68	2.5631196765019126e-07	11.247184734573914	19.457967771028688	1.3526073594505306e-09
69	2.3398243742533964e-07	11.247184734573914	19.42580714616892	1.173397823350797e-09
70	2.1846750231091505e-07	11.247184734573914	19.42580714616892	1.0652674298228249e-09
71	2.0031468794812213e-07	11.247184734573914	19.42580714616892	9.67567803655811e-10
72	1.9675603413205067e-07	11.247184734573914	19.41452261379165	9.106817522308575e-10
73	1.9081413116239787e-07	11.247184734573914	19.41452261379165	8.203078216695303e-10
74	1.8533514678509277e-07	11.247184734573914	19.41452261379165	7.398814894088446e-10
75	1.7895540027623724e-07	11.247184734573914	19.41452261379165	7.138898361347401e-10
76	1.7217220049658977e-07	11.247184734573914	19.41452261379165	6.621125869799016e-10
77	1.667328608512264e-07	11.247184734573914	19.41452261379165	6.33896934942868e-10
78	1.6280369807830652e-07	11.247184734573914	19.40548530692997	5.849902784405003e-10
79	1.5966988842208707e-07	11.247184734573914	19.40279081480766	5.637379452139157e-10
80	1.560739169015335e-07	11.247184734573914	19.266245536318213	5.392633006806591e-10
81	1.5283221133088887e-07	11.247184734573914	19.256855460733696	4.988014445928002e-10
82	1.4962432404175274e-07	11.247184734573914	19.245964701705606	4.881468562700775e-10
83	1.4796491543123125e-07	11.247184734573914	19.245964701705606	4.779612261529564e-10
84	1.4112640345231853e-07	11.247184734573914	19.245964701705606	4.675446696467134e-10
85	1.3980563240423294e-07	11.247184734573914	19.245964701705606	4.5943737703169063e-10
86	1.3732981374303677e-07	11.247184734573914	19.192390376655172	4.520868124302524e-10
87	1.3555903111139855e-07	11.247184734573914	19.192390376655172	4.401887743199495e-10
88	1.338078452484126e-07	11.247184734573914	19.192390376655172	4.371440986972175e-10
89	1.3230944917452803e-07	11.247184734573914	19.192390376655172	4.3255754533788604e-10
90	1.3125466979957423e-07	11.247184734573914	19.192390376655172	4.302376233056293e-10
91	1.3069219706451918e-07	11.247184734573914	19.192390376655172	4.265854336438224e-10
92	1.3013304256404012e-07	11.247184734573914	19.192390376655172	4.2278047729382706e-10
93	1.2952169159419213e-07	11.247184734573914	19.180466642624555	4.1847103560144205e-10
94	1.290360214234454e-07	11.247184734573914	19.180466642624555	4.1838221775947204e-10
95	1.2871569454731002e-07	11.247184734573914	19.180466642624555	4.1711745168981906e-10
96	1.2862446086003843e-07	11.247184734573914	19.180466642624555	4.1644598880452577e-10
97	1.2850423702914782e-07	11.247184734573914	19.143835797774194	4.160267685904273e-10
98	1.2838479124255286e-07	11.247184734573914	19.140115170616603	4.158349220517721e-10
99	1.2838092233735665e-07	11.247184734573914	19.064618488318807	4.1577452591923247e-10
100	1.2838092233735665e-07	11.247184734573914	19.064618488318807	4.1577097320555367e-10
0	20.98762489518457	11.713042394837853	20.941338847917866	20.916280956874605
1	18.586664331701314	11.713042394837853	20.924384332031625	18.810771163129168
2	17.365448330800238	11.713042394837853	20.87169105660722	17.70204442616809
3	16.509349894320774	11.572955634604787	20.85343793125961	14.970855551497422
4	13.856417794474638	11.572955634604787	20.745652228238146	11.52844208721168
5	10.37860069762608	11.572955634604787	20.737991433366094	7.912032038815095
6	7.674415939078457	11.572955634604787	20.624622813427944	5.949921892658718
7	3.612620233689562	11.572955634604787	20.624622813427944	4.76936316721255
8	3.612620233689562	11.572955634604787	20.584548657650213	3.884894322324428
9	3.3869504121423515	11.572955634604787	20.584548657650213	2.2266264317937368
10	2.141035441436632	11.572955634604787	20.536402972018674	2.2266264317937368
11	1.667486645342557	11.572955634604787	20.450046665795714	1.110150592550085
12	0.5657345522834736	11.572955634604787	20.443533832488523	0.7195848511036016
13	0.5657345522834736	11.572955634604787	20.41905458785214	0.32036553652791655
14	0.09585933931471446	11.534770942637667	20.39438031381848	0.20265226222069233
15	0.09585933931471446	11.534770942637667	20.39438031381848	0.1276044516468393
16	0.06549749920536074	11.534770942637667	20.34014490789716	0.07655152850826541
17	0.05480039432457717	11.534770942637667	20.34014490789716	0.04641719557864521
18	0.0335304200327049	11.534770942637667	20.215843668837856	0.02755756129600373
19	0.02581132949214693	11.534770942637667	20.144865371671692	0.012558013426020143
20	0.015082898074755935	11.534770942637667	20.144865371671692	0.009701223431730188
21	0.01149896972392428	11.534770942637667	20.132008087124323	0.005432378617385769
22	0.002939793184943529	11.534770942637667	20.082410681847755	0.002174624332902386
23	0.002939793184943529	11.534770942637667	20.082410681847755	0.002174624332902386
24	0.0021139033173125377	11.534770942637667	20.061491780092773	0.0012156759747274926
25	0.0015364246059950126	11.534770942637667	20.061491780092773	0.0007552513632629321
26	0.0010682689358536557	11.534770942637667	19.950290257035366	0.0004442652331069219
27	0.0008683720914146598	11.534770942637667	19.950290257035366	0.00026903535479450014
28	0.0005993802365975576	11.534770942637667	19.950290257035366	0.0002249104138525304
29	0.0004044968178118502	11.514470246945475	19.921582213095725	0.00015872884644752006
30	0.00023711652707492092	11.514470246945475	19.921582213095725	8.825121559796756e-05
31	0.0002228486786113315	11.514470246945475	19.88045638273929	6.410571750636862e-05
32	0.00017381915580871876	11.514470246945475	19.78941133808994	4.637816338659562e-05
33	0.00011204982427104326	11.514470246945475	19.780507519661437	3.674304834477837e-05
34	9.781045385226506e-05	11.514470246945475	19.648578918242595	1.4374777624670543e-05
35	6.343894253690863e-05	11.514470246945475	19.648578918242595	1.4374777624670543e-05
36	4.71705722344673e-05	11.514470246945475	19.648578918242595	9.359459401725445e-06
37	3.339674447078167e-05	11.514470246945475	19.648578918242595	6.997107405926073e-06
38	2.1821467268257067e-05	11.514470246945475	19.648578918242595	5.261646098819739e-06
39	1.8181985098397746e-05	11.514470246945475	19.648578918242595	2.9659634397383172e-06
40	1.1288761314620643e-05	11.514470246945475	19.560392595871395	2.3469764873773613e-06
41	1.014823276479504e-05	11.514470246945475	19.53434395293945	1.9348459905366155e-06
42	6.483879474661336e-06	11.514470246945475	19.529761711407797	1.0528364104978039e-06
43	5.856915539670382e-06	11.514470246945475	19.364826976693582	8.724878424182236e-07
44	4.828994072614279e-06	11.382925215531928	19.364826976693582	6.479642249423989e-07
45	3.7156688077466526e-06	11.382925215531928	19.364826976693582	5.606532877955317e-07
46	3.023351603292923e-06	11.382925215531928	19.364826976693582	3.811254143393228e-07
47	2.251311230327957e-06	11.382925215531928	19.364826976693582	2.4664497688675624e-07
48	1.978947974823342e-06	11.382925215531928	19.364826976693582	2.1613729872527188e-07
49	1.344601660679956e-06	11.382925215531928	19.364826976693582	1.8539662294259074e-07
50	1.279045207969176e-06	11.382925215531928	19.364826976693582	1.4448642859932193e-07
51	1.0080041765725412e-06	11.382925215531928	19.302523123143843	1.1304061375838614e-07
52	8.613403612578452e-07	11.382925215531928	19.302523123143843	8.735543177706973e-08
53	6.988103575800153e-07	11.382925215531928	19.302523123143843	6.06929799751299e-08
54	4.7352309850978713e-07	11.382925215531928	19.276165298453204	3.975142037759838e-08
55	3.926064278125807e-07	11.382925215531928	19.276165298453204	3.4713857122170566e-08
56	3.195678961454007e-07	11.382925215531928	19.268766791446485	2.4521931596410695e-08
57	2.836635109026986e-07	11.382925215531928	19.17764007167798	2.0983069948243838e-08
58	2.5740155651376995e-07	11.382925215531928	19.17764007167798	1.60122266557039e-08
59	2.2264775312308416e-07	11.382925215531928	19.16382637365037	1.4537630210753605e-08
60	1.9295463049573414e-07	11.382925215531928	19.081864497593312	1.2155553452686263e-08
61	1.8756724928792323e-07	11.382925215531928	19.037551231530824	1.0971764385914184e-08
62	1.525331687624032e-07	11.382925215531928	19.026790340421723	9.705104719870405e-09
63	1.525331687624032e-07	11.382925215531928	18.957335044515894	7.985790251296976e-09
64	1.4609379705987635e-07	11.382925215531928	18.805797717594075	6.750437098190787e-09
65	1.2086318834647614e-07	11.382925215531928	18.805797717594075	5.819796644601638e-09
66	1.1695441815007257e-07	11.382925215531928	18.805797717594075	5.3058610838263576e-09
67	1.0710588727036452e-07	11.382925215531928	18.549886587161527	4.721876667446168e-09
68	1.0270049033422879e-07	11.382925215531928	18.549886587161527	4.058087643699082e-09
69	9.72974878443722e-08	11.382925215531928	18.549886587161527	3.734463849269787e-09
70	9.126370814627194e-08	11.382925215531928	18.530937767970403	3.189836395023349e-09
71	8.571295184722771e-08	11.382925215531928	18.524548114554154	3.0583255927751907e-09
72	7.970544446678218e-08	11.382925215531928	18.508217173830836	2.866528792111467e-09
73	7.795894108042489e-08	11.382925215531928	18.508118838431635	2.7163413740538545e-09
74	7.002390889354615e-08	11.382925215531928	18.478020397134664	2.5793913671634527e-09
75	6.869073532200787e-08	11.382925215531928	18.457821781612047	2.3084472111634113e-09
76	6.669806440484649e-08	11.382925215531928	18.45161919805939	2.2649229158844264e-09
77	6.509221650574659e-08	11.382925215531928	18.419711033291968	2.020137390701393e-09
78	6.32399346223167e-08	11.382925215531928	18.419711033291968	1.9637842463282595e-09
79	6.180322786875081e-08	11.382925215531928	18.419711033291968	1.8304757709586283e-09
80	5.978961725716658e-08	11.382925215531928	18.388525193765062	1.7280012976073067e-09
81	5.671121927619538e-08	11.382925215531928	18.388525193765062	1.6956431814207917e-09
82	5.570848360392233e-08	11.382925215531928	18.361735345795644	1.6836279037590884e-09
83	5.505796041305189e-08	11.382925215531928	18.26253935539093	1.6375207856356155e-09
84	5.4188494136298004e-08	11.382925215531928	18.20722983477743	1.5952257292894956e-09
85	5.3457303028636716e-08	11.382925215531928	18.20722983477743	1.5775758477332147e-09
86	5.233466682241783e-08	11.382925215531928	18.20722983477743	1.5561743005321205e-09
87	5.19286307287814e-08	11.382925215531928	18.20722983477743	1.5260046559717466e-09
88	5.1548049828653575e-08	11.382925215531928	18.20722983477743	1.5091292659974442e-09
89	5.1046616267313993e-08	11.382925215531928	18.20722983477743	1.4945631399143622e-09
90	5.044211492943873e-08	11.382925215531928	18.20722983477743	1.4829599770393997e-09
91	4.964789512840184e-08	11.382925215531928	18.20722983477743	1.4656760249920353e-09
92	4.928669783410555e-08	11.382925215531928	18.179478782977164	1.4578742657533894e-09
93	4.905835071511433e-08	11.382925215531928	18.16638769260563	1.44516620892432e-09
94	4.878538151231737e-08	11.382925215531928	18.072009285784365	1.4441821072352923e-09
95	4.8666244811812476e-08	11.382925215531928	18.072009285784365	1.4411161153304874e-09
96	4.85909947833818e-08	11.382925215531928	17.972652862216755	1.4375385326559353e-09
97	4.858957725062396e-08	11.382925215531928	17.972213564521685	1.4356307254104195e-09
98	4.856081448068039e-08	11.382925215531928	17.855610617856872	1.4353251920340426e-09
99	4.8554146037105284e-08	11.382925215531928	17.827478746642935	1.434767415986471e-09
100	4.8554146037105284e-08	11.382925215531928	17.827478746642935	1.434767415986471e-09
0	21.03197455580076	11.693180759764411	20.94912533597373	21.005704374886303
1	18.825376828706744	11.693180759764411	20.938973675191583	19.20910392630714
2	14.159008138440893	11.693180759764411	20.892888646006252	16.145828120527188
3	13.980095380370747	11.693180759764411	20.835509098357445	13.290736019909671
4	11.295038720984506	11.5594629604955	20.702728579087104	8.525274163350963
5	10.786627888783078	11.5594629604955	20.702728579087104	6.803590318432686
6	9.125720368824194	11.5594629604955	20.702728579087104	5.4969890877920875
7	7.375759437769046	11.5594629604955	20.702728579087104	4.361114512928616
8	5.437501402747412	11.5594629604955	20.702728579087104	2.9801940755319234
9	4.696955761998463	11.484416477608107	20.624798539543672	2.166762985126774
10	3.2156359291296934	11.484416477608107	20.624798539543672	1.1295115339409318
11	2.2493750793988316	11.484416477608107	20.624798539543672	0.7265812846556128
12	1.8439957119915005	11.484416477608107	20.56189544914261	0.41657231815573725
13	0.9650045735444732	11.484416477608107	20.521506391737763	0.23674186954502163
14	0.4093419714343409	11.484416477608107	20.521506391737763	0.1792202875943727
15	0.4093419714343409	11.484416477608107	20.42969678290683	0.08883234274504348
16	0.11880085489174208	11.484416477608107	20.410669781063906	0.046615857721388654
17	0.11880085489174208	11.484416477608107	20.394723865749665	0.027616934314654618
18	0.07709527368274083	11.484416477608107	20.394723865749665	0.015526756645951156
19	0.06473379805452639	11.484416477608107	20.361001119585666	0.009337564642696083
20	0.04872475815151889	11.484416477608107	20.318957426898113	0.004943730712615224
21	0.023896304173355976	11.484416477608107	20.30676552616326	0.003213120290511018
22	0.019687173199109953	11.484416477608107	20.30676552616326	0.002246979314044939
23	0.015284938475847998	11.484416477608107	20.20458640818742	0.001612041321891855
24	0.01150785431086776	11.484416477608107	20.20458640818742	0.0014482723972091271
25	0.0096470178403405	11.484416477608107	20.20458640818742	0.0010113677636778284
26	0.007059664899589979	11.484416477608107	20.12761672488259	0.0006351596002436288
27	0.004911636100168426	11.484416477608107	20.079812568042353	0.0004453636977896913
28	0.004911636100168426	11.484416477608107	20.068214048047402	0.0003004249685152338
29	0.0034467469015919683	11.484416477608107	20.00517033288438	0.0001819546499892688
30	0.0031078549663736688	11.484416477608107	19.946159976482488	0.00011137626672708123
31	0.00240271782848156	11.484416477608107	19.946159976482488	7.209763354198984e-05
32	0.0019500507550636037	11.484416477608107	19.946159976482488	5.041459639132384e-05
33	0.0009292794925994663	11.484416477608107	19.94545270243885	3.739457417184511e-05
34	0.0008107363996825434	11.484416477608107	19.92467292053611	1.6352359918148096e-05
35	0.00034315898452463856	11.484416477608107	19.889822964925553	1.5663757050976557e-05
36	0.0002219361633000183	11.484416477608107	19.889822964925553	1.058460184255594e-05
37	0.00018445778871312157	11.484416477608107	19.826708795949333	7.493179485340562e-06
38	0.00012738690163560662	11.484416477608107	19.75472030655758	5.386679380325887e-06
39	8.569533550017994e-05	11.484416477608107	19.74632537670951	3.5291303466244983e-06
40	4.717196900871912e-05	11.484416477608107	19.733499566223212	3.0061034874684367e-06
41	4.717196900871912e-05	11.484416477608107	19.641290790431736	2.0905839979157292e-06
42	3.111409457945413e-05	11.484416477608107	19.638877136615157	1.6914823004476887e-06
43	2.7209790005588985e-05	11.484416477608107	19.637583205179535	1.3002129333195e-06
44	2.2135287679692084e-05	11.484416477608107	19.556089291636102	9.285819193571854e-07
45	1.5492006927519952e-05	11.484416477608107	19.53205497255643	6.746086396169915e-07
46	1.2144684323533994e-05	11.484416477608107	19.44971565774758	4.878952784004298e-07
47	1.02612893155829e-05	11.484416477608107	19.44971565774758	3.3994097536904633e-07
48	6.363871140724342e-06	11.484416477608107	19.267410202929877	2.471369815459923e-07
49	6.198135626522827e-06	11.484416477608107	19.115014499384802	2.0043435400296516e-07
50	5.04054694205891e-06	11.484416477608107	19.115014499384802	1.526336856905175e-07
51	4.706769825890689e-06	11.484416477608107	19.115014499384802	8.958654662549748e-08
52	3.8106667621384815e-06	11.484416477608107	19.115014499384802	7.308810667794319e-08
53	3.5012167889370005e-06	11.484416477608107	19.115014499384802	5.6336830756009704e-08
54	3.0266282498025987e-06	11.484416477608107	19.115014499384802	4.722926094657964e-08
55	2.47841633838064e-06	11.484416477608107	19.046867906032386	3.639577217384726e-08
56	2.1742316431705433e-06	11.484416477608107	19.042299639674248	2.8497187276599334e-08
57	1.7111090042654098e-06	11.484416477608107	18.891996051450395	2.064698323422931e-08
58	1.506132786932568e-06	11.484416477608107	18.891996051450395	1.779465508278122e-08
59	1.3641525069552074e-06	11.484416477608107	18.891996051450395	1.569219110209019e-08
60	1.1705817368756755e-06	11.484416477608107	18.891996051450395	1.3124065834091425e-08
61	1.060651794393408e-06	11.484416477608107	18.891996051450395	1.199159571640962e-08
62	9.662292694834207e-07	11.484416477608107	18.891996051450395	9.766705222347127e-09
63	8.743393462573579e-07	11.484416477608107	18.81777184985294	8.686197094931458e-09
64	7.021032861764809e-07	11.484416477608107	18.803797283371154	7.722182449043657e-09
65	6.156958325398421e-07	11.484416477608107	18.780723761137125	6.992721512943945e-09
66	5.661623423414142e-07	11.484416477608107	18.780723761137125	6.439528466017919e-09
67	5.390506960800678e-07	11.484416477608107	18.67524795644103	5.89741988576975e-09
68	4.3855639519918554e-07	11.484416477608107	18.67524795644103	5.328509633528711e-09
69	4.062507774627022e-07	11.484416477608107	18.592154841856587	5.0382067406928854e-09
70	3.679236724174473e-07	11.484416477608107	18.540409268214876	4.74606709488512e-09
71	3.515724711355972e-07	11.484416477608107	18.499465351399902	4.494375094310499e-09
72	3.394099903353265e-07	11.484416477608107	18.499465351399902	4.152906019072589e-09
73	3.3098860585667467e-07	11.484416477608107	18.499465351399902	3.7035339239821496e-09
74	3.1466402505841984e-07	11.484416477608107	18.44159316282434	3.392667924373427e-09
75	2.9922299349394166e-07	11.484416477608107	18.43582583782592	3.3000735477628496e-09
76	2.8882511005079436e-07	11.484416477608107	18.32825029832443	3.1440205994215376e-09
77	2.7251234557823523e-07	11.484416477608107	18.32825029832443	3.057249120530514e-09
78	2.7073074848615875e-07	11.484416477608107	18.32825029832443	2.8980235988740333e-09
79	2.665015697012052e-07	11.484416477608107	18.32825029832443	2.6834858779523074e-09
80	2.5951377979893664e-07	11.484416477608107	18.32825029832443	2.5692483696104773e-09
81	2.5351918297999987e-07	11.484416477608107	18.32825029832443	2.506496787901824e-09
82	2.3378648394967172e-07	11.484416477608107	18.32825029832443	2.3817610106391385e-09
83	2.3044542318828576e-07	11.484416477608107	18.285296345503312	2.350376338000615e-09
84	2.3031233142845053e-07	11.484416477608107	18.28440372035973	2.2905131125128264e-09
85	2.2625856432867408e-07	11.484416477608107	18.28440372035973	2.2597963500459173e-09
86	2.2288154655214498e-07	11.484416477608107	18.247335582812884	2.1899535518343782e-09
87	2.216699397372679e-07	11.484416477608107	18.247335582812884	2.157158451865371e-09
88	2.1749004419646667e-07	11.484416477608107	18.198687124291478	2.1223134361036955e-09
89	2.154155755995646e-07	11.484416477608107	18.178896049640514	2.1215851297995414e-09
90	2.1353913171040517e-07	11.484416477608107	18.178896049640514	2.0965136293682463e-09
91	2.1128565608208305e-07	11.484416477608107	18.178896049640514	2.079922456488248e-09
92	2.1006379968824263e-07	11.484416477608107	18.178896049640514	2.0717014770355036e-09
93	2.0968172309565603e-07	11.484416477608107	18.13277460046624	2.055863479455411e-09
94	2.0897773156391963e-07	11.484416477608107	18.13277460046624	2.049433067696782e-09
95	2.0824781232775535e-07	11.484416477608107	18.13277460046624	2.045066782585536e-09
96	2.0790984267549106e-07	11.484416477608107	18.04564587486821	2.040796420743618e-09
97	2.0760702001965115e-07	11.484416477608107	18.031899094682714	2.039837188050342e-09
98	2.0742855655342396e-07	11.484416477608107	17.927665447826186	2.038430313433537e-09
99	2.0742855655342396e-07	11.484416477608107	17.927665447826186	2.0381709653349844e-09
100	2.0742855655342396e-07	11.484416477608107	17.927665447826186	2.0381709653349844e-09
0	20.72784736100858	11.982973514731368	20.940452603169035	20.903418224132647
1	18.78137735117497	11.982973514731368	20.857378900730932	18.214493473926474
2	17.139337557274605	11.949973930168955	20.857378900730932	15.175348043616752
3	15.309318250094446	11.762068111747208	20.784827987321815	13.642600282830083
4	14.094706290601827	11.549575666411705	20.784827987321815	10.720025143054633
5	5.527404144852465	11.549575666411705	20.784827987321815	8.533141057751108
6	5.527404144852465	11.549575666411705	20.658425683162708	6.962627908276197
7	5.338490573886187	11.549575666411705	20.613323890679677	5.784667990678653
8	4.293223826899446	11.549575666411705	20.58292721202773	4.649128478099993
9	3.718987430155416	11.549575666411705	20.58292721202773	3.5065085511275744
10	2.789583004722179	11.549575666411705	20.49266415858877	2.2853699456052508
11	1.24214381253022	11.549575666411705	20.399626267205267	1.9274225435951888
12	1.200943981261759	11.549575666411705	20.398965377179188	1.2161845853235786
13	0.8679071378952377	11.549575666411705	20.300643842907043	0.922370277156944
14	0.48943366442215863	11.549575666411705	20.27335552809861	0.4800223175052172
15	0.3053551806045083	11.549575666411705	20.258516855036024	0.17201672590518813
16	0.17377911652021227	11.549575666411705	20.182426079307742	0.11376042341612136
17	0.11763810391486418	11.549575666411705	20.145474961875625	0.10711997547714391
18	0.08097664244547831	11.549575666411705	20.136452953279278	0.05941432779301836
19	0.008881871778279038	11.549575666411705	20.077060865006167	0.04623403640393109
20	0.008881871778279038	11.549575666411705	19.997723869795056	0.030569872836704537
21	0.005746068323191356	11.549575666411705	19.96325280300871	0.019387283532243504
22	0.004443012480188191	11.549575666411705	19.935817652331032	0.012287426792362499
23	0.0035369017696962324	11.549575666411705	19.913474893412268	0.009777824593339535
24	0.001846991168588108	11.549575666411705	19.819256805852696	0.005880833249702011
25	0.001846991168588108	11.549575666411705	19.819256805852696	0.0032201880459301613
26	0.0010460108378862465	11.549575666411705	19.690220574717546	0.001651141663515876
27	0.0007984645510679123	11.496939242195863	19.627776211326566	0.0012090117638838827
28	0.0006039846027161566	11.496939242195863	19.588837651654025	0.0007546704116028202
29	0.00040702800577152587	11.496939242195863	19.468697633639135	0.0006123797432064926
30	0.0002482919071806755	11.496939242195863	19.462705254141074	0.00028557241026705427
31	0.00021565288490110746	11.496939242195863	19.442287022942743	0.00018590238102733636
32	0.00012738469726913948	11.496939242195863	19.385295471002102	9.472927390463681e-05
33	8.709290878217146e-05	11.496939242195863	19.385295471002102	8.618525252090947e-05
34	5.999070801765427e-05	11.496939242195863	19.32093421088871	4.25953577125604e-05
35	3.6599017669392e-05	11.496939242195863	19.32093421088871	3.8585338647312284e-05
36	2.8435044800989573e-05	11.496939242195863	19.26962803342428	1.9672321255104208e-05
37	2.0093496939654898e-05	11.496939242195863	19.20801241074848	1.1469534694885652e-05
38	1.4805236265846844e-05	11.496939242195863	19.20801241074848	7.040771351274344e-06
39	1.0957282235768417e-05	11.496939242195863	19.189499779711134	4.713634073727491e-06
40	8.46558653977425e-06	11.496939242195863	19.189499779711134	3.531595109240726e-06
41	5.465800271498011e-06	11.496939242195863	19.132977828367306	1.937860009793013e-06
42	4.775262514744583e-06	11.496939242195863	19.117894663346345	1.3610486644388686e-06
43	2.488829114799529e-06	11.496939242195863	19.117894663346345	6.878147513766919e-07
44	2.439407606136257e-06	11.496939242195863	19.072457914394207	5.745552198455073e-07
45	1.5173276115554302e-06	11.496939242195863	19.06385648508625	4.9478867980568e-07
46	1.2933530126879589e-06	11.496939242195863	18.919560975346723	3.528425449594863e-07
47	9.881601426009468e-07	11.496939242195863	18.919538199231223	2.7210361652763027e-07
48	8.611757853493884e-07	11.496939242195863	18.888592230584752	2.51866403733203e-07
49	6.104765692960257e-07	11.496939242195863	18.872926692314703	1.642619094077702e-07
50	5.096508854940396e-07	11.496939242195863	18.829523255385382	1.3203139248574303e-07
51	4.128202921727109e-07	11.496939242195863	18.815892892228415	9.650144905393176e-08
52	3.4233074730494195e-07	11.496939242195863	18.810447586076442	6.334344648806223e-08
53	2.7972616267746275e-07	11.496939242195863	18.810447586076442	5.03659021156011e-08
54	2.45717821645286e-07	11.496939242195863	18.746884554322694	3.6357797217334564e-08
55	2.170024022696282e-07	11.496939242195863	18.746884554322694	2.7081487719016195e-08
56	1.8227786613422836e-07	11.496939242195863	18.741123045623358	2.0791091959182495e-08
57	1.366809851965911e-07	11.496939242195863	18.728340411819254	1.85793571638726e-08
58	1.366809851965911e-07	11.496939242195863	18.72424411846512	1.2519919767584042e-08
59	1.255040520398154e-07	11.496939242195863	18.704416399624332	1.1529174503976947e-08
60	1.1636802854653183e-07	11.496939242195863	18.652506731483886	1.0061363742153162e-08
61	1.0561269947473306e-07	11.496939242195863	18.6502740815348	8.616286795160022e-09
62	9.763732977674522e-08	11.496939242195863	18.58222939616145	7.390714262811571e-09
63	8.179198163205115e-08	11.496939242195863	18.58222939616145	6.567230759202403e-09
64	7.553130076942693e-08	11.496939242195863	18.561949365802118	5.8257723090093805e-09
65	6.930988449838082e-08	11.496939242195863	18.492672466299805	5.158238725044839e-09
66	6.435271204807691e-08	11.496939242195863	18.492672466299805	4.798089481283796e-09
67	6.037587896301488e-08	11.496939242195863	18.492672466299805	4.330854341816348e-09
68	5.7996992541831105e-08	11.496939242195863	18.478515039962797	3.9767837911597326e-09
69	5.603915242957669e-08	11.496939242195863	18.478515039962797	3.5530409725481604e-09
70	5.272639258535605e-08	11.496939242195863	18.408410431600203	3.3443972036195646e-09
71	4.922740659552005e-08	11.496939242195863	18.408410431600203	3.0971283315750497e-09
72	4.529803065977944e-08	11.496939242195863	18.408410431600203	2.8899340698274045e-09
73	4.408934062283265e-08	11.496939242195863	18.408410431600203	2.6652036133612e-09
74	4.282990717641155e-08	11.496939242195863	18.408410431600203	2.4671504839091085e-09
75	3.956144611905188e-08	11.496939242195863	18.368789611633833	2.3641502089333244e-09
76	3.9383927674663255e-08	11.496939242195863	18.343492301571175	2.2702448809752696e-09
77	3.848244434223602e-08	11.496939242195863	18.314686116846584	2.1875092848233635e-09
78	3.650109592356898e-08	11.496939242195863	18.31468608514399	2.0218213769851445e-09
79	3.461557840367391e-08	11.496939242195863	18.248851931291885	1.949957084690368e-09
80	3.1199679728644014e-08	11.496939242195863	18.230689911573727	1.9008017382304843e-09
81	3.051467389880713e-08	11.496939242195863	18.230689911573727	1.8398584877843405e-09
82	2.9424317649073828e-08	11.496939242195863	18.230689911573727	1.7903798443796859e-09
83	2.8420320763444806e-08	11.496939242195863	18.230689911573727	1.768527102541384e-09
84	2.8250110251093474e-08	11.496939242195863	18.230689911573727	1.7204517810398556e-09
85	2.777732932557342e-08	11.496939242195863	18.121428882694552	1.6817947035008274e-09
86	2.7390232748558674e-08	11.496939242195863	18.118954376852685	1.6345116371496715e-09
87	2.7192417650923062e-08	11.496939242195863	18.118954376852685	1.5883405701799802e-09
88	2.6965079502616618e-08	11.496939242195863	18.118954376852685	1.5679622045183805e-09
89	2.6781660000807506e-08	11.496939242195863	18.084065126518325	1.5557088950401976e-09
90	2.644417351760353e-08	11.496939242195863	18.02686345648691	1.5364780558968505e-09
91	2.6313639711617043e-08	11.496939242195863	18.02686345648691	1.5177374912411778e-09
92	2.5987145324535277e-08	11.496939242195863	17.978128949943255	1.51314027974081e-09
93	2.5761434319093723e-08	11.496939242195863	17.978128949943255	1.5075056758462324e-09
94	2.5761434319093723e-08	11.496939242195863	17.978128949943255	1.4997181274623017e-09
95	2.5699844474758038e-08	11.496939242195863	17.978128949943255	1.496971879788589e-09
96	2.5676297088494948e-08	11.496939242195863	17.954866720855783	1.4957355354283663e-09
97	2.5672360681738837e-08	11.496939242195863	17.954866720855783	1.4933445591225336e-09
98	2.565256496112056e-08	11.496939242195863	17.91213917101606	1.4922894031599299e-09
99	2.565256496112056e-08	11.496939242195863	17.91213917101606	1.4919234736510134e-09
100	2.565256496112056e-08	11.496939242195863	17.900933262644347	1.4919234736510134e-09
0	20.993343492216944	11.897959788184144	20.860859041058553	20.84547806967279
1	18.82442522122524	11.897959788184144	20.860859041058553	18.76369733647834
2	15.782820582337362	11.890675846868978	20.860859041058553	15.383963780984917
3	15.20354491933265	11.75130317102022	20.78937297229751	12.530337999667246
4	10.897667742121866	11.651339008434624	20.723436533088858	8.479176218883396
5	9.6083470222382	11.651339008434624	20.691835051228303	7.937668564327382
6	7.856689996335826	11.438364823828637	20.600168631001463	6.264308323902814
7	6.091765541573132	11.438364823828637	20.60011064553205	5.092556457806161
8	3.713795904033756	11.438364823828637	20.50369126802231	3.796478755414974
9	3.7079641284303624	11.438364823828637	20.50369126802231	3.167463848062639
10	1.3785419241006527	11.438364823828637	20.50045424701669	2.2477681901696234
11	1.2480527093454303	11.438364823828637	20.475482340660633	1.2330923750393592
12	0.8409018200242433	11.438364823828637	20.46889318201221	0.670231060037445
13	0.34157421401324983	11.438364823828637	20.459255062480683	0.5108167713180838
14	0.2707930663058957	11.438364823828637	20.452484980171345	0.25129463222156945
15	0.11614632956059667	11.438364823828637	20.376524492602183	0.16660623800434538
16	0.11130020336965574	11.438364823828637	20.327661692096857	0.06697718922305684
17	0.06034976388939528	11.438364823828637	20.24494531747746	0.054613214190979864
18	0.0383304264338844	11.438364823828637	20.24494531747746	0.03794931381095212
19	0.03255525339485077	11.438364823828637	20.24494531747746	0.02898148997558936
20	0.02627106258142975	11.438364823828637	20.24494531747746	0.013300147401395623
21	0.016297167484314645	11.438364823828637	20.24494531747746	0.010517776636728815
22	0.010418742033064365	11.438364823828637	20.24494531747746	0.006358573742940354
23	0.008836471856245698	11.438364823828637	20.210226552804546	0.003816393562431575
24	0.006443527633952062	11.438364823828637	20.174684921467268	0.0021425161757488986
25	0.004327337258886121	11.438364823828637	20.118526679071948	0.0018389595187504604
26	0.0032059364553842506	11.438364823828637	20.10374461734008	0.001104503911815602
27	0.002525905445754706	11.438364823828637	20.09876552771661	0.0007731905443688625
28	0.0016697803182172954	11.438364823828637	20.08590374248442	0.0007237829296831144
29	0.001248212477645172	11.438364823828637	20.083165888320163	0.00033093207519430123
30	0.0009115206120644537	11.438364823828637	20.041228552017905	0.0002451076683134268
31	0.0006591960387294371	11.438364823828637	20.040443193890265	0.0001813758805444543
32	0.000548220738743499	11.438364823828637	19.970278340203674	9.170358059451544e-05
33	0.00036924407411165205	11.438364823828637	19.970278340203674	8.336917357754103e-05
34	0.00019660761935513804	11.438364823828637	19.970278340203674	6.185570375238925e-05
35	0.00019660761935513804	11.438364823828637	19.928207134941957	4.6273956130438165e-05
36	0.00010665218390615294	11.438364823828637	19.928207134941957	3.237606008044125e-05
37	8.168847542977531e-05	11.438364823828637	19.928207134941957	1.829287964172366e-05
38	7.628654767488641e-05	11.438364823828637	19.928207134941957	1.3547559149618138e-05
39	4.7556366635337355e-05	11.438364823828637	19.91649887166542	8.975832895163904e-06
40	3.526027688538491e-05	11.438364823828637	19.91649887166542	6.670087629334631e-06
41	3.322550297157889e-05	11.438364823828637	19.91649887166542	4.666735187175419e-06
42	2.4249855581803814e-05	11.438364823828637	19.89333171154775	3.793024167197956e-06
43	2.1470497515441167e-05	11.438364823828637	19.89333171154775	2.5079837056019016e-06
44	1.2060211752373817e-05	11.438364823828637	19.89333171154775	1.785709756507714e-06
45	9.485711232048999e-06	11.438364823828637	19.89333171154775	1.1761678604393921e-06
46	7.426104347008078e-06	11.438364823828637	19.85868046770786	8.693213584543003e-07
47	5.792461359011014e-06	11.438364823828637	19.84492283284614	6.120896967054534e-07
48	4.8243588506302615e-06	11.438364823828637	19.801778661771763	5.043216231293002e-07
49	3.635864697759672e-06	11.438364823828637	19.77169761976259	4.3518491965599537e-07
50	3.226207401230141e-06	11.438364823828637	19.714034311800184	3.289260992467291e-07
51	2.6878682111153296e-06	11.438364823828637	19.714034311800184	2.658827082946402e-07
52	2.144988663577152e-06	11.438364823828637	19.714034311800184	2.2388538356565846e-07
53	1.4912649253240318e-06	11.438364823828637	19.714034311800184	1.7545209063385414e-07
54	1.2654793590805014e-06	11.438364823828637	19.714034311800184	1.0900478430997396e-07
55	8.369945452280092e-07	11.438364823828637	19.629082919624683	9.790252564201296e-08
56	7.593721744747484e-07	11.438364823828637	19.629082919624683	6.478036285173516e-08
57	6.520059270265222e-07	11.438364823828637	19.629082919624683	4.7469701502933503e-08
58	5.795295447974524e-07	11.438364823828637	19.57156137481987	3.625496747261536e-08
59	5.371318434477246e-07	11.438364823828637	19.551505065478676	3.294463413183735e-08
60	4.7318879881075304e-07	11.438364823828637	19.516518701876006	2.734264770154482e-08
61	3.530135512797017e-07	11.438364823828637	19.516518701876006	2.484742056552136e-08
62	3.530135512797017e-07	11.438364823828637	19.509766310307157	2.188277692383167e-08
63	3.2378334724469937e-07	11.438364823828637	19.505205085324242	1.964733842285682e-08
64	2.97686316930168e-07	11.438364823828637	19.501006754503525	1.7724417933351333e-08
65	2.9027373260603895e-07	11.438364823828637	19.413175829259632	1.567700325111332e-08
66	2.610158351679104e-07	11.438364823828637	19.391474243250695	1.3509105389886145e-08
67	2.387736768305615e-07	11.438364823828637	19.391474243250695	1.1993794846176797e-08
68	1.9597235523249878e-07	11.438364823828637	19.376106694335313	1.0910274017561505e-08
69	1.8706062521189892e-07	11.438364823828637	19.31972815184617	1.0455516008534005e-08
70	1.6860191154322024e-07	11.438364823828637	19.313426270838942	9.445305426680761e-09
71	1.5053258239916545e-07	11.438364823828637	19.22884705926834	8.755016711603503e-09
72	1.4102683865147014e-07	11.438364823828637	19.22884705926834	8.031229459248834e-09
73	1.3413990673782905e-07	11.438364823828637	19.156351681871115	7.18418791123554e-09
74	1.2618183520274329e-07	11.438364823828637	19.156351681871115	6.655647144526711e-09
75	1.2112563441135649e-07	11.438364823828637	19.156351681871115	6.32223562391232e-09
76	1.1516799647282028e-07	11.438364823828637	19.08941680643268	5.9418820974599384e-09
77	1.1356810292184605e-07	11.438364823828637	19.08941680643268	5.632209809647293e-09
78	1.0652899051777354e-07	11.438364823828637	19.08941680643268	5.331550756437764e-09
79	1.0461034394282365e-07	11.438364823828637	19.08038968579263	5.188937723943354e-09
80	9.671026690583062e-08	11.438364823828637	19.08038968579263	5.03315833455531e-09
81	9.250869981158871e-08	11.438364823828637	19.080238686207124	4.795375208033192e-09
82	9.250869981158871e-08	11.438364823828637	18.949340887714982	4.732222169678835e-09
83	9.082058172182883e-08	11.438364823828637	18.895489217687796	4.626798943974109e-09
84	8.983729005151986e-08	11.438364823828637	18.895489217687796	4.476654158480642e-09
85	8.730092959652325e-08	11.438364823828637	18.895489217687796	4.396515596027939e-09
86	8.669466255994962e-08	11.438364823828637	18.895489217687796	4.341643933258865e-09
87	8.577652410579617e-08	11.438364823828637	18.895489217687796	4.3106180847019004e-09
88	8.537009721365507e-08	11.438364823828637	18.891980209090413	4.241109241576169e-09
89	8.473110613138601e-08	11.438364823828637	18.891980209090413	4.192469038599711e-09
90	8.444974897159341e-08	11.438364823828637	18.891980209090413	4.175011003582085e-09
91	8.403322881989084e-08	11.438364823828637	18.82364048109561	4.112685747514888e-09
92	8.364027026530607e-08	11.438364823828637	18.82364048109561	4.077172821581598e-09
93	8.320099498249078e-08	11.438364823828637	18.808340088769103	4.054812041687228e-09
94	8.288753550189654e-08	11.438364823828637	18.792811719864925	4.0328633765795985e-09
95	8.254979677602137e-08	11.438364823828637	18.792811719864925	4.0234060527666315e-09
96	8.251115390933705e-08	11.438364823828637	18.792811719864925	4.01651023551608e-09
97	8.245665883421793e-08	11.438364823828637	18.76989464514936	4.014652166262067e-09
98	8.23458248255804e-08	11.438364823828637	18.74083525686702	4.012211451964731e-09
99	8.23458248255804e-08	11.438364823828637	18.69007810329913	4.011756704613845e-09
100	8.23458248255804e-08	11.438364823828637	18.676706912506024	4.011756704613845e-09
0	20.857151399155327	11.719835294435754	20.976737000891095	20.93229900286362
1	18.947185153278745	11.719835294435754	20.77765410691064	19.398458187560607
2	17.3628471216882	11.719835294435754	20.761378049358022	16.53634753423432
3	15.175391354783716	11.719835294435754	20.761378049358022	10.87858173529811
4	13.710108660212871	11.538430414120684	20.747213685082688	9.282168123292198
5	10.217540917908526	11.538430414120684	20.72917743471629	8.44413997877491
6	7.635164463964912	11.538430414120684	20.717186118322402	5.900291074471269
7	6.678841513506175	11.538430414120684	20.717186118322402	4.9205631182476885
8	4.895448299145222	11.538430414120684	20.6272183700763	4.226773452597339
9	4.241266047171315	11.538430414120684	20.61880246246808	3.1041263603637366
10	2.7851486853643306	11.538430414120684	20.600084397734303	2.404583854675718
11	1.9818888116797457	11.538430414120684	20.542760545936158	1.9424769406411753
12	1.2254494827970253	11.538430414120684	20.511756964117957	1.2496959835422108
13	0.9859834068956137	11.538430414120684	20.508557900779827	0.6238234274553496
14	0.388658131800121	11.538430414120684	20.443260373752764	0.46237221490287483
15	0.3516837342023611	11.538430414120684	20.443260373752764	0.17300965484562925
16	0.22598598651392665	11.538430414120684	20.42766765421015	0.12730732295853686
17	0.14145881587781917	11.538430414120684	20.42766765421015	0.06007755877959697
18	0.05569579151990611	11.538430414120684	20.411286782459133	0.04191654404891354
19	0.05569579151990611	11.538430414120684	20.353626509737293	0.022846659035419936
20	0.025258212556444892	11.538430414120684	20.353626509737293	0.015495066634141796
21	0.025258212556444892	11.538430414120684	20.311581014101925	0.011767194892318589
22	0.017244734894600544	11.538430414120684	20.29162631428663	0.005884285665811451
23	0.012240430206180708	11.538430414120684	20.26410528800555	0.005580258301666863
24	0.007292866901519535	11.538430414120684	20.21612327471851	0.003466420410955795
25	0.005057566346370113	11.538430414120684	20.200003015789363	0.0023318834657257703
26	0.0033653317804192007	11.538430414120684	20.161981252037805	0.0013189778940838615
27	0.0024758558083459725	11.538430414120684	20.12998151857978	0.0008829709675457487
28	0.001849433515932919	11.538430414120684	20.062612626169432	0.0005529402459747423
29	0.0012012329612862693	11.538430414120684	20.045322630956274	0.00037351852774891725
30	0.0008588281724084545	11.538430414120684	20.041071035915852	0.00023487095042584727
31	0.0005865451828808155	11.538430414120684	20.030684976591132	0.00017652892893282868
32	0.0004001386900189807	11.538430414120684	20.000174698293943	6.512167261663038e-05
33	0.00025504860956049313	11.538430414120684	20.000174698293943	5.930677866361478e-05
34	0.00025504860956049313	11.538430414120684	19.9580404199117	4.0165458706997725e-05
35	0.00018212492261371338	11.538430414120684	19.9580404199117	1.9854559824228346e-05
36	0.00014534324946824384	11.538430414120684	19.9580404199117	1.9121178205683265e-05
37	0.0001342248676867719	11.538430414120684	19.9370888294966	6.2657423431922155e-06
38	0.00010827882418285029	11.538430414120684	19.93296320270636	6.2657423431922155e-06
39	8.704506138146328e-05	11.538430414120684	19.897116051966623	2.9074502276849046e-06
40	6.578235207088667e-05	11.538430414120684	19.85432671416963	2.1665918592539413e-06
41	5.850662944029139e-05	11.538430414120684	19.8342931978995	1.245603435950926e-06
42	3.911277375268085e-05	11.538430414120684	19.8342931978995	9.73480031252194e-07
43	3.20961247948226e-05	11.538430414120684	19.8342931978995	6.492130002477836e-07
44	2.7091822165647983e-05	11.538430414120684	19.798048995785948	5.321979128503074e-07
45	2.0706069577602904e-05	11.538430414120684	19.787963014080965	3.8079165820548155e-07
46	1.8044123873739437e-05	11.538430414120684	19.763454901313974	2.5836351058572404e-07
47	1.5489508240040806e-05	11.538430414120684	19.763454901313974	2.4969825362930465e-07
48	1.091537270925258e-05	11.512980529352685	19.706926644529037	2.0285544310993942e-07
49	1.0328596144137947e-05	11.512980529352685	19.706926644529037	1.6373134359426444e-07
50	7.93704678558882e-06	11.512980529352685	19.681377665547807	1.181027546870439e-07
51	6.681688365706151e-06	11.512980529352685	19.68123087142488	9.25211200986098e-08
52	5.795633690741653e-06	11.512980529352685	19.60387977506776	7.384830924550556e-08
53	4.494578132341331e-06	11.512980529352685	19.553099174245077	5.4117674341824795e-08
54	3.7063397937409093e-06	11.512980529352685	19.510805480973463	4.2659803245470584e-08
55	3.11853738965695e-06	11.512980529352685	19.510805480973463	3.304875351162195e-08
56	2.083551951859164e-06	11.512980529352685	19.448480744919316	2.5763715161275513e-08
57	1.9546564158368085e-06	11.512980529352685	19.448480744919316	2.1614458223240263e-08
58	1.7259043727513301e-06	11.512980529352685	19.42051417779756	1.87220057235038e-08
59	1.4429829957585127e-06	11.512980529352685	19.416022254622025	1.4033969097937415e-08
60	1.3111164816059784e-06	11.512980529352685	19.3432674002814	1.1175320668854738e-08
61	1.0315675749161812e-06	11.512980529352685	19.33775903317411	9.167003600651924e-09
62	1.0315675749161812e-06	11.512980529352685	19.286649800381657	7.995101913849112e-09
63	7.8665277003509e-07	11.512980529352685	19.13037506589293	6.259619045323461e-09
64	7.382618822937559e-07	11.512980529352685	19.13037506589293	5.937213831685995e-09
65	5.889941161463241e-07	11.512980529352685	19.08558659690319	5.25325249967068e-09
66	5.226865771312816e-07	11.512980529352685	19.060717328129037	4.448317714178529e-09
67	4.193193103851911e-07	11.512980529352685	19.02158885396462	3.5698666245309596e-09
68	3.712683960266361e-07	11.512980529352685	19.005647990229686	3.2615372624889005e-09
69	3.4882420196780117e-07	11.512980529352685	19.005647990229686	2.8558102549425257e-09
70	3.365921803499816e-07	11.512980529352685	19.005647990229686	2.657153164165038e-09
71	3.232957870302755e-07	11.512980529352685	18.973443496024508	2.4388353558890685e-09
72	3.0451974852852004e-07	11.512980529352685	18.95906401027421	2.341789429038954e-09
73	2.9371543464051797e-07	11.512980529352685	18.943599330375957	2.1193788946050063e-09
74	2.7941278135656944e-07	11.512980529352685	18.888382202509927	2.0267596489986772e-09
75	2.5618097199142653e-07	11.512980529352685	18.888376828656757	1.923098569278636e-09
76	2.5326629726762917e-07	11.512980529352685	18.888376828656757	1.7720833689338633e-09
77	2.344486991212591e-07	11.512980529352685	18.888376828656757	1.670280358467835e-09
78	2.2992587789261165e-07	11.512980529352685	18.843650272429887	1.6665500091050944e-09
79	2.2573745228626763e-07	11.512980529352685	18.797156587761595	1.5999153113455122e-09
80	2.1860264043382927e-07	11.512980529352685	18.790213562333257	1.5548953236077523e-09
81	2.144468820297618e-07	11.512980529352685	18.762494131309737	1.4647700830039412e-09
82	2.092372430873013e-07	11.512980529352685	18.75263280309134	1.4529466518808931e-09
83	2.0790066601605872e-07	11.512980529352685	18.742694177082793	1.4013612492647098e-09
84	2.043153100039774e-07	11.512980529352685	18.716664611770483	1.3525682796000638e-09
85	2.0071896544848755e-07	11.512980529352685	18.697177088062407	1.3368368634303351e-09
86	1.9855528110568343e-07	11.512980529352685	18.697177088062407	1.3116694397297124e-09
87	1.9651188454261614e-07	11.512980529352685	18.697177088062407	1.2946483884945792e-09
88	1.9607044920988415e-07	11.512980529352685	18.613745103348865	1.2781673497386237e-09
89	1.942573573110451e-07	11.512980529352685	18.58213708098869	1.2589613795910282e-09
90	1.9332279466155455e-07	11.512980529352685	18.544021817838985	1.2510139590915514e-09
91	1.906807267637589e-07	11.512980529352685	18.544021817838985	1.2407714855555696e-09
92	1.9052898325710999e-07	11.512980529352685	18.53534108590934	1.2278928984699178e-09
93	1.895215615554946e-07	11.512980529352685	18.53534108590934	1.2240026769916312e-09
94	1.885375380261678e-07	11.512980529352685	18.526426552115847	1.2178564823273064e-09
95	1.8847184835024677e-07	11.512980529352685	18.51807741186259	1.217366207839632e-09
96	1.879905089374745e-07	11.512980529352685	18.465935127404556	1.215493927730904e-09
97	1.8790754241493346e-07	11.512980529352685	18.465935127404556	1.2137282290325402e-09
98	1.8780082244873597e-07	11.512980529352685	18.4110691916575	1.2127014947793668e-09
99	1.8778681054598678e-07	11.512980529352685	18.399393335193224	1.2126233350784332e-09
100	1.8778681054598678e-07	11.512980529352685	18.353214245252236	1.2126233350784332e-09
0	20.954774861569717	11.807467531907008	21.005800348346153	20.995071829942244
1	18.840705179902017	11.807467531907008	20.99067397247339	19.897100068306976
2	16.234317710076677	11.771772856886727	20.889846287471645	17.26534675918237
3	13.603568544706741	11.603625392612342	20.87907856636306	13.741603526492273
4	12.843226382151627	11.54738438135269	20.865066995879737	10.560853330010245
5	9.470202703334811	11.54738438135269	20.85242362847462	7.8962787372823655
6	7.91431495742933	11.54738438135269	20.79899575636009	6.0499930584502195
7	7.668815895042531	11.54738438135269	20.71948166422139	4.521941966816282
8	4.773837416833111	11.54738438135269	20.700621999158514	3.7063320686887704
9	4.274227738517716	11.40462905202024	20.700621999158514	2.8668853660284594
10	3.485691314066671	11.40462905202024	20.644816474021706	2.1250583454365963
11	2.344028288360683	11.40462905202024	20.62467396987936	1.5254892957103263
12	1.820049976710234	11.40462905202024	20.49243529417621	1.1386300118908363
13	0.6435298200904431	11.40462905202024	20.489442772503097	0.6975144811752014
14	0.6435298200904431	11.40462905202024	20.473279495659593	0.35967944521138095
15	0.4496025417541252	11.40462905202024	20.350632517220607	0.2388865345456499
16	0.31265861246831195	11.40462905202024	20.350632517220607	0.12458689452773841
17	0.1485585202992863	11.334104607107216	20.350632517220607	0.07305374628682104
18	0.11490868880734029	11.334104607107216	20.350632517220607	0.04417900141213282
19	0.04997339690924507	11.334104607107216	20.3489025129854	0.02410534171869161
20	0.0466538850256204	11.334104607107216	20.287228003502197	0.014516560050737315
21	0.025472786337183084	11.334104607107216	20.239934627607337	0.006787344562575459
22	0.02164174908349681	11.334104607107216	20.18861265996746	0.00437795064170432
23	0.012781031386815744	11.334104607107216	20.18861265996746	0.002663231479413941
24	0.008890233199079223	11.334104607107216	20.165279861229234	0.0019722511861179903
25	0.007373742884084766	11.334104607107216	20.165279861229234	0.0013380951363335392
26	0.005650837381836471	11.334104607107216	20.165080727341714	0.0009385476363417133
27	0.0036720446572684473	11.334104607107216	20.091496763609992	0.0006490366678453263
28	0.002666968198827835	11.334104607107216	20.06525396467088	0.0003813425034597806
29	0.0018298542614236801	11.334104607107216	20.06525396467088	0.00022093462734718017
30	0.001341219475968547	11.334104607107216	20.01557073508555	0.00014536374811102704
31	0.0011406118001286991	11.334104607107216	20.002306928826382	0.00010431752490847046
32	0.0009496819585455007	11.334104607107216	19.959555537230557	7.384923385389541e-05
33	0.0005204806785070737	11.334104607107216	19.917203037325404	4.247151137493077e-05
34	0.0003923502079783425	11.334104607107216	19.911220531251484	3.2770486491973116e-05
35	0.00030408350339472534	11.334104607107216	19.832357646655908	2.1047655615280547e-05
36	0.00019913805966043086	11.334104607107216	19.822870855078822	9.380574081507831e-06
37	0.00014685764750455021	11.334104607107216	19.822870855078822	5.9192250856376916e-06
38	0.00010739148987370939	11.334104607107216	19.8075456336574	4.557350824274664e-06
39	5.030477728285021e-05	11.334104607107216	19.8075456336574	3.463226733391167e-06
40	5.030477728285021e-05	11.334104607107216	19.792512744227576	2.0475369173489355e-06
41	3.0649143383687516e-05	11.334104607107216	19.778815243665694	1.4463685968912898e-06
42	2.454955607023024e-05	11.334104607107216	19.718964769491713	6.888623400591598e-07
43	1.6991502786556367e-05	11.334104607107216	19.718964769491713	6.888623400591598e-07
44	1.1163487933618654e-05	11.334104607107216	19.718964769491713	4.778252962189811e-07
45	9.263464687325751e-06	11.334104607107216	19.68412120144188	3.318480605862817e-07
46	5.569602838040311e-06	11.334104607107216	19.68412120144188	2.6132144670398816e-07
47	5.086894120598373e-06	11.334104607107216	19.68412120144188	1.746666105084671e-07
48	3.3318923979841486e-06	11.334104607107216	19.68412120144188	1.398536366714609e-07
49	3.018784866970492e-06	11.334104607107216	19.67136785785259	8.80655943724662e-08
50	2.115858610540755e-06	11.334104607107216	19.626882820154364	7.56476095098435e-08
51	1.724854862050762e-06	11.334104607107216	19.594817184308038	6.244925332410389e-08
52	1.4115949373838532e-06	11.334104607107216	19.55606359493119	4.4585736436175694e-08
53	1.0634701941292235e-06	11.334104607107216	19.55606359493119	3.381175561756322e-08
54	6.715111919852745e-07	11.334104607107216	19.45994312270457	2.72138120926968e-08
55	6.670655570140127e-07	11.334104607107216	19.45994312270457	2.1679142481190183e-08
56	4.434489579985268e-07	11.334104607107216	19.413172363555034	1.4813054338702614e-08
57	3.7560137089442946e-07	11.334104607107216	19.397994026406757	1.2187144182718157e-08
58	3.376845012503793e-07	11.334104607107216	19.397994026406757	1.0285770901674596e-08
59	3.2146086370588023e-07	11.334104607107216	19.384425099816593	8.657960126612352e-09
60	2.967368648576496e-07	11.334104607107216	19.381775819174006	7.0795747042495805e-09
61	2.6798121455229307e-07	11.334104607107216	19.360047441279033	5.258116164696958e-09
62	2.4691384625796786e-07	11.334104607107216	19.35019529029571	4.321965452191989e-09
63	2.3169416296653367e-07	11.334104607107216	19.289891836544964	3.995851205473855e-09
64	2.0305050840718764e-07	11.334104607107216	19.21040342416168	3.290573591385737e-09
65	1.8992290451436133e-07	11.334104607107216	19.21040342416168	2.7776541067225935e-09
66	1.6633639221552698e-07	11.334104607107216	19.108474987292194	2.3507351620821737e-09
67	1.544872074710213e-07	11.334104607107216	19.108474987292194	1.9397252692954225e-09
68	1.4216029287084098e-07	11.334104607107216	19.108474987292194	1.8286390179866885e-09
69	1.2652867598106354e-07	11.334104607107216	19.1047533807925	1.7077756986338954e-09
70	1.2217439904205207e-07	11.334104607107216	19.0885067446928	1.5351848681177671e-09
71	1.1582346504113161e-07	11.334104607107216	19.06974375810524	1.4064096554022854e-09
72	1.0500887670517045e-07	11.334104607107216	19.049630397220444	1.263967153164458e-09
73	1.0072607681266277e-07	11.334104607107216	19.026114685561467	1.219998768675623e-09
74	9.525622290951219e-08	11.334104607107216	19.026114685561467	1.1646261732778385e-09
75	8.802906181770709e-08	11.334104607107216	19.026114685561467	1.102339997061108e-09
76	8.428221009992853e-08	11.334104607107216	19.026114685561467	1.021082329799583e-09
77	8.309560373120917e-08	11.334104607107216	19.026114685561467	9.534386613552215e-10
78	8.078559732282997e-08	11.334104607107216	18.996217296244485	9.235709974575457e-10
79	7.818585645580356e-08	11.334104607107216	18.963873669116055	8.843099585931213e-10
80	7.480501240664239e-08	11.334104607107216	18.963873669116055	8.674310159051402e-10
81	7.336530005730424e-08	11.334104607107216	18.954458225794493	8.172738041878347e-10
82	7.218510988948879e-08	11.334104607107216	18.941887898030174	7.724385575613724e-10
83	7.003626167900734e-08	11.334104607107216	18.941887898030174	7.624838538333734e-10
84	6.998189805429433e-08	11.334104607107216	18.90676840948431	7.44627914883722e-10
85	6.916701922321522e-08	11.334104607107216	18.884282778041992	7.309108873698733e-10
86	6.887614434347711e-08	11.334104607107216	18.86342144757521	7.209455255008379e-10
87	6.582853417924639e-08	11.334104607107216	18.86342144757521	7.121063738679823e-10
88	6.490154591531905e-08	11.334104607107216	18.86342144757521	6.984710587687459e-10
89	6.444618039225247e-08	11.334104607107216	18.85786454918283	6.927156626090891e-10
90	6.404724972597364e-08	11.334104607107216	18.813136001735018	6.865481516626915e-10
91	6.389964157804684e-08	11.334104607107216	18.813136001735018	6.766645022082685e-10
92	6.345509762084589e-08	11.334104607107216	18.813136001735018	6.709552913264361e-10
93	6.321376533335865e-08	11.334104607107216	18.801794306670768	6.682019382253657e-10
94	6.303736599377885e-08	11.334104607107216	18.783423987114233	6.650471284785908e-10
95	6.287793086201532e-08	11.334104607107216	18.756093047071072	6.630362925363897e-10
96	6.276964770179916e-08	11.334104607107216	18.75103597384205	6.626419413180429e-10
97	6.27120084750743e-08	11.334104607107216	18.74637144934514	6.618638970223856e-10
98	6.26802507674995e-08	11.334104607107216	18.72548834599291	6.618638970223856e-10
99	6.267533025905436e-08	11.334104607107216	18.72548834599291	6.617928427488096e-10
100	6.267533025905436e-08	11.334104607107216	18.72548834599291	6.617928427488096e-10
0	20.738378191743045	11.825180493416966	20.9142401639372	20.820532670026218
1	19.06694364232411	11.825180493416966	20.9142401639372	19.076909666499706
2	17.54032054386441	11.825180493416966	20.859800685473814	16.146379025228356
3	16.031352551537765	11.73981168891354	20.807003034001973	13.670157954635409
4	15.217293122321205	11.73846246131646	20.807003034001973	10.099343615582566
5	12.623635321698924	11.73846246131646	20.7462823822296	7.631661463596021
6	9.934418245470404	11.73846246131646	20.684481814350267	5.417920479379205
7	8.239281968919261	11.723640474875165	20.66441277065292	3.9716230907580976
8	5.362323531956271	11.723640474875165	20.598739693356627	3.363455192672696
9	4.002119167172914	11.696949002304585	20.518541624507083	1.980821474593491
10	3.4087423751549406	11.696949002304585	20.401745296880897	1.3252179464541745
11	2.2857602583339127	11.696949002304585	20.401745296880897	0.7211551618163203
12	1.575781997070092	11.696949002304585	20.30499292077734	0.40158323034416243
13	1.2162066624563264	11.412885845930523	20.291615271376127	0.1987041891148711
14	0.7649716135205407	11.412885845930523	20.291615271376127	0.1323247305418218
15	0.4385278751849069	11.412885845930523	20.291615271376127	0.06423562287277962
16	0.2860228341126576	11.412885845930523	20.291615271376127	0.04322584435035681
17	0.21539833983766998	11.412885845930523	20.263854636841213	0.02685478113133799
18	0.1512640215865706	11.412885845930523	20.207438871405476	0.020005159312877385
19	0.1171912397320054	11.412885845930523	20.155883029279494	0.015384566811207367
20	0.07217133168417833	11.412885845930523	20.140029099769805	0.012262292125861496
21	0.07070580710725638	11.412885845930523	20.098942872331314	0.007790189338504394
22	0.04167550775660844	11.412885845930523	20.036184591623233	0.003721588324392844
23	0.03400645540319447	11.412885845930523	20.030959185417604	0.002562999887939288
24	0.024287933193268163	11.412885845930523	19.971898637333002	0.0010929237715839868
25	0.010965744828006496	11.412885845930523	19.971898637333002	0.0007014753891962933
26	0.007008388282539801	11.412885845930523	19.833776564806016	0.0004473543948013692
27	0.0024352255864994454	11.412885845930523	19.743692538211352	0.0003189598547277406
28	0.0024352255864994454	11.412885845930523	19.687726368301828	0.00020623005632147695
29	0.0012561655622147505	11.412885845930523	19.556109479577618	0.00015506399911346946
30	0.0009618617711280031	11.412885845930523	19.556109479577618	9.083494851980234e-05
31	0.0006038862349382335	11.412885845930523	19.556109479577618	7.741198772537317e-05
32	0.00038216478321517755	11.412885845930523	19.463621419917555	5.08844792652674e-05
33	0.0002783617297414942	11.412885845930523	19.463599285291657	3.20264760991229e-05
34	0.00018742779247604702	11.412885845930523	19.417593582389053	2.5657999085826333e-05
35	0.0001615503018652653	11.412885845930523	19.417593582389053	1.435672072647165e-05
36	0.0001135419076629951	11.412885845930523	19.369292129852575	7.5155321010988985e-06
37	9.347382273050542e-05	11.412885845930523	19.369292129852575	3.2822485320771477e-06
38	5.4611642241741976e-05	11.412885845930523	19.326919264966197	1.5176124930071921e-06
39	4.4807531633939135e-05	11.412885845930523	19.263439687108473	1.5176124930071921e-06
40	3.8085542766186364e-05	11.412885845930523	19.263439687108473	1.1655470690818959e-06
41	3.1225009394564296e-05	11.412885845930523	19.263439687108473	6.424639917845809e-07
42	1.9790734058222625e-05	11.412885845930523	19.233047554236315	4.749656388192136e-07
43	1.470086537525006e-05	11.412885845930523	19.233047554236315	3.6783205858981205e-07
44	1.3074963899573078e-05	11.412885845930523	19.21367486063809	2.2767134000289957e-07
45	1.0192813278298019e-05	11.412885845930523	19.13732450420104	1.397229003607947e-07
46	7.948781466371457e-06	11.412885845930523	19.13732450420104	1.1487122764108904e-07
47	6.471190119317072e-06	11.412885845930523	19.099751025712205	9.385310706377936e-08
48	5.679583406692501e-06	11.412885845930523	19.099751025712205	6.943459540664776e-08
49	4.923174799831287e-06	11.412885845930523	19.08865821716554	4.917619067512646e-08
50	3.86468831026221e-06	11.412885845930523	18.979369432238737	2.8833298859609613e-08
51	2.8682331003615502e-06	11.412885845930523	18.979369432238737	2.176664226638536e-08
52	2.2888413693245013e-06	11.412885845930523	18.959594210340086	1.7416315944984717e-08
53	2.0039294246210204e-06	11.412885845930523	18.8407014220874	1.146587225164808e-08
54	1.6928358950174527e-06	11.412885845930523	18.769061523858632	1.0374912040589379e-08
55	1.5610325374559864e-06	11.412885845930523	18.762510170438947	8.376300986157048e-09
56	1.3692557527811289e-06	11.412885845930523	18.685944972140174	6.888371206770216e-09
57	1.13039795524017e-06	11.412885845930523	18.664337191673557	5.964988947226857e-09
58	1.0625301283262445e-06	11.412885845930523	18.58501308791832	4.941054232432407e-09
59	9.018599524956983e-07	11.412885845930523	18.485528863313334	4.293668087740343e-09
60	8.681478260719189e-07	11.412885845930523	18.439510852120318	3.6271221581785085e-09
61	8.025068543027203e-07	11.412885845930523	18.348700194428766	3.207660359549891e-09
62	7.035447819880858e-07	11.412885845930523	18.348700194428766	2.9160749370760186e-09
63	5.894324677235829e-07	11.412885845930523	18.348700194428766	2.3954780381529872e-09
64	5.576870916179644e-07	11.412885845930523	18.344819268673096	2.136836929622632e-09
65	5.321154117332583e-07	11.412885845930523	18.344819268673096	1.9658377148346062e-09
66	4.943107474453257e-07	11.412885845930523	18.326955726356417	1.8371442145337369e-09
67	4.350916751327816e-07	11.412885845930523	18.326955726356417	1.6250791823324562e-09
68	4.1701246233927236e-07	11.412885845930523	18.326955726356417	1.3828800327075896e-09
69	3.823894059173938e-07	11.412885845930523	18.25778222334474	1.347239209081863e-09
70	3.734701263802265e-07	11.412885845930523	18.25778222334474	1.204686572719993e-09
71	3.3720090941713465e-07	11.412885845930523	18.25778222334474	1.006409622306137e-09
72	3.205917100679301e-07	11.412885845930523	18.255711445821433	9.465002115405241e-10
73	2.777977354817551e-07	11.412885845930523	18.255711445821433	8.967799836057111e-10
74	2.777977354817551e-07	11.412885845930523	18.150169694563225	8.389275940601237e-10
75	2.4955921107405743e-07	11.412885845930523	18.150169694563225	7.865819107166772e-10
76	2.3627742296028487e-07	11.412885845930523	18.09715668856329	7.32680138781916e-10
77	2.3142892802141546e-07	11.412885845930523	18.073595169356842	7.092855192070147e-10
78	2.2195529369994915e-07	11.412885845930523	18.03525534464904	6.586984291345743e-10
79	2.1672063654776252e-07	11.412885845930523	18.03525534464904	6.408922281764262e-10
80	2.1163761632081446e-07	11.412885845930523	17.883926155821595	6.079834413696972e-10
81	2.0811237577689212e-07	11.412885845930523	17.883926155821595	6.079834413696972e-10
82	2.017217828331752e-07	11.412885845930523	17.76503119068896	5.825460114294856e-10
83	1.9987011912192543e-07	11.412885845930523	17.76503119068896	5.620361953617703e-10
84	1.985608020227403e-07	11.412885845930523	17.76503119068896	5.484506182540372e-10
85	1.9466739020757018e-07	11.412885845930523	17.76503119068896	5.434661609626801e-10
86	1.9347551161175147e-07	11.412885845930523	17.76503119068896	5.352664977920085e-10
87	1.9141047902238029e-07	11.412885845930523	17.76503119068896	5.259903623766604e-10
88	1.8587161010330533e-07	11.412885845930523	17.743286084868767	5.154388027506229e-10
89	1.8437028659334942e-07	11.412885845930523	17.743286084868767	5.117191115289188e-10
90	1.830024456417334e-07	11.412885845930523	17.743286084868767	5.081273179996515e-10
91	1.8013118507909098e-07	11.412885845930523	17.738383816908062	5.050933005179559e-10
92	1.7912998417912718e-07	11.412885845930523	17.681419139739294	4.997677827134339e-10
93	1.789872645652224e-07	11.412885845930523	17.67725667934559	4.984390677975625e-10
94	1.781572867010084e-07	11.412885845930523	17.669198604987994	4.960232224959782e-10
95	1.7795211393334398e-07	11.412885845930523	17.63029395637466	4.951705712130661e-10
96	1.7781976113795395e-07	11.412885845930523	17.63029395637466	4.94850826981974e-10
97	1.7762987569724942e-07	11.412885845930523	17.63029395637466	4.942468656565779e-10
98	1.774219389183429e-07	11.412885845930523	17.63029395637466	4.941509423872503e-10
99	1.774219389183429e-07	11.412885845930523	17.533886103791417	4.940443609768863e-10
100	1.774219389183429e-07	11.412885845930523	17.533886103791417	4.940443609768863e-10
0	21.012781102595238	11.789206060903469	20.938145390406618	20.977103772175457
1	19.50178607397905	11.789206060903469	20.92655118636219	19.204903769609732
2	16.998948662158778	11.789206060903469	20.906862234867724	17.211176263152264
3	13.218044519620353	11.529518983469048	20.858132727749563	12.177489775511447
4	10.541649703041571	11.529518983469048	20.858132727749563	11.502327204980107
5	7.927096746064562	11.529518983469048	20.79449877502788	8.56538020238899
6	6.7697947589368805	11.529518983469048	20.60798234119046	6.484305437728633
7	4.724196045264907	11.529518983469048	20.60798234119046	5.507062755359158
8	4.162110197037574	11.529518983469048	20.415659497862478	3.54224306443658
9	2.281277001226965	11.254923843404296	20.415659497862478	2.3183041854333415
10	2.281277001226965	11.254923843404296	20.393822533330233	1.6396609584938564
11	0.935700360759999	11.254923843404296	20.393822533330233	1.173539036655367
12	0.935700360759999	11.254923843404296	20.353865205429795	0.7892010296441438
13	0.6724763369632538	11.254923843404296	20.288096202946868	0.5263373979650265
14	0.4161481773436617	11.254923843404296	20.262891755171413	0.24344678034756528
15	0.28596186861662476	11.254923843404296	20.26141215228434	0.09263159955143552
16	0.17096734437340944	11.254923843404296	20.25461990943837	0.06438008582640053
17	0.12631938118832098	11.254923843404296	20.237990152282006	0.048390634157204904
18	0.019798822789550474	11.254923843404296	20.236147739194752	0.030670069253624366
19	0.019798822789550474	11.254923843404296	20.174902751943467	0.018510972901467415
20	0.008976334372068795	11.254923843404296	20.172594002512245	0.009424122692071268
21	0.006182356397144151	11.254923843404296	20.17155038324788	0.008049566271442377
22	0.005233006188185119	11.254923843404296	20.17155038324788	0.004268717768731722
23	0.00365089287659659	11.254923843404296	20.15502610814757	0.003249906407287728
24	0.002766342525721388	11.254923843404296	20.085002685855002	0.001502810248660058
25	0.001853569571789837	11.254923843404296	20.085002685855002	0.0011130071722829094
26	0.0012355950924356485	11.254923843404296	20.078841885010767	0.0006961330779415853
27	0.0009024933048462636	11.254923843404296	20.043863859235586	0.0005123369573429848
28	0.0006853151484418341	11.254923843404296	20.01634099001791	0.00037543389699523644
29	0.0005133725509343101	11.254923843404296	19.912268416614985	0.0002709963937133075
30	0.0003448562169734437	11.254923843404296	19.828948412317615	0.00018170964454755634
31	0.0002970440847147593	11.254923843404296	19.828948412317615	0.00010994601951042071
32	0.00022421111143033912	11.254923843404296	19.828948412317615	7.73301819774197e-05
33	0.00018519885232182176	11.254923843404296	19.828948412317615	4.9153609549268396e-05
34	0.0001154635431963591	11.254923843404296	19.828948412317615	3.440712878388652e-05
35	7.929574725595856e-05	11.254923843404296	19.828948412317615	2.7024403902675687e-05
36	7.062386016487565e-05	11.254923843404296	19.828948412317615	2.330775384651318e-05
37	3.451326228587348e-05	11.254923843404296	19.826164909644444	1.7158367914493766e-05
38	3.208736545490254e-05	11.254923843404296	19.77310909475405	1.4353269840672311e-05
39	2.373478527006867e-05	11.254923843404296	19.764345540428938	9.892527878196944e-06
40	1.945357624011379e-05	11.254923843404296	19.70674793322888	7.530384007470303e-06
41	1.3517326547418662e-05	11.254923843404296	19.677922844921852	4.943621299435819e-06
42	1.3005921367881257e-05	11.254923843404296	19.677922844921852	2.8913011616005235e-06
43	9.520578061472662e-06	11.254923843404296	19.677922844921852	1.7334914059752293e-06
44	7.564577281460316e-06	11.254923843404296	19.67701044997605	1.2742307302637812e-06
45	6.599747532920475e-06	11.254923843404296	19.672547704585188	7.923653524422036e-07
46	5.506153368362021e-06	11.254923843404296	19.672547704585188	6.002877985800126e-07
47	3.0760944587093775e-06	11.254923843404296	19.62405735113759	3.6548877391240353e-07
48	3.0760944587093775e-06	11.254923843404296	19.61114040856914	3.269760679991407e-07
49	2.5859899399627295e-06	11.254923843404296	19.61114040856914	2.5457555752339545e-07
50	2.2128573111679373e-06	11.254923843404296	19.609177444385967	1.762565031704355e-07
51	1.6017141395430201e-06	11.254923843404296	19.57804779946947	1.4294064998310319e-07
52	1.3767176310075513e-06	11.254923843404296	19.577432669745082	1.0181598897318622e-07
53	1.2128849182779788e-06	11.254923843404296	19.57176532424427	7.24458861789401e-08
54	9.415414408131539e-07	11.254923843404296	19.544926179666117	5.891544008207461e-08
55	7.548990450523263e-07	11.254923843404296	19.495502616965616	4.341556492093446e-08
56	6.397914416034212e-07	11.254923843404296	19.453338571938627	3.5098484563178545e-08
57	6.251198354512155e-07	11.254923843404296	19.453338571938627	2.6888340887154527e-08
58	5.270318372829763e-07	11.254923843404296	19.37667990976706	2.2389418763424374e-08
59	4.565106697107524e-07	11.254923843404296	19.335389286870733	1.921511527669395e-08
60	3.9249286531983785e-07	11.254923843404296	19.335389286870733	1.5137729736380834e-08
61	3.8852913109010956e-07	11.254923843404296	19.333326041248956	1.2860781328782878e-08
62	3.419441516605559e-07	11.254923843404296	19.288755987535072	1.1300475666331522e-08
63	3.23597906248807e-07	11.254923843404296	19.28829683571599	1.0553546037073147e-08
64	3.154073913158584e-07	11.254923843404296	19.28829683571599	9.099363484921241e-09
65	2.8449063593782853e-07	11.254923843404296	19.276042969427017	8.223417058417226e-09
66	2.705578912021167e-07	11.254923843404296	19.268554299147883	7.210652075428925e-09
67	2.3602898169272635e-07	11.254923843404296	19.264036363124685	6.460482371295484e-09
68	2.1896834967449763e-07	11.254923843404296	19.264036363124685	6.304685218339046e-09
69	2.033138746249108e-07	11.254923843404296	19.234486127896837	5.359631405355003e-09
70	1.9574264742416858e-07	11.254923843404296	19.23393045677827	5.1918367383052555e-09
71	1.680263150838357e-07	11.254923843404296	19.184099207533155	4.868674796654204e-09
72	1.6072785102849707e-07	11.254923843404296	19.184099207533155	4.445418699816628e-09
73	1.4826969563230818e-07	11.254923843404296	19.184099207533155	4.172545420288998e-09
74	1.3923359931666823e-07	11.254923843404296	19.18337409694528	3.929319536410958e-09
75	1.3246230112784474e-07	11.254923843404296	19.165568027474258	3.7173362166242896e-09
76	1.3201341220181462e-07	11.254923843404296	19.164813440993377	3.456673614010697e-09
77	1.263050894984019e-07	11.254923843404296	19.164813440993377	3.2570146579757875e-09
78	1.2178241748372898e-07	11.254923843404296	19.151248408333455	3.1069800066063635e-09
79	1.2178241748372898e-07	11.254923843404296	19.151248408333455	3.0646707394055284e-09
80	1.151227775331165e-07	11.254923843404296	19.151248408333455	3.0044202681267507e-09
81	1.1450560721826264e-07	11.254923843404296	19.08002252231882	2.911349827883214e-09
82	1.1226247709217319e-07	11.254923843404296	19.056554095259827	2.8165243470823498e-09
83	1.104264666373922e-07	11.254923843404296	19.056553790747333	2.749829253190228e-09
84	1.082007554664699e-07	11.254923843404296	19.04753590294511	2.7244628775235924e-09
85	1.0555587026672697e-07	11.254923843404296	18.945023772103237	2.68436695094465e-09
86	1.0549032625206678e-07	11.254923843404296	18.927993726656656	2.621093120325213e-09
87	1.0436264163971032e-07	11.254923843404296	18.907637970019145	2.6081754533890944e-09
88	1.0330894228971488e-07	11.254923843404296	18.870700494992185	2.551442168652329e-09
89	1.0229347013890333e-07	11.254923843404296	18.826852595956804	2.5306019502124855e-09
90	1.0199119104825627e-07	11.254923843404296	18.8235011438983	2.5145543425253436e-09
91	1.0128657779162609e-07	11.254923843404296	18.819517145520187	2.465772031001734e-09
92	1.0085630508527288e-07	11.254923843404296	18.80062089095231	2.44807241145395e-09
93	9.990964544570602e-08	11.254923843404296	18.748858203632327	2.4469568593588065e-09
94	9.957144841976628e-08	11.254923843404296	18.748858203632327	2.4375563789647003e-09
95	9.927262967224237e-08	11.254923843404296	18.72954240923143	2.429314083229883e-09
96	9.927262967224237e-08	11.1910506582857	18.728595203831873	2.4249300345502434e-09
97	9.917830512407022e-08	11.1910506582857	18.66259299312962	2.4232389428391343e-09
98	9.912085063845666e-08	11.1910506582857	18.66259299312962	2.422102074461918e-09
99	9.908215448106716e-08	11.1910506582857	18.632117954624334	2.4220274674746634e-09
100	9.908215448106716e-08	11.1910506582857	18.554608159925728	2.4220274674746634e-09
