# Supplementary material for: An improved genetic algorithm and its application in neural network adversarial attack
Source: PLoS One. 2022 May 5;17(5):e0267970. doi: 10.1371/journal.pone.0267970 (PMC9070932; doi:10.1371/journal.pone.0267970)
Supplement: S1 Data — (ZIP) [file pone.0267970.s001.zip › data3/10_30.csv]

	GWO	PSO	SGA	IGA
0	20.70227535849888	11.684983048557877	20.53963937847244	20.71638369892121
1	19.6184850871787	11.532995141465483	20.48305069308604	19.75224022721717
2	16.69564453322687	11.532995141465483	20.41647905964841	16.70021237032185
3	16.69564453322687	11.455375901185539	19.945083681173664	15.457229089602396
4	14.189610385316964	10.990530695561288	19.945083681173664	12.945045740477795
5	13.30677777752614	10.990530695561288	19.839884599280833	9.317204169096927
6	9.745238872074538	10.990530695561288	19.727741478588463	6.012454176883111
7	8.956687737764042	10.990530695561288	19.727741478588463	4.102659047261696
8	5.750058816702175	10.990530695561288	19.727741478588463	3.5437613904124032
9	5.102614767527157	10.990530695561288	19.643300577352953	2.7893318335797166
10	4.402952080921036	10.990530695561288	19.643300577352953	1.4292328918363109
11	2.9025618287363	10.990530695561288	19.643300577352953	0.9086316682040736
12	2.4700052745982863	10.990530695561288	19.572204846595515	0.7214589965958287
13	1.801945502976349	10.990530695561288	19.524914693394436	0.5910575953973347
14	0.8899318692986111	10.990530695561288	19.523353180423587	0.32142240140506617
15	0.11041351966434876	10.990530695561288	19.470474776566686	0.08338447406247385
16	0.07615175766166304	10.990530695561288	19.204608369705454	0.07046074160835447
17	0.06756006015450255	10.990530695561288	19.19234331358959	0.03337702770250717
18	0.03613672129109746	10.990530695561288	18.966115276948504	0.02628578559819461
19	0.032777745149580984	10.990530695561288	18.966115276948504	0.013903847499218802
20	0.020546512477541246	10.990530695561288	18.93081806885299	0.010510549384065815
21	0.014765176379107903	10.876527544342963	18.92539046949806	0.005983252090523639
22	0.011882525015899592	10.876527544342963	18.875629758017023	0.003570875138696028
23	0.009239457925258154	10.876527544342963	18.875629758017023	0.0021268895037498403
24	0.006790412317752459	10.876527544342963	18.875629758017023	0.0019191387261696669
25	0.004082585896985069	10.876527544342963	18.875629758017023	0.0013872068279607852
26	0.003131962264398158	10.876527544342963	18.76493445171065	0.0009813620437317816
27	0.0025232654787754605	10.876527544342963	18.59322697787783	0.0004317307078172128
28	0.0018594060308676497	10.876527544342963	18.59322697787783	0.00017246116019054014
29	0.0010731429688708438	10.876527544342963	18.59322697787783	0.00012000497320530101
30	0.0008918756487088508	10.876527544342963	18.48423666293534	8.109475805229138e-05
31	0.0006739999216027748	10.876527544342963	18.48423666293534	5.586517148659098e-05
32	0.000569676639298411	10.876527544342963	18.48423666293534	4.262272443655846e-05
33	0.00037211187594410333	10.876527544342963	18.34277525050655	1.1236831806815673e-05
34	0.00030179718395517696	10.876527544342963	18.34277525050655	1.1236831806815673e-05
35	0.00019930701267556472	10.876527544342963	18.34277525050655	7.88511310689799e-06
36	0.00017394030214079592	10.876527544342963	18.34277525050655	4.96435752639357e-06
37	0.0001139525935092145	10.876527544342963	18.336059655838127	2.016128516135751e-06
38	8.66931357426104e-05	10.876527544342963	18.336059655838127	1.8213646773013181e-06
39	6.647621976840767e-05	10.876527544342963	18.328659723586227	7.814750593304609e-07
40	2.8837371193635164e-05	10.876527544342963	18.29733007100347	4.941016205073367e-07
41	2.8837371193635164e-05	10.876527544342963	18.260721989586568	3.5877580772947226e-07
42	1.863877632191091e-05	10.876527544342963	18.25702695724172	2.2872611937785337e-07
43	1.7465482298195667e-05	10.876527544342963	18.12053637524707	1.705112286920496e-07
44	1.2292914079115036e-05	10.876527544342963	18.114781482253164	1.18698718853949e-07
45	1.0655767326728238e-05	10.876527544342963	18.114781482253164	9.062617012389751e-08
46	9.722364666675531e-06	10.876527544342963	18.114781482253164	6.086046910880327e-08
47	8.921645577419923e-06	10.876527544342963	18.114781482253164	4.6585416857425344e-08
48	6.675298533043161e-06	10.876527544342963	18.114781482253164	3.074795218438453e-08
49	5.393797618769014e-06	10.876527544342963	18.114781482253164	2.3767871670798968e-08
50	3.717739787578722e-06	10.876527544342963	18.114781482253164	1.9858529487493115e-08
51	3.352030085057578e-06	10.876527544342963	18.114781482253164	1.3280314181685071e-08
52	2.4383343739664554e-06	10.876527544342963	18.114781482253164	1.06681317113555e-08
53	1.970781948745781e-06	10.876527544342963	18.114781482253164	8.830888464927966e-09
54	1.5706774800783307e-06	10.876527544342963	18.114781482253164	4.95508389874999e-09
55	1.2274342506835012e-06	10.876527544342963	18.089867094230804	4.086406324432801e-09
56	1.1073225647528773e-06	10.876527544342963	18.06733005691272	3.0495823644116626e-09
57	8.464511371819583e-07	10.876527544342963	18.06733005691272	2.2919910414032074e-09
58	7.323862054597896e-07	10.876527544342963	18.05605591144941	1.7108487959660579e-09
59	6.502545990549891e-07	10.876527544342963	18.04474538889958	1.35450450855501e-09
60	5.32065254521541e-07	10.876527544342963	18.033225408158312	9.891754082502757e-10
61	5.32065254521541e-07	10.876527544342963	17.98842800927965	8.592029310250382e-10
62	4.572609957342877e-07	10.876527544342963	17.78070119230221	7.34069249830327e-10
63	4.364355352670657e-07	10.876527544342963	17.78070119230221	5.444573680790654e-10
64	4.16396613633907e-07	10.876527544342963	17.06803520637878	5.04823294278367e-10
65	3.942619994923291e-07	10.876527544342963	17.05853119017591	4.2563685909158266e-10
66	3.5359079975094687e-07	10.876527544342963	16.92279768685042	3.733515718806757e-10
67	3.182918431043902e-07	10.876527544342963	16.79765391707264	3.087810007684766e-10
68	3.066629443715385e-07	10.876527544342963	16.79765391707264	2.9583846483660636e-10
69	2.7973750649223916e-07	10.876527544342963	16.79765391707264	2.699143131223991e-10
70	2.682056039482461e-07	10.876527544342963	16.79765391707264	2.4451951574633313e-10
71	2.5409348625160533e-07	10.876527544342963	16.79765391707264	2.3554891370736186e-10
72	2.416936060178898e-07	10.876527544342963	16.79765391707264	2.2530288745770122e-10
73	2.2102068486518078e-07	10.876527544342963	16.78703938229086	2.1061952182321875e-10
74	2.1196628141595397e-07	10.876527544342963	16.60251453402316	2.0308066339680408e-10
75	2.0861859839627073e-07	10.876527544342963	16.60251453402316	1.9215251612081374e-10
76	1.995645644292665e-07	10.876527544342963	16.60251453402316	1.7325918477695268e-10
77	1.9154475028315687e-07	10.876527544342963	16.60251453402316	1.655533488076344e-10
78	1.77667133005599e-07	10.876527544342963	16.37861691945855	1.5723644608556242e-10
79	1.7378162242565054e-07	10.798161166304059	16.37861691945855	1.5195356084518608e-10
80	1.683223342929807e-07	10.798161166304059	16.30341403134813	1.4165069117666462e-10
81	1.5856029778049674e-07	10.798161166304059	16.291071093268773	1.3987788705094317e-10
82	1.5679423315262397e-07	10.798161166304059	16.22188851080468	1.3689005484707195e-10
83	1.513794640750632e-07	10.798161166304059	16.22188851080468	1.3133005793974917e-10
84	1.506013167507092e-07	10.798161166304059	16.210798433107577	1.3035306167807903e-10
85	1.491026755395808e-07	10.798161166304059	16.165585665258128	1.27326149623741e-10
86	1.470452670737643e-07	10.798161166304059	16.15792998630785	1.2285328310213117e-10
87	1.4606160236851906e-07	10.798161166304059	16.112896400940283	1.2122614023724054e-10
88	1.448851318919253e-07	10.798161166304059	16.112896400940283	1.20238485834534e-10
89	1.4369869605346253e-07	10.798161166304059	16.112896400940283	1.1866818638850418e-10
90	1.4227246269982174e-07	10.798161166304059	16.112896400940283	1.1781198239191326e-10
91	1.4191728370249734e-07	10.798161166304059	16.112896400940283	1.166253760231939e-10
92	1.4158629868532557e-07	10.798161166304059	16.112896400940283	1.1629497365106545e-10
93	1.4104383128099585e-07	10.798161166304059	16.082288385761718	1.1582956815914258e-10
94	1.4050990104763628e-07	10.798161166304059	15.890898001600874	1.1509415642763088e-10
95	1.4037012308065755e-07	10.798161166304059	15.890898001600874	1.1500178587198207e-10
96	1.3988146507770693e-07	10.798161166304059	15.872611295645504	1.1486678275218765e-10
97	1.396427973254788e-07	10.798161166304059	15.80056694208643	1.1473533234607203e-10
98	1.3957081579363262e-07	10.798161166304059	15.74586081769581	1.1468559435456882e-10
99	1.3953960520396436e-07	10.798161166304059	15.689111429710444	1.1465006721778082e-10
100	1.3953960520396436e-07	10.798161166304059	15.689109060159263	1.1465006721778082e-10
0	20.751102963208854	10.589352595244083	20.239452834112193	20.481492073481874
1	19.363537631858243	10.589352595244083	20.239452834112193	16.86650084873818
2	17.784599163582143	10.589352595244083	20.239452834112193	15.020371403837515
3	16.081056904639375	10.589352595244083	20.239452834112193	12.488798292403471
4	9.554163842679918	10.589352595244083	19.96871447273901	8.102967080542673
5	9.554163842679918	10.589352595244083	19.52721754405403	5.832235459547004
6	6.247519937461188	10.589352595244083	19.0806952388608	4.940970873900916
7	6.247519937461188	10.589352595244083	19.0806952388608	3.4285901837074637
8	5.3105207052356285	10.589352595244083	19.0806952388608	2.6145829936931837
9	4.143990760533107	10.589352595244083	19.0806952388608	1.8513553347088387
10	3.2261145444121557	10.589352595244083	18.98713390134731	1.6055885571009196
11	2.6216257563980716	10.589352595244083	18.98713390134731	1.1391688433295504
12	1.8284648343782064	10.589352595244083	18.98713390134731	0.6953199671647572
13	1.1427374463814925	10.589352595244083	18.98713390134731	0.33117405606799055
14	1.013151859388579	10.534869996109087	18.52110647485871	0.2333304014658073
15	0.3228239741205745	10.534869996109087	18.52110647485871	0.14465154234087807
16	0.20152967736026683	10.534869996109087	18.52110647485871	0.08431074888310919
17	0.1157531331850028	10.534869996109087	18.496255049268278	0.04647748305307475
18	0.0847859258894954	10.534869996109087	18.358495277724476	0.017723292033693827
19	0.04650042109042518	10.427767474627672	18.358495277724476	0.012914058998263034
20	0.03876286832021281	10.427767474627672	18.358495277724476	0.011131582687156527
21	0.01826272649443128	10.276082803719252	18.140099280218294	0.007361052735494145
22	0.016779437905896533	10.276082803719252	18.084485344202587	0.004926856037542837
23	0.009510105259480373	10.276082803719252	18.084485344202587	0.00256780328076589
24	0.0073072686056723235	10.276082803719252	17.611372294702374	0.001539910065841088
25	0.0064851838923662974	10.276082803719252	17.611372294702374	0.0008899395166079849
26	0.003949249328063065	10.276082803719252	17.611372294702374	0.0006488071782055904
27	0.003006541241131533	10.276082803719252	17.611372294702374	0.00036273073950399137
28	0.002572389024973365	10.276082803719252	17.611372294702374	0.0001472802240383153
29	0.0018208922438209818	10.276082803719252	17.58563249241565	9.625127699708358e-05
30	0.00102670706055763	10.276082803719252	17.534398119587866	5.3641489558220457e-05
31	0.000933084776879145	10.276082803719252	17.41443891430132	3.8320286205095755e-05
32	0.00044233591902242964	10.276082803719252	17.41443891430132	2.819433809664318e-05
33	0.0003254320072696437	10.276082803719252	17.41443891430132	1.908072550849127e-05
34	0.0002289004823912144	10.276082803719252	17.41443891430132	1.5208011643341734e-05
35	0.00010442453922054895	10.233201014742585	17.41443891430132	1.152317717556528e-05
36	0.00010442453922054895	10.233201014742585	17.27304444863348	8.88006134092123e-06
37	6.47326084401989e-05	10.233201014742585	17.27304444863348	6.598167591409521e-06
38	6.462190357980901e-05	10.233201014742585	17.27304444863348	5.189691620888226e-06
39	3.742003141171679e-05	10.233201014742585	17.27304444863348	3.128920301964655e-06
40	3.178708152917764e-05	10.233201014742585	17.27304444863348	1.837496146794848e-06
41	2.7169152442940714e-05	10.233201014742585	17.27304444863348	1.466035517427855e-06
42	2.0951315850670227e-05	10.233201014742585	17.27304444863348	1.1459341036079707e-06
43	1.8160834681868465e-05	10.233201014742585	17.27304444863348	7.439028562039596e-07
44	1.5417008353058037e-05	10.233201014742585	17.27304444863348	4.5992117891913153e-07
45	1.2316740079842958e-05	10.233201014742585	17.254345262861193	3.4321219688493443e-07
46	1.1194783855916768e-05	10.233201014742585	17.11164650200855	1.9814956830899177e-07
47	9.247638129483704e-06	10.233201014742585	17.11164650200855	1.524234183314377e-07
48	6.863124440759094e-06	10.233201014742585	17.11164650200855	9.626397856621338e-08
49	5.564180366679494e-06	10.233201014742585	17.11164650200855	5.5725714265264514e-08
50	4.785675824070523e-06	10.233201014742585	17.11164650200855	3.882694743495563e-08
51	3.3694894239211237e-06	10.233201014742585	17.11164650200855	2.2188956894098055e-08
52	3.3694894239211237e-06	10.233201014742585	17.057879140457977	1.880555844380183e-08
53	2.987947031574123e-06	10.233201014742585	17.004187395752705	1.246394676357454e-08
54	2.400627039822467e-06	10.233201014742585	17.004187395752705	8.938930040613968e-09
55	2.200963326703942e-06	10.233201014742585	16.777543959927634	7.463623052927915e-09
56	1.9044371737386712e-06	10.233201014742585	16.777543959927634	5.908433298174032e-09
57	1.5615138697633313e-06	10.233201014742585	16.606677441574533	4.899789463053139e-09
58	1.309330603493919e-06	10.233201014742585	15.50788498173673	3.711165152964213e-09
59	1.309330603493919e-06	10.233201014742585	15.156248102190933	2.689443778791656e-09
60	1.1912439146222198e-06	10.233201014742585	15.125130065122221	2.4550037558412896e-09
61	1.0852567240426936e-06	10.233201014742585	14.966918062047469	2.0822423785205046e-09
62	1.000430338127245e-06	10.233201014742585	14.836089269354739	1.652953773856325e-09
63	9.039425035162196e-07	10.233201014742585	14.735994673130467	1.5061663027893246e-09
64	7.835321409466189e-07	10.233201014742585	14.61092096538923	1.2202012733553147e-09
65	7.081877275716408e-07	10.233201014742585	14.459287383605984	1.1562772961326573e-09
66	6.269718615392605e-07	10.233201014742585	14.447839524195526	1.091781332007713e-09
67	5.138010945593408e-07	10.233201014742585	14.411862604103867	1.041723596273414e-09
68	5.054684710792401e-07	10.233201014742585	14.411862604103867	9.5483487783099e-10
69	4.586822481833508e-07	10.233201014742585	14.411862604103867	8.830096653866804e-10
70	4.174984664651049e-07	10.233201014742585	14.411862604103867	8.405121043608688e-10
71	4.174984664651049e-07	10.233201014742585	14.298925675294898	7.494525000595331e-10
72	3.945442910158192e-07	10.233201014742585	13.706134012431791	7.319091999136162e-10
73	3.7743754832675336e-07	10.233201014742585	13.706134012431791	6.936606844476501e-10
74	3.6949744641745497e-07	10.233201014742585	13.61799120063884	6.503353411346779e-10
75	3.3996418524750993e-07	10.233201014742585	13.61799120063884	6.325753254543542e-10
76	3.162961523806018e-07	10.233201014742585	13.21953326149457	5.824714044422308e-10
77	3.085944624281467e-07	10.233201014742585	13.21953326149457	5.560143456762034e-10
78	2.9992246242116494e-07	10.233201014742585	13.21953326149457	5.387907897613786e-10
79	2.86848941488671e-07	10.233201014742585	13.21953326149457	5.192757335237275e-10
80	2.711008701972162e-07	10.233201014742585	13.21953326149457	4.85965490071294e-10
81	2.673325032453988e-07	10.233201014742585	13.21953326149457	4.713709422787815e-10
82	2.619444825491257e-07	10.233201014742585	13.21953326149457	4.5968961970288547e-10
83	2.5892796928772555e-07	10.233201014742585	13.21953326149457	4.5318104824332295e-10
84	2.572339288242631e-07	10.233201014742585	13.21953326149457	4.4538994714571345e-10
85	2.5424751060043604e-07	10.233201014742585	13.21953326149457	4.387641361347505e-10
86	2.509320080612554e-07	10.233201014742585	13.21953326149457	4.2749137563191653e-10
87	2.485290413467567e-07	10.233201014742585	13.21953326149457	4.210574111596088e-10
88	2.4707409496116384e-07	10.233201014742585	13.21953326149457	4.1425396446470586e-10
89	2.4599199521802007e-07	10.233201014742585	13.21953326149457	4.0991610106289045e-10
90	2.435513981602355e-07	10.233201014742585	13.21953326149457	4.0694958514109203e-10
91	2.417203508464638e-07	10.233201014742585	13.21953326149457	4.044555801385741e-10
92	2.407462500464419e-07	10.233201014742585	13.21953326149457	4.018478882983345e-10
93	2.399268983488412e-07	10.233201014742585	13.21953326149457	4.0060088579707553e-10
94	2.3825242978503525e-07	10.233201014742585	13.21953326149457	3.99559940689187e-10
95	2.374187180187448e-07	10.233201014742585	13.21953326149457	3.982170149186004e-10
96	2.3704601703755657e-07	10.233201014742585	13.21953326149457	3.973501527809731e-10
97	2.367930247437755e-07	10.233201014742585	13.21953326149457	3.9729330936211227e-10
98	2.3672182125622498e-07	10.233201014742585	13.21953326149457	3.9711922639185104e-10
99	2.3665013459961415e-07	10.233201014742585	13.21953326149457	3.9707659382770544e-10
100	2.3665013459961415e-07	10.233201014742585	13.21953326149457	3.9707659382770544e-10
0	20.643899623204323	11.3002177496024	20.71224433102578	20.60577292952271
1	18.799583568098914	11.3002177496024	20.361270479633422	18.48090293360205
2	15.703395759790986	11.3002177496024	20.31716351953117	14.336933167737424
3	9.708236092913962	11.245419697181912	20.31716351953117	12.224698301558027
4	9.22675078501265	11.013256363099883	20.167011881272835	9.1266327463724
5	5.312872572117513	11.013256363099883	19.93557904666528	7.731038299599897
6	4.7748313888904015	11.013256363099883	19.624519493892073	6.364287761667452
7	4.050469983886369	11.013256363099883	19.348805796492258	5.27987262639293
8	3.064457050443569	10.980380943563198	19.348805796492258	3.854257933846807
9	2.379812425616365	10.980380943563198	19.348805796492258	3.4656543782158065
10	1.608485564227362	10.979816315482786	19.348805796492258	1.973597262143333
11	1.1481971579209689	10.979816315482786	19.279365197347893	1.5839749569902364
12	0.9397422673988278	10.979816315482786	19.279365197347893	1.4008843729618303
13	0.5520763846344363	10.979816315482786	19.279333690550036	0.6791941082777311
14	0.3285599071844527	10.979816315482786	19.15464816794989	0.4008322705096927
15	0.26318000739776126	10.979816315482786	19.062462155633813	0.1335290420225026
16	0.052300964233161995	10.979816315482786	19.062462155633813	0.08314267213483761
17	0.0388538164344614	10.979816315482786	19.059677085261395	0.06374837675230483
18	0.028724534592417417	10.979816315482786	19.010468167494466	0.04289819513694271
19	0.0209594691692101	10.979816315482786	18.996999548778497	0.03301957779892506
20	0.013192583227180865	10.979816315482786	18.970774708903885	0.02309261919353789
21	0.009569532667548675	10.979816315482786	18.83232290077326	0.013583895330161244
22	0.006479583375079034	10.979816315482786	18.80384457669469	0.008941647906681727
23	0.004498753675200806	10.979816315482786	18.59346256444689	0.005360055135366526
24	0.0030091123108637596	10.797271728353769	18.59346256444689	0.003369427301646244
25	0.002310755670138054	10.79346848307268	18.59346256444689	0.001692537050982157
26	0.001893357528477413	10.79346848307268	18.58925112541245	0.0006421026429284105
27	0.001442584537159508	10.79346848307268	18.581488931604103	0.0006421026429284105
28	0.0010495996372061889	10.79346848307268	18.531781510885935	0.0003440111186461259
29	0.0006183286217731343	10.79346848307268	18.514871137587413	0.00023162612224369994
30	0.0005366218613080953	10.79346848307268	18.514871137587413	0.0001424588987295472
31	0.0003083544225899182	10.79346848307268	18.27766051797243	8.567697163686105e-05
32	0.000260009675152606	10.79346848307268	18.27766051797243	4.994531651947298e-05
33	0.00017142923687929468	10.79346848307268	18.27766051797243	3.278670746853507e-05
34	7.861364117944802e-05	10.79346848307268	18.27766051797243	2.133227617351352e-05
35	5.54260668441664e-05	10.79346848307268	18.1831921804875	1.6381409733146057e-05
36	3.8630866317834744e-05	10.760707352577805	18.1831921804875	1.1452153512170327e-05
37	1.897441141496259e-05	10.760707352577805	18.139319636538744	1.0224614140685873e-05
38	1.726552962866279e-05	10.539475610875645	18.10844553534157	5.95832494854065e-06
39	1.2119365170537577e-05	10.539475610875645	18.106114025541657	4.236551394587451e-06
40	1.0377792584836953e-05	10.539475610875645	18.038129667365855	3.4756132660795913e-06
41	9.292705151597858e-06	10.539475610875645	17.940602517533982	2.070392984609981e-06
42	8.46702404233568e-06	10.539475610875645	17.940602517533982	1.4365669120941504e-06
43	7.468028059509635e-06	10.539475610875645	17.940602517533982	1.0914294290564897e-06
44	6.359722391824363e-06	10.539475610875645	17.87330516757561	9.5595143223548e-07
45	3.814712912220131e-06	10.49464086879848	17.835343795380282	7.782345119444756e-07
46	3.376104591001905e-06	10.49464086879848	17.772125521950798	5.693572515674816e-07
47	2.749556053505131e-06	10.49464086879848	17.772125521950798	4.6458003710725393e-07
48	1.05755365042981e-06	10.49464086879848	17.772125521950798	3.666891363884872e-07
49	1.05755365042981e-06	10.49464086879848	17.772125521950798	2.6826726484685537e-07
50	7.561166346370385e-07	10.49464086879848	17.772125521950798	1.9795586725379621e-07
51	5.855400968535207e-07	10.49464086879848	17.772125521950798	1.4798343217492516e-07
52	4.8021739873505e-07	10.49464086879848	17.772125521950798	1.2769526280820287e-07
53	3.917624558091859e-07	10.49464086879848	17.772125521950798	1.0843949427297161e-07
54	3.1973127123663403e-07	10.49464086879848	17.772125521950798	9.24345298081164e-08
55	2.533621885625337e-07	10.49464086879848	17.772125521950798	7.782678723700087e-08
56	2.296747116936615e-07	10.49464086879848	17.772125521950798	6.464559776375722e-08
57	1.9749025925719366e-07	10.49464086879848	17.7340294456899	3.793214320424454e-08
58	1.653250483180102e-07	10.49464086879848	17.73364891006341	3.793214320424454e-08
59	1.4244335888591309e-07	10.49464086879848	17.73364891006341	3.502400192090249e-08
60	1.228407104925111e-07	10.49464086879848	17.73364891006341	2.8777048743933165e-08
61	1.1054783444208738e-07	10.49464086879848	17.690858193143544	2.6076005799069435e-08
62	1.0181675280662716e-07	10.49464086879848	17.690858193143544	2.3963000916893407e-08
63	8.087920422283901e-08	10.49464086879848	17.667947554675642	2.1058007337870777e-08
64	7.748620989289634e-08	10.49464086879848	17.667947554675642	1.9219108526868922e-08
65	7.072644025996055e-08	10.49464086879848	17.6429731111658	1.7397195239965413e-08
66	5.993401375192775e-08	10.49464086879848	17.6429731111658	1.3570791157491158e-08
67	5.920232526435143e-08	10.49464086879848	17.574700666526656	1.3165355472466445e-08
68	5.3928357335308874e-08	10.49464086879848	17.542594567831266	1.2085451306376171e-08
69	5.10276447762692e-08	10.49464086879848	17.48968283542951	1.0892617030577867e-08
70	4.479333215456904e-08	10.49464086879848	17.48968283542951	9.514423471301825e-09
71	4.479333215456904e-08	10.49464086879848	17.468133568023802	8.923799033055957e-09
72	4.3774246893946156e-08	10.49464086879848	17.37487425180214	8.265705009335989e-09
73	4.2891063589678424e-08	10.49464086879848	17.212959349028605	7.813021785096907e-09
74	4.131475295210407e-08	10.49464086879848	17.212959349028605	7.095863896466881e-09
75	3.9437687338050864e-08	10.49464086879848	17.212959349028605	6.535672003593618e-09
76	3.7606505021159364e-08	10.49464086879848	17.212959349028605	6.204505798024229e-09
77	3.665058700974555e-08	10.49464086879848	17.212959349028605	5.944379655176135e-09
78	3.544370885677495e-08	10.49464086879848	17.212959349028605	5.813490577821767e-09
79	3.3151611678050585e-08	10.382931458919234	17.212959349028605	5.590273577382732e-09
80	3.277641669185982e-08	10.382931458919234	17.212959349028605	5.343907094612632e-09
81	3.0971019970849056e-08	10.382931458919234	17.212959349028605	5.130822433585536e-09
82	2.999908632617121e-08	10.382931458919234	17.212959349028605	5.021011606487491e-09
83	2.9342278384802967e-08	10.382931458919234	17.16932326168993	4.862692026819104e-09
84	2.837671475575121e-08	10.382931458919234	17.16932326168993	4.759528327014095e-09
85	2.8195778600803578e-08	10.382931458919234	17.16932326168993	4.652549012718055e-09
86	2.7994680795728755e-08	10.382931458919234	17.13010755198495	4.592714208939697e-09
87	2.7536455338150745e-08	10.382931458919234	17.09615716790876	4.505612327676545e-09
88	2.713304114720927e-08	10.382931458919234	17.06401634301462	4.450527502086743e-09
89	2.6988992818388624e-08	10.382931458919234	17.06401634301462	4.373007289615316e-09
90	2.662368858707964e-08	10.382931458919234	16.85989946990854	4.345296122920672e-09
91	2.6490902360620794e-08	10.382931458919234	16.85989946990854	4.32228874913676e-09
92	2.6490760252073642e-08	10.382931458919234	16.786614666325995	4.290431565578956e-09
93	2.6435988065287574e-08	10.382931458919234	16.786614666325995	4.268724485001485e-09
94	2.6347880766053322e-08	10.382931458919234	16.786614666325995	4.253902563533529e-09
95	2.6318986545703638e-08	10.382931458919234	16.700514866951362	4.239368411873556e-09
96	2.6280755793806065e-08	10.382931458919234	16.700514866951362	4.23784785041903e-09
97	2.6214451498418612e-08	10.382931458919234	16.63229914496371	4.23337498389742e-09
98	2.6214451498418612e-08	10.382931458919234	16.38762098506662	4.231918371289112e-09
99	2.6214451498418612e-08	10.382931458919234	16.38762098506662	4.231062167292521e-09
100	2.6214451498418612e-08	10.382931458919234	16.34804977425791	4.231062167292521e-09
0	20.121357162149046	11.453496448688773	20.624935987891437	20.44209770327765
1	17.85702390889224	11.18645750659055	20.624935987891437	18.825902797577502
2	17.149063501875595	11.18645750659055	20.297595444535542	14.050005002936617
3	12.37843145377678	11.18645750659055	20.156043658889452	12.203213277071534
4	12.310876940501442	10.708394208390938	20.156043658889452	8.891741516057092
5	7.004879027578413	10.708394208390938	19.99813617940318	6.411758227918707
6	6.914131889107388	10.708394208390938	19.782468269732853	5.5546721841629605
7	4.9631645565018765	10.708394208390938	19.7634863885543	4.074466944903797
8	4.046267201394393	10.708394208390938	19.7634863885543	2.7275509973172984
9	3.0134756416522355	10.708394208390938	19.747280874057108	2.128586127031863
10	2.2279022992354496	10.708394208390938	19.747280874057108	1.1793185312539518
11	1.8340816166668223	10.708394208390938	19.620389238042495	0.8902801587962199
12	1.3688298155621763	10.708394208390938	19.620389238042495	0.2549612984831353
13	0.4485529951497509	10.708394208390938	19.395492988295874	0.18592137070034598
14	0.35771100504534603	10.70787794454127	19.395492988295874	0.10235445302598523
15	0.1599818734533156	10.677840210740506	19.30027141606819	0.060638441659769615
16	0.1150297635865063	10.677840210740506	19.30027141606819	0.04155535332927274
17	0.059004272362387145	10.305147419607986	19.30027141606819	0.02472726638249556
18	0.038849517788122956	10.305147419607986	19.076094998235153	0.014282240434827731
19	0.02811272484648386	10.305147419607986	18.815146306014793	0.007266750091155405
20	0.015156185510342812	10.305147419607986	18.431394656149052	0.004406527120736303
21	0.012895625789369536	10.305147419607986	18.289147532883817	0.0019946050006578453
22	0.009047782126213821	10.305147419607986	18.289147532883817	0.0008804337063108569
23	0.006407299220243079	10.262675025857888	17.95905193448804	0.0005542123097375118
24	0.00506970026375031	10.262675025857888	17.95905193448804	0.0004210104532522685
25	0.0033368611133934856	10.262675025857888	17.556181361344287	0.00027735537060324944
26	0.0017070682910760304	10.262675025857888	17.477703532356717	0.00017288362382261724
27	0.0016193903935968201	10.262675025857888	17.477703532356717	0.00012956367444560968
28	0.0011096326368975618	10.05609318280797	17.477703532356717	7.520629955282132e-05
29	0.0005778233297495383	10.05609318280797	17.477703532356717	6.270131109120669e-05
30	0.0003649432676309239	10.05609318280797	17.316434783517234	4.4419789734906345e-05
31	0.00031334313453657003	10.05609318280797	17.280624512746364	3.2494739827360064e-05
32	0.00021935623178892527	10.05609318280797	17.280624512746364	2.2511653643864094e-05
33	0.00018084438522025792	10.05609318280797	17.22805319798812	1.5951646770151484e-05
34	0.00010266492854116294	10.05609318280797	16.93508629052094	1.0251160013741156e-05
35	9.637264593154171e-05	10.05609318280797	16.93432909217902	5.034032643624897e-06
36	7.340057716165305e-05	10.05609318280797	16.93432909217902	4.6263767115029e-06
37	4.2930006526109565e-05	10.05609318280797	16.837692164336094	3.2692560663072356e-06
38	3.821350827992731e-05	10.05609318280797	16.756216351201388	2.418190593989067e-06
39	2.9159108408283174e-05	10.05609318280797	16.70602376288634	1.4541454800287568e-06
40	1.8442652497174805e-05	10.05609318280797	16.56404947537238	8.051135016451383e-07
41	1.6779248739329233e-05	10.05609318280797	16.559369874585972	7.145248344109234e-07
42	1.16670380809758e-05	10.05609318280797	16.51920086278181	4.857936564128806e-07
43	9.664744120119195e-06	9.747559832160668	16.51920086278181	3.529640797417244e-07
44	7.276717884696637e-06	9.747559832160668	16.49490068386706	2.543215527062159e-07
45	5.04766178410776e-06	9.747559832160668	16.163103499072	1.3720045943799164e-07
46	4.0996482835176096e-06	9.747559832160668	16.06209603038553	9.896333752479336e-08
47	2.79104063283242e-06	9.747559832160668	16.06063145397005	5.615629605770778e-08
48	1.9496614851455263e-06	9.747559832160668	16.055026399618352	4.49411321490345e-08
49	1.403841672686923e-06	9.747559832160668	15.934260544638947	3.835737105717385e-08
50	1.3588356790883438e-06	9.747559832160668	15.549357056384842	3.0642226978017106e-08
51	1.1040161180808639e-06	9.747559832160668	15.372016293714793	2.3972966278762442e-08
52	8.447515722487253e-07	9.747559832160668	15.29748673184041	1.697087315122303e-08
53	6.928295630537207e-07	9.747559832160668	15.119098603308778	1.1023214785410573e-08
54	6.148065989641793e-07	9.747559832160668	15.119098603308778	9.764737018969072e-09
55	5.281118373723359e-07	9.747559832160668	15.119098603308778	8.522182515235954e-09
56	4.421300947576867e-07	9.747559832160668	15.119098603308778	6.69136968056705e-09
57	3.7417819287455245e-07	9.747559832160668	15.119098603308778	5.343210762731587e-09
58	3.4862464248774927e-07	9.747559832160668	15.119098603308778	4.581690138394379e-09
59	3.016072480654941e-07	9.747559832160668	15.119098603308778	3.4241129931444902e-09
60	2.762412987245e-07	9.747559832160668	15.098108146286878	2.7563697990728997e-09
61	2.2569722846199625e-07	9.747559832160668	15.098108146286878	2.5242994361462934e-09
62	2.082828634009104e-07	9.747559832160668	15.098108146286878	2.2030559598817945e-09
63	1.882282920639966e-07	9.747559832160668	15.08536407673975	1.934069349118772e-09
64	1.427401810083495e-07	9.747559832160668	15.084022950173797	1.6778547440310376e-09
65	1.427401810083495e-07	9.747559832160668	15.084022950173797	1.5166503608554649e-09
66	1.3314686642118545e-07	9.747559832160668	15.050655164122281	1.2853829112202675e-09
67	1.2109054425835097e-07	9.747559832160668	14.866053786030921	1.2164105278600346e-09
68	1.1980369452047057e-07	9.747559832160668	14.866053786030921	1.128413362749825e-09
69	1.0400664196552611e-07	9.625881779473527	14.866053786030921	9.853668991866016e-10
70	9.476805162833557e-08	9.625881779473527	14.866053786030921	8.714384769348271e-10
71	9.277259538365001e-08	9.625881779473527	14.866053786030921	7.802474222273759e-10
72	9.042541693204953e-08	9.625881779473527	14.661029324635185	7.563447645964061e-10
73	8.356981995305546e-08	9.625881779473527	14.600091361431568	6.999774093685573e-10
74	7.954670921961338e-08	9.625881779473527	14.600091361431568	6.747815639585042e-10
75	7.734544427151491e-08	9.625881779473527	14.544174834467979	6.357656623379171e-10
76	7.449780570212283e-08	9.625881779473527	14.395987621897062	6.075784320103139e-10
77	7.339072327638974e-08	9.625881779473527	14.395987621897062	5.533462577034243e-10
78	7.067400575877514e-08	9.625881779473527	14.395987621897062	5.387801316203422e-10
79	6.637942862042223e-08	9.625881779473527	14.395987621897062	5.162310579009954e-10
80	6.63710051362898e-08	9.625881779473527	14.395987621897062	4.972631195698796e-10
81	6.430996579709358e-08	9.625881779473527	14.395987621897062	4.874185499659234e-10
82	6.322632062349953e-08	9.625881779473527	14.395987621897062	4.710334344792955e-10
83	6.189222334640476e-08	9.625881779473527	14.395987621897062	4.6239323481245265e-10
84	6.136024000014118e-08	9.625881779473527	14.331420537900787	4.5476555854406797e-10
85	6.002760644108207e-08	9.625881779473527	14.311831813568256	4.445017687260133e-10
86	5.930032331846746e-08	9.625881779473527	14.283150432763968	4.4241277308287863e-10
87	5.8782533063350684e-08	9.625881779473527	14.283150432763968	4.316089707856463e-10
88	5.8478882625223605e-08	9.625881779473527	14.283150432763968	4.279070431323362e-10
89	5.786479606584294e-08	9.625881779473527	14.283150432763968	4.2336667505082914e-10
90	5.765803168245043e-08	9.625881779473527	14.283150432763968	4.200519931885083e-10
91	5.7166048339496456e-08	9.625881779473527	14.283150432763968	4.181051060925256e-10
92	5.69494713609231e-08	9.625881779473527	14.283150432763968	4.173448253652623e-10
93	5.677507930457182e-08	9.625881779473527	14.283150432763968	4.1487568935849595e-10
94	5.670097324994572e-08	9.625881779473527	14.283150432763968	4.144244947212883e-10
95	5.663892155283179e-08	9.625881779473527	14.283150432763968	4.1346881474169095e-10
96	5.655989498976055e-08	9.625881779473527	14.283150432763968	4.130744635233441e-10
97	5.6473489440378444e-08	9.625881779473527	14.283150432763968	4.1279735185639765e-10
98	5.643793743459469e-08	9.625881779473527	13.578368165238352	4.1264458516820923e-10
99	5.643793743459469e-08	9.625881779473527	13.552394421086861	4.125557673262392e-10
100	5.643793743459469e-08	9.625881779473527	13.552394421086861	4.125557673262392e-10
0	20.62223235158019	11.29900502721716	20.33764736934629	20.44066571275009
1	19.405954526122443	11.29900502721716	20.23286086339069	17.101008974171528
2	15.946428990718273	11.29900502721716	20.23286063906849	13.642373342671048
3	13.594348398727945	11.247779643208037	20.23286063906849	12.298636161490846
4	10.91675973814335	11.247779643208037	20.008259795958327	9.36070635647621
5	9.434203635966321	11.237576263803788	19.754870394189762	7.0375926633754595
6	7.944194877404346	10.632974684085866	19.140134245066093	5.2628962063939895
7	6.697850432812672	10.632974684085866	18.87526714825056	3.998884232035668
8	5.961412602104758	10.632974684085866	18.617706056141053	3.070715629561612
9	4.852893911318446	10.632974684085866	18.617706052740676	2.910405310124123
10	3.332708066503447	10.632974684085866	18.56362234426863	1.9546909409859023
11	2.380919614540858	10.632974684085866	18.54940445575017	1.2232934775404414
12	1.8292487113431908	10.632974684085866	18.18100187364793	0.94566600999087
13	1.4938834610731289	10.632974684085866	18.05221009996789	0.47095222742011034
14	1.0184472700674907	10.632974684085866	18.05221009996789	0.3011287440994903
15	0.6176263467129961	10.632974684085866	18.05221009996789	0.18416852802358408
16	0.1842347818601877	10.632974684085866	17.89727103605711	0.11596209585448891
17	0.16444655211448422	10.585897118055598	17.80061236890498	0.07533423324907718
18	0.09134007363598018	10.585897118055598	17.438130141171015	0.05347203849663318
19	0.023417074761937773	10.585897118055598	17.16132042397038	0.020674383164291488
20	0.023417074761937773	9.750875700286187	17.16132042397038	0.015401231628225265
21	0.01985569934756315	9.750875700286187	17.16132042397038	0.007890935717455694
22	0.012179664761152953	9.750875700286187	17.16132042397038	0.0046044277169206005
23	0.009123230981995523	9.750875700286187	17.16132042397038	0.0025902623145452885
24	0.006823005188771436	9.750875700286187	16.996820121022143	0.00195483133584462
25	0.004206013802580788	9.512133832039257	16.79850716061621	0.0017391875954406721
26	0.003319886404284933	9.512133832039257	16.79850716061621	0.0012307561162434588
27	0.0022222762233714555	9.512133832039257	16.79850716061621	0.0009201211089941985
28	0.001288316812072754	9.512133832039257	16.49949368881308	0.0005541148665888507
29	0.001094248802872233	9.512133832039257	16.170348191059354	0.00041950333463747214
30	0.0005738198122071658	9.512133832039257	16.17034705330476	0.0002828136241643797
31	0.0003777790419268179	9.512133832039257	16.14756852838068	7.952077252371126e-05
32	0.00018337618364983044	9.512133832039257	16.10787252557534	7.952077252371126e-05
33	0.00011944891954529524	9.512133832039257	16.07406423866878	4.484783443858831e-05
34	9.1727016549914e-05	9.512133832039257	15.995597962668796	3.266201950724579e-05
35	6.573007452859159e-05	9.512133832039257	15.98960883561284	2.607940876275805e-05
36	5.6442524826838536e-05	9.512133832039257	15.98960883561284	1.3636562656405005e-05
37	3.381812970149056e-05	9.512133832039257	15.98960883561284	1.0071408212741773e-05
38	2.6054017315590983e-05	9.512133832039257	15.976544179779543	6.0574334850294065e-06
39	1.8585860950270927e-05	9.512133832039257	15.976544179779543	3.3242726158455582e-06
40	1.3210615982917062e-05	9.512133832039257	15.789655197948743	1.719869452632139e-06
41	8.24287434797455e-06	9.512133832039257	15.789655181384147	1.0975562259041283e-06
42	8.24287434797455e-06	9.512133832039257	15.789655181384147	8.341281767521025e-07
43	6.791012623796888e-06	9.512133832039257	15.789655181384147	5.037681423125662e-07
44	6.179398227335042e-06	9.512133832039257	15.569836067280967	2.500401703464661e-07
45	5.121497292481791e-06	9.512133832039257	15.514989276745903	1.332696482059248e-07
46	4.2679223217767515e-06	9.512133832039257	15.514989276745903	8.201388412842903e-08
47	2.8479325675512257e-06	9.512133832039257	15.514989276745903	5.6175612161979416e-08
48	2.5687407370078574e-06	9.512133832039257	15.374344652640941	3.7529393370761e-08
49	1.9944536835403426e-06	9.512133832039257	14.967677928429143	2.1350100798400717e-08
50	1.838705256052009e-06	9.512133832039257	14.967677928429143	1.4637727918653809e-08
51	1.6138016865063776e-06	9.512133832039257	14.857418104765639	1.1437592650764827e-08
52	1.31500894839931e-06	9.512133832039257	14.857418104765639	7.915922584089685e-09
53	1.2158719724375544e-06	9.512133832039257	14.857418104765639	6.513460437673757e-09
54	9.474905131590106e-07	9.512133832039257	14.857418104765639	5.5430366963094e-09
55	8.874771002531645e-07	9.512133832039257	14.857418104765639	4.351534688140646e-09
56	7.716001921842519e-07	9.512133832039257	14.799570070078527	3.6924210355948617e-09
57	5.504233624442634e-07	9.512133832039257	14.723636705039137	3.1290139368422842e-09
58	4.948547283056826e-07	9.512133832039257	14.708430137363367	2.9006383961416304e-09
59	4.5399725623340714e-07	9.512133832039257	14.708430137363367	2.568811385827985e-09
60	3.8138185631808597e-07	9.512133832039257	14.672145001736641	2.3071469179569704e-09
61	3.499438006038247e-07	9.512133832039257	14.606225871770015	2.040828395166727e-09
62	3.251869498122062e-07	9.512133832039257	14.606225871770015	1.894516987732686e-09
63	2.9012825253360575e-07	9.512133832039257	14.536038440543008	1.7093815252167133e-09
64	2.6057036750515294e-07	9.512133832039257	14.536038440543008	1.5142700426906686e-09
65	2.4914552598787054e-07	9.512133832039257	14.487803203800896	1.4044165830284783e-09
66	2.4099119899645416e-07	9.512133832039257	14.487803203800896	1.213536382493885e-09
67	2.1232890334843546e-07	9.512133832039257	14.484805836878788	1.062755661251913e-09
68	2.0959659652319829e-07	9.512133832039257	14.439136682080335	9.011036361528113e-10
69	1.873075636815713e-07	9.512133832039257	14.415258078004179	8.035851983834164e-10
70	1.7805922114533246e-07	9.512133832039257	14.415258078004179	6.97472746225003e-10
71	1.528577127096753e-07	9.512133832039257	14.299158747990706	6.844840250153084e-10
72	1.4113802793147556e-07	9.512133832039257	14.299158747990706	6.373501726386621e-10
73	1.2603964849589033e-07	9.512133832039257	14.299158747990706	5.807447855943337e-10
74	1.235498641172228e-07	9.512133832039257	14.299158747990706	5.136375769154711e-10
75	1.1920665032860711e-07	9.512133832039257	14.299158747990706	4.5877657228743374e-10
76	1.1463102156383798e-07	9.512133832039257	14.299158747990706	4.45059544773585e-10
77	1.1136162614278078e-07	9.512133832039257	14.241606703425502	4.258677854807047e-10
78	1.0613347045662636e-07	9.512133832039257	14.241606703425502	4.030700218038419e-10
79	1.0191150723315445e-07	9.512133832039257	14.241606703425502	3.883191546094622e-10
80	9.83263750420349e-08	9.512133832039257	14.187837142333475	3.7944802855349735e-10
81	9.498474584646033e-08	9.512133832039257	14.187837142333475	3.626685618485226e-10
82	9.006427292845842e-08	9.512133832039257	14.187837142333475	3.5533931352915715e-10
83	8.82551494107986e-08	9.512133832039257	14.187837142333475	3.4026870210368543e-10
84	8.492275727078891e-08	9.512133832039257	14.187837142333475	3.336961817979045e-10
85	8.304000020942226e-08	9.512133832039257	14.15685009963486	3.2845592912167376e-10
86	8.304000020942226e-08	9.512133832039257	14.15685009963486	3.237450307835843e-10
87	8.2537003454064e-08	9.512133832039257	14.15685009963486	3.175384399867198e-10
88	8.167371179368388e-08	9.512133832039257	14.15685009963486	3.1260727340054473e-10
89	8.109188032179304e-08	9.512133832039257	14.15685009963486	3.102553769451788e-10
90	7.985593386550249e-08	9.512133832039257	14.15685009963486	3.07295966450738e-10
91	7.983495864394285e-08	9.512133832039257	14.146767620620913	3.052176289486397e-10
92	7.9468226221735e-08	9.512133832039257	14.025111828434055	3.0413760399028433e-10
93	7.937125845458581e-08	9.512133832039257	13.853342147928835	3.0128477490620753e-10
94	7.908619226171254e-08	9.512133832039257	13.853342147928835	3.0057423217044743e-10
95	7.88862206668739e-08	9.512133832039257	13.853342147928835	2.995865777677409e-10
96	7.886873421014684e-08	9.512133832039257	13.853342147928835	2.9944802193426767e-10
97	7.878663099702976e-08	9.512133832039257	13.853342147928835	2.990288017201692e-10
98	7.875863916595449e-08	9.512133832039257	13.853342147928835	2.988511660362292e-10
99	7.875450735994605e-08	9.512133832039257	13.853342147928835	2.988476133225504e-10
100	7.875450735994605e-08	9.512133832039257	13.853342147928835	2.988476133225504e-10
0	20.504264443202093	11.23585458809836	20.63331751512092	20.582370896253494
1	18.111158702671226	11.23585458809836	20.43312782283332	18.142769215063836
2	16.453219594410992	11.186869401038006	20.43312782283332	14.559655753159317
3	14.99010457808121	11.186869401038006	20.349605708275764	10.341398530795992
4	11.851978371931828	11.186869401038006	20.172948615623557	8.525949405107289
5	9.485287824131913	11.186869401038006	19.978554724239128	6.775026030588336
6	7.488299363982463	11.186869401038006	19.978554724239128	5.241395528016113
7	7.1654348441602345	11.186869401038006	19.978554724239128	4.183748646237717
8	6.385103613507155	11.186869401038006	19.841166522141254	3.4964335184181015
9	4.730761123303868	11.186869401038006	19.72435289049757	2.9388530447797803
10	4.730761123303868	11.186869401038006	19.6850930510781	1.8614624875419286
11	3.252595461835814	11.170995662451132	19.493136024765004	1.6464904711629669
12	3.0919832279028907	11.170995662451132	19.462362941109237	0.9692280677103544
13	1.9475759628030223	11.170995662451132	19.45514280310658	0.7500661090170095
14	1.5469895444140218	10.893080740700945	19.043288892932683	0.42708546365677025
15	0.9674554655876766	10.893080740700945	18.92358782902816	0.20435575083388402
16	0.7761303871859337	10.893080740700945	18.45672345512665	0.12741739192722834
17	0.44019269828707097	10.893080740700945	18.43609849385158	0.046379317598035374
18	0.17289324160814745	10.893080740700945	18.40663750782862	0.027281146085400554
19	0.12329512584320002	10.84432439244769	18.349706811963006	0.01960550626378721
20	0.06617170671995654	10.823976485102602	18.271659405288894	0.01302982309291112
21	0.042238378720302894	10.823976485102602	18.151423115043606	0.009532234843949272
22	0.02606186287520673	10.823976485102602	18.139294788788266	0.006472605150275701
23	0.01726825562235179	10.823976485102602	18.06195916357344	0.004132733104015518
24	0.013443236767454625	10.823976485102602	18.06195916357344	0.0024985192517132937
25	0.00961596787976804	10.823976485102602	18.06195916357344	0.001552384548376029
26	0.006789523371928841	10.823976485102602	17.906561930267607	0.0006365815485165349
27	0.005804169321497188	10.823976485102602	17.875693029910458	0.00048659733184353016
28	0.0044597880380838895	10.823976485102602	17.864398127404787	0.0003309981327359601
29	0.003002388059244243	10.823976485102602	17.864398127404787	0.00021984182349799042
30	0.0029695839332615215	10.823976485102602	17.864398127404787	0.00013870089737055835
31	0.0018776120037640176	10.823976485102602	17.730495652735723	9.973426345810665e-05
32	0.0014356936578470147	10.823976485102602	17.730475283641212	6.991708547987585e-05
33	0.0012510710857864815	10.823976485102602	17.695970567180737	4.765595964828506e-05
34	0.0009761524149678458	10.823976485102602	17.660240792800963	3.219283173594434e-05
35	0.0006989359096611913	10.659123135555635	17.652897166751877	2.2277008515647623e-05
36	0.000489717559233771	10.659123135555635	17.546993367996738	1.3639017236943829e-05
37	0.00034449239096590034	10.659123135555635	17.546993367996738	9.068337082585032e-06
38	0.0002814906500749892	10.659123135555635	17.39339470435405	7.666583894394563e-06
39	0.0001930976549506802	10.659123135555635	17.39339470435405	4.635726629675929e-06
40	0.00014149745208458242	10.659123135555635	17.35574903717887	3.1914380334008285e-06
41	9.294590354302912e-05	10.659123135555635	16.95879996165814	2.511333367483104e-06
42	7.361795560401063e-05	10.659123135555635	16.95879996165814	1.410986663064051e-06
43	6.011222670254668e-05	10.659123135555635	16.95879996165814	1.1381346394223613e-06
44	4.400767523948801e-05	10.659123135555635	16.95879996165814	9.483400380538853e-07
45	4.219267995297926e-05	10.659123135555635	16.95879996165814	5.459819516495656e-07
46	3.239212901151589e-05	10.659123135555635	16.945150932438004	4.2963015944863514e-07
47	2.6054956468346546e-05	10.659123135555635	16.86602254347551	2.524648512469696e-07
48	2.2735878339563698e-05	10.659123135555635	16.86602254347551	1.7299124310810043e-07
49	1.9563473710793033e-05	10.659123135555635	16.86602254347551	8.954656083304258e-08
50	1.7392577945418708e-05	10.659123135555635	16.86602254347551	6.634978122477264e-08
51	1.4190246976131249e-05	10.659123135555635	16.662044649705845	4.996380953414814e-08
52	1.2214109301300624e-05	10.659123135555635	16.662044649705845	4.100023831554722e-08
53	1.1881571851279915e-05	10.659123135555635	16.662044649705845	3.247626212399268e-08
54	1.0479440306188081e-05	10.659123135555635	16.662044649705845	2.3793969905483436e-08
55	9.117030185468167e-06	10.659123135555635	16.662044649705845	1.925480974662719e-08
56	5.570042884261994e-06	10.659123135555635	16.662044649705845	1.4792484126502359e-08
57	5.545081944280383e-06	10.544260753605895	16.662044649705845	1.1022227131007867e-08
58	4.503497919916555e-06	10.544260753605895	16.40125985049637	9.004431422710013e-09
59	3.703930560039481e-06	10.544260753605895	16.094564146318554	7.710671656724344e-09
60	3.184942447109762e-06	10.544260753605895	15.971216058522742	5.236608036085499e-09
61	2.519378043519538e-06	10.544260753605895	15.971216058522742	4.757361171670027e-09
62	2.519378043519538e-06	10.544260753605895	15.971216058522742	4.270795717076226e-09
63	2.054334651280243e-06	10.544260753605895	15.971216058522742	3.881112764503314e-09
64	1.965669728765107e-06	10.544260753605895	15.965125750625727	3.3999474347012892e-09
65	1.8593530737298636e-06	10.544260753605895	15.624576192622497	3.0680848972508556e-09
66	1.5378581399438929e-06	10.544260753605895	15.624576192622497	2.702407631005599e-09
67	1.311245111157433e-06	10.544260753605895	15.624576192622497	2.4019155553389737e-09
68	1.2619442881778298e-06	10.544260753605895	15.624576192622497	2.2057631277050405e-09
69	1.171241838182624e-06	10.544260753605895	15.624576192622497	2.018034184203543e-09
70	1.0828504533044736e-06	10.544260753605895	15.623677306527522	1.828916129653635e-09
71	1.0239177652415776e-06	10.544260753605895	15.53741335615275	1.7296568621816277e-09
72	9.476582509826414e-07	10.544260753605895	15.535603915620975	1.5820451615411457e-09
73	8.867189866812453e-07	10.544260753605895	15.510728904399624	1.4177179430419073e-09
74	7.883953228038365e-07	10.544260753605895	15.510728904399624	1.3489551697887237e-09
75	7.557393222334952e-07	10.544260753605895	15.510728904399624	1.2778369473664952e-09
76	7.517681024360456e-07	10.544260753605895	15.501362963359647	1.1497154339679128e-09
77	7.163786119868121e-07	10.544260753605895	15.474520270302877	1.118046544235085e-09
78	7.055441177961086e-07	10.525002915368901	15.474520270302877	1.0964247287859052e-09
79	6.79980484807885e-07	10.394482954055947	15.439723954393731	1.0113549997470273e-09
80	6.574667001935097e-07	10.394482954055947	15.30701395789301	9.561245128963947e-10
81	6.014738862525348e-07	10.394482954055947	15.30701395789301	9.322396188338189e-10
82	6.014738862525348e-07	10.394482954055947	15.30701395789301	9.088982899640996e-10
83	5.979352022400519e-07	10.394482954055947	15.30701395789301	8.888609848156648e-10
84	5.791499622098684e-07	10.394482954055947	15.30701395789301	8.823168862193143e-10
85	5.778520280053101e-07	10.394482954055947	15.30701395789301	8.664788886392216e-10
86	5.696545106737005e-07	10.394482954055947	15.30701395789301	8.516498617439083e-10
87	5.655642394408744e-07	10.394482954055947	15.30701395789301	8.305254262097606e-10
88	5.598514900562179e-07	10.394482954055947	15.30701395789301	8.186700206636033e-10
89	5.529931539349775e-07	10.394482954055947	15.30701395789301	8.048819388761785e-10
90	5.501088407022792e-07	10.394482954055947	15.238679426803557	7.979186200657296e-10
91	5.46043644522598e-07	10.394482954055947	15.225081047622378	7.945613056392631e-10
92	5.431313323533971e-07	10.394482954055947	15.225081047622378	7.903229182204541e-10
93	5.40714797825359e-07	10.394482954055947	15.225081047622378	7.830363024652343e-10
94	5.39926884091102e-07	10.394482954055947	15.225081047622378	7.791176592775173e-10
95	5.382494809857974e-07	10.394482954055947	15.21420965732979	7.776859156649607e-10
96	5.377824092711592e-07	10.394482954055947	15.21420965732979	7.766272069886782e-10
97	5.371208513516024e-07	10.394482954055947	15.21420965732979	7.753766517737404e-10
98	5.370483049382813e-07	10.394482954055947	15.21420965732979	7.751741470940487e-10
99	5.370156519468594e-07	10.394482954055947	15.21420965732979	7.749396679912479e-10
100	5.370156519468594e-07	10.394482954055947	15.093710368876714	7.749396679912479e-10
0	20.8024552929721	11.56280279811512	20.709200190400505	20.182195057524527
1	18.29523484704721	11.56280279811512	20.678070069232707	16.363436166233452
2	15.538160317047847	11.188790481356467	20.522139980636783	14.317093151630782
3	14.201561964841932	11.188790481356467	19.87539368437158	10.279119237184265
4	9.386956940036372	11.048652000127886	19.87539368437158	8.383430850309304
5	8.229402682319456	11.048652000127886	19.87539368437158	6.123545437097299
6	6.636038735280469	11.030756815505242	19.844507553181575	4.709374161305927
7	5.926208444178975	11.030756815505242	19.844507553181575	3.2829313318071347
8	5.3268993016390525	11.030756815505242	19.844507553181575	2.3517990740694477
9	3.9281537344282857	11.030756815505242	19.784642653012412	1.4656995143670533
10	3.7402554862260975	11.030756815505242	19.68485618553643	1.0561782495036636
11	3.0618350966080325	11.030756815505242	19.68485618553643	0.5587530603985162
12	1.96312068414742	11.030756815505242	19.529588930138903	0.2825005234517808
13	1.5093003068403417	11.030756815505242	19.37530767044643	0.15276969217755765
14	0.4834435839803999	11.030756815505242	19.37530767044643	0.07164235445877454
15	0.3933226472578686	11.030756815505242	19.255281709463315	0.06266134472057461
16	0.26301571294686754	10.677209506912305	19.0553543457463	0.029962525599423362
17	0.08641289755776116	10.677209506912305	18.942690802226764	0.013250335008990977
18	0.07552799871004767	10.677209506912305	18.942690802226764	0.007700541802471594
19	0.03567285101646833	10.677209506912305	18.942690802226764	0.005500452440867054
20	0.030534058122292596	10.677209506912305	18.69187654450547	0.004089739036200246
21	0.019478737466564144	10.677209506912305	18.541968588159712	0.00339269204546655
22	0.014129170020634962	10.677209506912305	18.541968588159712	0.0017361699078084492
23	0.008300606643164787	10.677209506912305	18.364150454925323	0.0014218059105570724
24	0.006832586696447596	10.137306715793098	18.364150454925323	0.0011041735733923197
25	0.004460880695166924	10.137306715793098	18.25125455203851	0.0007086053273615001
26	0.0032527303237945837	10.137306715793098	18.25125455203851	0.0004388976632836439
27	0.002600226438194131	10.137306715793098	18.25125455203851	0.00024709201543560155
28	0.001808467091681809	10.137306715793098	18.25125455203851	0.00019302398716947167
29	0.0012314219451359243	10.137306715793098	18.244932057063764	0.00011232067308997173
30	0.0009042239586531942	10.137306715793098	18.132262670196813	9.444770225330856e-05
31	0.0006426956717651144	10.137306715793098	18.132262670196813	6.240305664251267e-05
32	0.0004123238589532896	10.137306715793098	18.03467083801423	3.2943533327500774e-05
33	0.0003096225466134861	10.137306715793098	17.99176020484004	2.5140962027325742e-05
34	0.00026504421568107617	10.137306715793098	17.792060877834633	1.5690912029686643e-05
35	0.00020971850375106627	10.137306715793098	17.792060877834633	9.216053453275919e-06
36	0.00016164545089525362	10.137306715793098	17.792060877834633	5.8233875432911475e-06
37	0.00013219561490673826	10.125531289818829	17.68000477238074	5.112012001706745e-06
38	8.20472868459099e-05	10.125531289818829	17.453092909654202	2.645575073234596e-06
39	7.379198566370704e-05	10.125531289818829	17.452019850938658	1.9175077921040895e-06
40	4.5524797581908416e-05	10.125531289818829	17.15345329354332	1.5976386653626662e-06
41	4.38323835436627e-05	10.125531289818829	17.0162680861362	1.213129348531794e-06
42	2.5798217710093496e-05	10.125531289818829	16.888161343796966	7.307812848189599e-07
43	2.025916358450175e-05	10.125531289818829	16.752051748638635	5.905376956327757e-07
44	1.5816279422598e-05	10.125531289818829	16.752051748638635	3.845429543680723e-07
45	1.1957096056836036e-05	10.125531289818829	16.752051748638635	2.99303313244792e-07
46	9.765469585421016e-06	10.125531289818829	16.752051748638635	2.267841741065979e-07
47	6.631967217618495e-06	10.125531289818829	16.752051748638635	1.2834626916813363e-07
48	6.032983347115106e-06	10.125531289818829	16.633434555587282	7.48048774035226e-08
49	5.164411071678643e-06	10.125531289818829	16.633434555587282	5.373603118030701e-08
50	4.277272882990957e-06	10.125531289818829	16.633434555587282	3.1229121066900234e-08
51	2.7992308635482743e-06	10.125531289818829	16.633434555587282	2.3726997699924368e-08
52	2.710449198861653e-06	10.125531289818829	16.627406555427164	2.3007232119454102e-08
53	2.032822472575191e-06	10.125531289818829	16.627406555427164	1.9517067517682563e-08
54	1.871017027088584e-06	10.125531289818829	16.627080327687576	1.573579000435643e-08
55	1.632121346961668e-06	10.125531289818829	16.627080327687576	1.2985360786643696e-08
56	1.1911622448401715e-06	10.125531289818829	16.618721714916127	1.046577624563838e-08
57	1.042415107566086e-06	10.125531289818829	16.427400585782607	9.812410883824896e-09
58	9.684864008541183e-07	10.125531289818829	16.34511172730622	7.34566585336438e-09
59	8.456039215509747e-07	10.125531289818829	16.24268648179196	6.550749720446447e-09
60	7.698026078806208e-07	10.110556764533037	16.214601693017677	5.461473495671498e-09
61	7.1332944573399e-07	10.110556764533037	16.214601693017677	4.4766435003396055e-09
62	5.99545881829755e-07	10.110556764533037	16.214601693017677	3.736510212348776e-09
63	5.516933367921695e-07	10.110556764533037	16.214601693017677	3.4646565616469616e-09
64	5.359115289316208e-07	10.110556764533037	16.200075560084382	3.087525346501252e-09
65	4.556722079662734e-07	10.110556764533037	16.200075560084382	2.589324754609379e-09
66	4.2603018757247924e-07	10.110556764533037	16.200075560084382	2.3683139893648786e-09
67	3.9066468504600493e-07	10.110556764533037	16.00871011049351	2.1536590288917523e-09
68	3.363947702617054e-07	10.110556764533037	16.00867753731555	1.959858497713185e-09
69	3.157593480018761e-07	10.110556764533037	15.97263011900763	1.8699926052079263e-09
70	2.974680524125972e-07	10.110556764533037	15.97263011900763	1.744858924013215e-09
71	2.946565058614681e-07	10.110556764533037	15.972620208327339	1.5698309319134296e-09
72	2.843388391404744e-07	10.110556764533037	15.968911619303238	1.4415459936856223e-09
73	2.708244548621508e-07	10.110556764533037	15.786216577683842	1.3524794617580937e-09
74	2.645053993610702e-07	10.110556764533037	15.786216577683842	1.273690930503335e-09
75	2.3927719228211686e-07	10.110556764533037	15.786216577683842	1.1328187277115376e-09
76	2.2733719307055367e-07	10.110556764533037	15.786216577683842	1.1010681255640975e-09
77	2.1915717640652588e-07	10.110556764533037	15.786216577683842	1.0361458357976971e-09
78	2.143463331272244e-07	10.110556764533037	15.751016510024597	9.92163240454147e-10
79	2.0806853529009572e-07	10.110556764533037	15.659266667472133	9.92163240454147e-10
80	2.04900196809632e-07	10.110556764533037	15.659266667472133	9.7171737323265e-10
81	2.0276837320309937e-07	10.110556764533037	15.659266667472133	9.226188701916271e-10
82	2.0233983066830774e-07	10.110556764533037	15.654798728946062	8.867151457536693e-10
83	1.9677984086641231e-07	10.110556764533037	15.547347643274431	8.729164058252081e-10
84	1.9133916184799205e-07	10.110556764533037	15.532729241243672	8.435390164152068e-10
85	1.9106333626339733e-07	10.110556764533037	15.532729241243672	8.2098994269586e-10
86	1.8911631061158118e-07	10.110556764533037	15.532729241243672	7.939893187369762e-10
87	1.8356200515157184e-07	10.110556764533037	15.515806775822139	7.915414990122827e-10
88	1.7930008811006815e-07	10.110556764533037	15.478030133335459	7.859459749681719e-10
89	1.7641346206076491e-07	10.110556764533037	15.468999227130059	7.678093716378953e-10
90	1.7578386790617628e-07	10.110556764533037	15.468999227130059	7.600431395360374e-10
91	1.7374959471183615e-07	10.110556764533037	15.358531177423837	7.535985169226933e-10
92	1.7374959471183615e-07	10.110556764533037	15.358531177423837	7.490652542685439e-10
93	1.730612990691327e-07	10.110556764533037	15.358531177423837	7.467666485183599e-10
94	1.7279917630119712e-07	10.110556764533037	15.358531177423837	7.446208094563644e-10
95	1.723814908594079e-07	10.110556764533037	15.358531177423837	7.408691438115511e-10
96	1.72282363042342e-07	10.110556764533037	15.356840233877287	7.393556877843821e-10
97	1.7220584824784169e-07	10.110556764533037	15.355440240062293	7.386486977623008e-10
98	1.721414091271356e-07	10.110556764533037	15.355440240062293	7.386486977623008e-10
99	1.72089408057019e-07	10.110556764533037	15.355440240062293	7.384248768005364e-10
100	1.72089408057019e-07	10.110556764533037	15.355440240062293	7.384248768005364e-10
0	20.705524157153665	11.224230263302411	20.569246968991717	20.403085499429874
1	18.264669900555226	11.224230263302411	20.151359233701417	18.988576166122336
2	18.03002630083511	11.224230263302411	20.07661629174945	14.702627210392981
3	14.41465808572884	11.224230263302411	20.07661629174945	13.636367078220946
4	13.221044193953555	11.224230263302411	20.07538452304784	11.025187938320475
5	12.167957610882699	11.10574630748371	20.05402212434053	7.98586329664764
6	9.419372672093754	11.009036261872279	20.05402212434053	5.826036277906102
7	7.805608957182617	11.009036261872279	19.763621215149673	4.833672946845535
8	6.0721883135662935	11.009036261872279	19.763621215149673	3.621475584094583
9	4.084297426205257	11.009036261872279	19.742889068781704	1.9902932062639889
10	3.2894621497159773	11.009036261872279	19.63187251355379	1.491754498942115
11	2.4602713278678476	11.009036261872279	19.352184967734516	1.1352785805318395
12	1.857118065088717	11.009036261872279	19.08189722813106	0.7115373845657662
13	1.4171633545146247	11.009036261872279	19.08189722813106	0.11554506821973165
14	0.8706489770549415	11.009036261872279	19.050347078059303	0.11554506821973165
15	0.7436407281871351	11.009036261872279	18.829077274648007	0.07949342117047964
16	0.41411333630773983	11.009036261872279	18.703883584317246	0.04656802824493811
17	0.20708606069631985	11.009036261872279	18.631847459271086	0.028041755476313046
18	0.17001362484598603	11.009036261872279	18.609978015804348	0.016758254942729867
19	0.06691884197427145	11.009036261872279	18.593702302176297	0.012157965378893909
20	0.06691884197427145	10.801016014734389	18.467687485802347	0.007960870014809718
21	0.01724132100617526	10.801016014734389	18.327528201209102	0.005009618120397352
22	0.01724132100617526	10.801016014734389	18.22927943931886	0.0037887136179368675
23	0.009820615709714264	10.801016014734389	18.14991270702982	0.0018031310017367908
24	0.005746524558894794	10.801016014734389	18.08664928820123	0.0013749840501842137
25	0.005582602021153793	10.801016014734389	18.08664928820123	0.0009498352715273661
26	0.0039032690680298465	10.801016014734389	18.08664928820123	0.000483325272629731
27	0.003355634174287747	10.801016014734389	17.918918855641017	0.00039627703766287325
28	0.0020198038973160415	10.801016014734389	17.918918855641017	0.0002262105768378042
29	0.001007213609309776	10.801016014734389	17.918918855641017	0.00012301502242495488
30	0.0008329437556970909	10.801016014734389	17.918918855641017	8.17117896372288e-05
31	0.0004268422425757201	10.801016014734389	17.914072458471907	3.8887931414155474e-05
32	0.0002145518858758244	10.801016014734389	17.854510907484322	2.8014293335321128e-05
33	0.0002145518858758244	10.801016014734389	17.85204243732045	1.6199404353489655e-05
34	0.0001748297517143449	10.801016014734389	17.784522783090765	1.0841702156927369e-05
35	0.00013140634398967066	10.801016014734389	17.784522783090765	6.510783422175592e-06
36	0.00011296199087995618	10.742992956921322	17.782467716400543	4.153147032059934e-06
37	8.027069210614357e-05	10.742992956921322	17.779675961106303	3.413264881846345e-06
38	7.25912762331582e-05	10.742992956921322	17.779609534468293	2.1886334242715577e-06
39	5.182310144791202e-05	10.742992956921322	17.77886524759657	1.6939805900229032e-06
40	3.867760985487578e-05	10.742992956921322	17.65417364654831	1.026197584241828e-06
41	2.4847635871072526e-05	10.742992956921322	17.586964620182805	7.906462902163014e-07
42	2.0519749750480543e-05	10.742992956921322	17.456744212048434	4.0323015726428935e-07
43	1.4772519062677958e-05	10.742992956921322	17.456744212048434	2.5802212322290075e-07
44	1.0182340237196996e-05	10.742992956921322	17.456744212048434	1.2947580474431675e-07
45	1.0182340237196996e-05	10.742992956921322	17.44304228646592	8.755212776989652e-08
46	6.744185168106043e-06	10.742992956921322	17.443042283436597	5.100812616731787e-08
47	6.167164010140169e-06	10.742992956921322	17.43079426577042	2.049545999582847e-08
48	4.914144569045931e-06	10.742992956921322	17.383937406168638	1.1872565597315088e-08
49	4.294609511124037e-06	10.742992956921322	17.371748454748143	6.1582849930630346e-09
50	3.4182162171880748e-06	10.742992956921322	17.355981054807437	4.900787775596882e-09
51	3.102180173630842e-06	10.742992956921322	17.251796475146232	3.135018022959457e-09
52	2.6762293043880447e-06	10.742992956921322	16.966726575605374	2.8597182399892063e-09
53	2.298380934906419e-06	10.742992956921322	16.966726575605374	1.985235531520857e-09
54	2.117711823235169e-06	10.742992956921322	16.966726575605374	1.483222877851631e-09
55	1.8014109923747412e-06	10.742992956921322	16.966726575605374	1.0765295321846224e-09
56	1.4824691345616259e-06	10.742992956921322	16.966726575605374	8.973235487985676e-10
57	1.2764998804648542e-06	10.742992956921322	16.966726575605374	7.316676153834578e-10
58	9.99447888450078e-07	10.742992956921322	16.966726575605374	5.674611891492987e-10
59	7.604689433726719e-07	10.742992956921322	16.966726575605374	4.317084467686527e-10
60	7.15090387348738e-07	10.742992956921322	16.966726575605374	4.260347630236083e-10
61	5.612722770997891e-07	10.742992956921322	16.966726575605374	3.6589087315519464e-10
62	3.9482937852497457e-07	10.742992956921322	16.636332900573464	3.00208302661531e-10
63	3.9482937852497457e-07	10.742992956921322	16.636332900573464	2.7146684900003493e-10
64	3.6341181131049893e-07	10.742992956921322	16.636332900573464	2.315982960965357e-10
65	3.373848973531324e-07	10.742992956921322	16.63612042144553	2.2527446574827081e-10
66	3.122948375455792e-07	10.742992956921322	16.631417768169207	1.9947465901282158e-10
67	3.000538026931565e-07	10.742992956921322	16.564710722706895	1.7238876992564656e-10
68	2.7202536090342733e-07	10.742992956921322	16.564710722706895	1.677276095790603e-10
69	2.6320159607351457e-07	10.742992956921322	16.564710722706895	1.4593526387329803e-10
70	2.2701674184943954e-07	10.742992956921322	16.48439342440355	1.3350787142485387e-10
71	2.1231949931532768e-07	10.742992956921322	16.338035058616555	1.229847335082468e-10
72	1.9605411383238902e-07	10.742992956921322	16.338035058616555	1.0880585321615399e-10
73	1.8153583569713305e-07	10.742992956921322	16.338035058616555	1.0788214765966586e-10
74	1.723064149139475e-07	10.742992956921322	16.010582043584773	1.038853447710153e-10
75	1.597391983132468e-07	10.742992956921322	16.010582043584773	9.813350132503729e-11
76	1.5564187494376824e-07	10.742992956921322	16.010582043584773	9.406919687648951e-11
77	1.4875323417484765e-07	10.742992956921322	16.010582043584773	9.013279012037856e-11
78	1.3794205644401814e-07	10.742992956921322	16.010582043584773	8.229550374494465e-11
79	1.3517060581946794e-07	10.742992956921322	16.010582043584773	8.104494853000688e-11
80	1.316664293149472e-07	10.742992956921322	16.010582043584773	7.403189172805469e-11
81	1.237411777488262e-07	10.742992956921322	16.007867269978878	7.134248747320271e-11
82	1.1804403543536068e-07	10.742992956921322	15.793955587281637	6.825517928632507e-11
83	1.1517668641047862e-07	10.742992956921322	15.756462283137857	6.606315494650516e-11
84	1.1290519852380498e-07	10.742992956921322	15.581301507603781	6.476641445374298e-11
85	1.1118600129478295e-07	10.742992956921322	15.120685812739456	6.34448049652292e-11
86	1.1018782375415981e-07	10.742992956921322	14.744122951864545	6.13522566084157e-11
87	1.0862815402745696e-07	10.742992956921322	14.744122951864545	6.039302391513957e-11
88	1.0780600634419102e-07	10.742992956921322	14.723524678619917	5.986722229067709e-11
89	1.0693733942801487e-07	10.742992956921322	14.271370699539977	5.936984237564502e-11
90	1.0529779759238522e-07	10.742992956921322	14.271370699539977	5.859535079366651e-11
91	1.0441120013027216e-07	10.742992956921322	14.271370699539977	5.8126392588064846e-11
92	1.0315848486541768e-07	10.742992956921322	14.271370699539977	5.7835070066403205e-11
93	1.024674607386089e-07	10.742992956921322	14.271370699539977	5.754019483106276e-11
94	1.0238504133397441e-07	10.742992956921322	14.271370699539977	5.7408744424947145e-11
95	1.021540119161557e-07	10.742992956921322	14.271370699539977	5.725242502307992e-11
96	1.0203445954815038e-07	10.742992956921322	14.271370699539977	5.7192028890540314e-11
97	1.0195479704933064e-07	10.742992956921322	14.214576304292645	5.7128080044321905e-11
98	1.0193863930751945e-07	10.742992956921322	14.214576304292645	5.70854474801763e-11
99	1.0192276933551625e-07	10.742992956921322	14.214576304292645	5.70747893391399e-11
100	1.0192276933551625e-07	10.742992956921322	14.214576304292645	5.70747893391399e-11
0	20.73566297480625	11.579996285603395	20.807943292587293	20.731093122335782
1	18.542483224457385	11.539361315538937	20.753607535433368	18.877897973160206
2	15.646929309882061	11.539361315538937	20.550329187199754	17.54624811643848
3	11.580546492187663	11.516948337134533	20.550329187199754	12.628214223948472
4	10.51730777505054	11.456757322652852	20.535063909422586	10.730923554011028
5	8.354860634053246	11.140725538268725	20.41587328186588	8.313443766875556
6	6.258765777476327	11.140725538268725	20.32616883099097	5.572399857022834
7	4.779707513073145	11.140725538268725	20.052142527892197	4.447735148563019
8	4.321877186198236	11.140725538268725	20.052142527892197	2.9043382267255002
9	3.738312186063166	11.140725538268725	20.052142527892197	2.53457320631015
10	2.8342290337840024	11.140725538268725	20.052142527892197	1.6154083500109704
11	2.3939247996033193	11.140725538268725	20.026708925271965	0.871520015015737
12	1.746262832443311	11.140725538268725	19.946459153772636	0.4846776690185206
13	0.9483244515030731	11.140725538268725	19.808170307646566	0.17880023630192143
14	0.5558744438118102	11.140725538268725	19.808170307646566	0.1405261557504578
15	0.2889992012749052	11.140725538268725	19.7115145435339	0.0954094157110501
16	0.18425650803997629	11.09337778254575	19.499423566652986	0.04273540713510515
17	0.1233777866477408	11.02898715337373	19.369972796301415	0.02462988924445897
18	0.06793782498406076	10.764257731934492	19.23338237877513	0.014537856124367199
19	0.039464997541057034	10.764257731934492	19.219351114714353	0.008192516164872377
20	0.028268473474799993	10.764257731934492	19.09790325908038	0.005138676508530171
21	0.01965996352049304	10.764257731934492	19.093293420291946	0.003838270018516443
22	0.009704341354460855	10.764257731934492	18.97652209198963	0.002268128894563848
23	0.009381172643486924	10.764257731934492	18.8200004984179	0.001126389491386437
24	0.006353230803743504	10.764257731934492	18.77010022694013	0.0008648676393296917
25	0.002531493765701942	10.764257731934492	18.555000921976227	0.000624479641829101
26	0.002531493765701942	10.764257731934492	18.22154411207994	0.00041749268234569925
27	0.0012420008993569986	10.764257731934492	18.22154411207994	0.0002931765062297309
28	0.0012420008993569986	10.764257731934492	18.213044528650094	0.00020331569675891004
29	0.0008319217962591274	10.764257731934492	18.093803265132767	0.00010697031187278938
30	0.0007266793749711731	10.764257731934492	18.08881435344557	7.679325609233345e-05
31	0.00039019774422444087	10.764257731934492	18.08881435344557	5.6029066247464954e-05
32	0.00023367245208705256	10.764257731934492	18.08881435344557	3.6632257881752395e-05
33	0.00018566011490905865	10.764257731934492	18.07972957380858	2.0958223622802308e-05
34	0.00011905058799088764	10.764257731934492	18.07972957380858	1.8087543630418423e-05
35	9.276372082611672e-05	10.764257731934492	18.064883447828933	1.2506472569118188e-05
36	8.146910391504392e-05	10.764257731934492	17.918655098204447	8.160229402864871e-06
37	5.485771503233039e-05	10.764257731934492	17.74652155424873	3.8553618293413194e-06
38	4.245608755981678e-05	10.764257731934492	17.54163852405129	1.8475409579998825e-06
39	2.9876699312314514e-05	10.764257731934492	17.54163852405129	1.391052724120101e-06
40	1.723226840910641e-05	10.764257731934492	17.54163852405129	1.063040411697358e-06
41	1.6049364731873794e-05	10.764257731934492	17.54163852405129	6.733593846952601e-07
42	1.2245189854542815e-05	10.764257731934492	17.54163852405129	5.210163931401723e-07
43	8.915797974129447e-06	10.764257731934492	17.54163852405129	3.969104125367551e-07
44	6.56596500947515e-06	10.764257731934492	17.54163852405129	3.0969007314141095e-07
45	5.123970194365057e-06	10.764257731934492	17.508381262450122	2.322415082467444e-07
46	3.781323286933258e-06	10.764257731934492	17.508381262450122	1.5289764521142502e-07
47	3.0788694052041876e-06	10.764257731934492	17.508381262450122	1.2298490803530626e-07
48	2.1724985725946055e-06	10.764257731934492	17.508381262450122	9.270448275700005e-08
49	1.591295515357416e-06	10.764257731934492	17.508381262450122	7.072278096487139e-08
50	1.465027228864102e-06	10.764257731934492	17.508381262450122	5.625246801699291e-08
51	1.060597086155468e-06	10.764257731934492	17.508381262450122	4.766052130733556e-08
52	9.281093906743365e-07	10.764257731934492	17.508381262450122	3.50306703644776e-08
53	6.791791773430589e-07	10.764257731934492	17.508381262450122	2.7417304426791134e-08
54	6.011351278978339e-07	10.764257731934492	17.508381262450122	2.277882105161666e-08
55	5.034736472175894e-07	10.764257731934492	17.508381262450122	1.7441973643173014e-08
56	4.651273077804774e-07	10.764257731934492	17.508381262450122	1.3717724289818989e-08
57	3.8851116501703586e-07	10.764257731934492	17.4919924248587	1.1837674396275588e-08
58	3.3366304252879786e-07	10.764257731934492	17.487909849654315	9.916668819442975e-09
59	2.8981650901371836e-07	10.764257731934492	17.44796773992284	7.9608999392633e-09
60	2.566462744546527e-07	10.764257731934492	17.442049228051903	6.5544445426724e-09
61	2.1453825427286688e-07	10.764257731934492	17.393786141396685	5.792980761754052e-09
62	1.9278211427220526e-07	10.764257731934492	17.393786141396685	4.775067896645169e-09
63	1.702910386036649e-07	10.764257731934492	17.393786141396685	4.2444239234384895e-09
64	1.506585793897841e-07	10.764257731934492	17.32435963930455	3.926928560105125e-09
65	1.425184348313735e-07	10.764257731934492	17.32435963930455	3.387715441505179e-09
66	1.3369551910002997e-07	10.764257731934492	17.32435963930455	3.165848472264088e-09
67	1.3369551910002997e-07	10.764257731934492	17.32435963930455	2.9313373950401456e-09
68	1.24867011397356e-07	10.764257731934492	17.32435963930455	2.6024413735115104e-09
69	1.1283665601879989e-07	10.764257731934492	17.32435963930455	2.2356450024574315e-09
70	1.0877417411236934e-07	10.764257731934492	16.984115789060077	2.109125762927988e-09
71	1.0226238389421383e-07	10.764257731934492	16.984115789060077	2.0016490687169153e-09
72	9.167323655745463e-08	10.764257731934492	16.94002664665809	1.8812085222918995e-09
73	8.980811871950323e-08	10.764257731934492	16.94002664665809	1.7667223239925534e-09
74	8.697407283264624e-08	10.764257731934492	16.94002664665809	1.6466192853670236e-09
75	8.152252251036884e-08	10.764257731934492	16.898772611789244	1.5536802955296025e-09
76	7.979133487268086e-08	10.764257731934492	16.87787775098148	1.4415211246898707e-09
77	7.723127426473297e-08	10.764257731934492	16.87787775098148	1.375483282828327e-09
78	7.410297486742934e-08	10.764257731934492	16.875766028441447	1.302684626836026e-09
79	7.235108556713499e-08	10.764257731934492	16.84362468524245	1.217309364420771e-09
80	7.044446137527416e-08	10.764257731934492	16.82830151988974	1.1867737903514808e-09
81	6.901075311205318e-08	10.764257731934492	16.82830151988974	1.15496634478518e-09
82	6.683728814849133e-08	10.764257731934492	16.82830151988974	1.0997713850713353e-09
83	6.589713708038403e-08	10.764257731934492	16.78811288097402	1.0577179132553738e-09
84	6.46825708550125e-08	10.764257731934492	16.760447747993204	1.0352612100916758e-09
85	6.334712354671979e-08	10.764257731934492	16.760447747993204	1.013870321031618e-09
86	6.250360273796218e-08	10.764257731934492	16.760447747993204	9.977232373614697e-10
87	6.14447484004188e-08	10.764257731934492	16.760447747993204	9.718701399208385e-10
88	6.111637107508727e-08	10.764257731934492	16.760447747993204	9.677525447671087e-10
89	6.055843870811373e-08	10.764257731934492	16.724626951881497	9.55815426806339e-10
90	5.982294526418741e-08	10.764257731934492	16.71003962019497	9.487526320128836e-10
91	5.965964122722767e-08	10.764257731934492	16.55194099330131	9.375935583477712e-10
92	5.9501421123542286e-08	10.764257731934492	16.275436486521507	9.356537766791462e-10
93	5.9250354400575134e-08	10.764257731934492	16.224735075224796	9.309180093453051e-10
94	5.911862688279257e-08	10.764257731934492	16.224735075224796	9.260010536138452e-10
95	5.8946821201999455e-08	10.764257731934492	16.22473506287119	9.238303455560981e-10
96	5.8946821201999455e-08	10.764257731934492	16.22473506287119	9.221996499775287e-10
97	5.890970244948335e-08	10.764257731934492	16.18338539353501	9.217804297634302e-10
98	5.8862849261487327e-08	10.764257731934492	16.18338539353501	9.212546281389677e-10
99	5.886052223402771e-08	10.764257731934492	16.13951403046381	9.210556761729549e-10
100	5.886052223402771e-08	10.764257731934492	16.032990528187003	9.210556761729549e-10
0	20.453345717361426	11.162277470110137	20.51569892919502	20.621232113249864
1	18.043007607879627	11.162277470110137	20.51569892919502	18.102583637349962
2	15.606607892775228	11.162277470110137	20.444584937114627	14.31013262665838
3	14.255431064880241	11.162277470110137	20.284270472527222	8.715394951537705
4	12.59071709357416	10.92221324234988	20.284270472527222	8.715394951537705
5	9.589923759341769	10.510886234482758	20.278745836528273	6.60251483950622
6	7.924829332782293	10.510886234482758	19.926780703370046	4.145659167394676
7	6.103793249145248	10.510886234482758	19.840929245974415	3.1795650162571083
8	5.752820498739485	10.510886234482758	19.840929245974415	2.322965086239279
9	3.3320052350786473	10.510886234482758	19.667491595207483	1.729014942286025
10	3.012912554400206	10.510886234482758	19.667491595207483	1.1465724255434755
11	2.297836504097209	10.510886234482758	19.606307693017197	0.738905123726664
12	1.8903850980678745	10.510886234482758	19.35841277563915	0.38847458137602375
13	1.0029775778203214	10.510886234482758	19.134527344329754	0.20238235113491898
14	0.8180551304967207	10.510886234482758	19.134527344329754	0.10841002009399192
15	0.4476682059525179	10.510886234482758	19.118680086436466	0.07396370562506194
16	0.3573349383428348	10.510886234482758	19.08285782005309	0.056345614501648544
17	0.2239361889824214	10.510886234482758	18.96157124440585	0.02878572885964248
18	0.1867285183652112	10.510886234482758	18.92629715056759	0.01917799568923728
19	0.054267818862076656	10.510886234482758	18.828897877013233	0.012392418284474349
20	0.054267818862076656	10.510886234482758	18.73928838082888	0.007058859420685071
21	0.03026892870404696	10.510886234482758	18.53725462257966	0.005980477251938954
22	0.027114343267119256	10.510886234482758	18.53725462257966	0.004529388005338308
23	0.021627202232590736	10.510886234482758	18.489755405172378	0.002891108130104403
24	0.015319554910121713	10.510886234482758	18.489755187516554	0.0024131190589895546
25	0.012264011619777637	10.510886234482758	18.177378260445796	0.0017211113822210855
26	0.005746638596101139	10.510886234482758	18.177378260445796	0.0011355227622122932
27	0.004297499298300256	10.510886234482758	18.177378260445796	0.000750526811498009
28	0.0026854719154703055	10.510886234482758	18.177378260445796	0.0005770129466928786
29	0.0016416103801337734	10.510886234482758	18.177378260445796	0.00033586624978498847
30	0.0014769180940601423	10.510886234482758	18.111338150406915	0.00019130511719511745
31	0.0010666930479676928	10.510886234482758	18.111338150406915	0.00012790941922036225
32	0.0006028008822700492	10.510886234482758	17.90317225983038	7.10764937221775e-05
33	0.00038033835616291256	10.510886234482758	17.90317225983038	4.8513969990171546e-05
34	0.00030350345540641754	10.510886234482758	17.90317225983038	3.6861940075016975e-05
35	0.00020689029253562197	10.510886234482758	17.85976621532293	2.6114938944221677e-05
36	0.0001630968758985496	10.510886234482758	17.83359073965196	2.010532782081853e-05
37	0.00011672726775247	10.510886234482758	17.83359073965196	1.3001929229705667e-05
38	0.00010004089199755484	10.510886234482758	17.83359073965196	6.956718320072497e-06
39	7.725428149329971e-05	10.510886234482758	17.83359073965196	5.044664594056059e-06
40	5.766889935943098e-05	10.510886234482758	17.739101918974765	3.0126591217261023e-06
41	4.41906863462016e-05	10.510886234482758	17.613838324515	2.2535116070976358e-06
42	3.79336507134731e-05	10.510886234482758	17.5364161708345	1.7204910709445187e-06
43	3.431761642547215e-05	10.510886234482758	17.32593460043625	1.2618192752889001e-06
44	2.7412277159744036e-05	10.510886234482758	17.30213284596595	9.344009197498337e-07
45	2.1982890086480467e-05	10.510886234482758	17.30213284596595	5.734614956232065e-07
46	1.697735255534738e-05	10.510886234482758	17.30213284596595	4.3438782215687866e-07
47	1.6142728072043866e-05	10.510886234482758	17.043356396038572	2.9885099239734814e-07
48	1.3682822328053845e-05	10.510886234482758	16.987857916863028	2.33883384215261e-07
49	9.635912018968185e-06	10.510886234482758	16.97395421787522	1.8884808072883175e-07
50	8.777351997668603e-06	10.510886234482758	16.952780005701438	1.2205211108451408e-07
51	7.0147059365588404e-06	10.510886234482758	16.931656459322614	9.149685498144322e-08
52	5.165144188357118e-06	10.510886234482758	16.931656459322614	7.979511140732143e-08
53	4.712502836401455e-06	10.510886234482758	16.931656459322614	4.6803965592090435e-08
54	4.047085088831892e-06	10.510886234482758	16.907282259772323	4.1652367333000484e-08
55	3.3048487932951787e-06	10.510886234482758	16.655437012669246	3.078307786452683e-08
56	3.0354472930760323e-06	10.510886234482758	16.655437012669246	2.0133481104522843e-08
57	2.791098026921901e-06	10.510886234482758	16.568904342370406	1.835061569366303e-08
58	2.686526944462031e-06	10.510886234482758	16.568904342370406	1.6894358356722705e-08
59	2.4984010669193424e-06	10.510886234482758	16.568904342370406	1.4165820960698738e-08
60	2.2748318433407633e-06	10.510886234482758	16.568904342370406	1.3835027790065624e-08
61	1.9977572240925667e-06	10.510886234482758	16.568904342370406	1.1907137054123496e-08
62	1.7929479168010687e-06	10.510886234482758	16.568904342370406	9.935114508863307e-09
63	1.6092189025762593e-06	10.510886234482758	16.568904342370406	8.791222416704159e-09
64	1.4590370267519859e-06	10.510886234482758	16.55600145039872	7.477048757920102e-09
65	1.2992181095405897e-06	10.457894781837316	16.529168318056982	6.91078172465609e-09
66	1.110596433040456e-06	10.457894781837316	16.175186203296843	6.36266550557707e-09
67	1.1100929993013153e-06	10.457894781837316	16.167944061692797	5.933852964545849e-09
68	9.345738338772946e-07	10.457894781837316	16.132563968191636	5.388788526516919e-09
69	9.169687626986445e-07	10.457894781837316	16.132563968191636	5.11514075540731e-09
70	8.160662798850638e-07	10.457894781837316	16.132563968191636	4.823949684151785e-09
71	8.040630352645906e-07	10.457894781837316	16.037758142470768	4.436515599337554e-09
72	7.509083990164811e-07	10.457894781837316	16.037758142470768	4.055956015491802e-09
73	7.298501505381694e-07	10.457894781837316	15.980238656101623	3.975707318915056e-09
74	7.258609753257872e-07	10.457894781837316	15.949632734472175	3.633467304808846e-09
75	6.743187381808013e-07	10.457894781837316	15.949632734472175	3.260837377894177e-09
76	6.233641092201481e-07	10.457894781837316	15.949632734472175	2.9428588455004956e-09
77	6.217085730675365e-07	10.457894781837316	15.949632734472175	2.9428588455004956e-09
78	5.935647000576694e-07	10.457894781837316	15.949632734472175	2.82991097222407e-09
79	5.821116961790551e-07	10.331622938846003	15.913950983957562	2.693589795654816e-09
80	5.647913963180429e-07	10.331622938846003	15.913950983957562	2.5785102941711102e-09
81	5.549980497399076e-07	10.331622938846003	15.913950983957562	2.4760855588112918e-09
82	5.353851517675423e-07	10.331622938846003	15.913950983957562	2.4096640238724376e-09
83	5.266369922374281e-07	10.331622938846003	15.913950983957562	2.31855112886592e-09
84	5.073825417589717e-07	10.331622938846003	15.913950983957562	2.2659851772743878e-09
85	4.990255288994661e-07	10.331622938846003	15.913950983957562	2.192127812605804e-09
86	4.915052937981557e-07	10.331622938846003	15.913950983957562	2.167233947858449e-09
87	4.899126300195178e-07	10.331622938846003	15.913950983957562	2.116248953853983e-09
88	4.838686220587363e-07	9.913084654888188	15.913950983957562	2.094218576331741e-09
89	4.799235679975311e-07	9.913084654888188	15.913950983957562	2.0696053759650113e-09
90	4.785650458138946e-07	9.913084654888188	15.829627942170745	2.0615371632004553e-09
91	4.771580042195467e-07	9.913084654888188	15.829627942170745	2.0422104007877806e-09
92	4.756410558748314e-07	9.913084654888188	15.829627942170745	2.034525881100535e-09
93	4.739594428038174e-07	9.913084654888188	15.702775082319365	2.023917478055637e-09
94	4.72013902186319e-07	9.913084654888188	15.702775082319365	2.016808497984357e-09
95	4.72013902186319e-07	9.913084654888188	15.702775082319365	2.0118702259708243e-09
96	4.713978900561244e-07	9.913084654888188	15.702775082319365	2.0100867637040665e-09
97	4.7078583209625435e-07	9.913084654888188	15.702775082319365	2.00770644553927e-09
98	4.70716529310522e-07	9.913084654888188	15.702775082319365	2.006214305794174e-09
99	4.7063175445671845e-07	9.913084654888188	15.702775082319365	2.0061823313710647e-09
100	4.7063175445671845e-07	9.913084654888188	15.670912573256356	2.0061823313710647e-09
