# Supplementary material for: An improved genetic algorithm and its application in neural network adversarial attack
Source: PLoS One. 2022 May 5;17(5):e0267970. doi: 10.1371/journal.pone.0267970 (PMC9070932; doi:10.1371/journal.pone.0267970)
Supplement: S1 Data — (ZIP) [file pone.0267970.s001.zip › data3/10_50.csv]

	GWO	PSO	SGA	IGA
0	20.915219406678546	11.673733453909787	20.876591721611327	20.820089571851756
1	19.277026080655528	11.673733453909787	20.822213459422	19.071804853600874
2	17.696432005555113	11.659109118002645	20.723880140701258	17.53491721536345
3	15.273865104671508	11.515144277168607	20.661684887003545	13.954516900732925
4	12.799804462116787	11.277546867935891	20.661684887003545	11.552643361163012
5	11.3049789854319	11.277546867935891	20.64383724516036	8.496136990897314
6	8.174067393019127	11.277546867935891	20.64383724516036	6.002451684105136
7	7.678712377507686	11.277546867935891	20.638177773960432	4.238221265305047
8	5.741716599576755	11.277546867935891	20.541026825170135	2.2188107756324027
9	4.979550638690359	11.277546867935891	20.443178136746997	2.1647361633148425
10	4.0867374817782185	11.277546867935891	20.435754069822814	1.725831432303654
11	3.056294655363868	11.277546867935891	20.345823624294624	0.7409068943787998
12	2.730438990175259	11.277546867935891	20.263340112880417	0.4559928875181254
13	1.5124652964925756	11.144640664874679	20.245536644984348	0.35562741299651934
14	0.7838037967548499	11.119112203598036	20.1687926120326	0.15621166331097358
15	0.5083520000940145	11.119112203598036	20.07454729645164	0.06175949899021704
16	0.2870069218648337	11.119112203598036	19.99913165854465	0.03153161134817184
17	0.11800575327247076	11.119112203598036	19.983320160837405	0.02450291156480633
18	0.1024510787019115	11.119112203598036	19.879590265466167	0.018329529399736533
19	0.04718478018842065	11.119112203598036	19.879590265466167	0.01477708831470581
20	0.041517826859287954	11.119112203598036	19.869053545796856	0.010677405245790528
21	0.021270790609641654	11.119112203598036	19.758394392137298	0.006134996845311935
22	0.01807057894196662	11.119112203598036	19.710641911228358	0.004333677441192396
23	0.009823155628052138	11.119112203598036	19.710641911228358	0.0025364573951525138
24	0.00855695728676098	11.119112203598036	19.517266020355667	0.0014549455601700068
25	0.006115546461441301	11.119112203598036	19.50645202237872	0.0008754956548000514
26	0.0052261037436776014	11.119112203598036	19.50251890859486	0.0005766564118698803
27	0.0031081150891840714	11.119112203598036	19.430317427789237	0.00041667793997435254
28	0.0030997374168113545	11.119112203598036	19.34851689751786	0.00036568160652494797
29	0.002707707404497217	11.119112203598036	19.340740104037796	0.00023106649888449127
30	0.0023475637258205673	11.119112203598036	19.278338171723387	0.00010459902576487323
31	0.0016247049694624316	11.119112203598036	19.23662580606147	8.444309436272945e-05
32	0.0014892275585585146	11.119112203598036	19.23662580606147	6.529276090150304e-05
33	0.0010590891748987197	11.119112203598036	18.99850034733578	3.386572415609024e-05
34	0.0008650285646969458	11.119112203598036	18.99850034733578	2.4212171432669294e-05
35	0.0007384596406230237	11.119112203598036	18.99850034733578	1.419113304068631e-05
36	0.00028415126242764543	11.119112203598036	18.99850034733578	1.1888385881508867e-05
37	0.00027608423128855364	11.119112203598036	18.99850034733578	4.41885147184351e-06
38	0.00015319841485395003	11.119112203598036	18.99850034733578	3.9523723107670605e-06
39	6.581128400684477e-05	11.119112203598036	18.99850034733578	2.2940035404594994e-06
40	4.867575999911722e-05	11.119112203598036	18.99850034733578	1.533119494911972e-06
41	3.3857459826425185e-05	11.119112203598036	18.959986439196	8.699754165952811e-07
42	2.202211205970528e-05	11.119112203598036	18.884308988031137	6.334340310054642e-07
43	1.64924246921494e-05	11.119112203598036	18.799905068243188	5.362463650904203e-07
44	1.218735528540904e-05	11.119112203598036	18.799905068243188	3.982610370378836e-07
45	9.800172450002975e-06	11.119112203598036	18.791767278240343	3.211255124035972e-07
46	7.85111265289018e-06	11.119112203598036	18.75398351542012	2.3892564771088587e-07
47	6.771345856027011e-06	11.119112203598036	18.729926024605312	1.7926903383980175e-07
48	5.4713515713622485e-06	11.119112203598036	18.729926024605312	1.4449904428559535e-07
49	4.115317029818044e-06	11.119112203598036	18.729926024605312	1.0482399348532567e-07
50	4.029141326800101e-06	11.119112203598036	18.700070183909222	8.495502301641977e-08
51	3.136355339439234e-06	11.119112203598036	18.700070183909222	7.581637762044124e-08
52	2.696649041400434e-06	11.119112203598036	18.691338730326027	4.557151145334615e-08
53	2.3228258467788976e-06	11.119112203598036	18.644135092135055	4.033215050824879e-08
54	1.5316326202885477e-06	11.119112203598036	18.644135092135055	3.1970462277541856e-08
55	1.0271443824372284e-06	11.119112203598036	18.61273740322258	2.7722006468167137e-08
56	6.522864386404592e-07	11.119112203598036	18.521632177880182	2.2075994809966915e-08
57	5.15203851580992e-07	11.119112203598036	18.521632177880182	1.918715186732811e-08
58	4.3281014372453797e-07	11.119112203598036	18.521632177880182	1.606355271022153e-08
59	3.37821437046415e-07	11.119112203598036	18.521632177880182	1.3055647674065085e-08
60	2.869456889875721e-07	11.119112203598036	18.459999122321502	1.204511734798075e-08
61	2.108953585100437e-07	11.119112203598036	18.353851103807752	9.752604501755968e-09
62	2.0116142751547272e-07	11.119112203598036	18.353851103807752	8.770421278114782e-09
63	1.8892232533929132e-07	11.119112203598036	18.353851103807752	6.9821273207537615e-09
64	1.5497789052076882e-07	11.119112203598036	18.353851103807752	6.086285697648464e-09
65	1.43373150240933e-07	11.119112203598036	18.353851103807752	5.285816673250565e-09
66	1.3073277971287212e-07	11.119112203598036	18.280484394422256	4.823860866309815e-09
67	1.1335684790836353e-07	11.119112203598036	18.044383759461116	4.2657934962164745e-09
68	1.0616112122718846e-07	11.119112203598036	18.044383759461116	3.962860706252513e-09
69	9.648857757227347e-08	11.119112203598036	18.044383759461116	3.392667924373427e-09
70	9.644312060075322e-08	11.119112203598036	18.044383759461116	3.2156504126135133e-09
71	9.111219556601213e-08	11.119112203598036	17.883326515064844	2.9041236082605337e-09
72	8.634056358758357e-08	11.119112203598036	17.80057582221342	2.6262090280226857e-09
73	8.208341784055051e-08	11.119112203598036	17.80057582221342	2.3276816030204373e-09
74	7.72379391555944e-08	11.119112203598036	17.80057582221342	2.2589010661988596e-09
75	7.48605661904378e-08	11.119112203598036	17.80057582221342	2.1532327032502963e-09
76	7.14989814021294e-08	11.119112203598036	17.80057582221342	2.048203828763917e-09
77	6.86157517471031e-08	11.119112203598036	17.80057582221342	1.9480812518679613e-09
78	6.720548784144853e-08	11.119112203598036	17.80057582221342	1.8519554778606562e-09
79	6.482814685071503e-08	11.119112203598036	17.80057582221342	1.809575156386245e-09
80	6.325930046457984e-08	11.119112203598036	17.79472933135582	1.7196488677484467e-09
81	6.31103564963098e-08	11.119112203598036	17.79472933135582	1.6660206547669532e-09
82	6.167337263107697e-08	11.119112203598036	17.768215387238534	1.612740607725982e-09
83	6.093269577789329e-08	11.119112203598036	17.615450766525747	1.526995863088132e-09
84	5.940652103575417e-08	11.119112203598036	17.611053416203536	1.4999526065651025e-09
85	5.799923785687611e-08	11.119112203598036	17.595421976206204	1.4734031772434264e-09
86	5.7953123633325276e-08	11.119112203598036	17.594318685165565	1.4499446088223067e-09
87	5.669555180887187e-08	11.119112203598036	17.594318685165565	1.4432655071061617e-09
88	5.5825318145963365e-08	11.119112203598036	17.594318685165565	1.421409212554181e-09
89	5.457274854236971e-08	11.119112203598036	17.594318685165565	1.3957621725069203e-09
90	5.4327284448874025e-08	11.119112203598036	17.594318685165565	1.3808372223422793e-09
91	5.3982820436004886e-08	11.119112203598036	17.594318685165565	1.3652763364291332e-09
92	5.36939350759269e-08	11.119112203598036	17.49590672443642	1.3551795241539821e-09
93	5.340800557362968e-08	11.119112203598036	17.47286724272418	1.3424075184786943e-09
94	5.329576113766166e-08	11.119112203598036	17.47286724272418	1.3371743712298212e-09
95	5.3221928641988825e-08	11.119112203598036	17.47286724272418	1.3329288783836546e-09
96	5.300946215314184e-08	11.119112203598036	17.451059023672446	1.3320620162460273e-09
97	5.300946215314184e-08	11.119112203598036	17.403998189084117	1.330765275753265e-09
98	5.298719374380312e-08	11.119112203598036	17.356084403816023	1.3303815826759546e-09
99	5.2984920007048686e-08	11.119112203598036	17.356084403816023	1.3302465795561602e-09
100	5.2984920007048686e-08	11.119112203598036	17.34560930860945	1.3302465795561602e-09
0	20.884539823054766	11.764235454066863	20.806206437644626	20.804719779253084
1	18.51286622294786	11.764235454066863	20.806206437644626	18.32694708902328
2	15.860183036710481	11.764235454066863	20.638151575203402	15.36636871013638
3	13.783192144633606	11.744958208083515	20.56906806780176	13.377424675665862
4	10.618161525062618	11.59943875156192	20.56906806780176	10.405705955023608
5	7.82193057390773	11.59943875156192	20.4496028145836	9.724523530880681
6	6.590062196058298	11.45009498676606	20.4496028145836	8.014635391803488
7	4.6263497914988605	11.45009498676606	20.414433757141158	5.924054580976481
8	3.245762225670639	11.45009498676606	20.354945490788744	4.3435771286738465
9	2.7035001361502045	11.45009498676606	20.32908471523154	3.4140566817461857
10	1.8290464179803974	11.45009498676606	20.28941956038352	2.4793630752306766
11	0.8213935251470557	11.45009498676606	20.285029634674146	1.4827223484715621
12	0.7805325406586161	11.45009498676606	20.248292365103342	1.0607130621957812
13	0.46272120374266423	11.444500752239751	20.10669793343036	0.8420138698922597
14	0.16758230371193905	11.375554462869058	20.10669793343036	0.3098900200591541
15	0.045685188295994994	11.237754174373505	20.015555336332138	0.21424672938329126
16	0.039027507213376555	11.237754174373505	20.015555336332138	0.12919605126834854
17	0.027262019458540454	11.237754174373505	20.015555336332138	0.07487055559592593
18	0.019552756054573184	11.237754174373505	20.015555336332138	0.03971757506194651
19	0.011281440272391752	11.237754174373505	19.999113184200706	0.02880273162522018
20	0.007572271401116826	11.082998621717977	19.938121215865834	0.018905498041143165
21	0.004604182650940647	11.082998621717977	19.938121215865834	0.012502586815842154
22	0.003096834556128858	11.082998621717977	19.938121215865834	0.00895150111965437
23	0.0023244917727400782	11.082998621717977	19.815255443507464	0.005764980597476654
24	0.001734659412055084	11.082998621717977	19.815255443507464	0.003267682004289174
25	0.0012518005421822131	11.082998621717977	19.716794563438018	0.0013529686721232004
26	0.0008369939910761737	11.082998621717977	19.680452105742855	0.0013529686721232004
27	0.0006125736771989132	11.082998621717977	19.661349279844433	0.0011539208949007396
28	0.0004102532180927376	11.082998621717977	19.65824352873241	0.0006982773806787357
29	0.0003209342137577842	11.082998621717977	19.65824352873241	0.0005492495973702383
30	0.00017420144201496512	11.082998621717977	19.59593583233428	0.0003250612814444942
31	0.00012411601922623916	11.082998621717977	19.59593583233428	0.00019064335644047858
32	6.299868819370502e-05	11.082998621717977	19.503871089075048	0.00010176907549963587
33	4.290945219809217e-05	11.082998621717977	19.486072785916292	7.884293516768892e-05
34	3.199938700548799e-05	11.082998621717977	19.486072785916292	5.496654782577437e-05
35	2.769286960857542e-05	11.082998621717977	19.486072785916292	4.176214504569842e-05
36	2.1269882652052985e-05	11.082998621717977	19.486072785916292	1.3085524618094979e-05
37	1.4153758748580714e-05	11.082998621717977	19.43958311032636	8.647754317525624e-06
38	1.2471254035251178e-05	11.082998621717977	19.374603269089008	3.300417127594102e-06
39	1.0394273826097589e-05	11.082998621717977	19.374603269089008	2.5818313003078686e-06
40	9.52225276451557e-06	11.082998621717977	19.374603269089008	1.149818399159841e-06
41	7.505555676079467e-06	11.082998621717977	19.352610634270416	1.149818399159841e-06
42	6.171000916044278e-06	11.082998621717977	19.352610634270416	9.265168015026859e-07
43	5.1934447999890665e-06	11.082998621717977	19.352610634270416	5.825257933800287e-07
44	3.865385857171333e-06	11.082998621717977	19.352610634270416	5.503016216046319e-07
45	2.660824911959736e-06	11.082998621717977	19.34955217350658	4.0070044393658577e-07
46	2.3971838740699525e-06	11.082998621717977	19.337060659144587	2.556033789069545e-07
47	1.8121630174228187e-06	11.082998621717977	19.337060320635654	2.2316536218980332e-07
48	1.5138451598950553e-06	11.082998621717977	19.308312088956384	1.233231725628059e-07
49	1.172798175463896e-06	11.082998621717977	19.308312088956384	9.859746130658209e-08
50	8.965146318651307e-07	11.082998621717977	19.28183034992529	7.798508905310086e-08
51	7.850798557917926e-07	11.082998621717977	19.28183034992529	5.6629069877800475e-08
52	6.602041549008675e-07	11.082998621717977	19.24786780004824	4.041999490667081e-08
53	5.775488323145339e-07	11.082998621717977	19.20963080263885	2.7706694272211507e-08
54	5.028113680971558e-07	11.082998621717977	19.20963080263885	2.5230616262916783e-08
55	4.2333547201067745e-07	11.082998621717977	19.208045232967834	2.0556751412215135e-08
56	4.1605054734716873e-07	11.082998621717977	19.208045232967834	1.6688094905958906e-08
57	3.476175156613692e-07	11.082998621717977	19.203203393832272	1.3454258596112822e-08
58	3.285606813285824e-07	11.082998621717977	18.976767142677637	1.1290872681257724e-08
59	2.5164327199789227e-07	11.082998621717977	18.906107110272387	8.946813512267227e-09
60	2.5164327199789227e-07	11.082998621717977	18.906107110272387	7.633567111753337e-09
61	2.2570708013702756e-07	11.082998621717977	18.891166940883803	6.725543233443432e-09
62	1.9139584184202363e-07	11.082998621717977	18.87105786256775	5.627278643061118e-09
63	1.6491700138843157e-07	11.082998621717977	18.87105786256775	4.731632419208154e-09
64	1.528554993690534e-07	11.082998621717977	18.820071078770454	4.120590535450219e-09
65	1.4816720694810215e-07	11.082998621717977	18.792867936012104	3.771767342897192e-09
66	1.3136736187746578e-07	11.082998621717977	18.760611751293624	3.1511793174843206e-09
67	1.2681578143158845e-07	11.082998621717977	18.760611751293624	2.8865483336915077e-09
68	1.1897430285401356e-07	11.082998621717977	18.760611751293624	2.4508008955592686e-09
69	1.0433563746303776e-07	11.082998621717977	18.69138908622255	2.3457116249403498e-09
70	1.0433563746303776e-07	11.082998621717977	18.69138908622255	2.0368031705686462e-09
71	9.618852603310302e-08	11.082998621717977	18.69138908622255	1.9257062611188758e-09
72	9.53169529971376e-08	11.082998621717977	18.665221598874133	1.8444059612932051e-09
73	8.848881849488066e-08	11.082998621717977	18.60130695265808	1.6902288457742998e-09
74	8.224507341836329e-08	11.082998621717977	18.60130695265808	1.5215850801553188e-09
75	7.774192711806904e-08	11.082998621717977	18.60130695265808	1.43891698556331e-09
76	7.59617653223188e-08	11.082998621717977	18.60130695265808	1.340918931447277e-09
77	7.175047089802433e-08	11.082998621717977	18.60130695265808	1.2317404873840587e-09
78	7.092375087225378e-08	11.082998621717977	18.60130695265808	1.2069354404786736e-09
79	6.360702231589244e-08	11.082998621717977	18.60130695265808	1.1070651062539127e-09
80	6.360702231589244e-08	11.082998621717977	18.60130695265808	1.097391066906539e-09
81	6.191835000279866e-08	11.082998621717977	18.570144022415235	1.074348165985839e-09
82	6.050067868912379e-08	11.082998621717977	18.52680572240763	1.0436029818094994e-09
83	5.975487171738791e-08	11.082998621717977	18.511439774637942	9.819456359139167e-10
84	5.824331639203706e-08	11.082998621717977	18.4941206884375	9.635212627756573e-10
85	5.68800406774983e-08	11.082998621717977	18.43172499665575	9.408371859365161e-10
86	5.5922083408432854e-08	11.082998621717977	18.43172499665575	9.221285957039527e-10
87	5.5659395759022345e-08	11.082998621717977	18.43172499665575	9.04706087823115e-10
88	5.529143054516794e-08	11.082998621717977	18.43172499665575	8.900120640475961e-10
89	5.407030956305903e-08	11.082998621717977	18.387559790774105	8.820255636976526e-10
90	5.40105031809901e-08	11.082998621717977	18.386001039807738	8.699463371897309e-10
91	5.378744249995293e-08	11.082998621717977	18.377518352915352	8.618816771388538e-10
92	5.351006793219426e-08	11.082998621717977	18.312916380797105	8.576077625832568e-10
93	5.343413223002358e-08	11.082998621717977	18.271617142891028	8.522538230693044e-10
94	5.305654982024066e-08	11.082998621717977	18.228200580072656	8.491416458866752e-10
95	5.296183447356384e-08	11.082998621717977	18.228200547073605	8.475180557354633e-10
96	5.292595917083531e-08	11.082998621717977	18.181933253709698	8.463421075077804e-10
97	5.291370230864345e-08	11.082998621717977	18.181933253709698	8.448322041942902e-10
98	5.287223503458449e-08	11.082998621717977	18.181933253709698	8.448322041942902e-10
99	5.286071713683782e-08	11.082998621717977	18.181933253709698	8.448322041942902e-10
100	5.286071713683782e-08	11.082998621717977	18.181933253709698	8.448322041942902e-10
0	20.801860978065623	11.671479203144111	20.800790641059404	20.386413607935875
1	19.369448104837964	11.671479203144111	20.745548406655487	18.04546800550768
2	16.90063699991448	11.629042131448124	20.668875818136595	14.962447133989102
3	14.526148172218333	11.45531524809336	20.588404730737217	11.963795801002348
4	12.521435734478846	11.424568557923585	20.494171039757095	8.571188401420978
5	7.946722224218554	11.371204066504305	20.327852024387937	7.208484216183015
6	5.035911024167202	11.371204066504305	20.30001658703127	4.995794417716947
7	4.500352572632451	11.318145656135481	20.274160306411314	4.691743227130598
8	3.528188847823064	11.318145656135481	20.150716353448626	3.6132500039064124
9	2.322649011394344	11.318145656135481	20.023595689891142	2.6799650438348057
10	1.4823511450601967	11.318145656135481	19.882110068125673	1.5844550705360096
11	1.104585146181766	11.24450557341399	19.882110068125673	1.26587000150483
12	0.4181532988434147	11.24450557341399	19.882110068125673	0.7693519226730428
13	0.3410791096064547	11.24450557341399	19.882110068125673	0.5253986640196229
14	0.16999598270902228	11.24450557341399	19.882110068125673	0.20919058262786594
15	0.10828674523848081	11.24450557341399	19.862269157183047	0.13592891454967715
16	0.061478324652921135	11.24450557341399	19.77761791068833	0.06712728105605281
17	0.03940439376832616	11.24450557341399	19.77761791068833	0.05169694731275287
18	0.02113904546619283	10.4938441378159	19.71120325529037	0.03179328798674819
19	0.016331050498646693	10.4938441378159	19.57142228037882	0.01415516456592103
20	0.011561900589289298	10.4938441378159	19.57142228037882	0.0078129838767933
21	0.009016849852859554	10.4938441378159	19.424597418028785	0.004281850243572638
22	0.0066947205691012535	10.4938441378159	19.416635802278524	0.0030876075126795577
23	0.004755310892264664	10.4938441378159	19.416635802278524	0.001593785471918796
24	0.0024730737972658012	10.4938441378159	19.365483124744067	0.0014198360676798139
25	0.0022393809283340893	10.4938441378159	19.337033902322734	0.00048013737519925215
26	0.001958472756630858	10.4938441378159	19.326048072855286	0.00030552864757327214
27	0.0013548495344974931	10.4938441378159	19.30921387034522	0.0002628920685805447
28	0.0010683420560373413	10.4938441378159	19.22726280407963	0.00020176274384242632
29	0.0006553901016883579	10.4938441378159	19.22726280407963	0.0001286676952756416
30	0.0004929504305697385	10.4938441378159	19.22726280407963	8.950136089369565e-05
31	0.000283703112100131	10.4938441378159	19.194833256074265	6.787272850461434e-05
32	0.00015756623765783573	10.4938441378159	19.183915046698953	4.740989005513896e-05
33	0.00012420571970439553	10.4938441378159	19.14925439514576	2.807089469003543e-05
34	0.00010284325398091099	10.4938441378159	19.105222999911152	1.9320389306631824e-05
35	6.955855001722355e-05	10.4938441378159	19.10522299930517	1.1892937564983441e-05
36	5.13738340512937e-05	10.4938441378159	19.10522299930517	8.008268630010917e-06
37	2.4854110862282397e-05	10.4938441378159	19.10522299930517	5.843273069405797e-06
38	1.7637738864539898e-05	10.4938441378159	19.10522299930517	4.24338218651954e-06
39	9.388432758772325e-06	10.4938441378159	19.10522299930517	3.4471516277001513e-06
40	5.408387654615154e-06	10.4938441378159	19.005531616104555	2.0076999160956177e-06
41	4.980617824390521e-06	10.4938441378159	19.005531616104555	1.2674019598257757e-06
42	4.381227306726743e-06	10.4938441378159	18.97056394090882	7.844757559105631e-07
43	3.092119108760727e-06	10.4938441378159	18.97056394090882	6.621680275209485e-07
44	2.6520273164187813e-06	10.4938441378159	18.958983256420595	3.362758680403033e-07
45	2.1199391544435287e-06	10.4938441378159	18.93791242049151	2.6455273571812654e-07
46	1.7768493987269096e-06	10.4938441378159	18.839738245187032	1.861083771537153e-07
47	1.4628785121040266e-06	10.4938441378159	18.80893948907513	1.2853340836116445e-07
48	1.117216382073849e-06	10.4938441378159	18.80893948907513	1.0033056740965662e-07
49	9.695394571629379e-07	10.4938441378159	18.80893948907513	7.411890523556508e-08
50	8.091029966017516e-07	10.4938441378159	18.793134855842005	4.471873937816895e-08
51	6.286993543547226e-07	10.4938441378159	18.729393398125964	4.172434531213298e-08
52	5.567957050978123e-07	10.4938441378159	18.729393398125964	3.280428417795633e-08
53	3.7296585420065753e-07	10.4938441378159	18.729393398125964	3.141545379392596e-08
54	3.137127575492116e-07	10.4938441378159	18.720572078113005	2.257439080111112e-08
55	2.8897072867906104e-07	10.4938441378159	18.705527104503172	1.8245224442381414e-08
56	2.655464013123776e-07	10.4938441378159	18.705527104503172	1.487591605453531e-08
57	2.4348070981616843e-07	10.4938441378159	18.679348065801992	1.343847744195159e-08
58	2.1337823641331966e-07	10.4938441378159	18.61078548960447	9.865964489819135e-09
59	1.8461588924267858e-07	10.4938441378159	18.61078548960447	9.406321499483283e-09
60	1.8338047214072617e-07	10.4938441378159	18.573578322243737	8.145825791672223e-09
61	1.5069451508864518e-07	10.4938441378159	18.53507803085873	7.190529505152199e-09
62	1.4490938626821048e-07	10.4938441378159	18.53043956420675	5.6803846071318276e-09
63	1.2955880679399456e-07	10.4938441378159	18.45303699005966	5.083216070289609e-09
64	1.260969679783841e-07	10.4938441378159	18.43694695752335	4.43854064613447e-09
65	1.1165686375491646e-07	10.4938441378159	18.43694695752335	4.049486523882706e-09
66	1.0245521808727176e-07	10.4938441378159	18.409715746818232	3.4365972290117952e-09
67	9.039526149834387e-08	10.4938441378159	18.347001366563596	2.9298203862992978e-09
68	8.658512173909116e-08	10.4938441378159	18.347001366563596	2.5101880574140978e-09
69	7.719562633567989e-08	10.4938441378159	18.289718434922413	2.3806383531166375e-09
70	7.570038151882841e-08	10.4938441378159	18.289718434922413	1.972321417298417e-09
71	6.864498702796595e-08	10.4938441378159	18.289718434922413	1.8242585220207275e-09
72	6.696029020147876e-08	10.4938441378159	18.289718434922413	1.529862903026924e-09
73	6.504786442818045e-08	10.4938441378159	18.28862392338604	1.4866192721285643e-09
74	6.379509942533446e-08	10.4938441378159	18.28862392338604	1.3538934418022563e-09
75	5.942369130096381e-08	10.4938441378159	18.260128986180103	1.3300156531670382e-09
76	5.6419317662204094e-08	10.4938441378159	18.260128986180103	1.2537957339020522e-09
77	5.5743424542953335e-08	10.4938441378159	18.230979509670217	1.1957230761083792e-09
78	5.3442083203236734e-08	10.4938441378159	18.230979509670217	1.113488412585184e-09
79	5.2378077430859094e-08	10.4938441378159	18.230979509670217	1.0933800531631732e-09
80	5.038519335087699e-08	10.4938441378159	18.230979509670217	1.063093169051399e-09
81	4.834532463249275e-08	10.4938441378159	18.222819217087313	1.010271422074993e-09
82	4.7385345869344064e-08	10.4938441378159	18.1709890371271	9.785989796284866e-10
83	4.677756537674327e-08	10.4938441378159	18.1709890371271	9.479532714351535e-10
84	4.5604068521498675e-08	10.4938441378159	18.104754406981183	9.308398496443715e-10
85	4.5254222147406153e-08	10.4938441378159	18.049722207924024	9.157514746505058e-10
86	4.4419458777866794e-08	10.4938441378159	18.049722207924024	8.983396249107045e-10
87	4.412443432855184e-08	10.4938441378159	18.049722207924024	8.84654571819965e-10
88	4.331092329223907e-08	10.4938441378159	18.049722207924024	8.682126129144763e-10
89	4.233264805364456e-08	10.4938441378159	18.027368257492768	8.610325785696205e-10
90	4.1974193454308306e-08	10.4938441378159	18.01557162582029	8.553446839698609e-10
91	4.178965840040405e-08	10.4938441378159	18.01557162582029	8.518630245646364e-10
92	4.1504006009773775e-08	10.4938441378159	18.000126877844963	8.481539914839686e-10
93	4.122324570587921e-08	10.4938441378159	17.89483493095436	8.425975472903247e-10
94	4.104280337813293e-08	10.4938441378159	17.85873340462558	8.409490881433612e-10
95	4.102536665939738e-08	10.4938441378159	17.85873340462558	8.388600925002265e-10
96	4.0983821225637485e-08	10.4938441378159	17.85873340462558	8.372613713447663e-10
97	4.093792016490738e-08	10.4938441378159	17.85873340462558	8.362666115147022e-10
98	4.092034133762468e-08	10.4938441378159	17.82258830987656	8.360534486939741e-10
99	4.092034133762468e-08	10.4938441378159	17.76964386592144	8.358616021553189e-10
100	4.091994343369265e-08	10.4938441378159	17.76964386592144	8.358616021553189e-10
0	20.736272990891717	11.780073245351591	20.859889446198622	20.70153027930487
1	19.45803827956228	11.780073245351591	20.751814897545422	18.281100535616844
2	17.651293875383423	11.780073245351591	20.702286098852078	14.697639942994794
3	16.124519546116943	11.702113869803153	20.464805689828268	13.765525943217181
4	15.596429520935791	11.674216642564021	20.464805689828268	10.028503035161513
5	9.24037014938204	11.617466161877152	20.42335139010529	8.2673409637877
6	9.24037014938204	11.28204536143445	20.09853306902124	6.996644314398781
7	7.741215786418527	11.28204536143445	20.091046528135713	5.147589217356693
8	5.98225242637638	11.28204536143445	20.091046528135713	3.347529572573848
9	4.9047980582095185	11.28204536143445	19.965963805863904	2.9927130134963105
10	4.563563307021536	11.28204536143445	19.941983314340945	2.2252689735969757
11	2.8611259652559196	11.28204536143445	19.941983314340945	1.549013143844555
12	2.671960647786847	11.125385340770633	19.84642471747443	1.1346862627223833
13	2.1307514409818933	11.125385340770633	19.84642471747443	0.7339802488951688
14	1.3319165427052302	11.125385340770633	19.84642471747443	0.3432887958323865
15	0.47685111702596616	11.125385340770633	19.807903487973785	0.27639623184233075
16	0.46813726988407156	11.125385340770633	19.64929701543935	0.11757200221215358
17	0.31011316957019064	11.125385340770633	19.627993307375043	0.0681388790859292
18	0.15263828588095452	11.086846604008477	19.627993307375043	0.04102791870019873
19	0.12089572646597135	11.086846604008477	19.59260765735685	0.02376945623504456
20	0.07243821498415359	11.086846604008477	19.5176356149931	0.016168632105014513
21	0.05495150087024614	11.086846604008477	19.5176356149931	0.006462110523390852
22	0.043605246728227076	11.086846604008477	19.435295158488216	0.004780778555890652
23	0.022436842971476967	11.086846604008477	19.435295158488216	0.0032430798174307718
24	0.015285542593535428	11.086846604008477	19.243770404143707	0.0020292613956844896
25	0.006913174161223612	11.086846604008477	19.243770404143707	0.001492420708931963
26	0.006079497260586653	11.086846604008477	19.210952695608793	0.0008364788384622734
27	0.003998810750062365	11.086846604008477	19.14612090046663	0.0005920731527067069
28	0.0027584296705396305	11.086846604008477	19.095835433838168	0.00042136531862313475
29	0.002382432913972554	11.086846604008477	19.095835433838168	0.0003149611323185475
30	0.0015844567642138152	11.086846604008477	19.076468679579623	0.0002178624498481163
31	0.001297353932145473	11.086846604008477	19.027055187909863	9.774293634778886e-05
32	0.0009620868220427958	11.086846604008477	18.947882456761192	8.567689004879142e-05
33	0.0008108565795876821	11.086846604008477	18.947882456761192	5.540701632300582e-05
34	0.00040266375318198655	11.086846604008477	18.947882456761192	4.187645690523212e-05
35	0.00031136809641596486	11.086846604008477	18.947882456761192	2.441832987587489e-05
36	0.00022720353156246986	11.086846604008477	18.923839783059098	1.9293934869768492e-05
37	0.0002053552598160202	11.086846604008477	18.848206551103864	1.026955858707268e-05
38	0.00017293923744121642	11.086846604008477	18.82987378839347	7.700021026568749e-06
39	0.00013717245973099423	11.086846604008477	18.82987378839347	5.59517249287822e-06
40	0.00011784543158954719	11.086241329791347	18.82987378839347	3.824969749377516e-06
41	9.913258013982684e-05	11.086241329791347	18.80175055488493	2.886734151719139e-06
42	6.336814122365197e-05	10.966411678323087	18.75231517464607	1.8796342478033523e-06
43	5.640743767232337e-05	10.966411678323087	18.731022258611997	1.3527986770789369e-06
44	4.794373226291171e-05	10.966411678323087	18.73093034810608	1.0322768919657221e-06
45	3.744482130629834e-05	10.966411678323087	18.6539253150382	8.663614363690897e-07
46	3.257433366288254e-05	10.966411678323087	18.6539253150382	4.1156356234139935e-07
47	2.739240160254397e-05	10.966411678323087	18.647486997368944	2.8556677778013295e-07
48	2.43550547591731e-05	10.966411678323087	18.63083692042548	1.4620845734114596e-07
49	2.10669554125964e-05	10.966411678323087	18.622835325173003	1.1138902467067169e-07
50	1.907426069580609e-05	10.966411678323087	18.622835325173003	9.805017642250391e-08
51	1.687534365091281e-05	10.966411678323087	18.61385925707237	6.9837746696777e-08
52	1.4525785232866184e-05	10.966411678323087	18.61385925707237	4.119943186609021e-08
53	1.1762494324774053e-05	10.966411678323087	18.487885180262055	3.4630901257770574e-08
54	1.0946247787746444e-05	10.966411678323087	18.487885180262055	2.945807553444979e-08
55	8.840609119875609e-06	10.966411678323087	18.487885180262055	2.0878733852924825e-08
56	7.492440293521696e-06	10.966411678323087	18.44798228344943	1.806497396117379e-08
57	6.602744541783778e-06	10.966411678323087	18.44798228344943	1.4425282746088897e-08
58	5.442206604033828e-06	10.966411678323087	18.31776404298988	1.146438721733034e-08
59	4.544244174287115e-06	10.966411678323087	18.31776404298988	9.490229491149194e-09
60	4.544244174287115e-06	10.966411678323087	18.31776404298988	8.086566527509831e-09
61	3.795834928599362e-06	10.966411678323087	18.31776404298988	7.1901991027800705e-09
62	3.795834928599362e-06	10.966411678323087	18.31776404298988	6.073364477998666e-09
63	3.674916282836449e-06	10.966411678323087	18.18836529657846	6.073364477998666e-09
64	3.2789946229350164e-06	10.966411678323087	18.18836529657846	5.527230673152417e-09
65	3.014899761399903e-06	10.966411678323087	18.18836529657846	4.828038857596084e-09
66	2.8032255241505766e-06	10.966411678323087	18.18836529657846	4.058481994917429e-09
67	2.6682714282522113e-06	10.966411678323087	18.106857260924674	3.725926678299629e-09
68	2.49529173546037e-06	10.966411678323087	18.106857260924674	3.5357463623597596e-09
69	2.411724090212175e-06	10.966411678323087	18.06254437827286	2.898332684964089e-09
70	2.3996148752480906e-06	10.966411678323087	17.891747086922866	2.7351991782609275e-09
71	2.203317553739481e-06	10.966411678323087	17.891747086922866	2.5550837001730997e-09
72	2.106633566700822e-06	10.741078052801933	17.891747086922866	2.5162880668005982e-09
73	1.9772226953485017e-06	10.741078052801933	17.81118195872607	2.4226882722189202e-09
74	1.9154868664550406e-06	10.741078052801933	17.78005706526881	2.1192012589210663e-09
75	1.7009662021116867e-06	10.741078052801933	17.78005706526881	2.01940553168356e-09
76	1.543036703299805e-06	10.741078052801933	17.77075343611757	1.8294739057012066e-09
77	1.5001313617979406e-06	10.741078052801933	17.77075343611757	1.7746768499193877e-09
78	1.3771397751050074e-06	10.741078052801933	17.77075343611757	1.6889676324183256e-09
79	1.333740052178456e-06	10.741078052801933	17.77075343611757	1.646239145003392e-09
80	1.311150530813876e-06	10.741078052801933	17.638493890643804	1.5551901988430927e-09
81	1.3028408329951446e-06	10.741078052801933	17.638493890643804	1.5269887576607744e-09
82	1.2569407634721586e-06	10.544928065691936	17.638493890643804	1.4697900674320863e-09
83	1.2184666045023107e-06	10.544928065691936	17.638493890643804	1.437865382314385e-09
84	1.197704940114619e-06	10.544928065691936	17.638493890643804	1.375945135606571e-09
85	1.1832039068515599e-06	10.544928065691936	17.638493890643804	1.3359700012927078e-09
86	1.1762165574857875e-06	10.544928065691936	17.630400236425395	1.3132184228936694e-09
87	1.1450346844021908e-06	10.544928065691936	17.630400236425395	1.298961382900643e-09
88	1.1450346844021908e-06	10.544928065691936	17.630400236425395	1.2855818631862803e-09
89	1.135503982840902e-06	10.544928065691936	17.630400236425395	1.2668768256673957e-09
90	1.1288310131085666e-06	10.544928065691936	17.630400236425395	1.2509961955231574e-09
91	1.1217219300085901e-06	10.544928065691936	17.616289875007524	1.2471450538953377e-09
92	1.1202577536728597e-06	10.544928065691936	17.616289875007524	1.239623959037317e-09
93	1.1171302110035697e-06	10.544928065691936	17.501117395783044	1.2338436938819086e-09
94	1.107912173115011e-06	10.544928065691936	17.501117395783044	1.225985091224402e-09
95	1.106416956719869e-06	10.544928065691936	17.501117395783044	1.2244609770561965e-09
96	1.1048220689424681e-06	10.544928065691936	17.501117395783044	1.223171341990792e-09
97	1.1044058010334368e-06	10.544928065691936	17.501117395783044	1.2219278922032117e-09
98	1.1039954803671037e-06	10.544928065691936	17.501117395783044	1.2210539246382268e-09
99	1.1039314391503297e-06	10.544928065691936	17.501117395783044	1.2207945765396744e-09
100	1.1039314391503297e-06	10.544928065691936	17.501117395783044	1.2207945765396744e-09
0	20.91551276776501	11.373619764880514	20.852965336440853	20.608338831537104
1	18.788537977029744	11.373619764880514	20.81849535993319	18.368907958530908
2	16.833689032388246	11.373619764880514	20.701210856521065	15.144460179089265
3	14.857506670371754	11.181355762930957	20.671501009994277	12.645102918060344
4	11.864268748569483	11.181355762930957	20.534119177535953	9.565560033952249
5	10.244334265541614	11.181355762930957	20.534119177535953	7.734585183516815
6	9.824163731832964	11.181355762930957	20.354491201127235	5.6374138937729334
7	5.972904290392204	11.181355762930957	20.318114004797888	4.156101058476914
8	5.95609233652025	11.181355762930957	20.318114004797888	3.1365809117357135
9	3.4656776864232133	11.181355762930957	20.25402518517058	2.539229366431592
10	2.532805049648563	11.181355762930957	20.25402518517058	2.0954288541341133
11	1.3002332686774065	11.181355762930957	20.243804089646257	1.0707134781099374
12	0.9551041466361565	11.181355762930957	20.11947733001496	0.7667170351614954
13	0.8895050917513676	11.181355762930957	19.87170308908654	0.37101746975290384
14	0.5848682768809579	11.181355762930957	19.83078144295691	0.28911606858415384
15	0.1707903979386569	11.181355762930957	19.726584960889884	0.10664461474154452
16	0.14444917237554877	11.181355762930957	19.475544941727563	0.061484656045586394
17	0.09804490727532	11.181355762930957	19.279934541909252	0.053703199430426896
18	0.07044395886557142	11.181355762930957	19.279934541909252	0.03201592372947504
19	0.033877314358943256	11.181355762930957	19.234785076155397	0.018569210579596263
20	0.02489852855279695	11.181355762930957	19.189620590533416	0.015084511900820718
21	0.016472906338489413	11.181355762930957	19.134015108788773	0.0071585939648000085
22	0.009786246880257199	11.181355762930957	18.919264065112802	0.004802717337704099
23	0.007594909851523557	11.181355762930957	18.919264065112802	0.002793260854016655
24	0.00472909781726516	11.181355762930957	18.895847935197413	0.0018195791974169317
25	0.0024771011241111474	11.181355762930957	18.699102528456706	0.001131490082979969
26	0.0016729447689027843	11.181355762930957	18.699102528456706	0.0007639383762705343
27	0.0012743692039944854	11.181355762930957	18.6582614521398	0.0005611983123476882
28	0.0008129593088388454	11.181355762930957	18.651340394728102	0.00021264671463017137
29	0.0004742919077078689	11.181355762930957	18.54111936941175	0.0001732793013258238
30	0.0003758870074617171	11.181355762930957	18.536200522141552	8.36522668277162e-05
31	0.0002295281697688445	11.181355762930957	18.536200522141552	5.5873932752081856e-05
32	0.0001880890645939992	11.181355762930957	18.513630603354546	4.2492598116172786e-05
33	0.00013184788793596525	11.181355762930957	18.372019414563685	2.7948896328400252e-05
34	9.992145201964675e-05	11.181355762930957	18.32790134730377	1.8072833587456927e-05
35	7.360573540227122e-05	11.181355762930957	18.30462068356609	1.3299011474732225e-05
36	5.145799787742433e-05	11.181355762930957	18.075345915038227	8.754139539934869e-06
37	2.9684398477503038e-05	11.181355762930957	18.075345915038227	5.514092134450976e-06
38	2.4752964158825108e-05	11.181355762930957	18.048670061544865	4.75074800876385e-06
39	1.751872050137493e-05	11.181355762930957	18.048670061544865	3.1602108951922503e-06
40	1.4628436666885847e-05	11.181355762930957	18.048670061544865	2.5705800763553555e-06
41	1.1624872204851755e-05	11.181355762930957	17.98974462044388	1.6440878636281298e-06
42	1.0162805601954261e-05	11.181355762930957	17.98974462044388	1.1252775498071799e-06
43	8.85920367510451e-06	11.181355762930957	17.98974462044388	9.545488635076538e-07
44	6.604729691606082e-06	11.181355762930957	17.98974462044388	5.90739031469667e-07
45	4.059294223868193e-06	11.078437483743862	17.98974462044388	3.825695036319132e-07
46	3.7365373413145164e-06	11.078437483743862	17.98021424432074	3.326325921371165e-07
47	3.081461756426762e-06	11.078437483743862	17.958051359332366	2.19152628933017e-07
48	2.5221873305447673e-06	11.078437483743862	17.898403839896528	1.2739153065766118e-07
49	1.987034249584241e-06	11.078437483743862	17.86724942895136	9.143413892687136e-08
50	1.5735615446210716e-06	11.078437483743862	17.866480753336152	6.850483957876463e-08
51	1.2897884045237618e-06	11.078437483743862	17.866480753336152	4.223941063585812e-08
52	1.152299671236534e-06	11.078437483743862	17.770269396978858	3.4836596274345766e-08
53	8.988609185855978e-07	11.078437483743862	17.745937902489928	2.95293642871286e-08
54	6.708434665547713e-07	11.078437483743862	17.745937902489928	2.3400940296625095e-08
55	6.074015961310408e-07	11.078437483743862	17.745937902489928	1.720104636504516e-08
56	4.5304703322202045e-07	11.078437483743862	17.650600771690982	1.2748984534738383e-08
57	3.7506188421687625e-07	11.078437483743862	17.612232315914074	1.0277901640876053e-08
58	3.1484675888648894e-07	11.078437483743862	17.612232315914074	8.687959240916143e-09
59	2.62862180466783e-07	11.078437483743862	17.611596991565115	7.690811987259849e-09
60	2.3091362821858752e-07	11.078437483743862	17.611593215986584	5.815451675772465e-09
61	2.06878116859599e-07	11.078437483743862	17.498871737286464	5.299107375122958e-09
62	1.9012794583161963e-07	11.078437483743862	17.485330980175235	4.566747424661344e-09
63	1.7618936398733354e-07	11.078437483743862	17.485330980175235	3.98179667016052e-09
64	1.6522030366061813e-07	11.078437483743862	17.455782739098886	3.4558991224287183e-09
65	1.5461873248412417e-07	11.078437483743862	17.455782739098886	3.071090493023121e-09
66	1.478716780134448e-07	11.078437483743862	17.43197953984982	2.7842763650198776e-09
67	1.3978045787510496e-07	11.078437483743862	17.43197953984982	2.4891417815808836e-09
68	1.2816517314107045e-07	11.078437483743862	17.43197953984982	2.3218338363051316e-09
69	1.2048554909327436e-07	11.078437483743862	17.43197953984982	2.0731296679343814e-09
70	1.1122976362187842e-07	11.078437483743862	17.405836373770363	1.9575669973903587e-09
71	1.0870421052189272e-07	11.078437483743862	17.39498736263024	1.8006507396250981e-09
72	1.0567904284997098e-07	11.078437483743862	17.39498736263024	1.6367214250578854e-09
73	8.986048927184243e-08	11.078437483743862	17.372983124987922	1.512642899825778e-09
74	8.679874641259744e-08	11.078437483743862	17.372983124987922	1.4173342499645969e-09
75	7.929896783664958e-08	11.078437483743862	17.339282143606816	1.3199792370244268e-09
76	7.437475035843022e-08	11.078437483743862	17.299285310918876	1.220730627693456e-09
77	6.928965534669373e-08	11.078437483743862	17.299285310918876	1.1601426486151922e-09
78	6.646692840561741e-08	11.078437483743862	17.299285310918876	1.127255178090536e-09
79	6.349239400904594e-08	11.078437483743862	17.299285310918876	1.0753002932517575e-09
80	6.116456008342652e-08	11.078437483743862	17.299285310918876	1.0216578694155487e-09
81	5.8198900365624695e-08	11.078437483743862	17.299285310918876	9.998655237097864e-10
82	5.8198900365624695e-08	11.078437483743862	17.291996396703702	9.525114030850546e-10
83	5.7331999148146906e-08	11.078437483743862	17.270323971318923	9.021978719658819e-10
84	5.5772656271102505e-08	11.078437483743862	17.216898072243417	8.939911033678527e-10
85	5.3353258255839364e-08	11.078437483743862	17.20700870947922	8.772684800817387e-10
86	5.3353258255839364e-08	11.078437483743862	17.19597415998782	8.576290788653296e-10
87	5.317559415018991e-08	11.078437483743862	17.169765944539677	8.407003981858452e-10
88	5.213240727997004e-08	11.078437483743862	17.169765944539677	8.369274162589591e-10
89	5.1405848910945906e-08	11.078437483743862	17.169765944539677	8.290972353108828e-10
90	5.1298844727654114e-08	11.078437483743862	17.130040164657924	8.229013026550547e-10
91	5.0986635802274805e-08	11.078437483743862	17.130040164657924	8.148259844631411e-10
92	5.064944064159249e-08	11.078437483743862	17.130040164657924	8.118417049729487e-10
93	5.049637907816873e-08	11.078437483743862	17.130040164657924	8.0674356084387e-10
94	5.049637907816873e-08	11.078437483743862	17.022949305194167	8.035141441098403e-10
95	5.035942907127833e-08	11.078437483743862	17.022949305194167	8.01133825945044e-10
96	5.030120009408279e-08	11.078437483743862	17.02268886455739	8.002349893843075e-10
97	5.025949123549367e-08	11.078437483743862	16.89728593618958	7.987144279297809e-10
98	5.022184312863942e-08	11.078437483743862	16.87023880490393	7.985581085279136e-10
99	5.022184312863942e-08	11.078437483743862	16.87023880490393	7.983698147029372e-10
100	5.022184312863942e-08	11.078437483743862	16.87023880490393	7.983698147029372e-10
0	20.848551938994657	11.658433574348344	20.69365164485215	20.79169553211168
1	18.469980285801654	11.658433574348344	20.69315196782361	18.28010193619542
2	16.133491206813595	11.658433574348344	20.677613560404883	15.184180680100116
3	14.536932755313751	11.575291041469383	20.538632450379925	14.143222571516997
4	13.399363410200374	11.539055727702022	20.397854074916676	6.309012419870232
5	11.047597177801384	11.498775461307119	20.309949339908865	6.309012419870232
6	8.485632221322506	11.498775461307119	20.214438149460786	4.704733938183043
7	5.576503754764246	11.498775461307119	20.214438149460786	3.6657393311484623
8	4.785189219998969	11.498775461307119	19.761755248093852	3.0017572824672176
9	3.2734007228772843	11.498775461307119	19.761755248093852	2.5475149475903156
10	2.681869995286434	11.498775461307119	19.761478470646672	1.8347485129660943
11	1.0375727842932752	11.498775461307119	19.683573406598242	1.2738921975430384
12	1.0375727842932752	11.498775461307119	19.640130820564636	0.7763641758863788
13	0.674186463433021	11.498775461307119	19.600938271415995	0.32978656831158704
14	0.2520598663372451	11.427038302092303	19.486390062545954	0.21628506787255164
15	0.23463277113825542	11.376390509293424	19.460697859095436	0.15305462559632987
16	0.1438520558992633	11.376390509293424	19.442723624142467	0.07121599806674128
17	0.10210582135593116	11.376390509293424	19.371882646887222	0.03995605695336879
18	0.09313661346685409	11.376390509293424	19.349645250685057	0.02638579563830179
19	0.06961622667712009	11.376390509293424	19.204405284841023	0.016322060971227348
20	0.02883269629542129	11.370709288130104	19.204403297180036	0.009648269923606012
21	0.0216568608410026	11.370709288130104	19.143010664032865	0.00671271535237894
22	0.02062709868914725	11.370709288130104	19.131236969119374	0.0031184497859837457
23	0.01186192619557902	11.370709288130104	19.131236969119374	0.002673844028976635
24	0.007017638841557261	11.370709288130104	18.890525966779823	0.0016057747257289812
25	0.004456771064753173	11.370709288130104	18.876362043815966	0.0011434723803351865
26	0.0033455073501866828	11.370709288130104	18.87107595642447	0.0008938579476631681
27	0.0015256222753916582	11.370709288130104	18.769979965722147	0.0005770280578158982
28	0.0013359068543761232	11.370709288130104	18.769979965722147	0.0004070634240069815
29	0.0007526944749156605	11.370709288130104	18.769979965722147	0.0002834658922883371
30	0.000533797037775674	11.370709288130104	18.769979965722147	0.00021939137369075823
31	0.00027460161822689955	11.370709288130104	18.769979965722147	0.0001491486832461142
32	0.00025866534634788607	11.370709288130104	18.762639754000755	8.640569258888675e-05
33	0.00011993528283982258	11.370709288130104	18.762639754000755	5.828235197968823e-05
34	0.00011993528283982258	11.370709288130104	18.758961600649936	3.209200000187096e-05
35	8.288801113254252e-05	11.370709288130104	18.74240911147832	1.0499318261469881e-05
36	5.8135901650491206e-05	11.370709288130104	18.741382017193214	7.709012284085048e-06
37	5.009077598616685e-05	11.370709288130104	18.741382017193214	6.653794340838459e-06
38	3.97254580311035e-05	11.370709288130104	18.669636068714144	5.149120941627672e-06
39	3.090964616747627e-05	11.370709288130104	18.66676321609431	3.819602945487333e-06
40	2.695285244813661e-05	11.370709288130104	18.625250187463948	2.7478697899319116e-06
41	1.960151637137031e-05	11.370709288130104	18.625250187463948	2.361482380752733e-06
42	1.8017963754335398e-05	11.370709288130104	18.53057215259259	1.6817105614741479e-06
43	1.57369359539139e-05	11.370709288130104	18.494238992783096	1.4321098977809754e-06
44	1.2224770156610276e-05	11.370709288130104	18.434011661059305	8.356574920931337e-07
45	9.245510252942069e-06	11.370709288130104	18.344625336913328	7.725447521700346e-07
46	6.116846858805758e-06	11.370709288130104	18.33226104586146	5.435647776330654e-07
47	5.327575831604037e-06	11.370709288130104	18.33226104586146	3.859904187386576e-07
48	3.948073278525754e-06	11.370709288130104	18.234679803433572	2.696146208513994e-07
49	3.2187547529538563e-06	11.370709288130104	18.234679803433572	2.344784637564601e-07
50	2.6743607972612438e-06	11.370709288130104	18.234679803433572	1.96854316403261e-07
51	1.8057643207392005e-06	11.370709288130104	18.192036040705748	1.4472511766783214e-07
52	1.6588332312217346e-06	11.370709288130104	18.102293744910348	1.0704857844601179e-07
53	1.2259174551054741e-06	11.370709288130104	18.102293744910348	9.043790472063051e-08
54	1.0516048871700434e-06	11.370709288130104	18.102293744910348	7.470473351034457e-08
55	8.700253286697546e-07	11.370709288130104	18.012554694443217	5.5405920296180966e-08
56	7.646080288914447e-07	11.370709288130104	18.012554694443217	4.6667747444217866e-08
57	5.137247822695201e-07	11.370709288130104	18.012554694443217	3.3081559269732e-08
58	4.224597494051352e-07	11.370709288130104	18.012554694443217	2.950526267753162e-08
59	3.2752671019764534e-07	11.370709288130104	18.012554694443217	2.3555081885007212e-08
60	3.012265463731012e-07	11.370709288130104	17.919258266309114	1.980458153028053e-08
61	2.909543685980509e-07	11.370709288130104	17.919258266309114	1.3541168630837319e-08
62	2.575436934826314e-07	11.370709288130104	17.919258266309114	1.3541168630837319e-08
63	2.4223787820076836e-07	11.370709288130104	17.917710097265356	1.2113816172387715e-08
64	2.1343987599564684e-07	11.370709288130104	17.913609020638894	1.05668935823644e-08
65	2.0225364183446004e-07	11.370709288130104	17.913609020638894	9.056045247035627e-09
66	1.9279336216371235e-07	11.056002655523834	17.913609020638894	7.09758340988742e-09
67	1.730402492405858e-07	11.056002655523834	17.90407814193495	6.355798110035948e-09
68	1.6182273343545717e-07	11.056002655523834	17.90407814193495	5.687166737544658e-09
69	1.3827245881614658e-07	11.056002655523834	17.796657386148595	5.055067919812473e-09
70	1.307594286181768e-07	11.056002655523834	17.764112047484588	4.715535073529509e-09
71	1.2259573312078942e-07	11.056002655523834	17.668618991414267	4.447497037318726e-09
72	1.1744996841756006e-07	11.056002655523834	17.665074097204915	4.004629960974171e-09
73	1.065932662136504e-07	11.056002655523834	17.665074097204915	3.832365980116492e-09
74	9.786366605979424e-08	11.056002655523834	17.665074097204915	3.421658067992439e-09
75	9.599255124115302e-08	11.056002655523834	17.665074097204915	3.304855500374515e-09
76	8.795467509870036e-08	11.056002655523834	17.665074097204915	3.119347002922268e-09
77	8.52140868978779e-08	11.056002655523834	17.664717719001594	3.057909925274771e-09
78	8.10705711451476e-08	11.056002655523834	17.664717719001594	2.9190201367157442e-09
79	7.711319627290436e-08	11.056002655523834	17.664717719001594	2.7509803324221593e-09
80	7.657709888420072e-08	11.056002655523834	17.656630115574266	2.7509803324221593e-09
81	7.43371306732854e-08	11.056002655523834	17.623479824268742	2.674231058819032e-09
82	7.260034040612595e-08	11.056002655523834	17.612568117411275	2.576836966028395e-09
83	7.189117257055955e-08	11.056002655523834	17.612568117411275	2.505818219589173e-09
84	7.061087048398917e-08	11.056002655523834	17.612568117411275	2.42328157540328e-09
85	6.982482902984088e-08	11.056002655523834	17.612568117411275	2.405724064402648e-09
86	6.671670194080548e-08	11.056002655523834	17.612568117411275	2.376371543988398e-09
87	6.630042337363307e-08	11.056002655523834	17.612568117411275	2.2995796378211253e-09
88	6.484416958940642e-08	11.056002655523834	17.58965321792544	2.2995796378211253e-09
89	6.459568213657008e-08	11.056002655523834	17.551791988767658	2.2497315121938755e-09
90	6.421507281473282e-08	11.056002655523834	17.417295320383946	2.2278574540735008e-09
91	6.416968334477247e-08	11.056002655523834	17.417295320383946	2.201176574345709e-09
92	6.401480634465884e-08	11.056002655523834	17.356003427674217	2.182940495032426e-09
93	6.385907314054862e-08	11.056002655523834	17.31413806315559	2.1607751143903897e-09
94	6.384634732015115e-08	11.056002655523834	17.29023067531166	2.1607751143903897e-09
95	6.376071270963735e-08	11.056002655523834	17.24644131166852	2.1561104013301247e-09
96	6.365247928741269e-08	11.056002655523834	17.24644131166852	2.153573763763461e-09
97	6.361463933401978e-08	11.056002655523834	17.165045943544943	2.149605382584241e-09
98	6.357826665137623e-08	11.056002655523834	17.115391091632706	2.1485111467711704e-09
99	6.357826665137623e-08	11.056002655523834	17.037562849897903	2.1485111467711704e-09
100	6.357826665137623e-08	11.056002655523834	17.028587158834835	2.1485111467711704e-09
0	20.886491700948188	11.620845630187405	20.721343371878554	20.711143496169733
1	19.150559940776404	11.620845630187405	20.721343371878554	19.350166708451496
2	16.209704751833087	11.620845630187405	20.721343371878554	16.613733963272757
3	14.5443851425311	11.370807974842494	20.512820391952186	13.311063383784226
4	10.51486743582633	11.317599465978356	20.42941182844081	9.480139074078792
5	9.91495403838727	11.317599465978356	20.300906178944754	8.052491134917013
6	7.518074786819639	11.317599465978356	20.253412922004685	5.426631236228243
7	5.750956070772148	11.317599465978356	20.246079307943333	4.546748569447018
8	4.847613056574911	11.317599465978356	20.02635415623342	3.37452545369262
9	2.8141142117878784	11.17545911304112	20.023812713586633	2.1375509438039946
10	1.9967082603356805	11.156538911151786	20.021477652344903	1.6106434397508456
11	1.8134776081913704	11.015468351117313	19.880967281401265	1.0812421504637766
12	1.4423349358038426	11.015468351117313	19.880967281401265	0.7973339757959157
13	0.9852213130089607	11.015468351117313	19.880967281401265	0.4592301411819695
14	0.5499099736239796	11.015468351117313	19.880967281401265	0.20234543660880577
15	0.18537475965018446	11.015468351117313	19.880967281401265	0.1252882710423049
16	0.10659159175886446	11.015468351117313	19.873961818466697	0.060151722930353646
17	0.06286947365402229	11.015468351117313	19.86339228373569	0.04607319171821844
18	0.03628630695083901	11.015468351117313	19.86339228373569	0.029951789384366823
19	0.022248096107859272	11.015468351117313	19.86339228373569	0.0229115385028007
20	0.01904157335800294	11.015468351117313	19.841638979050614	0.016051897464244735
21	0.014762348419161686	11.015468351117313	19.7971089635428	0.009689089304143028
22	0.012909426607383256	11.015468351117313	19.794986573707263	0.006774754892387325
23	0.00671265229219431	11.015468351117313	19.725297462316103	0.002871972582611182
24	0.006614602144392467	11.015468351117313	19.725297462316103	0.00213867255485356
25	0.003851180443846136	11.015468351117313	19.725297462316103	0.0007325755953861979
26	0.0033433334247594537	11.015468351117313	19.672070729568343	0.0005867909153427497
27	0.0025927823176670195	11.015468351117313	19.53239058326481	0.0003890346225223773
28	0.0006751952592023436	11.015468351117313	19.5178492743491	0.0002806644077542053
29	0.0006751952592023436	11.015468351117313	19.5178492743491	0.0001096502859465609
30	0.0005160105835924078	11.015468351117313	19.5178492743491	9.075265907343422e-05
31	0.0004982419614560918	11.015468351117313	19.510139105456112	6.1722061009295e-05
32	0.0004336033185450283	11.015468351117313	19.497548077441007	4.2945932055449276e-05
33	0.00034412340851774914	11.015468351117313	19.426608478653993	3.337655926261007e-05
34	0.00025153180903148	11.015468351117313	19.382820565635846	1.9632404612668353e-05
35	0.00018715915988964937	11.015468351117313	19.34361356804988	1.2088620380712456e-05
36	0.00015075415238330336	11.015468351117313	19.27061632941787	3.8005504632288023e-06
37	9.126023239192094e-05	11.015468351117313	19.2183835260487	2.2426275028131215e-06
38	7.602740537793196e-05	11.015468351117313	19.18379502501437	1.7118353494716132e-06
39	5.612354589645818e-05	11.015468351117313	19.17066060305276	7.706905660320729e-07
40	4.802574925877323e-05	11.015468351117313	19.15324122301277	6.578616909003188e-07
41	3.7366137533911825e-05	11.015468351117313	19.142491601231583	3.5329938841144326e-07
42	2.8518613352179756e-05	11.015468351117313	19.097546175226665	2.701497092694183e-07
43	2.2280446210221072e-05	11.015468351117313	19.097546175226665	1.8184007233301713e-07
44	1.6950185167008414e-05	11.015468351117313	19.062441506137787	9.942684231489807e-08
45	1.6595913134853646e-05	11.015468351117313	19.055447904265485	7.531351586820278e-08
46	1.3249002364990048e-05	11.015468351117313	19.055447904265485	6.658088524957861e-08
47	8.082541154141865e-06	11.015468351117313	19.012672997117445	5.2565408470428565e-08
48	8.082541154141865e-06	11.015468351117313	19.0100654038433	3.901125866789812e-08
49	6.549388374299525e-06	11.015468351117313	19.004389872786742	2.3240993574091817e-08
50	5.2805519890064545e-06	11.015468351117313	18.99201377364959	1.2537555438285608e-08
51	4.3119836168337144e-06	11.015468351117313	18.986113603312234	1.2537555438285608e-08
52	3.8636122998703115e-06	11.015468351117313	18.973933989539834	9.431918801539041e-09
53	2.9127790281968657e-06	11.015468351117313	18.93798142130809	7.278874836202931e-09
54	2.2575692928406e-06	11.015468351117313	18.93798142130809	5.74115377460771e-09
55	2.1830576675263558e-06	11.015468351117313	18.93798142130809	4.585480883889659e-09
56	1.8877227998537194e-06	11.015468351117313	18.92368346845314	3.728783060097385e-09
57	1.6575271080121468e-06	11.015468351117313	18.92368346845314	3.2994837972921687e-09
58	1.4542157598107508e-06	11.015468351117313	18.92368346845314	2.715598856894985e-09
59	1.2076634132718311e-06	11.015468351117313	18.86245817836382	2.4763555650508806e-09
60	1.060628389115692e-06	11.015468351117313	18.86245817836382	1.854200792905658e-09
61	1.0038907274356745e-06	11.015468351117313	18.86245817836382	1.540066296712439e-09
62	9.316335547460142e-07	11.015468351117313	18.86245817836382	1.2216827549593745e-09
63	8.625269036777183e-07	11.015468351117313	18.86118016671981	1.0758225421625411e-09
64	7.578398677487996e-07	11.015468351117313	18.851461250359232	9.154423885604501e-10
65	7.235489438706111e-07	11.015468351117313	18.806283542085474	6.983005285121635e-10
66	6.625401138826703e-07	11.015468351117313	18.73464558284999	5.602207586719032e-10
67	6.358364612601974e-07	11.015468351117313	18.64041089816408	5.358917753994774e-10
68	5.79027578329061e-07	11.015468351117313	18.64041089816408	4.522644481141924e-10
69	5.475489648354426e-07	11.015468351117313	18.64041089816408	4.1562886465840165e-10
70	5.254151287381603e-07	11.015468351117313	18.589570055135727	3.9088421388555616e-10
71	5.00317704155151e-07	11.015468351117313	18.57781661527508	3.7014702414239764e-10
72	4.867963139254528e-07	11.015468351117313	18.57781661527508	3.402509385352914e-10
73	4.481107294118658e-07	11.015468351117313	18.56325185674498	3.3338354299417006e-10
74	3.8976072902485726e-07	11.015468351117313	18.508851037012427	3.1980862402747334e-10
75	3.7292782240072597e-07	11.015468351117313	18.48610496484114	3.054343444830465e-10
76	3.548071387804441e-07	11.015468351117313	18.47122268687241	2.7865043605856954e-10
77	3.437225619684625e-07	11.015468351117313	18.47122268687241	2.626312500808581e-10
78	3.342272596462692e-07	11.015468351117313	18.46381255227222	2.4455859559679993e-10
79	3.1708362913107635e-07	11.015468351117313	18.46381255227222	2.308024882324844e-10
80	3.0678554496788024e-07	11.015468351117313	18.46381255227222	2.2550894485107165e-10
81	3.0475506962446275e-07	11.015468351117313	18.437820767110285	2.1966117813576602e-10
82	2.9450156135979455e-07	11.015468351117313	18.381119450607006	2.1480461853684574e-10
83	2.925504287709657e-07	11.015468351117313	18.278190738208842	2.1221113755132137e-10
84	2.852568745659312e-07	11.015468351117313	18.275371909712998	2.052620295955876e-10
85	2.80503499983098e-07	11.015468351117313	18.275371909712998	1.9925794347841475e-10
86	2.742973248537339e-07	11.015468351117313	18.275371909712998	1.974460595022265e-10
87	2.698433090309038e-07	11.015468351117313	18.263959040713477	1.9234436265946897e-10
88	2.6666661812058123e-07	11.015468351117313	18.263959040713477	1.8890533581839009e-10
89	2.659168285568114e-07	11.015468351117313	18.102593694106655	1.8600632145648888e-10
90	2.6412949738485736e-07	11.015468351117313	18.102593694106655	1.847557662415511e-10
91	2.6284915266572284e-07	11.015468351117313	18.004485718268175	1.8324231021438209e-10
92	2.620750376713943e-07	11.015468351117313	18.004485718268175	1.8216939068338434e-10
93	2.6125474805738236e-07	11.015468351117313	18.004485718268175	1.81178183566999e-10
94	2.6052460855297e-07	11.015468351117313	17.986486728798372	1.805671168142453e-10
95	2.5988751106709174e-07	11.015468351117313	17.986486728798372	1.8034684856615968e-10
96	2.5952014626184905e-07	11.015468351117313	17.909653195308287	1.8004842061714044e-10
97	2.5909128043011265e-07	11.015468351117313	17.909653195308287	1.7967538568086638e-10
98	2.58997691293672e-07	11.015468351117313	17.909653195308287	1.7967538568086638e-10
99	2.589526286733701e-07	11.015468351117313	17.909653195308287	1.7961854226200558e-10
100	2.589526286733701e-07	11.015468351117313	17.909653195308287	1.7961854226200558e-10
0	20.80151282452429	11.671722945336215	20.898595701688702	20.7352101038682
1	19.297724737095802	11.671722945336215	20.82834899966926	18.99304906464024
2	17.45140975613039	11.671722945336215	20.606300019086035	16.733655418484904
3	13.970280878955368	11.38300361337628	20.53969105204524	14.4404247889325
4	13.547342422291447	11.38300361337628	20.53969105204524	11.248683355944756
5	10.99576333215724	11.38300361337628	20.482774019197354	7.981970492960762
6	10.625000953458471	11.38300361337628	20.385530576936215	6.27226121924641
7	9.138846949585547	11.38300361337628	20.35688309595839	4.680735017209049
8	7.711761084886978	11.38300361337628	20.35688309595839	3.5555142636082384
9	6.161479211022527	11.38300361337628	20.181992259519287	2.814549472984375
10	5.392372274120245	11.38300361337628	20.16250905004058	1.719036823433822
11	4.572314204679298	11.38300361337628	20.10053344604351	1.0881957050106803
12	3.319125643831623	11.38300361337628	19.926045723096028	0.5488576878196985
13	2.2557630631010857	11.38300361337628	19.701702960713092	0.36556169028068597
14	0.8244344079577037	11.38300361337628	19.701702960713092	0.1969561361673553
15	0.7728228932208343	11.38300361337628	19.65415398813865	0.10169927614514451
16	0.6507438148996596	11.38300361337628	19.60902131914091	0.08813183951205916
17	0.19150002592979165	11.38300361337628	19.546180906077094	0.05591013215053353
18	0.06175111461345084	11.38300361337628	19.479572246468628	0.03833912603869338
19	0.06175111461345084	11.38300361337628	19.455502100350326	0.026794656458460242
20	0.040493137632168885	11.38300361337628	19.376705350171598	0.017147318927680733
21	0.02274719761414845	11.38300361337628	19.269433212452945	0.012496969780532385
22	0.018875516344003973	11.38300361337628	19.063728330505015	0.007516675477888146
23	0.00968539780814881	11.38300361337628	19.05860763355512	0.00295517985078364
24	0.0055432539757771515	11.38300361337628	19.05860763355512	0.002169018249042143
25	0.0044818115108715695	11.38300361337628	19.03354585695142	0.0013910027477348486
26	0.0026136749393015357	11.38300361337628	19.019400182044404	0.0008854329234435632
27	0.0016968213718624447	11.38300361337628	18.913959566656338	0.000630907908182099
28	0.0010295567522864424	11.38300361337628	18.823923172329838	0.0004005695788369401
29	0.0008455184423010742	11.38300361337628	18.813469711407997	0.00016243100310164849
30	0.000694790197059536	11.38300361337628	18.688474926543236	8.093070318837547e-05
31	0.0004519860542768761	11.38300361337628	18.688474926543236	5.818295167303589e-05
32	0.0003361138537525399	11.38300361337628	18.688474926543236	3.7411858514690977e-05
33	0.00024804739155870337	11.38300361337628	18.61628600405217	2.3035981048469267e-05
34	0.0002016529155679514	11.38300361337628	18.61628600405217	1.5144264847055666e-05
35	0.0001555919434506059	11.38300361337628	18.524318088508885	1.0283741123107148e-05
36	0.00012599226255050056	11.13968302084115	18.501815726863924	6.179491109481461e-06
37	9.85741601415846e-05	11.13968302084115	18.475732316824203	5.071130687372971e-06
38	8.540576585547299e-05	11.13968302084115	18.475732316824203	3.3107414627586707e-06
39	3.9529718016684257e-05	11.13968302084115	18.47251745071289	2.0425818587632705e-06
40	3.9529718016684257e-05	11.13968302084115	18.469288050224105	1.6013623498345453e-06
41	2.0800484716421153e-05	11.13968302084115	18.469288050224105	1.0774661487467085e-06
42	2.0800484716421153e-05	11.13968302084115	18.423628309586483	8.118078089758285e-07
43	1.6510186516160985e-05	11.13968302084115	18.423628309586483	4.6874791737039345e-07
44	9.949179301305122e-06	11.13968302084115	18.423628309586483	3.94104052947597e-07
45	7.3927669039797195e-06	11.13968302084115	18.384071420512054	3.1849159087826706e-07
46	6.34062932691748e-06	11.13968302084115	18.384071420512054	2.5020369109896023e-07
47	4.416076717195239e-06	11.13968302084115	18.384071420512054	1.2308141039696352e-07
48	3.879986096411159e-06	11.13968302084115	18.376660468573018	1.0106785142127706e-07
49	3.570555808796172e-06	11.13968302084115	18.241383111572727	8.921590977095661e-08
50	3.150054038503214e-06	11.13968302084115	18.24104432742417	7.183477679362227e-08
51	2.5469251956344863e-06	11.13968302084115	18.24104432742417	5.7809299125466396e-08
52	2.0342849436083554e-06	11.13968302084115	18.24104432742417	5.137118863629553e-08
53	1.7818453845741544e-06	11.13968302084115	18.24104432742417	4.1359826230547014e-08
54	1.5106576012335893e-06	11.13968302084115	18.1763790383121	3.4715057939394e-08
55	1.4054694941201262e-06	11.13968302084115	18.1763790383121	2.7970490368289802e-08
56	1.1067877427883843e-06	11.13968302084115	18.1763790383121	1.617852563029487e-08
57	8.471119099517921e-07	11.13968302084115	18.071296216493668	1.4395812986123246e-08
58	8.471119099517921e-07	11.13968302084115	18.071296216493668	1.0620322843379881e-08
59	6.952947981808677e-07	11.13968302084115	18.071296216493668	9.222226982075199e-09
60	6.154061620300411e-07	11.13968302084115	18.071296216493668	7.795737833049543e-09
61	5.282448651833249e-07	11.13968302084115	18.012581912131388	6.6480301263993624e-09
62	5.120795951718549e-07	11.13968302084115	18.012581912131388	5.8539808556190565e-09
63	4.359511263096749e-07	11.13968302084115	18.012581912131388	4.547576981650536e-09
64	3.972940239016509e-07	11.13968302084115	18.012581912131388	4.318849722295681e-09
65	3.612121628471243e-07	11.13968302084115	18.012581912131388	3.718078733783159e-09
66	2.8587737732621576e-07	11.13968302084115	18.012581912131388	3.5266336517736363e-09
67	2.7597586482741576e-07	11.13968302084115	18.012581912131388	3.068965970243198e-09
68	2.5217053023496305e-07	11.13968302084115	17.897127417587587	2.4647062168980938e-09
69	2.3259290715671455e-07	11.13968302084115	17.89599183586829	2.4647062168980938e-09
70	2.1747091283330633e-07	11.13968302084115	17.86956759997934	2.3142665561692866e-09
71	1.8836967230484447e-07	11.13968302084115	17.808421873044253	2.137206411845227e-09
72	1.8629616294063567e-07	11.13968302084115	17.5416583980656	1.9903869663551177e-09
73	1.7623759562823693e-07	11.13968302084115	17.49428687420863	1.888985412534794e-09
74	1.5956219856505527e-07	11.13968302084115	17.49428687420863	1.8068715412766778e-09
75	1.5620923621284533e-07	11.13968302084115	17.49428687420863	1.6299748217818433e-09
76	1.4419270444321342e-07	11.13968302084115	17.441336476064944	1.5651520079984493e-09
77	1.3152569566798888e-07	11.13968302084115	17.234115390674997	1.5208745374195587e-09
78	1.3152569566798888e-07	11.13968302084115	16.72414392858402	1.483489331377541e-09
79	1.2903364821070795e-07	11.13968302084115	16.72414392858402	1.4236225531760738e-09
80	1.2556898854043652e-07	11.13968302084115	16.72414392858402	1.3313870006470552e-09
81	1.2114757952375044e-07	11.13968302084115	16.69694802958309	1.3197376524942683e-09
82	1.2114757952375044e-07	11.13968302084115	16.546952411007254	1.2708629704150098e-09
83	1.2042396280165235e-07	11.13968302084115	16.447175114668124	1.229598201035742e-09
84	1.1923121023826866e-07	11.13968302084115	16.447175114668124	1.2142931105074695e-09
85	1.1832203528072682e-07	11.13968302084115	16.447175114668124	1.1789969001085865e-09
86	1.1686698941915097e-07	11.13968302084115	16.447175114668124	1.1358491924795544e-09
87	1.1640339225849061e-07	11.13968302084115	16.376241671642376	1.131529092646133e-09
88	1.1561017076999747e-07	11.13968302084115	16.301229800084318	1.1123018062164647e-09
89	1.1436508673412504e-07	11.13968302084115	16.301229800084318	1.0872658329219576e-09
90	1.139186989185248e-07	11.13968302084115	16.236273695560513	1.0862462040961418e-09
91	1.1339149041944552e-07	11.13968302084115	16.209848757628475	1.0758474111582927e-09
92	1.1279816591880376e-07	11.13968302084115	16.18734128504896	1.0719287679705758e-09
93	1.1234674035520698e-07	11.13968302084115	16.012728221773646	1.0661769245245978e-09
94	1.1204938532571873e-07	11.13968302084115	16.012728221773646	1.0644325421083067e-09
95	1.1199022909025302e-07	11.13968302084115	16.012728221773646	1.0616649781525211e-09
96	1.1167236779741074e-07	11.13968302084115	16.00914417004177	1.0599134903088725e-09
97	1.1167236779741074e-07	11.13968302084115	16.005450516480565	1.0596257205008897e-09
98	1.1162165280964587e-07	11.13968302084115	15.961042115512587	1.0583502962902003e-09
99	1.1162165280964587e-07	11.13968302084115	15.82262496571533	1.0583502962902003e-09
100	1.1162145030496617e-07	11.13968302084115	15.770262132053864	1.0583502962902003e-09
0	20.7901546153199	11.649213784395537	20.826221116754738	20.66081738718244
1	18.005663861289555	11.649213784395537	20.786998520872135	18.4371906473187
2	16.599507430807048	11.649213784395537	20.57422312506385	16.158166662961122
3	13.641344118872246	11.476607272589217	20.456570473659337	13.34406239330943
4	11.902817004462694	11.476607272589217	20.375128372089684	8.724265421170301
5	10.973561725149816	11.476607272589217	20.32872800621412	7.723667349666629
6	9.208223588118368	11.476607272589217	20.32872800621412	5.934544780012892
7	7.614661162366151	11.476607272589217	20.14638770207731	3.9832913007004973
8	5.907377012026618	11.436771360512488	20.08095155779992	3.4608111127524066
9	5.365951008088295	11.425507489126968	20.00683810859559	2.424111108930376
10	4.704290966479292	11.416469584758525	19.93406471942144	1.5770394243628343
11	3.6699178355061517	11.338973449328254	19.89819315515276	1.0378232575065103
12	3.329633164657143	11.338973449328254	19.77561715776413	0.817693029945588
13	2.399017528063315	11.338973449328254	19.75358750807298	0.47809079079794303
14	1.5341685818925659	11.338973449328254	19.68837870292933	0.23567977935568196
15	1.0634886923894027	11.338973449328254	19.673274201108033	0.15268843803819054
16	0.7269660468096153	11.338973449328254	19.563542873491176	0.04356292938627648
17	0.4727675253534973	11.338973449328254	19.563542873491176	0.03946278450546048
18	0.35228561912093825	11.338973449328254	19.465467532634417	0.011761503199473555
19	0.08019386688655716	11.338973449328254	19.45954849760269	0.007710763381944208
20	0.0687007635708139	11.338973449328254	19.44547184537476	0.00534987603003545
21	0.031097271032657137	11.338973449328254	19.387878282201726	0.004302426300303086
22	0.02341760822041339	11.286618489327791	19.366008247726825	0.0028457968775623677
23	0.008770771573708647	11.286618489327791	19.366008247726825	0.0023340774804627706
24	0.004918399113936989	11.286618489327791	19.25730893365412	0.001804473447962085
25	0.003941256071368304	11.286618489327791	19.15168791462715	0.0010895700873274627
26	0.002300121671436006	11.286618489327791	19.113553409505297	0.0005485966537261966
27	0.001874628540147416	11.223566794440565	19.031537958106345	0.0002919819585298633
28	0.0013105714314503025	11.223566794440565	19.031537958106345	0.00020993012910652809
29	0.00095013944360689	11.223566794440565	19.02563194229532	0.00014854549822773677
30	0.0007010708848764757	11.223566794440565	18.998645958900156	8.256994624433744e-05
31	0.0005009523124930304	11.223566794440565	18.99822084904493	5.109934259239779e-05
32	0.00042721967645009684	11.223566794440565	18.954536298133416	3.160466726059852e-05
33	0.0002712522491816749	11.223566794440565	18.954536298133416	1.7796901684352662e-05
34	0.00018519915063608394	11.223566794440565	18.935093680803263	1.4488784412680644e-05
35	9.050255484099878e-05	11.223566794440565	18.857322098438004	9.783028670273808e-06
36	9.050255484099878e-05	11.223566794440565	18.77126481774244	5.4024368947303e-06
37	5.679168898398146e-05	11.223566794440565	18.731710303082796	3.585488944413129e-06
38	4.458481030100714e-05	11.223566794440565	18.731710303082796	2.630279621218534e-06
39	3.516641295009393e-05	11.223566794440565	18.72939810784046	1.703445093870215e-06
40	2.3853857755273822e-05	11.156073837563614	18.72939810784046	8.224878347284914e-07
41	1.9112947850619122e-05	11.156073837563614	18.71073770622347	7.923051197344932e-07
42	1.7579732813022275e-05	11.156073837563614	18.71073770622347	4.59297766486344e-07
43	1.4882062935317464e-05	11.156073837563614	18.71073770622347	2.984140015094283e-07
44	1.2691063105751965e-05	11.156073837563614	18.68251075974254	2.2856436787677126e-07
45	1.0043179493823828e-05	11.156073837563614	18.66172699078816	1.7419654030348397e-07
46	9.682263684585024e-06	11.156073837563614	18.66172699078816	1.1679762268457239e-07
47	8.252220759619178e-06	11.156073837563614	18.573045953749357	7.516176880884018e-08
48	5.657400752756558e-06	11.156073837563614	18.56315300349756	7.011423308611597e-08
49	5.48486812634863e-06	11.156073837563614	18.532956306283133	5.7578045886685914e-08
50	4.700465205065285e-06	11.156073837563614	18.52392637436111	4.3755531198286235e-08
51	4.07374793498505e-06	11.156073837563614	18.408368860671388	3.276818150155236e-08
52	3.0466384690619464e-06	11.156073837563614	18.408368860671388	2.5373556145069642e-08
53	2.510061421379106e-06	11.156073837563614	18.349129290741924	2.206475402388719e-08
54	2.3395422741323557e-06	11.156073837563614	18.343066212706876	1.655515946552555e-08
55	1.754194603353909e-06	11.156073837563614	18.343066212706876	1.2958864648027202e-08
56	1.6736159307306764e-06	11.156073837563614	18.31895366919333	1.083642375832028e-08
57	1.3998713268570384e-06	11.156073837563614	18.31895366919333	9.510877863050382e-09
58	1.2065019601159577e-06	11.156073837563614	18.211744134009724	8.0240458721903e-09
59	1.0252152944367765e-06	11.156073837563614	18.211744134009724	6.5323466635902605e-09
60	9.270972083363915e-07	11.156073837563614	18.211744134009724	5.291113769345657e-09
61	8.114833289774026e-07	11.156073837563614	18.211744134009724	4.504447037589898e-09
62	7.061871412084031e-07	11.156073837563614	18.172450195547704	3.972758566561652e-09
63	6.178734754946902e-07	11.078397861045733	18.172450195547704	3.3051645864645707e-09
64	5.457278828835399e-07	11.078397861045733	18.10275150832755	2.9368085741054983e-09
65	5.21079542625813e-07	11.078397861045733	18.098961928507624	2.5929804969848647e-09
66	4.845148606769101e-07	11.078397861045733	17.770096559584395	2.2901152085808008e-09
67	4.7363390054400156e-07	11.078397861045733	17.769582194262643	1.920487324724718e-09
68	4.361045005119024e-07	11.078397861045733	17.769582194262643	1.7741332847265312e-09
69	3.7364450422572304e-07	11.072818898016488	17.751399931621375	1.6700529847923917e-09
70	3.4170267371180785e-07	11.072818898016488	17.621705188838778	1.5608709880154947e-09
71	3.277839621951273e-07	11.072818898016488	17.621705188838778	1.496794244104649e-09
72	3.1883135465093915e-07	11.072818898016488	17.57788311206581	1.4001568793275965e-09
73	3.0571713738325457e-07	11.072818898016488	17.57788311206581	1.304837571325379e-09
74	2.7933374768807084e-07	11.072818898016488	17.57788311206581	1.2191603282474262e-09
75	2.7055357465499696e-07	10.91438776975744	17.57788311206581	1.1723035875377263e-09
76	2.506283220959915e-07	10.91438776975744	17.57788311206581	1.1265659516368487e-09
77	2.390256423900894e-07	10.91438776975744	17.57788311206581	1.0688308016426618e-09
78	2.1568359587220698e-07	10.91438776975744	17.57788311206581	1.0190039922974847e-09
79	2.0757857699393867e-07	10.91438776975744	17.551458115555075	9.64238910938775e-10
80	2.024976528680611e-07	10.91438776975744	17.551458115555075	9.278413592994639e-10
81	1.9866114131517065e-07	10.91438776975744	17.517771300709427	8.931597683670134e-10
82	1.8614573038533422e-07	10.91438776975744	17.51153774695572	8.625353764557531e-10
83	1.8535283219378584e-07	10.91438776975744	17.148234039655986	8.358260750185309e-10
84	1.8125545553360212e-07	10.91438776975744	17.148234039655986	8.150036201470812e-10
85	1.766068078445926e-07	10.91438776975744	17.148234039655986	8.061502576595103e-10
86	1.7563152043820196e-07	10.91438776975744	17.041161297876762	7.87153897618964e-10
87	1.7032079613343853e-07	10.91438776975744	17.033318752253358	7.757425812826568e-10
88	1.6839708338878268e-07	10.91438776975744	16.9748599652679	7.6717343588939e-10
89	1.6716424555696108e-07	10.91438776975744	16.936475015253315	7.608282892590523e-10
90	1.6503351618624151e-07	10.91438776975744	16.922386930348132	7.511720134800726e-10
91	1.6431561578045262e-07	10.91438776975744	16.922386930348132	7.455480677265314e-10
92	1.6356890286672865e-07	10.91438776975744	16.922386930348132	7.404996615889559e-10
93	1.6248018441800127e-07	10.91438776975744	16.8687228555812	7.384959310741124e-10
94	1.6211257447551475e-07	10.91438776975744	16.84870704060127	7.319980177555863e-10
95	1.618638347800072e-07	10.91438776975744	16.82921492275948	7.316498518150638e-10
96	1.6168843020025747e-07	10.91438776975744	16.79536235050389	7.30488114442096e-10
97	1.6139303271600625e-07	10.91438776975744	16.777268760993337	7.294755910436379e-10
98	1.6139303271600625e-07	10.91438776975744	16.777268760993337	7.291984793766915e-10
99	1.6139303271600625e-07	10.91438776975744	16.776699130139857	7.291487413851883e-10
100	1.6139303271600625e-07	10.91438776975744	16.776699130139857	7.291487413851883e-10
0	20.78515888988283	11.70624900878482	20.84587677521069	20.53799421287277
1	19.14420667287554	11.70624900878482	20.76997172348178	18.788811726734668
2	18.165185655032648	11.70624900878482	20.568312558553068	14.22791404526176
3	15.777867761783657	11.69328252281127	20.46037764064268	13.107275638223033
4	14.390336373596048	11.69328252281127	20.41751522902928	6.139644327940786
5	9.27119176698623	11.69328252281127	20.345715645988744	5.625881347580975
6	9.27119176698623	11.69328252281127	20.208244856580738	3.8285800380763466
7	7.456973611915117	11.69328252281127	20.078379344289065	2.8242348911764634
8	4.5306215896089626	11.525181405617559	20.078379344289065	2.352408624576985
9	4.388073737397669	11.525181405617559	20.027160572037992	1.2669549695863513
10	2.7019287413939144	11.525181405617559	19.914222136448743	0.6480276082167831
11	2.6239097577490047	11.36224230522594	19.63089557265177	0.5385721796713736
12	2.0223332285856306	11.36224230522594	19.527561855542842	0.33815032532758993
13	1.6634075638225991	11.36224230522594	19.527561855542842	0.18084048827599064
14	1.0192699187785164	11.341797369494909	19.527561855542842	0.1417428579146649
15	0.5899898859557244	11.341797369494909	19.43360587623131	0.11588133052784899
16	0.2645932545938412	11.341797369494909	19.14034045611731	0.051043964558250554
17	0.1848263747845853	11.335489151635223	19.14034045611731	0.04442865135124707
18	0.08606429264940774	11.335489151635223	19.14034045611731	0.029727811684761907
19	0.06457324821106214	11.335489151635223	19.14034045611731	0.020593486258960514
20	0.03412350626960903	11.335489151635223	18.973433388262237	0.012772042973140163
21	0.026060935713620115	11.335489151635223	18.973433166970917	0.008424517804897835
22	0.017749617235992776	11.335489151635223	18.973433166970917	0.005268081551218717
23	0.01257791355815785	11.335489151635223	18.83746371426029	0.0033071182856265757
24	0.010765992501561517	11.335489151635223	18.83746371426029	0.0025805725024352633
25	0.00740076098668796	11.333054018135742	18.825112870253406	0.0016199013484734515
26	0.005565568294759959	11.333054018135742	18.825112870253406	0.0008517137604155955
27	0.003907461521027944	11.333054018135742	18.825112870253406	0.0003813701822505955
28	0.002420505134680173	11.333054018135742	18.540071054480055	0.00028447383029872597
29	0.0007972220797864971	11.333054018135742	18.509154380868342	0.00020636300501708504
30	0.0005833281585094774	11.333054018135742	18.509154380868342	0.00012197953686099439
31	0.00045491537353514744	11.333054018135742	18.492239864756204	9.395321291494341e-05
32	0.00017457876417781293	11.333054018135742	18.49203723468257	3.9849030745831016e-05
33	0.00017457876417781293	11.333054018135742	18.405549708194428	2.5917172000067268e-05
34	0.00013163942010807617	11.333054018135742	18.36416668281378	1.9326567276767292e-05
35	0.00010397726066146973	11.333054018135742	17.846385637505513	8.139005086338358e-06
36	5.84185303904583e-05	11.333054018135742	17.846385637505513	6.010076166962364e-06
37	5.363802136715279e-05	11.333054018135742	17.809350570477804	4.225641859978424e-06
38	3.7920040654615406e-05	11.333054018135742	17.809350570477804	2.5126890723647932e-06
39	1.7202653183279182e-05	11.333054018135742	17.707273988291295	1.7793111664055061e-06
40	1.7202653183279182e-05	11.333054018135742	17.707273988291295	8.146549679288739e-07
41	1.2206182411933497e-05	11.333054018135742	17.707273988291295	4.5721681418697813e-07
42	1.0124821994583755e-05	11.333054018135742	17.707273988291295	3.604990053140966e-07
43	9.284377008089706e-06	11.333054018135742	17.707273988291295	2.5756478239102876e-07
44	6.566499429982997e-06	11.333054018135742	17.707273988291295	1.5143563247832503e-07
45	5.592062486403648e-06	11.333054018135742	17.677416632628777	9.910624898523679e-08
46	3.1877843054139987e-06	11.333054018135742	17.626845147072252	7.139579283332864e-08
47	3.0955360057483006e-06	11.333054018135742	17.626845147072252	5.232717770198292e-08
48	2.0213671025892666e-06	11.333054018135742	17.626845147072252	3.5068304260477134e-08
49	1.4321882066958835e-06	11.333054018135742	17.469516468009736	2.996866799165332e-08
50	1.2725519025202914e-06	11.333054018135742	17.469516468009736	2.218793726527224e-08
51	1.076482299300352e-06	11.333054018135742	17.469516468009736	2.1263411031924306e-08
52	8.327792753171082e-07	11.333054018135742	17.469516468009736	1.7325927803568675e-08
53	6.579420284147375e-07	11.333054018135742	17.469516468009736	1.3285007316454767e-08
54	5.376893388309156e-07	11.333054018135742	17.469516468009736	1.171149266454563e-08
55	4.957016312978624e-07	11.333054018135742	17.469516468009736	9.051131844017846e-09
56	3.989276931015695e-07	11.333054018135742	17.469516468009736	7.553197622911512e-09
57	3.457351778202167e-07	11.333054018135742	17.469516468009736	4.815810417113653e-09
58	2.6418367626845907e-07	11.333054018135742	17.469516468009736	4.481347293250337e-09
59	2.6418367626845907e-07	11.333054018135742	17.454774835264043	3.5358529437701236e-09
60	2.403952739093995e-07	11.333054018135742	17.454774835264043	2.99926883329249e-09
61	2.202589759470186e-07	11.333054018135742	17.454774835264043	2.669374499220112e-09
62	2.056037513575859e-07	11.333054018135742	17.43141650063999	2.13370343615793e-09
63	1.7954533548802942e-07	11.333054018135742	17.43141650063999	1.8190999817591091e-09
64	1.7752130476722527e-07	11.333054018135742	17.43141647753123	1.7752701531037474e-09
65	1.7022736331639976e-07	11.333054018135742	17.41147523862264	1.3887384575639317e-09
66	1.5640857187193546e-07	11.333054018135742	17.40089870442	1.3197660742036987e-09
67	1.4718509833144822e-07	11.333054018135742	17.39748919433158	1.0541794104312885e-09
68	1.314445481348514e-07	11.333054018135742	17.329430891606744	1.0084879598082352e-09
69	1.2580077113355514e-07	11.333054018135742	17.305897499324132	9.319767180215877e-10
70	1.1612922934389758e-07	11.333054018135742	17.292693098011554	8.522929029197712e-10
71	1.0844009112886965e-07	11.333054018135742	17.28304190232872	8.116143312975055e-10
72	1.0543938744334014e-07	11.333054018135742	17.243020371779846	7.264557844166575e-10
73	1.036217516237059e-07	11.333054018135742	17.221618820626716	6.930283014128236e-10
74	1.0075633172235143e-07	11.333054018135742	17.131702748139798	6.617004721931607e-10
75	9.907254083785233e-08	11.333054018135742	17.131702748139798	6.200058244587581e-10
76	9.336000106330289e-08	11.333054018135742	17.131702748139798	5.95360649668919e-10
77	9.176064041938048e-08	11.333054018135742	17.131702748139798	5.72548675137341e-10
78	8.7489806066543e-08	11.333054018135742	17.131702748139798	5.41455325020479e-10
79	8.556087793820666e-08	11.333054018135742	17.128690472793952	5.172755557225628e-10
80	8.361513126331488e-08	11.333054018135742	17.128690472793952	5.002616099147872e-10
81	8.265942641472179e-08	11.333054018135742	17.128690472793952	4.794498131843739e-10
82	7.937528723189757e-08	11.333054018135742	17.128690472793952	4.696016908667389e-10
83	7.791983280824866e-08	11.333054018135742	17.01513158693267	4.5973580498070987e-10
84	7.724715489487721e-08	11.333054018135742	17.01479717404202	4.512696882841283e-10
85	7.589446626710128e-08	11.333054018135742	16.86775580326513	4.4542547428250145e-10
86	7.497634202380254e-08	11.333054018135742	16.867415854526563	4.36458424957209e-10
87	7.312051808483488e-08	11.333054018135742	16.867415854526563	4.293139177491412e-10
88	7.299872040178457e-08	11.333054018135742	16.78322624903824	4.2063108551815276e-10
89	7.22046142875854e-08	11.333054018135742	16.78322624903824	4.115254803593871e-10
90	7.113246569545595e-08	11.333054018135742	16.780903532653564	4.0790881783436816e-10
91	7.041564886733909e-08	11.333054018135742	16.780903532653564	4.05471656250711e-10
92	7.041564886733909e-08	11.333054018135742	16.780903532653564	4.0355674357783755e-10
93	6.980214140028806e-08	11.333054018135742	16.780903532653564	4.011408982762532e-10
94	6.956541342972855e-08	11.333054018135742	16.780903532653564	3.9934677786845896e-10
95	6.937611063406735e-08	11.333054018135742	16.750018042558462	3.981814877818124e-10
96	6.935450658218656e-08	11.333054018135742	16.727010174342563	3.9719738609278465e-10
97	6.929739670979984e-08	11.333054018135742	16.727010174342563	3.9715475352863905e-10
98	6.923349760157294e-08	11.333054018135742	16.727010174342563	3.968740891480138e-10
99	6.922756812244302e-08	11.333054018135742	16.712806612684357	3.96781718592365e-10
100	6.922756812244302e-08	11.333054018135742	16.712806612684357	3.96781718592365e-10
