# Supplementary material for: An improved genetic algorithm and its application in neural network adversarial attack
Source: PLoS One. 2022 May 5;17(5):e0267970. doi: 10.1371/journal.pone.0267970 (PMC9070932; doi:10.1371/journal.pone.0267970)
Supplement: S1 Data — (ZIP) [file pone.0267970.s001.zip › data3/11_10.csv]

	GWO	PSO	SGA	IGA
0	134.1303776966495	1.0274101977941843	97.96863750136255	148.68446634555147
1	41.29646456051194	1.0158448573923522	92.92735848428923	16.222580671939976
2	18.967992035856994	1.0113518992294785	92.9273322018696	7.654629439328196
3	11.108784311439477	0.993529061624526	87.74508318803218	2.9446798625330217
4	7.703614598575295	0.9814129922775051	52.35492215620565	1.7935022408517256
5	4.722611540946446	0.9383511029420796	47.71935723013537	1.5878357425532927
6	2.6688825548543473	0.9383511029420796	47.71935721147407	1.19183435806357
7	1.8794111692696074	0.9383511029420796	37.28081090834041	1.0499736909978883
8	1.2115061448685902	0.9383511029420796	35.13802921611005	1.016876052744744
9	1.0446926099439409	0.9383511029420796	28.270336258437954	0.9661878696491187
10	1.032722241717216	0.9351181662439721	28.270336258437954	0.7540203190008083
11	0.9491328426314554	0.9351181662439721	28.242410810732242	0.5971182181413506
12	0.9491328426314554	0.9351181662439721	28.242410810732242	0.24317785531712632
13	0.9238152225405818	0.9351181662439721	23.70271392987666	0.24317785531712632
14	0.7147774948340226	0.9351181662439721	23.70271392987666	0.21238896651048556
15	0.672963759853155	0.9351181662439721	21.238779467811906	0.16567152027428955
16	0.6693292626332576	0.9236983413108721	21.238779467811906	0.07569491595667877
17	0.662325802457879	0.9236983413108721	21.238074680015334	0.04160933392856814
18	0.662325802457879	0.9236983413108721	20.225022424890557	0.028285016122434503
19	0.662325802457879	0.9236983413108721	20.182479953436584	0.008031594792552443
20	0.662325802457879	0.9236983413108721	20.182479953436584	0.004035029925398614
21	0.5866190695768084	0.9236983413108721	18.259355383159704	0.0015578630337413912
22	0.5252159615839749	0.9236983413108721	18.259355383159704	0.0005369984874591394
23	0.5236980467329346	0.9236983413108721	18.259355383159704	0.0002412076390279072
24	0.4840406572497573	0.9236983413108721	18.259355383159704	0.00010433807534959705
25	0.4840406572497573	0.9236983413108721	18.259355383159704	2.3858487767425274e-05
26	0.4706779211104358	0.9236983413108721	17.377397539890627	9.166224730683403e-06
27	0.43048228593509463	0.9236983413108721	17.377397539890627	5.693877918377943e-06
28	0.43048228593509463	0.9236983413108721	17.377397539890627	1.8726071091546004e-06
29	0.3107281182281174	0.9235685827710512	16.9716948448725	7.582509635728485e-07
30	0.3107281182281174	0.9235685827710512	16.18635815402528	2.3129708204283617e-07
31	0.28934642160056945	0.9235685827710512	14.184231929704035	6.300579014073548e-08
32	0.28448619322224244	0.9235685827710512	11.736567659578045	2.482884919885464e-08
33	0.28448619322224244	0.9235685827710512	11.73656765521142	1.3482302829714854e-08
34	0.2798947602898989	0.9235685827710512	11.73656765521142	5.590188978388255e-09
35	0.2798947602898989	0.9038275324434198	11.73656765521142	4.418549859330767e-09
36	0.2798947602898989	0.9038275324434198	11.73656765521142	1.7371665217424948e-09
37	0.2791730976961061	0.9038275324434198	10.022729789981705	1.3341489024654152e-09
38	0.2791730976961061	0.9038275324434198	10.022729789981705	7.874197960333618e-10
39	0.27916141010693785	0.8911300153551862	10.022729789981705	2.965467871263172e-10
40	0.27916141010693785	0.8911300153551862	10.022729789981705	2.08219663733189e-10
41	0.27916141010693785	0.8911300153551862	10.022729789981705	8.242251325896177e-11
42	0.27916141010693785	0.8911300153551862	10.022729789981705	3.6348701826227625e-11
43	0.2790248952847667	0.832895539857641	10.022729789981705	2.0643375897577698e-11
44	0.27643298901817237	0.8019149129746482	10.022729789981705	1.136768457143944e-11
45	0.27643298901817237	0.8019149129746482	10.022729789981705	6.761813331479516e-12
46	0.2763457668443142	0.7248280058410889	10.022729789981705	2.173705659913594e-12
47	0.2763457668443142	0.7248280058410889	10.022729789981705	1.102340441150318e-12
48	0.2763457668443142	0.7248280058410889	10.022729789981705	8.820721930646869e-13
49	0.27428235881876717	0.7248280058410889	10.022729789981705	4.57744953052952e-13
50	0.27428235881876717	0.7248280058410889	10.022729789981705	2.4558133304708463e-13
51	0.27428235881876717	0.7248280058410889	10.022729789981705	1.5187850976872141e-13
52	0.27276492852019985	0.7248280058410889	10.022729789981705	1.0458300891968975e-13
53	0.27276492852019985	0.7248280058410889	10.022729789981705	8.049116928532385e-14
54	0.27276492852019985	0.7248280058410889	10.022729789981705	5.262457136723242e-14
55	0.272128065699067	0.7248280058410889	10.022729789981705	3.519406988061746e-14
56	0.272128065699067	0.7248280058410889	10.022729789981705	2.1871393585115584e-14
57	0.272098306344119	0.7248280058410889	10.022729789981705	1.3988810110276972e-14
58	0.27156311552762413	0.7248280058410889	9.59527158008146	6.661338147750939e-15
59	0.27128701402408595	0.7248280058410889	9.00272830271373	4.107825191113079e-15
60	0.27128701402408595	0.7248280058410889	9.00272830271373	2.1094237467877974e-15
61	0.27128701402408595	0.7248280058410889	8.32219646785066	1.4432899320127035e-15
62	0.27128701402408595	0.7248280058410889	8.186673288967174	1.1102230246251565e-15
63	0.27128701402408595	0.7248280058410889	8.149730914213048	7.771561172376096e-16
64	0.27105132162397005	0.7248280058410889	8.149730914213048	5.551115123125783e-16
65	0.27105132162397005	0.7248280058410889	8.149730914213048	4.440892098500626e-16
66	0.27099021249693567	0.7248280058410889	8.149730914213048	4.440892098500626e-16
67	0.27099021249693567	0.7248280058410889	8.149730914213048	3.3306690738754696e-16
68	0.2708664462225092	0.7248280058410889	8.149730914213048	3.3306690738754696e-16
69	0.27084148576691525	0.7248280058410889	8.149730914213048	3.3306690738754696e-16
70	0.27084148576691525	0.7248280058410889	8.149730914213048	3.3306690738754696e-16
71	0.27084148576691525	0.7248280058410889	8.149730914213048	3.3306690738754696e-16
72	0.27084148576691525	0.7248280058410889	8.032649355643358	3.3306690738754696e-16
73	0.2708355485532806	0.7248280058410889	8.032649355643358	3.3306690738754696e-16
74	0.24547054001946977	0.7248280058410889	8.032649355643358	3.3306690738754696e-16
75	0.24233433557842388	0.7248280058410889	7.763530784718277	3.3306690738754696e-16
76	0.231214267720387	0.7248280058410889	7.763129609516386	3.3306690738754696e-16
77	0.231214267720387	0.7248280058410889	7.69785862546734	3.3306690738754696e-16
78	0.22717639414919943	0.7248280058410889	7.69785862546734	3.3306690738754696e-16
79	0.2221125844094879	0.7248280058410889	7.1129937549864	3.3306690738754696e-16
80	0.22017756610196826	0.7248280058410889	7.1129937549864	3.3306690738754696e-16
81	0.22002570646309128	0.7248280058410889	7.1129937549864	3.3306690738754696e-16
82	0.2195056022404719	0.7248280058410889	7.1129937549864	3.3306690738754696e-16
83	0.2195056022404719	0.7193763017933932	7.1129937549864	3.3306690738754696e-16
84	0.2195056022404719	0.7193763017933932	7.1129937549864	3.3306690738754696e-16
85	0.21921763767361757	0.7193763017933932	7.1129937549864	3.3306690738754696e-16
86	0.21921763767361757	0.7193763017933932	7.1129937549864	3.3306690738754696e-16
87	0.21921763767361757	0.7193763017933932	7.1129937549864	3.3306690738754696e-16
88	0.21912889943663538	0.7193763017933932	7.1129937549864	3.3306690738754696e-16
89	0.21893847167916813	0.7193763017933932	7.1129937549864	3.3306690738754696e-16
90	0.21893847167916813	0.7193763017933932	7.1129937549864	3.3306690738754696e-16
91	0.21887585347923832	0.7193763017933932	7.1129937549864	3.3306690738754696e-16
92	0.21885162837588035	0.7193763017933932	7.1129937549864	3.3306690738754696e-16
93	0.1647166850559556	0.7193763017933932	7.067736643205488	3.3306690738754696e-16
94	0.16238715005260884	0.7193763017933932	7.067736643205488	3.3306690738754696e-16
95	0.16172664104958256	0.7193763017933932	7.067736643205488	3.3306690738754696e-16
96	0.15491516769460634	0.7193763017933932	7.067736643205488	3.3306690738754696e-16
97	0.15467413424223153	0.7193763017933932	7.067736643205488	3.3306690738754696e-16
98	0.15467413424223153	0.7193763017933932	7.067736643205488	3.3306690738754696e-16
99	0.1500682006575591	0.7193763017933932	7.067736643205488	3.3306690738754696e-16
100	0.1500682006575591	0.7193763017933932	7.067736643205488	3.3306690738754696e-16
0	131.5141255009101	1.0191653853780407	146.7779334623645	69.00302359424296
1	26.451692592907687	1.0191653853780407	107.35437065909879	39.328234684560144
2	6.663855627342695	0.9999046622346441	77.86642608722173	9.543013473450843
3	6.663855627342695	0.9937238510926744	72.48223552981175	3.906451247531976
4	5.1624840556133496	0.9937238510926744	66.12106867089389	2.501597379242094
5	1.7806217976035197	0.9203450641124036	66.12106867089389	1.4354213648827865
6	1.4236847964579922	0.9203450641124036	63.781984122018045	1.0693500532697762
7	1.2607466788645108	0.9203450641124036	49.438995685066466	1.0232440049022962
8	1.1353122787807224	0.9203450641124036	49.438995685066466	0.9225249409572108
9	1.046577157619862	0.9203450641124036	49.438995685066466	0.707729340523487
10	1.006385401552549	0.9203450641124036	45.46273265868584	0.678171196518544
11	0.9007159079059074	0.9203450641124036	42.77618279523056	0.6387112963551714
12	0.9007159079059074	0.9203450641124036	33.68481014668721	0.6204430540744214
13	0.7762190424606165	0.8876257573662776	33.06527588359363	0.5802898790856275
14	0.7762190424606165	0.8244854282137548	33.06527588359363	0.3865037262633275
15	0.6880343472369628	0.7854345220767809	33.061241449227936	0.308677455757004
16	0.5953672306083464	0.7815727463185089	25.196828386425732	0.3070312973766651
17	0.44064894648276964	0.7815727463185089	25.196828386425732	0.2343479242854255
18	0.44064894648276964	0.7815727463185089	25.196828386425732	0.2343479242854255
19	0.40102958440506387	0.7815727463185089	25.196828386425732	0.22872445940810981
20	0.35010166687520206	0.7815727463185089	20.113541357438457	0.16141531253096697
21	0.35010166687520206	0.7815727463185089	16.577381940572245	0.15887458849234792
22	0.3344596657771144	0.7815727463185089	13.454616996327278	0.1172186135382065
23	0.3344596657771144	0.7815727463185089	13.3782297526442	0.10702825409041261
24	0.10554407995430659	0.7815727463185089	13.052525708774928	0.03753275069931861
25	0.09777685657693558	0.7815727463185089	13.052525708774928	0.03753275069931861
26	0.061961361310785446	0.7815727463185089	12.190030741118871	0.024461629663519058
27	0.03348362551883688	0.7815727463185089	12.190030741118871	0.024461629663519058
28	0.01587393161067796	0.693100522384845	12.190030741118871	0.024461629663519058
29	0.0068058029842760215	0.693100522384845	12.184479960058628	0.024461629663519058
30	0.006061659126694097	0.693100522384845	12.184479960058628	0.024461629663519058
31	0.003003368667199191	0.693100522384845	12.184479960058628	0.023639038929878398
32	0.0016655185886887969	0.693100522384845	12.184479960058628	0.023639038929878398
33	0.0008595031627600669	0.693100522384845	11.105072698811492	0.022175161036549484
34	0.00047604471960382977	0.693100522384845	11.087839541044415	0.02108976970968579
35	0.00012589527817796764	0.693100522384845	11.087839541044415	0.02108976970968579
36	0.00012196641500872296	0.693100522384845	10.86942826024038	0.02108976970968579
37	7.0806589653305e-05	0.693100522384845	10.869428254041619	0.021080268598932972
38	4.0462214219050274e-05	0.693100522384845	10.869428254041619	0.021080268598932972
39	2.204697135654854e-05	0.693100522384845	10.106332736186145	0.020665474754036017
40	1.0361108479628456e-05	0.693100522384845	10.106332736186145	0.020665474754036017
41	5.3637152993557535e-06	0.693100522384845	10.064837819924414	0.020475031878127825
42	2.7100654169665006e-06	0.693100522384845	10.064837819924414	0.020475031878127825
43	1.8708439902814789e-06	0.693100522384845	10.051374389426503	0.020475031878127825
44	9.599112170688429e-07	0.693100522384845	10.051374389426503	0.020475031878127825
45	3.7147945108895186e-07	0.693100522384845	9.937428924770234	0.020000041775178334
46	2.8572509325197615e-07	0.693100522384845	9.937428924770234	0.019986727694587314
47	1.365746381543076e-07	0.693100522384845	9.887122134499311	0.0194136007819401
48	1.365746381543076e-07	0.693100522384845	9.887122134499311	0.0194136007819401
49	9.761554131682004e-08	0.693100522384845	9.887122134499311	0.01892490080944431
50	6.778539363150315e-08	0.693100522384845	9.887122134499311	0.01892490080944431
51	4.51926474021036e-08	0.693100522384845	7.793698053628909	0.018865946330338
52	3.6998395236409465e-08	0.693100522384845	7.636794771617396	0.018865946330338
53	3.510188995026198e-08	0.693100522384845	7.636794771617396	0.018151819719259943
54	2.5326882702181308e-08	0.693100522384845	7.636794771617396	0.018151819719259943
55	2.281534972059518e-08	0.693100522384845	7.583478325311965	0.018151819719259943
56	1.82507692292333e-08	0.693100522384845	7.372947480441335	0.01709768995229033
57	1.4157520378255128e-08	0.693100522384845	7.372947480441335	0.01709768995229033
58	9.498501651883373e-09	0.693100522384845	7.148444333819336	0.01709768995229033
59	9.45494360582444e-09	0.693100522384845	3.0972020137853167	0.01709768995229033
60	8.657732641914606e-09	0.6672474779692814	3.097197098930364	0.01658812563636103
61	8.228072445604084e-09	0.6672474779692814	2.832011394879829	0.015673475906420653
62	6.982433409241651e-09	0.6672474779692814	2.832011394879829	0.015638115089223525
63	5.98760907521978e-09	0.6672474779692814	2.832011394879829	0.014716592032077092
64	3.5571822154523147e-09	0.6672474779692814	2.832011394879829	0.014716592032077092
65	3.4402526383203735e-09	0.6672474779692814	2.6492266193029064	0.014613032147918315
66	3.1940792233342563e-09	0.6672474779692814	2.6085933118000044	0.01290265960302961
67	2.721220582202477e-09	0.6672474779692814	2.598639700182452	0.012817299503423918
68	2.589407355202411e-09	0.6672474779692814	2.598639700182452	0.012494049196771884
69	2.094827755705353e-09	0.6672474779692814	2.598639700182452	0.012219537701059102
70	1.651937919788793e-09	0.6672474779692814	2.598639700182452	0.012219537701059102
71	1.3396818099309371e-09	0.6672474779692814	2.598639700182452	0.012219537701059102
72	1.2113514635814226e-09	0.6672474779692814	2.598639700182452	0.012219537701059102
73	1.1141932931835186e-09	0.628118666158508	2.598639700182452	0.012000466709619406
74	1.0475560419109797e-09	0.628118666158508	2.598639700182452	0.012000466709619406
75	9.707827874905206e-10	0.628118666158508	2.598639700182452	0.012000466709619406
76	9.217213658985202e-10	0.628118666158508	2.598639700182452	0.01180422208147236
77	8.749329039048348e-10	0.628118666158508	2.598639700182452	0.011396152805255078
78	8.547542673653652e-10	0.628118666158508	2.598639700182452	0.010803736974757672
79	8.180497390597452e-10	0.628118666158508	2.598639700182452	0.010303588209288228
80	7.7894690697633e-10	0.628118666158508	2.598639700182452	0.01014276212520937
81	7.318201600270413e-10	0.628118666158508	2.598639700182452	0.010068743073785025
82	7.031663029621882e-10	0.628118666158508	2.598639700182452	0.010068743073785025
83	6.897260540483785e-10	0.628118666158508	2.598639700182452	0.010068743073785025
84	6.69116095863842e-10	0.628118666158508	2.598639700182452	0.01005460293059457
85	6.568054988775884e-10	0.628118666158508	2.598639700182452	0.010004149786978056
86	6.215774561724174e-10	0.628118666158508	2.598639700182452	0.009740193282935183
87	6.084159842600911e-10	0.628118666158508	2.578895687410381	0.009740193282935183
88	5.938357583445963e-10	0.628118666158508	2.5649559776218407	0.009740193282935183
89	5.859625007431646e-10	0.628118666158508	2.5600825034712518	0.009740193282935183
90	5.751022991162813e-10	0.628118666158508	2.0610926312373588	0.009740193282935183
91	5.679529069269051e-10	0.628118666158508	2.0343462505107754	0.009730114602183537
92	5.602253105863042e-10	0.628118666158508	2.012786376147969	0.00972576596637198
93	5.513705048088013e-10	0.628118666158508	2.012786376147969	0.009719150525502984
94	5.509012135362923e-10	0.628118666158508	2.012786376147969	0.009702010201655065
95	5.488578480594697e-10	0.628118666158508	2.012786376147969	0.009701236364995869
96	5.487605925225125e-10	0.628118666158508	2.012786376147969	0.0097004794781127
97	5.472217123880796e-10	0.628118666158508	2.012786376147969	0.009700160511901035
98	5.470640607185828e-10	0.5108074675749148	2.012786376147969	0.009700160511901035
99	5.467595265429281e-10	0.5108074675749148	2.012786376147969	0.009699708498092874
100	5.467595265429281e-10	0.5108074675749148	2.012786376147969	0.009699708498092874
0	96.95273902032119	1.0143190083612992	139.63117015577413	97.82525132800674
1	49.88387155059858	1.0143190083612992	123.37956710360415	36.014287356394334
2	17.19681329221004	1.0143190083612992	123.37956710360415	13.54291793473585
3	3.273278577024083	1.0051907159682052	104.860171605409	4.5398394905319925
4	2.856071518212986	1.0051907159682052	104.860171605409	2.489491368906486
5	1.2123028766561181	0.9755151518006113	104.860171605409	1.279292004715256
6	1.151129680197501	0.9755151518006113	89.72570383344315	1.1156054679586622
7	1.0534422489909185	0.9219437333696394	89.1821751677244	0.968972422030269
8	0.9879664190520769	0.9219437333696394	80.2442163301563	0.719847187086549
9	0.8546285707215658	0.911462853855083	70.12039509541121	0.719847187086549
10	0.8546285707215658	0.911462853855083	70.12039509541121	0.7041825951932854
11	0.7154196182603672	0.8193010939134886	62.39205713254808	0.6438690685818124
12	0.5203330462933373	0.7977040659071919	62.39205712945184	0.605024117440998
13	0.303600960014172	0.7977040659071919	62.3916683626554	0.5367109741078782
14	0.23706885599677985	0.7977040659071919	62.248645337494686	0.5367109741078782
15	0.0809618280518869	0.7977040659071919	61.516130607200544	0.5367109741078782
16	0.04837775659156063	0.7977040659071919	55.622782798828325	0.5367109741078782
17	0.016467370037908435	0.7977040659071919	55.622782798828325	0.30564608803007454
18	0.0014787548716564958	0.7977040659071919	55.622782798828325	0.2561756303870151
19	0.0005799181210350834	0.7977040659071919	55.622782798828325	0.19166864996007382
20	0.0005799181210350834	0.7977040659071919	55.622782798828325	0.1577066059566149
21	0.00019440413654925326	0.7977040659071919	55.33715353561736	0.12247470060180166
22	0.00011084643938696903	0.7142658984090963	55.33715353561736	0.11280452440742506
23	1.8110838697626974e-05	0.7142658984090963	55.29599532496947	0.06481694067097166
24	1.8110838697626974e-05	0.7142658984090963	55.29599532496947	0.06481694067097166
25	8.495272386443986e-06	0.7142658984090963	55.29599532496947	0.03681746714496126
26	4.912261172163035e-06	0.7142658984090963	55.29599532496947	0.03681746714496126
27	1.8340194268828824e-06	0.7142658984090963	55.29599532496947	0.03681746714496126
28	1.7993175608355116e-06	0.7142658984090963	55.10627882496506	0.03213372118983426
29	1.2795698005607647e-06	0.7142658984090963	54.25024363993673	0.02670883671576607
30	7.197593028251958e-07	0.7142658984090963	54.046296447711775	0.02548226249953589
31	1.017717508045024e-07	0.7142658984090963	53.64484901445295	0.025233354042037415
32	1.017717508045024e-07	0.7142658984090963	50.74208463661493	0.025233354042037415
33	4.929254648899928e-08	0.7142658984090963	50.703136183097854	0.025233354042037415
34	1.7761951687234045e-08	0.6878512344897294	50.70301457109507	0.025233354042037415
35	1.7139155095158287e-08	0.6878512344897294	50.65286445645056	0.02427668891565249
36	5.984248985235752e-09	0.6878512344897294	50.42853568063345	0.02427668891565249
37	9.315643811902419e-10	0.6878512344897294	38.45956116508298	0.02301981909359052
38	9.315643811902419e-10	0.6878512344897294	38.45956116508298	0.02242172536474285
39	2.6860891289004485e-10	0.6878512344897294	32.696028746361115	0.022212343385775712
40	1.0619272128309376e-10	0.6878512344897294	32.696028746361115	0.022212343385775712
41	5.7059690306004995e-11	0.6878512344897294	29.469720418506235	0.022212343385775712
42	4.025735300672295e-11	0.6878512344897294	29.469720418506235	0.021993923043692964
43	1.6026180382766597e-11	0.6249335980513013	29.469720418506235	0.021929735933760353
44	1.1119105636225868e-11	0.6249335980513013	29.469720418506235	0.02180765280833552
45	5.649813950014959e-12	0.6249335980513013	28.672335688933977	0.02180765280833552
46	4.210187753983519e-12	0.6249335980513013	26.739486735045272	0.02180765280833552
47	2.7611246622427643e-12	0.6249335980513013	26.739486735045272	0.02180765280833552
48	1.974531649295841e-12	0.6249335980513013	26.739486735045272	0.02180765280833552
49	1.4697132399987822e-12	0.6249335980513013	18.75098171517306	0.02180765280833552
50	1.0200729150255938e-12	0.6249335980513013	18.381634708388553	0.02180765280833552
51	8.691936059790351e-13	0.6249335980513013	18.074780271548516	0.021778041750303845
52	6.483702463810914e-13	0.6249335980513013	18.074434415958056	0.021778041750303845
53	4.1100456371623295e-13	0.6249335980513013	17.243952682691447	0.021778041750303845
54	3.473887844052115e-13	0.577338022042883	16.1991088101338	0.02176483441746857
55	3.090860900556436e-13	0.577338022042883	16.1991088101338	0.02176483441746857
56	2.3936408410918375e-13	0.577338022042883	16.199103585913583	0.02176483441746857
57	1.9206858326015208e-13	0.577338022042883	16.199103585913583	0.02176483441746857
58	1.6842083283563625e-13	0.577338022042883	16.177215260688428	0.02176483441746857
59	1.219024881038422e-13	0.577338022042883	12.136855067748087	0.021750523759821894
60	1.0735856648125264e-13	0.577338022042883	12.136855067748087	0.021750523759821894
61	8.93729534823251e-14	0.577338022042883	12.03685419702057	0.021750523759821894
62	7.627232179174825e-14	0.577338022042883	12.03685419702057	0.021750523759821894
63	4.9960036108132044e-14	0.577338022042883	12.031105647309879	0.021750523759821894
64	4.04121180963557e-14	0.577338022042883	12.031099608803196	0.021675515356608943
65	3.530509218307998e-14	0.577338022042883	12.031099608803196	0.021675515356608943
66	3.275157922644212e-14	0.577338022042883	12.031099608803196	0.021675515356608943
67	2.6423307986078726e-14	0.577338022042883	12.031099608803196	0.021675515356608943
68	2.220446049250313e-14	0.577338022042883	12.031099046127173	0.021675515356608943
69	1.687538997430238e-14	0.577338022042883	12.031077945542878	0.021675515356608943
70	1.3100631690576847e-14	0.577338022042883	12.028390831246348	0.021675515356608943
71	9.769962616701378e-15	0.577338022042883	12.028390831246348	0.021675515356608943
72	9.325873406851315e-15	0.577338022042883	12.02837471782892	0.021675515356608943
73	8.548717289613705e-15	0.577338022042883	12.02837471782892	0.021675515356608943
74	7.66053886991358e-15	0.577338022042883	9.783372112860212	0.021675515356608943
75	7.66053886991358e-15	0.577338022042883	9.783372112860212	0.02166947429144228
76	7.105427357601002e-15	0.577338022042883	9.783372112860212	0.02166947429144228
77	6.8833827526759706e-15	0.577338022042883	9.783372112860212	0.02166947429144228
78	5.995204332975845e-15	0.577338022042883	9.783372112860212	0.02165473761805159
79	5.662137425588298e-15	0.577338022042883	9.783372112860212	0.02165473761805159
80	5.329070518200751e-15	0.577338022042883	9.783372112860212	0.02165473761805159
81	4.884981308350689e-15	0.577338022042883	9.783372112860212	0.02165473761805159
82	4.773959005888173e-15	0.577338022042883	9.783372112860212	0.02165473761805159
83	4.6629367034256575e-15	0.577338022042883	9.783372112860212	0.02165473761805159
84	4.3298697960381105e-15	0.577338022042883	9.783372112860212	0.02165473761805159
85	4.218847493575595e-15	0.577338022042883	9.783372112860212	0.02165473761805159
86	4.218847493575595e-15	0.577338022042883	9.783372112860212	0.02165473761805159
87	4.107825191113079e-15	0.577338022042883	9.783372112860212	0.02165473761805159
88	4.107825191113079e-15	0.577338022042883	9.783372112860212	0.02165473761805159
89	3.9968028886505635e-15	0.577338022042883	9.783372112860212	0.021652819367268927
90	3.9968028886505635e-15	0.577338022042883	9.783372112860212	0.021652819367268927
91	3.9968028886505635e-15	0.577338022042883	9.783372112860212	0.021652819367268927
92	3.9968028886505635e-15	0.577338022042883	9.783372112860212	0.021652819367268927
93	3.9968028886505635e-15	0.577338022042883	9.783372112860212	0.021652819367268927
94	3.9968028886505635e-15	0.577338022042883	9.26984259795206	0.021652819367268927
95	3.9968028886505635e-15	0.577338022042883	9.26974187783699	0.021652819367268927
96	3.9968028886505635e-15	0.577338022042883	9.266979187997869	0.021652819367268927
97	3.9968028886505635e-15	0.577338022042883	9.050015589390428	0.021652819367268927
98	3.9968028886505635e-15	0.577338022042883	9.050015589390428	0.0216523078898202
99	3.9968028886505635e-15	0.577338022042883	9.050015589390428	0.0216523078898202
100	3.9968028886505635e-15	0.577338022042883	9.050015578251694	0.0216523078898202
0	116.84245794424454	1.0255834761504152	171.089485948396	95.93486708023595
1	25.662226419178012	1.0235640400355008	171.089485948396	28.36300978431859
2	10.305870129076071	1.0219515904068186	112.54958097879401	13.83469914296842
3	6.409605680081846	0.9767185561629816	112.54958097879401	7.499616781010077
4	1.9577349902774046	0.9767185561629816	112.54958097879401	1.8527049522521355
5	1.3449139330904873	0.9553483248150885	73.21597104664541	1.1967542810489074
6	1.0732927765379863	0.9553483248150885	73.21597104664541	1.0851347776184916
7	1.0516876916554037	0.914851003973456	36.96608753927742	1.0221565827934054
8	0.880621524957799	0.914851003973456	36.71425150952302	0.977431996904042
9	0.5575079814504451	0.914851003973456	32.30028785686315	0.952445360430373
10	0.37280948412020265	0.914851003973456	32.30028785686315	0.6214780928135114
11	0.3294309995020446	0.9109290486487485	23.06112706970703	0.5967841070240074
12	0.11052769896395287	0.9109290486487485	23.06112706970703	0.3804221698018625
13	0.11052769896395287	0.9109290486487485	21.769429538053437	0.367781741637933
14	0.08447084537439264	0.9109290486487485	21.667330768008757	0.3208807894088562
15	0.08447084537439264	0.9109290486487485	20.216968492050533	0.25460665850253095
16	0.07700747889868409	0.9109290486487485	20.216968492050533	0.17973071135852403
17	0.07504469275173165	0.9109290486487485	13.954295635660618	0.16932761050843448
18	0.06257585925277775	0.9109290486487485	13.954295635660618	0.11141545104904593
19	0.06257585925277775	0.9109290486487485	13.954295635660618	0.05850631002574325
20	0.06257585925277775	0.9109290486487485	13.954295635660618	0.010336958791011375
21	0.06257585925277775	0.9109290486487485	13.954295635660618	0.004250219053343329
22	0.06257585925277775	0.9109290486487485	10.591211055466582	0.0010117159313783874
23	0.06257585925277775	0.9109290486487485	10.591211055466582	0.0006960805598485997
24	0.06224757107837353	0.9109290486487485	10.007188135223723	0.00030520893052454756
25	0.06224757107837353	0.9109290486487485	9.794066770118581	0.00010058508545807143
26	0.06224757107837353	0.9109290486487485	9.79406581493355	2.9900271068639128e-05
27	0.06224757107837353	0.9109290486487485	9.79366274505681	1.8455670963590798e-05
28	0.06219707549724618	0.9109290486487485	9.79366274505681	9.270165783226147e-06
29	0.06201488759062457	0.9109290486487485	9.705522878824292	2.77905602208417e-06
30	0.06201488759062457	0.9109290486487485	9.676244005249778	9.488185720440967e-07
31	0.06201488759062457	0.9109290486487485	9.666108899278434	6.61263482415464e-07
32	0.06201488759062457	0.9109290486487485	9.666108899278434	2.2078978534345595e-07
33	0.06196437186484294	0.9109290486487485	9.666108899278434	5.767786881438752e-08
34	0.06196437186484294	0.9109290486487485	9.666108899278434	3.4279713623242e-08
35	0.0619634512544438	0.8663343991500534	9.666108899278434	1.1158542534417393e-08
36	0.0619634512544438	0.8663343991500534	9.666108899278434	2.0418085000528663e-09
37	0.0619634512544438	0.8663343991500534	9.666108899278434	1.3170490253955336e-09
38	0.0619634512544438	0.8663343991500534	9.666108899278434	7.171854221610374e-10
39	0.0619634512544438	0.8663343991500534	9.646073296740825	4.2204661987454983e-10
40	0.0619634512544438	0.8663343991500534	9.646073296740825	3.079184685006453e-10
41	0.0619634512544438	0.8649230019509431	9.646073296740825	1.7020718168225812e-10
42	0.0619634512544438	0.8649230019509431	8.39407070400194	1.1214418282889937e-10
43	0.0619634512544438	0.8649230019509431	8.39407070400194	3.428690664719625e-11
44	0.0619634512544438	0.8355555994047669	8.332136669183619	2.6723290247332443e-11
45	0.0619634512544438	0.8355555994047669	8.332136669183619	1.1607048655548624e-11
46	0.0619634512544438	0.8355555994047669	8.332136669183619	5.683786774568489e-12
47	0.0619634512544438	0.8355555994047669	8.311669112006275	3.416267269074069e-12
48	0.0619634512544438	0.8127711757369182	8.311669112006275	2.139066701545289e-12
49	0.0619634512544438	0.8127711757369182	8.311669112006275	1.3605783166781293e-12
50	0.0619634512544438	0.8127711757369182	8.311669112006275	8.024692021990631e-13
51	0.0619634512544438	0.8127711757369182	8.311669112006275	5.125899704694348e-13
52	0.0619634512544438	0.6693210163781533	8.311669112006275	2.5845992013273644e-13
53	0.0619634512544438	0.6693210163781533	8.311669112006275	1.8274270985330077e-13
54	0.0619634512544438	0.6693210163781533	8.311669112006275	1.1801670751765414e-13
55	0.0619634512544438	0.6693210163781533	8.311669112006275	6.772360450213455e-14
56	0.0619634512544438	0.6693210163781533	8.311669112006275	5.184741524999481e-14
57	0.0619634512544438	0.6693210163781533	8.311669112006275	3.5416114485542494e-14
58	0.0619634512544438	0.6693210163781533	8.311669112006275	2.19824158875781e-14
59	0.0619634512544438	0.6693210163781533	8.311669112006275	1.84297022087776e-14
60	0.0619634512544438	0.6693210163781533	8.311669112006275	1.5654144647214707e-14
61	0.0619634512544438	0.6693210163781533	8.311669112006275	9.43689570931383e-15
62	0.0619634512544438	0.6693210163781533	8.311669112006275	9.325873406851315e-15
63	0.0619634512544438	0.6693210163781533	8.311669112006275	4.9960036108132044e-15
64	0.0619634512544438	0.6693210163781533	8.311669112006275	4.3298697960381105e-15
65	0.0619634512544438	0.6693210163781533	7.691346126987318	4.107825191113079e-15
66	0.0619634512544438	0.6693210163781533	7.688983037738506	3.1086244689504383e-15
67	0.0619634512544438	0.6693210163781533	7.688983037738506	2.7755575615628914e-15
68	0.0619634512544438	0.6693210163781533	7.688983037738506	2.3314683517128287e-15
69	0.0619634512544438	0.6693210163781533	7.688983037738506	1.7763568394002505e-15
70	0.0619634512544438	0.6693210163781533	7.688983037738506	1.2212453270876722e-15
71	0.0619634512544438	0.6693210163781533	6.138367315484377	1.1102230246251565e-15
72	0.0619634512544438	0.6693210163781533	6.138367315484377	8.881784197001252e-16
73	0.0619634512544438	0.6693210163781533	6.138367315484377	5.551115123125783e-16
74	0.0619634512544438	0.6693210163781533	6.138367315484377	5.551115123125783e-16
75	0.0619634512544438	0.6693210163781533	6.138367315484377	4.440892098500626e-16
76	0.0619634512544438	0.6693210163781533	6.138367315484377	4.440892098500626e-16
77	0.0619634512544438	0.6693210163781533	6.138367315484377	4.440892098500626e-16
78	0.0619634512544438	0.6693210163781533	6.138367315484377	4.440892098500626e-16
79	0.0619634512544438	0.6693210163781533	6.138367315484377	4.440892098500626e-16
80	0.0619634512544438	0.6693210163781533	6.138367315484377	4.440892098500626e-16
81	0.0619634512544438	0.6693210163781533	6.138367315484377	4.440892098500626e-16
82	0.0619634512544438	0.6693210163781533	6.138367315484377	4.440892098500626e-16
83	0.061963200924404216	0.6693210163781533	6.138367315484377	4.440892098500626e-16
84	0.061963200924404216	0.6693210163781533	6.138367315484377	4.440892098500626e-16
85	0.06196232713795602	0.6693210163781533	6.138367315484377	4.440892098500626e-16
86	0.06196232713795602	0.6693210163781533	6.138367315484377	4.440892098500626e-16
87	0.06196232713795602	0.6693210163781533	6.138367315484377	4.440892098500626e-16
88	0.06196136093429083	0.6693210163781533	6.138367315484377	4.440892098500626e-16
89	0.06196136093429083	0.6693210163781533	6.138367315484377	4.440892098500626e-16
90	0.06196136093429083	0.6693210163781533	6.1154952556008775	4.440892098500626e-16
91	0.06196136093429083	0.6693210163781533	6.1154952556008775	4.440892098500626e-16
92	0.061961337113089265	0.6693210163781533	6.1154952556008775	4.440892098500626e-16
93	0.061961337113089265	0.6693210163781533	6.1154952556008775	4.440892098500626e-16
94	0.061961337113089265	0.6693210163781533	6.1154952556008775	4.440892098500626e-16
95	0.061961337113089265	0.6693210163781533	6.1154952556008775	4.440892098500626e-16
96	0.061961142001045966	0.6693210163781533	6.1154952556008775	4.440892098500626e-16
97	0.06196098167758246	0.6693210163781533	6.1154952556008775	4.440892098500626e-16
98	0.06196098167758246	0.6693210163781533	6.1154952556008775	4.440892098500626e-16
99	0.06196074197157386	0.6693210163781533	6.1154952556008775	4.440892098500626e-16
100	0.06196067793623039	0.6693210163781533	6.1154952556008775	4.440892098500626e-16
0	134.40096119733684	0.9974271856706383	120.59497325317507	124.67410674162245
1	31.218514949203815	0.9974271856706383	88.20223248191427	50.787922992545134
2	13.474451108190147	0.9974271856706383	67.11869103427871	11.181068488707629
3	9.830950316417807	0.9323682912024072	54.803566250381074	5.7448347564275615
4	2.8034542682502783	0.9323682912024072	48.4393054898376	2.5252735861857363
5	2.7314066502842005	0.8742055691481182	48.4393054898376	1.6438676799730767
6	1.6202913280584441	0.8742055691481182	48.4393054898376	1.231302355142037
7	1.2185000543885	0.8252188417416847	35.23432248348936	1.1574331142132535
8	1.180195134622642	0.8252188417416847	34.02197843869432	1.0264948951032753
9	1.0475185194414447	0.6654593113749655	24.205852013909276	0.9486351435208257
10	0.9863484587358478	0.6654593113749655	24.205852013909276	0.9319102404041815
11	0.8928893381398587	0.6654593113749655	24.205852013909276	0.9319102404041815
12	0.8534819868070376	0.6654593113749655	20.192221327554815	0.9319102404041815
13	0.8489510743187537	0.6654593113749655	15.970189074031943	0.9319102404041815
14	0.8408975476158435	0.6654593113749655	15.970189074031943	0.9319102404041815
15	0.747286069307904	0.6654593113749655	15.970189074031943	0.9319102404041815
16	0.6935995716662957	0.6654593113749655	15.970189074031943	0.9319102404041815
17	0.6842962116781033	0.6654593113749655	15.970189074031943	0.8593686965097933
18	0.6842962116781033	0.6654593113749655	15.970189074031943	0.8593686965097933
19	0.6842962116781033	0.6654593113749655	13.947699455814083	0.5801960166711304
20	0.6190010979790609	0.6654593113749655	13.947699455814083	0.31572856450441655
21	0.5870907531942609	0.6654593113749655	13.947699455814083	0.31572856450441655
22	0.5498056668217588	0.5773494101617683	13.947699455814083	0.31572856450441655
23	0.5251461758276736	0.5773494101617683	13.947699455814083	0.30278672915197746
24	0.49513732126432186	0.5773494101617683	13.947699455814083	0.2617180859107999
25	0.4873122864608469	0.5773494101617683	13.947699455814083	0.2149066816764017
26	0.4840885143746684	0.5773494101617683	13.947699455814083	0.2149066816764017
27	0.46981826973465457	0.5773494101617683	12.664405286168478	0.20192871734800666
28	0.4326337647246775	0.5773494101617683	12.113302413243106	0.1900628015739403
29	0.4326337647246775	0.5773494101617683	12.113302413243106	0.18773564256144937
30	0.4220640843665796	0.5773494101617683	10.473241377041706	0.16276617068490973
31	0.386755278664087	0.5773494101617683	10.394647267305457	0.16276617068490973
32	0.386755278664087	0.5773494101617683	10.385601699558599	0.15686923414877263
33	0.377103119941831	0.5773494101617683	10.009017118485584	0.14914294017495444
34	0.3615796204123527	0.5773494101617683	10.009017118485584	0.13761010222171
35	0.3615796204123527	0.5773494101617683	10.009017118485584	0.13761010222171
36	0.3614427747276958	0.5773494101617683	10.009017118485584	0.13761010222171
37	0.3614427747276958	0.5773494101617683	10.009017118485584	0.12069096513354916
38	0.3614043128932303	0.5773494101617683	9.883637142499916	0.10129664040919151
39	0.3614043128932303	0.5773494101617683	8.963250369182347	0.10129664040919151
40	0.3614043128932303	0.5773494101617683	8.963250369182347	0.10129664040919151
41	0.36125751532466266	0.5773494101617683	8.963250369182347	0.10121134979339819
42	0.36125751532466266	0.5773494101617683	8.963250369182347	0.10121134979339819
43	0.3608661348907021	0.5773494101617683	8.963250369182347	0.10088712278682455
44	0.3608661348907021	0.5773494101617683	8.963250369182347	0.10088712278682455
45	0.3608661348907021	0.5773494101617683	8.963250369182347	0.10010676935511731
46	0.3608661348907021	0.5773494101617683	8.963250369182347	0.09979998197758566
47	0.3608001459725173	0.5773494101617683	8.963250369182347	0.09979998197758566
48	0.3608001459725173	0.5773494101617683	8.371593799517157	0.09979998197758566
49	0.3608001459725173	0.5773494101617683	8.371593799517157	0.09909302368237505
50	0.3608001459725173	0.5773494101617683	8.371593799517157	0.09909302368237505
51	0.3608001459725173	0.5773494101617683	8.030407600854623	0.09909302368237505
52	0.3608001459725173	0.5773494101617683	8.030407600854623	0.09909302368237505
53	0.3608001459725173	0.5773494101617683	8.030407600854623	0.09804484494982724
54	0.3608001459725173	0.5773494101617683	8.030407600854623	0.09804484494982724
55	0.3608001459725173	0.5773494101617683	8.030407600854623	0.09755151559935427
56	0.3608001459725173	0.5773494101617683	8.030407600854623	0.09755151559935427
57	0.3608001459725173	0.5773494101617683	8.030407600854623	0.09673332350547337
58	0.3608001459725173	0.5192016311178705	8.030407600854623	0.09673332350547337
59	0.3608001459725173	0.5192016311178705	8.030407600854623	0.09673332350547337
60	0.36077987448800386	0.5192016311178705	8.030407600854623	0.09654975511993757
61	0.36077987448800386	0.5192016311178705	8.030407600854623	0.09570774141260985
62	0.36077987448800386	0.5192016311178705	8.030407600854623	0.09570774141260985
63	0.36077987448800386	0.5192016311178705	8.030407600854623	0.09570774141260985
64	0.36077987448800386	0.5192016311178705	8.030407600854623	0.09272096982182632
65	0.36077987448800386	0.5192016311178705	8.030407600854623	0.09272096982182632
66	0.36077987448800386	0.5192016311178705	8.030407600854623	0.09209997923536506
67	0.36077987448800386	0.5192016311178705	8.030407600854623	0.09170584294853212
68	0.36077987448800386	0.5192016311178705	8.030407600854623	0.09154053115546035
69	0.36076808570464247	0.5192016311178705	8.030407600854623	0.09071473584478451
70	0.36076808570464247	0.5192016311178705	8.030407600854623	0.08948753271104026
71	0.36076808570464247	0.5192016311178705	8.030407600854623	0.08948753271104026
72	0.36076808570464247	0.5192016311178705	8.030407600854623	0.08948753271104026
73	0.36076808570464247	0.5192016311178705	8.030407600854623	0.08948753271104026
74	0.36076808570464247	0.5192016311178705	8.030407600854623	0.0889890570283205
75	0.36076808570464247	0.5192016311178705	8.030407600854623	0.08821630293648486
76	0.36076808570464247	0.5192016311178705	8.030407600854623	0.08821630293648486
77	0.36076808570464247	0.5192016311178705	8.030407600854623	0.08821630293648486
78	0.36076808570464247	0.5192016311178705	8.030407600854623	0.08756824272358377
79	0.36076808570464247	0.5192016311178705	8.030407600854623	0.08756824272358377
80	0.36076808570464247	0.5192016311178705	8.030407600854623	0.08749789540552488
81	0.36076808570464247	0.5192016311178705	7.936507693956752	0.08749789540552488
82	0.36076808570464247	0.5192016311178705	7.936507693956752	0.08749789540552488
83	0.36076808570464247	0.5192016311178705	7.936507693956752	0.08743199731603823
84	0.36076808570464247	0.5192016311178705	7.936507693956752	0.08730899614952992
85	0.36076808570464247	0.5192016311178705	6.865003718390391	0.08730899614952992
86	0.36076808570464247	0.5192016311178705	6.865003718390391	0.08730899614952992
87	0.36076808570464247	0.5192016311178705	6.8001531804441155	0.08730899614952992
88	0.36076808570464247	0.5192016311178705	5.99650314609195	0.08730899614952992
89	0.36076808570464247	0.5192016311178705	5.99650314609195	0.08715385960307687
90	0.36076808570464247	0.5192016311178705	5.99650314609195	0.08715385960307687
91	0.36076808570464247	0.5192016311178705	5.99650314609195	0.0871422338631912
92	0.36076808570464247	0.5192016311178705	5.99650314609195	0.08712025715816485
93	0.36076808570464247	0.5192016311178705	5.99650314609195	0.08712022316118984
94	0.36076808570464247	0.5192016311178705	5.99650314609195	0.08712019054023201
95	0.3035104212753166	0.5192016311178705	5.99650314609195	0.08712019054023201
96	0.3035104212753166	0.5192016311178705	5.529373585989876	0.08711821020970456
97	0.2914736246803732	0.5047743193518667	5.529373585989876	0.08711688993522293
98	0.2914736246803732	0.5047743193518667	5.529373585989876	0.08711486211848785
99	0.2907170090181195	0.5047743193518667	5.529373585989876	0.08711393097613629
100	0.2907170090181195	0.5047743193518667	5.529373585989876	0.08711393097613629
0	138.68702803660096	1.0217198328308923	117.70226400257978	94.77088089046369
1	52.60452928079117	1.0217198328308923	109.67424385589882	19.653028402274394
2	29.961133672065	1.0217198328308923	73.73543044437596	4.928372807869756
3	8.056173157572267	1.0124544020894821	73.73543044437596	2.3784008684447957
4	7.263969992706819	1.0124544020894821	73.73543044437596	1.9334080612075186
5	5.369746037789444	1.0124544020894821	66.3625813533551	1.2546522853487732
6	3.0644515288689433	1.0124544020894821	53.38406732884436	1.2005030195552893
7	2.5027714494695625	0.9674295525621913	53.38406732884436	1.0675857439652925
8	1.5901940459800183	0.9674295525621913	50.55824376223567	0.9767472689633908
9	1.2302708164846423	0.9674295525621913	39.45949497343801	0.9309738903941388
10	1.1594690693791772	0.9674295525621913	39.45949497343801	0.8833829506313439
11	1.0856357816363624	0.9674295525621913	39.45949497343801	0.635909484933882
12	1.0426295397110514	0.9674295525621913	39.45949497343801	0.5811628191293954
13	0.9038070480713456	0.9674295525621913	37.80612328046675	0.519916506996286
14	0.7757772555354603	0.9674295525621913	27.780490299691824	0.48280096166217557
15	0.5014418206615696	0.9674295525621913	24.472908723939703	0.4127900748091078
16	0.43941025072054485	0.9674295525621913	17.974435875190743	0.4127900748091078
17	0.43941025072054485	0.9674295525621913	14.530375479401867	0.4085760957573976
18	0.24337769809630672	0.9674295525621913	14.530375479401867	0.058629272300454005
19	0.19095378205233615	0.959285863289781	14.530375479401867	0.058629272300454005
20	0.16024146656958815	0.959285863289781	14.530375479401867	0.01996062871915405
21	0.15392994653359982	0.959285863289781	14.530375479401867	0.01996062871915405
22	0.14288105940752593	0.959285863289781	14.449766485125235	0.01651363508224679
23	0.13634505530456342	0.959285863289781	10.739713258146256	0.01283369299851822
24	0.129599014388171	0.959285863289781	10.739713258146256	0.01283369299851822
25	0.11777369687918493	0.959285863289781	10.739713258146256	0.01283369299851822
26	0.11440804603959476	0.954663093940588	10.739713258146256	0.012183748674850392
27	0.11005284531619275	0.954663093940588	10.739713258146256	0.011131906969000016
28	0.11005284531619275	0.954663093940588	9.716752278031613	0.011131906969000016
29	0.10946835079306705	0.954663093940588	9.713307630828814	0.011131906969000016
30	0.10666907371747192	0.954663093940588	9.713307630828814	0.011131906969000016
31	0.10666907371747192	0.954663093940588	9.713307630828814	0.011052097695389507
32	0.10574450140261349	0.954663093940588	7.871274853327109	0.011052097695389507
33	0.10574450140261349	0.954663093940588	7.8712738312259445	0.011052097695389507
34	0.10574450140261349	0.9472300185933661	7.621494155847248	0.010847011548112295
35	0.10522920225294785	0.9472300185933661	7.62149406798551	0.01077613082594786
36	0.10483531051683581	0.9472300185933661	7.527512618515999	0.01047899019048415
37	0.10483531051683581	0.9472300185933661	7.527512618515999	0.01043575604591196
38	0.10483531051683581	0.9472300185933661	7.527512618515999	0.01043575604591196
39	0.10475194317097869	0.9472300185933661	7.527512618515999	0.01043575604591196
40	0.10467931526961383	0.9472300185933661	7.527512618515999	0.01043575604591196
41	0.10467931526961383	0.9472300185933661	7.527512618515999	0.01043575604591196
42	0.10462704569699632	0.9472300185933661	7.339046667910921	0.01043575604591196
43	0.10462704569699632	0.9472300185933661	7.339042572401747	0.01043575604591196
44	0.10462704569699632	0.9472300185933661	7.305596284841202	0.01043575604591196
45	0.10462704569699632	0.9472300185933661	7.30558557467572	0.01043575604591196
46	0.10462704569699632	0.9472300185933661	7.30558557467572	0.01043575604591196
47	0.10462704569699632	0.943868708944821	7.30558557467572	0.01043575604591196
48	0.10462704569699632	0.943868708944821	7.30558557467572	0.01043575604591196
49	0.1045822655010944	0.943868708944821	7.089206005482774	0.01043575604591196
50	0.1045822655010944	0.943868708944821	7.016518333591932	0.01043575604591196
51	0.1045822655010944	0.8743825500642751	6.241469909534763	0.01043575604591196
52	0.1045822655010944	0.8743825500642751	6.239250748699397	0.01043575604591196
53	0.1045822655010944	0.8743825500642751	6.239250748699397	0.01043575604591196
54	0.1045822655010944	0.8743825500642751	6.235880686629549	0.01043575604591196
55	0.10457999925653672	0.8743825500642751	5.710367902880182	0.01043575604591196
56	0.10457999925653672	0.8743825500642751	5.5272395039897155	0.01043575604591196
57	0.10457999925653672	0.8743825500642751	5.452002276414113	0.01043575604591196
58	0.10457999925653672	0.8743825500642751	5.452002276414113	0.01043575604591196
59	0.10457999925653672	0.8743825500642751	5.452002276414113	0.01043575604591196
60	0.10457999925653672	0.8743825500642751	5.452002276414113	0.01043575604591196
61	0.10457999925653672	0.8743825500642751	5.452002276414113	0.01043575604591196
62	0.10457999925653672	0.8743825500642751	5.452002276414113	0.01043575604591196
63	0.10457999925653672	0.8743825500642751	5.452002276414113	0.01043575604591196
64	0.10457999925653672	0.8743825500642751	5.452002276414113	0.01043575604591196
65	0.10457999925653672	0.8743825500642751	5.452002276414113	0.010435401126993815
66	0.10457929389977871	0.8743825500642751	5.452002276414113	0.010435401126993815
67	0.10457929389977871	0.8743825500642751	5.452002276414113	0.010435401126993815
68	0.10457929389977871	0.8743825500642751	5.449887809922383	0.010435401126993815
69	0.10457929389977871	0.8743825500642751	5.4488899921106455	0.010433520478428493
70	0.10457929389977871	0.8733764251983799	5.3738695891502894	0.010433520478428493
71	0.10457929389977871	0.8733764251983799	5.3738695891502894	0.010433520478428493
72	0.10457857015107819	0.8733764251983799	5.3738695891502894	0.010433520478428493
73	0.10457857015107819	0.8733764251983799	5.3738695891502894	0.010433520478428493
74	0.10457857015107819	0.8733764251983799	5.3738695891502894	0.010433520478428493
75	0.10457849597283075	0.8733764251983799	5.3738695891502894	0.010433520478428493
76	0.10457849597283075	0.8733764251983799	5.000055832006559	0.010433520478428493
77	0.10457849597283075	0.8733764251983799	4.926103583225447	0.010423132057444717
78	0.10457849597283075	0.8733764251983799	4.3022419720141905	0.010423132057444717
79	0.10457849597283075	0.8733764251983799	4.298853011205043	0.010423132057444717
80	0.10457849597283075	0.8733764251983799	4.298711248719673	0.010423132057444717
81	0.10457849597283075	0.8733764251983799	4.298709445546285	0.010404775469673333
82	0.10457849597283075	0.8733764251983799	4.298709445546285	0.010404775469673333
83	0.10457849597283075	0.8733764251983799	4.298709445546285	0.010372175164226727
84	0.10457849597283075	0.8733764251983799	4.039200312627264	0.010372175164226727
85	0.10457849597283075	0.8733764251983799	4.03580029308424	0.010372175164226727
86	0.10457849597283075	0.8733764251983799	4.0357999505976	0.010372175164226727
87	0.10457849597283075	0.8733764251983799	3.982938097578097	0.010372175164226727
88	0.10457849597283075	0.8733764251983799	3.9773071267999156	0.010372175164226727
89	0.10457849597283075	0.8733764251983799	3.9772437800533007	0.010372175164226727
90	0.10457849597283075	0.8733764251983799	3.9772437800533007	0.010372175164226727
91	0.10457849597283075	0.8733764251983799	3.9772437800533007	0.010372175164226727
92	0.08205029852457324	0.8733764251983799	3.4795300241202067	0.010372175164226727
93	0.08178805190789651	0.8733764251983799	3.479456432156629	0.010372175164226727
94	0.08159895486473157	0.8733764251983799	3.479456432156629	0.010372175164226727
95	0.08158116092893242	0.8733764251983799	3.479456432156629	0.010371694044036928
96	0.05555642829127927	0.8733764251983799	3.425188374210342	0.010371694044036928
97	0.0555102625870223	0.8733764251983799	3.423921673726113	0.010371604511689836
98	0.05329363590360192	0.8733764251983799	3.423921673726113	0.010371604511689836
99	0.05329363590360192	0.8733764251983799	3.423921673726113	0.010371030625556221
100	0.05329363590360192	0.8733764251983799	3.394411896691819	0.010371028599587384
0	116.90988930849066	1.0121548430156062	121.06711069532972	119.36086258549976
1	31.14201291037625	1.0121548430156062	121.06711069532972	27.50230406681085
2	12.699671544199164	1.009212658112473	121.06711069532972	19.731488074998104
3	11.00224590182477	1.009212658112473	74.78458492023664	2.624189178901373
4	6.125464913555586	1.009212658112473	68.41275749384698	2.126945615231576
5	4.316215988468362	0.9996403484688322	68.41275749384698	1.1457101778351955
6	1.9879294659912907	0.9951188437697214	68.41275749384698	1.1457101778351955
7	1.913258168902446	0.8936819760103	64.85409050107687	1.054784864571454
8	1.0461481551842846	0.8936819760103	59.22251264387582	0.9397325902588451
9	1.0461481551842846	0.8936819760103	50.91197005834651	0.9011806592861885
10	0.9633680440229161	0.7082474806148708	44.032219226943894	0.8921129583461642
11	0.757949470964991	0.7082474806148708	34.08049062959335	0.7836397729796651
12	0.47434783220177823	0.7082474806148708	34.08049062959335	0.6503617132817094
13	0.4080598146244723	0.7082474806148708	34.08049062959335	0.5785321478645502
14	0.39000980059107326	0.7082474806148708	34.08049062959335	0.36297681514043256
15	0.3314983019159854	0.7082474806148708	32.471152245139976	0.36297681514043256
16	0.29533219196193616	0.7082474806148708	25.785667027226637	0.35306001703422085
17	0.1416148294696279	0.7082474806148708	25.785667027226637	0.33693315556949566
18	0.1416148294696279	0.7082474806148708	14.606758580168826	0.32626118997823594
19	0.13328727364800652	0.7082474806148708	14.606758580168826	0.31427093064781275
20	0.12483895727702066	0.7082474806148708	14.606758580168826	0.29215958043102286
21	0.08944014456661797	0.7082474806148708	14.606758580168826	0.25735112931448023
22	0.08069717531721765	0.7082474806148708	14.606758580168826	0.22915137006067454
23	0.08069717531721765	0.7082474806148708	14.603611689395008	0.2151299386999035
24	0.06420186444865073	0.7082474806148708	8.798115329636238	0.2151299386999035
25	0.06420186444865073	0.7082474806148708	8.749822060290533	0.20246236080486113
26	0.05940364861461578	0.7082474806148708	8.749822060290533	0.1973412696267719
27	0.05940364861461578	0.7082474806148708	8.749822060290533	0.18019032825801362
28	0.056545077667382926	0.7082474806148708	8.749822060290533	0.18019032825801362
29	0.056545077667382926	0.7082474806148708	8.749822060290533	0.1775219494315694
30	0.056545077667382926	0.7082474806148708	8.749822060290533	0.1775219494315694
31	0.053570093612371306	0.7082474806148708	8.71602585999106	0.1775219494315694
32	0.053570093612371306	0.6610670906590241	8.71602585999106	0.1775219494315694
33	0.0507696442034582	0.6610670906590241	8.71602585999106	0.17582202377032619
34	0.0507696442034582	0.6610670906590241	8.71602585999106	0.1659678078060357
35	0.0507696442034582	0.6610670906590241	8.71602585999106	0.1659678078060357
36	0.0507696442034582	0.6610670906590241	8.71602585999106	0.16424445509616858
37	0.0507696442034582	0.6610670906590241	8.60442662725233	0.16424445509616858
38	0.050456253826093755	0.6610670906590241	8.60442662725233	0.1634732564222945
39	0.05025048418548006	0.6610670906590241	8.60442662725233	0.1634732564222945
40	0.05000236646682177	0.6610670906590241	8.60442662725233	0.16287897300962473
41	0.05000236646682177	0.6610670906590241	8.60442662725233	0.1625946127382818
42	0.05000236646682177	0.6610670906590241	8.60442662725233	0.1625946127382818
43	0.04945506270714284	0.6610670906590241	8.60442662725233	0.16075636052276632
44	0.04851247093193911	0.6610670906590241	8.60442662725233	0.1607432604664214
45	0.04799595716818228	0.6610670906590241	8.593131305698986	0.1540045908861185
46	0.04799595716818228	0.6610670906590241	7.84441731513459	0.1540045908861185
47	0.04799595716818228	0.6610670906590241	7.84441731513459	0.14945934655706306
48	0.04799595716818228	0.6610670906590241	7.430807609865299	0.14945934655706306
49	0.04716153979248383	0.6610670906590241	7.430807609865299	0.14945934655706306
50	0.04716153979248383	0.6610670906590241	7.380549911418939	0.14906474741376208
51	0.04716153979248383	0.6610670906590241	7.37324221689142	0.14734213153780962
52	0.04716153979248383	0.6610670906590241	7.369033449225973	0.1396469928180526
53	0.04706629245549365	0.6610670906590241	7.369033449225973	0.1396469928180526
54	0.04706629245549365	0.6610670906590241	7.299757199785201	0.13674179542806342
55	0.04706629245549365	0.6610670906590241	7.299757199785201	0.12843727117574266
56	0.04706629245549365	0.6610670906590241	7.299757199785201	0.1283991958731009
57	0.04706629245549365	0.6610670906590241	7.299757199785201	0.12135957953146292
58	0.04706629245549365	0.6610670906590241	7.299757199785201	0.12135957953146292
59	0.04701833011113188	0.6610670906590241	7.299757199785201	0.1205424151839597
60	0.04701833011113188	0.6610670906590241	7.299757199785201	0.11848425660998274
61	0.04701833011113188	0.6610670906590241	7.299757199785201	0.11848425660998274
62	0.04701833011113188	0.6610670906590241	7.299757199785201	0.11835836620802753
63	0.04701833011113188	0.6610670906590241	7.299757199785201	0.11195929591324127
64	0.04701833011113188	0.6610670906590241	7.123896419983535	0.11015118146439085
65	0.04701833011113188	0.6610670906590241	7.123896419983535	0.11015118146439085
66	0.04701833011113188	0.6610670906590241	7.123071985796717	0.10559609701772887
67	0.04701833011113188	0.6610670906590241	5.638580300359531	0.10559609701772887
68	0.04701833011113188	0.6610670906590241	5.638580300359531	0.10493348165649552
69	0.04700273682801093	0.6610670906590241	5.638580300359531	0.10374018388626594
70	0.04700273682801093	0.6610670906590241	5.638580300359531	0.10126843170000721
71	0.046989562088399106	0.6610670906590241	5.638580300359531	0.10126843170000721
72	0.046989562088399106	0.6610670906590241	5.638580300359531	0.10126843170000721
73	0.046989562088399106	0.6610670906590241	5.638580300359531	0.10126843170000721
74	0.04698533159419371	0.6610670906590241	5.638580300359531	0.10126843170000721
75	0.04698533159419371	0.6610670906590241	5.638580300359531	0.09938201018175785
76	0.04698533159419371	0.6610670906590241	5.511473371472258	0.09893901166155727
77	0.04698533159419371	0.6610670906590241	5.511473371472258	0.09893901166155727
78	0.04698533159419371	0.6610670906590241	5.511473371472258	0.0984797628183709
79	0.04698533159419371	0.6610670906590241	5.511473371472258	0.0984797628183709
80	0.04698533159419371	0.6610670906590241	5.511473371472258	0.0984797628183709
81	0.04698533159419371	0.6610670906590241	5.511473371472258	0.09847533641286044
82	0.04698533159419371	0.6610670906590241	5.511473371472258	0.09847533641286044
83	0.04698533159419371	0.6610670906590241	5.511473371472258	0.09847533641286044
84	0.04698533159419371	0.6610670906590241	5.511473371472258	0.09836554761681437
85	0.04698533159419371	0.6610670906590241	5.511473371472258	0.09806679825664966
86	0.04698533159419371	0.6610670906590241	5.425960231137398	0.09797630287090142
87	0.04698533159419371	0.6610670906590241	5.425960231137398	0.09780396199275232
88	0.04698533159419371	0.6610670906590241	5.425960231137398	0.09757167325801441
89	0.04698533159419371	0.6610670906590241	5.425960231137398	0.09757167325801441
90	0.04698533006869765	0.6610670906590241	5.425960231137398	0.09757167325801441
91	0.04698533006869765	0.6610670906590241	5.425960231137398	0.09757167325801441
92	0.04698533006869765	0.6610670906590241	5.425960231137398	0.09757167325801441
93	0.04698533006869765	0.6610670906590241	5.425960231137398	0.09757167325801441
94	0.04698533006869765	0.6610670906590241	5.425960231137398	0.09757073723297605
95	0.04698533006869765	0.6610670906590241	5.425960231137398	0.09757073723297605
96	0.04698533006869765	0.6610670906590241	5.425960231137398	0.09757073723297605
97	0.04698533006869765	0.6610670906590241	5.425960231137398	0.09757073723297605
98	0.04698533006869765	0.6610670906590241	5.425960231137398	0.09757073723297605
99	0.04270796097177465	0.6610670906590241	5.425960231137398	0.09757011080048794
100	0.04222956501709296	0.6610670906590241	5.425960231137398	0.09756982604813169
0	189.57796206636786	1.0213290276349867	128.1747409499228	166.2544770053264
1	41.10289637172998	1.0213290276349867	109.41471060737598	72.91885729751948
2	32.498527162898824	1.0161536720467592	79.62414810157392	47.6929173283092
3	20.680601626062792	1.0036108543214115	72.68451761694976	9.2488557912956
4	9.845047620539802	1.0036108543214115	69.77975371823436	6.546804249640605
5	3.7711661161036414	0.9669099360389645	69.77975371823436	2.951149864758235
6	1.828687998454	0.9669099360389645	54.13095328598213	2.061108699903321
7	1.828687998454	0.9669099360389645	54.13095328598213	1.2120631632251773
8	1.2618255827709814	0.9213064290580102	49.153649277064204	1.0738066355722804
9	1.0054933622198898	0.9213064290580102	49.153649277064204	1.0289304350172956
10	1.0054933622198898	0.9213064290580102	34.4291699976205	0.910598615936981
11	1.0054933622198898	0.9213064290580102	33.694797565784334	0.8801244480958618
12	0.8511427246482917	0.9213064290580102	32.85422051456365	0.8801244480958618
13	0.5783824715884889	0.9213064290580102	31.199073906231906	0.7468174503448917
14	0.5783824715884889	0.9213064290580102	31.199073906231906	0.6154759677951779
15	0.4220835677471265	0.9210167645081223	27.969987718468346	0.4121490749009963
16	0.3029012539053665	0.9210167645081223	24.017900707687353	0.3282636327388696
17	0.20769589092091856	0.9210167645081223	24.017900707687353	0.3257103968844305
18	0.1910158049782671	0.9210167645081223	24.017900707687353	0.2672784674294182
19	0.17964606631783087	0.9210167645081223	24.017900707687353	0.042926745073616046
20	0.1657133879281214	0.9210167645081223	23.344376079459217	0.042926745073616046
21	0.1506631260494251	0.9210167645081223	23.344376079459217	0.036988249306397214
22	0.09866944439926284	0.9210167645081223	22.927194985522586	0.024575155913414193
23	0.07866407689382937	0.9210167645081223	21.108353366842284	0.008582989603769797
24	0.045736357201406785	0.9210167645081223	21.108353075506113	0.008582989603769797
25	0.016304215753978224	0.9164063948445721	20.158255925304434	0.0037087182360657778
26	0.01149932025071998	0.9164063948445721	20.158255925304434	0.00113662888491739
27	0.006410772999122072	0.9164063948445721	20.158255925304434	0.00047796169124481036
28	0.0030911361303210816	0.9164063948445721	18.22746792878944	0.0001541828994422456
29	0.001366119525134879	0.9164063948445721	18.082192515986694	6.987563345983716e-05
30	0.0005145945193388846	0.9087919121550223	18.062217270215292	2.1030240101915787e-05
31	0.00033934590940143394	0.9087919121550223	18.021153708876678	6.424424602635703e-06
32	0.000170345450346443	0.8730459250855819	18.021153708876678	1.58140041472965e-06
33	0.00010360478280879715	0.8730459250855819	18.021153708876678	1.4459174125791563e-06
34	7.716467183849218e-05	0.8730459250855819	18.00569835351335	8.400139344111324e-07
35	2.2873289231450933e-05	0.7844776194760102	18.00569835351335	2.558740922475877e-07
36	1.6410155530999226e-05	0.7844776194760102	16.67055898958693	1.1737635186026552e-07
37	7.486212433627237e-06	0.7844776194760102	16.670529033662852	3.178134466708116e-08
38	7.283307330241406e-06	0.7844776194760102	16.670011646617695	4.967230293750902e-09
39	6.162917944418922e-06	0.7844776194760102	16.670011646617695	2.3834256790422614e-09
40	3.702605961830585e-06	0.7844776194760102	16.670011646617695	8.50941428431895e-10
41	1.7210072188467151e-06	0.7844776194760102	16.670011646617695	4.548457166464459e-10
42	1.1384690357107985e-06	0.7844776194760102	16.670011646617695	2.9975399939985437e-10
43	5.484218219553583e-07	0.7844776194760102	16.670011646617695	1.867268561994706e-10
44	3.9471644885935575e-07	0.7844776194760102	16.66918039989421	1.1043066461269291e-10
45	1.1631915108889501e-07	0.7844776194760102	16.653358399724162	7.831391091173145e-11
46	1.1631915108889501e-07	0.7844776194760102	16.622606030630166	4.067912673377805e-11
47	1.0715752518652977e-07	0.7386300217308965	16.622606030630166	1.901490076505752e-11
48	6.535162833110064e-08	0.7386300217308965	16.622606030630166	1.390043635751681e-11
49	4.813791554258984e-08	0.7386300217308965	16.03031807379931	8.419820396454725e-12
50	3.1912897768826554e-08	0.7386300217308965	15.395189738050403	3.4977576390815557e-12
51	2.5180178830908062e-08	0.7386300217308965	15.395189738050403	3.116285007820352e-12
52	1.3885768979093882e-08	0.7386300217308965	15.395189738050403	1.9982904220228193e-12
53	9.595463867917431e-09	0.7386300217308965	15.395189738050403	1.2776446567386301e-12
54	8.793561545594741e-09	0.7386300217308965	15.395189738050403	9.737766148987248e-13
55	7.843578009314456e-09	0.7386300217308965	15.395189738050403	6.673550601021816e-13
56	6.6785694752269364e-09	0.7386300217308965	15.395189738050403	3.7780889527994077e-13
57	4.740102199640717e-09	0.7386300217308965	15.395189738050403	2.3581137043038325e-13
58	4.09236833309734e-09	0.7386300217308965	15.395189738050403	1.6087131626818518e-13
59	2.0612861417745876e-09	0.7386300217308965	15.395189738050403	8.737455203799982e-14
60	2.0612861417745876e-09	0.7386300217308965	15.395189738050403	7.127631818093505e-14
61	1.5963198540802637e-09	0.7386300217308965	15.395189738050403	5.1514348342607263e-14
62	1.2499110635388888e-09	0.7386300217308965	15.395189738050403	3.8968828164342995e-14
63	1.0957196261429658e-09	0.7386300217308965	15.395189738050403	3.019806626980426e-14
64	9.414556911835348e-10	0.7386300217308965	15.395189738050403	1.9095836023552692e-14
65	8.803624496067641e-10	0.7386300217308965	14.218566668462808	1.5765166949677223e-14
66	7.597829032590653e-10	0.7386300217308965	14.218566668462808	1.3433698597964394e-14
67	6.706897259789457e-10	0.7386300217308965	14.218566668462808	1.0103029524088925e-14
68	4.802418462901414e-10	0.7386300217308965	14.218566668462808	8.881784197001252e-15
69	4.541431675164631e-10	0.7386300217308965	14.218566668462808	7.549516567451064e-15
70	3.766548184458429e-10	0.7386300217308965	14.218566668462808	6.217248937900877e-15
71	3.578242147028732e-10	0.7386300217308965	14.218566668462808	5.10702591327572e-15
72	2.963533862754275e-10	0.7386300217308965	14.133147278259727	4.218847493575595e-15
73	2.716550318027089e-10	0.7386300217308965	11.874693499274693	3.885780586188048e-15
74	2.582655200811246e-10	0.7386300217308965	11.726898301588449	3.552713678800501e-15
75	1.8831347592396241e-10	0.7386300217308965	11.726898301588449	3.1086244689504383e-15
76	1.7520429551609595e-10	0.7386300217308965	11.29698716843597	2.886579864025407e-15
77	1.6604773112049998e-10	0.7386300217308965	11.29698716843597	2.6645352591003757e-15
78	1.5153844845627873e-10	0.7386300217308965	11.27532910973109	2.6645352591003757e-15
79	1.4276346771424642e-10	0.7386300217308965	11.27532910973109	2.55351295663786e-15
80	1.372945090949429e-10	0.7386300217308965	11.113361588072317	2.3314683517128287e-15
81	1.1943501743161278e-10	0.7386300217308965	11.113361588072317	1.9984014443252818e-15
82	1.1229395191492131e-10	0.7386300217308965	10.095526984794718	1.9984014443252818e-15
83	1.0191059107711453e-10	0.7386300217308965	10.095526984794718	1.9984014443252818e-15
84	9.892198171712607e-11	0.7386300217308965	10.073093111912764	1.9984014443252818e-15
85	9.763667652151753e-11	0.7386300217308965	10.073093111912764	1.887379141862766e-15
86	9.523992705595674e-11	0.7386300217308965	8.787088383506346	1.887379141862766e-15
87	9.212752782872258e-11	0.7386300217308965	8.787088383506346	1.7763568394002505e-15
88	9.079204055240098e-11	0.7386300217308965	8.787088383506346	1.7763568394002505e-15
89	8.87870887922304e-11	0.7386300217308965	8.787088383506346	1.6653345369377348e-15
90	8.731348977164544e-11	0.7386300217308965	8.385662757744461	1.6653345369377348e-15
91	8.627654146664554e-11	0.7386300217308965	8.385662757744461	1.6653345369377348e-15
92	8.573863841121465e-11	0.7386300217308965	7.573565960628347	1.6653345369377348e-15
93	8.537526241525484e-11	0.7386300217308965	7.549870212892999	1.6653345369377348e-15
94	8.483103108858359e-11	0.7386300217308965	7.549870212892999	1.6653345369377348e-15
95	8.452749611365107e-11	0.7386300217308965	7.499137840311931	1.6653345369377348e-15
96	8.415246277593269e-11	0.7386300217308965	7.2257377440554595	1.6653345369377348e-15
97	8.396594530779566e-11	0.7386300217308965	7.2257377440554595	1.6653345369377348e-15
98	8.3924978078187e-11	0.7386300217308965	7.056423352782244	1.6653345369377348e-15
99	8.388389982627587e-11	0.7386300217308965	5.871132467388916	1.6653345369377348e-15
100	8.388389982627587e-11	0.7386300217308965	5.871132467388916	1.6653345369377348e-15
0	61.15504302163076	1.0109500513821785	153.80153393517554	98.70933285369703
1	28.873766437865395	1.0109500513821785	147.6344498575235	25.10691438340171
2	20.71059155863973	1.0109500513821785	56.06805705283484	10.784192454861744
3	6.183330217550387	1.0109500513821785	56.06805705283484	6.914352673269424
4	3.802868647786798	1.006477746344237	56.06805705283484	3.9880930729440323
5	2.4669365867883704	1.006477746344237	56.06805705283484	2.2468105875766637
6	1.317994444306676	1.006477746344237	49.49740672230234	1.6841781943515415
7	1.1362611774232687	0.9828430774321061	49.49740672230234	1.3044680358638112
8	1.0855432068046633	0.9413139767737373	44.004565732438174	1.1332254592173663
9	1.0549852025139739	0.8424596071534858	38.40574521624037	0.7998220772096729
10	1.0391659992332962	0.8424596071534858	24.250370121049624	0.5447512634302827
11	0.9507055048410044	0.8424596071534858	24.25036451197383	0.31774569643449935
12	0.8407555783194731	0.8424596071534858	20.897573672602288	0.2784572145313553
13	0.7905102749517998	0.8424596071534858	20.897573672602288	0.22506353386415867
14	0.7506076434611229	0.82061713246579	20.897573672602288	0.22506353386415867
15	0.7456737188965739	0.82061713246579	20.897573672602288	0.215943327202769
16	0.7256290861104584	0.82061713246579	15.724089005601122	0.20758049585761906
17	0.6392106314264083	0.82061713246579	15.724089005601122	0.1825280516236636
18	0.5139436644322016	0.82061713246579	15.724089005601122	0.16730904772725208
19	0.4690815331385202	0.82061713246579	15.724089005601122	0.15652477242816554
20	0.272085529112563	0.82061713246579	15.724089005601122	0.12929395726876503
21	0.14636300601472552	0.82061713246579	15.724089005601122	0.12929395726876503
22	0.08455008450988633	0.82061713246579	15.724089005601122	0.11267860474298885
23	0.05346243897262959	0.7970225514193028	15.724089005601122	0.09758873631082632
24	0.02901610616738126	0.7592998655264085	14.889967297962723	0.09758873631082632
25	0.01447240873234723	0.7592998655264085	14.406447169399545	0.09758873631082632
26	0.002343236793010184	0.7592998655264085	14.406447169399545	0.0764330851638737
27	0.002343236793010184	0.7592998655264085	14.406447169399545	0.056509007800681466
28	0.0006072054609598254	0.7568790212414466	14.406447169399545	0.04430280832871236
29	0.00044705586192994584	0.7568790212414466	14.406447169399545	0.03871811557234406
30	0.0001957116384888602	0.7568790212414466	14.406447169399545	0.02217710871136247
31	9.1400491551763e-05	0.7568790212414466	14.406447169399545	0.007394924462813535
32	5.011418915434884e-05	0.7568790212414466	14.406447169399545	0.0029579827484192966
33	2.2657018239002902e-05	0.7568790212414466	14.406447169399545	0.002129446779473909
34	1.0817454304645757e-05	0.7568790212414466	14.368947732044084	0.0007210761028300094
35	6.3109817070028384e-06	0.7568790212414466	14.368947732044084	0.0005705885014006817
36	2.8230989769229e-06	0.7568790212414466	12.772274112218119	0.0003575009336125312
37	1.1823637073860027e-06	0.7568790212414466	12.772274112218119	0.0001675075754588029
38	7.892263200748317e-07	0.7568790212414466	12.772274112218119	8.853111853279749e-05
39	2.2102310093252697e-07	0.7469763536100764	12.518434069796987	3.765904407160292e-05
40	1.9253163074939295e-07	0.7220694520010871	12.417568354988585	2.187677703380242e-05
41	1.0467448219309006e-07	0.7220694520010871	11.48893626483525	8.169187275752776e-06
42	5.181941420406844e-08	0.7220694520010871	11.48893626483525	4.851867385302633e-06
43	2.6477894543575076e-08	0.7220694520010871	11.48893626483525	2.3743743019499775e-06
44	1.3987294544826057e-08	0.7220694520010871	11.488935800715222	8.00210714690941e-07
45	8.813792140571763e-09	0.7220694520010871	11.488935800715222	3.75057225387998e-07
46	6.49957487830477e-09	0.7220694520010871	11.488935800715222	2.2844883762473955e-07
47	4.315047874570155e-09	0.7220694520010871	11.488678795893385	9.805349121538853e-08
48	1.5947053677578538e-09	0.7220694520010871	11.141781097773272	4.4378900776465e-08
49	1.4052429220257068e-09	0.7220694520010871	11.141781097773272	2.3696297923869736e-08
50	9.089881070067918e-10	0.7220694520010871	11.141781097773272	2.3696297923869736e-08
51	3.2488156609389307e-10	0.7220694520010871	11.141781097773272	1.318494013968774e-08
52	3.2488156609389307e-10	0.7220694520010871	11.141781097773272	7.331334428428704e-09
53	2.195119641612564e-10	0.7220694520010871	11.101789866327405	3.000159121135937e-09
54	1.5544177056625585e-10	0.7220694520010871	11.023491592470101	1.8324844974770826e-09
55	1.0380707404777922e-10	0.7220694520010871	11.022221527329222	1.2177430175341897e-09
56	9.63785717900123e-11	0.7220694520010871	11.022221527329222	8.167018172855478e-10
57	8.286538122348475e-11	0.7220694520010871	10.027427808526232	5.048288453934902e-10
58	7.709277660694625e-11	0.7220694520010871	10.027427808526232	3.9881342672742903e-10
59	5.7557070221037065e-11	0.7220694520010871	10.01184611349535	2.284007427633128e-10
60	5.193789842650176e-11	0.7220694520010871	10.01184611349535	1.7333001700592376e-10
61	2.6124102880942246e-11	0.7220694520010871	10.01184611349535	1.0276501871686605e-10
62	2.6124102880942246e-11	0.6940173534367295	10.01184611349535	6.162903520845475e-11
63	1.790156911596341e-11	0.6940173534367295	10.01184611349535	4.535372077896227e-11
64	1.3295142764491175e-11	0.6940173534367295	10.01184611349535	2.8180568989455423e-11
65	1.255040515957262e-11	0.6940173534367295	10.01184611349535	2.272426691263263e-11
66	1.102518076834258e-11	0.6940173534367295	10.01184611349535	1.4389045510654341e-11
67	9.810374734797733e-12	0.6940173534367295	10.01184611349535	1.1320833159800259e-11
68	9.231948538968027e-12	0.6940173534367295	9.020620014330447	9.335754391770479e-12
69	7.90900678282469e-12	0.6940173534367295	9.020620014330447	7.587486194893245e-12
70	7.400302592941443e-12	0.6940173534367295	9.020620014330447	7.16582349014061e-12
71	7.130407375655068e-12	0.6940173534367295	9.020620014330447	6.176392730594671e-12
72	6.317169010117141e-12	0.6940173534367295	9.020620014330447	5.260458735278917e-12
73	5.683564729963564e-12	0.6776900021604038	9.017628991512026	4.755196236772008e-12
74	4.7202242114963155e-12	0.6776900021604038	8.917777889532449	4.423794663921399e-12
75	4.5856651809117466e-12	0.6776900021604038	8.917777889532449	4.016564858488891e-12
76	3.928635194938579e-12	0.6776900021604038	8.917777889532449	3.718247931772112e-12
77	2.967293077915656e-12	0.6776900021604038	8.917777889532449	3.5218494787159216e-12
78	2.8119728767705965e-12	0.6776900021604038	8.917777889532449	3.204991827487902e-12
79	2.7605695507304517e-12	0.6776900021604038	8.8801703819973	2.957634137601417e-12
80	2.6647573037053007e-12	0.6776900021604038	8.821589214302048	2.710498492319857e-12
81	2.4814594823396874e-12	0.6776900021604038	8.821589214302048	2.5650592760939617e-12
82	2.3072654897760003e-12	0.6776900021604038	7.699087279253669	2.3716584252042594e-12
83	2.245426067304379e-12	0.6776900021604038	7.699087279253669	2.1949109196839345e-12
84	2.168931700907706e-12	0.6776900021604038	7.699087279253669	2.1259660698547123e-12
85	2.032041201971424e-12	0.6776900021604038	7.699087279253669	2.0060619831951954e-12
86	1.911470981497132e-12	0.6776900021604038	7.699087279253669	1.958877504648626e-12
87	1.911470981497132e-12	0.6776900021604038	7.699087279253669	1.9203527656941333e-12
88	1.8519630273772236e-12	0.6776900021604038	7.699087279253669	1.864064458345638e-12
89	1.8102186416513177e-12	0.6776900021604038	7.699087279253669	1.8350876374029212e-12
90	1.7952306308188781e-12	0.6776900021604038	7.699087279253669	1.8112178423734804e-12
91	1.7820189768258388e-12	0.6776900021604038	7.699087279253669	1.7932322293745528e-12
92	1.780575686893826e-12	0.6776900021604038	7.699087279253669	1.758815315611173e-12
93	1.762923140802286e-12	0.6776900021604038	7.699087279253669	1.7571499810742353e-12
94	1.754929535024985e-12	0.6776900021604038	7.699087279253669	1.7447154831984335e-12
95	1.7527090889757346e-12	0.6776900021604038	7.699087279253669	1.7332801860447944e-12
96	1.7459367285255212e-12	0.6776900021604038	7.699087279253669	1.7286172493413687e-12
97	1.7459367285255212e-12	0.6776900021604038	7.699087279253669	1.723732268033018e-12
98	1.7454926393156711e-12	0.6776900021604038	7.699087279253669	1.7225110227059304e-12
99	1.7447154831984335e-12	0.6776900021604038	7.699087279253669	1.7221779557985428e-12
100	1.7447154831984335e-12	0.6776900021604038	7.699087279253669	1.7221779557985428e-12
0	101.57365511127648	1.020611005843894	116.53335979039188	128.6861372514702
1	38.81659404620658	1.0100340500272367	116.53335979039188	38.56077044927328
2	8.26804103813967	1.0100340500272367	116.53335979039188	20.333033903732083
3	7.417355897686722	1.0022151842449458	116.53335979039188	9.000446963618524
4	4.154547115123282	0.8701803773505438	109.40633320365222	5.831293769443253
5	2.5160962826041384	0.8701803773505438	95.02810325283814	2.200162837658495
6	1.635479621448158	0.8701803773505438	73.03111330325655	1.2405281951748135
7	1.0617295132206594	0.8701803773505438	68.48009745496881	0.9173111553667781
8	0.9094243498577742	0.8701803773505438	61.89685630144173	0.9173111553667781
9	0.9094243498577742	0.8701803773505438	57.36380374391805	0.7379273942044948
10	0.8740590646137381	0.8701803773505438	52.99259668552686	0.7379273942044948
11	0.8057766778777009	0.8701803773505438	48.441695565374836	0.5501486667736918
12	0.7419179068267392	0.8701803773505438	39.140581953606485	0.5501486667736918
13	0.7336734300309748	0.8701803773505438	32.520811676649515	0.5501486667736918
14	0.7291989238190084	0.8701803773505438	32.520811676649515	0.3077138948079008
15	0.7291989238190084	0.8701803773505438	32.520811676649515	0.19421256092514239
16	0.7291989238190084	0.8701803773505438	32.520811676649515	0.13140440311258628
17	0.7291989238190084	0.8701803773505438	32.520811676649515	0.10956467855272856
18	0.7291989238190084	0.8701803773505438	32.520811676649515	0.07496165711331793
19	0.7238441935963686	0.8701803773505438	32.520811676649515	0.055647441924882135
20	0.7238441935963686	0.8701803773505438	32.520811676649515	0.03610641990588648
21	0.7180715179307728	0.8701803773505438	32.520811676649515	0.014985974018579373
22	0.7066128020223674	0.8701803773505438	31.953500070219302	0.0068463751040378495
23	0.7066128020223674	0.8701803773505438	30.493342173455122	0.0019709289569946886
24	0.7066128020223674	0.8463712230110786	30.479964663372474	0.0008747372218248506
25	0.7063540413704671	0.8463712230110786	30.479964663372474	0.0005235689267776289
26	0.7063540413704671	0.8463712230110786	30.479964663372474	0.00026495298345818874
27	0.6933749683391786	0.8463712230110786	30.479964663372474	0.00010615508250166883
28	0.6933456061600956	0.8463712230110786	30.479964663372474	3.9182354934386154e-05
29	0.6865731218322769	0.8463712230110786	30.479964663372474	1.4552085882746368e-05
30	0.6865731218322769	0.8463712230110786	30.479964663372474	8.159760928161397e-06
31	0.6865731218322769	0.8463712230110786	30.479964663372474	5.604229146971562e-06
32	0.6862579882110628	0.8463712230110786	30.07372262597619	2.011656303202436e-06
33	0.6862579882110628	0.8463712230110786	29.244117322622422	1.1199993236177264e-06
34	0.6862579882110628	0.8463712230110786	29.23045966214253	5.62507096790732e-07
35	0.6862579882110628	0.8463712230110786	28.876102280066895	2.3689937433957198e-07
36	0.6862579882110628	0.8321317556882097	28.876102280066895	1.1201794780646424e-07
37	0.6861069439198666	0.8321317556882097	28.876102280066895	3.3317451575420876e-08
38	0.6861069439198666	0.8321317556882097	27.073268223211578	1.357801659995772e-08
39	0.6860733484287821	0.8321317556882097	27.03398842249222	2.7726526630189596e-09
40	0.6860733484287821	0.8321317556882097	24.783252577523253	1.4090373312569682e-09
41	0.6860733484287821	0.8321317556882097	24.712440616633025	4.916982376812484e-10
42	0.6860733484287821	0.8321317556882097	24.712440616633025	2.1867574417910873e-10
43	0.6860733484287821	0.8321317556882097	24.331778350620013	7.167999527268876e-11
44	0.6860733484287821	0.8321317556882097	24.26041837089807	2.2329138538168536e-11
45	0.6860733484287821	0.8321317556882097	24.260384561661922	6.283640274773461e-12
46	0.6860733484287821	0.8321317556882097	24.260384561661922	4.789946217442775e-12
47	0.6859523888051036	0.8320239563376183	23.496060734331454	1.7552626019323725e-12
48	0.6859523888051036	0.8320239563376183	22.155347342320336	5.211386877590485e-13
49	0.6859523888051036	0.8320239563376183	22.155347342320336	3.1874503036988244e-13
50	0.6859523888051036	0.8320239563376183	22.155347342320336	1.5265566588595902e-13
51	0.6859523888051036	0.8320239563376183	22.155347342320336	3.8191672047105385e-14
52	0.6859523888051036	0.8320239563376183	22.155347342320336	1.2323475573339238e-14
53	0.6858975565592872	0.8320239563376183	22.15532854877044	4.3298697960381105e-15
54	0.6858975565592872	0.8320239563376183	22.15532854877044	3.885780586188048e-15
55	0.6858975565592872	0.8320239563376183	22.15532854877044	1.887379141862766e-15
56	0.6858975565592872	0.8320239563376183	22.15532854877044	1.887379141862766e-15
57	0.6858975565592872	0.8320239563376183	21.034885263241893	1.2212453270876722e-15
58	0.6858975565592872	0.8320239563376183	21.034885263241893	7.771561172376096e-16
59	0.6858975565592872	0.8320239563376183	21.034885263241893	5.551115123125783e-16
60	0.6858975565592872	0.8320239563376183	21.034885263241893	4.440892098500626e-16
61	0.6858975565592872	0.8320239563376183	21.034885263241893	3.3306690738754696e-16
62	0.6858975565592872	0.8320239563376183	21.034885263241893	2.220446049250313e-16
63	0.6858297588315937	0.8320239563376183	21.034885263241893	2.220446049250313e-16
64	0.6858297588315937	0.8320239563376183	20.85871637473424	1.1102230246251565e-16
65	0.6858297588315937	0.8320239563376183	20.85871637473424	1.1102230246251565e-16
66	0.6858297588315937	0.8320239563376183	20.85871637473424	0.0
67	0.6858297588315937	0.8320239563376183	20.85871637473424	0.0
68	0.6858297588315937	0.8320239563376183	20.85871637473424	0.0
69	0.6857999757264073	0.8320239563376183	20.416388621288707	0.0
70	0.6857999757264073	0.8320239563376183	20.09029444996538	0.0
71	0.6857999757264073	0.8320239563376183	19.438052274271442	0.0
72	0.6857999757264073	0.8320239563376183	19.438052274271442	0.0
73	0.6857999757264073	0.8320239563376183	19.438052274271442	0.0
74	0.6857999757264073	0.8320239563376183	19.287158236987118	0.0
75	0.6857999757264073	0.8320239563376183	19.287158236987118	0.0
76	0.6857999757264073	0.8320239563376183	19.00384281414388	0.0
77	0.6857999757264073	0.8320239563376183	18.09072485981896	0.0
78	0.6857999757264073	0.8320239563376183	18.09072485981896	0.0
79	0.6857533988652578	0.8320239563376183	18.09072485981896	0.0
80	0.6857533988652578	0.8320239563376183	17.622269763701073	0.0
81	0.6857533988652578	0.8320239563376183	17.622269763701073	0.0
82	0.6857533988652578	0.8320239563376183	17.622269763701073	0.0
83	0.6857353005657203	0.8320239563376183	16.825751232188946	0.0
84	0.6857353005657203	0.8320239563376183	16.82319330105684	0.0
85	0.6857353005657203	0.8320239563376183	16.81782433455537	0.0
86	0.5437969701566852	0.8320239563376183	16.706775469197225	0.0
87	0.5399843208538595	0.8320239563376183	16.376578844552384	0.0
88	0.5399843208538595	0.8320239563376183	15.49295088977886	0.0
89	0.5392645132381728	0.8320239563376183	15.49295088977886	0.0
90	0.5392645132381728	0.8320239563376183	15.49295088977886	0.0
91	0.5388758109000077	0.8320239563376183	14.208985906234405	0.0
92	0.46654084490251846	0.8320239563376183	14.208985906234405	0.0
93	0.439093938454703	0.8320239563376183	14.196159533401763	0.0
94	0.38140296934545526	0.8320239563376183	13.373367282679684	0.0
95	0.38140296934545526	0.8320239563376183	13.373367282679684	0.0
96	0.37991564638868824	0.8320239563376183	13.373367282679684	0.0
97	0.31669659259072136	0.8320239563376183	13.373367282679684	0.0
98	0.3015458232569572	0.8320239563376183	13.373367282679684	0.0
99	0.2860320695745824	0.8320239563376183	13.373367282679684	0.0
100	0.2860320695745824	0.8320239563376183	13.373367282679684	0.0
