# Supplementary material for: An improved genetic algorithm and its application in neural network adversarial attack
Source: PLoS One. 2022 May 5;17(5):e0267970. doi: 10.1371/journal.pone.0267970 (PMC9070932; doi:10.1371/journal.pone.0267970)
Supplement: S1 Data — (ZIP) [file pone.0267970.s001.zip › data3/11_100.csv]

	GWO	PSO	SGA	IGA
0	2415.0151125652505	1.3721048311894026	2374.9970636432186	2381.2343022129876
1	961.2699238036183	1.3721048311894026	2343.8930860638548	888.7168219950953
2	559.1559713346242	1.3721048311894026	2176.96766697001	618.3390797844314
3	442.09701429857694	1.3490019723824456	2176.96766697001	183.6600200191758
4	160.18356799611576	1.3350521194545222	2080.324075654676	110.7634333418318
5	71.3481273930505	1.3350521194545222	2072.3706554982386	46.55306836229296
6	29.606227821930755	1.3350521194545222	2001.6871865811966	9.822535160721023
7	15.708538096411118	1.3350521194545222	1922.8302634369663	4.546382443445365
8	6.210237386488902	1.3350521194545222	1922.8302634369663	2.743442296075621
9	4.7676187495692055	1.3350521194545222	1812.3950465369758	1.7405747318074534
10	2.366659043479537	1.3350521194545222	1768.2087738490093	1.1531679631465146
11	1.6587125770574773	1.3350521194545222	1767.5463410212762	1.1176277546409528
12	1.2295230480100805	1.3350521194545222	1653.122768982129	1.0094129164580705
13	1.0659602732417632	1.3350521194545222	1584.6805540440412	0.9245705349509238
14	1.0502855287428607	1.3350521194545222	1584.6805540440412	0.6194338326851354
15	1.0103956841383839	1.3350521194545222	1541.7481217423074	0.3474702497211932
16	0.6299262306993788	1.3350521194545222	1466.4309293980189	0.1676390305697225
17	0.3363086741090978	1.3350521194545222	1446.7945902954755	0.04746531910162466
18	0.2361734167936328	1.3350521194545222	1443.872276475519	0.012575991247703255
19	0.04872955801958967	1.3350521194545222	1443.872276475519	0.006294078106753864
20	0.03824433312388553	1.3350521194545222	1443.872276475519	0.0036075716846255546
21	0.022620809349126136	1.3350521194545222	1442.534504529446	0.0009286974613971211
22	0.011037313979570196	1.3350521194545222	1391.5356419026116	0.0007103234021113014
23	0.006699335487788338	1.3350521194545222	1391.4645539609805	3.2364525795802734e-05
24	0.0033866703516458596	1.3350521194545222	1353.6808028499904	3.2364525795802734e-05
25	0.0024464912290291796	1.3350521194545222	1334.9056711517053	1.2201756528495977e-05
26	0.0009423833120589808	1.3350521194545222	1334.9056711517053	7.1319101665467954e-06
27	0.0006120887191558566	1.3350521194545222	1334.9056711517053	2.5837194750355508e-06
28	0.00023422592488109295	1.3350521194545222	1334.9056711517053	1.0469691154035843e-06
29	0.00012155000608771171	1.3350521194545222	1331.6348548414721	7.364500062001511e-07
30	4.438609354107115e-05	1.3350521194545222	1299.6121336658903	2.83199045547633e-07
31	1.9615137950235173e-05	1.3350521194545222	1248.4074815303443	1.0891053281447682e-07
32	1.026399749182172e-05	1.3350521194545222	1230.1526646271016	7.269307122914626e-08
33	3.979502102069432e-06	1.3350521194545222	1213.9817748051653	2.3860355913285503e-08
34	2.2922201173836143e-06	1.3350521194545222	1205.1079865001016	8.735422940553406e-09
35	5.385864022544595e-07	1.3350521194545222	1205.089727335467	2.9294940917523604e-09
36	4.96874706046313e-07	1.3350521194545222	1164.054593675871	1.6409572589637378e-09
37	1.6209499031916152e-07	1.3350521194545222	1163.6113487436226	8.110018212548198e-10
38	7.345214891874008e-08	1.3350521194545222	1131.7159317136225	3.6762581867577637e-10
39	5.460987517746929e-08	1.3350521194545222	1131.7159317136225	1.9032742049063245e-10
40	3.044856122791373e-08	1.3350521194545222	1131.7159317136225	1.6424550608462596e-10
41	1.5943447229105345e-08	1.3350521194545222	1121.5069129464919	8.67454996722472e-11
42	8.955655550479946e-09	1.3350521194545222	1103.7880577096907	5.6725180108685436e-11
43	6.4467572391535555e-09	1.3350521194545222	1093.6218223094343	3.6203928743816505e-11
44	4.059256486499407e-09	1.3350521194545222	1092.3399967697271	1.6669665647839338e-11
45	2.146703037553266e-09	1.3297393253061918	1087.986909112677	9.166001291305292e-12
46	1.7198905633009076e-09	1.3259203707012552	1087.986909112677	5.400457858684149e-12
47	1.2095562329506038e-09	1.3259203707012552	1087.181229598517	3.736011500166114e-12
48	7.3459327509795e-10	1.3259203707012552	1086.0745058826963	1.7985612998927536e-12
49	5.570629513229619e-10	1.3259203707012552	1075.5951630915745	1.3014034294656085e-12
50	4.121080143804079e-10	1.3259203707012552	1068.875608181765	7.888134589961737e-13
51	3.326569020245529e-10	1.3259203707012552	1065.582009826094	5.074829445561591e-13
52	2.500765150514894e-10	1.3259203707012552	1061.3191688367601	2.2881696537524476e-13
53	2.0940538192348868e-10	1.3259203707012552	1022.2232780385569	2.0949908474676704e-13
54	1.4691592387094943e-10	1.3259203707012552	1022.2232780385569	1.5010215292932116e-13
55	1.1515211006951631e-10	1.3259203707012552	1022.2232780385569	1.0291767438275201e-13
56	8.808154206008112e-11	1.3259203707012552	1022.2232780385569	7.083222897108499e-14
57	5.939582159442125e-11	1.3259203707012552	1022.2232780385569	4.785061236134425e-14
58	4.862998892463111e-11	1.3259203707012552	1022.2232780385569	2.7644553313166398e-14
59	3.221400923791862e-11	1.3259203707012552	1014.3152842395281	1.7763568394002505e-14
60	2.7716273720557183e-11	1.3259203707012552	1014.3152842395281	1.2878587085651816e-14
61	1.4260370662100286e-11	1.3259203707012552	1014.3152842395281	9.658940314238862e-15
62	1.1713741088215102e-11	1.3259203707012552	1014.3152842395281	7.993605777301127e-15
63	9.813261314661759e-12	1.3259203707012552	974.2968080708359	6.217248937900877e-15
64	6.881939462743958e-12	1.3259203707012552	974.2968080708359	4.884981308350689e-15
65	4.524602914557363e-12	1.3259203707012552	974.2968080708359	4.107825191113079e-15
66	4.225841898630733e-12	1.3259203707012552	958.9464622571661	3.219646771412954e-15
67	4.0036862714032395e-12	1.3259203707012552	949.8199887137699	2.55351295663786e-15
68	3.521960501018384e-12	1.3259203707012552	945.7276912294152	2.1094237467877974e-15
69	3.2096547641913276e-12	1.3259203707012552	933.0357620848422	1.6653345369377348e-15
70	2.8199664825478976e-12	1.3259203707012552	925.8693650616726	1.5543122344752192e-15
71	2.4557023081683838e-12	1.3259203707012552	925.854459008031	1.3322676295501878e-15
72	2.2308821456817896e-12	1.3259203707012552	905.3369199070986	1.2212453270876722e-15
73	2.011169009108471e-12	1.3259203707012552	888.8025931445043	8.881784197001252e-16
74	1.6661116930549724e-12	1.3259203707012552	880.0633932216485	7.771561172376096e-16
75	1.5514256546111937e-12	1.3259203707012552	864.2337824770636	7.771561172376096e-16
76	1.4616086119190186e-12	1.3259203707012552	860.2614240598741	7.771561172376096e-16
77	1.3763434836278066e-12	1.3259203707012552	853.5467123475884	7.771561172376096e-16
78	1.3158363287857355e-12	1.3259203707012552	853.5467121661002	7.771561172376096e-16
79	1.237121516339812e-12	1.3259203707012552	824.4926444261964	7.771561172376096e-16
80	1.145639139110699e-12	1.3259203707012552	824.4926444261964	7.771561172376096e-16
81	1.056710274838224e-12	1.3259203707012552	824.4926444261964	7.771561172376096e-16
82	9.704459458248493e-13	1.3259203707012552	824.4926444261964	7.771561172376096e-16
83	9.314771176605063e-13	1.3259203707012552	824.4926444261964	7.771561172376096e-16
84	8.951728247552637e-13	1.3259203707012552	824.4926444261964	7.771561172376096e-16
85	8.238965065743287e-13	1.3259203707012552	824.4926444261964	7.771561172376096e-16
86	7.952527525389996e-13	1.3259203707012552	805.2037480643933	7.771561172376096e-16
87	7.774891841449971e-13	1.3259203707012552	799.1026698937882	7.771561172376096e-16
88	7.642775301519578e-13	1.3259203707012552	787.4956430491211	7.771561172376096e-16
89	7.501776977392183e-13	1.3259203707012552	787.4956430491211	7.771561172376096e-16
90	7.365219545363288e-13	1.3259203707012552	787.4956430491211	7.771561172376096e-16
91	7.301936832959655e-13	1.3259203707012552	787.4956430491211	7.771561172376096e-16
92	7.256417688950023e-13	1.3259203707012552	775.2182357614078	7.771561172376096e-16
93	7.143174940438257e-13	1.3259203707012552	775.2182357614078	7.771561172376096e-16
94	7.099876242477876e-13	1.3259203707012552	774.3745187760059	7.771561172376096e-16
95	7.066569551739121e-13	1.3259203707012552	774.3745187760059	7.771561172376096e-16
96	7.035483307049617e-13	1.3259203707012552	761.990871909709	7.771561172376096e-16
97	7.014389069581739e-13	1.3259203707012552	761.990871909709	7.771561172376096e-16
98	7.006617508409363e-13	1.3259203707012552	753.4428158366158	7.771561172376096e-16
99	7.005507285384738e-13	1.3259203707012552	752.4372279926627	7.771561172376096e-16
100	7.003286839335487e-13	1.3259203707012552	735.3020064073042	7.771561172376096e-16
0	2575.81340350156	1.3695081268187363	2394.9052197860615	2473.7757126885285
1	797.7812238293902	1.3695081268187363	2394.9052197860615	821.767952443648
2	326.2296750467995	1.3695081268187363	2393.3509239194523	479.4091771547669
3	211.5238535432578	1.3472492766113635	2317.6350837297473	152.6724236729231
4	121.93370353133662	1.3472492766113635	2317.6350837297473	115.85981566122595
5	35.792962486196494	1.3472492766113635	2240.061953726254	48.66052300951657
6	13.581700137854215	1.3472492766113635	2240.061953726254	40.445601001470514
7	10.101774946328925	1.3472492766113635	2092.118640645144	19.496873644313883
8	6.157252943476898	1.3472492766113635	2092.118640645144	9.146326787132947
9	4.737404515946945	1.3472492766113635	2076.2511178501895	4.059233651188897
10	2.946078578419585	1.341587304631307	1971.8300552901603	1.798402436542394
11	1.4109054417296902	1.341587304631307	1867.2271513725968	1.3873406913604696
12	1.2257077193189354	1.330835814780682	1816.1838079479453	1.0957522231122874
13	1.1302092066907186	1.3287460624331322	1696.3611485714214	1.0137860345295058
14	1.0739041562764737	1.3287460624331322	1696.3609393709837	0.60375491546021
15	1.03586611013001	1.3287460624331322	1675.6117692325472	0.10718688568027224
16	0.7836128387724706	1.3287460624331322	1610.4990063902826	0.10632130858534494
17	0.5335090045632933	1.3287460624331322	1610.4990063902826	0.03818739678252914
18	0.35609646915978843	1.3287460624331322	1610.4990063902826	0.013970024474615705
19	0.21050916281226506	1.3287460624331322	1578.4708331185852	0.009033554806370692
20	0.052896777030620123	1.3287460624331322	1563.6647807795446	0.006079490980000379
21	0.030578744030263505	1.3287460624331322	1475.3666298842288	0.0021181587025767
22	0.017944946877840207	1.3287460624331322	1409.3350761678805	0.0008220365103684957
23	0.006569643424400917	1.3287460624331322	1409.3350761678805	0.00038650770045867144
24	0.004146067023228173	1.3287460624331322	1409.3350761678805	7.163224867223761e-05
25	0.0014005141856830994	1.3287460624331322	1409.3350761678805	5.1748625362613154e-05
26	0.0008637981707518838	1.3287460624331322	1351.6724074355222	1.6418744841484312e-05
27	0.00014281943763616578	1.3287460624331322	1350.7340524479707	1.0430133277283815e-05
28	0.0001121125824784519	1.3287460624331322	1337.5065463333306	4.770820298150014e-06
29	2.1256460756347018e-05	1.3287460624331322	1337.5065463333306	2.1456267716990496e-06
30	2.1256460756347018e-05	1.3287460624331322	1337.5065463333306	9.131522314964613e-07
31	6.574334671549664e-06	1.3287460624331322	1337.5065463333306	5.261089776054106e-07
32	2.562416673734802e-06	1.3287460624331322	1267.1258178333933	2.573234005875946e-07
33	1.6956467325801583e-06	1.3287460624331322	1210.0602654529944	1.746369936439507e-07
34	1.331167116869203e-06	1.3287460624331322	1210.0602654529944	7.468678286937092e-08
35	8.010080043696632e-07	1.3287460624331322	1202.9515509493597	2.229147699761569e-08
36	4.113926249660338e-07	1.3287460624331322	1198.8090520898436	1.1242902941965838e-08
37	2.8311829303184766e-07	1.3287460624331322	1148.6724281225445	6.871563207333509e-09
38	1.874806849766486e-07	1.3287460624331322	1145.3138515039723	1.9867825162833697e-09
39	1.1716343006895613e-07	1.3287460624331322	1145.3138515039723	1.2808161198307744e-09
40	7.510166000201934e-08	1.3287460624331322	1145.3138515039723	3.2194202859159304e-10
41	6.667142693483896e-08	1.3287460624331322	1115.9063563279228	1.4240775225715652e-10
42	4.045359591753339e-08	1.3287460624331322	1115.3277794994783	8.695533182390136e-11
43	3.364203160494128e-08	1.3287460624331322	1106.33059030064	5.343792075507281e-11
44	2.2645546327026977e-08	1.3287460624331322	1106.33059030064	3.48551187911994e-11
45	1.637933921827539e-08	1.3287460624331322	1091.5233753042705	2.468070192662708e-11
46	1.030069829432989e-08	1.3287460624331322	1062.0227546357269	1.5660361896152608e-11
47	7.599837092975292e-09	1.3287460624331322	1046.589468456047	5.15953946234049e-12
48	4.197129088723273e-09	1.3287460624331322	1046.589468456047	4.92961227394062e-12
49	3.5431459988188863e-09	1.3287460624331322	1021.6143999824154	2.3869795029440866e-12
50	2.3613607735839537e-09	1.3287460624331322	1004.934179961044	1.279976125090343e-12
51	1.5582363177557568e-09	1.3287460624331322	1004.934179961044	7.966960424710123e-13
52	1.4338362719357178e-09	1.3287460624331322	996.0030837732352	2.4202861936828413e-13
53	8.950903351845341e-10	1.3287460624331322	996.0030837732352	1.5931700403370996e-13
54	6.35825170292037e-10	1.3287460624331322	996.0030837732352	1.0835776720341528e-13
55	2.925382158736056e-10	1.3287460624331322	992.8476030801564	5.706546346573305e-14
56	2.925382158736056e-10	1.3287460624331322	941.4929480071689	5.395683899678261e-14
57	2.1726520582632247e-10	1.3287460624331322	941.4929480071689	2.3869795029440866e-14
58	1.5427603639039944e-10	1.3287460624331322	941.4929480071689	1.887379141862766e-14
59	1.297397744792761e-10	1.3287460624331322	930.955040121564	1.4432899320127035e-14
60	7.05768776754212e-11	1.3287460624331322	930.955040121564	8.215650382226158e-15
61	4.6643910955879164e-11	1.3287460624331322	928.0124778809543	6.8833827526759706e-15
62	2.8930968731799567e-11	1.3287460624331322	928.0124778809543	4.3298697960381105e-15
63	2.6135538178095885e-11	1.3287460624331322	928.0124778809543	2.9976021664879227e-15
64	1.7951085062861694e-11	1.3287460624331322	919.2573942371519	1.887379141862766e-15
65	1.322741915998904e-11	1.3287460624331322	919.2573942371519	1.7763568394002505e-15
66	1.322741915998904e-11	1.3287460624331322	919.2573942371519	1.3322676295501878e-15
67	1.1064815730321698e-11	1.3287460624331322	913.4991284670288	1.1102230246251565e-15
68	8.455458555545192e-12	1.3287460624331322	913.4991284670288	6.661338147750939e-16
69	7.703504500966574e-12	1.3287460624331322	909.0998518183925	6.661338147750939e-16
70	5.7088778149250174e-12	1.3287460624331322	902.9111563823038	5.551115123125783e-16
71	5.250244683452365e-12	1.3287460624331322	902.9111563823038	5.551115123125783e-16
72	4.605538173052537e-12	1.3287460624331322	902.9111563823038	4.440892098500626e-16
73	4.317879387372159e-12	1.3287460624331322	902.9111563823038	4.440892098500626e-16
74	3.88322707323141e-12	1.3287460624331322	902.9111563823038	3.3306690738754696e-16
75	3.499756040525881e-12	1.3287460624331322	902.9111563823038	3.3306690738754696e-16
76	3.2789326809279373e-12	1.3287460624331322	901.6905707832432	3.3306690738754696e-16
77	2.929656517380863e-12	1.3287460624331322	900.2818129100899	3.3306690738754696e-16
78	2.4418245203605693e-12	1.3287460624331322	894.7449345062596	3.3306690738754696e-16
79	2.440714297335944e-12	1.3287460624331322	894.7446194401145	3.3306690738754696e-16
80	2.3138158056212887e-12	1.3287460624331322	892.6443140395023	3.3306690738754696e-16
81	2.2104540420286867e-12	1.3287460624331322	882.4908749319861	3.3306690738754696e-16
82	2.1406210137797643e-12	1.3287460624331322	874.9804770235608	3.3306690738754696e-16
83	1.897038082177005e-12	1.3287460624331322	862.0722406375296	3.3306690738754696e-16
84	1.8597345885495997e-12	1.3287460624331322	861.4071269518382	3.3306690738754696e-16
85	1.8028911696887917e-12	1.3287460624331322	851.4527121300583	3.3306690738754696e-16
86	1.7630341631047486e-12	1.3287460624331322	849.2865104156899	3.3306690738754696e-16
87	1.7035262089848402e-12	1.3287460624331322	839.093935075212	3.3306690738754696e-16
88	1.6986412276764895e-12	1.3287460624331322	833.6557511286968	3.3306690738754696e-16
89	1.638245095136881e-12	1.3287460624331322	833.6557511286968	3.3306690738754696e-16
90	1.6334711361309928e-12	1.3287460624331322	833.6557511286968	3.3306690738754696e-16
91	1.6026069360464135e-12	1.3287460624331322	832.198009187948	3.3306690738754696e-16
92	1.5941692410592623e-12	1.3287460624331322	826.9584290881764	3.3306690738754696e-16
93	1.5808465647637604e-12	1.3287460624331322	824.9582445697724	3.3306690738754696e-16
94	1.5766277172701848e-12	1.3287460624331322	812.5772019791023	3.3306690738754696e-16
95	1.5696333122150463e-12	1.3287460624331322	807.6637276382824	3.3306690738754696e-16
96	1.5696333122150463e-12	1.3287460624331322	807.6637276382824	3.3306690738754696e-16
97	1.5661916208387083e-12	1.3287460624331322	807.6637276382824	3.3306690738754696e-16
98	1.5647483309066956e-12	1.3287460624331322	807.6637276382824	3.3306690738754696e-16
99	1.5647483309066956e-12	1.3287460624331322	800.9601478737168	3.3306690738754696e-16
100	1.5647483309066956e-12	1.3287460624331322	800.9601478737168	3.3306690738754696e-16
0	2376.167633115243	1.3644383987360382	2457.912082336759	2414.5882489564456
1	807.8679191250999	1.3644383987360382	2384.4134680184397	730.8517745289263
2	593.395945825978	1.3644383987360382	2265.4918839533475	282.5966634801966
3	310.48040766972696	1.3407913225386268	1997.5173224503715	221.7268287611463
4	119.33333534237623	1.3407913225386268	1965.547409971793	115.39321305050974
5	77.13038568337723	1.3407913225386268	1869.0838150456098	41.56645906932364
6	35.79813301123961	1.3407913225386268	1869.0341546874224	13.692161358067862
7	16.440873175168157	1.3407913225386268	1860.1708512855491	6.8990764661141695
8	9.91868418839928	1.3407913225386268	1835.4894656360104	3.0905048640474893
9	5.891024805471933	1.3407913225386268	1808.4294939867416	1.958812049775892
10	1.8377138192435458	1.3407913225386268	1790.0276593536978	1.5376455243218254
11	1.683712223818417	1.3407913225386268	1693.679339438862	1.160647709302614
12	1.4389411644479622	1.3407913225386268	1693.679339438862	1.1304267523982587
13	1.0893792082225482	1.3407913225386268	1693.679339438862	1.0297566636478064
14	1.0818130207339498	1.3407913225386268	1676.5035682611417	0.9413514838617573
15	1.0540820278506544	1.3407913225386268	1559.4900215798293	0.6985227996246481
16	1.02742937706037	1.3407913225386268	1517.4970523975376	0.32912853598159797
17	0.9036056599303204	1.3407913225386268	1462.0441512622274	0.14225343607177043
18	0.7467118566066109	1.3407913225386268	1377.3290979234123	0.08499629432726241
19	0.34958798097596044	1.3407913225386268	1377.3290979234123	0.03252844242287389
20	0.34958798097596044	1.3407913225386268	1377.3290979234123	0.010180508007097577
21	0.08268853976730872	1.3407913225386268	1377.3290979234123	0.004041493643079486
22	0.04866827096449855	1.3407913225386268	1357.544697330514	0.001017163685685163
23	0.015672524592844295	1.3407913225386268	1357.544697330514	0.0005049342250610378
24	0.009334739285238758	1.3407913225386268	1357.544697330514	0.00019027690087458637
25	0.004729346565913506	1.3407913225386268	1329.6927635990169	0.00013520686467183296
26	0.003006842581864455	1.3407913225386268	1329.6927635990169	8.802279483799413e-05
27	0.0008545761153101461	1.3407913225386268	1319.756380586755	4.8860368302428014e-05
28	0.0006355663297014091	1.3407913225386268	1257.4303183317882	2.7091597753492458e-05
29	0.00026647298010451514	1.3407913225386268	1244.8933900458303	1.663085607794823e-05
30	0.00011723787420026	1.3407913225386268	1226.9439968404317	7.068095986606515e-06
31	3.780316213963797e-05	1.3407913225386268	1183.5836462782577	3.981787766837996e-06
32	2.0397608340050333e-05	1.3407913225386268	1181.1982759221705	1.474353370500836e-06
33	1.0022018253841303e-05	1.3407913225386268	1175.3158977911414	6.118547395406182e-07
34	5.328985434038813e-06	1.3407913225386268	1132.2383093529008	2.6317550116949917e-07
35	2.7035244665185587e-06	1.3407913225386268	1132.2383093529008	1.1248228548588202e-07
36	1.6230514865434031e-06	1.3407913225386268	1095.4731825960405	2.8673753260655133e-08
37	6.811046033838863e-07	1.3407913225386268	1093.2558594637926	1.1324016724323371e-08
38	4.4793322218072973e-07	1.3407913225386268	1085.6566740685741	4.93732721373874e-10
39	5.31953093796389e-08	1.3407913225386268	1067.9648783704563	8.481415569860928e-11
40	5.31953093796389e-08	1.3407913225386268	1047.7522923794063	2.985134361921382e-11
41	1.8153749059557356e-08	1.3407913225386268	1031.606265935996	1.9624524227879192e-11
42	1.0886228807294174e-08	1.3407913225386268	1023.0195395166347	5.430766947256416e-12
43	4.6453924040790184e-09	1.3407913225386268	1016.555429149503	3.7487790649493036e-12
44	2.2699589985464286e-09	1.3407913225386268	1014.5312267995364	1.0759171331642392e-12
45	2.2699589985464286e-09	1.3407913225386268	1014.5312267995364	8.730793865652231e-13
46	1.6888861420483181e-09	1.3407913225386268	1014.5312267995364	5.762057497804562e-13
47	1.3975450796621658e-09	1.3407913225386268	1004.7305694495012	9.370282327836321e-14
48	1.0968079777740058e-09	1.3407913225386268	1004.7305694495012	9.370282327836321e-14
49	6.939150365425917e-10	1.3407913225386268	1004.7305694495012	5.340172748447003e-14
50	5.388113288873342e-10	1.3407913225386268	996.3119860454689	2.2537527399890678e-14
51	3.506174239831239e-10	1.3407913225386268	985.4052714544355	1.1657341758564144e-14
52	2.1797630367359488e-10	1.3407913225386268	972.4007852020688	8.104628079763643e-15
53	1.9961754471609083e-10	1.3407913225386268	971.2858767835019	5.218048215738236e-15
54	7.590583717131949e-11	1.3407913225386268	969.4152269872221	2.6645352591003757e-15
55	6.848532851932987e-11	1.3407913225386268	954.2715366917674	1.7763568394002505e-15
56	5.3822168943895576e-11	1.3407913225386268	954.2715366917674	1.1102230246251565e-15
57	3.36783934073992e-11	1.3407913225386268	941.555379524199	7.771561172376096e-16
58	2.8911872895776014e-11	1.3407913225386268	926.0561482419181	4.440892098500626e-16
59	2.4628854511377085e-11	1.3407913225386268	904.2337768590426	2.220446049250313e-16
60	1.90644167119558e-11	1.3407913225386268	904.2337768590426	1.1102230246251565e-16
61	1.349798051109019e-11	1.3407913225386268	904.2337768590426	1.1102230246251565e-16
62	1.0714873432959848e-11	1.3407913225386268	904.2337768590426	1.1102230246251565e-16
63	9.591105687434265e-12	1.3407913225386268	904.2337768590426	1.1102230246251565e-16
64	7.84983189561217e-12	1.3407913225386268	878.8839676024618	1.1102230246251565e-16
65	6.257327989089845e-12	1.3407913225386268	873.9911992533649	1.1102230246251565e-16
66	5.5206950122510534e-12	1.3407913225386268	873.9911992533649	1.1102230246251565e-16
67	4.756528504401558e-12	1.3407913225386268	857.8459155423774	1.1102230246251565e-16
68	4.161671007807399e-12	1.3407913225386268	852.9279527453231	1.1102230246251565e-16
69	3.158917571965958e-12	1.3407913225386268	852.9279527453231	1.1102230246251565e-16
70	3.0774272019584714e-12	1.3407913225386268	852.9279527453231	1.1102230246251565e-16
71	2.7441382499659994e-12	1.3407913225386268	852.9279527453231	1.1102230246251565e-16
72	2.4080737404119645e-12	1.3407913225386268	847.1926139350171	1.1102230246251565e-16
73	2.156941292241754e-12	1.3407913225386268	845.8376390099977	1.1102230246251565e-16
74	1.8881562979800037e-12	1.3407913225386268	838.5587247149231	1.1102230246251565e-16
75	1.80899739632423e-12	1.3407913225386268	837.0159416378488	1.1102230246251565e-16
76	1.485811473855847e-12	1.3407913225386268	778.2398853351741	1.1102230246251565e-16
77	1.3034018309099338e-12	1.3407913225386268	777.3712250664122	1.1102230246251565e-16
78	1.2116974090758958e-12	1.3407913225386268	777.3712250664122	1.1102230246251565e-16
79	1.1657341758564144e-12	1.3407913225386268	777.3712250664122	1.1102230246251565e-16
80	1.1213252548714081e-12	1.3407913225386268	774.6905850672648	1.1102230246251565e-16
81	1.0969003483296547e-12	1.3407913225386268	772.784271953778	1.1102230246251565e-16
82	1.0641487691032125e-12	1.3407913225386268	752.0004006563834	1.1102230246251565e-16
83	1.036060126580196e-12	1.3407913225386268	751.7728270059059	1.1102230246251565e-16
84	9.555689572948722e-13	1.3407913225386268	750.6262642483431	1.1102230246251565e-16
85	9.234835118832052e-13	1.3407913225386268	745.0304118890996	1.1102230246251565e-16
86	8.75854944126786e-13	1.3407913225386268	745.0304118890996	1.1102230246251565e-16
87	8.457679001594443e-13	1.3407913225386268	726.17838653367	1.1102230246251565e-16
88	8.375522497772181e-13	1.3407913225386268	696.8539074976843	1.1102230246251565e-16
89	8.307798893270046e-13	1.3407913225386268	696.8539074976843	1.1102230246251565e-16
90	8.232303727595536e-13	1.3407913225386268	696.8539074976843	1.1102230246251565e-16
91	8.161249454019526e-13	1.3407913225386268	696.8539074976843	1.1102230246251565e-16
92	8.096856518591267e-13	1.3407913225386268	696.8539074976843	1.1102230246251565e-16
93	8.079092950197264e-13	1.3407913225386268	696.8539074976843	1.1102230246251565e-16
94	7.999156892424253e-13	1.3407913225386268	691.0848192260944	1.1102230246251565e-16
95	7.970291093783999e-13	1.3407913225386268	684.6292046203293	1.1102230246251565e-16
96	7.918110611626616e-13	1.3407913225386268	682.7724801001118	1.1102230246251565e-16
97	7.918110611626616e-13	1.3407913225386268	680.4511110065012	1.1102230246251565e-16
98	7.913669719528116e-13	1.3407913225386268	659.6450712005409	1.1102230246251565e-16
99	7.912559496503491e-13	1.3407913225386268	659.6450712005409	1.1102230246251565e-16
100	7.912559496503491e-13	1.3407913225386268	659.6450712005409	1.1102230246251565e-16
0	2292.9219676029775	1.3806778363746135	2388.7909314048215	2512.696030098865
1	660.9224660052115	1.3806778363746135	2385.3633332942504	793.4091491500501
2	512.6795605667925	1.3806778363746135	2349.4427613197645	325.83734268255006
3	357.33562414126385	1.3588744724747115	2168.7339363401325	150.44695583783277
4	211.8366363931814	1.3390882004535207	2142.9559576922647	105.27623822284015
5	90.30461444920665	1.3390882004535207	2133.8713853055056	56.48534459282425
6	36.90505696293791	1.3390882004535207	2058.120767880383	20.347544515415183
7	20.050678378593847	1.3390882004535207	1873.7699231952565	14.78622290003084
8	4.268484179358179	1.3390882004535207	1870.0810134963715	8.230499361231086
9	2.6156348781254364	1.3286689257972448	1775.1533046330899	5.072787126949273
10	2.1342817932657123	1.3155208028395773	1775.1533046330899	3.4825804777844724
11	1.5820046766156626	1.3155208028395773	1772.1901000122618	1.8736028909773115
12	1.2281968675905186	1.3155208028395773	1771.7443581206414	1.2651826089276905
13	1.2281968675905186	1.3155208028395773	1764.76337510605	1.163288573617015
14	1.1231286392444781	1.3155208028395773	1743.7690580695569	0.9971671352632461
15	1.0210412509547013	1.3155208028395773	1708.497971907997	0.6892115394686319
16	0.9819737522748856	1.3155208028395773	1660.5411988438377	0.3805207266949664
17	0.20499676573753944	1.3155208028395773	1660.5411988438377	0.13859954207578817
18	0.20499676573753944	1.3155208028395773	1660.5411988438377	0.09759938227524778
19	0.10976109752311791	1.3155208028395773	1643.9803189228135	0.032063946042357294
20	0.026176998645965233	1.3155208028395773	1603.447094990448	0.015437403125801885
21	0.01420361819152638	1.3155208028395773	1563.174743232528	0.003761024367309518
22	0.013741597553969753	1.3155208028395773	1563.174743232528	0.0032132676219449596
23	0.007067111429840289	1.3036950483798606	1563.174743232528	0.0017949198862688975
24	0.00418008656044544	1.3036950483798606	1484.6472044580414	0.0012385950067472784
25	0.0009880653045968302	1.3036950483798606	1484.6472044580414	0.00033474784135079094
26	0.0008883100476169137	1.3036950483798606	1483.9431051542658	0.00017027029964478135
27	0.0004329487203822424	1.3036950483798606	1483.0900999328112	8.091729346038079e-05
28	0.0002198028504510896	1.3036950483798606	1427.9937850956917	3.6691510141073636e-05
29	0.0002118673204639654	1.3036950483798606	1427.9937850956917	1.9742671402145362e-05
30	0.00010910853321721703	1.3036950483798606	1427.9937850956917	1.0340363762351146e-05
31	7.947455589230046e-05	1.3036950483798606	1412.6060858660016	3.6089151350671145e-06
32	4.9912535702412164e-05	1.3036950483798606	1412.6060858660016	6.308008598798764e-07
33	1.118750918216449e-05	1.3036950483798606	1371.2036060188175	5.442385661025284e-07
34	8.093599245029282e-06	1.3036950483798606	1371.2036060188175	2.947082967663661e-07
35	4.892509261500422e-06	1.3036950483798606	1371.2036060188175	1.6301263694451507e-07
36	4.017617584173294e-07	1.3036950483798606	1371.2036060188175	6.516436812376014e-08
37	4.017617584173294e-07	1.3036950483798606	1371.2036060188175	5.767379973597997e-08
38	2.3420678618712998e-07	1.3036950483798606	1371.2036060188175	1.7452056799704962e-08
39	1.088238018587262e-07	1.3036950483798606	1323.825993959026	7.046008110300761e-09
40	7.576013349996913e-08	1.3036950483798606	1323.825993959026	3.6882179532682358e-09
41	2.9110526211795218e-08	1.3036950483798606	1323.825993959026	1.9825660002581458e-09
42	2.125721243473322e-08	1.3036950483798606	1298.124476049301	1.0356380197862336e-09
43	1.1206450212242203e-08	1.3036950483798606	1298.124476049301	4.4327819193057394e-10
44	7.471245400125781e-09	1.3036950483798606	1284.2430985634455	1.954325590247663e-10
45	3.682071092470096e-09	1.3036950483798606	1269.751248055767	1.1261636068127245e-10
46	3.0771764025772086e-09	1.3036950483798606	1224.459054791893	4.5562220662986874e-11
47	1.6284429360524655e-09	1.3036950483798606	1219.8467554097967	2.3069324228686128e-11
48	1.0062849442604715e-09	1.3036950483798606	1203.9192690285422	9.183431792791907e-12
49	6.761047277592525e-10	1.3036950483798606	1191.605282089476	3.330336006968082e-12
50	5.351469267722564e-10	1.3036950483798606	1162.538026403022	1.7877921365538896e-12
51	3.4143021743204827e-10	1.3036950483798606	1153.0045556866169	1.0010881013045037e-12
52	2.9865576678389516e-10	1.3036950483798606	1129.0491226604643	4.853895063661184e-13
53	2.654029218618348e-10	1.3036950483798606	1129.0491226604643	3.5782488083668795e-13
54	1.6615553377619108e-10	1.3036950483798606	1126.2918021531132	1.8629542353210127e-13
55	9.244660592599985e-11	1.3036950483798606	1047.680451615603	1.1435297153639112e-13
56	7.461531392749521e-11	1.3036950483798606	1047.680451615603	7.038813976123492e-14
57	6.317357748031327e-11	1.3036950483798606	1047.680451615603	4.2743586448068527e-14
58	5.218336873724638e-11	1.3036950483798606	1047.680451615603	2.942091015256665e-14
59	3.7458147694735544e-11	1.3036950483798606	1047.674326331234	2.298161660974074e-14
60	2.5758284394328257e-11	1.3036950483798606	988.6872054935747	1.7541523789077473e-14
61	1.989719500272713e-11	1.3036950483798606	987.0614862784369	1.1435297153639112e-14
62	1.5855206036974323e-11	1.3036950483798606	958.0989738054126	9.547918011776346e-15
63	1.2553846850948958e-11	1.3036950483798606	917.0890455660633	5.88418203051333e-15
64	1.0000333894311098e-11	1.3036950483798606	914.8031426022133	3.4416913763379853e-15
65	9.023448654943422e-12	1.3036950483798606	914.8031426022133	2.7755575615628914e-15
66	7.407852109508895e-12	1.3036950483798606	907.7328629875917	2.1094237467877974e-15
67	6.3797855887059995e-12	1.3036950483798606	885.8840555244633	1.887379141862766e-15
68	5.31841237716435e-12	1.3036950483798606	885.8840555244633	1.4432899320127035e-15
69	4.7841730577147246e-12	1.3036950483798606	885.676120812028	8.881784197001252e-16
70	4.2480463591232365e-12	1.3036950483798606	851.64688597331	8.881784197001252e-16
71	3.729128117413438e-12	1.3036950483798606	851.64688597331	6.661338147750939e-16
72	3.483213717458966e-12	1.3036950483798606	851.64688597331	5.551115123125783e-16
73	2.7376989564231735e-12	1.3036950483798606	851.64688597331	4.440892098500626e-16
74	2.713052005276495e-12	1.3036950483798606	851.64688597331	4.440892098500626e-16
75	2.534306098311845e-12	1.3036950483798606	851.64688597331	4.440892098500626e-16
76	2.2390977960640157e-12	1.3036950483798606	851.64688597331	4.440892098500626e-16
77	2.0903279107642447e-12	1.3036950483798606	844.0119066036643	4.440892098500626e-16
78	1.752153977463422e-12	1.3036950483798606	844.0119066036643	4.440892098500626e-16
79	1.6316947792915926e-12	1.3036950483798606	835.9036216899347	4.440892098500626e-16
80	1.351030398666353e-12	1.3036950483798606	835.9036216899347	4.440892098500626e-16
81	1.3432588374939769e-12	1.3036950483798606	835.9036216899347	4.440892098500626e-16
82	1.2471135235614383e-12	1.3036950483798606	831.4890440453529	4.440892098500626e-16
83	1.212585587495596e-12	1.3036950483798606	830.868181007251	4.440892098500626e-16
84	1.1269873922969964e-12	1.3036950483798606	830.868181007251	4.440892098500626e-16
85	1.0925704785336166e-12	1.3036950483798606	823.3239679516956	4.440892098500626e-16
86	1.0925704785336166e-12	1.3036950483798606	823.3239679516956	4.440892098500626e-16
87	1.0577094755603866e-12	1.3036950483798606	815.6367668218427	4.440892098500626e-16
88	1.0443867992648848e-12	1.3036950483798606	815.6367668218427	4.440892098500626e-16
89	1.0302869668521453e-12	1.3036950483798606	813.9983396124136	4.440892098500626e-16
90	1.0228484725871567e-12	1.3036950483798606	813.9983396124136	4.440892098500626e-16
91	1.007416372544867e-12	1.3036950483798606	813.9983396124136	4.440892098500626e-16
92	9.933165401321276e-13	1.3036950483798606	799.0786466853712	4.440892098500626e-16
93	9.851008897499014e-13	1.3036950483798606	799.0786466853712	4.440892098500626e-16
94	9.81992265280951e-13	1.3036950483798606	790.3655600372623	4.440892098500626e-16
95	9.7577501634305e-13	1.3036950483798606	776.3877722009285	4.440892098500626e-16
96	9.736655925962623e-13	1.3036950483798606	775.0785273839332	4.440892098500626e-16
97	9.722223026642496e-13	1.3036950483798606	775.0785273839332	4.440892098500626e-16
98	9.711120796396244e-13	1.3036950483798606	768.642248065043	4.440892098500626e-16
99	9.708900350346994e-13	1.3036950483798606	768.642248065043	4.440892098500626e-16
100	9.708900350346994e-13	1.3036950483798606	768.642248065043	4.440892098500626e-16
0	2255.960181595352	1.3364820949463945	2491.5351380311777	2256.1813474821324
1	889.5522301498833	1.3364820949463945	2491.5351380311777	902.9928484226648
2	367.5416562609559	1.3364820949463945	2279.3067378450824	477.5827910461764
3	256.6598149807461	1.3364820949463945	2231.742091535625	163.98213732398557
4	182.8924119090695	1.3364820949463945	2231.742091535625	67.21877387668923
5	12.690718462761945	1.3364820949463945	2064.7994502910624	31.177150801449233
6	12.690718462761945	1.3364820949463945	2027.0554706053344	13.7029105952495
7	8.309276459972363	1.3364820949463945	2010.804804819372	7.50758631292952
8	2.2350849687737013	1.3364820949463945	1933.4583384618888	3.8770880776873735
9	1.526543771747833	1.3364820949463945	1933.4583384618888	2.6404361638437885
10	1.2772917358006157	1.3364820949463945	1931.6580093473376	1.587016409556935
11	1.1107547032707443	1.3364820949463945	1918.4646981633014	1.2521985212668114
12	1.0493624102987493	1.3364820949463945	1823.4389881075606	1.0745560640560734
13	0.9562570068020555	1.3364820949463945	1753.8228090629168	1.0025709035079682
14	0.6496695968660575	1.3364820949463945	1700.2679849906042	0.6933576579405114
15	0.28656129674256847	1.3364820949463945	1700.2679849906042	0.28755427789274857
16	0.1582747694204094	1.3364820949463945	1663.6792263721118	0.14569318508716778
17	0.07710119418195593	1.3364820949463945	1659.8245039749531	0.05056546117147065
18	0.014362918172366568	1.3364820949463945	1648.8966365690594	0.01784755664846105
19	0.011948804906744881	1.3364820949463945	1596.4296894333472	0.008099899682738498
20	0.006724445052317285	1.3364820949463945	1596.4296894333472	0.0016498092399649389
21	0.002410461238801176	1.3364820949463945	1492.6443483877197	0.0010225595290643819
22	0.0016911812322226716	1.3364820949463945	1440.232723298704	0.00035309712293651874
23	0.0007439754249001229	1.3364820949463945	1437.89464120459	0.00016962857890900906
24	0.00029340290766033394	1.3364820949463945	1437.89464120459	6.758615400559442e-05
25	0.00029340290766033394	1.3364820949463945	1420.3173014107872	3.33208568474852e-05
26	0.00012561000919886212	1.3364820949463945	1390.4351337018313	7.161119071286137e-06
27	8.169456549156351e-05	1.3364820949463945	1376.5134452604639	2.2132689977416575e-06
28	4.0557170474797566e-05	1.3364820949463945	1376.5134452604639	1.95229144517306e-06
29	2.0624099222321668e-05	1.3364820949463945	1350.4985645651652	5.414439117057412e-07
30	1.1873560774477987e-05	1.3364820949463945	1292.1250884026547	3.7440297728785765e-07
31	5.2326243731304345e-06	1.3364820949463945	1292.1250884026547	1.53948992998032e-07
32	4.450729256921804e-06	1.3364820949463945	1292.1250884026547	6.240233174636955e-08
33	1.1894899197839592e-06	1.3364820949463945	1227.5790937031993	1.455681675199827e-08
34	1.0132263358331173e-06	1.3364820949463945	1227.5790937031993	1.0962917129653249e-08
35	5.187378898652284e-07	1.3364820949463945	1218.6782851393814	4.669989950301101e-09
36	3.0827795449717144e-07	1.3364820949463945	1218.6782851393814	2.0510335652090816e-09
37	2.0555448831949263e-07	1.3364820949463945	1218.6782851393814	1.3349833460907234e-09
38	1.5343719228511077e-07	1.3364820949463945	1208.181429878298	3.032014639359204e-10
39	1.1828137425062835e-07	1.3364820949463945	1208.181429878298	4.9589776729419555e-11
40	4.7940779901445296e-08	1.3364820949463945	1168.494492100172	3.463784814528026e-11
41	4.7940779901445296e-08	1.3364820949463945	1168.494492100172	1.894384649148151e-11
42	2.987341529703258e-08	1.3364820949463945	1128.7111551546902	8.876788193390439e-12
43	9.762335162477598e-09	1.3364820949463945	1128.7111551546902	5.883182829791167e-12
44	9.762335162477598e-09	1.3364820949463945	1109.206552442986	3.7657654772260685e-12
45	3.2341309630368187e-09	1.3364820949463945	1083.7881225159883	2.655986541810762e-12
46	2.775921381648061e-09	1.3364820949463945	1083.7881225159883	1.137645533333398e-12
47	1.4188810126825047e-09	1.3364820949463945	1069.7156912357807	6.753486658794827e-13
48	7.33817451248342e-10	1.3364820949463945	1060.91980416578	2.73003841755326e-13
49	5.402596148229577e-10	1.3364820949463945	1048.2860300333539	2.000621890374532e-13
50	3.676798865370756e-10	1.3364820949463945	1047.9541874195604	1.000310945187266e-13
51	2.680243804675797e-10	1.3364820949463945	1047.9541874195604	4.529709940470639e-14
52	2.3004653737501712e-10	1.3364820949463945	1038.2860113622783	2.298161660974074e-14
53	1.5287560106713727e-10	1.3364820949463945	1037.3915900732763	1.6764367671839864e-14
54	1.182522968434796e-10	1.3364820949463945	1009.9785325124196	9.658940314238862e-15
55	1.1210543604533996e-10	1.3364820949463945	1009.9785325124196	7.105427357601002e-15
56	8.85812534434649e-11	1.3364494574335957	1005.5622843489094	4.3298697960381105e-15
57	7.811684632486049e-11	1.3364494574335957	1000.3803033612195	2.6645352591003757e-15
58	6.916611727803001e-11	1.3364494574335957	1000.3803033612195	1.5543122344752192e-15
59	4.97134555743628e-11	1.3364494574335957	1000.3803033612195	1.1102230246251565e-15
60	4.340794390600422e-11	1.3364494574335957	986.203989450385	8.881784197001252e-16
61	2.7449820194647145e-11	1.3364494574335957	966.8030598330479	5.551115123125783e-16
62	2.0622947793924595e-11	1.3364494574335957	964.0179298239365	4.440892098500626e-16
63	1.7837731292047465e-11	1.3364494574335957	946.7439455290456	3.3306690738754696e-16
64	1.2989387343509406e-11	1.3364494574335957	912.8044451492638	2.220446049250313e-16
65	1.1528000776195313e-11	1.3364494574335957	912.8044451492638	2.220446049250313e-16
66	7.02282676456889e-12	1.3364494574335957	912.8044451492638	1.1102230246251565e-16
67	5.373368416883295e-12	1.3364494574335957	889.970459459148	1.1102230246251565e-16
68	4.927613872496295e-12	1.3364494574335957	859.6996079326495	1.1102230246251565e-16
69	3.913314117198752e-12	1.3364494574335957	859.6996079326495	1.1102230246251565e-16
70	3.827049788185377e-12	1.3364494574335957	859.6996079326495	1.1102230246251565e-16
71	3.2894797996618763e-12	1.3364494574335957	859.6996079326495	1.1102230246251565e-16
72	3.1541436129600697e-12	1.3364494574335957	859.6996079326495	1.1102230246251565e-16
73	2.7278179715040096e-12	1.3364494574335957	859.6996079326495	1.1102230246251565e-16
74	2.1557200469146665e-12	1.3364494574335957	859.6996079326495	1.1102230246251565e-16
75	2.0228263508670352e-12	1.3364494574335957	854.3783044840711	1.1102230246251565e-16
76	1.975419827715541e-12	1.3364494574335957	854.3783044840711	1.1102230246251565e-16
77	1.8698376180736886e-12	1.3364494574335957	854.3783044840711	1.1102230246251565e-16
78	1.7735812818386876e-12	1.3364494574335957	841.9130845052366	1.1102230246251565e-16
79	1.5950574194789624e-12	1.3364494574335957	830.0480653751301	1.1102230246251565e-16
80	1.578404074109585e-12	1.3364494574335957	822.869772764383	1.1102230246251565e-16
81	1.504130153762162e-12	1.3364494574335957	819.8278489070065	1.1102230246251565e-16
82	1.4914736112814353e-12	1.3364494574335957	796.1566630213437	1.1102230246251565e-16
83	1.447286734901354e-12	1.3364494574335957	795.608342080081	1.1102230246251565e-16
84	1.4347412147230898e-12	1.3364494574335957	795.608342080081	1.1102230246251565e-16
85	1.3621326289126046e-12	1.3364494574335957	795.608342080081	1.1102230246251565e-16
86	1.3460343950555398e-12	1.3364494574335957	783.55886358801	1.1102230246251565e-16
87	1.3067324999838092e-12	1.3364494574335957	771.777738046567	1.1102230246251565e-16
88	1.2858603071208563e-12	1.3364494574335957	768.0506531323523	1.1102230246251565e-16
89	1.2697620732637915e-12	1.3364494574335957	734.888424233464	1.1102230246251565e-16
90	1.2543299732215019e-12	1.3364494574335957	734.888424233464	1.1102230246251565e-16
91	1.2401191185062999e-12	1.3364494574335957	734.888424233464	1.1102230246251565e-16
92	1.2303491558895985e-12	1.3364494574335957	734.888424233464	1.1102230246251565e-16
93	1.2165823903842465e-12	1.3364494574335957	734.888424233464	1.1102230246251565e-16
94	1.2119194536808209e-12	1.3364494574335957	733.6637043613732	1.1102230246251565e-16
95	1.202260513366582e-12	1.3364494574335957	733.6637043613732	1.1102230246251565e-16
96	1.1993739335025566e-12	1.3364494574335957	731.6752234601145	1.1102230246251565e-16
97	1.1971534874533063e-12	1.3364494574335957	708.1144322878214	1.1102230246251565e-16
98	1.1968204205459188e-12	1.3364494574335957	702.9190289606095	1.1102230246251565e-16
99	1.1967093982434562e-12	1.3364494574335957	702.9190289606095	1.1102230246251565e-16
100	1.1967093982434562e-12	1.3364494574335957	702.9190289606095	1.1102230246251565e-16
0	2662.291327517555	1.363217138054905	2394.852067794921	2404.9848569706214
1	1081.4604589479045	1.363217138054905	2394.8241799813563	844.0238956764317
2	815.0674303703972	1.363217138054905	2297.652072639864	219.83528477982026
3	417.73590630862867	1.3368371493013669	2210.4443687778503	114.47355768040387
4	238.08118633140163	1.334453967959415	2197.44134647955	50.86769104892474
5	107.2140356961302	1.334453967959415	2189.3326041850496	25.630476094552378
6	35.446418013935485	1.334453967959415	2119.522217461766	9.430190516438337
7	33.481861998677516	1.3313965648378654	2119.522217461766	4.976870740353078
8	12.867634547311955	1.3313965648378654	2027.9048258460002	2.4157191747717555
9	8.745095718203668	1.3313965648378654	2004.0394080453584	2.017716339897528
10	5.981565422652574	1.3313965648378654	2004.0394080453584	1.408765090368942
11	3.6755284730195243	1.3313965648378654	2003.2563391262634	1.1966177785973802
12	1.3303541218295738	1.3313965648378654	1983.8335068798644	1.0388562145755065
13	1.21545749885852	1.3313965648378654	1954.822239698748	1.0388562145755065
14	1.184624730134017	1.3313965648378654	1902.6762241883564	0.696135313846277
15	1.1337826543584055	1.3313965648378654	1902.6762241883564	0.6278475614717255
16	1.102745723573288	1.3313965648378654	1791.441374929117	0.23067556877252338
17	1.0034558439210353	1.3313965648378654	1791.441374929117	0.1687837211619614
18	0.6955623022820592	1.3313965648378654	1791.441374929117	0.08143960310766962
19	0.5081177420192059	1.3313965648378654	1643.5436104374237	0.02416648348314765
20	0.378537929399809	1.3313965648378654	1625.179690270135	0.011310953567040483
21	0.17522909854693725	1.3313965648378654	1484.0274637075363	0.006561669192804764
22	0.10684026042593475	1.3225261631320593	1484.0274637075363	0.0012005623020167056
23	0.0741129141930027	1.3225261631320593	1444.248970949958	0.00036802350974440845
24	0.03812297752292415	1.3225261631320593	1436.4801318626596	0.00019865179414491063
25	0.024822798852761507	1.3225261631320593	1434.5774255991423	8.98573347759557e-05
26	0.015154619085165577	1.3225261631320593	1421.4542421100407	3.0388357964095114e-05
27	0.0045377167539177865	1.3225261631320593	1346.6996586075982	9.84777771384504e-06
28	0.0045377167539177865	1.3225261631320593	1346.6996586075982	7.47157371994156e-06
29	0.002286227279209685	1.3225261631320593	1346.6996586075982	3.4563473094717523e-06
30	0.0011635233118115762	1.3225261631320593	1346.6996586075982	8.784822120855296e-07
31	0.00038501460087458916	1.3225261631320593	1319.515617234561	8.190677235342392e-07
32	0.00018710799616339369	1.3225261631320593	1270.0298214506372	2.7636669575059614e-07
33	9.209214990613113e-05	1.3225261631320593	1258.3933885514848	1.298474190392085e-07
34	1.415844793184462e-05	1.3225261631320593	1201.4819731776238	5.584333784280915e-08
35	1.415844793184462e-05	1.3225261631320593	1201.4819731776238	4.903157657665247e-08
36	6.801582479232238e-06	1.3225261631320593	1201.4819731776238	2.1499533153779282e-08
37	4.587793235311111e-06	1.3225261631320593	1201.4819731776238	1.282194306284623e-08
38	1.8717163826620364e-06	1.3225261631320593	1201.4819731776238	6.454429768432135e-09
39	3.120416411928062e-07	1.3225261631320593	1201.4819731776238	3.796353120755214e-09
40	2.647029037072812e-07	1.3225261631320593	1193.9538908675981	1.3261444165024727e-09
41	8.028863041076306e-08	1.3225261631320593	1193.9538908675981	8.601643841643636e-10
42	7.191958029117984e-08	1.3225261631320593	1189.9845547021455	2.9517799315925686e-10
43	4.5140169602220226e-08	1.3225261631320593	1189.8967498560964	1.7323253942436168e-10
44	1.2974574192803345e-08	1.3225261631320593	1188.0518917150287	6.094169613390932e-11
45	1.2974574192803345e-08	1.3225261631320593	1156.4977475540575	3.2352454049089374e-11
46	7.891723718955745e-09	1.3225261631320593	1153.257035721238	7.512546140731047e-12
47	5.230214039642078e-09	1.3225261631320593	1143.406947904147	3.9793723871639486e-12
48	3.933836145719738e-09	1.3225261631320593	1088.3317873326555	2.804312337900683e-12
49	2.714188873653711e-09	1.3225261631320593	1075.9888659551184	1.6792123247455493e-12
50	1.9861490230255185e-09	1.3225261631320593	1050.9396867886153	1.1149969836310447e-12
51	1.4098574530052588e-09	1.3225261631320593	1050.9396867886153	6.766809335090329e-13
52	1.0419248797077785e-09	1.3225261631320593	1050.9396867886153	3.568256801145253e-13
53	8.597865752690836e-10	1.3225261631320593	1044.7102898037883	2.2593038551121936e-13
54	5.064594299497571e-10	1.3225261631320593	1044.7102898037883	1.6608936448392342e-13
55	4.5799786185796165e-10	1.3225261631320593	1039.7429255360594	7.360778653264788e-14
56	3.5296565670250857e-10	1.3225261631320593	1037.5996409670643	4.118927421359331e-14
57	3.0239188930636374e-10	1.3225261631320593	1027.7289086960368	3.47499806707674e-14
58	2.3096780044085108e-10	1.3225261631320593	1013.9237767151097	2.020605904817785e-14
59	1.5977907885655895e-10	1.3225261631320593	996.3017238205816	1.532107773982716e-14
60	1.241247105099319e-10	1.3225261631320593	981.3268568860053	1.0325074129013956e-14
61	8.141443075260213e-11	1.3225261631320593	972.4643151877924	7.993605777301127e-15
62	6.802625129864737e-11	1.3225261631320593	944.7533446435021	5.218048215738236e-15
63	5.837097472038977e-11	1.3225261631320593	900.9686630831745	4.884981308350689e-15
64	5.0201953705197866e-11	1.3225261631320593	900.5767472053068	3.6637359812630166e-15
65	3.860856079285213e-11	1.3225261631320593	900.5767472053068	3.1086244689504383e-15
66	2.968092438493386e-11	1.3225261631320593	900.5767472053068	2.220446049250313e-15
67	2.2679635947042698e-11	1.3225261631320593	863.018783887155	1.5543122344752192e-15
68	1.9226176206643686e-11	1.3225261631320593	862.756166590018	1.1102230246251565e-15
69	1.706645935684037e-11	1.3225261631320593	862.756166590018	8.881784197001252e-16
70	1.5206613745988307e-11	1.3225261631320593	862.756166590018	7.771561172376096e-16
71	1.4111156687590665e-11	1.3225261631320593	862.756166590018	7.771561172376096e-16
72	1.3041789870271714e-11	1.3225261631320593	858.5195968151922	6.661338147750939e-16
73	1.0600742506028382e-11	1.3225261631320593	858.5195968151922	6.661338147750939e-16
74	9.354850227794032e-12	1.3225261631320593	838.9230607970937	6.661338147750939e-16
75	8.08020317322189e-12	1.3225261631320593	834.2079372518375	6.661338147750939e-16
76	7.299272297700554e-12	1.3225261631320593	826.9178712487618	6.661338147750939e-16
77	6.837419519456489e-12	1.3225261631320593	826.9178712487618	6.661338147750939e-16
78	6.269651464663184e-12	1.3225261631320593	826.9178712487618	6.661338147750939e-16
79	5.884515097420717e-12	1.3225261631320593	825.8086774233363	6.661338147750939e-16
80	5.681233261611851e-12	1.3225261631320593	818.816986681746	6.661338147750939e-16
81	5.307421169220561e-12	1.3225261631320593	818.816986681746	6.661338147750939e-16
82	5.0959236830294685e-12	1.3225261631320593	818.816986681746	6.661338147750939e-16
83	5.0136561569047444e-12	1.3225261631320593	818.816986681746	6.661338147750939e-16
84	4.822586774366755e-12	1.3225261631320593	818.816986681746	6.661338147750939e-16
85	4.688804899899424e-12	1.3225261631320593	808.9202560540456	6.661338147750939e-16
86	4.554134847012392e-12	1.3225261631320593	781.7311676576692	6.661338147750939e-16
87	4.4827475065289946e-12	1.3225261631320593	781.7311676576692	6.661338147750939e-16
88	4.27247126566499e-12	1.3225261631320593	776.2150955531113	6.661338147750939e-16
89	4.2482684037281615e-12	1.3225261631320593	776.2150955531113	6.661338147750939e-16
90	4.141131881851834e-12	1.3225261631320593	776.2150955531113	6.661338147750939e-16
91	4.097944206193915e-12	1.3225261631320593	776.2150955531113	6.661338147750939e-16
92	4.017786103815979e-12	1.3225261631320593	776.2150955531113	6.661338147750939e-16
93	4.0107916987608405e-12	1.3225261631320593	776.2150955531113	6.661338147750939e-16
94	4.003353204495852e-12	1.3225261631320593	775.0169686611222	6.661338147750939e-16
95	3.983480212355062e-12	1.3225261631320593	775.0169686611222	6.661338147750939e-16
96	3.962496997189646e-12	1.3225261631320593	755.8359093162926	6.661338147750939e-16
97	3.956834859764058e-12	1.3225261631320593	755.8359093162926	6.661338147750939e-16
98	3.951505789245857e-12	1.3225261631320593	755.8359093162926	6.661338147750939e-16
99	3.951505789245857e-12	1.3225261631320593	755.8359093162926	6.661338147750939e-16
100	3.951505789245857e-12	1.3225261631320593	755.8359093162926	6.661338147750939e-16
0	2363.176296655053	1.365379330940374	2418.8021104829154	2247.9058374934457
1	867.1598637549063	1.365379330940374	2418.8021104829154	868.1625957660947
2	309.85620126884015	1.365379330940374	2418.8021104829154	305.13938780353044
3	278.02107398440035	1.3323284439080898	2418.8021104829154	160.5409333277758
4	86.97065309312568	1.3323284439080898	2325.7495637482025	62.74948494001997
5	49.63410880520869	1.3323284439080898	2162.811565588122	46.880220359914325
6	49.63410880520869	1.3323284439080898	1979.2675755187404	23.643075381300452
7	27.791801527581676	1.3323284439080898	1915.8224689421425	4.954158439944645
8	16.323960221900172	1.3321884337698051	1915.8224689421425	2.770912344498136
9	11.106926832990819	1.3321884337698051	1915.8224689421425	2.551065025767219
10	7.534836266179991	1.3321884337698051	1915.8224689421425	1.4315325475135687
11	4.128353665722784	1.3321884337698051	1771.8125716208374	1.066443140303876
12	2.7314016210073957	1.3321884337698051	1771.4148764330678	0.9595104173164108
13	1.3289964658973261	1.3321884337698051	1681.332028610262	0.866147277173684
14	1.3289964658973261	1.3321884337698051	1681.332028610262	0.6222107809824687
15	1.1552088651976704	1.3321884337698051	1559.4994110628174	0.33645846386291356
16	1.0967981856624227	1.3321884337698051	1559.4994110628174	0.18689200679773876
17	0.8843847194615356	1.3321884337698051	1540.9747432984623	0.14696302718299825
18	0.8710165069429154	1.3321884337698051	1347.8676538528398	0.06811192036197711
19	0.3940096564489809	1.3321884337698051	1258.9771341129087	0.03409190110129523
20	0.3940096564489809	1.3321884337698051	1258.6961074069204	0.02135420663526888
21	0.290145688845168	1.3321884337698051	1206.7533433390197	0.008451166263939602
22	0.13387358408652605	1.3321884337698051	1206.7533433390197	0.003109561777207781
23	0.012480917080881726	1.3321884337698051	1200.6690737066365	0.0021391031360539214
24	0.012480917080881726	1.3321884337698051	1182.0318828334534	0.0005945269045776191
25	0.006207870592487619	1.3321884337698051	1154.6341100795082	0.0002117177316893759
26	0.0030451246123957	1.3321884337698051	1148.6747543707615	4.666469361125358e-05
27	0.0019473575742824378	1.3321884337698051	1104.893912817086	1.8049434597267044e-05
28	0.0005251801136003653	1.3321884337698051	1104.893912817086	9.802696397720467e-06
29	0.00043749561942807436	1.3321884337698051	1104.893912817086	4.685370318280313e-06
30	0.00019990859948493256	1.3321884337698051	1071.0517620711016	2.408139137322074e-06
31	0.00013920891921437306	1.3321884337698051	1071.0517620711016	1.791129029538041e-06
32	5.592260626774426e-05	1.3321884337698051	1071.0517620711016	1.192681285178132e-06
33	3.718558198295696e-05	1.3321884337698051	1071.0517620711016	3.391665014396139e-07
34	2.1593287548249407e-05	1.3321884337698051	1067.2950263392086	1.4167571049661376e-07
35	1.3954152626616256e-05	1.3321884337698051	1067.2950263392086	8.63701992148691e-08
36	5.1644804681671985e-06	1.3321884337698051	1047.4727768390278	1.7784488215433214e-08
37	3.4117329011928987e-06	1.3321884337698051	1043.8541981797423	6.0709288707272435e-09
38	1.9712117896864e-06	1.3321884337698051	1033.235340046503	4.905580719416491e-09
39	1.1508156961825833e-06	1.3321884337698051	1022.2882208774702	1.880449684854568e-09
40	9.138221933602253e-07	1.3321884337698051	1007.5572183403312	8.304170684425571e-10
41	5.945730620071643e-07	1.3321884337698051	1003.9087204025111	4.0219838570720867e-10
42	3.608000642696396e-07	1.3321884337698051	1003.9087204025111	2.0182311377681117e-10
43	2.871910760315899e-07	1.3321884337698051	1003.9087204025111	7.155787073997999e-11
44	1.8055922079707187e-07	1.3321884337698051	984.9537951783747	5.055744711768284e-11
45	1.3152744882116707e-07	1.3321884337698051	968.1200383180937	2.939748444674706e-11
46	9.377325360659938e-08	1.3321884337698051	968.1200383180937	2.1692758700453396e-11
47	3.358813471798783e-08	1.3321884337698051	940.9424763725876	9.834022485222249e-12
48	3.358813471798783e-08	1.3321884337698051	940.9424763725876	5.162426042204515e-12
49	1.7390018647311933e-08	1.3321884337698051	940.9424763725876	3.1321611970724916e-12
50	1.4723785968229208e-08	1.3321884337698051	940.9424763725876	2.2478685579585544e-12
51	9.400884293242484e-09	1.3321884337698051	940.9424763725876	1.5202283876192269e-12
52	6.961530352178613e-09	1.3321884337698051	940.9424763725876	6.473710456589288e-13
53	6.101131377889146e-09	1.3321884337698051	939.7861184030546	4.954925358902074e-13
54	4.84362405739347e-09	1.3321884337698051	927.6929163297517	2.4791280139879746e-13
55	3.2156214357925705e-09	1.3321884337698051	906.835237617945	1.9695356456850277e-13
56	2.6546337350552562e-09	1.3321884337698051	906.835237617945	1.3145040611561853e-13
57	2.145270738829197e-09	1.3321884337698051	905.0620518240091	5.2735593669694936e-14
58	1.7589503187309674e-09	1.3321884337698051	881.3581277469397	4.3076653355456074e-14
59	7.338275542778661e-10	1.3321884337698051	881.3581277469397	2.8976820942716586e-14
60	7.338275542778661e-10	1.3321884337698051	868.7514424299751	1.9761969838327786e-14
61	6.527538509715214e-10	1.3321884337698051	856.1946139183768	1.509903313490213e-14
62	4.996137947799184e-10	1.3321884337698051	840.6203447629726	9.325873406851315e-15
63	4.718639923240175e-10	1.3321884337698051	840.6203447629726	7.438494264988549e-15
64	3.3159586187991863e-10	1.3321884337698051	840.6203447629726	5.329070518200751e-15
65	3.0609526024960587e-10	1.3321884337698051	840.6203447629726	3.774758283725532e-15
66	2.3031321294553209e-10	1.3321884337698051	840.6203447629726	2.55351295663786e-15
67	1.8955848002377707e-10	1.3321884337698051	840.6203447629726	1.887379141862766e-15
68	1.4293544126076085e-10	1.3321884337698051	821.3897501109145	1.3322676295501878e-15
69	1.1300060887009522e-10	1.3321884337698051	781.6175734579858	1.2212453270876722e-15
70	1.0409229034280543e-10	1.3321884337698051	781.6175734579858	9.992007221626409e-16
71	8.546763297090365e-11	1.3321884337698051	781.6175734579858	7.771561172376096e-16
72	6.476186253934202e-11	1.3321884337698051	781.6175734579858	5.551115123125783e-16
73	6.315425959968479e-11	1.3321884337698051	781.6175734579858	4.440892098500626e-16
74	6.114397876899602e-11	1.3321884337698051	781.6175734579858	3.3306690738754696e-16
75	5.6870397280306406e-11	1.3321884337698051	778.0643179108608	1.1102230246251565e-16
76	5.3378079734045514e-11	1.3321884337698051	778.0643179108608	1.1102230246251565e-16
77	4.878408788044908e-11	1.3321884337698051	778.0643179108608	1.1102230246251565e-16
78	4.749067805676077e-11	1.3321884337698051	778.0643179108608	1.1102230246251565e-16
79	4.3392733850566856e-11	1.3321884337698051	778.0643179108608	1.1102230246251565e-16
80	4.0434100512243276e-11	1.3321884337698051	767.992058884974	1.1102230246251565e-16
81	3.9745096103160904e-11	1.3321884337698051	759.6982233343941	1.1102230246251565e-16
82	3.827616001927936e-11	1.3321884337698051	748.9393672837967	1.1102230246251565e-16
83	3.7846170641842036e-11	1.3321884337698051	748.9393672837967	1.1102230246251565e-16
84	3.5672576004230905e-11	1.3321884337698051	747.8545205863965	1.1102230246251565e-16
85	3.469535769795584e-11	1.3321884337698051	733.5885332844326	1.1102230246251565e-16
86	3.382494284664972e-11	1.3321884337698051	731.2487640749902	1.1102230246251565e-16
87	3.241040769097481e-11	1.3321884337698051	730.8187769064136	1.1102230246251565e-16
88	3.19934079229256e-11	1.3321884337698051	716.0509650380012	1.1102230246251565e-16
89	3.166633621987103e-11	1.3321884337698051	716.0509650380012	1.1102230246251565e-16
90	3.095101952510504e-11	1.3321884337698051	700.0334241156676	1.1102230246251565e-16
91	3.0758395830332574e-11	1.3321884337698051	700.0334241156676	1.1102230246251565e-16
92	3.043731933161098e-11	1.3321884337698051	700.0334241156676	1.1102230246251565e-16
93	3.023126193824055e-11	1.3321884337698051	689.3307306402597	1.1102230246251565e-16
94	3.0170976828003404e-11	1.3321884337698051	686.1013873378016	1.1102230246251565e-16
95	3.001865422902483e-11	1.3321884337698051	664.2213043703376	1.1102230246251565e-16
96	2.993394421224593e-11	1.3321884337698051	664.2213043703376	1.1102230246251565e-16
97	2.990163672222934e-11	1.3321884337698051	664.2213043703376	1.1102230246251565e-16
98	2.9872659901286625e-11	1.3321884337698051	664.2213043703376	1.1102230246251565e-16
99	2.9863778117089623e-11	1.3321884337698051	660.0967577167131	1.1102230246251565e-16
100	2.9863778117089623e-11	1.3321884337698051	660.0967577167131	1.1102230246251565e-16
0	2300.723744943667	1.359899213231878	2350.9857090716873	2452.2370018497454
1	748.7465174759452	1.359899213231878	2175.6372437827545	810.783721872123
2	544.8954864745111	1.359899213231878	1948.9077755336618	266.6513847809981
3	256.59983227279236	1.3425191976127	1948.9077755336618	196.85408700824286
4	153.88068235723182	1.3425191976127	1948.9077755336618	87.0402395579527
5	52.76048692011263	1.3425191976127	1948.9077755336618	30.951317028145574
6	23.591014283197886	1.3425191976127	1948.9077755336618	12.622190454455986
7	21.05243390530881	1.3425191976127	1948.9077755336618	5.43453084019287
8	8.11369240712266	1.3425191976127	1915.84348623398	3.752474233008871
9	4.459428890030935	1.3425191976127	1915.84348623398	2.094270761506136
10	2.4136036491592825	1.3425191976127	1915.84348623398	1.4602514140522374
11	1.7187393142936105	1.3425191976127	1900.9526900698306	1.2701230315577368
12	1.177344615750587	1.3381763653697434	1900.9526900698306	1.1324905281006046
13	1.124744847697839	1.3381763653697434	1647.691310555786	1.0542204896280083
14	1.0372578300277118	1.3381763653697434	1635.8477439018059	0.9829428645218943
15	1.002840475993028	1.3381763653697434	1635.8477439018059	0.8731050528847284
16	0.6469736103138528	1.3381763653697434	1606.7293418327904	0.4142843142316245
17	0.32238200099514447	1.3381763653697434	1606.7293418327904	0.23471809159136903
18	0.12361150149385647	1.3381763653697434	1533.4722739820174	0.16908433147587765
19	0.05682230283113565	1.3381763653697434	1533.4137189947392	0.06401131573768581
20	0.03459242817637953	1.3302094755889804	1527.8241952599096	0.032779009682358695
21	0.024222624846688467	1.3302094755889804	1492.3579673786805	0.01344305920222666
22	0.011770488373323618	1.3302094755889804	1447.824108016857	0.006264542049977617
23	0.0061045056131868725	1.3302094755889804	1447.824108016857	0.002936151293822742
24	0.0027620996632495842	1.3302094755889804	1447.824108016857	0.0016742122203131649
25	0.0008934447309417726	1.3302094755889804	1443.6214426559409	0.00045640045939543405
26	0.0005834193086343697	1.3302094755889804	1399.4720642086977	9.004479338625693e-05
27	0.00020652347353711242	1.3302094755889804	1382.243765080643	3.00076166535046e-05
28	0.00015403359480159473	1.3302094755889804	1382.243765080643	1.2805349568933977e-05
29	6.02157686997451e-05	1.3302094755889804	1340.7567894590861	5.9947844834873365e-06
30	4.445761732396747e-05	1.3302094755889804	1330.8591277850317	4.5241484799563025e-06
31	2.8260465627427678e-05	1.3302094755889804	1320.1265862875441	1.5442421441580478e-06
32	1.5216808119222769e-05	1.3302094755889804	1320.1265862875441	9.75456284857401e-07
33	7.086959547430993e-06	1.3302094755889804	1317.3666700752515	5.506098446073082e-07
34	3.8519455617391785e-06	1.3302094755889804	1306.8334886691919	3.786796894944544e-07
35	1.590035439980042e-06	1.3302094755889804	1284.9025902324254	1.7438941402048158e-07
36	7.583970741409374e-07	1.3302094755889804	1247.1363381506542	7.922622502487542e-08
37	4.4620352701585375e-07	1.3302094755889804	1247.1363381506542	4.6851147850190955e-08
38	1.0712886766572893e-07	1.3302094755889804	1230.4240240356141	1.906087121472666e-08
39	5.8915512801682723e-08	1.3302094755889804	1219.2575496933932	9.623071450803877e-09
40	5.272690140056824e-08	1.3302094755889804	1215.6847682662878	5.777486045133173e-09
41	1.5353311955124127e-08	1.3302094755889804	1192.1667777137898	2.6045775536331917e-09
42	7.520652878234557e-09	1.3302094755889804	1188.6219650651708	1.258969040129898e-09
43	2.299997747812199e-09	1.3302094755889804	1186.9272611715207	5.617509790667441e-10
44	1.5247606510726541e-09	1.3302094755889804	1125.9006343089359	2.8203961388584275e-10
45	9.51207113075725e-10	1.3302094755889804	1102.4376409755394	1.186130083041803e-10
46	7.083329478518863e-10	1.3302094755889804	1083.6716260274045	4.799682873368738e-11
47	4.3714953879003815e-10	1.3302094755889804	1083.6716260274045	3.1899705099647235e-11
48	2.8783386785136145e-10	1.3302094755889804	1068.9027325655877	8.300693465912445e-12
49	9.880152251895424e-11	1.3302094755889804	1059.424814773114	6.1100013937220865e-12
50	9.379774734696866e-11	1.3302094755889804	1059.424814773114	3.5454972291404374e-12
51	6.91012802533919e-11	1.3302094755889804	1059.424814773114	1.9164669851079452e-12
52	5.6345594856566095e-11	1.3302094755889804	1059.424814773114	1.2003731342247193e-12
53	4.1795567007341106e-11	1.3302094755889804	1044.5374176309651	6.830092047493963e-13
54	2.5751178966970656e-11	1.3302094755889804	1044.5374176309651	3.980149543281186e-13
55	2.5751178966970656e-11	1.3302094755889804	1043.3180318977873	1.446620601086579e-13
56	1.9389934102775896e-11	1.3302094755889804	1043.3180318977873	1.1057821325266559e-13
57	1.4319989638522657e-11	1.3302094755889804	1037.923175322629	7.205347429817266e-14
58	1.0885958801054585e-11	1.3302094755889804	1037.923175322629	6.161737786669619e-14
59	7.1204153684334415e-12	1.3302094755889804	1025.4600392254692	4.474198789239381e-14
60	6.077804926007957e-12	1.3302094755889804	1014.1605295862995	3.419486915845482e-14
61	4.662825681123195e-12	1.3302094755889804	1014.1605295862995	2.7977620220553945e-14
62	4.137468145870571e-12	1.3302094755889804	1003.7735392697427	2.0872192862952943e-14
63	3.710365348297273e-12	1.3302094755889804	995.8859146084648	1.4432899320127035e-14
64	3.1367131114734548e-12	1.3302094755889804	995.8859146084648	9.880984919163893e-15
65	2.938427279275402e-12	1.3302094755889804	995.8859146084648	7.327471962526033e-15
66	2.421285394405004e-12	1.3302094755889804	977.6749420300825	6.328271240363392e-15
67	2.166600232555993e-12	1.3302094755889804	975.712418886707	4.218847493575595e-15
68	1.6562307081358085e-12	1.3302094755889804	975.712418886707	3.219646771412954e-15
69	1.5251133689275775e-12	1.3302094755889804	939.7806240129137	2.886579864025407e-15
70	1.3856693570346579e-12	1.3302094755889804	939.5381709575481	2.6645352591003757e-15
71	1.2734258092450546e-12	1.3302094755889804	939.5381709575481	2.4424906541753444e-15
72	1.1265433030871463e-12	1.3302094755889804	939.5381709575481	2.1094237467877974e-15
73	1.0476064460362977e-12	1.3302094755889804	939.5381709575481	1.4432899320127035e-15
74	8.786305016883489e-13	1.3302094755889804	939.5381709575481	1.4432899320127035e-15
75	7.915890165577366e-13	1.3302094755889804	939.5381709575481	1.2212453270876722e-15
76	7.061018436615996e-13	1.3302094755889804	939.5381709575481	9.992007221626409e-16
77	5.871969577242453e-13	1.3302094755889804	922.8990849589225	8.881784197001252e-16
78	5.234701561107613e-13	1.3302094755889804	922.8990849589225	6.661338147750939e-16
79	4.850564394587309e-13	1.3302094755889804	922.8990849589225	5.551115123125783e-16
80	4.447553436648377e-13	1.3302094755889804	921.74667009445	5.551115123125783e-16
81	4.2377212849942225e-13	1.3302094755889804	920.5634606562123	5.551115123125783e-16
82	4.1655567883935873e-13	1.3302094755889804	917.2117426278425	5.551115123125783e-16
83	4.0378811405616943e-13	1.3302094755889804	888.4321798435161	5.551115123125783e-16
84	4.0245584642661925e-13	1.3302094755889804	887.5916042515202	5.551115123125783e-16
85	3.878009025015672e-13	1.3302094755889804	887.5916042515202	5.551115123125783e-16
86	3.7203573555188996e-13	1.32911526004156	878.11034352989	5.551115123125783e-16
87	3.637090628672013e-13	1.32911526004156	873.3778511677978	5.551115123125783e-16
88	3.5416114485542494e-13	1.32911526004156	871.7015985956481	5.551115123125783e-16
89	3.459454944731988e-13	1.32911526004156	824.4981532292719	5.551115123125783e-16
90	3.4061642395499803e-13	1.32911526004156	824.4981532292719	5.551115123125783e-16
91	3.376188217885101e-13	1.32911526004156	824.4981532292719	5.551115123125783e-16
92	3.3162361745553426e-13	1.32911526004156	824.4981532292719	5.551115123125783e-16
93	3.2862601528904634e-13	1.32911526004156	824.4981532292719	5.551115123125783e-16
94	3.2673863614718357e-13	1.32911526004156	824.4981532292719	5.551115123125783e-16
95	3.255173908200959e-13	1.32911526004156	824.4981532292719	5.551115123125783e-16
96	3.2518432391270835e-13	1.32911526004156	824.4981532292719	5.551115123125783e-16
97	3.2507330161024584e-13	1.32911526004156	824.4981532292719	5.551115123125783e-16
98	3.248512570053208e-13	1.32911526004156	824.4521284053302	5.551115123125783e-16
99	3.248512570053208e-13	1.32911526004156	812.2799855273545	5.551115123125783e-16
100	3.248512570053208e-13	1.32911526004156	812.2799855273545	5.551115123125783e-16
0	2439.6853435597254	1.354905749465825	2491.482815622375	2456.3046178268414
1	861.8824091535107	1.354905749465825	2415.248457093731	864.953152432397
2	391.39154800675374	1.354905749465825	2415.248457093731	421.5871161684317
3	229.88424463049773	1.3535603368060856	2344.9313447729655	183.19691189421985
4	146.1551502840782	1.3535603368060856	2236.5321897747735	66.39547559134161
5	89.93857172084819	1.3528520189224469	2181.633756791353	47.39420310504803
6	11.572413027640808	1.3528520189224469	1944.0057840603902	23.79389597103644
7	11.572413027640808	1.3528520189224469	1917.7704066628196	3.831057830919322
8	4.783791597147167	1.34836182247887	1917.7704066628196	3.7257800990581544
9	3.281070183555402	1.34836182247887	1917.7704066628196	2.0877792760249902
10	2.095487302507501	1.34836182247887	1917.7704066628196	1.3936512480087324
11	1.5699625810151312	1.34836182247887	1884.3408467566428	1.1666199192398574
12	1.3731598483306218	1.34836182247887	1877.9590304446158	1.082142243478262
13	1.2144459017071487	1.34836182247887	1846.6980639505782	1.0319268829672148
14	1.1125526286632779	1.34836182247887	1846.6980639505782	0.8381693307102331
15	1.0505441594225875	1.34836182247887	1802.2619542008977	0.5381685042684974
16	0.9813073791166388	1.34836182247887	1770.613193739164	0.17015081299959123
17	0.8999829732055113	1.34836182247887	1770.0270712783497	0.06092318594633317
18	0.5610001447498554	1.3414065299431348	1747.5846655855607	0.026657187645446223
19	0.3887547050056851	1.3414065299431348	1745.9381169030378	0.010607205311322976
20	0.24311021963324764	1.3414065299431348	1596.4533855558034	0.003879113873651918
21	0.17035542902226963	1.3414065299431348	1596.4533855558034	0.001587924033134347
22	0.113787053430627	1.3414065299431348	1591.0588015866813	0.0003771342354388363
23	0.06651011086370573	1.3414065299431348	1587.9815783327756	0.0002103697565263296
24	0.04371084918559265	1.3414065299431348	1587.9815783327756	0.00014744858633186642
25	0.01685458727324085	1.3414065299431348	1532.381837849648	6.695299102510432e-05
26	0.008408058604325919	1.3414065299431348	1463.560769400327	3.370250475331904e-05
27	0.00166313383757688	1.3286593351014926	1463.560769400327	8.212945032726182e-06
28	0.00035908959988051325	1.3286593351014926	1463.560769400327	4.695845224667039e-06
29	9.16237503729711e-05	1.3286593351014926	1463.560769400327	1.3916554233439626e-06
30	4.979222933731986e-05	1.3286593351014926	1463.560769400327	9.443168020872861e-07
31	1.7797245071338175e-05	1.3286593351014926	1445.1522901506019	3.3754614603420663e-07
32	9.15195539263891e-06	1.3286593351014926	1445.1522901506019	1.5138291464822373e-07
33	7.513940677883468e-06	1.3286593351014926	1445.1522901506019	5.870058084056495e-08
34	4.530544117198332e-06	1.3286593351014926	1445.1522901506019	4.288688570941446e-08
35	3.065900378684816e-06	1.3286593351014926	1441.2695716518642	1.820068218361115e-08
36	1.635884559481049e-06	1.3286593351014926	1398.1382189229978	8.708616161534621e-09
37	7.319326172927632e-07	1.3286593351014926	1386.4094853897116	2.797545195498685e-09
38	4.6853401203250655e-07	1.3286593351014926	1386.4094853897116	1.864564724840534e-09
39	2.3546891347869803e-07	1.3286593351014926	1376.1733242606574	7.466032236891351e-10
40	1.2957039452476948e-07	1.3286593351014926	1376.1733242606574	3.512722335230478e-10
41	7.59945374406712e-08	1.3286593351014926	1376.1733242606574	1.1973400049214433e-10
42	3.0397760752975955e-08	1.3286593351014926	1373.3775147535355	4.7897685817588354e-11
43	2.7286026216266634e-08	1.3286593351014926	1373.3775147535355	2.154987299718414e-11
44	1.1614592621000952e-08	1.3286593351014926	1346.0751059100016	1.0897505120510687e-11
45	7.985545669164651e-09	1.3286593351014926	1342.4653834056014	5.61983792835008e-12
46	4.5757891919961935e-09	1.3286593351014926	1330.2376609241667	2.0125012767380213e-12
47	4.5757891919961935e-09	1.3286593351014926	1330.2376609241667	9.776623954849128e-13
48	3.185852026632574e-09	1.3286593351014926	1307.2184974805373	7.439604488013174e-13
49	2.256528186528328e-09	1.3286593351014926	1307.2184974805373	4.347633364432113e-13
50	1.5118148954940125e-09	1.3286593351014926	1253.6149708502	2.23487894857044e-13
51	1.1564053048473966e-09	1.3286593351014926	1253.6149708502	9.758860386455126e-14
52	8.173726140370263e-10	1.3286593351014926	1253.6149708502	6.45039577307216e-14
53	2.988368441592115e-10	1.3286593351014926	1253.6149708502	4.5630166312093934e-14
54	2.5555291216505793e-10	1.3286593351014926	1253.6149708502	3.197442310920451e-14
55	2.0061563521522885e-10	1.3286593351014926	1253.6149708502	2.531308496145357e-14
56	1.5707601885850409e-10	1.3286593351014926	1245.3709601124904	1.9206858326015208e-14
57	1.2159850903969982e-10	1.3286593351014926	1245.3709601124904	1.2545520178264269e-14
58	8.466316536726026e-11	1.3286593351014926	1224.8890819534051	9.992007221626409e-15
59	7.25373094923043e-11	1.3286593351014926	1217.0431665954425	7.438494264988549e-15
60	5.247857703949421e-11	1.3286593351014926	1217.0431665954425	5.88418203051333e-15
61	4.7665649205441696e-11	1.3206020723967022	1212.1385885033199	4.6629367034256575e-15
62	3.495082001592209e-11	1.3206020723967022	1212.1385885033199	3.885780586188048e-15
63	3.062583520119233e-11	1.3206020723967022	1212.1385885033199	2.7755575615628914e-15
64	2.529587650457188e-11	1.3206020723967022	1206.6271847632431	2.1094237467877974e-15
65	1.8976820115312876e-11	1.3206020723967022	1206.6271847632431	1.6653345369377348e-15
66	1.3866685577568205e-11	1.3206020723967022	1158.9889989525527	1.1102230246251565e-15
67	1.381084135942956e-11	1.3206020723967022	1158.9889989525527	6.661338147750939e-16
68	1.1175615988179288e-11	1.3206020723967022	1158.9889989525527	3.3306690738754696e-16
69	1.0124234783859265e-11	1.3206020723967022	1158.9889989525527	3.3306690738754696e-16
70	9.431788683400555e-12	1.3206020723967022	1147.6939870355263	2.220446049250313e-16
71	8.582135002654923e-12	1.3206020723967022	1147.6939870355263	1.1102230246251565e-16
72	8.110401239491694e-12	1.3206020723967022	1123.2559197621088	1.1102230246251565e-16
73	6.668554597411003e-12	1.3206020723967022	1123.2559197621088	1.1102230246251565e-16
74	6.15296702477508e-12	1.3206020723967022	1110.9547353408145	1.1102230246251565e-16
75	5.946021452984951e-12	1.3206020723967022	1069.705840486256	1.1102230246251565e-16
76	5.171640893308904e-12	1.3206020723967022	1069.705840486256	1.1102230246251565e-16
77	4.877764858690625e-12	1.3206020723967022	1069.4322213416078	1.1102230246251565e-16
78	4.705902334478651e-12	1.3206020723967022	1052.5566786851728	1.1102230246251565e-16
79	4.505618100836273e-12	1.3206020723967022	1042.1290050028404	1.1102230246251565e-16
80	3.950839655431082e-12	1.3206020723967022	1042.1290050028404	1.1102230246251565e-16
81	3.891775790521024e-12	1.3206020723967022	1033.7146482923492	1.1102230246251565e-16
82	3.6085578969391463e-12	1.3206020723967022	1028.7712123861054	1.1102230246251565e-16
83	3.325340003357269e-12	1.3206020723967022	1011.9693421010752	1.1102230246251565e-16
84	3.2385205628315816e-12	1.3206020723967022	989.872774531198	1.1102230246251565e-16
85	3.186673147581587e-12	1.3206020723967022	985.8659464744711	1.1102230246251565e-16
86	3.0460078903615795e-12	1.3206020723967022	985.8659464744711	1.1102230246251565e-16
87	3.034683615510403e-12	1.3206020723967022	974.35884847449	1.1102230246251565e-16
88	2.976618951322507e-12	1.3206020723967022	974.35884847449	1.1102230246251565e-16
89	2.919331443251849e-12	1.3206020723967022	955.3171173610186	1.1102230246251565e-16
90	2.856825886965453e-12	1.3206020723967022	955.3171173610186	1.1102230246251565e-16
91	2.8106406091410463e-12	1.3206020723967022	945.7545683627917	1.1102230246251565e-16
92	2.7902125054879434e-12	1.3206020723967022	945.7545683627917	1.1102230246251565e-16
93	2.7902125054879434e-12	1.3206020723967022	938.7633208952157	1.1102230246251565e-16
94	2.7741142716308786e-12	1.3206020723967022	938.7633208952157	1.1102230246251565e-16
95	2.7678970226929778e-12	1.3206020723967022	937.2597683552542	1.1102230246251565e-16
96	2.7475799413423374e-12	1.3206020723967022	932.6768053225693	1.1102230246251565e-16
97	2.7441382499659994e-12	1.3206020723967022	910.2443189432022	1.1102230246251565e-16
98	2.7376989564231735e-12	1.3206020723967022	910.2443189432022	1.1102230246251565e-16
99	2.7376989564231735e-12	1.3206020723967022	910.2443189432022	1.1102230246251565e-16
100	2.7376989564231735e-12	1.3206020723967022	910.2443189432022	1.1102230246251565e-16
0	2499.7725181921837	1.3734023134897637	2495.3127954558604	2402.7560838796658
1	852.8950675815915	1.3734023134897637	2421.9694858261964	801.3531697974894
2	445.75400860342364	1.3734023134897637	2318.3008666983465	304.06496108066546
3	288.1845412062565	1.363713876729098	2219.8611416360027	134.6850725654117
4	159.3425214941281	1.3415740327647994	2217.9340181436087	62.34272301626249
5	17.859731103829915	1.3415740327647994	2149.1413819107306	31.10243351579614
6	4.712496778896841	1.3415740327647994	2098.474351338031	16.135362027700978
7	4.712496778896841	1.3415740327647994	2059.3835917315937	8.296870467006872
8	2.900717673988814	1.334763688692903	2052.9619561984173	2.72998212836833
9	2.2748876514554213	1.334763688692903	2052.9619561984173	2.098785165387261
10	1.571915654654647	1.334763688692903	2052.9619561984173	1.4685874014474294
11	1.4094267167703938	1.334763688692903	2052.9619561984173	1.2296978806101166
12	1.2176979247672957	1.334763688692903	2003.806121626192	1.0837784051589396
13	1.106150938628892	1.334763688692903	1925.8631660280769	1.0703321168732618
14	0.9331456548695326	1.334763688692903	1901.846455611136	1.0307210238594398
15	0.7603428402103329	1.334763688692903	1824.0157551598966	0.9052153746944759
16	0.4965584178559216	1.334763688692903	1824.0157551598966	0.7661887666344305
17	0.19227502126952267	1.334763688692903	1824.0157551598966	0.2969704607292988
18	0.12071879244627015	1.334763688692903	1810.2658601618054	0.12685173417612194
19	0.04407907687355883	1.334763688692903	1770.8731536373652	0.11367313272012847
20	0.02040480643679421	1.334763688692903	1746.0611492854905	0.04097738773212323
21	0.008314839443389066	1.334763688692903	1698.6420021314393	0.025169497642497096
22	0.005660972592660185	1.334763688692903	1683.8609096566115	0.01117520878529954
23	0.0009855798590677756	1.334763688692903	1617.4097189848594	0.003039135544683713
24	0.0006304193711939021	1.334763688692903	1563.0203625155855	0.0018956411412796026
25	8.382157474151608e-05	1.334763688692903	1563.0203625155855	0.0006581677862421698
26	3.3488518545787826e-05	1.334763688692903	1563.0203625155855	0.00021610095021462605
27	1.3956895456690432e-05	1.334763688692903	1563.0203625155855	6.269940378877958e-05
28	9.382105074173808e-06	1.334763688692903	1563.0203625155855	3.0450870001752506e-05
29	2.9661208272857564e-06	1.334763688692903	1531.5767750916089	1.9165264893095113e-05
30	2.9661208272857564e-06	1.334763688692903	1498.576743333534	7.0993622132142775e-06
31	1.5557596473314561e-06	1.334763688692903	1434.4346185899842	2.8013853283770374e-06
32	9.896053169144992e-07	1.334763688692903	1427.2617810462893	1.030774951726876e-06
33	2.613071571344605e-07	1.334763688692903	1427.2617810462893	3.726083780408729e-07
34	2.5960334693042597e-07	1.334763688692903	1427.2617810462893	1.725002038988066e-07
35	1.2319309727892858e-07	1.334763688692903	1405.1624125713288	2.6397440566761077e-08
36	6.72548047253585e-08	1.334763688692903	1397.8742102857934	1.5718119472651892e-08
37	4.4565185874922975e-08	1.334763688692903	1325.7369896849057	5.740407926779767e-09
38	2.3004987026453705e-08	1.334763688692903	1309.8769768714192	4.127655106600514e-09
39	1.017462825103621e-08	1.334763688692903	1299.7637602388277	2.1889531298668885e-09
40	6.657766782325325e-09	1.334763688692903	1282.0567009125457	9.9133246056482e-10
41	2.56504162354787e-09	1.334763688692903	1250.2817872309763	4.1819359086758823e-10
42	1.978464947427483e-09	1.334763688692903	1220.17108131767	2.821377576012196e-10
43	1.2288237094537635e-09	1.334763688692903	1208.9277480330934	6.301981159140269e-11
44	9.575560344643463e-10	1.334763688692903	1205.3818101927725	6.301981159140269e-11
45	5.752986975693375e-10	1.334763688692903	1205.3818101927725	2.7815305614353747e-11
46	4.0066772122315797e-10	1.334763688692903	1205.3818101927725	1.6510681710713015e-11
47	2.2616264416797094e-10	1.334763688692903	1169.5760830970833	6.9076966369152615e-12
48	1.7825063647336492e-10	1.334763688692903	1131.1755676290782	4.034217404580431e-12
49	1.0214806778208185e-10	1.334763688692903	1121.8828291100554	2.8750335445693054e-12
50	7.712885885524656e-11	1.334763688692903	1119.091409221381	1.8084422848119175e-12
51	5.931100055533989e-11	1.334763688692903	1091.1412330678224	1.0594858323997869e-12
52	2.5389246260942855e-11	1.334763688692903	1091.1412330678224	3.7336800318144014e-13
53	2.5389246260942855e-11	1.334763688692903	1088.293215109232	3.6848302187308946e-13
54	1.6516787937348454e-11	1.334763688692903	1088.293215109232	1.5898393712632242e-13
55	1.3589351866016841e-11	1.334763688692903	1088.293215109232	9.547918011776346e-14
56	8.650191674064445e-12	1.334763688692903	1051.504819473681	6.905587213168474e-14
57	7.761347120549544e-12	1.334763688692903	1021.4334894173551	4.4297898682543746e-14
58	7.1350703123584935e-12	1.334763688692903	1006.4966065846879	3.219646771412954e-14
59	5.682121440031551e-12	1.3344982252712592	1006.4966065846879	2.0539125955565396e-14
60	3.5903502393352937e-12	1.3344982252712592	1006.4966065846879	1.4654943925052066e-14
61	2.435496249120206e-12	1.3344982252712592	1006.4966065846879	1.0103029524088925e-14
62	2.096656182004608e-12	1.3344982252712592	1006.4966065846879	6.328271240363392e-15
63	1.886046874233216e-12	1.3344982252712592	1006.4966065846879	6.217248937900877e-15
64	1.6817658377021871e-12	1.3344982252712592	1006.4966065846879	4.773959005888173e-15
65	1.4844792062262968e-12	1.3312719632316172	974.8594844494021	3.9968028886505635e-15
66	1.0628165014736624e-12	1.3312719632316172	974.8594844494021	3.3306690738754696e-15
67	1.0168532682541809e-12	1.3312719632316172	974.8594844494021	2.9976021664879227e-15
68	9.038325643473399e-13	1.3312719632316172	974.8594844494021	2.4424906541753444e-15
69	7.850387007124482e-13	1.3312719632316172	974.8594844494021	1.7763568394002505e-15
70	7.041034422172743e-13	1.3247642148754522	974.8594844494021	1.3322676295501878e-15
71	6.59250432022418e-13	1.3247642148754522	974.8594844494021	1.3322676295501878e-15
72	6.098455074265985e-13	1.3247642148754522	974.8594844494021	1.2212453270876722e-15
73	5.436762151589392e-13	1.3247642148754522	949.9531572362266	1.2212453270876722e-15
74	4.377609386096992e-13	1.3247642148754522	948.9062157836073	1.2212453270876722e-15
75	3.8402614421784165e-13	1.3247642148754522	948.9062157836073	1.2212453270876722e-15
76	3.5227376571356217e-13	1.3247642148754522	948.9062157836073	1.2212453270876722e-15
77	3.284039706841213e-13	1.3247642148754522	944.7822241767469	1.2212453270876722e-15
78	3.105293799876563e-13	1.3247642148754522	919.1066149214837	1.2212453270876722e-15
79	2.537969834293108e-13	1.3247642148754522	919.1066149214837	1.2212453270876722e-15
80	2.5135449277513544e-13	1.3247642148754522	919.1066149214837	1.2212453270876722e-15
81	2.355893258254582e-13	1.3247642148754522	919.1066149214837	1.2212453270876722e-15
82	2.355893258254582e-13	1.3247642148754522	915.347120223403	1.2212453270876722e-15
83	2.3214763444912023e-13	1.3247642148754522	899.6847773993778	1.2212453270876722e-15
84	2.1938006966593093e-13	1.3247642148754522	879.9302402430638	1.2212453270876722e-15
85	2.1194157540094238e-13	1.3247642148754522	841.6259741383234	1.2212453270876722e-15
86	1.9939605522267811e-13	1.3247642148754522	841.6259741383234	1.2212453270876722e-15
87	1.9584334154387761e-13	1.3247642148754522	841.6259741383234	1.2212453270876722e-15
88	1.928457393773897e-13	1.3247642148754522	841.6259741383234	1.2212453270876722e-15
89	1.9029222642075183e-13	1.3247642148754522	841.6259741383234	1.2212453270876722e-15
90	1.8696155734687636e-13	1.3247642148754522	841.6259741383234	1.2212453270876722e-15
91	1.8429702208777599e-13	1.3247642148754522	841.6259741383234	1.2212453270876722e-15
92	1.829647544582258e-13	1.3247642148754522	841.6259741383234	1.2212453270876722e-15
93	1.8207657603852567e-13	1.3247642148754522	841.6259741383234	1.2212453270876722e-15
94	1.8063328610651297e-13	1.3247642148754522	841.6259741383234	1.2212453270876722e-15
95	1.8041124150158794e-13	1.3247642148754522	841.6259741383234	1.2212453270876722e-15
96	1.800781745942004e-13	1.3212762398670301	841.6259741383234	1.2212453270876722e-15
97	1.7996715229173788e-13	1.3212762398670301	841.6259741383234	1.2212453270876722e-15
98	1.7985612998927536e-13	1.3212762398670301	841.6259741383234	1.2212453270876722e-15
99	1.7974510768681284e-13	1.3212762398670301	821.2441584271359	1.2212453270876722e-15
100	1.7974510768681284e-13	1.3212762398670301	821.2441584271359	1.2212453270876722e-15
