# Supplementary material for: An improved genetic algorithm and its application in neural network adversarial attack
Source: PLoS One. 2022 May 5;17(5):e0267970. doi: 10.1371/journal.pone.0267970 (PMC9070932; doi:10.1371/journal.pone.0267970)
Supplement: S1 Data — (ZIP) [file pone.0267970.s001.zip › data3/11_30.csv]

	GWO	PSO	SGA	IGA
0	607.5503850619614	1.102152239438038	650.8396533869533	557.6435056693867
1	84.00432574037376	1.102152239438038	650.8396533869533	196.78116261681478
2	45.756006506055826	1.0923435901945977	630.631739259599	113.34190887817034
3	41.71683574739785	1.0846819696498067	614.316161615999	42.998007702572046
4	23.272373658694278	1.0846819696498067	555.895737015601	20.21968728692081
5	15.987825312778314	1.079142662538104	555.895737015601	13.21351094858848
6	10.296148455517095	1.079142662538104	544.5854678035894	7.247176637684154
7	3.677625087747846	1.079142662538104	528.5277783667617	2.6024459164482696
8	2.749020664278729	1.079142662538104	459.2904325454721	1.637563640810816
9	1.439721742945412	1.079142662538104	459.2904325454721	1.2225702037740083
10	1.1986451785179806	1.079142662538104	459.2904325454721	1.1319027462213918
11	1.0474797367993278	1.079142662538104	435.147010934224	1.050276473061828
12	1.0402089720647598	1.079142662538104	372.9554761298505	1.0226636974125238
13	1.0136890187946996	1.079142662538104	314.30755058093814	0.9946865341893693
14	0.9116631188972872	1.079142662538104	313.6928202881874	0.8026761060976423
15	0.43793069526159034	1.079142662538104	290.1950275996253	0.566338339323778
16	0.43793069526159034	1.079142662538104	275.4102881584063	0.4003705027258465
17	0.06515520678141451	1.079142662538104	275.4102881584063	0.16321475638644256
18	0.06515520678141451	1.070708573278632	275.4102881584063	0.06670357082626699
19	0.023217451689500623	1.070708573278632	273.1676788729824	0.025807442075854614
20	0.007552362844425731	1.070708573278632	255.135663860382	0.012310487359731503
21	0.0016048295180611793	1.070708573278632	255.135663860382	0.003009638549708482
22	0.0014714238502372412	1.070708573278632	242.6843290200579	0.0011873308932059956
23	0.0007355939171476145	1.0687790904780023	242.6843290200579	0.0001125409286930612
24	0.00014188883583199363	1.0687790904780023	241.03306518263847	0.0001125409286930612
25	9.688081391656667e-05	1.0687790904780023	239.35663133522442	4.936132620492195e-05
26	2.140404581651989e-05	1.0683039083512291	227.82441281536765	1.5973270016234054e-05
27	2.140404581651989e-05	1.0683039083512291	220.3354818949221	9.29312047781572e-06
28	5.896710395969507e-06	1.0683039083512291	206.01227385195438	4.0537182228739255e-06
29	4.151651192829675e-06	1.0683039083512291	192.85923107679648	9.946080836709115e-07
30	2.1778542609318663e-06	1.0683039083512291	189.69610579933064	4.900413052011388e-07
31	1.1167404381229318e-06	1.0683039083512291	189.69610579933064	2.3025316830960207e-07
32	4.0480320628866195e-07	1.0683039083512291	189.05122904536975	1.0466567146316663e-07
33	2.3783987723735578e-07	1.0683039083512291	182.31001279438254	3.0434261999445766e-08
34	6.96690928281285e-08	1.0683039083512291	178.79945291492157	1.7029730181583602e-08
35	6.96690928281285e-08	1.0683039083512291	176.44092816041373	6.796372575834653e-09
36	6.305843458509486e-08	1.0683039083512291	176.44092816041373	3.4121026004640953e-09
37	3.061742781529375e-08	1.0683039083512291	173.57531371959305	1.3773883145162813e-09
38	1.851058506474601e-08	1.0683039083512291	169.8412456823808	6.090421500459797e-10
39	1.6572010097526402e-08	1.0683039083512291	169.8412456823808	2.07449613043309e-10
40	1.17733748306037e-08	1.0683039083512291	169.8412456823808	1.116166048475975e-10
41	4.0984428073542745e-09	1.0683039083512291	169.5216566958409	5.042066764104902e-11
42	2.9828451930669075e-09	1.0683039083512291	169.5216566958409	2.7362778709516533e-11
43	6.720225487200082e-10	1.0683039083512291	163.05552717006	1.0719536369663274e-11
44	6.720225487200082e-10	1.0683039083512291	160.6966388214812	7.769229704024383e-12
45	3.380032920219378e-10	1.0675149496567637	159.1630040820843	3.3454350401029842e-12
46	2.6307178657702934e-10	1.0675149496567637	159.1630040820843	1.8448576000196226e-12
47	1.4475720622186827e-10	1.0675149496567637	159.1630040820843	6.571410082756302e-13
48	7.664457957190507e-11	1.0656561469451817	159.1630040820843	3.8402614421784165e-13
49	4.937716902020384e-11	1.0656561469451817	159.1630040820843	2.8554936193359026e-13
50	3.6753822207913345e-11	1.0656561469451817	157.67334092073403	1.2645440250480533e-13
51	1.8307688698371294e-11	1.0656561469451817	153.314561303709	7.37188088351104e-14
52	1.485112033350333e-11	1.0656561469451817	150.96823747948974	5.495603971894525e-14
53	9.34285981912808e-12	1.0656561469451817	150.96823747948974	3.2307490016592055e-14
54	9.128142686165575e-12	1.0656561469451817	140.8113135888646	1.454392162258955e-14
55	6.1664007233730445e-12	1.0656561469451817	139.69022901581423	1.0103029524088925e-14
56	5.116018719775184e-12	1.0656561469451817	136.87202699085594	4.884981308350689e-15
57	2.9622970743048427e-12	1.0656561469451817	132.09867516556284	2.3314683517128287e-15
58	2.814193322819847e-12	1.0649845954356933	132.09867516556284	1.7763568394002505e-15
59	1.841526930945747e-12	1.0649845954356933	129.737851035204	1.1102230246251565e-15
60	1.2860823517257813e-12	1.0649845954356933	126.84274191451227	7.771561172376096e-16
61	8.852918398360998e-13	1.0649845954356933	124.60983372630126	4.440892098500626e-16
62	7.563949466771192e-13	1.0649845954356933	124.60983372630126	4.440892098500626e-16
63	7.015499292606364e-13	1.0649845954356933	124.60983372630126	2.220446049250313e-16
64	5.336842079373127e-13	1.0649845954356933	124.60983372630126	0.0
65	5.101474798152594e-13	1.0649845954356933	124.60983372630126	0.0
66	4.445332990599127e-13	1.0649845954356933	124.60983372630126	0.0
67	4.2033043712308427e-13	1.0649845954356933	123.67591253988594	0.0
68	3.207434318142077e-13	1.0649845954356933	123.67591253988594	0.0
69	3.1541436129600697e-13	1.0649845954356933	123.67591253988594	0.0
70	2.849942504212777e-13	1.0649845954356933	123.67591253988594	0.0
71	2.6145752229922437e-13	1.0649845954356933	122.11739045925147	0.0
72	2.1016521856154213e-13	1.0649845954356933	122.11739045925147	0.0
73	1.892930256985892e-13	1.0649845954356933	122.11739045925147	0.0
74	1.667554982986985e-13	1.0649845954356933	119.39069855627257	0.0
75	1.52433621281034e-13	1.0649845954356933	119.26759922546535	0.0
76	1.4832579608992091e-13	1.0649845954356933	119.26759922546535	0.0
77	1.383337888682945e-13	1.0649845954356933	119.26759922546535	0.0
78	1.2878587085651816e-13	1.0649845954356933	117.41652579339434	0.0
79	1.2168044349891716e-13	1.0649845954356933	117.41652579339434	0.0
80	1.1513012765362873e-13	1.0649845954356933	117.41652579339434	0.0
81	1.0735856648125264e-13	1.0649845954356933	117.41652579339434	0.0
82	1.0391687510491465e-13	1.0649845954356933	117.41652579339434	0.0
83	1.0169642905566434e-13	1.0649845954356933	117.41652579339434	0.0
84	9.214851104388799e-14	1.0649845954356933	116.68403039897458	0.0
85	8.892886427247504e-14	1.0649845954356933	115.34017288405417	0.0
86	8.526512829121202e-14	1.0649845954356933	115.34017288405417	0.0
87	8.482103908136196e-14	1.0649845954356933	114.52566402648704	0.0
88	8.282263763703668e-14	1.0649845954356933	114.52566402648704	0.0
89	8.260059303211165e-14	1.0649845954356933	114.52566402648704	0.0
90	8.104628079763643e-14	1.0649845954356933	114.1731075771813	0.0
91	8.08242361927114e-14	1.0649845954356933	114.1731075771813	0.0
92	8.004708007547379e-14	1.0649845954356933	114.1731075771813	0.0
93	7.926992395823618e-14	1.0649845954356933	114.1731075771813	0.0
94	7.915890165577366e-14	1.0649845954356933	114.13094450048165	0.0
95	7.882583474838611e-14	1.0649845954356933	111.58081928861579	0.0
96	7.87148124459236e-14	1.0649845954356933	111.58081928861579	0.0
97	7.87148124459236e-14	1.0634229031995226	111.58081928861579	0.0
98	7.860379014346108e-14	1.0634229031995226	111.58081928861579	0.0
99	7.860379014346108e-14	1.0594362454216188	111.58081928861579	0.0
100	7.860379014346108e-14	1.0594362454216188	109.51575538195652	0.0
0	590.0160182720742	1.0918937676560332	658.2526464716453	531.5043036861312
1	236.9178233290859	1.0918937676560332	540.4397136344124	170.19333781899746
2	108.53674773754368	1.0918937676560332	479.09987542692255	77.96901388714339
3	34.85849547438308	1.0918937676560332	479.09987542692255	60.12890836855973
4	19.961280396357363	1.086365887311421	479.09987542692255	21.692285129586693
5	9.539059172948194	1.0844023132542375	430.69882263158854	11.266756118075676
6	7.723015501792644	1.0844023132542375	430.69882263158854	4.068703694472028
7	5.333075641778018	1.0844023132542375	406.74081410733356	1.561695589227523
8	2.6147449369551037	1.0660278547416313	406.74081410733356	1.2078951118982026
9	2.02149088623219	1.0660278547416313	406.74081410733356	1.045401420190407
10	1.3084251450950661	1.0660278547416313	379.841013659074	1.0165523617550665
11	1.1346906881344172	1.0660278547416313	333.435272163155	0.6750675168793085
12	1.0805246350937265	1.0660278547416313	333.435272163155	0.3559485759712626
13	1.0804751575618463	1.0660278547416313	330.3643891709262	0.14773014007259477
14	1.0335151578488753	1.0660278547416313	329.78163846317483	0.0871208293912138
15	1.0146177002427381	1.0660278547416313	265.4192171434929	0.03521626914347176
16	0.8120832348871037	1.0660278547416313	265.4192171434929	0.02647105133253491
17	0.5563033124362875	1.0660278547416313	259.02720159818267	0.010222093939401322
18	0.5133500881090496	1.0660278547416313	246.1482259876209	0.0029512037753864906
19	0.32642001836906553	1.0660278547416313	245.16663159531134	0.0013706516640722421
20	0.16904313820107197	1.0660278547416313	245.16663159531134	0.0003857128738724569
21	0.09998209601089703	1.0660278547416313	245.16663159531134	0.00017773726097158882
22	0.028266783400126783	1.0660278547416313	238.50757744551484	7.733163907153173e-05
23	0.01074086096931226	1.0660278547416313	223.87306094218204	1.7826448589830513e-05
24	0.0025733998413293158	1.0660278547416313	223.87306094218204	8.899001038620291e-06
25	0.002012916774344564	1.0660278547416313	223.87306094218204	3.4455808379796338e-06
26	0.0010854634761628956	1.0647582118630041	208.19123646536406	2.1699666001850915e-06
27	0.00048098641514815466	1.0647582118630041	203.84725828279872	1.2614118086728965e-06
28	0.00026636843653560227	1.0647582118630041	203.84725828279872	8.023877402507651e-07
29	0.0001485565850269932	1.0647582118630041	198.30861663732716	4.463931840836821e-07
30	9.581354530907582e-05	1.0647582118630041	198.19502816976893	2.4403349296875376e-07
31	2.5752293783876112e-05	1.0647582118630041	181.74796437859536	1.0811425354972926e-07
32	2.1934976267901085e-05	1.0647582118630041	181.27588684711588	5.42317077911747e-08
33	7.385329352738168e-06	1.0647582118630041	181.27588684711588	6.5426847273286626e-09
34	2.3586465276448365e-06	1.059595021123525	181.27588684711588	6.5426847273286626e-09
35	8.7823336958337e-07	1.059595021123525	179.66854480658841	2.5792418201220357e-09
36	4.329854939033595e-07	1.059595021123525	179.66854480658841	8.883468405329609e-10
37	1.9273934070973553e-07	1.059595021123525	179.66854480658841	2.599734871822079e-10
38	1.125152191416845e-07	1.059595021123525	179.66854480658841	1.6520873558079074e-10
39	6.436363375605936e-08	1.059595021123525	179.66854480658841	8.711453780563261e-11
40	3.461731123977074e-08	1.0594970808341666	179.66854480658841	3.575961748936152e-11
41	1.647355263312278e-08	1.0582820623315363	169.1813924552458	1.449051989510508e-11
42	1.4157208627629814e-08	1.0582820623315363	169.1813924552458	5.657585511187335e-12
43	5.719605677967365e-09	1.0582820623315363	169.1813924552458	3.6777247913732936e-12
44	5.49692114049094e-09	1.0582820623315363	169.1813924552458	5.664357871637549e-13
45	2.6205096981257725e-09	1.0582820623315363	169.1813924552458	3.5005331966431186e-13
46	1.8060704043421083e-09	1.0582820623315363	167.08751474329787	1.9606538614880265e-13
47	1.1668841448653211e-09	1.0582820623315363	166.10312642380538	8.215650382226158e-14
48	6.790924489408212e-10	1.0582820623315363	166.10312642380538	2.1538326677728037e-14
49	4.347043836006037e-10	1.0582820623315363	166.10312642380538	1.587618925213974e-14
50	1.9066248579946432e-10	1.0582820623315363	166.10312642380538	8.659739592076221e-15
51	1.7544954378223565e-10	1.0582820623315363	155.68628103170786	5.218048215738236e-15
52	1.0779310777309092e-10	1.0582820623315363	155.68628103170786	3.3306690738754696e-15
53	8.937062201397339e-11	1.0582820623315363	155.68628103170786	2.220446049250313e-15
54	5.462497121300203e-11	1.0578039024139656	149.5382696341634	1.3322676295501878e-15
55	3.812128390734415e-11	1.0578039024139656	149.5382696341634	7.771561172376096e-16
56	2.7514213130075404e-11	1.0578039024139656	149.5382696341634	3.3306690738754696e-16
57	1.8548163005505103e-11	1.0578039024139656	149.5382696341634	3.3306690738754696e-16
58	1.569044894011995e-11	1.0578039024139656	149.5382696341634	2.220446049250313e-16
59	1.3440915047624458e-11	1.0578039024139656	149.5382696341634	2.220446049250313e-16
60	1.0372591674467913e-11	1.0578039024139656	149.5382696341634	1.1102230246251565e-16
61	8.767986336977174e-12	1.0578039024139656	149.5382696341634	1.1102230246251565e-16
62	6.405653785179766e-12	1.0578039024139656	149.5382696341634	0.0
63	5.259237489951829e-12	1.0578039024139656	149.5382696341634	0.0
64	4.193201341706754e-12	1.0578039024139656	149.5382696341634	0.0
65	3.608668919241609e-12	1.0578039024139656	142.81057625492528	0.0
66	3.250621993799996e-12	1.0578039024139656	142.11536358216094	0.0
67	2.802647003363745e-12	1.0578039024139656	141.40289390657816	0.0
68	2.5859314689569146e-12	1.0578039024139656	141.20164640802722	0.0
69	2.32136532218874e-12	1.0578039024139656	141.20164640802722	0.0
70	2.0017321133991572e-12	1.0578039024139656	141.20164640802722	0.0
71	1.954769679457513e-12	1.0578039024139656	140.6066652305773	0.0
72	1.6080470288670767e-12	1.0578039024139656	140.6066652305773	0.0
73	1.485811473855847e-12	1.0578039024139656	140.6066652305773	0.0
74	1.3896661599233084e-12	1.0578039024139656	140.6066652305773	0.0
75	1.1609602168505262e-12	1.0578039024139656	140.6066652305773	0.0
76	9.597878047884478e-13	1.0578039024139656	140.6066652305773	0.0
77	8.992806499463768e-13	1.0578039024139656	140.50382067337657	0.0
78	8.936185125207885e-13	1.0578039024139656	130.0517031675787	0.0
79	7.972511539833249e-13	1.0578039024139656	130.0517031675787	0.0
80	7.549516567451064e-13	1.0578039024139656	129.89998261013076	0.0
81	6.710187960834446e-13	1.0578039024139656	129.68105813071674	0.0
82	6.249445405615006e-13	1.0578039024139656	128.83354633442872	0.0
83	6.201705815556124e-13	1.0578039024139656	128.83354633442872	0.0
84	6.021849685566849e-13	1.0578039024139656	128.83354633442872	0.0
85	5.997424779025096e-13	1.0578039024139656	125.53149297618721	0.0
86	5.91859894427671e-13	1.0578039024139656	118.82471143056988	0.0
87	5.598854713184664e-13	1.0578039024139656	116.188985743062	0.0
88	5.598854713184664e-13	1.0578039024139656	116.188985743062	0.0
89	5.526690216584029e-13	1.0578039024139656	116.188985743062	0.0
90	5.377920331284258e-13	1.0578039024139656	115.17305735765459	0.0
91	5.286882043264995e-13	1.0578039024139656	110.7494284901	0.0
92	5.253575352526241e-13	1.0578039024139656	110.7494284901	0.0
93	5.184741524999481e-13	1.0578039024139656	110.7494284901	0.0
94	5.14366327308835e-13	1.0578039024139656	110.7494284901	0.0
95	5.098144129078719e-13	1.0578039024139656	110.7494284901	0.0
96	5.095923683029469e-13	1.0578039024139656	110.7494284901	0.0
97	5.083711229758592e-13	1.0578039024139656	110.7494284901	0.0
98	5.080380560684716e-13	1.0578039024139656	106.13812797294817	0.0
99	5.079270337660091e-13	1.0578039024139656	106.13812797294817	0.0
100	5.079270337660091e-13	1.0578039024139656	106.13812797294817	0.0
0	611.2742962080368	1.09919393835912	603.8548030829741	598.7869848917153
1	253.8464030282999	1.09919393835912	603.8548030829741	232.09366815228782
2	174.98357532997886	1.09919393835912	512.3284342441332	138.03476392295758
3	88.90568273968442	1.0873611373501832	481.16764289367944	44.82916664211849
4	57.980978157467234	1.0873611373501832	469.9887716072166	30.89262220981804
5	27.55614996394255	1.0873611373501832	441.66983788124486	14.311213957879124
6	19.678433845479354	1.0873611373501832	417.0131242792858	4.665173746131742
7	3.4944111526573005	1.0873611373501832	417.0131242792858	2.5635773565102475
8	3.3186472843340047	1.0873611373501832	359.27016037595223	1.3666512103298167
9	1.770860886584677	1.081137365942863	340.00329335771534	1.0898260901813033
10	1.4477198417329002	1.077902420985896	340.00329335771534	1.0480696588469658
11	1.1963582641569805	1.077902420985896	250.10608324144664	1.0315241620096207
12	1.1212131880013394	1.0737108025231288	232.8139045861098	1.0054827619007178
13	1.064464285225406	1.0737108025231288	202.7937433449296	0.8608094166605198
14	1.0270144152517455	1.0737108025231288	202.7937433449296	0.6374561673258429
15	0.6836974299636983	1.0737108025231288	190.8987136725905	0.265782734104807
16	0.3227997809924892	1.0735897758363033	190.8987136725905	0.18289839594812374
17	0.16058897813052353	1.0735897758363033	169.5077318531018	0.06313619054201336
18	0.11070504154152916	1.0735897758363033	169.5077318531018	0.029027006759474006
19	0.0381468534804702	1.0735897758363033	161.4729824234652	0.01703008394989014
20	0.021694318810646984	1.0638474648850187	150.0924058974428	0.005839478249902719
21	0.01148721217834614	1.0638474648850187	136.22066436387732	0.0017384275554098716
22	0.00800171831447083	1.0638474648850187	135.18934794226698	0.0005726107005030734
23	0.0017917076458431325	1.0638474648850187	132.28652240065804	0.0003336121358227251
24	0.0017917076458431325	1.0638474648850187	125.6888853640372	0.00014927567266620478
25	0.000590396583509234	1.0638474648850187	125.6888853640372	5.0649311396200325e-05
26	0.0002133180840268034	1.0621701723046857	115.58267316502901	2.9378796847279176e-05
27	4.727550407890302e-05	1.0621701723046857	115.58208841849387	1.4821671436737738e-05
28	8.705731505465053e-06	1.0601836689637112	115.58208841849387	5.130279059462062e-06
29	8.705731505465053e-06	1.0601836689637112	115.24698465345956	2.080077913579892e-06
30	3.952560897801938e-06	1.0601836689637112	115.24698465345956	8.073679518272314e-07
31	1.694393513052006e-06	1.0601836689637112	109.56912782792914	3.750529818935533e-07
32	5.927575229547344e-07	1.0601836689637112	108.6080055276723	1.6702234284515782e-07
33	2.0848350401614368e-07	1.0601836689637112	108.57421824924924	7.496032683462772e-08
34	1.7936316276667696e-07	1.0601836689637112	105.59002469931431	2.9399513157279955e-08
35	5.282193182853945e-08	1.0601836689637112	105.59002469931431	1.61192402758914e-08
36	5.282193182853945e-08	1.0601836689637112	105.59002469931431	5.090683319330935e-09
37	3.251464197884246e-08	1.0601836689637112	105.59002469931431	3.0672555606514607e-09
38	2.384165598279253e-08	1.0601836689637112	105.59002469931431	8.106826321352401e-10
39	1.2156067041857455e-08	1.0601836689637112	104.32721109728504	2.2893664741729935e-10
40	6.907740268680129e-09	1.0601836689637112	104.32721109728504	2.2821067258149696e-10
41	3.6173033457487236e-09	1.0601836689637112	103.72569258412447	1.267947968841554e-10
42	2.5556304850127276e-09	1.0601836689637112	102.3772280385713	6.490907811240731e-11
43	1.6712927708439906e-09	1.0601836689637112	102.08142273670047	2.5902613387529527e-11
44	1.2726183440392447e-09	1.0601836689637112	96.21620176160127	1.3946732657643679e-11
45	5.52291212763123e-10	1.0601836689637112	96.21620176160127	8.642864202101919e-12
46	4.383829965703967e-10	1.0601836689637112	96.21620176160127	4.868438985283774e-12
47	2.3579826979869267e-10	1.0601836689637112	96.21620176160127	1.103450664174943e-12
48	1.4954149030188546e-10	1.0601836689637112	96.21620176160127	1.103450664174943e-12
49	9.050959981493634e-11	1.0601836689637112	96.21620176160127	6.034062138837726e-13
50	6.639544469777547e-11	1.0601836689637112	96.21620176160127	3.0042635046356736e-13
51	5.2882476175852844e-11	1.0601836689637112	96.21620176160127	1.8340884366807586e-13
52	3.835420869791051e-11	1.059929953186067	96.21620176160127	1.305622276959184e-13
53	2.4089064076804334e-11	1.059929953186067	96.21620176160127	7.049916206369744e-14
54	2.4089064076804334e-11	1.059929953186067	96.21620176160127	2.1538326677728037e-14
55	1.5845658118962547e-11	1.059929953186067	96.21620176160127	2.1538326677728037e-14
56	8.256395567229902e-12	1.059929953186067	96.21620176160127	1.0658141036401503e-14
57	6.898925875020723e-12	1.059929953186067	96.21620176160127	6.772360450213455e-15
58	5.662026403285836e-12	1.059929953186067	95.85946187998837	3.3306690738754696e-15
59	4.191313962564891e-12	1.059929953186067	88.89188943166077	2.220446049250313e-15
60	3.2546187966886464e-12	1.059929953186067	84.66838517980942	1.2212453270876722e-15
61	3.007372129104624e-12	1.059929953186067	71.94081656627152	8.881784197001252e-16
62	2.6020297028139794e-12	1.059929953186067	71.94081656627152	7.771561172376096e-16
63	1.9283463714714344e-12	1.059929953186067	71.94081656627152	4.440892098500626e-16
64	1.4340750809083147e-12	1.059929953186067	71.94081656627152	3.3306690738754696e-16
65	1.3022916078853086e-12	1.059929953186067	71.94081656627152	2.220446049250313e-16
66	1.0960121699099545e-12	1.059929953186067	71.94081656627152	2.220446049250313e-16
67	9.779954623923004e-13	1.059929953186067	71.94081656627152	2.220446049250313e-16
68	9.126033262418787e-13	1.059929953186067	71.94081656627152	1.1102230246251565e-16
69	8.262279749260415e-13	1.059929953186067	71.94081656627152	1.1102230246251565e-16
70	6.852296507986466e-13	1.059929953186067	71.36591018848814	1.1102230246251565e-16
71	6.252776074688882e-13	1.059929953186067	71.36591018848814	1.1102230246251565e-16
72	5.021538740379583e-13	1.059929953186067	71.36591018848814	1.1102230246251565e-16
73	4.4775294583132563e-13	1.059929953186067	71.36591018848814	1.1102230246251565e-16
74	4.363176486776865e-13	1.059929953186067	70.67017664197786	1.1102230246251565e-16
75	4.1966430330830917e-13	1.059929953186067	68.70701768455675	1.1102230246251565e-16
76	3.907985046680551e-13	1.059929953186067	65.82384969204948	1.1102230246251565e-16
77	3.83026943495679e-13	1.059929953186067	65.82354590539441	1.1102230246251565e-16
78	3.433919815165609e-13	1.059929953186067	65.82354590539441	1.1102230246251565e-16
79	3.310685059432217e-13	1.059929953186067	65.82354590539441	1.1102230246251565e-16
80	2.9953817204386723e-13	1.059929953186067	65.82354590539441	1.1102230246251565e-16
81	2.978728375069295e-13	1.059929953186067	65.82354590539441	1.1102230246251565e-16
82	2.899902540320909e-13	1.059929953186067	65.82354590539441	1.1102230246251565e-16
83	2.7911006839076435e-13	1.059929953186067	62.595785976945244	1.1102230246251565e-16
84	2.6856294965682537e-13	1.059929953186067	62.595785976945244	1.1102230246251565e-16
85	2.617905892066119e-13	1.059929953186067	62.595785976945244	1.1102230246251565e-16
86	2.5346391652192324e-13	1.059929953186067	62.595785976945244	1.1102230246251565e-16
87	2.461364445593972e-13	1.059929953186067	58.942877217955505	1.1102230246251565e-16
88	2.3792079417717105e-13	1.059929953186067	58.942877217955505	1.1102230246251565e-16
89	2.3303581286882036e-13	1.059929953186067	58.942877217955505	1.1102230246251565e-16
90	2.3092638912203256e-13	1.059929953186067	58.942877217955505	1.1102230246251565e-16
91	2.297051437949449e-13	1.059929953186067	56.89076420898217	1.1102230246251565e-16
92	2.2926105458509483e-13	1.059929953186067	56.89076420898217	1.1102230246251565e-16
93	2.2737367544323206e-13	1.059929953186067	56.89076420898217	1.1102230246251565e-16
94	2.254862963013693e-13	1.059929953186067	56.89076420898217	1.1102230246251565e-16
95	2.248201624865942e-13	1.059929953186067	56.89076420898217	1.1102230246251565e-16
96	2.2437607327674414e-13	1.059929953186067	56.89076420898217	1.1102230246251565e-16
97	2.2382096176443156e-13	1.059929953186067	56.89076420898217	1.1102230246251565e-16
98	2.2370993946196904e-13	1.059929953186067	56.89076420898217	1.1102230246251565e-16
99	2.2359891715950653e-13	1.059929953186067	56.89076420898217	1.1102230246251565e-16
100	2.2359891715950653e-13	1.059929953186067	56.62941544888344	1.1102230246251565e-16
0	541.699872163455	1.0924889511900482	518.6985458321486	546.6235770929187
1	262.6864911876597	1.0924889511900482	518.6985458321486	220.65146280356936
2	163.0750711691494	1.0897752959766487	518.6985458321486	113.051059601304
3	65.19302588872044	1.087268352746555	518.6985458321486	55.19812863749888
4	45.14796511563931	1.087268352746555	483.1834088815426	14.698345131763467
5	29.19550563926727	1.087268352746555	403.29205012210286	10.779123145877149
6	11.977462583873555	1.087268352746555	397.1153877477307	3.520642808223051
7	10.613317367907468	1.086098712105486	360.5594780461141	2.2138117937639086
8	7.792594271895183	1.0853070243957268	337.0327974231048	1.333101844106097
9	4.686733221089329	1.0845855987990318	328.6482381341276	1.1290619808245286
10	3.20079483027123	1.0826234718307681	265.05866392295536	1.0185998242698757
11	2.3432930534080025	1.0787774690783403	243.25209684190156	1.0123072161762545
12	2.050297163959175	1.0787774690783403	225.53062732349878	0.9060414032327755
13	1.3532092395772066	1.0787774690783403	225.53062732349878	0.7663828960008535
14	1.2253608220537702	1.0760779630316875	219.9198539672724	0.31142806997226447
15	1.092174126418324	1.0760779630316875	194.02118766456888	0.13948775727112295
16	1.025277134622997	1.0760779630316875	194.02118766456888	0.03416289162612618
17	0.9555414475124314	1.0760779630316875	189.56279141239062	0.028613627882533077
18	0.882855187589964	1.0760779630316875	187.34334539303836	0.01167965743005217
19	0.6734346661705296	1.0760779630316875	187.33614314584474	0.0048804510847044735
20	0.6028359207739055	1.0760779630316875	187.33614314584474	0.0016147641385237943
21	0.591896705256001	1.0760779630316875	185.89665678603106	0.0008968971414968774
22	0.4205245308814741	1.0760779630316875	185.89665678603106	0.00042956553929185404
23	0.18686675087523164	1.0760779630316875	184.43684001460505	0.00019182448810484143
24	0.1347116288724699	1.0760779630316875	184.43684001460505	9.9566816033958e-05
25	0.04297125328476181	1.0760779630316875	184.43684001460505	2.455506997645074e-05
26	0.03573855969001838	1.0760779630316875	183.22844504616396	7.0172062910378585e-06
27	0.019066906683084306	1.0760779630316875	179.1366332298423	2.484421206760956e-06
28	0.003938625381867067	1.0760779630316875	172.9265263145673	9.43665655395165e-07
29	0.0013980750860577151	1.0760779630316875	172.92643535841177	6.827273272280721e-07
30	0.0003677180698851146	1.0760779630316875	154.47155947884238	3.681043158065833e-07
31	0.00018513052157864696	1.0760779630316875	154.47155947884238	1.7409175778748676e-07
32	0.00011191605170379759	1.0760779630316875	154.47155947884238	5.0467888423888496e-08
33	9.671233825969683e-05	1.0760779630316875	154.47155947884238	1.951496242380557e-08
34	3.3818079043790306e-05	1.0760779630316875	154.47155947884238	8.24094081863791e-09
35	1.8801210706631544e-05	1.0760779630316875	154.47155947884238	4.300917511024238e-09
36	1.1165734908669123e-05	1.0760779630316875	154.47155947884238	2.8558526654620664e-09
37	6.280701419170143e-06	1.0760779630316875	154.47155947884238	1.278596117870734e-09
38	4.781480448468045e-06	1.0760779630316875	154.47155947884238	6.42483399815319e-10
39	1.7417531926744445e-06	1.0760779630316875	151.66990383014024	3.1241198517051316e-10
40	1.4501705761782446e-06	1.0760779630316875	151.66990383014024	1.256699189156052e-10
41	2.5042201168279377e-07	1.0760779630316875	151.66990383014024	1.011838390851949e-10
42	2.5042201168279377e-07	1.0760779630316875	151.66990383014024	3.433242579120588e-11
43	9.314062088261466e-08	1.0755352028789202	151.66990383014024	1.6558754367679285e-11
44	3.6159285232706395e-08	1.0680149154069898	151.66990383014024	7.716050021144838e-12
45	2.2673004251849704e-08	1.0680149154069898	151.66990383014024	5.297762228906322e-12
46	1.4306448359313606e-08	1.0680149154069898	151.66990383014024	2.660982545421575e-12
47	1.011386774329992e-08	1.0680149154069898	151.66990383014024	9.088285679581531e-13
48	3.672666060161589e-09	1.0680149154069898	134.91108053362348	5.573319583618286e-13
49	3.602578679817725e-09	1.0680149154069898	134.91108053362348	2.4724666758402236e-13
50	2.2215872474973253e-09	1.0680149154069898	134.91108053362348	1.4910295220715852e-13
51	1.669005045279448e-09	1.0680149154069898	134.91108053362348	7.793765632868599e-14
52	1.0688867568831029e-09	1.0680149154069898	134.91108053362348	4.118927421359331e-14
53	7.908497190456387e-10	1.0680149154069898	134.91108053362348	2.2315482794965646e-14
54	6.268248142760058e-10	1.0680149154069898	134.91108053362348	1.3988810110276972e-14
55	4.713969214975577e-10	1.0680149154069898	134.91108053362348	9.325873406851315e-15
56	4.137606923748649e-10	1.0680149154069898	134.91108053362348	5.551115123125783e-15
57	3.245121948936003e-10	1.0680149154069898	134.91108053362348	3.774758283725532e-15
58	2.2384583076018316e-10	1.0680149154069898	134.91108053362348	2.7755575615628914e-15
59	1.6559642546098985e-10	1.0680149154069898	134.91108053362348	1.7763568394002505e-15
60	1.5135981357161654e-10	1.0680149154069898	134.91108053362348	1.1102230246251565e-15
61	1.310850317182144e-10	1.0680149154069898	134.91108053362348	7.771561172376096e-16
62	1.1037004643554837e-10	1.0680149154069898	134.91108053362348	5.551115123125783e-16
63	9.97316673689852e-11	1.0680149154069898	134.5280248839009	3.3306690738754696e-16
64	8.558909136979764e-11	1.0680149154069898	134.26576790554049	2.220446049250313e-16
65	6.822853393373407e-11	1.0680149154069898	133.27711685144678	2.220446049250313e-16
66	4.942990461387353e-11	1.0680149154069898	132.8109831790841	1.1102230246251565e-16
67	3.491562594604147e-11	1.0680149154069898	117.51607420220677	1.1102230246251565e-16
68	3.087552435943053e-11	1.0680149154069898	117.51607420220677	1.1102230246251565e-16
69	2.857281078405549e-11	1.0680149154069898	117.51607420220677	1.1102230246251565e-16
70	2.1595614185798695e-11	1.0680149154069898	113.83433991765743	1.1102230246251565e-16
71	1.8414492153340234e-11	1.0680149154069898	111.09574270979986	1.1102230246251565e-16
72	1.7035373112150864e-11	1.0680149154069898	111.09574270979986	1.1102230246251565e-16
73	1.543098981926505e-11	1.0680149154069898	111.09574270979986	1.1102230246251565e-16
74	1.3691492384282355e-11	1.0680149154069898	111.09574270979986	1.1102230246251565e-16
75	1.219957468379107e-11	1.0680149154069898	111.09574270979986	1.1102230246251565e-16
76	1.1689760270883198e-11	1.0680149154069898	111.09574270979986	1.1102230246251565e-16
77	1.0601741706750545e-11	1.0680149154069898	111.09574270979986	1.1102230246251565e-16
78	9.933609490531126e-12	1.0680149154069898	111.09574270979986	1.1102230246251565e-16
79	9.733325256888747e-12	1.0680149154069898	109.12321835647222	1.1102230246251565e-16
80	9.27180554555207e-12	1.0680149154069898	107.47574903383617	1.1102230246251565e-16
81	8.850697952311748e-12	1.0680149154069898	107.47574903383617	1.1102230246251565e-16
82	7.732148255001903e-12	1.0680149154069898	107.47574903383617	1.1102230246251565e-16
83	7.574274540900205e-12	1.0680149154069898	107.47574903383617	1.1102230246251565e-16
84	7.165934512443073e-12	1.0680149154069898	107.47574903383617	1.1102230246251565e-16
85	7.068678975485909e-12	1.0680149154069898	106.01245117253173	1.1102230246251565e-16
86	6.681100117589267e-12	1.0680149154069898	104.50606410166635	1.1102230246251565e-16
87	6.6450178692889494e-12	1.0680149154069898	104.50606410166635	1.1102230246251565e-16
88	6.497802296223654e-12	1.0680149154069898	104.50606410166635	1.1102230246251565e-16
89	6.34714503178202e-12	1.0680149154069898	104.50606410166635	1.1102230246251565e-16
90	6.289080367594124e-12	1.0680149154069898	104.50606410166635	1.1102230246251565e-16
91	6.227462989727428e-12	1.0680149154069898	104.50606410166635	1.1102230246251565e-16
92	6.076472658378407e-12	1.0680149154069898	104.50606410166635	1.1102230246251565e-16
93	6.070477454045431e-12	1.0680149154069898	104.50606410166635	1.1102230246251565e-16
94	5.99009730706257e-12	1.0680149154069898	103.49049105489861	1.1102230246251565e-16
95	5.99009730706257e-12	1.0680149154069898	103.49049105489861	1.1102230246251565e-16
96	5.974443162415355e-12	1.062480180723733	101.59207703115601	1.1102230246251565e-16
97	5.962008664539553e-12	1.062480180723733	101.59207100892704	1.1102230246251565e-16
98	5.962008664539553e-12	1.062480180723733	101.59207100892704	1.1102230246251565e-16
99	5.958677995465678e-12	1.0618816541526943	96.02934956719574	1.1102230246251565e-16
100	5.958677995465678e-12	1.0618816541526943	89.89913141030482	1.1102230246251565e-16
0	591.4756911819186	1.0939412331026963	585.199618922236	491.3576654954258
1	205.00421490118765	1.0939412331026963	540.0099331838851	237.06140640534164
2	80.84914788388717	1.0939412331026963	537.4891125983053	164.0818450954602
3	72.81316498415943	1.0939412331026963	537.4891125983053	80.88866761701804
4	48.5505872674806	1.0939412331026963	437.1992324493312	18.84879753510141
5	21.21736021709287	1.0939412331026963	402.31498944719056	10.080315264188135
6	18.324639847449063	1.0939412331026963	386.9069204629609	4.347755015717288
7	8.96812703814291	1.0939412331026963	371.32370977624214	2.82678203321497
8	5.3465292485214215	1.0885416500173948	371.32370977624214	2.0125997567806433
9	3.64143703015155	1.0885416500173948	371.32370977624214	1.1547112385579503
10	1.9861242540317283	1.0885416500173948	333.50906066006957	1.0650039546981351
11	1.1189574783631566	1.072407335029401	312.2046525609359	1.0295973360502813
12	1.1137806661564766	1.072407335029401	312.2046525609359	1.0224755150855074
13	1.0346350605812253	1.072407335029401	304.52606691579825	0.7509153884967279
14	1.0166293797463517	1.072407335029401	304.52606691579825	0.6025060089995942
15	0.8565396869177554	1.072407335029401	304.52606691579825	0.2724205174849087
16	0.42235087501044477	1.072407335029401	304.52606691579825	0.09789906434619522
17	0.29419028188614804	1.072407335029401	304.52606691579825	0.04450945836921971
18	0.21328751371513488	1.072407335029401	304.52606691579825	0.00663996803700706
19	0.09118665840907614	1.0710153247085061	289.06635038801977	0.002894226166794578
20	0.07627083088241793	1.0710153247085061	282.99843790989223	0.0009621167213933468
21	0.049428414631891626	1.0710153247085061	280.8081965824344	0.00036616979427317453
22	0.023912818577244588	1.0710153247085061	264.6527784663927	9.112779564912632e-05
23	0.008918671869038608	1.0710153247085061	264.6527784663927	4.077590450579649e-05
24	0.004105132478616991	1.0710153247085061	259.70095921522244	1.5057009761565432e-05
25	0.0016342606296309015	1.0710153247085061	242.09758330482424	3.5308588107740846e-06
26	0.0009861563408651852	1.0710153247085061	242.09758330482424	1.6469649539718745e-06
27	0.0004103872762371008	1.0710153247085061	242.09758330482424	3.2484398160281813e-07
28	0.00015762559539611587	1.0710153247085061	242.0975833027286	2.4949592136724874e-07
29	6.990244465154838e-05	1.0710153247085061	221.4193758697206	1.164694050093118e-07
30	1.7472058952749947e-05	1.0710153247085061	221.4193758697206	5.659044077788167e-08
31	1.3870974190366425e-05	1.0710153247085061	221.4193758697206	3.644533197455502e-08
32	4.774655997463739e-06	1.0710153247085061	221.39808578653466	2.742296689728363e-08
33	2.840911657697731e-06	1.0710153247085061	221.39808578653466	8.16854706098269e-09
34	7.2283295138309e-07	1.0710153247085061	211.15082942780876	4.415934395929355e-09
35	2.804564449565561e-07	1.0710153247085061	209.89643875807008	2.3422737083222955e-09
36	1.7521971584777418e-07	1.0710153247085061	205.5324091786592	1.0513671044876105e-09
37	8.94097650361303e-08	1.0710153247085061	205.5324091786592	2.937960985605059e-10
38	4.334187253540733e-08	1.0710153247085061	182.6860121083568	2.664047871192565e-10
39	2.8843572530412587e-08	1.0710153247085061	182.6860121083568	6.992417755924407e-11
40	1.1530536081494347e-08	1.0710153247085061	182.6860121083568	2.7955193715456517e-11
41	6.230452487265836e-09	1.0681086525911394	182.6860121083568	1.5724532786975942e-11
42	3.670801440591731e-09	1.0681086525911394	182.6860121083568	6.608713576383707e-12
43	2.352455341636528e-09	1.0681086525911394	182.6860121083568	4.534261854871602e-12
44	1.424260154259116e-09	1.0681086525911394	182.6860121083568	2.4271695764355172e-12
45	7.826589376591642e-10	1.0681086525911394	182.6860121083568	1.4952483695651608e-12
46	4.2097436647736686e-10	1.0681086525911394	181.08497749593786	6.247224959565756e-13
47	1.2995926557124449e-10	1.0681086525911394	170.1012484871234	3.7347902548390266e-13
48	1.2992895648267222e-10	1.0678716107046853	170.1012484871234	2.204902926905561e-13
49	4.4831804935085984e-11	1.0678716107046853	170.1012484871234	8.348877145181177e-14
50	8.471001677889944e-12	1.0678716107046853	170.1012484871234	5.4067861299245124e-14
51	5.311306949806749e-12	1.0678716107046853	167.5959733744394	3.6415315207705135e-14
52	3.1301627956281664e-12	1.067348565093914	167.5959733744394	1.1324274851176597e-14
53	1.5619727733451327e-12	1.0582807418735818	165.1161443473419	9.992007221626409e-15
54	1.01063601931628e-12	1.0582807418735818	160.3452268910769	4.440892098500626e-15
55	6.636913241209186e-13	1.0582807418735818	160.3452268910769	2.220446049250313e-15
56	5.653255641391297e-13	1.0582807418735818	159.4274679190612	1.3322676295501878e-15
57	4.0900616227190767e-13	1.0582807418735818	159.4274679190612	9.992007221626409e-16
58	3.0231372960543013e-13	1.0582807418735818	159.4274679190612	6.661338147750939e-16
59	2.007283228522283e-13	1.0582807418735818	153.71744572454602	3.3306690738754696e-16
60	1.7108536809473662e-13	1.0582807418735818	153.6544149952106	2.220446049250313e-16
61	1.3145040611561853e-13	1.0582807418735818	153.65246695223817	1.1102230246251565e-16
62	9.85878045867139e-14	1.0582807418735818	153.65246695223817	1.1102230246251565e-16
63	7.316369732279782e-14	1.0582807418735818	153.65246695223817	1.1102230246251565e-16
64	6.583622536027178e-14	1.0582807418735818	153.65246695223817	1.1102230246251565e-16
65	5.362377208939506e-14	1.0582807418735818	153.65246695223817	1.1102230246251565e-16
66	4.241051954068098e-14	1.0582807418735818	153.65246695223817	1.1102230246251565e-16
67	3.985700658404312e-14	1.0582807418735818	153.65246695223817	1.1102230246251565e-16
68	2.1649348980190553e-14	1.0582807418735818	153.65246695223817	1.1102230246251565e-16
69	2.1649348980190553e-14	1.0582807418735818	153.65246695223817	1.1102230246251565e-16
70	1.2989609388114332e-14	1.0582807418735818	148.0540827820287	1.1102230246251565e-16
71	1.1435297153639112e-14	1.0582807418735818	148.0540827820287	1.1102230246251565e-16
72	8.992806499463768e-15	1.0582807418735818	148.0540827820287	1.1102230246251565e-16
73	8.659739592076221e-15	1.0582807418735818	148.0540827820287	1.1102230246251565e-16
74	7.882583474838611e-15	1.0582807418735818	144.56454611101748	1.1102230246251565e-16
75	7.216449660063518e-15	1.0582807418735818	144.56454611101748	1.1102230246251565e-16
76	6.217248937900877e-15	1.0582807418735818	144.56454611101748	1.1102230246251565e-16
77	5.662137425588298e-15	1.0582807418735818	142.4491592932439	1.1102230246251565e-16
78	5.440092820663267e-15	1.0582807418735818	140.74726058045434	1.1102230246251565e-16
79	5.329070518200751e-15	1.0582807418735818	140.74726058045434	1.1102230246251565e-16
80	5.10702591327572e-15	1.0582807418735818	140.74726058045434	1.1102230246251565e-16
81	4.884981308350689e-15	1.0582807418735818	138.65916615544276	1.1102230246251565e-16
82	4.6629367034256575e-15	1.0582807418735818	138.32174869796705	1.1102230246251565e-16
83	4.3298697960381105e-15	1.0582807418735818	119.18726028789776	1.1102230246251565e-16
84	4.3298697960381105e-15	1.0582807418735818	118.15156367112124	1.1102230246251565e-16
85	4.3298697960381105e-15	1.0582807418735818	118.15156367112124	1.1102230246251565e-16
86	4.218847493575595e-15	1.0582807418735818	103.6770595226848	1.1102230246251565e-16
87	4.218847493575595e-15	1.0582807418735818	103.6770595226848	1.1102230246251565e-16
88	4.218847493575595e-15	1.0582807418735818	103.6770595226848	1.1102230246251565e-16
89	4.218847493575595e-15	1.0582807418735818	103.6770595226848	1.1102230246251565e-16
90	4.218847493575595e-15	1.0582807418735818	103.47620699483973	1.1102230246251565e-16
91	4.218847493575595e-15	1.0582807418735818	103.19878937848158	1.1102230246251565e-16
92	4.218847493575595e-15	1.0582807418735818	100.74490556643934	1.1102230246251565e-16
93	4.218847493575595e-15	1.0582807418735818	100.74490556643934	1.1102230246251565e-16
94	4.218847493575595e-15	1.0582807418735818	100.74490556643934	1.1102230246251565e-16
95	4.218847493575595e-15	1.0582807418735818	100.74490556643934	1.1102230246251565e-16
96	4.218847493575595e-15	1.0582807418735818	100.74490556643934	1.1102230246251565e-16
97	4.218847493575595e-15	1.0582807418735818	100.74490556643934	1.1102230246251565e-16
98	4.218847493575595e-15	1.0582807418735818	100.74490556643934	1.1102230246251565e-16
99	4.218847493575595e-15	1.0582807418735818	100.74490556643934	1.1102230246251565e-16
100	4.218847493575595e-15	1.0582807418735818	100.74490556643934	1.1102230246251565e-16
0	610.5558480496784	1.0873624950927079	571.7367954039752	457.0763201204307
1	137.31244988265567	1.0873624950927079	535.9507608116228	127.38148018730982
2	61.759732246093876	1.0873624950927079	535.9507608116228	44.225138166444836
3	27.820610048624022	1.0836859270870698	468.75533147282624	39.516906359733824
4	16.645195752112322	1.0725875051872464	407.6661839278475	15.905238754683719
5	6.060251205436591	1.0725875051872464	391.7373166390599	7.801523629700597
6	4.885869666636902	1.0725875051872464	391.7373166390599	3.368310147539108
7	2.372703730271591	1.0725875051872464	361.74316398514907	1.7787831001279164
8	1.6678747298705985	1.0725875051872464	326.8512675570517	1.246838946634039
9	1.2890811353645752	1.0679058332803169	308.85939331769526	1.0780737045306132
10	1.1236362807233689	1.0679058332803169	286.2160264909954	1.0642524458499454
11	1.073765023858631	1.0679058332803169	283.40900399580545	0.97673827793155
12	1.0354064374939478	1.0679058332803169	261.7978352891347	0.9220814234785981
13	0.7871591028120161	1.0679058332803169	259.22377254049036	0.6915545740680591
14	0.7871591028120161	1.0679058332803169	234.1581164668367	0.4308161428825452
15	0.4873188713876143	1.0679058332803169	234.1581164668367	0.17976635889532588
16	0.3646388049340721	1.0665269714592571	228.38698730529285	0.07651608036488844
17	0.13284075420070973	1.0665269714592571	225.02795108949792	0.026973045676655594
18	0.12006091483209491	1.0621297523462394	214.4022392805748	0.013183488768403251
19	0.05349816551817588	1.0621297523462394	202.75182407679694	0.006589534131740016
20	0.023784656387401126	1.0621297523462394	192.04266612164113	0.003271096931067974
21	0.012812249674194254	1.0621297523462394	191.85115153027454	0.00196722295752938
22	0.004037648717157949	1.0621297523462394	190.76197259522053	0.0005683156616240748
23	0.0026827114698110277	1.0613724356702117	176.9886899241128	0.0002450688628794495
24	0.0018526004829748643	1.0613724356702117	174.12463395459937	3.5454182461758244e-05
25	0.0007479837180148774	1.0613724356702117	167.02734947054952	1.4861899360618658e-05
26	0.0004111421681698424	1.0613724356702117	167.02734947054952	7.708145615015205e-06
27	0.00018895463761992026	1.0613724356702117	164.13059898725984	2.948337660013678e-06
28	7.778218207410426e-05	1.0613724356702117	164.13059898725984	1.8702237359891072e-06
29	4.6915582979201176e-05	1.0613724356702117	162.9413673826167	5.990264492217179e-07
30	2.702881440874716e-05	1.0613724356702117	162.9413673826167	2.585966342172341e-07
31	1.0014199189889439e-05	1.0613724356702117	162.87980888175446	1.358960972641654e-07
32	4.317097930806035e-06	1.0613724356702117	162.45152406949867	8.790324246277237e-09
33	2.140729433719457e-06	1.0613724356702117	161.86058827123108	8.790324246277237e-09
34	9.434682114450865e-07	1.0613724356702117	161.86058827123108	7.396294687822547e-09
35	5.997586248751574e-07	1.0613724356702117	158.69956609968534	4.220838123458748e-09
36	3.375669421767924e-07	1.0613724356702117	155.79054233611302	2.2680268774166734e-09
37	3.1027182190168645e-07	1.0613724356702117	154.58459684372963	1.5868492075910012e-09
38	1.326382386146463e-07	1.0613724356702117	154.58459684372963	4.752486182368898e-10
39	1.0001511208113101e-07	1.0613724356702117	150.5784751105037	2.998801207354518e-10
40	4.43872908428844e-08	1.0613724356702117	150.5784751105037	1.4503398482190732e-10
41	2.9365671116998726e-08	1.0613724356702117	139.5566932749645	8.864320388823899e-11
42	1.9838936937688345e-08	1.0613724356702117	139.5566932749645	7.331235618579512e-11
43	8.752560565206124e-09	1.060317700757551	139.5566932749645	4.8804627006404644e-11
44	7.013744363071339e-09	1.060317700757551	139.5566932749645	2.9283020452908204e-11
45	4.389870023047138e-09	1.060317700757551	139.5566932749645	1.4366285938649526e-11
46	3.341778964660591e-09	1.060317700757551	139.5566932749645	9.552802993084697e-12
47	2.0656336641167172e-09	1.060317700757551	139.5566932749645	6.192601986754198e-12
48	1.1967837831861061e-09	1.060317700757551	139.5566932749645	3.1844527015323365e-12
49	4.6062087477594105e-10	1.060317700757551	139.5566932749645	2.266298260167332e-12
50	4.6062087477594105e-10	1.060317700757551	139.5566932749645	1.1431966484565237e-12
51	2.933053799836216e-10	1.060317700757551	139.5566932749645	6.503686478254167e-13
52	1.9749257784695828e-10	1.060317700757551	139.5566932749645	5.615508058554042e-13
53	1.8673096402466172e-10	1.060317700757551	139.5566932749645	4.4941828036826337e-13
54	1.533260185482277e-10	1.060317700757551	139.5566932749645	3.0042635046356736e-13
55	1.1275569367086291e-10	1.060317700757551	139.5566932749645	1.7974510768681284e-13
56	6.940581442904659e-11	1.060317700757551	139.5566932749645	1.454392162258955e-13
57	5.895606225436723e-11	1.060317700757551	139.5566932749645	1.035838081975271e-13
58	4.55508963881357e-11	1.060317700757551	139.5566932749645	7.072120666862247e-14
59	3.837952178287196e-11	1.060317700757551	138.416242604524	5.5067062021407764e-14
60	3.3147262712418524e-11	1.060317700757551	138.35010961204753	3.2529534621517087e-14
61	2.6590840640494662e-11	1.060317700757551	138.35010961204753	2.531308496145357e-14
62	2.288758071955499e-11	1.060317700757551	138.35010961204753	1.9317880628477724e-14
63	1.5331069747048787e-11	1.060317700757551	138.2429735606964	1.6209256159527285e-14
64	1.465905175024318e-11	1.0574191990206416	138.2429735606964	1.3766765505351941e-14
65	1.1590617354784172e-11	1.0574191990206416	138.2429735606964	1.0103029524088925e-14
66	6.875500169201132e-12	1.0574191990206416	138.2429735606964	8.659739592076221e-15
67	6.364464510966172e-12	1.0574191990206416	138.2429735606964	6.661338147750939e-15
68	4.870215342123174e-12	1.0574191990206416	138.2429735606964	5.662137425588298e-15
69	4.178768442386627e-12	1.0574191990206416	136.6315885622373	5.218048215738236e-15
70	3.227196287980405e-12	1.0574191990206416	132.09545119176693	4.773959005888173e-15
71	2.8800295481801186e-12	1.0574191990206416	131.1070322708533	4.218847493575595e-15
72	2.4711344082106734e-12	1.0574191990206416	131.1070322708533	3.6637359812630166e-15
73	2.3597790388407702e-12	1.0574191990206416	131.1070322708533	3.3306690738754696e-15
74	2.0140555889724965e-12	1.0574191990206416	131.1070322708533	2.7755575615628914e-15
75	1.828981410767483e-12	1.0574191990206416	131.1070322708533	2.4424906541753444e-15
76	1.7384982342605326e-12	1.0574191990206416	125.60104928487782	2.1094237467877974e-15
77	1.6505685707102202e-12	1.0574191990206416	125.60104928487782	1.7763568394002505e-15
78	1.499578239361199e-12	1.0574191990206416	125.60104928487782	1.6653345369377348e-15
79	1.421862627637438e-12	1.0574191990206416	125.60104928487782	1.4432899320127035e-15
80	1.3239409568654992e-12	1.0574191990206416	125.60104928487782	1.4432899320127035e-15
81	1.2972956042744954e-12	1.0574191990206416	125.60104928487782	1.3322676295501878e-15
82	1.2394529846915248e-12	1.0574191990206416	125.60104928487782	1.3322676295501878e-15
83	1.1464162952279366e-12	1.0574191990206416	125.60104928487782	1.3322676295501878e-15
84	1.1464162952279366e-12	1.0574191990206416	125.60104928487782	1.3322676295501878e-15
85	1.1178835634950701e-12	1.0574191990206416	125.60104928487782	1.3322676295501878e-15
86	1.1063372440389685e-12	1.0574191990206416	125.60104928487782	1.3322676295501878e-15
87	1.0744738432322265e-12	1.0574191990206416	125.60104928487782	1.3322676295501878e-15
88	1.0514922266224858e-12	1.0574191990206416	125.60104928487782	1.3322676295501878e-15
89	1.038391594931909e-12	1.0574191990206416	125.60104928487782	1.3322676295501878e-15
90	1.0266232308708823e-12	1.0574191990206416	125.60104928487782	1.3322676295501878e-15
91	1.0157430452295557e-12	1.0574191990206416	125.60104928487782	1.3322676295501878e-15
92	1.0109690862236675e-12	1.0574191990206416	125.60104928487782	1.3322676295501878e-15
93	1.0016432128168162e-12	1.0574191990206416	125.60104928487782	1.3322676295501878e-15
94	9.956480084838404e-13	1.0574191990206416	125.60104928487782	1.3322676295501878e-15
95	9.907630271754897e-13	1.0574191990206416	125.60104928487782	1.3322676295501878e-15
96	9.868772465893016e-13	1.0574191990206416	119.87209035072102	1.3322676295501878e-15
97	9.859890681696015e-13	1.0574191990206416	119.87209035072102	1.3322676295501878e-15
98	9.85656001262214e-13	1.0574191990206416	119.87209035072102	1.3322676295501878e-15
99	9.853229343548264e-13	1.0574191990206416	119.87209035072102	1.3322676295501878e-15
100	9.853229343548264e-13	1.0574191990206416	119.87209035072102	1.3322676295501878e-15
0	638.4632266067111	1.08872244940666	542.4845611827474	553.7399941968054
1	140.1626466549357	1.08872244940666	542.4845611827474	196.68517164862533
2	65.75656309947637	1.08872244940666	401.7238330606605	111.0128198966013
3	40.949283340778486	1.08872244940666	401.7238330606605	65.1609991433107
4	17.936218620681263	1.0781782301020393	401.7238330606605	10.753390290064695
5	13.115120561742781	1.0781782301020393	401.7238330606605	5.8789349224107
6	5.157918431842869	1.0781782301020393	401.7238330606605	3.0767524305532183
7	4.904233387492944	1.0781782301020393	401.7238330606605	1.9311611125505441
8	2.5643913272000685	1.0773593589320498	401.7238330606605	1.3347881297240616
9	1.2780476216066932	1.076185428046285	347.44070352703284	1.2108222013411352
10	1.1338129851807253	1.076185428046285	343.9940062928883	1.1160987155169368
11	1.0681695623722154	1.076185428046285	328.430255686459	1.0500262308822834
12	1.0374597290741823	1.076185428046285	321.78531694139514	1.0248152786454585
13	1.0256678534711619	1.0759643911600723	293.2142904890156	0.9723211588392772
14	1.0122394266778705	1.0759643911600723	293.2142904890156	0.9185615736632584
15	1.0087159394001661	1.0748650100887742	271.16734159960185	0.7110591140536422
16	0.9657561658668679	1.0727557786621047	249.5720248593877	0.3533986116352561
17	0.9657561658668679	1.0727557786621047	249.37565164463152	0.1984474291729006
18	0.9657561658668679	1.0727557786621047	237.25820910168216	0.03682239396106046
19	0.9223344090006056	1.0727557786621047	209.9299888944025	0.008385961463226899
20	0.6611785662020864	1.0727557786621047	192.2247264262733	0.007660325696696835
21	0.6274527473965079	1.0721014973612673	189.748140228449	0.0013712575492486057
22	0.42459160473365687	1.0721014973612673	188.19464419233358	0.0005047330633127789
23	0.28589183170806753	1.0721014973612673	183.9973888213076	0.0002720068116850438
24	0.20533195094098566	1.0721014973612673	183.75596209298726	0.0001273401600914159
25	0.12236778990759822	1.0721014973612673	183.75595593885512	7.111206329568631e-05
26	0.041683579979345464	1.0721014973612673	183.4296569858327	2.4656521564248024e-05
27	0.030511816499775968	1.0721014973612673	183.4296569858327	1.3341555242463166e-05
28	0.01604172478632404	1.0721014973612673	183.4296569858327	4.921175386418675e-06
29	0.008791845733222892	1.0721014973612673	180.43639895218382	2.635246439286476e-06
30	0.0038024122113486936	1.0721014973612673	180.356460320608	4.697021608324192e-07
31	0.0020785087226994348	1.0721014973612673	180.356460320608	2.566400246761802e-07
32	0.0011840493042142297	1.0721014973612673	180.356460320608	1.5508457018587052e-07
33	0.0006352715315166568	1.0721014973612673	180.356460320608	7.659724565733939e-08
34	0.0002911644255940704	1.0721014973612673	180.32842278648005	6.014715669966364e-08
35	9.857323395101592e-05	1.0721014973612673	174.52556956996935	2.9780402810430928e-08
36	6.571096429408563e-05	1.0721014973612673	174.52556956996935	1.7460660473034295e-08
37	1.87149728638758e-05	1.0721014973612673	174.52556956996935	1.0090172586352253e-08
38	7.698671920408628e-06	1.0721014973612673	174.52556956996935	5.082745113682563e-09
39	1.2773728430559572e-06	1.0721014973612673	174.52556956996935	2.511216234957203e-09
40	1.1686061615057142e-06	1.0721014973612673	168.79456175998718	1.322745024623373e-09
41	2.3431181794819622e-07	1.0721014973612673	168.79456175998718	4.915190476850739e-10
42	1.0464867539194955e-07	1.0721014973612673	168.7713165783957	1.901211410526571e-10
43	4.498782846251714e-08	1.0721014973612673	166.46555990111787	6.290779008821801e-11
44	2.3458564757383726e-08	1.0721014973612673	166.39765496049685	3.963052108701959e-11
45	7.861916562212912e-09	1.0721014973612673	166.2192088738162	1.602318278060011e-11
46	6.512500649868969e-09	1.0721014973612673	165.72165072984973	9.031997372233036e-12
47	3.6638985179138217e-09	1.0721014973612673	157.62856877314968	4.313438495273658e-12
48	1.87182591648849e-09	1.0721014973612673	156.8872607141908	1.709521413317816e-12
49	1.2707581653614852e-09	1.0721014973612673	156.8872607141908	7.434053372890048e-13
50	9.90892257135556e-10	1.0721014973612673	156.8872607141908	5.148104165186851e-13
51	8.404508200499095e-10	1.0668574150020178	156.8872607141908	2.5057733665789783e-13
52	6.657155937617176e-10	1.0668574150020178	152.70419047922604	1.5998313784848506e-13
53	5.479203757374762e-10	1.0668574150020178	148.69163789162792	7.416289804496046e-14
54	3.3071556604369334e-10	1.0668574150020178	143.9800996408459	5.2513549064769904e-14
55	2.7038959959924114e-10	1.0668574150020178	135.6511710695825	2.55351295663786e-14
56	1.6602774710605672e-10	1.0668574150020178	135.6511710695825	1.3100631690576847e-14
57	1.2951484329448704e-10	1.0668574150020178	135.6491374895306	8.659739592076221e-15
58	1.0316436593882372e-10	1.0668574150020178	135.24752756001743	4.773959005888173e-15
59	6.33242347447549e-11	1.0668574150020178	135.02957079166023	2.7755575615628914e-15
60	5.6071924880995994e-11	1.0668574150020178	135.02957079166023	2.3314683517128287e-15
61	3.957900673867698e-11	1.0668574150020178	127.48984622331949	1.6653345369377348e-15
62	2.9082403152358438e-11	1.0668574150020178	127.48984622331949	1.3322676295501878e-15
63	2.4252044816819307e-11	1.0668574150020178	127.48984622331949	9.992007221626409e-16
64	2.3127055825966636e-11	1.0668574150020178	127.48984622331949	9.992007221626409e-16
65	1.660527271241108e-11	1.0668574150020178	127.25152468560721	8.881784197001252e-16
66	8.952172336762487e-12	1.0668574150020178	127.25152468560721	7.771561172376096e-16
67	8.952172336762487e-12	1.0615449908587395	127.25152468560721	5.551115123125783e-16
68	7.732370299606828e-12	1.0615449908587395	127.25152468560721	4.440892098500626e-16
69	6.814104835939361e-12	1.0615449908587395	124.96616863446634	2.220446049250313e-16
70	5.926703572356473e-12	1.0615449908587395	124.95031413939553	2.220446049250313e-16
71	5.066058683667052e-12	1.0615449908587395	124.91729558295243	2.220446049250313e-16
72	4.7805093217334615e-12	1.0615449908587395	123.53622381186653	2.220446049250313e-16
73	4.242384221697648e-12	1.0615449908587395	121.76400888790987	2.220446049250313e-16
74	3.713918061976074e-12	1.0615449908587395	120.89267304981834	2.220446049250313e-16
75	3.2038816044632767e-12	1.0615449908587395	120.27272414369178	2.220446049250313e-16
76	3.086420008457935e-12	1.0615449908587395	116.88634201342092	2.220446049250313e-16
77	2.8377300509419e-12	1.0615449908587395	116.88634201342092	2.220446049250313e-16
78	2.7466917629226373e-12	1.060156134712544	116.88634201342092	2.220446049250313e-16
79	2.4832358391790876e-12	1.060156134712544	114.21715217452874	2.220446049250313e-16
80	2.3953061756287752e-12	1.060156134712544	107.02817692190226	2.220446049250313e-16
81	2.3356871992064043e-12	1.060156134712544	107.02817692190226	2.220446049250313e-16
82	2.2430945989526663e-12	1.060156134712544	107.02817692190226	2.220446049250313e-16
83	2.184918912462308e-12	1.060156134712544	107.02817692190226	2.220446049250313e-16
84	2.0869972416903693e-12	1.060156134712544	103.30183037960643	2.220446049250313e-16
85	2.0099477637813834e-12	1.060156134712544	103.30183037960643	2.220446049250313e-16
86	1.954103545642738e-12	1.060156134712544	103.30183037960643	2.220446049250313e-16
87	1.9154677843857826e-12	1.060156134712544	102.35191338537102	2.220446049250313e-16
88	1.8467449791614854e-12	1.060156134712544	102.35191338537102	2.220446049250313e-16
89	1.7830181775480014e-12	1.060156134712544	98.81738811997242	2.220446049250313e-16
90	1.7642554084318363e-12	1.060156134712544	98.81735595628105	2.220446049250313e-16
91	1.7640333638269112e-12	1.060156134712544	98.81735595628105	2.220446049250313e-16
92	1.7434942378713458e-12	1.060156134712544	98.81735595628105	2.220446049250313e-16
93	1.7258416917798058e-12	1.060156134712544	98.81735595628105	2.220446049250313e-16
94	1.7149615061384793e-12	1.060156134712544	98.81735595628105	2.220446049250313e-16
95	1.7118528816695289e-12	1.060156134712544	98.81735595628105	2.220446049250313e-16
96	1.708633234898116e-12	1.060156134712544	98.81735595628105	2.220446049250313e-16
97	1.7061907442439406e-12	1.060156134712544	98.81735595628105	2.220446049250313e-16
98	1.705191543521778e-12	1.060156134712544	98.81735595628105	2.220446049250313e-16
99	1.704969498916853e-12	1.060156134712544	96.80601776290273	2.220446049250313e-16
100	1.704969498916853e-12	1.060156134712544	96.80601776290273	2.220446049250313e-16
0	503.0940978802365	1.0959247630942444	543.0730435591818	622.9353490661722
1	202.9633779381589	1.0959247630942444	543.0730435591818	202.9485043175169
2	94.91061245149584	1.0959247630942444	543.0730435591818	94.57267107919688
3	62.18557557041639	1.0853376569964395	543.0730435591818	53.48646759728932
4	36.93981185051681	1.080614675576934	506.64042177036765	25.842243731292015
5	26.107251099598173	1.080614675576934	506.64042177036765	16.544630256773708
6	12.776128913162939	1.080614675576934	506.64042177036765	7.405644573856952
7	6.198807838930502	1.080614675576934	427.5934014657471	3.8745866050291378
8	3.177463003413515	1.0777409297850422	427.59340145726406	1.1718805936050727
9	1.7514250788235697	1.0777409297850422	426.3968609890562	1.1718805936050727
10	1.7514250788235697	1.0777409297850422	392.3422195482846	1.1279030810140738
11	1.405326897007564	1.0777409297850422	381.1405930350557	1.0468291679390083
12	1.1241381686520964	1.0777409297850422	323.6512834125966	1.0195779557029483
13	1.0852510664624173	1.0777409297850422	311.1510231121821	0.9707497769238979
14	1.0333223901208162	1.0777409297850422	279.27396114625697	0.7861803117441094
15	1.0167688086579867	1.0717290153082226	254.45509920631164	0.3900074043805928
16	0.8039415178364618	1.0717290153082226	246.19831025896036	0.1318399770742309
17	0.4355551837741469	1.0717290153082226	232.17893601582935	0.06650970328926842
18	0.24914043278236897	1.0717290153082226	215.3609532622646	0.02455575194570836
19	0.09115987208151011	1.0717290153082226	215.3609532622646	0.005901606589433062
20	0.05835867705196396	1.0717290153082226	211.36228897809974	0.00567765782923757
21	0.04639575880637681	1.0717290153082226	196.61536057312296	0.0023988005611005336
22	0.03606764204588975	1.0717290153082226	192.7210602429468	0.0012722526686960167
23	0.013241850668956112	1.0717290153082226	189.02503814821785	0.0005168888570471486
24	0.00952743641309528	1.0692730342375816	188.2443802030734	0.00023819795337609584
25	0.006536877538070751	1.0692730342375816	187.7216517912335	7.564711246577094e-05
26	0.0033353957887429786	1.0692730342375816	187.7216517912335	2.5325656479502356e-05
27	0.0017090496768038532	1.0692730342375816	187.7216517912335	6.900094591477668e-06
28	0.0011441569792871586	1.0692730342375816	187.7216517912335	2.956217263871963e-06
29	0.00041136123768337196	1.0692730342375816	184.18727087942952	1.5346940840377243e-06
30	0.00022676899858686816	1.0680136775222948	184.15854738196322	5.116542810545965e-07
31	6.583844093588365e-05	1.0647440113831197	184.15854738196322	2.2381267517079806e-07
32	6.583844093588365e-05	1.0647440113831197	184.15854738196322	1.174337621590027e-07
33	3.073685765653256e-05	1.0647440113831197	180.65749659597444	5.274717018721731e-08
34	1.6796115922979027e-05	1.0596987808253664	168.6810476370559	3.63860265251148e-08
35	9.49544990491713e-06	1.0596987808253664	168.6810476370559	1.1592996673748246e-08
36	1.9572710240334246e-06	1.0596987808253664	168.6810476370559	6.402245844583376e-09
37	1.9572710240334246e-06	1.0596987808253664	168.6810476370559	3.898367628707433e-09
38	9.90305094039634e-07	1.0596987808253664	168.6810476370559	1.8346421049031392e-09
39	6.01936004818171e-07	1.0596987808253664	168.6810476370559	1.1215778306095103e-09
40	9.193526628870075e-08	1.0596987808253664	168.6810476370559	2.674228616328378e-10
41	5.95269127323661e-08	1.0596987808253664	166.65312448196752	1.8883028474192542e-10
42	4.9248273792379393e-08	1.0596987808253664	166.65312448196752	7.654032962989277e-11
43	3.16128867527965e-08	1.0596987808253664	162.40863023530184	3.751310373445449e-11
44	1.887215839158074e-08	1.0596987808253664	162.3613514091965	1.2812750860291544e-11
45	1.1495677409989469e-08	1.0596987808253664	162.3613514091965	5.4826143625064105e-12
46	8.129314887916905e-09	1.0596987808253664	162.324730177068	2.609468197078968e-12
47	5.584935736102636e-09	1.0596987808253664	162.324730177068	1.5044632206695496e-12
48	2.8269614427145484e-09	1.0596987808253664	161.51523176230677	7.2730710343194e-13
49	2.3696444806375894e-09	1.0596987808253664	160.4659425628287	4.2532644073389747e-13
50	1.8163693882300436e-09	1.0596987808253664	158.71984490556738	2.3170354523927017e-13
51	1.0917605708371525e-09	1.0596987808253664	158.7148162942517	1.439959262938828e-13
52	7.053807538071055e-10	1.0596987808253664	158.7148162942517	1.1479706074624119e-13
53	5.347059461868753e-10	1.0596987808253664	158.7148162942517	6.339373470609644e-14
54	3.025907302500741e-10	1.0596987808253664	158.47551208004958	6.161737786669619e-14
55	2.5351387655803137e-10	1.0596987808253664	158.1634680162276	4.0967229608668276e-14
56	1.6406564995463668e-10	1.0596987808253664	158.1634680162276	3.0531133177191805e-14
57	1.4145684623656507e-10	1.0596987808253664	158.1634680162276	2.1538326677728037e-14
58	1.1604583960433956e-10	1.0596987808253664	158.1634680162276	1.1102230246251565e-14
59	9.117773203115576e-11	1.0596987808253664	158.1634680162276	7.882583474838611e-15
60	8.7578388985321e-11	1.0596987808253664	154.9902558923916	6.5503158452884236e-15
61	7.06331659827697e-11	1.0596987808253664	154.9902558923916	5.218048215738236e-15
62	5.5593529779685014e-11	1.0596987808253664	152.11269472892099	3.219646771412954e-15
63	5.250488932517783e-11	1.0596987808253664	152.11269472892099	2.886579864025407e-15
64	3.8321901207893916e-11	1.0545470251543418	152.084271626352	1.9984014443252818e-15
65	3.8321901207893916e-11	1.0545470251543418	152.084271626352	1.4432899320127035e-15
66	3.183686647645345e-11	1.0545470251543418	152.084271626352	1.1102230246251565e-15
67	2.788780317786177e-11	1.0545470251543418	152.084271626352	9.992007221626409e-16
68	2.7029267712919136e-11	1.0545470251543418	152.084271626352	6.661338147750939e-16
69	2.1670998329170743e-11	1.0545470251543418	152.084271626352	6.661338147750939e-16
70	1.9577117704727698e-11	1.0545470251543418	152.084271626352	5.551115123125783e-16
71	1.7180257216864447e-11	1.0545470251543418	151.6407218424225	5.551115123125783e-16
72	1.598088328336189e-11	1.0545470251543418	151.6407218424225	4.440892098500626e-16
73	1.4114154289757153e-11	1.0545470251543418	145.20964793709211	4.440892098500626e-16
74	1.2475798172317809e-11	1.0545470251543418	142.91136948841302	3.3306690738754696e-16
75	1.219602197011227e-11	1.0545470251543418	142.91136948841302	3.3306690738754696e-16
76	1.1426193324837186e-11	1.0545470251543418	142.91136948841302	3.3306690738754696e-16
77	1.0901057834189487e-11	1.0545470251543418	142.91136948841302	3.3306690738754696e-16
78	1.0036971254123728e-11	1.0545470251543418	142.91136948841302	3.3306690738754696e-16
79	9.976575121584119e-12	1.0545470251543418	142.91136948841302	3.3306690738754696e-16
80	9.600875650050966e-12	1.0545470251543418	142.91136948841302	3.3306690738754696e-16
81	8.43547454110194e-12	1.0489945573284645	142.45860485146142	3.3306690738754696e-16
82	8.234746218249711e-12	1.0489945573284645	142.45860485146142	3.3306690738754696e-16
83	8.020806241404443e-12	1.0489945573284645	135.7772958234827	3.3306690738754696e-16
84	7.78677122781346e-12	1.0489945573284645	133.4039943732703	3.3306690738754696e-16
85	7.682743330406083e-12	1.0489945573284645	125.91134487193233	3.3306690738754696e-16
86	7.470135621190366e-12	1.0489945573284645	125.91134487193233	3.3306690738754696e-16
87	7.1488370778638455e-12	1.0489945573284645	125.91134487193233	3.3306690738754696e-16
88	6.942113550678641e-12	1.0489945573284645	125.91134487193233	3.3306690738754696e-16
89	6.7302829975801615e-12	1.0489945573284645	125.91134487193233	3.3306690738754696e-16
90	6.647793426850512e-12	1.0489945573284645	125.91134487193233	3.3306690738754696e-16
91	6.4971361624088786e-12	1.0489945573284645	111.92979742716805	3.3306690738754696e-16
92	6.417422149240792e-12	1.0489945573284645	111.92979742716805	3.3306690738754696e-16
93	6.386557949156213e-12	1.0489945573284645	111.91547723198194	3.3306690738754696e-16
94	6.353473303022383e-12	1.0489945573284645	111.91547723198194	3.3306690738754696e-16
95	6.3367089353505435e-12	1.0489945573284645	111.91547723198194	3.3306690738754696e-16
96	6.321942969123029e-12	1.0489945573284645	111.91547723198194	3.3306690738754696e-16
97	6.317946166234378e-12	1.0489945573284645	108.52155353285367	3.3306690738754696e-16
98	6.31361629643834e-12	1.0489945573284645	108.51936760196516	3.3306690738754696e-16
99	6.3119509619014025e-12	1.0489945573284645	106.19093713250092	3.3306690738754696e-16
100	6.3119509619014025e-12	1.0489945573284645	102.17407444346156	3.3306690738754696e-16
0	597.6425944655477	1.091273642464254	660.3902125128315	601.139817071572
1	234.61156222040586	1.089485392045801	532.6063029860228	149.33811661351302
2	157.38595388337077	1.089485392045801	521.036374022134	107.09161212153762
3	71.96855800376272	1.089485392045801	474.26772661976497	55.19139253726437
4	33.261312828429816	1.089485392045801	474.26772661976497	30.53619613485122
5	14.876225167098445	1.0821182152044897	474.26772661976497	17.760272212152334
6	6.011131633608248	1.0821182152044897	472.32195673019913	8.854030163242843
7	3.2329791983218152	1.0821182152044897	440.10955935231146	2.5154488324133473
8	2.7368006393647053	1.0821182152044897	407.6636124399733	1.781750415329332
9	1.4625424083214407	1.0821182152044897	407.6636124399733	1.2981345690448243
10	1.3746709960458465	1.0821182152044897	399.1496096344624	1.1315806505348514
11	1.1376031413206733	1.0821182152044897	363.3297679421416	1.0373003180076825
12	1.1119929840416873	1.0821182152044897	363.3297679421416	1.0305265431937014
13	1.0306478574010671	1.0778082189536387	363.3297679421416	0.803675793938951
14	0.9829975750735539	1.0778082189536387	361.42104019668994	0.6062850388736227
15	0.9472501372699975	1.0778082189536387	298.75114694607237	0.24058960332705448
16	0.9233380752358494	1.0751169884801515	298.75114694607237	0.14663329524506385
17	0.8349961933835048	1.0751169884801515	298.75114694607237	0.07391006311574899
18	0.8349961933835048	1.0751169884801515	260.6775409927517	0.047733932397460155
19	0.8349961933835048	1.0751169884801515	256.9246487463518	0.021621747956847237
20	0.8241243169944572	1.0751169884801515	256.92425149013263	0.008681078642250872
21	0.8219391221229044	1.0751169884801515	250.2933200320814	0.0016728139648739537
22	0.8181906335267275	1.0751169884801515	228.74573217786244	0.0008617008195760389
23	0.8181087461995049	1.0751169884801515	228.74572324578014	0.0006274032802321416
24	0.8181087461995049	1.0751169884801515	228.55675409763924	0.00015260799699023941
25	0.8155694368623485	1.0710680628207727	227.97533131454003	9.128828505189368e-05
26	0.8155694368623485	1.0710680628207727	227.97532591696432	1.555420275245467e-05
27	0.8155694368623485	1.0710680628207727	227.94616056974846	7.782306154835439e-06
28	0.81552634741977	1.0710680628207727	226.97144591727798	3.3330772158945976e-06
29	0.22867481748119545	1.0710680628207727	226.97144591727798	9.479351510410794e-07
30	0.22867481748119545	1.0710680628207727	226.97144591727798	3.3647305908157676e-07
31	0.06362851045253692	1.0710680628207727	213.71526099510834	2.683554471971661e-07
32	0.045333130469201954	1.0710680628207727	213.71496089269132	9.245003362856608e-08
33	0.033397191093703094	1.0692689055955824	213.45988693044217	6.534824703585684e-08
34	0.023053586247934632	1.0692689055955824	213.45988693044217	1.9848851562365155e-08
35	0.013198752646687573	1.0692689055955824	212.10165563715302	6.363165772071966e-09
36	0.007510019358169195	1.0692689055955824	212.10165563715302	3.999652609110171e-09
37	0.002230471798330913	1.0692689055955824	212.10165563715302	1.4931385017291632e-09
38	0.0008762482838664543	1.0692689055955824	210.48112953921566	6.922965534172931e-10
39	0.0005782198755054369	1.0692689055955824	210.48112953921566	3.268960657720754e-10
40	0.0003946316638646641	1.0692689055955824	210.48112953921566	8.780676186148639e-11
41	0.00013299614720174713	1.0692689055955824	210.48112953921566	4.61080063018926e-11
42	0.0001292239452866939	1.0692689055955824	210.48112953921566	1.514544045733146e-11
43	0.00010305720959336018	1.0692689055955824	210.48112953921566	4.369948847227079e-12
44	4.671287235613608e-05	1.0692689055955824	210.48112953921566	2.468247828346648e-12
45	4.671287235613608e-05	1.0692689055955824	210.48112953921566	1.5070167336261875e-12
46	3.500873581796515e-05	1.0692689055955824	210.48112953921566	8.238965065743287e-13
47	2.199714006845266e-05	1.0663564395707497	210.48112953921566	3.483879851273741e-13
48	1.370575932646556e-05	1.0663564395707497	205.05256292022096	2.914335439641036e-13
49	1.1969695496771848e-05	1.0663564395707497	204.58763667125297	1.163513729807164e-13
50	1.0081132017392136e-05	1.0663564395707497	204.13874912140625	5.96189764223709e-14
51	6.383484055350053e-06	1.0663564395707497	196.88672695313792	2.7977620220553945e-14
52	5.8340723819716445e-06	1.0663564395707497	188.17026703474286	1.6542323066914832e-14
53	2.546849589779576e-06	1.0663564395707497	186.76411001928733	8.43769498715119e-15
54	2.546849589779576e-06	1.0663564395707497	185.13418798735208	4.9960036108132044e-15
55	1.7118381941960692e-06	1.0663564395707497	182.25297961710666	2.9976021664879227e-15
56	1.2456729575616166e-06	1.0663564395707497	177.3947371268557	2.1094237467877974e-15
57	8.856293772785406e-07	1.0663564395707497	177.3947371268557	1.1102230246251565e-15
58	5.861704327481121e-07	1.0663564395707497	177.3947371268557	7.771561172376096e-16
59	5.018434906522984e-07	1.0663564395707497	177.3947371268557	2.220446049250313e-16
60	4.4295164269847476e-07	1.0663564395707497	169.71258458381772	1.1102230246251565e-16
61	4.1417044371883094e-07	1.0663564395707497	169.71258458381772	0.0
62	3.1087433649545915e-07	1.0663564395707497	169.71258458381772	0.0
63	2.9675618917757163e-07	1.0663564395707497	169.71258458381772	0.0
64	2.588102108180834e-07	1.0663564395707497	164.04327251036568	0.0
65	2.1754496881687402e-07	1.0663564395707497	164.04327251036568	0.0
66	1.7367783444743878e-07	1.0663564395707497	164.04327251036568	0.0
67	1.3206393023601493e-07	1.0663564395707497	164.04327251036568	0.0
68	1.2781813707452017e-07	1.0663564395707497	164.04327251036568	0.0
69	1.0888311519074989e-07	1.0663564395707497	164.04327251036568	0.0
70	9.774825548980459e-08	1.0663564395707497	164.04327251036568	0.0
71	8.542358065355415e-08	1.0663564395707497	162.14555723341073	0.0
72	7.610829244608652e-08	1.0663564395707497	162.14555723341073	0.0
73	6.394489926453417e-08	1.0663564395707497	159.50750126180063	0.0
74	6.268698127254169e-08	1.0663564395707497	158.05923289744084	0.0
75	5.769017497048168e-08	1.0663564395707497	158.05923289744084	0.0
76	5.282147330643028e-08	1.0663564395707497	157.49724784247513	0.0
77	4.532999087203393e-08	1.0663564395707497	147.1213788673807	0.0
78	4.532999087203393e-08	1.0663564395707497	147.01715212643967	0.0
79	4.4284023781315796e-08	1.0663564395707497	147.01715212643967	0.0
80	4.0342645779567476e-08	1.0663564395707497	147.01715212643967	0.0
81	3.929357550447321e-08	1.0663564395707497	147.01715212643967	0.0
82	3.6637150535590024e-08	1.0663564395707497	147.01715212643967	0.0
83	3.357667155423627e-08	1.0663564395707497	147.01715212643967	0.0
84	3.310045215698665e-08	1.0663564395707497	140.727325439365	0.0
85	3.249447644293468e-08	1.0663564395707497	140.727325439365	0.0
86	3.164867701244134e-08	1.0663564395707497	137.15197181991985	0.0
87	3.123276293148791e-08	1.0663564395707497	137.15197181991985	0.0
88	3.0782179361033e-08	1.0663564395707497	137.15197181991985	0.0
89	3.041255836055967e-08	1.0663564395707497	137.15197181991985	0.0
90	3.016261262978048e-08	1.0663564395707497	137.15197181991985	0.0
91	2.9854958172315094e-08	1.0663564395707497	137.15197181991985	0.0
92	2.945127408615633e-08	1.0663564395707497	137.15197181991985	0.0
93	2.9121206224225205e-08	1.0663564395707497	137.15197181991985	0.0
94	2.9022503955644652e-08	1.0663564395707497	137.15197181991985	0.0
95	2.889888151003106e-08	1.0663564395707497	137.15197181991985	0.0
96	2.8849098998584566e-08	1.0663564395707497	137.15197181991985	0.0
97	2.8796656059704162e-08	1.0663564395707497	136.61224941847888	0.0
98	2.8782625727252764e-08	1.0663564395707497	136.61224941847888	0.0
99	2.8770026916369318e-08	1.0663564395707497	135.20278997866788	0.0
100	2.8770026916369318e-08	1.0663564395707497	134.68490637606723	0.0
0	697.258003141451	1.0975684513315138	606.0289831351812	611.3962121326251
1	190.60612921775157	1.0975684513315138	567.729354410723	222.69834292647636
2	119.46605826015454	1.0859508555660735	482.61862771253215	159.5183126941532
3	62.15165398741651	1.0859508555660735	421.98231157687525	59.88552609578763
4	36.69867281224268	1.0801065649332342	389.8795721259302	39.66268035010772
5	15.370922910395947	1.0801065649332342	389.0683166359434	10.203787287701001
6	7.0814463502597	1.0713975329521344	321.6230666005936	5.710639640606149
7	3.9311329755492688	1.0713975329521344	321.6230666005936	3.9648698437287004
8	2.584351871843412	1.0713975329521344	321.6230666005936	1.5044810033709015
9	1.320959855686683	1.0713975329521344	321.6230666005936	1.3175202840270177
10	1.2301444973281224	1.0713975329521344	321.6230666005936	1.2223779066189133
11	1.0823426480027458	1.0713975329521344	321.6230666005936	1.056145606273208
12	1.0392121298560872	1.0713975329521344	321.6230666005936	1.0384346302379759
13	1.0308698010217552	1.0713975329521344	321.6230666005936	0.9806824161831891
14	0.9753448806676385	1.0713975329521344	314.20362831795853	0.44852857567029025
15	0.7376828044999455	1.0713975329521344	303.38049458206666	0.2539121131846851
16	0.40937822696914716	1.0713975329521344	303.38049458206666	0.09884594987656892
17	0.2622293204265883	1.0713975329521344	297.00168783463675	0.06209609711185249
18	0.1421493718967597	1.0713975329521344	281.2930531233577	0.025755695267653977
19	0.07060941044487423	1.0713975329521344	262.19506702719667	0.017321448079132162
20	0.04592477439208431	1.0713975329521344	254.0848245014696	0.0070916279677800675
21	0.02827682576651591	1.0713975329521344	239.62431245242047	0.0017173306569099323
22	0.016379339930028047	1.0713975329521344	224.08056475936183	0.0008541698630789574
23	0.005425873138937387	1.0713975329521344	224.08056475936183	0.0004775849599210069
24	0.0024646783017433505	1.0713975329521344	224.08056475936183	9.291849343406877e-05
25	0.0012087046389259726	1.0713975329521344	185.1990983150274	2.7832977604780318e-05
26	0.0004780120293078616	1.070704815834661	185.19909210701678	1.9330554348551132e-05
27	0.00021078757420700533	1.070704815834661	183.244277799672	1.009118533779052e-05
28	0.00010101995666200736	1.070704815834661	183.244277799672	4.777534833855235e-06
29	6.761563646240365e-05	1.070704815834661	183.138308979817	2.083349527781664e-06
30	4.6177455809814916e-05	1.0675433180316094	183.1378099564376	9.492600234750626e-07
31	1.8500716857827726e-05	1.0675433180316094	181.373504561125	4.943884244212882e-07
32	9.592856279883044e-06	1.0675433180316094	181.37350449923136	2.151431818253613e-07
33	8.244428778003687e-06	1.065732271576609	180.29577009634997	6.461218959863402e-08
34	2.606735600041432e-06	1.065732271576609	178.67164956307673	2.4232515327682336e-08
35	1.4582977992949608e-06	1.065732271576609	178.67164956307673	7.335166807287408e-09
36	7.654342650820212e-07	1.065732271576609	175.0870227808716	5.5502346052449525e-09
37	3.276183755396289e-07	1.065732271576609	171.42950033950112	3.3384213171672172e-09
38	1.8692853798185638e-07	1.065732271576609	171.42950033950112	1.0160310370821435e-09
39	1.3511677476873984e-07	1.0648309581838074	171.42950033950112	9.379983456625496e-10
40	9.051608784726994e-08	1.0648309581838074	171.42950033950112	3.824728311840886e-10
41	4.211349058369507e-08	1.0648309581838074	171.42950033950112	2.7242996747389725e-10
42	2.753491779028394e-08	1.0648309581838074	168.61844598730664	1.0051814935962966e-10
43	2.5412773441146896e-08	1.0648309581838074	168.61844598730664	6.917399986150485e-11
44	1.1885500250663483e-08	1.0648309581838074	168.61844598730664	3.2881142253415874e-11
45	5.756285892388746e-09	1.0648309581838074	168.61844598730664	9.7541974497517e-12
46	4.641930284599027e-09	1.0648309581838074	168.61334743288913	5.0173198928860074e-12
47	2.3629612710962533e-09	1.0648309581838074	168.61334743288913	2.0250467969162855e-12
48	1.9332965228713306e-09	1.0648309581838074	168.61334743288913	1.0174083797664935e-12
49	5.772818889582254e-10	1.0648309581838074	168.61334743288913	6.190603585309873e-13
50	5.772818889582254e-10	1.0648309581838074	154.44577964851325	1.7119639039719914e-13
51	3.239594148496394e-10	1.0648309581838074	154.44577964851325	8.482103908136196e-14
52	2.975691915096945e-10	1.0648309581838074	151.79032210797826	5.4067861299245124e-14
53	1.3267398291105792e-10	1.0622915939794402	151.79032210797826	1.965094753586527e-14
54	1.3267398291105792e-10	1.0622915939794402	151.79032210797826	8.43769498715119e-15
55	7.742873009419782e-11	1.0622915939794402	147.79138488415418	6.772360450213455e-15
56	6.106015693063682e-11	1.0622915939794402	147.79138488415418	3.9968028886505635e-15
57	4.047306934040762e-11	1.0622915939794402	147.5140450495526	2.55351295663786e-15
58	2.8747448865829028e-11	1.0622915939794402	145.54663608263857	1.3322676295501878e-15
59	2.463529380491991e-11	1.0622915939794402	132.94419548991772	8.881784197001252e-16
60	1.734945520581732e-11	1.0622915939794402	132.9441589123675	4.440892098500626e-16
61	1.4639955914219627e-11	1.0622915939794402	132.25137186558615	2.220446049250313e-16
62	1.2034595542331772e-11	1.0622915939794402	131.8957445076811	1.1102230246251565e-16
63	9.88875648033627e-12	1.0622915939794402	130.34304091702586	0.0
64	7.678968572122358e-12	1.0622915939794402	125.29549570931007	0.0
65	6.381228878638012e-12	1.0622915939794402	120.99725458768715	0.0
66	5.3973492342151985e-12	1.0622915939794402	120.99725458768715	0.0
67	4.30955271468747e-12	1.0622915939794402	120.99725458768715	0.0
68	3.910427537334726e-12	1.0622915939794402	120.99725458768715	0.0
69	3.686495553267832e-12	1.0622915939794402	117.60487030413078	0.0
70	3.4083846855992306e-12	1.0622915939794402	115.81983459119354	0.0
71	2.8175239918937223e-12	1.0622915939794402	115.70581539367643	0.0
72	2.5368596112684827e-12	1.0622915939794402	115.70581539367643	0.0
73	2.248645714075792e-12	1.0622915939794402	115.70581539367643	0.0
74	2.2251089859537387e-12	1.0622915939794402	114.26261476281772	0.0
75	2.036149027162537e-12	1.0622915939794402	111.66986545392787	0.0
76	2.0058399385902703e-12	1.0622915939794402	111.66986545392787	0.0
77	1.7971180099607409e-12	1.0622915939794402	105.62359394901137	0.0
78	1.758815315611173e-12	1.0622915939794402	98.96843153600412	0.0
79	1.7075230118734908e-12	1.0622915939794402	98.96843153600412	0.0
80	1.617594946878853e-12	1.060759218751796	98.96843153600412	0.0
81	1.5675238884682585e-12	1.060759218751796	98.96843153600412	0.0
82	1.5452084056732929e-12	1.060759218751796	98.96843153600412	0.0
83	1.503464019947387e-12	1.060759218751796	98.96843153600412	0.0
84	1.4530598946294049e-12	1.060759218751796	94.97401834926683	0.0
85	1.4104273304837989e-12	1.060759218751796	94.34843211846574	0.0
86	1.3776757512573568e-12	1.060759218751796	91.11802176902498	0.0
87	1.293742890595695e-12	1.060759218751796	77.56567451462449	0.0
88	1.2736478538499796e-12	1.060759218751796	77.56567451462449	0.0
89	1.2384537839693621e-12	1.060759218751796	77.56567451462449	0.0
90	1.2253531522787853e-12	1.060759218751796	77.56567451462449	0.0
91	1.2065903831626201e-12	1.060759218751796	77.56567451462449	0.0
92	1.2017054018542694e-12	1.060759218751796	77.56567451462449	0.0
93	1.1928236176572682e-12	1.060759218751796	74.34781065131737	0.0
94	1.1793899190593038e-12	1.060759218751796	74.34781065131737	0.0
95	1.1765033391952784e-12	1.060759218751796	74.34781065131737	0.0
96	1.1713963132820027e-12	1.0523918275815203	74.34781065131737	0.0
97	1.1712852909795402e-12	1.0523918275815203	74.34781065131737	0.0
98	1.169730978745065e-12	1.0523918275815203	74.34781065131737	0.0
99	1.1696199564426024e-12	1.0523918275815203	74.34781065131737	0.0
100	1.1696199564426024e-12	1.0523918275815203	74.34781065131737	0.0
