# Supplementary material for: An improved genetic algorithm and its application in neural network adversarial attack
Source: PLoS One. 2022 May 5;17(5):e0267970. doi: 10.1371/journal.pone.0267970 (PMC9070932; doi:10.1371/journal.pone.0267970)
Supplement: S1 Data — (ZIP) [file pone.0267970.s001.zip › data3/11_50.csv]

	GWO	PSO	SGA	IGA
0	1203.4168700651026	1.1636767981633793	1047.7818787874503	909.6680208167362
1	421.13570770804336	1.1636767981633793	1047.2391750996342	228.79516025099753
2	309.67342955697137	1.1636767981633793	1003.3088538735753	170.17782976923948
3	209.0258647533324	1.1604274939917378	886.0698251855046	58.73419120664099
4	140.56403265257205	1.1604274939917378	855.8655293806876	26.328841961688063
5	60.38050482228605	1.1604274939917378	843.4547877392309	13.480387303561539
6	7.923217653853382	1.1604274939917378	823.0250726388124	5.745184025182966
7	7.923217653853382	1.1604274939917378	821.4707113746043	3.1080218091105554
8	2.2945956091294946	1.1604274939917378	736.5294508749419	2.41005253896825
9	2.255752419701685	1.1604274939917378	728.7128677304269	1.7276755666283974
10	1.1574410578433445	1.1604274939917378	722.7943698444915	1.2365548292043302
11	1.0849730260424169	1.1556185515110644	690.8338642689697	1.1394804398591396
12	1.0331139622173287	1.152749452172919	668.2360035829299	1.012419288822017
13	0.8418919876372954	1.152749452172919	668.2360035829299	0.9172357005791085
14	0.6593722621490563	1.152749452172919	667.9259390204309	0.675551609858233
15	0.5121676752102157	1.152749452172919	658.9623910687396	0.30205703631957037
16	0.45789173590369225	1.152749452172919	629.0729311380144	0.139712456589261
17	0.1611736804384316	1.152749452172919	623.4829743447167	0.05021863865956422
18	0.051928896557169035	1.152749452172919	598.1006937494739	0.026383300390144693
19	0.01760675201830253	1.152749452172919	547.8316013221963	0.014862184024749703
20	0.015462171444746375	1.152749452172919	533.4747620013434	0.005177920557911886
21	0.010852061570745253	1.152749452172919	533.4747620013434	0.0016490078758969462
22	0.005568863460355011	1.152749452172919	533.4747620013434	0.0002861538454859147
23	0.00259332870308282	1.152749452172919	500.150177309918	0.00019914401628862155
24	0.0012409617657689331	1.152749452172919	484.35210083936244	8.450484983757445e-05
25	0.0005827477012204652	1.152749452172919	482.7535735331212	2.0899698634724295e-05
26	0.0003232571822066044	1.152749452172919	481.70222838987377	1.4859803575850705e-05
27	0.00012704684781117415	1.152749452172919	481.70222838987377	2.9028608212744444e-06
28	2.739673224494421e-05	1.152749452172919	481.70222838987377	2.9028608212744444e-06
29	2.2917166919489418e-05	1.1472784146282333	478.80771360039495	1.1112285827064028e-06
30	1.0095360786110952e-05	1.1472784146282333	466.71306140386343	5.241373133291205e-07
31	4.641714801856267e-06	1.1472784146282333	460.3398418850104	2.411481774267088e-07
32	2.8206018745091654e-06	1.1472784146282333	453.0686830985464	9.039284942780057e-08
33	1.9364819763278973e-06	1.1472784146282333	448.8462706608717	5.926553525714695e-08
34	5.576059758372054e-07	1.1472784146282333	448.8462706608717	3.2179899189799244e-08
35	1.2135112792410752e-07	1.1472784146282333	443.34832594805374	1.308397157284702e-08
36	1.1459116799894531e-07	1.1472784146282333	443.34832594805374	5.023320537311804e-09
37	2.5732257991073482e-08	1.1472784146282333	436.8300868182907	2.38272590546984e-09
38	2.5732257991073482e-08	1.1472784146282333	436.56471433675875	1.036266072951264e-09
39	9.410413004395934e-09	1.1472784146282333	434.8458819042213	2.757920558593696e-10
40	5.254821133782173e-09	1.1472784146282333	434.8458819042213	1.7916401695572404e-10
41	4.859427749082101e-09	1.1472784146282333	431.6649373718108	1.0035450248579991e-10
42	2.2900714657936305e-09	1.1472784146282333	421.0073813997	2.4455437674930636e-11
43	1.36490829749647e-09	1.1472784146282333	421.0073813997	1.3059664460968179e-11
44	7.508199617589639e-10	1.1472784146282333	421.0073813997	8.160250253297363e-12
45	5.412114090219688e-10	1.1472784146282333	421.0073813997	3.228084466400105e-12
46	1.9775803217214616e-10	1.1472784146282333	421.0073813997	1.567856955375646e-12
47	1.3313916635837586e-10	1.1472784146282333	421.0073813997	1.0125233984581428e-12
48	8.424771991144553e-11	1.1472784146282333	411.98670996174184	5.995204332975845e-13
49	4.7784776135983975e-11	1.1472784146282333	411.4036156210461	3.2740476996195866e-13
50	4.0610181883948826e-11	1.1472784146282333	411.4036156210461	1.871836019518014e-13
51	2.4169888312997045e-11	1.1472784146282333	411.4036156210461	1.701971896750365e-13
52	1.9125145911402797e-11	1.1472784146282333	411.4036156210461	1.1335377081422848e-13
53	1.0750067502840466e-11	1.1472784146282333	399.97461781643005	4.9960036108132044e-14
54	1.0025313912365164e-11	1.1472784146282333	398.4000729757721	3.597122599785507e-14
55	9.380607401965335e-12	1.1472784146282333	398.4000729757721	2.398081733190338e-14
56	7.231659715500882e-12	1.1472784146282333	398.4000729757721	1.0769163338864018e-14
57	6.661116103146014e-12	1.1472784146282333	391.56703464593795	8.992806499463768e-15
58	5.507816425165402e-12	1.1472784146282333	391.54693424287075	5.329070518200751e-15
59	5.015987625256457e-12	1.1472784146282333	391.54693424287075	3.219646771412954e-15
60	4.6670445286167705e-12	1.1472784146282333	391.54693424287075	2.55351295663786e-15
61	3.2761571233663744e-12	1.1472784146282333	391.54693424287075	1.7763568394002505e-15
62	2.851718861052177e-12	1.1472784146282333	391.54693424287075	1.6653345369377348e-15
63	2.4928947794933265e-12	1.1472784146282333	391.54693424287075	1.2212453270876722e-15
64	2.1684876116978558e-12	1.1472784146282333	391.2928344990117	7.771561172376096e-16
65	1.7286172493413687e-12	1.1472784146282333	388.9919251621235	4.440892098500626e-16
66	1.2837508833740685e-12	1.1472784146282333	382.0184692831367	4.440892098500626e-16
67	1.2837508833740685e-12	1.1472784146282333	382.0184692831367	4.440892098500626e-16
68	8.277822871605167e-13	1.1472784146282333	377.70367761184383	4.440892098500626e-16
69	8.277822871605167e-13	1.1472784146282333	374.7699464385919	4.440892098500626e-16
70	6.45705711121991e-13	1.1472784146282333	369.25453228920503	4.440892098500626e-16
71	5.432321259490891e-13	1.1472784146282333	351.13564519715163	4.440892098500626e-16
72	4.829470157119431e-13	1.1472784146282333	351.13564519715163	4.440892098500626e-16
73	4.2721381987576024e-13	1.1472784146282333	349.77147656344084	4.440892098500626e-16
74	3.836930773104541e-13	1.1472784146282333	349.21452939096275	4.440892098500626e-16
75	3.43836070726411e-13	1.1472784146282333	340.47136174218116	4.440892098500626e-16
76	3.1674662892555716e-13	1.1472784146282333	340.47136174218116	4.440892098500626e-16
77	2.866595849582154e-13	1.1472784146282333	340.47136174218116	4.440892098500626e-16
78	2.567945855957987e-13	1.1456012551861208	340.47136174218116	4.440892098500626e-16
79	2.481348460037225e-13	1.1456012551861208	321.0986952229859	4.440892098500626e-16
80	2.3314683517128287e-13	1.1456012551861208	321.0986952229859	4.440892098500626e-16
81	2.2803980925800715e-13	1.1456012551861208	313.00596497449334	4.440892098500626e-16
82	2.1882495815361835e-13	1.1456012551861208	299.43359691926975	4.440892098500626e-16
83	2.0861090632706691e-13	1.1456012551861208	299.43359691926975	4.440892098500626e-16
84	2.042810365310288e-13	1.1456012551861208	299.43359691926975	4.440892098500626e-16
85	2.007283228522283e-13	1.1456012551861208	296.72165302160226	4.440892098500626e-16
86	1.9051427102567686e-13	1.1456012551861208	288.46709221969974	4.440892098500626e-16
87	1.8596235662471372e-13	1.1456012551861208	288.46709221969974	4.440892098500626e-16
88	1.8096635301390052e-13	1.1456012551861208	286.73118362669453	4.440892098500626e-16
89	1.7075230118734908e-13	1.1456012551861208	285.60534498055756	4.440892098500626e-16
90	1.6997514507011147e-13	1.1456012551861208	285.60534498055756	4.440892098500626e-16
91	1.6797674362578618e-13	1.1456012551861208	285.60534498055756	4.440892098500626e-16
92	1.6509016376176078e-13	1.1456012551861208	281.9510961420826	4.440892098500626e-16
93	1.645350522494482e-13	1.1456012551861208	281.9510961420826	4.440892098500626e-16
94	1.637578961322106e-13	1.1456012551861208	281.9510961420826	4.440892098500626e-16
95	1.6331380692236053e-13	1.1456012551861208	281.9510961420826	4.440892098500626e-16
96	1.6298074001497298e-13	1.1456012551861208	279.7591114426538	4.440892098500626e-16
97	1.6286971771251046e-13	1.1456012551861208	276.0842658951445	4.440892098500626e-16
98	1.6253665080512292e-13	1.1456012551861208	276.0842658951445	4.440892098500626e-16
99	1.6231460620019789e-13	1.1456012551861208	276.0842658951445	4.440892098500626e-16
100	1.6231460620019789e-13	1.1456012551861208	273.8340054270454	4.440892098500626e-16
0	1144.8881269812066	1.1655639262348898	1040.8903198174726	1162.8381812664024
1	367.48663518294785	1.1655639262348898	1040.8903198174726	426.85664484411245
2	284.77868047840036	1.1655639262348898	989.8835496051871	157.43976326464988
3	150.20286796702487	1.1357002417646402	989.8723931190481	77.67150175285357
4	67.60585383187683	1.1357002417646402	989.8723931190481	34.334925901402485
5	47.06673538705696	1.1357002417646402	989.8723931190481	15.949506842372493
6	17.439078772379652	1.1357002417646402	947.3144398458687	7.485103373076559
7	4.87164364567013	1.1357002417646402	900.6046799328125	5.091374388815991
8	2.5417411808665706	1.1357002417646402	900.6046799328125	3.7166293882087698
9	1.2926930462680886	1.1357002417646402	886.7281758064364	1.9860821734925542
10	1.1542545085604647	1.1357002417646402	873.07158906334	1.3241971247295194
11	1.1322805136150993	1.1357002417646402	834.4585406589832	1.250922510310486
12	1.047221142111819	1.1357002417646402	782.8595063467052	1.0936147174975266
13	1.0307253496534026	1.1357002417646402	782.8595063467052	1.002289462340332
14	0.6180956492543501	1.1357002417646402	772.9935313639812	0.8431086712604485
15	0.454274879154589	1.1357002417646402	772.9305127854708	0.28537217823612593
16	0.10809401192311585	1.1357002417646402	734.5413739750765	0.13558794902222981
17	0.08412688159675075	1.1357002417646402	734.5413739750765	0.023687331201534434
18	0.043006077133214804	1.1357002417646402	704.1285601837183	0.021972721054865918
19	0.023995078768864198	1.1357002417646402	693.9021993464323	0.008938130703135205
20	0.011497613653025263	1.1357002417646402	693.9021993464323	0.00236661701061458
21	0.003503492991115076	1.1357002417646402	693.9021993464323	0.0006682212137497645
22	0.0015506627217380942	1.1357002417646402	655.1787467478766	0.00041653777717853835
23	0.0013515077188891444	1.1357002417646402	625.0917826034233	8.292962650935376e-05
24	0.0007822112151669725	1.1357002417646402	604.7683549566252	5.7035767073831956e-05
25	0.0004231640615584009	1.1357002417646402	600.7273843697902	2.0765646295495266e-05
26	0.00022019417149032883	1.1357002417646402	593.3217036372525	1.2832054811173776e-05
27	0.00012012225983637492	1.1357002417646402	593.1793822201324	4.783131376862038e-06
28	9.070713397851815e-05	1.1357002417646402	566.7052139714261	9.561742175812071e-07
29	4.833468605269786e-05	1.1357002417646402	566.7052139714261	6.542803731024449e-07
30	2.331981594849708e-05	1.1357002417646402	553.2750767106254	1.0343862621997602e-07
31	1.7285456156423962e-05	1.1357002417646402	552.1510686481438	4.826818955638856e-08
32	4.55601040794118e-06	1.1357002417646402	529.6848236795216	2.5484830801225655e-08
33	2.915422299243353e-06	1.1357002417646402	529.6715819060954	1.0500935565538327e-08
34	5.189569360908308e-07	1.1357002417646402	527.3296556132805	1.6043670836296542e-09
35	5.189569360908308e-07	1.1357002417646402	522.4866270648862	1.6043670836296542e-09
36	2.1997120647210266e-07	1.1357002417646402	513.7044808827214	3.4412228622215935e-10
37	1.0424727348024021e-07	1.1357002417646402	513.7044808827214	1.593977172476002e-10
38	4.914906193143054e-08	1.1357002417646402	488.6431016083686	1.0699252595003372e-10
39	3.55597732371038e-08	1.1357002417646402	488.6431016083686	4.612565884798414e-11
40	2.1515549675221735e-08	1.1357002417646402	488.6431016083686	2.1575852215960367e-11
41	6.217184767010053e-09	1.1357002417646402	483.3816242599028	6.637024263511648e-12
42	6.217184767010053e-09	1.1357002417646402	483.3816242599028	1.8494095144205858e-12
43	1.9905059822633575e-09	1.1357002417646402	483.3816242599028	3.3306690738754696e-13
44	9.321160510111781e-10	1.1357002417646402	483.3816242599028	2.596811654598241e-13
45	9.321160510111781e-10	1.1357002417646402	483.3816242599028	9.29256671611256e-14
46	2.605085036577748e-10	1.1357002417646402	465.0499722509097	7.527312106958561e-14
47	2.369668905544131e-10	1.1357002417646402	465.0499722509097	4.207745263329343e-14
48	1.4808632098350927e-10	1.1357002417646402	465.0499722509097	2.853273173286652e-14
49	1.0208667244882008e-10	1.1357002417646402	454.07853796907546	1.3766765505351941e-14
50	6.383238382312584e-11	1.1357002417646402	454.07853796907546	8.215650382226158e-15
51	4.8313020251100625e-11	1.1357002417646402	453.5476913157797	4.440892098500626e-15
52	2.4059643166651767e-11	1.1357002417646402	442.64889123052365	2.886579864025407e-15
53	1.955247075358102e-11	1.1357002417646402	428.2285760620591	1.3322676295501878e-15
54	1.582989295201287e-11	1.1357002417646402	420.92156497438066	1.1102230246251565e-15
55	1.4165335571192372e-11	1.1357002417646402	415.84546361938953	4.440892098500626e-16
56	8.624878589102991e-12	1.1357002417646402	413.7013796399408	3.3306690738754696e-16
57	7.595479800670546e-12	1.1357002417646402	392.23948594666706	0.0
58	6.360023618867672e-12	1.1357002417646402	390.8524006972982	0.0
59	4.850342349982384e-12	1.1357002417646402	390.8524006972982	0.0
60	3.5823566335579926e-12	1.1357002417646402	390.8524006972982	0.0
61	2.3221424783059774e-12	1.1357002417646402	389.9116693165898	0.0
62	2.3221424783059774e-12	1.1357002417646402	378.169006464867	0.0
63	1.8691714842589136e-12	1.1357002417646402	375.67710493574157	0.0
64	1.4549472737712676e-12	1.1357002417646402	368.9377057936415	0.0
65	1.0783596238184145e-12	1.1357002417646402	368.24990288517307	0.0
66	1.0408340855860843e-12	1.1357002417646402	368.24990288517307	0.0
67	9.7577501634305e-13	1.1357002417646402	368.24990288517307	0.0
68	7.891465259035613e-13	1.1357002417646402	360.7742708187903	0.0
69	7.064349105689871e-13	1.1357002417646402	360.7742708187903	0.0
70	5.81534820298657e-13	1.1357002417646402	355.513466376576	0.0
71	5.080380560684716e-13	1.1357002417646402	355.513466376576	0.0
72	4.2288395007972213e-13	1.1357002417646402	300.5963197528893	0.0
73	3.9324099532223045e-13	1.1357002417646402	288.7411958591657	0.0
74	3.5482727867020003e-13	1.1357002417646402	288.7411958591657	0.0
75	2.781108676686017e-13	1.1357002417646402	288.7411958591657	0.0
76	2.617905892066119e-13	1.1357002417646402	288.7411958591657	0.0
77	2.4424906541753444e-13	1.1357002417646402	276.5073152268091	0.0
78	2.3425705819590803e-13	1.1357002417646402	275.7465539261376	0.0
79	2.255973186038318e-13	1.1357002417646402	275.7465539261376	0.0
80	2.220446049250313e-13	1.1357002417646402	275.7465539261376	0.0
81	2.112754415861673e-13	1.1357002417646402	270.23697223942935	0.0
82	2.0461410343841635e-13	1.1357002417646402	270.23697223942935	0.0
83	1.9917401061775308e-13	1.1357002417646402	270.23697223942935	0.0
84	1.9706458687096529e-13	1.1357002417646402	270.23697223942935	0.0
85	1.8662849043948881e-13	1.1357002417646402	270.23697223942935	0.0
86	1.8662849043948881e-13	1.1357002417646402	270.23697223942935	0.0
87	1.8318679906315083e-13	1.1357002417646402	270.23697223942935	0.0
88	1.7863488466218769e-13	1.1357002417646402	270.23697223942935	0.0
89	1.7619239400801234e-13	1.1357002417646402	270.23697223942935	0.0
90	1.6975310046518644e-13	1.1357002417646402	270.23697223942935	0.0
91	1.6919798895287386e-13	1.1357002417646402	270.23697223942935	0.0
92	1.6586731987899839e-13	1.1357002417646402	270.23697223942935	0.0
93	1.6586731987899839e-13	1.1357002417646402	268.77017792441336	0.0
94	1.6409096303959814e-13	1.1357002417646402	266.96169080289684	0.0
95	1.6409096303959814e-13	1.1357002417646402	265.22122801887747	0.0
96	1.6353585152728556e-13	1.1357002417646402	265.22122801887747	0.0
97	1.6331380692236053e-13	1.1357002417646402	265.22122801887747	0.0
98	1.6331380692236053e-13	1.1357002417646402	264.7096994670086	0.0
99	1.63202784619898e-13	1.1357002417646402	264.7096994670086	0.0
100	1.63202784619898e-13	1.1357002417646402	264.13932131740967	0.0
0	907.7353779077453	1.1589300455366685	1173.987715837469	968.2771998210727
1	348.99663207294236	1.1589300455366685	953.6675836470484	457.1430505959976
2	282.2643651842757	1.1589300455366685	953.6675836470484	304.5091316117001
3	118.65408390953617	1.1478382440226786	949.9336095453535	194.59384508990993
4	70.3438621540656	1.1478382440226786	949.9336095453535	46.0535828465333
5	21.06091004272881	1.1478382440226786	853.4075454123108	19.491583882934403
6	19.065292998343292	1.1478382440226786	853.4075454123108	9.174013767689637
7	10.48247471052325	1.1478382440226786	853.4075454123108	5.080536338154214
8	8.172483895086199	1.1478382440226786	847.6281708921366	4.180799273949042
9	3.5577795771020777	1.1478382440226786	732.8542590033686	2.113117528949325
10	3.286265613945402	1.1478382440226786	732.8542590033686	1.5036313464460578
11	1.9895885800292312	1.1478382440226786	722.4439119135777	1.1802703452560186
12	1.4250430618389751	1.1478382440226786	687.0231677648937	1.035953826695609
13	1.1942576684728854	1.1478382440226786	655.7936738860052	0.9060692294478377
14	1.1170360397967798	1.1478382440226786	648.1375480316253	0.5315749948434123
15	1.0845821561561952	1.1478382440226786	628.8903859066116	0.25544144389411694
16	1.0529803547043282	1.1478382440226786	596.9650262635295	0.1639349561851321
17	1.0334429827593068	1.1478382440226786	590.4821533525194	0.04919045537337907
18	0.9657712797538308	1.1478382440226786	588.4074288049409	0.021316456242708948
19	0.5333820696654568	1.1432417298369228	534.0922643868948	0.0025972226579569213
20	0.3153096947543491	1.1432417298369228	526.3876133657698	0.0011275206280223493
21	0.25137446429210586	1.1432417298369228	504.58540221971947	0.0008863994916151752
22	0.12400833410559742	1.1432417298369228	503.0315430388907	0.0005089417323225209
23	0.0323958867518499	1.1432417298369228	501.119174205067	0.00021777688986934773
24	0.007141844714018908	1.1432417298369228	479.1942458834749	0.00011321337696779121
25	0.00627744394036045	1.1432417298369228	478.78547925664344	4.5482170995203575e-05
26	0.001207387810606586	1.1432417298369228	469.7383398695985	3.5781195784179154e-05
27	0.0003440455275757204	1.1432417298369228	469.3171038854901	1.3287959657160009e-05
28	6.654651294457636e-05	1.1432417298369228	460.5396870046721	2.768598700630953e-06
29	5.9255318563655734e-05	1.1432417298369228	457.94612147649525	2.4877777330400974e-06
30	2.4757608321990254e-05	1.1432417298369228	453.28104193801795	1.0668594349061422e-06
31	1.3452758666931963e-05	1.1432417298369228	449.82380205372453	5.158318603371015e-07
32	8.19762389636658e-06	1.1432417298369228	444.6010131512243	1.8052987360572814e-07
33	4.131336932777785e-06	1.1432417298369228	442.6441790509997	4.164661848715667e-08
34	2.2825945135140913e-06	1.1432417298369228	439.61855364686915	1.82869499543159e-08
35	1.1843756667628824e-06	1.1432417298369228	437.89397310607495	1.0820347950968312e-08
36	8.971418409275955e-07	1.1432417298369228	435.23323477711955	6.470278202108659e-09
37	2.4981414370461863e-07	1.1432417298369228	435.23323477711955	2.0184891535990346e-09
38	2.3040415342290288e-07	1.1432417298369228	427.4012676491734	6.60004162433836e-10
39	1.2793444026382161e-07	1.1432417298369228	427.4012676491734	3.1906755015853605e-10
40	3.786604074740296e-08	1.1432417298369228	427.4012676491734	8.52299342213314e-11
41	3.320975705545237e-08	1.1432417298369228	427.4012676491734	1.7912671346209663e-11
42	1.1476884442807034e-08	1.1432417298369228	422.4339372389943	8.680056673426861e-12
43	6.169909361197767e-09	1.1432417298369228	417.2562632985776	4.9622528308646e-12
44	4.282987409176542e-09	1.1432417298369228	417.2562632985776	3.0263569428257142e-12
45	3.042245344531125e-09	1.1432417298369228	407.8171283495158	1.5772938510849599e-12
46	1.7414152342354328e-09	1.1432417298369228	400.62393148008243	9.24926801815218e-13
47	1.6300167882121741e-09	1.1432417298369228	398.75656183272633	5.051514762044462e-13
48	1.0991725307718525e-09	1.1432417298369228	398.67793640892165	1.9251267247000214e-13
49	8.921900995773058e-10	1.1432417298369228	397.65615141236435	1.446620601086579e-13
50	5.215424758731046e-10	1.1432417298369228	393.1430362624369	8.826273045769994e-14
51	3.1564872937650534e-10	1.1432417298369228	393.1430362624369	4.063416270128073e-14
52	2.645748065077669e-10	1.1432417298369228	386.687761259858	2.964295475749168e-14
53	1.7020418408009164e-10	1.1432417298369228	365.47634442023076	1.709743457922741e-14
54	1.2258438708556696e-10	1.1432417298369228	365.47634442023076	1.1546319456101628e-14
55	7.920220035373404e-11	1.1432417298369228	365.47634442023076	7.438494264988549e-15
56	6.429556886899945e-11	1.1432417298369228	365.47634442023076	4.107825191113079e-15
57	4.4174219837600504e-11	1.1432417298369228	365.47634442023076	2.886579864025407e-15
58	3.7312042344694873e-11	1.1432417298369228	357.88527757895264	1.6653345369377348e-15
59	3.0279112550601894e-11	1.1432417298369228	350.5561327014795	9.992007221626409e-16
60	2.33152386286406e-11	1.1432417298369228	349.53015986365233	7.771561172376096e-16
61	1.2223444478820511e-11	1.1432417298369228	348.09468759300324	6.661338147750939e-16
62	1.2223444478820511e-11	1.1432417298369228	348.09468759300324	6.661338147750939e-16
63	1.1038725489243006e-11	1.1432417298369228	348.09468759300324	5.551115123125783e-16
64	8.994138767093318e-12	1.1432417298369228	332.54897401737173	5.551115123125783e-16
65	8.317790900491673e-12	1.1432417298369228	332.54897401737173	5.551115123125783e-16
66	6.672440377997191e-12	1.1432417298369228	332.54897401737173	5.551115123125783e-16
67	5.282885240376345e-12	1.1432417298369228	332.54897401737173	5.551115123125783e-16
68	4.662048525005957e-12	1.1432417298369228	332.54897401737173	5.551115123125783e-16
69	4.245159779259211e-12	1.1432417298369228	332.54897401737173	5.551115123125783e-16
70	4.139799614222284e-12	1.1432417298369228	322.59468841550114	5.551115123125783e-16
71	3.7239100691977e-12	1.1432417298369228	321.4317338050387	5.551115123125783e-16
72	3.4519054281645367e-12	1.1432417298369228	305.0909871571774	5.551115123125783e-16
73	2.641553642490635e-12	1.1432417298369228	305.0909871571774	5.551115123125783e-16
74	1.9005907958558055e-12	1.1432417298369228	304.518544577273	5.551115123125783e-16
75	1.6415757642107565e-12	1.1432417298369228	304.518544577273	5.551115123125783e-16
76	1.6415757642107565e-12	1.1432417298369228	301.989149892304	5.551115123125783e-16
77	1.4602763442894684e-12	1.1432417298369228	297.25066252421277	5.551115123125783e-16
78	1.2965184481572578e-12	1.1432417298369228	297.25066252421277	5.551115123125783e-16
79	1.1801670751765414e-12	1.1432417298369228	297.25066252421277	5.551115123125783e-16
80	1.1155520951433573e-12	1.1432417298369228	286.1478021276197	5.551115123125783e-16
81	1.0894618540646661e-12	1.1432417298369228	285.7044787493248	5.551115123125783e-16
82	1.0021983243291288e-12	1.1432417298369228	285.7044787493248	5.551115123125783e-16
83	9.707790127322369e-13	1.1432417298369228	285.7044787493248	5.551115123125783e-16
84	8.979483823168266e-13	1.1432417298369228	285.7044787493248	5.551115123125783e-16
85	8.674172491396348e-13	1.1432417298369228	285.7044787493248	5.551115123125783e-16
86	8.479883462086946e-13	1.1432417298369228	285.7044787493248	5.551115123125783e-16
87	8.256728634137289e-13	1.1432417298369228	285.7044787493248	5.551115123125783e-16
88	7.945866187242245e-13	1.1432417298369228	285.7044787493248	5.551115123125783e-16
89	7.899236820207989e-13	1.1432417298369228	280.257426913346	5.551115123125783e-16
90	7.810418978237976e-13	1.1432417298369228	271.3358857944029	5.551115123125783e-16
91	7.670530877135207e-13	1.1432417298369228	258.0115122497336	5.551115123125783e-16
92	7.599476603559197e-13	1.1432417298369228	253.27567012464277	5.551115123125783e-16
93	7.549516567451064e-13	1.1432417298369228	253.27567012464277	5.551115123125783e-16
94	7.489564524121306e-13	1.1432417298369228	248.4933927878253	5.551115123125783e-16
95	7.464029394554927e-13	1.1432417298369228	247.8479134778871	5.551115123125783e-16
96	7.417400027520671e-13	1.1432417298369228	244.87460103468575	5.551115123125783e-16
97	7.417400027520671e-13	1.1432417298369228	244.87460103468575	5.551115123125783e-16
98	7.411848912397545e-13	1.1432417298369228	244.87460103468575	5.551115123125783e-16
99	7.41073868937292e-13	1.1432417298369228	228.39044591895737	5.551115123125783e-16
100	7.41073868937292e-13	1.1432417298369228	225.22941044735055	5.551115123125783e-16
0	1172.9581464618173	1.1626350272470831	1040.9701889204468	1063.2334964771303
1	356.97639018369654	1.1626350272470831	900.8586229420092	332.26808321805066
2	222.29888158113857	1.1626350272470831	879.5490100149218	279.0619937258797
3	81.37574701499997	1.1626350272470831	845.7208311203627	126.96526341541542
4	30.983905313226376	1.1548607258963008	789.4993468479187	67.28785659161828
5	10.969423772646566	1.1548607258963008	730.7747147707151	35.67455771794814
6	7.610834639624945	1.1548607258963008	683.5949853549192	25.57339759773891
7	6.226252132367022	1.1548607258963008	657.7595614656153	9.140952082299682
8	4.3972412587461704	1.1548607258963008	636.1499852734546	3.5250340803038043
9	1.4337973177181842	1.1548607258963008	568.6436836084488	1.7432056356241814
10	1.4337973177181842	1.1548607258963008	568.6436836084488	1.1535918704341805
11	1.2879670628239344	1.1548607258963008	521.3414770476693	1.051475615104161
12	1.2011051398649826	1.1548607258963008	521.333939848273	0.9890585939947113
13	1.0720466664301025	1.1548607258963008	510.27389828203826	0.7298782536080846
14	1.0139451521174478	1.1510301351169667	479.72280678935834	0.26984890323381194
15	1.0139451521174478	1.1510301351169667	475.5829172728916	0.23321482362171564
16	0.9892828460980524	1.1510301351169667	475.5829172728916	0.06188737103350195
17	0.8637180892849653	1.1510301351169667	457.1624897926058	0.033512135403100385
18	0.7562677998327765	1.144994040177706	443.3463925367878	0.01986637290032134
19	0.46893046935575156	1.144994040177706	425.6952414101176	0.006228880571927831
20	0.256945658556311	1.138713682748881	425.6952414101176	0.002988277128906147
21	0.08119356625703511	1.138713682748881	425.6952414101176	0.0009775988440161587
22	0.05432442890887146	1.138713682748881	393.2626716029164	0.0005306892470202662
23	0.022985928977862558	1.138713682748881	372.97870161416745	0.0001539181347669505
24	0.01583091552256921	1.138713682748881	372.97870161416745	9.16760397092764e-05
25	0.009968104691026825	1.138713682748881	371.08853822078635	3.469340367989737e-05
26	0.0020744387378505147	1.138713682748881	371.08853822078635	2.121765119600383e-05
27	0.00164092870394561	1.138713682748881	371.08853822078635	9.601014473781255e-06
28	0.0002989081862793119	1.138713682748881	371.08853822078635	4.084724436026477e-06
29	0.00025177563006473225	1.138713682748881	362.4866002677275	2.434236056725325e-06
30	0.0001062018999521408	1.138713682748881	355.4811574170946	8.048938953120199e-07
31	8.98587423430186e-05	1.138713682748881	355.4811574170946	4.42141919743122e-07
32	7.456919024784181e-05	1.138713682748881	355.4811574170946	9.427361991054539e-08
33	4.129928088913992e-05	1.138713682748881	337.9230946301375	4.323498403735471e-08
34	2.6039321936899285e-05	1.138713682748881	328.66643321636684	2.5883517884572882e-08
35	1.2516834523523812e-05	1.138713682748881	328.07803340786666	4.947310117131565e-09
36	3.857054840294971e-06	1.138713682748881	325.8126549002876	4.754940774454042e-09
37	3.1072034969437112e-06	1.138713682748881	317.77062091662555	2.101065654791512e-09
38	1.6909706407330916e-06	1.138713682748881	317.4927066071444	6.47681464016614e-10
39	1.0122763165476556e-06	1.138713682748881	308.35258090546887	2.1969925878551066e-10
40	4.0487111296894085e-07	1.138713682748881	308.35258090546887	1.0617440260318745e-10
41	2.240012813015113e-07	1.138713682748881	308.35258090546887	4.2238212927259156e-11
42	9.050026017476398e-08	1.138713682748881	306.82795763169764	2.272515509105233e-11
43	8.31879932716717e-08	1.138713682748881	299.49837395030414	1.2113754443987546e-11
44	5.4128327486857586e-08	1.138713682748881	285.8777886833555	6.882272529651345e-12
45	3.924713576353156e-08	1.138713682748881	285.5472233113678	2.563838030766874e-12
46	3.160847350525131e-08	1.138713682748881	285.5472233113678	1.177946629127291e-12
47	2.0902908293152223e-08	1.138713682748881	283.10444019377303	9.678924328682115e-13
48	1.1080758643977617e-08	1.138713682748881	280.1581345554727	6.215028491851626e-13
49	7.807100521617372e-09	1.138713682748881	280.1581345554727	2.9476421303797906e-13
50	3.940024861925906e-09	1.138713682748881	280.1581345554727	1.2634338020234281e-13
51	3.39810168892285e-09	1.138713682748881	280.1581345554727	5.551115123125783e-14
52	2.240248875295947e-09	1.138713682748881	280.1581345554727	3.863576125695545e-14
53	1.6028169902426725e-09	1.138713682748881	268.6766759298462	2.986499936241671e-14
54	1.2583220021511465e-09	1.138713682748881	268.6766759298462	1.6209256159527285e-14
55	1.013479300482345e-09	1.138713682748881	268.6766759298462	7.438494264988549e-15
56	7.576952398835601e-10	1.138713682748881	266.4830101450535	3.885780586188048e-15
57	5.857342388893017e-10	1.138713682748881	266.4830101450535	1.887379141862766e-15
58	5.153583115813376e-10	1.138713682748881	266.4830101450535	9.992007221626409e-16
59	3.9481840019561787e-10	1.138713682748881	266.4830101450535	8.881784197001252e-16
60	3.6318781315713977e-10	1.138713682748881	266.4830101450535	5.551115123125783e-16
61	2.955258260328719e-10	1.138713682748881	266.4830101450535	4.440892098500626e-16
62	1.5717738222065236e-10	1.138713682748881	266.4830101450535	2.220446049250313e-16
63	1.5717738222065236e-10	1.138713682748881	266.4830101450535	1.1102230246251565e-16
64	1.3079970440088573e-10	1.138713682748881	264.81964395968663	1.1102230246251565e-16
65	1.018052309120776e-10	1.138713682748881	261.79737936842855	1.1102230246251565e-16
66	7.999323425877947e-11	1.138713682748881	257.51706262229834	1.1102230246251565e-16
67	6.788114514932886e-11	1.138713682748881	256.57046602843207	1.1102230246251565e-16
68	6.639488958626316e-11	1.138713682748881	247.210635737126	1.1102230246251565e-16
69	5.739486663713933e-11	1.138713682748881	247.1198962646482	1.1102230246251565e-16
70	5.210643028163986e-11	1.138713682748881	247.1198962646482	1.1102230246251565e-16
71	4.5669024117955814e-11	1.138713682748881	247.1198962646482	1.1102230246251565e-16
72	4.168843048546478e-11	1.138713682748881	247.1198962646482	1.1102230246251565e-16
73	3.682631977142137e-11	1.138713682748881	237.50104299667356	1.1102230246251565e-16
74	3.295563821836822e-11	1.138713682748881	237.50104299667356	1.1102230246251565e-16
75	3.19827497818892e-11	1.138713682748881	237.50104299667356	1.1102230246251565e-16
76	3.029132500387277e-11	1.138713682748881	237.50104299667356	1.1102230246251565e-16
77	2.7809865521533084e-11	1.138713682748881	236.68610406647156	1.1102230246251565e-16
78	2.7027491356079736e-11	1.138713682748881	236.68610406647156	1.1102230246251565e-16
79	2.4778512575096556e-11	1.138713682748881	236.68610406647156	1.1102230246251565e-16
80	2.3113289060461284e-11	1.138713682748881	233.22381301841764	1.1102230246251565e-16
81	2.283107036760157e-11	1.138713682748881	233.22381301841764	1.1102230246251565e-16
82	2.1918800108267078e-11	1.138713682748881	232.9876431065002	1.1102230246251565e-16
83	2.1667112548584555e-11	1.138713682748881	212.29009582336616	1.1102230246251565e-16
84	2.1080470702372622e-11	1.138713682748881	212.29009582336616	1.1102230246251565e-16
85	1.9563684006129733e-11	1.138713682748881	212.29009582336616	1.1102230246251565e-16
86	1.881772515588409e-11	1.138713682748881	212.29009582336616	1.1102230246251565e-16
87	1.8624657371901776e-11	1.138713682748881	212.29009582336616	1.1102230246251565e-16
88	1.8403611967698907e-11	1.138713682748881	212.29009582336616	1.1102230246251565e-16
89	1.8135271062647007e-11	1.138713682748881	212.29009582336616	1.1102230246251565e-16
90	1.8039902904831706e-11	1.138713682748881	212.29009582336616	1.1102230246251565e-16
91	1.788202919073001e-11	1.138713682748881	212.29009582336616	1.1102230246251565e-16
92	1.7626455850461298e-11	1.138713682748881	212.29009582336616	1.1102230246251565e-16
93	1.749633771197523e-11	1.138713682748881	212.29009582336616	1.1102230246251565e-16
94	1.7426060594516457e-11	1.138713682748881	212.29009582336616	1.1102230246251565e-16
95	1.7330248347491306e-11	1.138713682748881	205.4463234512108	1.1102230246251565e-16
96	1.732425314315833e-11	1.138713682748881	205.4463234512108	1.1102230246251565e-16
97	1.7290058273999875e-11	1.138713682748881	205.4463234512108	1.1102230246251565e-16
98	1.7275514352377286e-11	1.138713682748881	202.17235640132796	1.1102230246251565e-16
99	1.727396004014281e-11	1.138713682748881	199.20492131095875	1.1102230246251565e-16
100	1.727396004014281e-11	1.138713682748881	199.20492131095875	1.1102230246251565e-16
0	1086.9639098190116	1.1702826689997359	1139.2510039192769	1032.6495151814506
1	280.6644331314708	1.1702826689997359	1139.2510039192769	387.99194974943293
2	202.1377756520927	1.1702826689997359	1071.4752720809547	102.0595567718945
3	87.8274790493606	1.1702826689997359	992.3798345725576	102.0595567718945
4	44.61836958308185	1.166615120754165	901.235982779885	36.16784187925351
5	24.558784686180033	1.166615120754165	901.235982779885	13.690801406964562
6	11.473433766873194	1.166615120754165	874.3189297977316	5.469000791737313
7	5.0769026314184265	1.1639833147510013	819.1978181827778	4.718309985902817
8	4.551282890688963	1.1639833147510013	753.562448752478	3.2028142362566627
9	1.723224199305069	1.1639833147510013	681.7863084477291	1.9809425448908482
10	1.723224199305069	1.1639833147510013	681.7863084477291	1.2773542981320916
11	1.2924424066161184	1.1639833147510013	681.7863084477291	1.1320655284289973
12	1.1388718132071967	1.1639833147510013	681.7863084477291	1.0589478659717104
13	1.0903678493324263	1.1497336609346849	655.4471710678556	1.0136869749927753
14	1.0319609963862337	1.1497336609346849	655.2550383084598	0.8423754123851992
15	0.8487976923645659	1.1497336609346849	643.4710952816531	0.4483332080445124
16	0.4784985261685254	1.1497336609346849	628.2464796855045	0.23847264166540527
17	0.20172367006672565	1.1497336609346849	581.4824228040126	0.08491807514478777
18	0.11012514434407428	1.1497336609346849	581.4824228040126	0.0409819553381614
19	0.060776418101013197	1.1497336609346849	581.4824228040126	0.01751124447751551
20	0.03921918664062063	1.1497336609346849	536.2257958935337	0.007201414006737239
21	0.020774204902455295	1.1497336609346849	536.2257958935337	0.005202874744323793
22	0.010392529519865024	1.1497336609346849	506.180821277845	0.002007234039124617
23	0.008686707957437645	1.1497336609346849	506.180821277845	0.0010385891628045263
24	0.0021722370871269936	1.1497336609346849	506.180821277845	0.00044864060520377613
25	0.0007232468963501715	1.1488271876663092	506.180821277845	0.0001714899349816168
26	0.0003878258494881548	1.1488271876663092	506.180821277845	8.217649690367423e-05
27	7.363017530959137e-05	1.1488271876663092	487.77620746184016	2.6565152523527757e-05
28	6.438651024243125e-05	1.1488271876663092	486.0093921534088	6.656959607109769e-06
29	2.5533072657069056e-05	1.1488271876663092	485.2896861466989	1.422982844223597e-06
30	3.1383593177558566e-06	1.1473394294825694	480.4871382909781	7.602120133398671e-07
31	3.1383593177558566e-06	1.1473394294825694	466.24287382705296	3.2295211516153444e-07
32	1.8198869753405233e-06	1.1473394294825694	453.5963961523504	1.583517741376994e-07
33	1.7355420545150935e-07	1.1473394294825694	442.0686351658492	7.90253753546466e-08
34	1.7355420545150935e-07	1.1473394294825694	442.0686351658492	3.668348413921052e-08
35	7.638955934474723e-08	1.1473394294825694	424.6417529821307	1.7834725141163688e-08
36	4.121625007957874e-08	1.1473394294825694	414.7110837392191	4.7278615467050145e-09
37	1.7060926449374847e-08	1.1473394294825694	414.7110837392191	9.326338590298633e-10
38	8.433650333650178e-09	1.1473394294825694	414.7110837392191	2.1414769957317503e-10
39	7.531519963244193e-09	1.1473394294825694	414.7110837392191	1.5395051899957934e-10
40	5.047012696657305e-09	1.1473394294825694	414.7110837392191	6.791323059474053e-11
41	2.2110195896374307e-09	1.1473394294825694	414.7110837392191	4.951627996518937e-11
42	1.6619127185535376e-09	1.1473394294825694	414.7110837392191	3.3375080477071606e-11
43	7.314957528592458e-10	1.1473394294825694	412.108028004337	2.0324186777997966e-11
44	4.87616724775819e-10	1.1473394294825694	409.373428922565	9.474976359058473e-12
45	3.0533953143674353e-10	1.1473394294825694	409.3264819823555	5.345057729755354e-12
46	1.9983170673754103e-10	1.1473394294825694	396.39989223043744	3.962274952584721e-12
47	1.6368451039028287e-10	1.1473394294825694	396.39680293165554	2.004729715565645e-12
48	5.83477710591751e-11	1.1473394294825694	394.6472165832315	1.6163737015517654e-12
49	5.83477710591751e-11	1.1473394294825694	388.73746151065353	7.797096301942474e-13
50	3.6554315130388204e-11	1.1473394294825694	383.8579514941572	3.076428001236309e-13
51	2.449185299013834e-11	1.1473394294825694	383.8579514941572	2.0738966099997924e-13
52	2.169864288248391e-11	1.1473394294825694	381.0542052080056	1.2712053631958042e-13
53	1.1751266626447432e-11	1.1473394294825694	376.8163570224188	6.94999613415348e-14
54	8.70914451667204e-12	1.1473394294825694	376.8163570224188	3.5638159090467525e-14
55	7.549627589753527e-12	1.1473394294825694	362.9837209608858	2.4091839634365897e-14
56	6.897704629693635e-12	1.1473394294825694	362.9837209608858	1.6542323066914832e-14
57	3.999911513119514e-12	1.1473394294825694	362.9837209608858	1.0103029524088925e-14
58	3.999911513119514e-12	1.1473394294825694	362.9837209608858	4.218847493575595e-15
59	2.8332891588433995e-12	1.1473394294825694	359.5105162462955	3.219646771412954e-15
60	2.039590718538875e-12	1.1473394294825694	359.5105162462955	2.4424906541753444e-15
61	1.8943735469179046e-12	1.1473394294825694	359.1340086205695	1.6653345369377348e-15
62	1.4280798765753389e-12	1.1473394294825694	359.1340086205695	1.1102230246251565e-15
63	1.2073675392798577e-12	1.1473394294825694	357.48629902936915	8.881784197001252e-16
64	1.0947909245828669e-12	1.1473394294825694	356.7162245231457	5.551115123125783e-16
65	9.722223026642496e-13	1.1473394294825694	356.7162245231457	4.440892098500626e-16
66	8.424372310855688e-13	1.1473394294825694	350.21992121873853	3.3306690738754696e-16
67	6.634692795159935e-13	1.1473394294825694	350.21992056256283	3.3306690738754696e-16
68	6.096234628216735e-13	1.1473394294825694	350.21992056256283	2.220446049250313e-16
69	5.153655280309977e-13	1.1473394294825694	344.152189701309	2.220446049250313e-16
70	4.789502128232925e-13	1.1473394294825694	344.152189701309	2.220446049250313e-16
71	4.3209880118411093e-13	1.1473394294825694	344.152189701309	2.220446049250313e-16
72	3.9179770539021774e-13	1.1473394294825694	344.152189701309	2.220446049250313e-16
73	2.993161274389422e-13	1.1473394294825694	344.152189701309	2.220446049250313e-16
74	2.879918525877656e-13	1.1473394294825694	344.152189701309	2.220446049250313e-16
75	2.80109269112927e-13	1.1473394294825694	344.152189701309	2.220446049250313e-16
76	2.3858692799194614e-13	1.1473394294825694	335.1745841499729	2.220446049250313e-16
77	2.0616841567289157e-13	1.1473394294825694	335.1745841499729	2.220446049250313e-16
78	2.0250467969162855e-13	1.1473394294825694	335.1745841499729	2.220446049250313e-16
79	1.8707257964933888e-13	1.1473394294825694	335.1745841499729	2.220446049250313e-16
80	1.8396395518038844e-13	1.1473394294825694	333.4146301204155	2.220446049250313e-16
81	1.7463808177353712e-13	1.1473394294825694	333.006892142846	2.220446049250313e-16
82	1.5876189252139739e-13	1.1473394294825694	326.8900954150265	2.220446049250313e-16
83	1.5876189252139739e-13	1.1473394294825694	326.8900954150265	2.220446049250313e-16
84	1.5287771049088406e-13	1.1473394294825694	326.8900954150265	2.220446049250313e-16
85	1.4988010832439613e-13	1.1473394294825694	326.8900954150265	2.220446049250313e-16
86	1.482147737874584e-13	1.1473394294825694	326.8900954150265	2.220446049250313e-16
87	1.4288570326925765e-13	1.1473394294825694	326.8900954150265	2.220446049250313e-16
88	1.4133139103478243e-13	1.1473394294825694	318.2227647410685	2.220446049250313e-16
89	1.3788969965844444e-13	1.1473394294825694	313.4152465802236	2.220446049250313e-16
90	1.318944953254686e-13	1.1473394294825694	313.4152465802236	2.220446049250313e-16
91	1.304512053934559e-13	1.1473394294825694	313.4152465802236	2.220446049250313e-16
92	1.268984917146554e-13	1.1473394294825694	313.4152465802236	2.220446049250313e-16
93	1.2523315717771766e-13	1.1473394294825694	307.10082572465166	2.220446049250313e-16
94	1.249000902703301e-13	1.1473394294825694	305.22731527468886	2.220446049250313e-16
95	1.2356782264077992e-13	1.1473394294825694	305.22731527468886	2.220446049250313e-16
96	1.233457780358549e-13	1.1473394294825694	300.9645494149009	2.220446049250313e-16
97	1.2301271112846734e-13	1.1473394294825694	296.0341449846045	2.220446049250313e-16
98	1.2279066652354231e-13	1.1473394294825694	296.0341449846045	2.220446049250313e-16
99	1.226796442210798e-13	1.1473394294825694	296.0341449846045	2.220446049250313e-16
100	1.226796442210798e-13	1.1473394294825694	285.75548611712065	2.220446049250313e-16
0	1067.113029328132	1.1797771816801175	1040.3888252615295	1029.1717275059534
1	453.92038058235	1.1797771816801175	1040.3888252615295	436.7928266303036
2	284.5880382118712	1.1797771816801175	1040.3888252615295	170.19132992885022
3	151.57264112655434	1.1612304847352632	858.7703099158055	111.52530548198251
4	136.8646571201401	1.1612304847352632	858.7703099158055	33.77048118025354
5	95.75718154105482	1.1612304847352632	804.5552622798323	22.576961858496766
6	25.28923500968492	1.1612304847352632	780.0871583471317	5.711812094719533
7	5.506242708401961	1.1612304847352632	777.9183550636064	3.722317733283091
8	4.163967091436383	1.1612304847352632	737.5219175954869	2.5800571344276295
9	2.63325587418743	1.1594933532812168	710.74263462694	1.5286358596555336
10	1.2063636922693908	1.1594933532812168	682.5777460277136	1.159457045618205
11	1.2063636922693908	1.1594933532812168	682.5777460277136	1.052982248328424
12	1.0450853607867627	1.1594933532812168	641.9669857025937	1.0329859897559084
13	1.0450853607867627	1.1594933532812168	610.536636694367	0.7573083298587513
14	1.0243739845516646	1.1594933532812168	610.536636694367	0.43344073068057143
15	0.9988898989454473	1.1594933532812168	602.402441622458	0.23996333274299209
16	0.9698481355178188	1.1594933532812168	589.1565847004276	0.03044158110165751
17	0.9671123593832229	1.1594933532812168	589.1565828947112	0.00792654488083211
18	0.9589107391113334	1.1594933532812168	589.1531396187834	0.002460799105240774
19	0.9256773146637982	1.1594933532812168	589.1531396187834	0.001283605416964373
20	0.9182895908146618	1.1594933532812168	523.7517550825522	0.000416057877202225
21	0.9034060966389713	1.1594933532812168	520.741527432826	0.0002033269554257977
22	0.8989423411095131	1.1594933532812168	520.3697960560685	0.00011767739093926366
23	0.8178414713148587	1.1594933532812168	519.7055458896854	5.99226813455811e-05
24	0.7893119784242644	1.1594933532812168	519.7055458896854	2.468578092451601e-05
25	0.7572889846869026	1.1594933532812168	519.7055458896854	1.4424326886475214e-05
26	0.7214354057934115	1.1594933532812168	519.4789517904812	3.7849879007678666e-06
27	0.6922639499606893	1.1594933532812168	516.0284420081672	6.479913430279538e-07
28	0.6915331581272046	1.1594933532812168	504.33248201278485	1.00710970118989e-07
29	0.686768725122211	1.1594933532812168	483.54898593604776	8.025182895998739e-08
30	0.6599816078766716	1.1594933532812168	483.54898593604776	5.053906693142096e-08
31	0.6344994410862183	1.1594933532812168	483.54898593604776	2.6693658172760593e-08
32	0.6281854873121584	1.1594933532812168	474.820796822753	6.3079866885473734e-09
33	0.6197952764678947	1.1594933532812168	460.56872828123704	2.2652825171221025e-09
34	0.6109365778168058	1.1594933532812168	460.56872828123704	8.773421988905739e-10
35	0.610586183298764	1.1594933532812168	460.56872828123704	5.488931531516528e-10
36	0.6059927037749822	1.1592640671165304	455.64121654953243	2.630828888072756e-10
37	0.6003390043990133	1.1592640671165304	453.27977501164935	7.662037670996824e-11
38	0.6003390043990133	1.1592640671165304	453.27977501164935	2.0700108294136044e-11
39	0.6003390043990133	1.1592640671165304	453.27977501164935	1.8637091869777578e-11
40	0.593608646315988	1.1592640671165304	445.01728357215825	7.4442674247166e-12
41	0.593608646315988	1.1541449290412913	439.63078963552056	2.9543034685275416e-12
42	0.5911808949733983	1.1541449290412913	439.5571608936457	1.6083800957744643e-12
43	0.5880837553960088	1.1541449290412913	433.4293577308124	5.000444502911705e-13
44	0.5880837553960088	1.1541449290412913	433.4293577308124	2.808864252301646e-13
45	0.5863608849491386	1.1541449290412913	430.4005229157264	2.0339285811132868e-13
46	0.5861967162671796	1.1451683592970545	430.4005229157264	6.927791673660977e-14
47	0.5844845595324241	1.1451683592970545	427.80631662528566	4.785061236134425e-14
48	0.583138013381184	1.1451683592970545	427.80631662528566	2.4424906541753444e-14
49	0.583138013381184	1.1451683592970545	427.80631662528566	1.6542323066914832e-14
50	0.582135633211331	1.1451683592970545	427.80631662528566	9.43689570931383e-15
51	0.582135633211331	1.1451683592970545	422.05252817389817	3.9968028886505635e-15
52	0.5818813510226291	1.1451683592970545	406.7836235928306	3.1086244689504383e-15
53	0.5803994150014613	1.1451683592970545	402.56940341050614	1.6653345369377348e-15
54	0.5803994150014613	1.1451683592970545	402.32583507626896	2.220446049250313e-16
55	0.5803994150014613	1.1451683592970545	401.38234335099287	1.1102230246251565e-16
56	0.5803767932529141	1.1451683592970545	387.2046331974314	0.0
57	0.5803767932529141	1.1451683592970545	387.2046331974314	0.0
58	0.5803767932529141	1.1451683592970545	385.0833374863904	0.0
59	0.5803767932529141	1.1451683592970545	368.50793436114895	0.0
60	0.5803767932529141	1.1451683592970545	357.7723290202038	0.0
61	0.5803667237842728	1.1451683592970545	357.7723290202038	0.0
62	0.5803667237842728	1.1451683592970545	357.0755576653604	0.0
63	0.5803667237842728	1.1451683592970545	352.54502270190335	0.0
64	0.5803667237842728	1.1451683592970545	352.54502270190335	0.0
65	0.5803667237842728	1.1451683592970545	352.54502270190335	0.0
66	0.5803667237842728	1.1451683592970545	352.10650152313	0.0
67	0.5803667237842728	1.1451683592970545	348.6300241276443	0.0
68	0.5803667237842728	1.1451683592970545	346.4875588889289	0.0
69	0.5803667237842728	1.1451683592970545	335.5541162050147	0.0
70	0.5803667237842728	1.1451683592970545	320.1137620379504	0.0
71	0.5803667237842728	1.1451683592970545	320.1137620379504	0.0
72	0.5803667237842728	1.1451683592970545	320.1137620379504	0.0
73	0.5803667237842728	1.1451683592970545	320.1137620379504	0.0
74	0.5803667237842728	1.1451683592970545	320.1137620379504	0.0
75	0.5803667237842728	1.1451683592970545	314.5486168622555	0.0
76	0.5803667237842728	1.1451683592970545	314.5486168622555	0.0
77	0.5803667237842728	1.1451683592970545	314.5486168622555	0.0
78	0.5803667237842728	1.1451683592970545	314.5486168622555	0.0
79	0.5803667237842728	1.1451683592970545	314.5486168622555	0.0
80	0.5803667237842728	1.1451683592970545	310.29309253826716	0.0
81	0.5803667237842728	1.1451683592970545	310.29309253826716	0.0
82	0.5803666809884529	1.1451683592970545	310.29309253826716	0.0
83	0.5803666809884529	1.1451683592970545	310.29309253826716	0.0
84	0.5803666809884529	1.1451683592970545	310.29309253826716	0.0
85	0.5803666809884529	1.1451683592970545	307.16034998193953	0.0
86	0.5803666809884529	1.1451683592970545	292.12507045630934	0.0
87	0.5803666809884529	1.1451683592970545	292.12507045630934	0.0
88	0.5803666809884529	1.1451683592970545	292.1060976164114	0.0
89	0.5803666809884529	1.1451683592970545	287.86909479467073	0.0
90	0.5803666809884529	1.1451683592970545	280.7668852409002	0.0
91	0.5803666809884529	1.1451683592970545	274.3734961368515	0.0
92	0.5803666809884529	1.1451683592970545	273.6981368693291	0.0
93	0.580366599178731	1.1421384391990892	273.1276592041708	0.0
94	0.580366599178731	1.1421384391990892	273.1276592041708	0.0
95	0.580366599178731	1.1421384391990892	268.65773219262246	0.0
96	0.580366599178731	1.1421384391990892	258.2067077858585	0.0
97	0.580366599178731	1.1421384391990892	258.2067077858585	0.0
98	0.5694666438316343	1.1421384391990892	258.2067077858585	0.0
99	0.5480536223168682	1.1421384391990892	252.8410667732289	0.0
100	0.5480536223168682	1.1421384391990892	252.8410667732289	0.0
0	1196.2620657642487	1.1730912390515773	1179.219075781478	1046.6060122944705
1	414.0672143321637	1.1730912390515773	824.2644757206241	333.94266623073906
2	170.21086803296316	1.1730912390515773	824.2644757206241	136.20983728790947
3	151.9588987128517	1.1653229561457734	810.0735190024179	105.26520815611964
4	38.93242589508308	1.1653229561457734	810.0735190024179	54.54244868637136
5	27.91590658306196	1.1653229561457734	712.518725749755	28.527242033866145
6	10.40185788710499	1.1653229561457734	655.9024518308836	12.181589365864788
7	6.491040309648774	1.1634821214669682	612.4314913439249	4.983595155353209
8	4.102999375791967	1.1634821214669682	612.4314913439249	3.885840258461276
9	2.103521066771151	1.1634821214669682	612.4314913439249	2.362738203504664
10	1.679664511735026	1.1634821214669682	609.0287947277411	1.7019851624262898
11	1.1882423860821587	1.1634821214669682	570.228739980728	1.2925105929823264
12	1.0729071441635536	1.162979284069872	565.4959074490096	1.1827975025972808
13	1.063773009485212	1.1422889176273499	530.4023645301871	1.0450477124465418
14	0.9687102727105956	1.1422889176273499	530.4023645301871	0.9204638007023385
15	0.7742311482369413	1.1422889176273499	476.32277148829536	0.47326946553999405
16	0.39121949384375176	1.1422889176273499	476.32277148829536	0.2667875654872309
17	0.11263007783076151	1.1422889176273499	476.32277148829536	0.15336262589616867
18	0.11263007783076151	1.1422889176273499	476.32277148829536	0.0757581506814099
19	0.06361716828873543	1.1422889176273499	469.3856223867447	0.04674365856888052
20	0.024929310155163864	1.1422889176273499	450.3691506225556	0.019578646145376744
21	0.00998255290976835	1.1422889176273499	450.3691506225556	0.005196934952733323
22	0.0049743087469016345	1.1422889176273499	450.3691506225556	0.004496294871053408
23	0.002577233774028298	1.1422889176273499	435.21818212710144	0.0009189524417018147
24	0.001200487212899226	1.1419460921779478	435.21818212710144	0.0005261013739603637
25	0.0006711181238874264	1.1419460921779478	423.17975710309685	0.00012735239471173276
26	0.00045463723611416373	1.1419460921779478	404.5099206377204	5.8670667305360524e-05
27	0.00022742259081076632	1.1419460921779478	403.89724150678404	1.3648154653211897e-05
28	0.00022140945592763472	1.1419460921779478	366.6808105134023	7.640541759501573e-06
29	5.9695835999296065e-05	1.1391705469278253	366.6808105134023	6.125953690871988e-06
30	4.360807828540647e-05	1.1391705469278253	366.6808105134023	3.4608731999119513e-06
31	2.081181960622569e-05	1.1391705469278253	366.6808105134023	1.7457958553235287e-06
32	1.1748461214433625e-05	1.1391705469278253	364.97860705807597	1.1265618850009318e-06
33	7.044156865587681e-06	1.1391705469278253	335.3152224688651	4.932201520535529e-07
34	5.023974450790725e-06	1.1391705469278253	334.52931721832886	2.9791065725426336e-07
35	3.7270737143213495e-06	1.1391705469278253	326.3310006833922	1.4097640321786287e-07
36	1.5681016711788232e-06	1.1391705469278253	313.1889354556299	8.489688507751225e-08
37	9.345946484495826e-07	1.1391705469278253	310.0774220992548	3.9574305499279205e-08
38	3.8986204731195073e-07	1.1391705469278253	309.45199470013154	7.979548799497138e-09
39	1.6532745761299594e-07	1.1391705469278253	305.8533233924593	5.483516307691616e-09
40	1.3173218404993747e-07	1.1391705469278253	303.58963497600405	2.3499754364664227e-09
41	7.983453198523449e-08	1.1391705469278253	302.8635767660968	1.2618041056455809e-09
42	3.982781826561421e-08	1.1391705469278253	282.4224912889133	8.389422490040488e-10
43	3.6821097948447346e-08	1.1391705469278253	282.4224912889133	3.869007336732011e-10
44	2.7523576417998186e-08	1.1391705469278253	274.5881997985204	8.782230498383115e-11
45	1.8487289588087208e-08	1.1391705469278253	249.15551251159607	4.3148262740544396e-11
46	7.465778217863317e-09	1.1391705469278253	249.15551251159607	3.4023339701150235e-11
47	5.725067531159311e-09	1.1391705469278253	249.15551251159607	9.898415420650508e-12
48	1.988677222897195e-09	1.1391705469278253	249.15551251159607	6.4217520190368305e-12
49	1.988677222897195e-09	1.1391705469278253	249.15551251159607	2.3699930906673217e-12
50	1.4478862553346517e-09	1.1391705469278253	249.15551251159607	1.2791989689731054e-12
51	8.232310388933683e-10	1.1391705469278253	248.86058944914035	6.745715097622451e-13
52	6.607978608741405e-10	1.1391705469278253	247.0312345583415	3.2096547641913276e-13
53	4.3981962516426165e-10	1.1391705469278253	245.53225789732016	1.2356782264077992e-13
54	3.395288494800752e-10	1.138332513362077	235.31725360392923	8.182343691487404e-14
55	2.2465684867967184e-10	1.138332513362077	235.31725360392923	5.67323965583455e-14
56	1.6712631278892331e-10	1.138332513362077	233.75891373986326	4.0967229608668276e-14
57	1.1478828998434665e-10	1.138332513362077	223.97205065747588	2.842170943040401e-14
58	9.036205117496365e-11	1.138332513362077	223.97205065747588	1.4432899320127035e-14
59	7.157285875081243e-11	1.138332513362077	215.2785720732974	1.0436096431476471e-14
60	6.433775734393521e-11	1.138332513362077	214.03420783815184	6.328271240363392e-15
61	4.306943690579601e-11	1.138332513362077	214.03420783815184	3.774758283725532e-15
62	3.538547233006284e-11	1.138332513362077	213.90456248362457	3.3306690738754696e-15
63	3.1145086509809516e-11	1.138332513362077	209.53880077230252	2.3314683517128287e-15
64	2.5072277587412373e-11	1.138332513362077	207.3563128401014	1.3322676295501878e-15
65	2.0165868974686418e-11	1.138332513362077	204.9880933249728	9.992007221626409e-16
66	1.6991408280375708e-11	1.138332513362077	204.74986790581588	8.881784197001252e-16
67	1.381439407310836e-11	1.138332513362077	202.2005610859759	8.881784197001252e-16
68	1.1957879131330174e-11	1.138332513362077	190.22018618405704	7.771561172376096e-16
69	6.858735801529292e-12	1.138332513362077	190.22018618405704	7.771561172376096e-16
70	5.1491033659090135e-12	1.138332513362077	190.22018618405704	7.771561172376096e-16
71	4.650280160944931e-12	1.138332513362077	190.22018618405704	7.771561172376096e-16
72	4.214406601477094e-12	1.138332513362077	174.09445446432213	7.771561172376096e-16
73	3.798961145662361e-12	1.138332513362077	174.09445446432213	7.771561172376096e-16
74	3.329225783943457e-12	1.138332513362077	174.09445446432213	7.771561172376096e-16
75	3.244404744862095e-12	1.138332513362077	174.09445446432213	7.771561172376096e-16
76	2.8397284523862254e-12	1.138332513362077	174.09445446432213	7.771561172376096e-16
77	2.674527266322002e-12	1.138332513362077	174.09445446432213	7.771561172376096e-16
78	2.360778239562933e-12	1.138332513362077	173.93903195815435	7.771561172376096e-16
79	2.206679283744961e-12	1.138332513362077	171.4994532692605	7.771561172376096e-16
80	2.0580204207476527e-12	1.138332513362077	169.8165727304574	6.661338147750939e-16
81	1.9613199953028015e-12	1.138332513362077	166.35002208738817	4.440892098500626e-16
82	1.8203216711754067e-12	1.138332513362077	166.35002208738817	4.440892098500626e-16
83	1.8203216711754067e-12	1.138332513362077	166.35002208738817	4.440892098500626e-16
84	1.776245817097788e-12	1.138332513362077	166.35002208738817	4.440892098500626e-16
85	1.7204015989591426e-12	1.138332513362077	166.35002208738817	4.440892098500626e-16
86	1.6844303729612875e-12	1.138332513362077	162.25009556431812	4.440892098500626e-16
87	1.6330270469211428e-12	1.138332513362077	162.25009556431812	4.440892098500626e-16
88	1.6092682741941644e-12	1.138332513362077	161.05855028775377	4.440892098500626e-16
89	1.581401676276073e-12	1.138332513362077	161.05855028775377	4.440892098500626e-16
90	1.5594192603884949e-12	1.138332513362077	160.5504635971383	4.440892098500626e-16
91	1.5487611193520934e-12	1.138332513362077	160.5504635971383	4.440892098500626e-16
92	1.521116566038927e-12	1.138332513362077	160.5504635971383	4.440892098500626e-16
93	1.5114576257246881e-12	1.138332513362077	160.5504635971383	4.440892098500626e-16
94	1.5085710458606627e-12	1.138332513362077	160.5504635971383	4.440892098500626e-16
95	1.503908109157237e-12	1.138332513362077	160.5504635971383	4.440892098500626e-16
96	1.496802681799636e-12	1.138332513362077	158.75579140553447	4.440892098500626e-16
97	1.4940271242380732e-12	1.138332513362077	158.75579140553447	4.440892098500626e-16
98	1.493583035028223e-12	1.138332513362077	158.75579140553447	4.440892098500626e-16
99	1.493360990423298e-12	1.138332513362077	158.75579140553447	4.440892098500626e-16
100	1.493360990423298e-12	1.1337032573159007	155.16084186550282	4.440892098500626e-16
0	1089.4044587200526	1.1669156104190992	965.5589255280228	1114.9803219199316
1	403.4605364118137	1.1669156104190992	965.5589255280228	415.8040696310905
2	121.75026326094438	1.1533099470325592	847.1628372974299	249.14704090423507
3	106.26043117015426	1.1533099470325592	818.505979926111	146.44349452097313
4	65.89776182164908	1.1533099470325592	818.505979926111	81.38251324427605
5	39.857745277248384	1.1533099470325592	818.505979926111	27.568688194189015
6	18.866850600182012	1.1533099470325592	797.0046075788507	13.352952305318526
7	8.310625919912574	1.1533099470325592	797.0046075788507	7.1940535088664666
8	5.422913254790871	1.1533099470325592	754.3009347937497	3.4934699691798556
9	3.0425801825657013	1.1533099470325592	754.3009347937497	2.2544566582913994
10	1.880484104826809	1.1533099470325592	691.9903373761754	1.224741573682874
11	1.6538793464970434	1.1533099470325592	683.9499256261837	1.224741573682874
12	1.2994551025384165	1.1533099470325592	652.9952128441009	1.1253481784992916
13	1.1514915855986945	1.1532003053007114	652.9934438274602	1.0284292678410796
14	1.0786891216448777	1.151204830659204	641.5223409791095	0.9315805853957742
15	1.0227200524139337	1.151204830659204	633.3193115459399	0.6709046253212649
16	0.9385594546475207	1.1428771936619313	626.9723811648417	0.415703346938895
17	0.8067789221653872	1.1428771936619313	626.1988761826219	0.16330623435184322
18	0.39693540547869954	1.1428771936619313	574.9031472074254	0.07499196919847928
19	0.2034208919067273	1.1428771936619313	565.1311868566515	0.031370095305163326
20	0.12307163358470519	1.1428771936619313	555.2473023183841	0.01808402663434361
21	0.06826941091692607	1.1428771936619313	532.691673551326	0.0059483800074378035
22	0.03693422859169171	1.1428771936619313	529.6342499193256	0.0025505316721229354
23	0.027098470187843504	1.1428771936619313	529.6243020220819	0.0008982673921390516
24	0.009754970658297446	1.1428771936619313	510.0800219204299	0.00018746915983802737
25	0.006310600738987593	1.1428771936619313	510.0800219204299	5.4478742213648346e-05
26	0.0031493404051161633	1.1428771936619313	470.353306537559	3.9635302450991006e-05
27	0.0017873652081293878	1.1428771936619313	470.353306537559	1.8125066855501082e-05
28	0.0013698269262929497	1.1428771936619313	425.2448535489812	9.436741642665503e-06
29	0.0010211122684202767	1.1428771936619313	425.19859235682793	3.121622702217941e-06
30	0.0003139048279248158	1.1428771936619313	403.70688988724385	2.2693577915733343e-06
31	0.00022858283677196223	1.1428771936619313	403.70688988724385	1.045934014731742e-06
32	6.508951688233289e-05	1.1428771936619313	388.50741408226446	4.791371944756762e-07
33	3.443678861192456e-05	1.1428771936619313	388.50741408226446	2.2977274383162438e-07
34	2.6105787403363223e-05	1.1428771936619313	388.50741408226446	1.346400579915752e-07
35	6.876710755832072e-06	1.1428771936619313	384.135977031814	7.882527730540545e-08
36	4.012590843816e-06	1.1428771936619313	384.09648739789907	3.48597984922705e-08
37	3.130469756862375e-06	1.1428771936619313	384.09648739789907	1.3128302556175697e-08
38	1.1004146389659297e-06	1.1414689830120825	384.09648739789907	8.481993329922943e-09
39	9.144501678104433e-07	1.1414689830120825	384.09648739789907	4.265996111918469e-09
40	7.547298612742281e-07	1.1414689830120825	364.67183753080775	3.037499807234667e-09
41	7.155684822457431e-08	1.1414689830120825	364.67183753080775	8.722494948543158e-10
42	7.155684822457431e-08	1.1414689830120825	364.67183753080775	2.787829966877098e-10
43	2.205728566462284e-08	1.1414689830120825	361.3767077499044	9.58694235109192e-11
44	6.0672192825350635e-09	1.1414689830120825	361.3767077499044	4.729250324686518e-11
45	3.7114050721598346e-09	1.1414689830120825	361.15846806843416	2.2005508526490303e-11
46	2.2586135184354816e-09	1.1414689830120825	361.15846806843416	3.463784814528026e-12
47	8.352759595098291e-10	1.1414689830120825	361.15846806843416	2.3553381467422696e-12
48	5.144833448156305e-10	1.1414689830120825	351.3582660544947	1.0031975250512914e-12
49	3.519575741961489e-10	1.1414689830120825	326.57442631410527	5.340172748447003e-13
50	3.290562267110886e-10	1.1414689830120825	316.47723476024936	2.7777780076121417e-13
51	2.0595014582625026e-10	1.1414689830120825	308.6578270824452	1.517674874662589e-13
52	1.7435564103607248e-10	1.1414689830120825	301.30619122562297	9.370282327836321e-14
53	1.0974487985038195e-10	1.1414689830120825	301.30619122562297	5.1736392947532295e-14
54	6.847333811066392e-11	1.1414689830120825	299.7508764738458	3.963496197911809e-14
55	5.674050118642526e-11	1.1414689830120825	291.15233076180584	2.7755575615628914e-14
56	4.5586534547226165e-11	1.1414689830120825	290.3341264449186	2.120525977034049e-14
57	2.440092572442154e-11	1.1414689830120825	281.9388485032431	1.3766765505351941e-14
58	1.8435586390808112e-11	1.1414689830120825	266.0696012456934	1.0658141036401503e-14
59	1.6048162798654175e-11	1.1414689830120825	265.6892748435276	7.327471962526033e-15
60	1.313738007269194e-11	1.1414689830120825	265.2156606631155	4.884981308350689e-15
61	7.432499060655573e-12	1.1414689830120825	262.01204995515855	4.107825191113079e-15
62	6.0955684944019595e-12	1.1414689830120825	260.6529119853956	3.1086244689504383e-15
63	5.027089855502709e-12	1.1414689830120825	244.18304028817653	2.1094237467877974e-15
64	3.958722238905921e-12	1.1414689830120825	242.1842775060899	1.6653345369377348e-15
65	3.679057059002844e-12	1.1414689830120825	242.1842775060899	1.1102230246251565e-15
66	2.6233459848867824e-12	1.1414689830120825	242.02884963815842	6.661338147750939e-16
67	2.5495161537492095e-12	1.1414689830120825	234.1017892817461	5.551115123125783e-16
68	2.1087576129730223e-12	1.1414689830120825	234.1017892817461	3.3306690738754696e-16
69	2.035260848742837e-12	1.1414689830120825	234.1017892817461	3.3306690738754696e-16
70	1.5668577546534834e-12	1.1414689830120825	216.97622878279535	3.3306690738754696e-16
71	1.5668577546534834e-12	1.1414689830120825	216.72073093810246	3.3306690738754696e-16
72	1.4616086119190186e-12	1.1414689830120825	216.72073093810246	3.3306690738754696e-16
73	1.3186118863472984e-12	1.1414689830120825	216.72073093810246	3.3306690738754696e-16
74	1.1498579866042746e-12	1.1414689830120825	216.72073093810246	3.3306690738754696e-16
75	1.0368372826974337e-12	1.1414689830120825	216.72073093810246	3.3306690738754696e-16
76	9.82658399095726e-13	1.1414689830120825	216.72073093810246	3.3306690738754696e-16
77	9.012790513907021e-13	1.1414689830120825	214.10756082590046	3.3306690738754696e-16
78	8.841816168114747e-13	1.1414689830120825	214.10756082590046	3.3306690738754696e-16
79	8.302247778146921e-13	1.1414689830120825	214.10756082590046	3.3306690738754696e-16
80	8.034684029212258e-13	1.1414689830120825	212.7443869315877	3.3306690738754696e-16
81	7.566169912820442e-13	1.1414689830120825	212.7443869315877	3.3306690738754696e-16
82	7.235323451482145e-13	1.1414689830120825	210.37363538591364	3.3306690738754696e-16
83	6.791234241632083e-13	1.1414689830120825	204.07314848045647	3.3306690738754696e-16
84	6.624700787938309e-13	1.1414689830120825	204.07314848045647	3.3306690738754696e-16
85	6.13620265710324e-13	1.1414689830120825	204.07314848045647	3.3306690738754696e-16
86	6.13620265710324e-13	1.1414689830120825	204.07314848045647	3.3306690738754696e-16
87	6.020739462542224e-13	1.1414689830120825	204.07314848045647	3.3306690738754696e-16
88	5.944134073843088e-13	1.1414689830120825	203.87141563897944	3.3306690738754696e-16
89	5.805356195764944e-13	1.1414689830120825	203.86632533592567	3.3306690738754696e-16
90	5.752065490582936e-13	1.1414689830120825	203.86632533592567	3.3306690738754696e-16
91	5.6710192097853e-13	1.1414689830120825	203.86632533592567	3.3306690738754696e-16
92	5.497824417943775e-13	1.1414689830120825	203.86632533592567	3.3306690738754696e-16
93	5.471179065352771e-13	1.1414689830120825	203.86632533592567	3.3306690738754696e-16
94	5.421219029244639e-13	1.1414689830120825	203.86632533592567	3.3306690738754696e-16
95	5.400124791776761e-13	1.1414689830120825	203.86632533592567	3.3306690738754696e-16
96	5.385691892456634e-13	1.1414689830120825	203.86632533592567	3.3306690738754696e-16
97	5.383471446407384e-13	1.1414689830120825	203.86632533592567	3.3306690738754696e-16
98	5.381251000358134e-13	1.1414689830120825	196.67260607166594	3.3306690738754696e-16
99	5.377920331284258e-13	1.1414689830120825	196.67260607166594	3.3306690738754696e-16
100	5.376810108259633e-13	1.1414689830120825	192.4822553523065	3.3306690738754696e-16
0	1103.2881133182873	1.164813000690785	1103.3119074258022	1021.2952392523633
1	253.51051356677104	1.164813000690785	881.9323906810968	345.96009478781025
2	181.17119944511248	1.164813000690785	881.9323906810968	125.82115250513115
3	91.66576621929319	1.1616989592655298	881.9323906810968	92.48578038282221
4	56.111867326041505	1.1577461520581251	842.5358415102473	34.02411775653808
5	23.041275705899675	1.1577461520581251	779.6279837938196	20.31617348491535
6	18.810209220468	1.1577461520581251	779.6279837938196	5.306358342377504
7	3.3195208251277886	1.1562345109191805	687.652357795619	5.078826017104743
8	3.3195208251277886	1.1562345109191805	687.652357795619	2.5228137798098764
9	2.207715930504904	1.1516920196611347	644.702080845921	1.5334569702551186
10	1.4023831281560946	1.1516920196611347	644.702080845921	1.198324748314058
11	1.358613640616489	1.1516920196611347	644.702080845921	1.0895739102830695
12	1.1614162055291102	1.1516920196611347	624.5710284997618	1.0176503372154924
13	1.1093789435085333	1.1516920196611347	566.3751681002706	0.9696086876332225
14	1.0222791753188016	1.1516920196611347	566.3751681002706	0.6244105805761514
15	0.8700323019260602	1.1516920196611347	514.1291013148298	0.6244105805761514
16	0.38730173333525686	1.1516920196611347	463.4694278391237	0.4313492861313343
17	0.38730173333525686	1.1514773919771746	463.4694278391237	0.14346806555915936
18	0.07354311548679904	1.1514773919771746	463.4694278391237	0.04960220759095524
19	0.051194036259362585	1.1514773919771746	426.662759017389	0.006554282333105066
20	0.015468887720951008	1.1421276062058578	423.7563479272724	0.003095879212193564
21	0.007602865513889778	1.1421276062058578	423.75087761626054	0.003095879212193564
22	0.004956512100023458	1.1421276062058578	423.75087761626054	0.0017657612861284866
23	0.001636125481070061	1.1421276062058578	392.53637063993887	0.0005877916413653539
24	0.001636125481070061	1.1421276062058578	384.5027893683481	0.00025733726178023275
25	0.0008313689486244558	1.1371054926295214	384.5027893683481	0.00012822754923536017
26	0.0006440819990533031	1.1340401836056675	384.5027893683481	4.586088454305859e-05
27	0.0002302968488893109	1.1340401836056675	360.97110823419354	2.720327096417119e-05
28	0.00011786857250850602	1.1340401836056675	360.97110823419354	1.3963752483192593e-05
29	5.720219938387672e-05	1.1340401836056675	339.2691144943062	7.51558376488326e-06
30	4.5321687035970726e-05	1.1340401836056675	337.7963872106404	1.3864667026686206e-06
31	1.866572587594373e-05	1.1340401836056675	337.7960764130168	4.982223661409435e-07
32	1.1536308274773255e-05	1.1340401836056675	337.7960764130168	3.333212882372649e-07
33	3.6705539936399134e-06	1.1340401836056675	337.7960764130168	9.370395936958431e-08
34	1.2257719823605129e-06	1.1340401836056675	337.7960764130168	4.756175930875628e-08
35	2.633710620703056e-07	1.1340401836056675	309.53844285105487	2.5329817576746905e-08
36	1.6881899078668994e-07	1.1340401836056675	304.1617641544232	6.0115117328507495e-09
37	1.39723269731995e-07	1.1340401836056675	288.51446241616236	1.1783332087844656e-09
38	8.31181655724933e-08	1.1340401836056675	288.51446241616236	7.305301918947293e-10
39	5.2551264451139446e-08	1.1340401836056675	288.51446241616236	2.7370716804142603e-10
40	3.7996342405755e-08	1.1340401836056675	288.51446241616236	1.0465017741267957e-10
41	2.0131521449862078e-08	1.1340401836056675	281.68880269589806	7.945011315513284e-11
42	1.0969726238485578e-08	1.1340401836056675	281.68880269589806	3.780797896979493e-11
43	6.396793983398652e-09	1.1340401836056675	281.68880269589806	2.390176945255007e-11
44	4.057105096322289e-09	1.1340401836056675	281.68880269589806	1.290656470587237e-11
45	3.043209129138802e-09	1.1340401836056675	280.1306394502369	7.243650124166834e-12
46	1.8661906464600975e-09	1.1340401836056675	273.8248305430437	4.718891943866765e-12
47	1.5833333533166183e-09	1.1340401836056675	273.807322963176	2.811417765258284e-12
48	7.306878435642261e-10	1.1340401836056675	273.80720253032507	1.568078999980571e-12
49	6.089057036362533e-10	1.1340401836056675	273.80720253032507	9.318101845678939e-13
50	5.308227191136439e-10	1.1340401836056675	263.25897147049744	4.702904732312163e-13
51	2.6039193024018914e-10	1.1340401836056675	260.38188386658015	2.8110846983508964e-13
52	1.250748393744061e-10	1.1340401836056675	253.78362660452845	1.546540673302843e-13
53	8.537204276848342e-11	1.1340401836056675	247.5296485178986	1.0369483049998962e-13
54	7.671097090877765e-11	1.1340401836056675	247.5296485178986	5.88418203051333e-14
55	5.862810237289295e-11	1.1340401836056675	244.49662832403786	4.363176486776865e-14
56	4.362288308357165e-11	1.1340401836056675	244.49662832403786	2.8310687127941492e-14
57	3.490008282369672e-11	1.1340401836056675	235.73410679777862	2.3203661214665772e-14
58	2.966404899495956e-11	1.1338858094849713	235.73410679777862	1.432187701766452e-14
59	2.424682676860357e-11	1.1338858094849713	235.73410679777862	1.1324274851176597e-14
60	1.4497181233252832e-11	1.1338858094849713	235.73410679777862	8.104628079763643e-15
61	1.2799539206298505e-11	1.1338858094849713	235.73410679777862	6.328271240363392e-15
62	9.485523477792412e-12	1.1338858094849713	214.3627971514094	4.6629367034256575e-15
63	7.255751555135248e-12	1.1338858094849713	214.0017060184322	3.885780586188048e-15
64	5.955125281786877e-12	1.1338858094849713	214.0017060184322	2.6645352591003757e-15
65	4.665157149474908e-12	1.1338858094849713	214.0017060184322	2.1094237467877974e-15
66	3.4944269700076802e-12	1.1338858094849713	214.0017060184322	1.6653345369377348e-15
67	2.719491298819321e-12	1.1338858094849713	214.0017060184322	1.2212453270876722e-15
68	2.301603352350412e-12	1.1338858094849713	214.0017060184322	8.881784197001252e-16
69	1.959654660765864e-12	1.1332810680775676	208.62296766758388	8.881784197001252e-16
70	1.876165889314052e-12	1.1332810680775676	208.62296766758388	7.771561172376096e-16
71	1.6245893519339916e-12	1.1332810680775676	205.93236801498963	6.661338147750939e-16
72	1.354694134647616e-12	1.1332810680775676	205.34794225501776	5.551115123125783e-16
73	1.2815304373248182e-12	1.1332810680775676	202.40508980130508	5.551115123125783e-16
74	1.0815792705898275e-12	1.1332810680775676	202.10420531147383	5.551115123125783e-16
75	8.586464872450961e-13	1.1332810680775676	202.10420531147383	5.551115123125783e-16
76	8.196776590807531e-13	1.129748217049177	192.50256632939525	5.551115123125783e-16
77	7.20201676074339e-13	1.129748217049177	189.93164222767365	5.551115123125783e-16
78	6.873390745454344e-13	1.129748217049177	189.93164222767365	5.551115123125783e-16
79	6.534772722943671e-13	1.129748217049177	189.93164222767365	5.551115123125783e-16
80	6.356026815979021e-13	1.129748217049177	189.93164222767365	5.551115123125783e-16
81	5.655476087440547e-13	1.129748217049177	189.93164222767365	5.551115123125783e-16
82	5.440092820663267e-13	1.129748217049177	189.93164222767365	5.551115123125783e-16
83	5.362377208939506e-13	1.129748217049177	189.93164222767365	5.551115123125783e-16
84	5.101474798152594e-13	1.129748217049177	189.93164222767365	5.551115123125783e-16
85	5.030420524576584e-13	1.129748217049177	189.93164222767365	5.551115123125783e-16
86	4.817257703848554e-13	1.129748217049177	189.93164222767365	5.551115123125783e-16
87	4.797273689405301e-13	1.129748217049177	189.93164222767365	5.551115123125783e-16
88	4.687361609967411e-13	1.129748217049177	189.93164222767365	5.551115123125783e-16
89	4.531930386519889e-13	1.129748217049177	189.93164222767365	5.551115123125783e-16
90	4.4730885662147557e-13	1.129748217049177	189.93164222767365	5.551115123125783e-16
91	4.43312053732825e-13	1.129748217049177	189.93164222767365	5.551115123125783e-16
92	4.3587355946783646e-13	1.129748217049177	189.93164222767365	5.551115123125783e-16
93	4.346523141407488e-13	1.129748217049177	189.93164222767365	5.551115123125783e-16
94	4.296563105299356e-13	1.129748217049177	189.93164222767365	5.551115123125783e-16
95	4.2954528822747307e-13	1.129748217049177	189.93164222767365	5.551115123125783e-16
96	4.284350652028479e-13	1.129748217049177	188.92484734023108	5.551115123125783e-16
97	4.282130205979229e-13	1.129748217049177	188.92484734023108	5.551115123125783e-16
98	4.277689313880728e-13	1.129748217049177	188.49940894924788	5.551115123125783e-16
99	4.276579090856103e-13	1.129748217049177	188.49940894924788	5.551115123125783e-16
100	4.276579090856103e-13	1.127192360138237	188.49940894924788	5.551115123125783e-16
0	1109.0973221586905	1.16638293033056	1085.3206466074346	1117.940910945124
1	314.24318797521437	1.16638293033056	1064.6488209093084	402.3523096564279
2	172.48104289182137	1.16638293033056	1064.6488209093084	160.37133360708677
3	132.8430665587311	1.1653391275761713	981.3728207693327	62.48116601020719
4	43.6240198973981	1.1653391275761713	851.8982115809371	28.030731759818533
5	19.859352164541328	1.1653391275761713	851.8982115809371	8.167261155639014
6	10.536900542418994	1.163556066595504	809.3115084673807	2.6839412616085836
7	5.906282432845	1.1484172128601045	809.3115084673807	2.064221810896543
8	3.5155245463830274	1.1484172128601045	789.328844077875	1.508160557717507
9	1.8470217447955293	1.1484172128601045	762.2046974712318	1.2823703541558737
10	1.4552217296407202	1.1484172128601045	726.9241877558015	1.1576045484172888
11	1.172082772063088	1.1484172128601045	724.5800201412004	1.0288883807932414
12	1.0928110646469809	1.1484172128601045	724.5800201401408	0.8524233284305276
13	1.0522123993440415	1.142795147645468	715.5799701848891	0.4679368225523819
14	1.0042921538494047	1.142795147645468	659.022952612753	0.3089578080766858
15	0.7196428722384689	1.142795147645468	659.022952612753	0.14130273686953088
16	0.564581174272365	1.142795147645468	659.022952612753	0.033678949439176376
17	0.3077006102066776	1.142795147645468	643.7128566011573	0.020743397298324417
18	0.1489546605076506	1.142795147645468	620.5910767845696	0.008468084612711424
19	0.09533755463902915	1.142795147645468	584.9663804694854	0.004659283233709122
20	0.041028875992779046	1.142795147645468	584.9663804694854	0.0020755951579176646
21	0.0223269574404521	1.142795147645468	577.5957670432683	0.0006192662244035585
22	0.01551412068853919	1.142795147645468	577.5957670432683	0.00018978724290541482
23	0.01026987381711264	1.142795147645468	574.8226472360849	0.00017594689526778673
24	0.005234068718343421	1.142795147645468	545.7498736263075	4.998974289860403e-05
25	0.004488563092227227	1.142795147645468	545.7498736263075	2.2504900681674656e-05
26	0.0035012421192139875	1.142795147645468	532.9691851032098	1.0721661309553987e-05
27	0.001300704035257838	1.142795147645468	528.8321593901085	4.384256960587862e-06
28	0.0007644851227638361	1.142795147645468	524.2387013654773	1.9556080774751905e-06
29	0.00032340013297427195	1.142795147645468	485.0121429624108	1.2055232864183196e-06
30	0.00015723202592310415	1.142795147645468	467.57319581879625	9.530084307263209e-07
31	5.916937384087273e-05	1.142795147645468	467.4949309673411	4.0513545007669904e-07
32	4.3192881572728936e-05	1.142795147645468	467.4949309673411	2.4120328234733535e-07
33	1.8757698650118115e-05	1.142795147645468	464.99675557592684	1.0144190321081936e-07
34	1.2515786441125165e-05	1.142795147645468	432.02361307503037	6.35992120079365e-08
35	2.3614751476497275e-06	1.142795147645468	432.02361307503037	2.066022697366776e-08
36	2.3614751476497275e-06	1.142795147645468	432.02361307503037	9.573471682067236e-09
37	1.0874673808114466e-06	1.142795147645468	432.02361307503037	2.9393028011526212e-09
38	5.928749217121165e-07	1.142795147645468	416.9960234019531	1.5876853165508464e-09
39	2.4559472000529325e-07	1.142795147645468	407.9170523423739	9.993947891473454e-10
40	2.451267776537591e-07	1.142795147645468	407.9170523423739	5.526661350785389e-10
41	1.202138019129606e-07	1.142795147645468	407.9170523423739	1.8892620801125304e-10
42	5.663291591240238e-08	1.142795147645468	407.9170523423739	1.1212875072885709e-10
43	3.5773579765141506e-08	1.142795147645468	403.77758348871095	4.8107406946940046e-11
44	2.4176830981659236e-08	1.142795147645468	401.4610956782041	3.099343004464572e-11
45	1.8381431488023736e-08	1.142795147645468	401.4610956782041	1.5234258299301473e-11
46	1.2142959637806428e-08	1.142795147645468	390.9637451701322	1.0175082998387097e-11
47	8.267374451698117e-09	1.142795147645468	390.9637451701322	6.7059691133408705e-12
48	5.96837945732176e-09	1.142795147645468	375.10131205008946	4.505396056231348e-12
49	2.509385144122689e-09	1.142795147645468	375.10131205008946	2.9669600110082683e-12
50	2.509385144122689e-09	1.142795147645468	375.10131205008946	1.5395462682477046e-12
51	1.7167562926800883e-09	1.142795147645468	375.10131205008946	9.838796444228137e-13
52	1.0987236676029966e-09	1.142795147645468	375.10131205008946	7.224221221235894e-13
53	6.54321929971502e-10	1.142795147645468	375.10131205008946	5.023759186428833e-13
54	3.95235622008272e-10	1.142795147645468	375.10131205008946	2.942091015256665e-13
55	2.39459674311604e-10	1.142795147645468	360.9607358940748	1.3167245072054357e-13
56	1.9749646362754447e-10	1.142795147645468	358.31539854301286	1.1823875212257917e-13
57	1.3859124958770508e-10	1.142795147645468	358.31539854301286	8.01581023779363e-14
58	1.0301548503122149e-10	1.142795147645468	358.31539854301286	5.384581669432009e-14
59	9.109579757193842e-11	1.142795147645468	358.31539854301286	3.597122599785507e-14
60	6.844813604800493e-11	1.142795147645468	353.894540792628	2.7200464103316335e-14
61	5.684752668599913e-11	1.142795147645468	352.49449952247375	1.887379141862766e-14
62	4.0238590237606786e-11	1.142795147645468	352.49449952247375	1.4432899320127035e-14
63	2.2053803228061497e-11	1.142795147645468	352.49449952247375	1.0658141036401503e-14
64	2.2053803228061497e-11	1.142795147645468	352.49449952247375	6.661338147750939e-15
65	1.4858003716256007e-11	1.142795147645468	351.5259014891798	5.329070518200751e-15
66	1.3820611322046261e-11	1.142795147645468	350.69252204263955	4.440892098500626e-15
67	1.2061351917225238e-11	1.142795147645468	343.11240386545285	3.4416913763379853e-15
68	1.0875855771530496e-11	1.142795147645468	343.11240386545285	2.55351295663786e-15
69	9.779954623923004e-12	1.142795147645468	330.2653626020622	2.220446049250313e-15
70	8.640532733750206e-12	1.142795147645468	330.2653626020622	1.6653345369377348e-15
71	7.671641100159832e-12	1.142795147645468	330.2653626020622	1.2212453270876722e-15
72	6.61237731236497e-12	1.142795147645468	323.9708424654201	1.2212453270876722e-15
73	5.385802914759097e-12	1.142795147645468	323.9708424654201	8.881784197001252e-16
74	5.385802914759097e-12	1.142795147645468	323.9708424654201	8.881784197001252e-16
75	5.211719944497872e-12	1.142795147645468	323.9708424654201	7.771561172376096e-16
76	4.692801702788074e-12	1.142795147645468	323.9708424654201	5.551115123125783e-16
77	4.5641268542340185e-12	1.142795147645468	317.07986677357496	5.551115123125783e-16
78	4.389599794762944e-12	1.142795147645468	311.4458602865531	5.551115123125783e-16
79	4.297895372928906e-12	1.142795147645468	307.4720974886785	4.440892098500626e-16
80	3.906985845958388e-12	1.142795147645468	303.8798051368622	4.440892098500626e-16
81	3.5791369867865797e-12	1.142795147645468	302.06235492173516	4.440892098500626e-16
82	3.568034756540328e-12	1.142795147645468	302.06235492173516	4.440892098500626e-16
83	3.3020253198401406e-12	1.142795147645468	302.06235492173516	4.440892098500626e-16
84	3.0563329644905934e-12	1.142795147645468	302.06235492173516	4.440892098500626e-16
85	2.9233282461404997e-12	1.142795147645468	292.09615876883885	4.440892098500626e-16
86	2.8782531913407183e-12	1.142795147645468	291.9002836744836	4.440892098500626e-16
87	2.825628619973486e-12	1.142795147645468	291.08459352811553	4.440892098500626e-16
88	2.773781204723491e-12	1.142795147645468	282.1243233114414	4.440892098500626e-16
89	2.7252644585473718e-12	1.142795147645468	282.1243233114414	4.440892098500626e-16
90	2.680966559864828e-12	1.142795147645468	282.1243233114414	4.440892098500626e-16
91	2.6544322295762868e-12	1.142795147645468	282.1243233114414	4.440892098500626e-16
92	2.6257884755409577e-12	1.142795147645468	282.1243233114414	4.440892098500626e-16
93	2.587707825796315e-12	1.142795147645468	282.1243233114414	4.440892098500626e-16
94	2.5783819523894635e-12	1.142795147645468	282.1243233114414	4.440892098500626e-16
95	2.577160707062376e-12	1.142795147645468	282.1243233114414	4.440892098500626e-16
96	2.5710544804269375e-12	1.142795147645468	282.1243233114414	4.440892098500626e-16
97	2.5643931422791866e-12	1.142795147645468	281.15378162944995	4.440892098500626e-16
98	2.5639490530693365e-12	1.142795147645468	280.91049914692945	4.440892098500626e-16
99	2.5628388300447114e-12	1.142795147645468	279.15413424623523	4.440892098500626e-16
100	2.5628388300447114e-12	1.142795147645468	273.45359796298936	4.440892098500626e-16
