# Supplementary material for: An improved genetic algorithm and its application in neural network adversarial attack
Source: PLoS One. 2022 May 5;17(5):e0267970. doi: 10.1371/journal.pone.0267970 (PMC9070932; doi:10.1371/journal.pone.0267970)
Supplement: S1 Data — (ZIP) [file pone.0267970.s001.zip › data3/1_10.csv]

	GWO	PSO	SGA	IGA
0	14878.3359022635	89.57356656147243	14052.244133333166	8735.769648853244
1	2221.5490741711615	89.57356656147243	10931.045755983338	1664.5906325352717
2	1329.4668108707965	62.349208311348335	10931.045755983338	596.1064766109864
3	866.9330612603909	62.349208311348335	10931.045755983338	116.23663194499764
4	477.4455958662833	62.349208311348335	10277.980016529926	61.11759605084006
5	387.94857607967657	62.349208311348335	10277.980016529926	19.864986320617
6	166.84076202903637	62.349208311348335	4389.79279959031	2.7958866678658225
7	34.707868946176795	62.349208311348335	4385.882504308104	2.101741791551719
8	16.86502288142352	55.88321843213597	4382.151963740312	0.7093410473833272
9	14.02545339904164	55.88321843213597	4301.024357480868	0.22328313052256352
10	2.921781184315972	55.88321843213597	3468.306344700101	0.09987774880748207
11	1.8643154724918574	55.88321843213597	3468.306344700101	0.029414624030901042
12	0.6749652311026831	55.88321843213597	2189.7645131021486	0.018245724472326644
13	0.1889951329222569	55.88321843213597	1722.367005039783	0.00522077803845653
14	0.18230483828844474	43.15382353362138	1722.367005039783	0.0036009881262572337
15	0.11969062546929105	42.36040642290206	1722.367005039783	0.0010081038396773918
16	0.07942450958751544	41.67289162489546	1722.367005039783	0.0004214125586496553
17	0.036468279273555594	41.67289162489546	1664.0084866556954	0.00018724583012357006
18	0.01909573521357719	38.76791450962739	1199.8459364815783	6.756037224102365e-05
19	0.008863282711765843	38.76791450962739	1199.8459364815783	3.83412663890511e-05
20	0.0015203468508620819	32.7340895648161	1199.8459364815783	1.898197228341095e-05
21	0.0009317364374728277	32.7340895648161	1199.8459364815783	6.720945035117774e-06
22	0.0005397928058938855	32.7340895648161	1199.8459364815783	2.9742754788785322e-06
23	0.00024528582349503625	32.7340895648161	1199.8459364815783	6.818882025089124e-07
24	7.417939934902306e-05	32.7340895648161	821.2130902768429	1.6416528654121304e-07
25	3.808447369874603e-05	32.7340895648161	821.2130902768429	6.319873844400376e-08
26	2.1622429962543146e-05	32.7340895648161	821.2130902768429	1.778284331336861e-08
27	9.257350605922698e-06	32.7340895648161	769.7492651439828	1.6023963014269898e-09
28	4.102913885921783e-06	32.7340895648161	744.6076601868855	1.1062708391637526e-09
29	2.8764395438651485e-06	30.38824848185564	744.6076601868855	5.981071087609466e-10
30	1.3577510843003663e-06	30.38824848185564	744.6076601868855	1.3140312867512424e-10
31	5.233462705971318e-07	30.38824848185564	744.6076601868855	4.2542120015418206e-11
32	2.9168226330815385e-07	30.38824848185564	744.6076601868855	3.162792930647057e-11
33	5.752575657326523e-08	30.38824848185564	744.6076601868855	1.116358506168349e-11
34	5.752575657326523e-08	30.38824848185564	744.6076601868855	5.129882033787806e-12
35	2.6944426249006848e-08	30.38824848185564	713.3068693111863	3.1368597072912904e-12
36	2.0235391332894782e-08	30.38824848185564	588.6968833249539	1.7091451878305452e-12
37	1.484020825538513e-08	30.38824848185564	588.6968833249539	8.715882102045876e-13
38	7.005460240601106e-09	30.38824848185564	588.6968833249539	3.952371595048312e-13
39	4.236598174958988e-09	30.38824848185564	588.6968833249539	2.5338428455080574e-13
40	3.3111523727312702e-09	30.38824848185564	588.6968833249539	9.81820915971741e-14
41	2.1347058187083e-09	30.38824848185564	580.4036125008682	4.4343293581074233e-14
42	1.427759403733648e-09	30.38824848185564	580.4036125008682	2.8408845507434735e-14
43	8.952268501450319e-10	30.38824848185564	560.3524231095709	1.0778165555571193e-15
44	4.63047319392974e-10	30.38824848185564	560.3524231095709	3.5905824371845353e-16
45	4.33511212590201e-10	30.38824848185564	560.3524231095709	2.0257460496538312e-16
46	2.418880863037795e-10	30.38824848185564	560.3524231095709	1.1598548952444586e-16
47	1.8692456560717477e-10	30.38824848185564	560.3524231095709	3.5466977959553313e-17
48	5.0994605564656304e-11	30.38824848185564	560.3524231095709	2.6246908420350814e-17
49	5.0994605564656304e-11	30.38824848185564	560.3524231095709	1.2094510650942613e-17
50	3.119320457031747e-11	30.38824848185564	560.3524231095709	1.0907922920806078e-17
51	1.6796709083193512e-11	30.38824848185564	560.3524231095709	4.5013485027050544e-18
52	1.1102201155219248e-11	30.38824848185564	560.3524231095709	2.6590749082041987e-18
53	8.000461154933558e-12	30.38824848185564	560.3524231095709	1.7949714385409244e-18
54	5.5055464978889916e-12	30.38824848185564	560.3524231095709	1.248726565550254e-18
55	5.01714832657264e-12	30.38824848185564	560.3524231095709	5.934171936382261e-19
56	4.083177349412367e-12	30.38824848185564	560.3524231095709	5.042782278961681e-19
57	2.825353133610011e-12	30.38824848185564	560.3524231095709	3.3568282938119797e-19
58	2.5594920441708913e-12	30.38824848185564	560.3524231095709	2.4314947044547986e-19
59	2.149324315285363e-12	30.38824848185564	560.3524231095709	1.8484893779972755e-19
60	1.6647837424663292e-12	30.38824848185564	548.9440276721016	1.4362038285538818e-19
61	8.380705765754921e-13	30.38824848185564	548.9440276721016	7.64220751569756e-20
62	7.856337781924425e-13	30.38824848185564	548.9440276721016	6.531274450439755e-20
63	6.118131970055047e-13	30.38824848185564	548.9440276721016	4.7831983935234007e-20
64	4.806163519688975e-13	30.38824848185564	518.2104991936977	3.175759493920811e-20
65	4.380620329846522e-13	30.38824848185564	515.7641766340158	2.3982940893100384e-20
66	3.475873971236935e-13	30.38824848185564	515.7641766340158	1.6215940479015866e-20
67	2.721244500116671e-13	30.38824848185564	510.69461880940094	1.1839395181702365e-20
68	2.7010819374870997e-13	30.38824848185564	510.69461880940094	8.557334101986789e-21
69	2.398208095938975e-13	30.38824848185564	510.69461880940094	6.467899973323218e-21
70	1.9733949511805943e-13	30.38824848185564	508.52734454856477	5.7717729659334475e-21
71	1.7549814171530556e-13	30.38824848185564	508.52734454856477	4.750041371324389e-21
72	1.701762838725034e-13	30.38824848185564	499.12986796845405	4.395381430812588e-21
73	1.4280312350480856e-13	30.38824848185564	499.12986796845405	3.897251177485196e-21
74	1.2597811325055544e-13	30.38824848185564	499.12986796845405	3.473503517497607e-21
75	1.0996948994542848e-13	30.38824848185564	499.12986796845405	3.0258696550413662e-21
76	1.0518172560080522e-13	30.38824848185564	476.59778559130115	2.604119843004646e-21
77	9.92422223710577e-14	30.38824848185564	456.2295983717212	2.3381513818110947e-21
78	9.493578126569192e-14	30.38824848185564	456.2295983717212	2.062256151481419e-21
79	8.96453463704733e-14	30.38824848185564	456.2295983717212	1.7988500489466245e-21
80	8.715539650535563e-14	30.38824848185564	456.2295983717212	1.7316511197813947e-21
81	8.293603041662237e-14	30.38824848185564	456.2295983717212	1.6847423351842718e-21
82	7.98100588533243e-14	30.38824848185564	456.2295983717212	1.5956000162290029e-21
83	7.792331049668905e-14	30.38824848185564	456.2295983717212	1.5011241723922876e-21
84	7.679292086325942e-14	30.38824848185564	456.2295983717212	1.4525880312087198e-21
85	7.604801092336927e-14	30.38824848185564	456.2295983717212	1.4092920795594534e-21
86	7.497947421147526e-14	30.38824848185564	456.2295983717212	1.3447439337455437e-21
87	7.337970994148482e-14	30.38824848185564	456.2295983717212	1.326280779715946e-21
88	7.29890515010401e-14	30.38824848185564	456.2295983717212	1.2949234221573168e-21
89	7.221458474503365e-14	30.38824848185564	456.2295983717212	1.265265425429907e-21
90	7.086606880973604e-14	30.38824848185564	456.2295983717212	1.2461075136834097e-21
91	6.914519970227199e-14	30.38824848185564	456.2295983717212	1.2064069150873548e-21
92	6.837787439746765e-14	30.38824848185564	456.2295983717212	1.2064069150873548e-21
93	6.756184389554596e-14	30.38824848185564	456.2295983717212	1.2003650183191097e-21
94	6.703379087037655e-14	30.38824848185564	456.2295983717212	1.1859084395006373e-21
95	6.689525155594711e-14	30.38824848185564	456.2295983717212	1.1804428410817246e-21
96	6.66802037053643e-14	30.38824848185564	456.2295983717212	1.1776205197218096e-21
97	6.662626158194178e-14	30.38824848185564	456.2295983717212	1.1739121005633358e-21
98	6.657681405324569e-14	30.38824848185564	456.2295983717212	1.1726613449046544e-21
99	6.657681405324569e-14	30.38824848185564	456.2295983717212	1.1724652005951859e-21
100	6.657681405324569e-14	30.38824848185564	456.2295983717212	1.1724652005951859e-21
0	13248.377736031001	71.3936473220534	15653.457745976597	10055.939332483204
1	8190.106204678302	71.3936473220534	14841.357143722053	2105.449515187206
2	2249.067190203738	71.3936473220534	10863.881406351731	445.19435278873266
3	1234.7424219700795	71.3936473220534	9888.088465100356	129.77924905286434
4	360.1950223480247	71.3936473220534	7936.505514238881	73.27926750781347
5	282.5902646793561	71.3936473220534	4112.793275163061	30.44822718223166
6	96.98985583829403	55.49055403119419	2653.744238338447	11.894718425688307
7	25.10883321665327	46.65619418294602	2371.3183096425387	1.9990304188968135
8	11.12563739160218	46.65619418294602	2166.7150209682454	0.9577737557680823
9	4.563731179349642	46.65619418294602	2166.7150209682454	0.18111340818470034
10	1.9610754780118596	46.65619418294602	2166.7150209682454	0.09786573882653649
11	0.9961157664595416	46.65619418294602	2166.7150209682454	0.014531072373976071
12	0.5212039980989311	46.65619418294602	2166.7150209682454	0.014531072373976071
13	0.08196602633148094	46.65619418294602	2126.0144816793827	0.008789867900990556
14	0.08196602633148094	44.48801926964117	2095.78108020962	0.0026489602423022526
15	0.03155919446992307	33.11019688078027	2095.78108020962	0.0018351324402902294
16	0.018613471370449237	33.11019688078027	2067.3064795081964	0.0003095735385932499
17	0.008340151254867008	33.11019688078027	2067.3064795081964	0.00014894102388042307
18	0.0035335791544661944	33.11019688078027	1982.3013160574144	9.447928635383953e-05
19	0.0026791648016049655	33.11019688078027	1982.3013160574144	3.469436320488133e-05
20	0.0005152495022996036	33.11019688078027	1982.3013160574144	1.1649760008411324e-05
21	0.0005152495022996036	33.11019688078027	1770.551255207038	5.522822749501936e-06
22	6.851236541497893e-05	33.11019688078027	1750.1769772550767	1.243670255110557e-06
23	4.9783517995449656e-05	33.11019688078027	1750.1769772550767	9.990746202059232e-07
24	1.7133965715806148e-05	33.11019688078027	1690.8876081429855	5.002141873421713e-07
25	7.225358811392053e-06	33.11019688078027	1668.3053215063526	2.799800304451239e-07
26	2.5339893503314223e-06	33.11019688078027	1354.0802652416676	1.1636737005295636e-07
27	1.041113019212338e-06	33.11019688078027	1354.0802652416676	3.449905794839919e-08
28	4.0969196567239216e-07	33.11019688078027	1354.0802652416676	1.53940119124192e-08
29	2.454206014520384e-07	33.11019688078027	1354.0802652416676	4.098554328802076e-09
30	8.503941799273748e-08	33.11019688078027	1354.0802652416676	1.7806812674012748e-09
31	2.515502890248449e-08	33.11019688078027	1354.0802652416676	5.699607284041115e-10
32	1.6271253594278655e-08	33.11019688078027	1354.0802652416676	2.7032011687930027e-10
33	7.966930756318807e-11	33.11019688078027	1354.0802652416676	1.2275215197815283e-10
34	7.966930756318807e-11	33.11019688078027	1354.0802652416676	2.9185884520439003e-11
35	1.3987243825971006e-11	33.11019688078027	1354.0802652416676	5.396996975730437e-12
36	8.684910707168764e-12	33.11019688078027	1354.0802652416676	1.2222804963014624e-12
37	4.142164812733787e-12	33.11019688078027	1354.0802652416676	8.782763033310748e-13
38	2.2489582782333637e-12	33.11019688078027	1354.0802652416676	2.8683974442994864e-13
39	1.2341629012235479e-12	33.11019688078027	1354.0802652416676	1.1233271447175939e-13
40	9.765860906676291e-13	33.11019688078027	1354.0802652416676	7.569124286965903e-14
41	4.5116088367918906e-13	33.11019688078027	1354.0802652416676	2.2167912456672543e-14
42	2.6919324823691677e-13	31.270713558619583	1354.0802652416676	1.490094972127379e-14
43	1.8588269941547937e-13	31.270713558619583	1354.0802652416676	2.809038020596942e-15
44	1.2537665402701449e-13	31.270713558619583	1354.0802652416676	1.384371025798996e-15
45	8.132933924785254e-14	31.270713558619583	1354.0802652416676	4.791041414890935e-16
46	2.7899692959817816e-14	31.270713558619583	1354.0802652416676	1.1790062813490769e-16
47	2.5621542737144294e-14	31.270713558619583	1354.0802652416676	6.70349222458913e-17
48	1.3385887343099905e-14	31.270713558619583	1354.0802652416676	2.991946785831271e-17
49	8.572886275174695e-15	31.270713558619583	1354.0802652416676	1.8961298850200032e-17
50	5.753764879354855e-15	31.270713558619583	1354.0802652416676	1.0921868222118362e-17
51	4.437621210127807e-15	31.270713558619583	1354.0802652416676	3.9130198963386005e-18
52	2.2652084419191273e-15	31.270713558619583	1354.0802652416676	2.183525451484969e-18
53	2.036449926676762e-15	31.270713558619583	1354.0802652416676	1.437557300210432e-18
54	1.5569091389163436e-15	31.270713558619583	1354.0802652416676	8.525110949507414e-19
55	1.391727423593575e-15	31.270713558619583	1354.0802652416676	3.9541070311392776e-19
56	8.326640022485465e-16	31.270713558619583	1354.0802652416676	2.861334157213101e-19
57	6.578858054129818e-16	31.270713558619583	1354.0802652416676	1.5956359671326172e-19
58	4.781978363013936e-16	31.270713558619583	1354.0802652416676	1.0023000584348559e-19
59	2.7883023863665296e-16	31.270713558619583	1354.0802652416676	7.268159174979483e-20
60	2.296547469942791e-16	31.270713558619583	1354.0802652416676	4.760041131613884e-20
61	2.1243558529373893e-16	31.270713558619583	1354.0802652416676	3.0795998336410437e-20
62	1.9304895342870451e-16	31.270713558619583	1354.0802652416676	1.649936730421596e-20
63	1.7766610577429535e-16	31.270713558619583	1354.0802652416676	1.0893270041871931e-20
64	1.6370899316140256e-16	31.270713558619583	1327.4237386341215	6.435930153679515e-21
65	1.3621113908366286e-16	31.270713558619583	1327.4237386341215	5.224264180132879e-21
66	1.1719814788183244e-16	31.270713558619583	1327.4237386341215	2.9439211061958604e-21
67	9.792206168689474e-17	31.270713558619583	1183.2008565935846	2.892839025686414e-21
68	8.20417111736574e-17	31.270713558619583	1133.348502987087	2.263708552428206e-21
69	6.827653415754714e-17	31.270713558619583	1089.784799171153	1.8766573876417336e-21
70	5.926767710164325e-17	31.270713558619583	1089.784799171153	1.5969829347156672e-21
71	5.2101503257429746e-17	31.270713558619583	775.8940880467419	1.4113419506042632e-21
72	4.4332669193385476e-17	31.270713558619583	765.7044363367995	1.1931695082589978e-21
73	3.733523173311169e-17	31.270713558619583	728.6314434861232	1.0582351514662053e-21
74	3.3895263331505224e-17	31.270713558619583	727.7080905762508	8.905307741174055e-22
75	2.5970936847255424e-17	31.270713558619583	719.749438402588	8.094877175506099e-22
76	2.5970936847255424e-17	31.270713558619583	719.749438402588	7.64711660942621e-22
77	2.418111919820392e-17	31.270713558619583	719.749438402588	7.0668336806911745e-22
78	2.2954423663203308e-17	31.270713558619583	719.749438402588	6.429714214325512e-22
79	2.225722074365749e-17	31.270713558619583	719.749438402588	5.930864667241146e-22
80	2.1494036991819092e-17	31.270713558619583	719.749438402588	5.426807055740104e-22
81	2.0754186299036712e-17	31.270713558619583	487.1775686110117	5.027412449440748e-22
82	1.970253808788701e-17	31.270713558619583	313.2864085439564	4.7494456657043425e-22
83	1.907044867061109e-17	31.270713558619583	313.2864085439564	4.453383762134589e-22
84	1.8439240820017175e-17	31.270713558619583	313.1897132596106	4.312640649328696e-22
85	1.7216723141282238e-17	31.270713558619583	281.9471817165524	4.108438321618548e-22
86	1.7011817163679058e-17	31.270713558619583	280.45729762799755	4.0183610666599903e-22
87	1.6482022800820968e-17	31.270713558619583	253.31698274802687	3.847423492235347e-22
88	1.6482022800820968e-17	31.270713558619583	253.31698274802687	3.7650996442031976e-22
89	1.6182719617551018e-17	31.270713558619583	253.2409025831324	3.683120398431121e-22
90	1.5908219467411554e-17	31.270713558619583	253.2409025831324	3.5980527736841414e-22
91	1.551541951659146e-17	31.270713558619583	253.2409025831324	3.541143217637013e-22
92	1.5387598315255778e-17	31.270713558619583	253.2409025831324	3.4989351921893206e-22
93	1.5209876467747515e-17	31.270713558619583	253.2409025831324	3.471743894879851e-22
94	1.502981251967977e-17	31.270713558619583	241.7873084548302	3.420448785459832e-22
95	1.4969932087336266e-17	29.645210696619674	215.5167565363718	3.415210656014886e-22
96	1.4922030395930714e-17	29.645210696619674	215.5167565363718	3.4065933765991356e-22
97	1.4915760743903648e-17	29.645210696619674	215.5167565363718	3.4018399433022507e-22
98	1.489255620294244e-17	29.645210696619674	215.5167565363718	3.4002811839028434e-22
99	1.4887869460961567e-17	29.645210696619674	215.5167565363718	3.3993157631833323e-22
100	1.4887869460961567e-17	29.645210696619674	205.61097024186864	3.3993157631833323e-22
0	15583.610855973704	89.27998820816396	14525.303632888546	8435.573432111983
1	3827.6527525882166	84.45125777500044	10673.831414342058	3605.3125499215207
2	2619.256596118697	84.45125777500044	6906.247037167561	738.167750458806
3	1358.3651855629423	77.83912589342872	6906.246987925631	308.1624513734547
4	164.41112167377872	72.47512119911222	5276.1869541024	187.70111354040571
5	164.41112167377872	15.882853568115845	5205.741511317491	79.01176832445941
6	88.60152005914557	15.882853568115845	2954.0036856490747	16.619768546243506
7	13.897147009369405	15.882853568115845	2954.0036856490747	6.619896300864232
8	13.897147009369405	15.882853568115845	1487.2380330405722	3.056463876014884
9	6.67036680915415	15.882853568115845	1487.2380330405722	0.6622575080960044
10	3.4821742482199514	15.882853568115845	729.3905391421305	0.3913958146728873
11	1.271847132805844	15.882853568115845	729.3905391421305	0.12069530368673712
12	1.0928272246632051	15.882853568115845	591.8516498434518	0.05099661338469029
13	0.33148782909924196	15.882853568115845	591.8516498434518	0.014301867580015845
14	0.10734910237599468	14.644282462877893	591.8516498434518	0.0025625055414647433
15	0.033670989443663674	14.644282462877893	591.5655017699847	0.0012188672650672151
16	0.033670989443663674	14.644282462877893	591.5655017699847	0.0006155595963020866
17	0.010947627875434539	14.644282462877893	591.5655017699847	0.00031367128759512134
18	0.0036992486045152873	14.644282462877893	534.8313772958558	0.00010472313457993539
19	0.0012928517938474015	14.644282462877893	534.8313577633828	5.277422371695945e-05
20	0.0005690953529493666	14.644282462877893	534.8313577633828	2.1422007898010102e-05
21	0.00014810579388211043	14.644282462877893	534.8313577633828	8.658206107690416e-06
22	0.00010837110969067292	14.644282462877893	534.8313577633828	1.881499369480353e-06
23	2.0845101612584796e-05	14.644282462877893	468.88455059839026	1.2435836034603077e-06
24	5.789257970616683e-06	14.644282462877893	468.88455059839026	7.03921995011917e-07
25	5.247755889032237e-06	14.644282462877893	468.7280659696419	1.2989240175521162e-07
26	1.8184333170492061e-06	14.644282462877893	468.7280659696419	4.2732115643225625e-08
27	6.504348757809045e-07	14.644282462877893	407.893487048686	1.3063344136262592e-08
28	5.068971820981892e-07	14.644282462877893	407.893487048686	3.640616955969e-09
29	3.675604761692988e-07	14.644282462877893	407.893487048686	2.127011348415046e-09
30	2.5916400670971967e-07	14.644282462877893	407.893487048686	4.589348643780525e-10
31	1.4671490208862955e-07	14.644282462877893	407.893487048686	2.390549541033637e-10
32	6.63976017734727e-08	14.644282462877893	407.893487048686	7.572561078504154e-11
33	6.10271493012794e-08	14.644282462877893	407.893487048686	2.2379894749794216e-11
34	1.934255686891479e-08	14.644282462877893	407.893487048686	3.985441942565227e-12
35	8.823456692030266e-09	14.644282462877893	407.893487048686	7.873809535592837e-13
36	4.152672875009046e-09	14.644282462877893	407.893487048686	5.91759396047136e-13
37	1.3096979830596723e-09	14.644282462877893	407.893487048686	3.320844047459103e-13
38	7.435541881497118e-10	14.644282462877893	407.893487048686	1.1956833064050242e-13
39	3.1916800548351095e-10	14.644282462877893	407.893487048686	3.96842800929488e-14
40	2.2706508687686076e-10	14.644282462877893	407.893487048686	3.243115306083063e-14
41	1.0693259426682706e-10	14.644282462877893	407.893487048686	1.6761839570328738e-14
42	4.6477600373086724e-11	14.644282462877893	407.893487048686	6.801879866570173e-15
43	3.331339283235009e-11	14.644282462877893	407.893487048686	2.6741633921565456e-15
44	1.3395727754726981e-11	14.644282462877893	407.893487048686	6.402057068715545e-16
45	1.3395727754726981e-11	14.644282462877893	407.893487048686	3.7703172153967635e-16
46	8.528986724793085e-12	14.644282462877893	407.893487048686	1.5037652279035593e-16
47	7.240379560975902e-12	14.644282462877893	407.893487048686	8.185330323049115e-17
48	5.633531178514452e-12	11.33079556348498	407.893487048686	5.062429785921691e-17
49	3.7291615270740054e-12	11.33079556348498	407.893487048686	2.4928852355135928e-17
50	2.0794976516170517e-12	11.33079556348498	407.893487048686	1.2767008718862301e-17
51	3.43491066275997e-13	11.33079556348498	407.893487048686	8.952293747517731e-18
52	3.43491066275997e-13	11.33079556348498	407.893487048686	5.5584893595958936e-18
53	2.1053806008096376e-13	11.33079556348498	407.893487048686	3.825737640465879e-18
54	8.482365977188865e-14	11.33079556348498	407.893487048686	1.7847398884384788e-18
55	7.454348809028674e-14	11.33079556348498	407.893487048686	8.5345535973036935e-19
56	5.042796300210726e-14	11.33079556348498	407.893487048686	6.760349237721626e-19
57	3.4852373106947835e-14	11.33079556348498	407.893487048686	4.808478079416691e-19
58	3.23363882994634e-14	9.465980916353159	407.893487048686	3.626808291712121e-19
59	2.5011029912490227e-14	9.465980916353159	407.893487048686	2.7249322057759387e-19
60	2.1391475419583504e-14	9.465980916353159	407.893487048686	1.509575319452188e-19
61	1.720744232392617e-14	9.465980916353159	407.893487048686	1.2390829646928792e-19
62	1.2507461136175458e-14	9.465980916353159	407.893487048686	1.0653633267648848e-19
63	1.1468521185900306e-14	9.465980916353159	407.893487048686	8.00897532073324e-20
64	9.745946060811639e-15	9.465980916353159	407.893487048686	6.257616071580243e-20
65	7.933067930188863e-15	9.465980916353159	407.893487048686	4.41590545434709e-20
66	6.2718037426009975e-15	9.465980916353159	407.893487048686	2.7502344467998977e-20
67	5.6031665732567386e-15	9.465980916353159	407.893487048686	2.462951947438675e-20
68	4.999796019884274e-15	9.465980916353159	407.893487048686	2.0279249486265895e-20
69	4.483332411903808e-15	9.465980916353159	407.893487048686	1.6303729557564953e-20
70	4.213709713796963e-15	9.465980916353159	407.893487048686	1.2829318946564399e-20
71	3.769490051566872e-15	9.465980916353159	407.893487048686	9.703498753257927e-21
72	3.2827197030768943e-15	9.465980916353159	407.893487048686	7.980544260373136e-21
73	2.8066736108643045e-15	9.465980916353159	407.893487048686	7.266597794368491e-21
74	2.728886306684997e-15	9.465980916353159	407.893487048686	5.975198948509972e-21
75	2.5400274272405078e-15	9.465980916353159	407.893487048686	5.307029249382511e-21
76	2.3665137710602255e-15	9.465980916353159	355.10102586021384	4.3333648622878704e-21
77	2.268617290080326e-15	9.465980916353159	355.10102586021384	3.9833379114711715e-21
78	2.110961082786559e-15	9.465980916353159	355.10102586021384	3.66395098505253e-21
79	2.0917018733187616e-15	9.465980916353159	355.10102586021384	3.449352177528472e-21
80	1.970554428179931e-15	9.465980916353159	355.10102586021384	3.1089779506847363e-21
81	1.824451415781523e-15	9.465980916353159	355.10102586021384	2.9324504668497458e-21
82	1.7182825360002144e-15	9.465980916353159	355.10102586021384	2.7756184445857763e-21
83	1.5739928445549464e-15	9.465980916353159	355.10102586021384	2.6020677080354347e-21
84	1.5418842867875339e-15	9.465980916353159	355.10102586021384	2.4913927383521175e-21
85	1.5060228530155668e-15	9.465980916353159	355.10102586021384	2.3992197837638744e-21
86	1.4652519080795198e-15	9.465980916353159	355.10102586021384	2.277876124324636e-21
87	1.4242789372812717e-15	9.465980916353159	355.10102586021384	2.1417792712189025e-21
88	1.384770486589653e-15	9.465980916353159	355.10102586021384	2.109660349119546e-21
89	1.3584658777069623e-15	9.465980916353159	355.10102586021384	2.0793496578224584e-21
90	1.3512756793918588e-15	9.465980916353159	355.10102586021384	2.0493785333240053e-21
91	1.3421731053313053e-15	9.465980916353159	355.10102586021384	2.013914262418481e-21
92	1.3389090939164744e-15	9.465980916353159	355.10102586021384	1.987793205521677e-21
93	1.3228926900569692e-15	9.465980916353159	355.10102586021384	1.9811697058776466e-21
94	1.3117311293186655e-15	9.465980916353159	355.10102586021384	1.971748548091503e-21
95	1.306247466124109e-15	9.465980916353159	355.10102586021384	1.9569369754877022e-21
96	1.3037989748446638e-15	9.465980916353159	355.10102586021384	1.9543135704671272e-21
97	1.3006533289219276e-15	9.465980916353159	355.10102586021384	1.950173589883687e-21
98	1.3006533289219276e-15	9.465980916353159	355.10102586021384	1.948016098434943e-21
99	1.3003745320787055e-15	9.465980916353159	355.10102586021384	1.94747701998883e-21
100	1.3003745320787055e-15	9.465980916353159	355.10102586021384	1.94747701998883e-21
0	15183.909924691405	91.24886022799446	18830.585836375747	15437.288913141838
1	1355.7941616510855	87.69968902031397	13515.204739074396	3936.750407986842
2	1355.7941616510855	61.169516250200786	10153.373848683801	1516.4827285405365
3	489.75016589258286	61.169516250200786	10153.373848683801	364.14272199873085
4	243.86803025197253	48.00961670124313	10153.373848683801	88.6688204705835
5	120.25434544599702	48.00961670124313	9594.051153308314	69.30343139317651
6	25.778196481164233	48.00961670124313	7194.31477626469	20.349807246491313
7	10.333411596829977	48.00961670124313	6790.006162112565	7.495378171117144
8	7.859547085585212	48.00961670124313	4913.239593375945	3.030690023351293
9	3.141635874783669	48.00961670124313	4821.006771879589	0.4068491771230267
10	1.5493796522596062	48.00961670124313	4240.7496957276735	0.2903500183621735
11	1.1447273856964268	48.00961670124313	4192.0918491442735	0.11219262939870567
12	0.4935583273462745	48.00961670124313	3208.9285780651244	0.01880984107328755
13	0.2600674370703849	46.61793513471194	3119.796318634944	0.01333081906953444
14	0.08848018645453302	41.56173970630877	3119.796318634944	0.005192590689782372
15	0.05465011582945674	41.56173970630877	3119.796318634944	0.0027643683204526324
16	0.015149616674376287	40.69617965852975	3119.796318634944	0.0007076871967285886
17	0.008085816072482214	40.69617965852975	2801.469985679508	0.00011922454507942911
18	0.002274102627748029	40.69617965852975	2801.469985679508	4.587603123543945e-05
19	0.0013885150654635511	40.69617965852975	2770.3723841240603	9.637403572376394e-06
20	0.0007283289109888501	40.69617965852975	1955.3287431945962	4.5712660291731955e-06
21	0.00018959130454249273	37.588779601931776	1955.3287431945962	2.387134752239764e-06
22	0.00010715560072340361	37.588779601931776	1955.3287431945962	3.199503112573068e-07
23	1.0878078420217827e-05	34.961060012506785	1355.5799661410363	1.6105079188840867e-07
24	1.0878078420217827e-05	28.26029694007458	1355.5799661410363	6.803076060414585e-08
25	5.636200683166284e-06	27.829722742085785	1355.5799661410363	1.9333933271788985e-08
26	2.9694543451232763e-06	26.604810926535887	1355.5799661410363	7.312200893207648e-09
27	1.3032284542490982e-06	26.604810926535887	1239.3052687240395	1.9689383810938167e-09
28	6.197091700859466e-07	26.604810926535887	1239.3052687240395	1.6960838463317336e-09
29	2.624749611832287e-07	26.604810926535887	1239.3052687240395	5.332276493954047e-10
30	1.1214862586373686e-07	26.604810926535887	1239.3052687240395	4.1930367425461475e-10
31	4.571349379980842e-08	26.604810926535887	1239.3052687240395	1.1680273258093215e-10
32	2.0513019119548132e-08	26.604810926535887	1239.1084223603934	5.3177110369605956e-11
33	5.584813565076355e-09	26.604810926535887	1239.1084223603934	1.3537397830840443e-11
34	2.132707131986131e-09	22.649825697423154	1239.1084223603934	7.853313143078844e-12
35	9.603238374349297e-10	22.649825697423154	1239.1084223603934	4.161141809458813e-12
36	6.031145659328934e-10	22.649825697423154	1239.1084223603934	2.1553132404435185e-12
37	3.7031485262994867e-10	22.01993183382965	1228.5079067613663	1.0813602813933786e-12
38	2.0924280640482467e-10	22.01993183382965	1228.5079067613663	5.568753842028148e-13
39	1.0899975551930062e-10	22.01993183382965	961.2594786520929	2.677915932944042e-13
40	6.905161016620227e-11	22.01993183382965	961.2594786520929	1.0083634718460519e-13
41	5.1110195015167275e-11	22.01993183382965	961.1877246969616	5.601564994935287e-14
42	3.8686337866725044e-11	22.01993183382965	958.9708907311397	1.877944859015125e-14
43	2.1187302441717416e-11	22.01993183382965	942.6843968406135	1.007348392121346e-14
44	1.6465203800015448e-11	22.01993183382965	942.6843968406135	4.667679416837515e-15
45	8.030108431608957e-12	9.133829382427047	940.4213106912798	3.3956863714433694e-15
46	7.232822461614347e-12	9.133829382427047	940.4213106912798	1.7801725175017756e-15
47	2.7558683985618774e-12	9.133829382427047	940.4213106912798	9.638039870380678e-16
48	2.376608115126088e-12	9.133829382427047	940.4213106912798	6.818397857054632e-16
49	1.7535447642961215e-12	9.133829382427047	940.4213106912798	3.2490127773462536e-16
50	1.2821109547824003e-12	9.133829382427047	940.4213106912798	1.9165315720388485e-16
51	8.553239522196535e-13	9.133829382427047	937.7791488975713	1.1074593768473045e-16
52	6.458457152570846e-13	9.133829382427047	937.7791138428079	5.4029976122238076e-17
53	4.986130139229648e-13	9.133829382427047	937.6648026519658	3.790999235828555e-17
54	2.1757861187641204e-13	9.133829382427047	935.875879746989	2.2485793596012936e-17
55	1.3659828353808945e-13	9.133829382427047	935.875879746989	1.4698713861298543e-17
56	1.0113026746028377e-13	9.133829382427047	935.875879746989	9.563525799265582e-18
57	9.555972669570707e-14	9.133829382427047	935.875879746989	4.789408861112045e-18
58	8.04978852914922e-14	9.133829382427047	935.875879746989	3.1820331948801955e-18
59	3.034682966157107e-14	9.133829382427047	935.875879746989	1.786231284684755e-18
60	3.034682966157107e-14	9.133829382427047	935.875879746989	1.4441360122434943e-18
61	2.358233092141187e-14	9.133829382427047	935.875879746989	1.1951697240492535e-18
62	1.593654872120176e-14	9.133829382427047	935.875879746989	9.163748964566655e-19
63	1.2014147189420082e-14	9.133829382427047	935.875879746989	7.758345033541875e-19
64	1.1317446376240885e-14	9.133829382427047	935.875879746989	6.282554398171246e-19
65	9.674650492668863e-15	9.133829382427047	935.875879746989	4.413966019608716e-19
66	8.553183536051631e-15	9.133829382427047	935.875879746989	3.59440721476638e-19
67	7.001386888542086e-15	9.133829382427047	935.875879746989	3.2326164656660184e-19
68	4.601242243714916e-15	9.133829382427047	925.4914416102691	2.5038721811849654e-19
69	3.40164079203683e-15	9.133829382427047	925.4914416102691	2.1139476107543623e-19
70	2.5946186903222183e-15	9.133829382427047	925.4914416102691	1.75187085757021e-19
71	2.486947306726004e-15	9.133829382427047	925.4914416102691	1.4221897983650545e-19
72	1.8588993063128073e-15	9.133829382427047	925.4914416102691	1.2984941367474948e-19
73	1.7134465331668646e-15	9.133829382427047	925.4914416102691	1.1566785141595676e-19
74	1.4987408387219036e-15	9.133829382427047	902.525902799781	9.858490845187567e-20
75	1.4926923584098171e-15	9.133829382427047	902.525902799781	9.11805852641051e-20
76	1.3868522956869697e-15	9.133829382427047	902.525902799781	8.121113200697541e-20
77	1.2155304684645177e-15	9.133829382427047	902.525902799781	7.319832637727515e-20
78	1.09353171219982e-15	9.133829382427047	902.525902799781	6.871250015488311e-20
79	1.0735722220586353e-15	9.133829382427047	902.525902799781	6.444166331400697e-20
80	9.69087642724382e-16	9.133829382427047	902.525902799781	5.936084419719645e-20
81	9.513444885712064e-16	9.133829382427047	902.525902799781	5.403916782089069e-20
82	8.813892923356635e-16	9.133829382427047	902.525902799781	5.0922255450609e-20
83	8.485448882864112e-16	9.133829382427047	902.525902799781	4.848845004068538e-20
84	8.323246370073524e-16	9.133829382427047	902.525902799781	4.6943935808643224e-20
85	7.844359527785579e-16	9.133829382427047	902.525902799781	4.3358489732277107e-20
86	7.531473583448211e-16	9.133829382427047	902.525902799781	4.2236448266456035e-20
87	7.438969532789103e-16	9.133829382427047	902.525902799781	4.1078321479640023e-20
88	7.14869708874376e-16	9.133829382427047	902.525902799781	4.023007073135085e-20
89	7.137332509464297e-16	9.133829382427047	902.525902799781	3.973177777029689e-20
90	6.999057460694354e-16	9.133829382427047	902.525902799781	3.851471111203649e-20
91	6.876055733563607e-16	9.133829382427047	902.525902799781	3.807384172591856e-20
92	6.8359381294559285e-16	9.014930441690376	902.525902799781	3.75889393182969e-20
93	6.751886173625863e-16	9.014930441690376	902.525902799781	3.709836100439208e-20
94	6.707369140547659e-16	9.014930441690376	889.8663583837908	3.69944840620074e-20
95	6.692178413392359e-16	9.014930441690376	886.1782051255559	3.68208728102589e-20
96	6.682554094691679e-16	9.014930441690376	886.1782051255559	3.670090588855162e-20
97	6.667633169157994e-16	9.014930441690376	879.9527479882158	3.659703666388464e-20
98	6.661050933117396e-16	9.014930441690376	879.9527448465349	3.6590689485217924e-20
99	6.654371614829216e-16	9.014930441690376	879.9527448465349	3.6573282545897877e-20
100	6.654371614829216e-16	9.014930441690376	879.9527448465349	3.6573282545897877e-20
0	16889.26337035592	91.09096529712804	10866.974746642523	10635.065348209959
1	6661.815540819972	91.09096529712804	7310.572426604129	2397.5411232996066
2	3698.3019650155493	82.2231471494049	7310.572426604129	1929.9323832564971
3	659.3105397467842	82.2231471494049	7310.572426604129	953.6016696123127
4	659.3105397467842	72.32246376790387	7310.572426604129	364.0107073558432
5	168.0923406917736	72.32246376790387	6508.276356057132	133.1396196261402
6	168.0923406917736	72.32246376790387	3802.775028521926	82.32151449999394
7	54.43836663145307	72.32246376790387	3802.775028521926	25.286683933486128
8	39.0795063181347	72.32246376790387	3802.775028521926	16.046877135017063
9	21.94293369336591	59.71218260429721	3802.775028521926	4.378506933920731
10	7.3174458668677955	59.71218260429721	3802.775028521926	0.3897041432798166
11	7.3174458668677955	59.71218260429721	3513.999151694918	0.09455196960170638
12	2.908405592544994	59.71218260429721	3498.196936405821	0.04792490304608275
13	2.0846963608931652	59.71218260429721	2993.407493933457	0.01744195417956165
14	0.13753698665590908	53.38127680560802	2927.2832573892633	0.006766149153459779
15	0.13753698665590908	53.38127680560802	2927.2832573892633	0.003963018499471821
16	0.08345886957804427	42.53836841650359	2840.6531797345433	0.0009966269216826527
17	0.04485105271031455	42.53836841650359	2722.607705805242	0.0002751746339353931
18	0.02019707130441582	42.53836841650359	2722.607705805242	5.2883908229691346e-05
19	0.01444382793298186	14.563399903866923	2722.607705805242	1.9276779058989998e-05
20	0.007871845532630834	14.563399903866923	2434.323142285586	5.3719117241853375e-06
21	0.0010849702784392937	14.563399903866923	2284.8512280117816	2.696813883940942e-06
22	0.0009532514497680811	14.563399903866923	2042.3267638920865	9.72905140163278e-07
23	0.00026950755932790587	14.563399903866923	2042.3267638920865	3.4413703831411096e-07
24	0.0002022121945678765	14.216882212920927	2042.3267638920865	5.8980172894756535e-08
25	0.00011356452265412824	14.216882212920927	2042.3267638920865	1.3359478831750945e-08
26	8.263455861500948e-05	14.216882212920927	2042.3267638920865	9.135390025301991e-09
27	2.303758602357276e-05	14.216882212920927	2042.3267638920865	4.7022488209584774e-09
28	1.341352877560022e-05	10.612524700948384	2042.3267638920865	1.7459379525956324e-09
29	6.376818583799833e-06	10.612524700948384	2042.3267638920865	5.56207666539476e-10
30	3.3540791501188457e-06	10.612524700948384	1919.9030361270054	2.9771827661937795e-10
31	2.679374225739506e-06	10.612524700948384	1919.9030361270054	1.2822476840949877e-10
32	1.5599604160684018e-06	10.211095218909447	1836.1380373569973	7.332418897116362e-11
33	1.0732997332503088e-06	10.211095218909447	1797.0112061289335	2.7543183027236044e-11
34	6.950813297497567e-07	10.211095218909447	1797.0112061289335	1.2883602248277494e-11
35	5.32819364979436e-07	10.211095218909447	1616.3098490541024	3.227200822101811e-12
36	2.9398968748333217e-07	10.211095218909447	1616.3098490541024	1.3032896509272662e-12
37	1.73707464493672e-07	10.211095218909447	1616.3098490541024	1.4514190280543425e-13
38	1.4529586986270698e-07	10.211095218909447	1616.3098490541024	5.4903685345962016e-14
39	8.60773716544361e-08	10.211095218909447	1616.3098490541024	1.8194303463801436e-14
40	6.17734062180155e-08	10.211095218909447	1616.3098490541024	1.1583840902998778e-14
41	3.5596878037633004e-08	10.211095218909447	1616.3098490541024	4.186994557813824e-15
42	2.5650907348194012e-08	10.211095218909447	1616.3098490541024	1.1653819586331792e-15
43	1.3205148740941244e-08	10.211095218909447	1376.6223018705618	5.963028223128383e-16
44	8.868166838976465e-09	10.211095218909447	1241.4585384057611	3.9154077751416445e-16
45	4.42444226555384e-09	10.211095218909447	1241.4585384057611	1.2534302853966622e-16
46	3.4886920149474e-09	10.211095218909447	1241.4585384057611	6.061116416627665e-17
47	2.290440039443095e-09	10.211095218909447	1241.4585384057611	1.3562645511520377e-17
48	1.272168750490129e-09	10.211095218909447	1241.4585384057611	1.1557598765539103e-17
49	8.870657040636899e-10	10.211095218909447	1241.4585384057611	7.347689152679357e-18
50	6.737921728147572e-10	10.211095218909447	1241.4585384057611	4.389784316756883e-18
51	5.691462254648334e-10	10.211095218909447	1241.4585384057611	3.334173642908811e-18
52	4.218129785463565e-10	10.211095218909447	1241.4585384057611	1.781683695329927e-18
53	2.0528687552171624e-10	10.211095218909447	1241.4585384057611	1.3525334216191964e-18
54	1.8334973190297434e-10	10.211095218909447	1241.4585384057611	1.0047893641067642e-18
55	1.278034854805881e-10	10.211095218909447	1241.4585384057611	6.762055569638903e-19
56	9.12149284025496e-11	10.211095218909447	1219.8594736259226	3.8638700848684036e-19
57	6.670808059234522e-11	10.211095218909447	1219.2620772640284	2.4646614942409257e-19
58	5.504107554287171e-11	10.211095218909447	1219.2620772640284	2.0315575204400398e-19
59	4.0755680758538384e-11	10.211095218909447	1219.2620772640284	1.4649911376005583e-19
60	3.670367802420362e-11	10.211095218909447	1175.9647760749772	8.823426537653527e-20
61	3.00637506062949e-11	10.211095218909447	1167.0342165939517	6.665133927461428e-20
62	2.5446233023397204e-11	10.211095218909447	1167.0158995632514	4.0700707307681476e-20
63	2.2880961043451402e-11	10.211095218909447	1167.0158995632514	3.1714015997315143e-20
64	1.562894418388414e-11	10.211095218909447	1167.0158995632514	2.3271168637696863e-20
65	1.3688000421089757e-11	10.211095218909447	1155.7322559338336	1.561819592470328e-20
66	1.2177189738042364e-11	10.211095218909447	1155.7320591741914	1.224971702720604e-20
67	1.1301956070545647e-11	10.211095218909447	1155.7320591741914	9.822409108251828e-21
68	9.748689741030427e-12	10.211095218909447	1155.7320591741914	8.66243262375859e-21
69	8.554691206071308e-12	10.211095218909447	1080.9702170923028	7.093619150375866e-21
70	8.037938839676356e-12	10.211095218909447	1080.9702170923028	4.8849240192642614e-21
71	7.406936932997184e-12	10.211095218909447	1080.9702170923028	4.713392690448249e-21
72	6.773172165869744e-12	10.211095218909447	1042.9727547897019	4.20213533129268e-21
73	6.243406649793672e-12	10.211095218909447	1042.9727547897019	3.597271056751701e-21
74	5.586851949987463e-12	10.211095218909447	1042.9727547897019	3.134518987834232e-21
75	5.283616806860439e-12	10.211095218909447	1042.9727547897019	2.9325398563675936e-21
76	4.901094918691763e-12	10.211095218909447	1042.9727547897019	2.743936811636499e-21
77	4.569058015644911e-12	10.211095218909447	1042.9727547897019	2.544466700492184e-21
78	4.453910576561326e-12	10.211095218909447	1042.9727547897019	2.3850460862970336e-21
79	4.1657408720868e-12	10.211095218909447	1042.9727547897019	2.0802121146435992e-21
80	3.74418930406395e-12	10.211095218909447	1042.9727547897019	1.991759983013706e-21
81	3.3908257376624032e-12	10.211095218909447	1042.9727547897019	1.8530811797446097e-21
82	3.290474869493306e-12	10.211095218909447	1042.9727547897019	1.7917649463394436e-21
83	3.1637235674107227e-12	10.211095218909447	1042.9727547897019	1.7330103570864577e-21
84	3.1289786052264965e-12	10.211095218909447	1042.9727547897019	1.6842850232616801e-21
85	3.0306347095838655e-12	10.211095218909447	1042.9727547897019	1.6496334620737726e-21
86	2.9776843810921024e-12	10.211095218909447	1042.9727547897019	1.598982974248575e-21
87	2.937534667534806e-12	10.211095218909447	1042.9727547897019	1.5319426887951586e-21
88	2.8513479010875898e-12	10.211095218909447	1042.9727547897019	1.4986752627331792e-21
89	2.8324776447774586e-12	10.211095218909447	1042.9727547897019	1.4729814221235714e-21
90	2.794444907563085e-12	10.211095218909447	1042.9727547897019	1.4330212703767713e-21
91	2.7844334379751115e-12	10.211095218909447	1042.9727547897019	1.41032428247219e-21
92	2.7323842956709884e-12	10.211095218909447	1042.9727547897019	1.3933673503648026e-21
93	2.723249250898499e-12	10.211095218909447	1042.9727547897019	1.383821634418313e-21
94	2.6980324709672572e-12	10.211095218909447	1042.9727547897019	1.3720362730343749e-21
95	2.6861195270141593e-12	10.211095218909447	1042.9727547897019	1.3639057966360528e-21
96	2.667918174225809e-12	10.211095218909447	1041.7943172256262	1.3613687341044505e-21
97	2.6595782223049103e-12	10.211095218909447	1023.0171334222471	1.3576958091904194e-21
98	2.658962400385164e-12	10.211095218909447	1022.8558834414976	1.3557199729355899e-21
99	2.657708858251921e-12	10.211095218909447	1022.8558834414976	1.3553140066459067e-21
100	2.657708858251921e-12	10.211095218909447	987.7330016711139	1.3553140066459067e-21
0	9004.31342117059	111.39032077286245	6681.405458884156	15176.959692484435
1	3174.4464831376044	96.4059686173487	6549.002360117525	3851.4422046390964
2	1755.215407413803	85.41825020281169	6549.002360117525	1743.4582884380586
3	705.0519097379256	85.41825020281169	3824.181114574264	718.5702773479511
4	406.54677625724423	69.20091770706918	3824.181114574264	353.78535444283165
5	126.64917726083087	69.20091770706918	3824.181114574264	117.87702171633669
6	45.509439113459926	58.04608783912831	3824.181114574264	26.759402131225855
7	45.509439113459926	58.04608783912831	3824.181114574264	14.160234197629523
8	25.300678234511576	54.69752542648223	3824.181114574264	4.568416542371711
9	13.662832630964564	41.193393018149465	3824.181114574264	2.3741886438554367
10	4.468006640988736	10.884549241337066	3824.181114574264	0.5630108016054974
11	2.7966666676167224	10.884549241337066	3697.0795203065145	0.18318961799712094
12	1.2486535875462321	10.884549241337066	3697.0795203065145	0.07831371008824828
13	0.319414462993359	10.884549241337066	2875.9173052222427	0.008424730796236412
14	0.11044536938052313	10.884549241337066	2875.9173052222427	0.008424730796236412
15	0.05026896354707367	10.884549241337066	2875.9173052222427	0.0038267991381030833
16	0.010341707996110443	10.884549241337066	1896.0845823470634	0.0013055755037321792
17	0.006320733328101296	10.884549241337066	1684.2514935652746	0.00030632404889138564
18	0.000933931508523631	10.884549241337066	1684.2514935652746	0.00018747903733975187
19	0.000933931508523631	10.884549241337066	1684.2514935652746	2.0024275652871456e-05
20	0.00029498009193939606	10.884549241337066	835.9022903062834	1.872205043169756e-05
21	0.00019609950497587793	10.884549241337066	835.9022903062834	5.6696664935596436e-06
22	0.00012027877802920725	10.884549241337066	776.2783275436589	3.3935030642345022e-06
23	5.13883901725909e-05	10.884549241337066	776.2783275436589	1.8819240306744937e-06
24	2.756791334970312e-05	10.884549241337066	776.2783275436589	3.7317777090601187e-07
25	2.0807021114693448e-05	10.884549241337066	776.2783275436589	1.951048707381415e-07
26	7.083100014604768e-06	10.884549241337066	729.873769334471	3.902788918470167e-08
27	4.4907407867568066e-06	10.884549241337066	729.873769334471	1.0147744313831478e-08
28	1.342903781032256e-06	10.884549241337066	729.873769334471	7.732756490630663e-09
29	8.10043422650159e-07	10.884549241337066	729.873769334471	4.003993182589668e-09
30	4.5265728188046085e-07	10.884549241337066	729.0923696482823	1.4888141591255662e-09
31	2.329636124773998e-07	10.884549241337066	728.5625530339543	3.763123220539526e-10
32	1.4067945706457425e-07	10.884549241337066	596.0832877386877	1.2727322849052296e-10
33	4.1872825029495415e-08	10.884549241337066	541.3464120636388	5.309720038384541e-11
34	3.974933654228165e-08	10.884549241337066	529.4377608612767	2.6753713752294523e-11
35	5.84336639665336e-09	10.884549241337066	528.7968267366823	1.4093370463461827e-11
36	4.878143797239129e-09	10.360724249767514	489.49903387565513	8.253094812322764e-12
37	1.9558808264453686e-09	10.360724249767514	489.49903387565513	3.17887553597341e-12
38	1.2787857701055332e-09	10.360724249767514	488.9956166098062	1.07427843126605e-12
39	5.828529588424104e-10	10.360724249767514	488.3076195371165	7.957190734766265e-13
40	4.092966784882287e-10	10.360724249767514	488.3076195371165	3.4686023727495814e-13
41	2.798663964310464e-10	10.360724249767514	488.3076195371165	1.8538914630316015e-13
42	1.436792290458886e-10	9.558457931026442	483.1757831972768	1.1637839011996353e-13
43	9.343742814831676e-11	9.558457931026442	483.1757831972768	6.50113034794667e-14
44	6.861473722038867e-11	8.207350591584138	483.1757831972768	1.9809653115940076e-14
45	3.515428143073891e-11	8.207350591584138	483.1757831972768	1.9809653115940076e-14
46	1.6839839290572142e-11	8.207350591584138	483.1757831972768	9.904687026543643e-15
47	1.6839839290572142e-11	8.207350591584138	483.1757831972768	6.123542307547977e-15
48	1.043681862780868e-11	8.207350591584138	483.1757831972768	3.4479320840564928e-15
49	7.0480610076742985e-12	8.207350591584138	483.1757831972768	2.529834484216233e-15
50	6.7259026999800295e-12	8.207350591584138	483.1757831972768	1.996164042171543e-15
51	4.373533316079901e-12	8.207350591584138	483.1757831972768	8.50970343830747e-16
52	3.59296471655371e-12	8.207350591584138	416.4310030077611	5.125703226101911e-16
53	2.1175998161967244e-12	8.207350591584138	416.4310030077611	4.508132430020566e-16
54	2.1175998161967244e-12	8.207350591584138	416.4310030077611	3.031414949795257e-16
55	1.7148030235360075e-12	8.207350591584138	416.4310030077611	2.335503177107037e-16
56	1.2881426630097122e-12	8.207350591584138	416.4310030077611	1.3521126532800814e-16
57	9.357003494446255e-13	8.207350591584138	416.4310030077611	6.77535799476127e-17
58	7.281506218272204e-13	8.207350591584138	416.4310030077611	4.9031472314780894e-17
59	5.881726998892071e-13	8.207350591584138	416.4310030077611	2.6924521689433384e-17
60	5.670498646837273e-13	8.207350591584138	416.4310030077611	1.843234340688085e-17
61	4.901090749507822e-13	8.207350591584138	416.4310030077611	1.2036001915360099e-17
62	3.3148431699107725e-13	8.207350591584138	416.4310030077611	8.917663189826886e-18
63	2.660695050946138e-13	8.207350591584138	416.4310030077611	7.725864449366543e-18
64	1.9986453019359416e-13	8.207350591584138	416.4310030077611	5.230417055077677e-18
65	1.7211165326876618e-13	8.207350591584138	416.4310030077611	3.905697517329185e-18
66	1.5041874563751227e-13	8.207350591584138	416.4310030077611	3.1998393799535653e-18
67	1.328400793994232e-13	8.207350591584138	416.4310030077611	2.4496830032345365e-18
68	9.310164952046457e-14	8.207350591584138	416.4310030077611	2.0889203233567105e-18
69	8.046319811536415e-14	8.207350591584138	416.4310030077611	1.5139409176363644e-18
70	6.499968946462357e-14	8.207350591584138	416.4310030077611	1.5139409176363644e-18
71	5.90992573681014e-14	8.207350591584138	416.4310030077611	1.4331221173023166e-18
72	5.0412519740275496e-14	8.207350591584138	416.4310030077611	1.1489560722373256e-18
73	4.6712314274773895e-14	8.207350591584138	416.4310030077611	1.096537712537632e-18
74	4.322659022737578e-14	8.207350591584138	416.4310030077611	1.0135715367226736e-18
75	4.2010934860163037e-14	8.207350591584138	416.4310030077611	9.0087743149481e-19
76	3.946159398024929e-14	8.207350591584138	416.4310030077611	8.028431095830974e-19
77	3.8276229199351007e-14	8.207350591584138	416.4310030077611	7.136552601620829e-19
78	3.387788396837544e-14	8.207350591584138	416.4310030077611	6.513857312517881e-19
79	3.1683677245902785e-14	8.207350591584138	416.4310030077611	5.652234802971971e-19
80	3.142186371939346e-14	8.207350591584138	416.4310030077611	5.492141525282064e-19
81	3.018760953999974e-14	8.207350591584138	416.4310030077611	5.053534363037532e-19
82	2.930939864065572e-14	8.207350591584138	416.4310030077611	4.678129252677195e-19
83	2.8857384411680556e-14	8.207350591584138	416.4310030077611	4.377682194196049e-19
84	2.748145245821735e-14	8.207350591584138	416.4310030077611	4.1932589532580707e-19
85	2.6672561750409314e-14	8.207350591584138	416.4310030077611	4.081413683723836e-19
86	2.5794147403803503e-14	8.207350591584138	416.4310030077611	3.956735500589195e-19
87	2.525796141790063e-14	8.207350591584138	416.4310030077611	3.8570532436311823e-19
88	2.5169284891913088e-14	8.207350591584138	416.4310030077611	3.680795485776291e-19
89	2.3885665857608995e-14	8.207350591584138	416.4310030077611	3.680795485776291e-19
90	2.380934406375835e-14	8.207350591584138	416.4310030077611	3.5979008184920676e-19
91	2.3498417966163072e-14	8.207350591584138	416.4310030077611	3.568140879625581e-19
92	2.3305686424024138e-14	8.207350591584138	416.4310030077611	3.5118541589912646e-19
93	2.3174560964300418e-14	8.207350591584138	416.4310030077611	3.474855375600585e-19
94	2.3086752922441597e-14	8.207350591584138	398.84359868037603	3.4597201635504097e-19
95	2.2959440839046388e-14	8.207350591584138	385.15007422972724	3.450162788925347e-19
96	2.28560010326877e-14	8.207350591584138	385.15007422972724	3.435802727572299e-19
97	2.2790830160200543e-14	8.207350591584138	363.8693748740336	3.433128026478794e-19
98	2.278691491252359e-14	8.207350591584138	327.4800268911265	3.4302922644594837e-19
99	2.2785117114546048e-14	8.207350591584138	327.4800268911265	3.429427403611853e-19
100	2.2785117114546048e-14	8.207350591584138	327.4800268911265	3.429427403611853e-19
0	12294.30548127566	92.25605648085107	17543.817358092463	11933.903281298963
1	3837.737533051436	92.25605648085107	9885.101316449105	3199.894890504138
2	1872.4355434101803	92.25605648085107	9795.427501243501	1218.9584847584078
3	1316.1857372565428	78.42956397086171	9795.427501243501	335.2676194502109
4	442.5500977418721	78.42956397086171	9438.70258768173	163.63126954739397
5	245.99080729460943	78.42956397086171	9438.70258768173	86.68968246435374
6	160.99605487756958	78.42956397086171	9438.70258768173	33.0953114921513
7	75.0478684386268	65.84158606291733	6930.522481979746	9.239917511096696
8	47.75883682787291	62.002111703202765	5331.794106940934	2.981963537826494
9	26.61777088736421	49.938916572260965	2885.927202924779	1.683284443430855
10	7.883693377341306	49.938916572260965	2885.927202924779	0.33525688372725526
11	1.9758971812867132	49.938916572260965	1892.5480132604957	0.17015733392253632
12	1.2148391362063127	49.938916572260965	1892.5480132604957	0.08767803027245065
13	0.5522146795696535	49.938916572260965	1892.5480132604957	0.021931584072499163
14	0.36350935095586134	49.938916572260965	1610.4736935200453	0.008437656933813695
15	0.1451887664028243	49.938916572260965	1353.2807548889818	0.0015279338609384219
16	0.05454399701552241	49.938916572260965	1080.7700605070568	0.0005821335201439045
17	0.023244874108102876	49.938916572260965	1080.7700605070568	9.610732571824627e-05
18	0.014156563214004405	48.7225725637236	1044.1087060674195	8.803712547295886e-05
19	0.0027428388071926097	48.7225725637236	1044.1087060674195	3.8998660739470985e-05
20	0.0012855794304053913	48.7225725637236	1041.113153296752	5.274254112679244e-06
21	0.000904954233311206	42.831165421314594	1041.113153296752	4.159198020102851e-06
22	0.0005405361189045985	37.04844020854649	1041.113153296752	2.0651803349191758e-06
23	0.0002982902764138986	37.04844020854649	1041.113153296752	5.976592921076395e-07
24	0.0001079696835803104	37.04844020854649	1041.113153296752	4.970135394107846e-07
25	4.859127131258869e-05	37.04844020854649	1041.113153296752	1.463837340324828e-07
26	4.280804547470105e-05	37.04844020854649	1030.7524917822395	6.6636032079136e-08
27	2.121688135796279e-05	37.04844020854649	1030.7524917822395	3.079251698245198e-08
28	1.0671494859899567e-05	37.04844020854649	1030.7524917822395	6.45230338036829e-09
29	4.094875176710441e-06	37.04844020854649	1030.7524917822395	2.9706168442181114e-09
30	2.0959634302426225e-06	37.04844020854649	1030.7524917822395	1.730763691931771e-09
31	1.2633563359604023e-06	37.04844020854649	1003.5195723939751	5.575405951645985e-10
32	6.764697868249046e-07	37.04844020854649	1003.5195723939751	2.7830706610682174e-10
33	4.0819338573757025e-07	37.04844020854649	1003.5195723939751	1.3441620002061475e-10
34	2.608776361993472e-07	37.04844020854649	951.2198421308196	4.4801606185014065e-11
35	2.1221920990676472e-07	37.04844020854649	951.2198421308196	2.609090064553068e-11
36	9.12625637214043e-08	37.04844020854649	950.5632428489553	1.3577824536091395e-11
37	5.1834334216443997e-08	37.04844020854649	950.5632428489553	5.89293121985572e-12
38	2.5466827118627097e-08	37.04844020854649	950.5632428489553	2.4798366673790503e-12
39	2.4163250819663638e-08	37.04844020854649	950.5632428489553	1.7010140774302883e-12
40	1.6126620577864472e-08	37.04844020854649	937.8938260470497	1.1091928932680814e-12
41	7.814603562619788e-09	37.04844020854649	937.3422993532517	4.184130630190207e-13
42	2.4830686619142304e-09	37.04844020854649	922.5924171921437	9.476005219691333e-14
43	2.0852219797665846e-09	37.04844020854649	920.0508668949183	4.4416791503295257e-14
44	1.3002746681930713e-09	37.04844020854649	919.4940130149305	2.2423773043359452e-14
45	9.147348904694307e-10	37.04844020854649	919.4940130149305	1.0622042209256639e-14
46	7.524768663397511e-10	37.04844020854649	712.1032941024641	5.751282358438648e-15
47	3.8204364371347866e-10	37.04844020854649	712.1032941024641	2.8250856022830853e-15
48	2.8311829750145446e-10	37.04844020854649	710.5886740487415	1.969424303343245e-15
49	1.4285482065963742e-10	36.991922774741674	653.7970361841321	5.355776497989511e-16
50	9.560341223708068e-11	36.991922774741674	653.7970361841321	3.8344796892111835e-16
51	5.5860679395472704e-11	36.991922774741674	653.7809815892451	2.0933798035089237e-16
52	2.7485184510778098e-11	36.991922774741674	653.7809815892451	1.051932167542521e-16
53	2.1790824682083088e-11	36.991922774741674	555.3118844662285	6.342856558559432e-17
54	1.3253289295484912e-11	36.991922774741674	535.8393190992451	3.8815761921685664e-17
55	1.0971045945088058e-11	36.991922774741674	534.9648399064902	2.6191848786779305e-17
56	7.485424378557498e-12	36.991922774741674	534.9648399064902	8.924454084865995e-18
57	5.6532936254565214e-12	36.991922774741674	534.9648399064902	8.924454084865995e-18
58	3.571059578879237e-12	36.991922774741674	534.9648399064902	6.654298501025369e-18
59	2.784438818371988e-12	36.991922774741674	534.9648399064902	4.5334306370297844e-18
60	2.1571658205583953e-12	36.991922774741674	534.9648399064902	3.5791413115721875e-18
61	1.3576864982265763e-12	36.991922774741674	534.9648399064902	2.5274395492998158e-18
62	1.1845585496699322e-12	36.991922774741674	534.9648399064902	2.1114087963656057e-18
63	8.20151431680516e-13	36.991922774741674	534.9648399064902	1.5512552405283124e-18
64	7.43112617677181e-13	29.865923953925925	534.9648399064902	1.1542351668421912e-18
65	5.744709226457441e-13	29.865923953925925	534.9648399064902	9.82813973427166e-19
66	4.406817329379164e-13	29.865923953925925	534.9648399064902	7.9339826674562425e-19
67	3.4721999253750827e-13	29.865923953925925	534.9648399064902	5.828094007259053e-19
68	3.1297398043982905e-13	29.865923953925925	534.9648399064902	5.2149542719125e-19
69	2.50499670254734e-13	29.865923953925925	534.9648399064902	4.367588100208566e-19
70	2.2922016703599625e-13	27.424053117871182	534.9648399064902	3.5181714299265066e-19
71	1.9834402342100146e-13	27.424053117871182	534.9648399064902	3.265976675552961e-19
72	1.7188275871164457e-13	27.424053117871182	534.9648399064902	2.9027995422405315e-19
73	1.607928584302566e-13	27.424053117871182	534.9648399064902	2.206762913243395e-19
74	1.4023727644607691e-13	27.424053117871182	534.9648399064902	2.0293940432777648e-19
75	1.1058445444288701e-13	24.81635581094472	534.9648399064902	1.660817586136025e-19
76	1.0572044072274892e-13	24.81635581094472	523.0506979522261	1.5725402866338107e-19
77	9.335164161283568e-14	24.81635581094472	523.0506979522261	1.4702983608936613e-19
78	8.993082399413186e-14	24.81635581094472	523.0506979522261	1.33759248672757e-19
79	8.103613482078776e-14	24.81635581094472	523.0506979522261	1.31091874954517e-19
80	7.583744736857898e-14	24.81635581094472	523.0506979522261	1.1469804307886597e-19
81	7.568347168357796e-14	24.81635581094472	523.0506979522261	1.089514795157845e-19
82	7.180116859181165e-14	24.81635581094472	523.0506979522261	1.0365867875062838e-19
83	7.131495189358456e-14	24.81635581094472	523.0506979522261	9.903106412630868e-20
84	6.959969400574563e-14	24.81635581094472	523.0506979522261	9.360183476708892e-20
85	6.5951263590226e-14	24.81635581094472	523.0506979522261	8.661551826206911e-20
86	6.344282793902652e-14	24.81635581094472	523.0506979522261	8.487465129698808e-20
87	6.202539014546932e-14	24.81635581094472	523.0506979522261	8.218999554078664e-20
88	6.118917402864185e-14	24.81635581094472	523.0506979522261	7.945013436375789e-20
89	6.025750324803596e-14	24.81635581094472	523.0506979522261	7.742229975468785e-20
90	5.98981192772793e-14	24.81635581094472	523.0506979522261	7.60579425916189e-20
91	5.891505477758641e-14	24.81635581094472	523.0506979522261	7.517802626940259e-20
92	5.872404805847366e-14	24.81635581094472	509.73843150814537	7.327391667177507e-20
93	5.820150259648775e-14	24.81635581094472	509.73843150814537	7.296673022140775e-20
94	5.781966048460703e-14	24.81635581094472	509.73843150814537	7.213600170210407e-20
95	5.7373795167491e-14	24.81635581094472	466.6520203771097	7.18970800717885e-20
96	5.709853390754905e-14	23.52906179298836	466.6520203771097	7.146158999992598e-20
97	5.706679584437399e-14	23.52906179298836	466.64971175788384	7.142517630109044e-20
98	5.701349701420702e-14	23.52906179298836	466.3872998390333	7.132612422889221e-20
99	5.697756377069869e-14	23.52906179298836	466.3872998390333	7.130860551701775e-20
100	5.697756377069869e-14	23.52906179298836	466.3872998390333	7.130860551701775e-20
0	10263.148842044073	71.78321983798493	11923.31484096558	12294.391302785754
1	5932.146694966722	71.78321983798493	9519.802154632405	4542.114197340593
2	3367.934423929936	71.78321983798493	9519.802154632405	1025.8351545512148
3	592.1282072830758	54.52001976420183	9519.802154632405	310.40370576711797
4	287.9251508861664	54.52001976420183	8526.773847648801	72.74013921714575
5	128.2849410901268	54.52001976420183	6839.502076583933	41.10864472847296
6	125.57556924951628	45.59022863732912	6788.948015753765	32.55669119647662
7	40.20311607671584	45.59022863732912	4816.284655110444	14.6386709873666
8	32.34420022806251	45.59022863732912	4705.958242361207	2.361311194158594
9	5.040424363744989	45.59022863732912	3880.82448666446	0.3518827310866662
10	5.040424363744989	40.04025620500742	3880.82448666446	0.20425791604421334
11	1.4028230914660775	22.518162557940194	3880.82448666446	0.09085209428309626
12	1.0270441843791158	22.518162557940194	3880.82448666446	0.030175478330461417
13	0.5124800570020359	22.518162557940194	3651.5340406169994	0.012770571375394403
14	0.2957606641207972	22.518162557940194	2626.177343360482	0.006497454661985057
15	0.16612398843825402	15.824861796328893	2626.177343360482	0.0036696195701347045
16	0.045340540681733016	15.824861796328893	2626.177343360482	0.002136531576290788
17	0.03513435296421244	15.824861796328893	2626.177343360482	0.0006056294773639529
18	0.013584684620891727	15.824861796328893	2576.7352093852296	0.00012180771331406373
19	0.004559288362976425	13.141019744018285	2002.0299234050367	8.870908845907283e-06
20	0.003810906954239344	13.141019744018285	2000.4938763193834	7.137666339169063e-06
21	0.0015957397638183405	13.141019744018285	2000.4938763193834	2.209027817336832e-06
22	0.000694436139364507	13.141019744018285	2000.4938763193834	8.149204678237154e-07
23	0.0005213684354784932	13.141019744018285	2000.4938763193834	2.8511389863497353e-07
24	0.00019185522831009538	13.141019744018285	2000.4938763193834	1.2949146534587418e-07
25	0.0001514983520906367	13.141019744018285	1739.1566910674483	6.247659745508366e-08
26	8.445153796142357e-05	13.141019744018285	1739.1566910674483	4.940290579406635e-09
27	6.809109425026278e-05	13.141019744018285	1725.283176793881	4.940290579406635e-09
28	2.9491423006217642e-05	13.141019744018285	1725.283176793881	5.401085277300776e-10
29	2.1077554396004044e-05	13.141019744018285	1725.283176793881	1.2924288720349186e-10
30	7.342562618711391e-06	13.141019744018285	1681.0292631437237	7.891371012215059e-11
31	3.3588358565958957e-06	13.141019744018285	1557.9292618669056	3.1377533653852324e-11
32	8.36682658471337e-07	13.141019744018285	1537.7941309889748	7.49936084812794e-12
33	5.312933255703577e-07	13.141019744018285	1537.7941309889748	3.4782567702625528e-12
34	5.069182279950742e-08	13.141019744018285	1530.2873184984765	1.4833443200743585e-12
35	5.069182279950742e-08	13.141019744018285	1530.2873184984765	5.512038828197285e-13
36	1.889362242917717e-08	13.141019744018285	1480.4738822650647	3.471885128815933e-13
37	8.28950484172511e-09	13.141019744018285	1305.1971077715189	1.1933991090306883e-13
38	1.4561769384461775e-09	13.141019744018285	1305.1971077715189	6.074477033268327e-14
39	1.0237327853287845e-09	13.141019744018285	1305.1971077715189	3.6522629470369667e-14
40	6.330919037485652e-10	13.141019744018285	1305.1970968449145	1.0009312065527451e-14
41	3.6443357625608297e-10	13.141019744018285	1209.3778926634873	6.153712844211934e-15
42	1.542388830742829e-10	13.141019744018285	1209.3778926634873	3.245877132741408e-15
43	1.4317629247299353e-10	13.141019744018285	1119.4851698806967	1.6632373200576774e-15
44	6.166617501702741e-11	13.141019744018285	1119.4851698806967	8.469145331095534e-16
45	3.2048808819941734e-11	13.141019744018285	1119.4851698806967	2.7349898600484194e-16
46	2.834760458970549e-11	13.141019744018285	1119.4851698806967	1.929608999941699e-16
47	1.790383925421113e-11	13.141019744018285	1119.0410136884293	1.6052112700618144e-16
48	6.3667563321369035e-12	13.141019744018285	1119.0410136884293	1.095886559096201e-16
49	5.565994431363269e-12	13.141019744018285	1024.4162513589517	4.2138777297337674e-17
50	4.5896563831685766e-12	13.141019744018285	1024.4162513589517	3.3898828128360296e-17
51	2.437620479052129e-12	13.141019744018285	1015.5564634965574	1.7063004641904735e-17
52	1.889896919089695e-12	13.141019744018285	1015.5564634965574	1.1604507142792922e-17
53	1.6303191763481444e-12	13.141019744018285	1015.5564634965574	6.76341363570027e-18
54	1.006164708098335e-12	13.141019744018285	1015.5564634965574	4.5072715411585634e-18
55	7.621658287258729e-13	13.141019744018285	1015.5564634965574	3.201477375853095e-18
56	6.096849670240982e-13	12.613680105962016	913.2125565323887	1.7802156768636296e-18
57	5.168280680569402e-13	12.613680105962016	913.2125565323887	1.1470969896065526e-18
58	3.8452958196137693e-13	12.613680105962016	913.2125565323887	8.542380289139219e-19
59	2.9196418666568717e-13	12.613680105962016	833.3077121448995	5.7297034460471725e-19
60	2.460930681167362e-13	12.613680105962016	822.248903784998	4.516512018563399e-19
61	1.688940421615273e-13	12.613680105962016	822.248903784998	2.757152227567941e-19
62	1.379008016246619e-13	12.613680105962016	752.1446771712187	2.264852487681838e-19
63	1.1707404574620145e-13	12.613680105962016	752.1446771712187	1.3296502639372237e-19
64	1.1072970882828872e-13	12.613680105962016	752.1446771712187	1.3045556556241589e-19
65	8.497729443696294e-14	12.613680105962016	752.1446771712187	1.0914294780719914e-19
66	7.639899829287878e-14	12.613680105962016	752.1446771712187	8.991561877822218e-20
67	5.6427774020006215e-14	12.613680105962016	752.1446771712187	7.058412373201682e-20
68	5.3360755929508004e-14	12.613680105962016	752.1446771712187	5.635598602113969e-20
69	4.263334776187709e-14	12.613680105962016	752.1446771712187	4.579736422555295e-20
70	3.98790475448677e-14	12.613680105962016	752.1446771712187	3.546608870079711e-20
71	3.766660967735042e-14	9.955645403634737	752.1446771712187	2.5118303510228483e-20
72	3.3749244562459326e-14	9.955645403634737	721.335353069991	1.871719854150784e-20
73	2.932533358645153e-14	9.955645403634737	721.335353069991	1.871719854150784e-20
74	2.66170172891726e-14	9.955645403634737	721.335353069991	1.6367624615855936e-20
75	2.3573323415419342e-14	9.955645403634737	721.335353069991	1.5473003334302776e-20
76	1.9551219741699617e-14	9.955645403634737	721.335353069991	1.4122552083376466e-20
77	1.8701630940228998e-14	9.955645403634737	721.335353069991	1.2994883860849852e-20
78	1.6057712241418222e-14	9.955645403634737	721.335353069991	1.2431575560847494e-20
79	1.5442705963080944e-14	9.955645403634737	721.335353069991	1.1094425536778277e-20
80	1.465203519036435e-14	6.438222193359626	721.335353069991	1.0525059361153998e-20
81	1.384634512956409e-14	6.438222193359626	721.335353069991	9.557643375656133e-21
82	1.3619215862864848e-14	6.438222193359626	721.335353069991	9.170066658422761e-21
83	1.2884747299463447e-14	6.438222193359626	721.335353069991	8.761977735795633e-21
84	1.1594294292951775e-14	6.438222193359626	721.335353069991	8.545478419919686e-21
85	1.1303089631817735e-14	6.438222193359626	721.335353069991	8.309924617694482e-21
86	1.0954419596855665e-14	6.438222193359626	721.335353069991	8.013689627146008e-21
87	1.0530050080975923e-14	6.438222193359626	721.335353069991	7.762743293398863e-21
88	1.0456327863686333e-14	6.438222193359626	721.335353069991	7.51056662424993e-21
89	1.0265931642615297e-14	6.438222193359626	721.335353069991	7.312818082523377e-21
90	1.0067772208506239e-14	6.438222193359626	721.335353069991	7.114837189076888e-21
91	9.971856650739107e-15	6.438222193359626	677.5188685225413	6.993848598676515e-21
92	9.893580685410172e-15	6.438222193359626	677.5188685225413	6.903542844119472e-21
93	9.75429931716186e-15	6.438222193359626	677.5188685225413	6.810572164564853e-21
94	9.752248235745706e-15	6.438222193359626	677.5188685225413	6.771832643351709e-21
95	9.706936202387546e-15	6.438222193359626	677.5188685225413	6.715435841165876e-21
96	9.696601416601911e-15	6.438222193359626	677.5188685225413	6.703302716472457e-21
97	9.673012635739132e-15	6.438222193359626	677.5188685225413	6.689588515016121e-21
98	9.658693088492183e-15	6.438222193359626	677.5188685225413	6.680578979767967e-21
99	9.658693088492183e-15	6.438222193359626	677.5188685225413	6.678705507521038e-21
100	9.658693088492183e-15	6.438222193359626	633.6922574939022	6.678705507521038e-21
0	14157.022543618994	91.70640005586374	14191.479638631085	14123.170119383503
1	4276.63934480543	91.70640005586374	10719.11387893078	3445.444430770397
2	2897.64266384543	79.29994561262309	10719.11387893078	2388.1353519336762
3	738.0185094277603	63.216550123995795	8260.048349612858	825.5885493768455
4	538.7026444478317	63.216550123995795	8260.048349612858	164.43608505980873
5	292.4055780822303	63.216550123995795	8260.048349612858	90.68375455738075
6	142.37959766279644	63.216550123995795	8063.623026784502	38.29819678632529
7	115.56116354950419	63.216550123995795	8063.623026784502	4.301841422510089
8	47.194315066927366	62.491797723772585	3489.8504102387883	3.1057388354542366
9	16.23456780191629	35.48137407134913	3489.8504102387883	1.0154184648787388
10	11.265934028541258	31.853487204014847	3489.8504102387883	0.5739187007156323
11	3.3741066567416094	31.853487204014847	3013.64548838902	0.1709641252864241
12	2.966419783086496	31.853487204014847	3013.64548838902	0.04626262461218403
13	1.2067134856228368	18.992274648078624	2867.7257010439776	0.029707027045650897
14	0.6448834876076486	18.992274648078624	2542.2635942495453	0.008932869621637692
15	0.1285647416071099	18.992274648078624	1601.1829459318885	0.0031941673349665514
16	0.04567599636351573	18.992274648078624	1601.1829459318885	0.0017445815635224197
17	0.021648635739699464	18.992274648078624	1407.9825106204185	0.00038345735694730453
18	0.012975786598036419	17.78833223145058	1407.9825106204185	0.00015580321340460978
19	0.006168680676451672	13.891243936832929	1404.5650440129796	7.129238322611823e-05
20	0.0035340103852071598	12.610321377692497	1404.5650440129796	4.2410558576042254e-05
21	0.0019487421600566238	12.610321377692497	1321.1350990380358	1.3319296455383404e-05
22	0.0009980959391591795	5.157414474619357	1321.1350990380358	4.887709047550686e-06
23	0.0005609150874009962	5.157414474619357	1321.1350990380358	3.562243874584841e-07
24	0.0002666999165096112	5.157414474619357	1321.1350990380358	1.0860937313768896e-07
25	0.00022917826035742704	5.157414474619357	1321.1350990380358	2.990348879571722e-08
26	6.789507120426705e-05	5.157414474619357	1321.1350990380358	2.1543918482750984e-08
27	9.62139779008756e-06	5.157414474619357	1320.8999858963607	9.398113324257529e-09
28	9.62139779008756e-06	5.157414474619357	1311.4709753491882	3.806723104603272e-09
29	5.560921666135453e-06	5.157414474619357	1215.2110337078227	1.7583460279679441e-09
30	1.098579137979467e-06	5.157414474619357	1215.2110337078227	8.8573643709651e-10
31	1.2787404185532454e-07	5.157414474619357	1215.2110337078227	3.572280809389723e-10
32	9.660795713148534e-08	5.157414474619357	1215.2110337078227	1.213151626965262e-10
33	3.675085933656635e-08	5.157414474619357	1215.2110337078227	6.832868260958373e-11
34	1.3643520690012146e-08	5.157414474619357	1215.2110337078227	3.095412077184153e-11
35	1.2260479234147742e-08	5.157414474619357	1215.2110337078227	1.1505705752221324e-11
36	6.1423246350069285e-09	5.157414474619357	1215.2110337078227	7.360120494547341e-12
37	2.8748193760902596e-09	5.157414474619357	1209.6347207945837	3.131510856929412e-12
38	2.013105912796011e-09	5.157414474619357	1153.0942198252287	1.471138125302326e-12
39	1.1555404145339216e-09	5.157414474619357	1153.0942198252287	9.46475268032665e-13
40	7.577363416695699e-10	5.157414474619357	1029.7666012505874	3.265985166005736e-13
41	6.252847087398421e-10	5.157414474619357	1029.7666012505874	1.5208456217873215e-13
42	4.519797793992313e-10	5.157414474619357	1029.7666012505874	7.220814661649583e-14
43	3.2703994082038215e-10	5.157414474619357	1029.7666012505874	3.7243035050134506e-14
44	1.9746202959625943e-10	5.157414474619357	1025.7744666055632	1.73239751758381e-14
45	1.491047398691432e-10	5.157414474619357	1012.5942835222082	3.4891803389645502e-15
46	8.32747141150074e-11	5.157414474619357	1012.5671908005169	2.6269941028370366e-15
47	6.148562506860853e-11	5.157414474619357	979.7657703170736	1.3100653162225714e-15
48	3.413046932837225e-11	5.157414474619357	957.9415736939474	4.559053799512566e-16
49	2.3868423505625e-11	5.157414474619357	957.9413401255437	3.5915469641724164e-16
50	1.6709827920565045e-11	5.157414474619357	957.9413401255437	2.2999574859136694e-16
51	1.136102879145346e-11	5.157414474619357	957.9413401255437	1.4089927111078983e-16
52	8.780974693189213e-12	5.157414474619357	957.9413401255437	9.204847243312008e-17
53	4.542865101882533e-12	5.157414474619357	957.9413401255437	2.1323689357050926e-17
54	3.765442153983675e-12	5.157414474619357	957.9413401255437	2.1323689357050926e-17
55	2.447090101366185e-12	5.157414474619357	957.9413401255437	1.3464173765352105e-17
56	1.1792072394617354e-12	5.157414474619357	957.9413401255437	9.15426561614166e-18
57	1.1792072394617354e-12	5.157414474619357	957.9413401255437	6.476140515127797e-18
58	8.614947975999524e-13	5.157414474619357	950.0213952367856	4.0744164241119346e-18
59	7.089405327395511e-13	5.157414474619357	950.0213952367856	1.858813587196318e-18
60	5.396758541479176e-13	5.157414474619357	903.8722811247619	1.7033052690939065e-18
61	5.240350248296289e-13	5.157414474619357	903.8722811247619	1.0805224743918638e-18
62	4.017144906616538e-13	5.157414474619357	903.8722811247619	8.767975999977283e-19
63	3.239151692228112e-13	5.157414474619357	882.9527421901405	6.093088863132644e-19
64	2.3322473013607326e-13	5.157414474619357	774.0042684561502	4.98016906237477e-19
65	2.1223039303715534e-13	5.157414474619357	739.4701321836601	3.6786404252095276e-19
66	1.4247857563154513e-13	5.157414474619357	739.4701321836601	2.9670069733011137e-19
67	1.3203616737100593e-13	5.157414474619357	739.4701321836601	2.5344022287396475e-19
68	1.1936958660948344e-13	5.157414474619357	739.4701321836601	2.0988178736845605e-19
69	8.365770108422674e-14	5.157414474619357	739.4701321836601	1.848686088795961e-19
70	6.920643847960071e-14	5.157414474619357	735.670708834573	1.5021113067807006e-19
71	6.749191434056667e-14	5.157414474619357	721.2180179230133	1.2709537558325236e-19
72	6.43884219552974e-14	5.157414474619357	721.2180179230133	1.1342161237486597e-19
73	5.688988105523161e-14	5.157414474619357	721.2180179230133	9.714963514791086e-20
74	5.0532839107739625e-14	5.157414474619357	721.2180179230133	8.338673593018469e-20
75	4.3657386344817644e-14	5.157414474619357	709.0574869705696	6.840367514577766e-20
76	3.9804752773786304e-14	5.157414474619357	709.0574869705696	6.20196384752236e-20
77	3.2817515925137786e-14	5.157414474619357	709.0574869705696	5.411340096328227e-20
78	3.164847375329657e-14	5.157414474619357	709.0574869705696	5.1478903923502604e-20
79	2.941744349727595e-14	5.157414474619357	709.0574869705696	4.7822434001434185e-20
80	2.7435319162993735e-14	5.157414474619357	709.0574869705696	4.4402141062355364e-20
81	2.3514553953363925e-14	5.157414474619357	702.7814984934681	4.162200121662449e-20
82	2.3514553953363925e-14	5.157414474619357	688.0461934904164	3.9534372573624897e-20
83	2.279096446904991e-14	5.157414474619357	688.0461934904164	3.738462196184968e-20
84	2.2469388833249033e-14	5.157414474619357	682.6703275626068	3.552212673636444e-20
85	2.18215031608189e-14	5.157414474619357	682.6703275626068	3.3269352453458946e-20
86	2.1335296450459726e-14	5.157414474619357	682.6703275626068	3.1894816701888874e-20
87	2.0553325748518514e-14	5.157414474619357	682.6703275626068	3.0790592622042926e-20
88	1.9477787443835205e-14	5.157414474619357	676.4737250676271	3.0525265872660524e-20
89	1.9323120543329034e-14	5.157414474619357	676.4737250676271	2.978124794470002e-20
90	1.9001640943322634e-14	5.157414474619357	676.4737250676271	2.944196001645324e-20
91	1.8538357612636367e-14	5.157414474619357	676.4737250676271	2.8871909579553455e-20
92	1.8480421686228783e-14	5.157414474619357	402.92059709604314	2.864103171094666e-20
93	1.841349018286047e-14	5.157414474619357	372.16660133833204	2.837256099508626e-20
94	1.8292900538036767e-14	5.157414474619357	372.16660133833204	2.8130605426784e-20
95	1.82485420530442e-14	5.157414474619357	372.16660133833204	2.803821007644315e-20
96	1.8171952107775378e-14	5.157414474619357	372.16660133833204	2.798477188336115e-20
97	1.816515997979244e-14	5.157414474619357	372.16660133833204	2.794123130706613e-20
98	1.8148698920575308e-14	5.157414474619357	356.125608016401	2.791900087985585e-20
99	1.8141801119132366e-14	5.157414474619357	356.125608016401	2.790880271532979e-20
100	1.814177346563691e-14	5.157414474619357	356.125608016401	2.790880271532979e-20
0	13131.412997609761	106.81016145831883	13484.48815745945	11716.368535293366
1	3505.767800538385	106.81016145831883	8257.165714458757	3046.253975292341
2	2117.506007151327	94.21550358947081	8257.165714458757	1109.748598765149
3	1489.2781400420372	88.88728810185575	7826.812254227272	360.95753527626624
4	453.18235445124105	74.5801165456371	6976.4525999575235	248.52853855286438
5	267.9010736072272	74.5801165456371	6976.4525999575235	125.50990579302402
6	70.86075424250576	30.44957709804245	6976.4525999575235	56.54223909920261
7	43.79761852132553	30.44957709804245	5566.607542804799	25.17858648014891
8	5.787217509543731	27.296342760195056	5566.607542804799	4.412364366847215
9	4.250229315711506	27.296342760195056	3215.6049635371237	0.6454541312120785
10	2.0085089159132434	27.296342760195056	3215.6049635371237	0.4388940455750354
11	1.0021028285935636	27.296342760195056	2917.1422344722873	0.20986585426604312
12	0.32092912823878406	27.296342760195056	2917.1422344722873	0.07616974819181394
13	0.18585280202487447	27.296342760195056	2780.329473135792	0.01687735583448287
14	0.08151088414633163	27.296342760195056	2780.329473135792	0.00813870720581458
15	0.0071541341492664815	27.296342760195056	2780.329473135792	0.004468376548300358
16	0.005090213003259635	23.84832990670908	2504.7500489578188	0.0016507092702470745
17	0.003016746965110937	23.84832990670908	2504.7500489578188	0.0003307500912912784
18	0.0015619513521475438	18.030195649588933	2421.231217963044	0.00015896089134891705
19	0.0009212891804166164	12.906249676307965	2421.231217963044	7.341218079013993e-05
20	0.0004169333591148626	12.906249676307965	2421.231217963044	4.0091712314398187e-05
21	0.00027525383552378497	12.906249676307965	2421.231217963044	6.356723018318771e-06
22	0.00012441223942287032	12.906249676307965	2201.6885538256915	2.18528087363928e-06
23	7.250511913278098e-05	12.906249676307965	2201.6885538256915	1.4164855395968784e-06
24	3.8357764282621036e-05	12.906249676307965	2201.6885538256915	5.187848720016005e-07
25	1.5421319659954753e-05	12.906249676307965	2201.6885538256915	3.4704949822695904e-07
26	7.438722049465393e-06	12.906249676307965	2201.6885538256915	7.561279454003375e-08
27	3.7898683171680175e-06	12.906249676307965	2201.6885538256915	7.143242396860553e-08
28	1.3983397701391991e-06	12.906249676307965	2201.6885538256915	3.00680682857968e-08
29	1.1279987308282916e-06	12.906249676307965	1824.1862712741004	7.938450519267868e-09
30	5.29502011804726e-07	12.906249676307965	1803.8337588476197	2.2784298297696288e-09
31	3.579234949556968e-07	12.906249676307965	1803.8337588476197	5.849126121683762e-10
32	1.7394759781254307e-07	12.906249676307965	1803.8292733902276	3.357032518176134e-10
33	5.0098028158006676e-08	12.906249676307965	1433.2623705653461	1.4919839214117754e-10
34	1.7311743673062386e-08	12.906249676307965	1426.5544356579626	4.087232345618096e-11
35	7.708015642273047e-09	12.906249676307965	1370.527623661463	3.11777165718198e-11
36	4.8453618687339105e-09	9.906362860270132	1370.527623661463	1.563329062645519e-11
37	2.5321860271895646e-09	9.906362860270132	1370.527623661463	7.133529598107879e-12
38	1.381928233403588e-09	9.906362860270132	1370.527623661463	3.175360533440297e-12
39	6.137515769370421e-10	9.906362860270132	1370.527623661463	2.602992480395907e-12
40	6.137515769370421e-10	9.906362860270132	1370.527623661463	1.4754158320428322e-12
41	3.642433213147377e-10	9.906362860270132	1370.527623661463	8.023749352169516e-13
42	2.0900363408555092e-10	9.906362860270132	1370.527623661463	3.603101970281443e-13
43	1.180882790467087e-10	9.906362860270132	1370.527623661463	1.6349764628460235e-13
44	6.950382499051034e-11	9.906362860270132	1370.527623661463	8.408286076264467e-14
45	5.099062423675167e-11	9.906362860270132	1370.527623661463	5.142313611170831e-14
46	3.941935739452497e-11	9.906362860270132	1370.527623661463	3.05553359112851e-14
47	2.595678508878015e-11	9.906362860270132	1365.898613024675	1.7497803356610532e-14
48	1.5499748052916645e-11	8.584692790133154	1347.5635799924996	1.0791268247372723e-14
49	1.1824243335875795e-11	8.584692790133154	1347.5635799924996	8.570070674766326e-15
50	1.0108761608743497e-11	8.584692790133154	1333.6895955190498	3.1250270486982588e-15
51	6.457476794764888e-12	8.584692790133154	1333.1233225222209	2.3859947145257237e-15
52	6.25113083035061e-12	8.584692790133154	1333.1233225222209	1.4848503889177215e-15
53	4.5790672890327926e-12	8.584692790133154	1333.1233225222209	1.062447064184491e-15
54	3.926149079091748e-12	8.584692790133154	1333.1233225222209	6.474568464055002e-16
55	3.3771131817312325e-12	8.584692790133154	1333.1233225222209	3.9745604745542864e-16
56	2.6092873698976997e-12	8.584692790133154	1020.504915324998	2.651735166126873e-16
57	2.4668536861169046e-12	8.584692790133154	1020.504915324998	1.0260941697258994e-16
58	1.6656835978517945e-12	8.584692790133154	1020.504915324998	8.116812912967782e-17
59	1.4112444166746645e-12	8.584692790133154	1020.504915324998	5.216759514087948e-17
60	1.1316520413539073e-12	8.584692790133154	1020.504915324998	3.447923530725248e-17
61	8.979546037224657e-13	8.584692790133154	1020.504915324998	2.1136850655621047e-17
62	7.106068900354069e-13	8.584692790133154	1020.504915324998	1.8846369482453808e-17
63	6.414427090457387e-13	8.584692790133154	1020.504915324998	1.2400917560629347e-17
64	5.405853079768374e-13	8.584692790133154	1020.504915324998	8.620167995542665e-18
65	4.777488259315948e-13	8.584692790133154	1020.504915324998	6.836471192620117e-18
66	3.90552151831531e-13	8.584692790133154	1020.504915324998	5.663310606765627e-18
67	3.6702924849318775e-13	8.584692790133154	933.418769315867	4.4956277290408934e-18
68	3.350135184067321e-13	8.584692790133154	933.418769315867	3.9649991190749e-18
69	2.824007214374454e-13	8.584692790133154	933.418769315867	3.3722313304767066e-18
70	2.6054441250370297e-13	8.584692790133154	933.418769315867	2.5594314207325708e-18
71	2.471412950978771e-13	8.584692790133154	933.418769315867	2.2012026790035625e-18
72	2.261755487447001e-13	8.584692790133154	854.1713267532356	1.9912056652360038e-18
73	2.21845357448231e-13	8.584692790133154	854.1713267532356	1.7918023679186512e-18
74	1.935577293880211e-13	8.584692790133154	854.1713267532356	1.5053601380015755e-18
75	1.7534413424924156e-13	8.584692790133154	854.1713267532356	1.2263163618118832e-18
76	1.699566604975747e-13	8.584692790133154	854.1713267532356	1.0326084892084039e-18
77	1.3090791843977292e-13	8.584692790133154	826.4565926521923	8.374528295893996e-19
78	1.2727411717832061e-13	8.584692790133154	826.4552796260787	6.881301681346033e-19
79	1.0794127060180001e-13	8.584692790133154	808.3324964831644	6.570679277991375e-19
80	1.0794127060180001e-13	8.584692790133154	766.6448640068556	6.048880416558661e-19
81	9.59081034218536e-14	8.584692790133154	714.0559993208054	5.764348023219552e-19
82	9.41545870865376e-14	8.584692790133154	714.0559993208054	5.489671300475994e-19
83	9.195825213314401e-14	8.584692790133154	714.0559993208054	5.212239775200483e-19
84	9.094757311596515e-14	8.584692790133154	714.0559993208054	4.918486933683912e-19
85	8.115886626122221e-14	8.584692790133154	714.0559993208054	4.759416503901571e-19
86	7.70176324973182e-14	8.584692790133154	714.0559993208054	4.629445264735535e-19
87	7.543655321140966e-14	8.584692790133154	686.8361766745919	4.525655238535259e-19
88	7.29077433453803e-14	8.584692790133154	686.8361766745919	4.335670776988164e-19
89	7.03640699249817e-14	8.584692790133154	686.8361766745919	4.279507682931799e-19
90	7.010063116377933e-14	8.584692790133154	686.2924098545977	4.2039058688531994e-19
91	6.938718684839509e-14	8.584692790133154	686.2924098545977	4.1622803375203706e-19
92	6.783131270137434e-14	8.584692790133154	686.2924098545977	4.1392697649931694e-19
93	6.677431421207115e-14	8.584692790133154	686.2924098545977	4.089198270914372e-19
94	6.61683196792321e-14	8.584692790133154	686.2924098545977	4.071230431179513e-19
95	6.590524580936644e-14	8.584692790133154	686.2924098545977	4.026550234388589e-19
96	6.574499356168698e-14	8.584692790133154	686.2924098545977	4.012866935753871e-19
97	6.569253773354489e-14	8.584692790133154	686.2924098545977	4.0037098406784007e-19
98	6.565252065432685e-14	8.584692790133154	686.2924098545977	3.998575159736086e-19
99	6.565252065432685e-14	8.584692790133154	686.2924098545977	3.9984012144284643e-19
100	6.565252065432685e-14	8.584692790133154	686.2924098545977	3.9983813962568774e-19
