# Supplementary material for: An improved genetic algorithm and its application in neural network adversarial attack
Source: PLoS One. 2022 May 5;17(5):e0267970. doi: 10.1371/journal.pone.0267970 (PMC9070932; doi:10.1371/journal.pone.0267970)
Supplement: S1 Data — (ZIP) [file pone.0267970.s001.zip › data3/1_100.csv]

	GWO	PSO	SGA	IGA
0	271687.48577280215	1416.6837526982329	269976.4128730033	248909.3608083647
1	95303.43427951288	1416.6837526982329	269976.4128730033	84109.58772538806
2	40939.95945737695	1416.6837526982329	250932.2529694835	20118.46729923155
3	20873.94454515065	1379.8846222718073	246521.47502980326	12368.167296165715
4	2442.156467892751	1379.8846222718073	242079.8129253999	5823.123388879459
5	2442.156467892751	1379.8846222718073	235635.01933171047	3438.136518507128
6	2076.431492143585	1379.8846222718073	225629.48648267065	778.8442887417597
7	917.3959378572034	1379.8846222718073	215589.32594774742	386.90328748699744
8	472.9710152278242	1355.9505954240426	196546.7894431453	85.72566950986105
9	156.95754276256991	1355.9505954240426	195317.8733712788	35.941061014739304
10	99.83488409669836	1355.9505954240426	193034.21547427177	23.705814669413936
11	71.02743256167919	1355.9505954240426	188177.44325784812	16.231931324032168
12	42.141032490511286	1355.9505954240426	188177.44325784812	8.2880180311796
13	28.51238979883315	1355.9505954240426	178009.76235466823	2.8358055703560177
14	7.561159327752021	1257.0619079491887	176287.19986074316	1.5474423883895643
15	4.8899385537017315	1257.0619079491887	173750.22253702173	0.6332761000480696
16	1.512083080631545	1257.0619079491887	172787.12540034353	0.2676685555745019
17	1.3214822468181384	1257.0619079491887	166252.06079968988	0.14024641947898633
18	0.5845744034457226	1257.0619079491887	166252.06079968988	0.025833223163158284
19	0.35094764262068767	1257.0619079491887	166252.06079968988	0.02012750439802642
20	0.1712570604374919	1257.0619079491887	164346.9575174944	0.006181613574216728
21	0.13256869310855973	1257.0619079491887	160498.983365047	0.0017345079456979062
22	0.07672522326275519	1257.0619079491887	148692.62122768053	0.0007979554695883333
23	0.027836812985534243	1257.0619079491887	136249.4724784841	0.0004705804410329093
24	0.02236106216506336	1257.0619079491887	136249.4724784841	5.299403431017566e-05
25	0.016845987449049662	1257.0619079491887	136249.4724784841	5.299403431017566e-05
26	0.008098370847572341	1257.0619079491887	136249.4724784841	2.401493661128373e-05
27	0.0050875504008840566	1257.0619079491887	136249.4724784841	4.023233425568597e-06
28	0.0016403264437178833	1257.0619079491887	136249.4724784841	2.0932756343160507e-06
29	0.0016403264437178833	1257.0619079491887	136249.4724784841	2.0932756343160507e-06
30	7.60970452418286e-05	1257.0619079491887	134191.96545972774	7.572601416886931e-07
31	7.60970452418286e-05	1257.0619079491887	132009.35912201335	4.7415628930157427e-07
32	2.4999821403071028e-05	1257.0619079491887	128070.23903517496	1.5135431454058264e-07
33	1.1533769127495114e-05	1257.0619079491887	126612.8683404828	1.0963834270266635e-07
34	1.9997830483812608e-06	1257.0619079491887	126612.8683404828	7.311848130008995e-08
35	1.9997830483812608e-06	1257.0619079491887	122279.19754726804	2.9466713475164747e-08
36	6.587878505584704e-07	1257.0619079491887	121404.38597581383	1.763663273374263e-08
37	3.007068908437205e-07	1257.0619079491887	121404.38597581383	7.933592300956076e-09
38	1.7948480359488942e-07	1257.0619079491887	120293.38462181189	4.629920879699278e-09
39	1.1076532538561723e-07	1257.0619079491887	118931.28312536291	2.435469721554274e-09
40	6.168192776058263e-08	1257.0619079491887	117182.9775811712	8.252462233621159e-10
41	2.085789531759033e-08	1257.0619079491887	116418.4639063936	2.943552166674769e-10
42	1.8214845544824944e-08	1257.0619079491887	114219.9701658243	1.0984942032595556e-10
43	7.482998290648383e-09	1257.0619079491887	112010.57097808395	4.8880697138344424e-11
44	2.0618227845204823e-09	1257.0619079491887	112010.57097808395	2.5146428113191063e-11
45	1.024583705331117e-09	1257.0619079491887	112010.57097808395	6.865626669023082e-12
46	4.3194427903714894e-10	1257.0619079491887	112010.57097808395	2.640768816761642e-12
47	2.85460671743617e-10	1257.0619079491887	109701.38458196983	1.1581352258167817e-12
48	1.3938677729343919e-10	1257.0619079491887	107136.04593118648	4.961119173172016e-13
49	9.736558910884396e-11	1257.0619079491887	107136.04593118648	2.1902293794930982e-13
50	5.558662879667258e-11	1257.0619079491887	106920.81408309918	9.579135825439553e-14
51	4.302366056522533e-11	1257.0619079491887	106920.81408309918	5.725073881440087e-14
52	2.5658702711027625e-11	1257.0619079491887	106920.81408309918	3.4107546597773834e-14
53	1.3137884209772406e-11	1257.0619079491887	106920.81408309918	1.1499209028022004e-14
54	1.0737486444724306e-11	1257.0619079491887	103122.93341433341	7.836141731305166e-15
55	8.375222017862338e-12	1257.0619079491887	103122.93341433341	3.8514124069179105e-15
56	5.753341525113802e-12	1257.0619079491887	103122.93341433341	2.1194522980969836e-15
57	4.522430611084058e-12	1257.0619079491887	103122.93341433341	1.3271321500467364e-15
58	3.6539880536519975e-12	1257.0619079491887	103122.93341433341	7.452228631828344e-16
59	3.130093874127949e-12	1257.0619079491887	102249.1132098229	5.264213898080577e-16
60	2.8383482646699412e-12	1257.0619079491887	102249.1132098229	3.3712555320479523e-16
61	1.9193725519076025e-12	1257.0619079491887	101600.83800960956	2.5198324753554e-16
62	1.4572908287925226e-12	1257.0619079491887	101355.675172649	2.098747113477455e-16
63	1.3680632883484934e-12	1257.0619079491887	101355.675172649	1.6317367602018788e-16
64	9.10458280432841e-13	1257.0619079491887	99275.22416686344	1.0351409077500787e-16
65	8.507760999164386e-13	1257.0619079491887	98018.27188421115	8.489249516196921e-17
66	5.475129949481928e-13	1257.0619079491887	98018.27188421115	6.627624736635327e-17
67	4.1721547363618094e-13	1257.0619079491887	95033.4962222541	5.753441289828022e-17
68	3.516403687787638e-13	1257.0619079491887	95033.4962222541	4.670258966822132e-17
69	3.389058710835019e-13	1257.0619079491887	95033.4962222541	4.389303732599028e-17
70	3.113624753215707e-13	1257.0619079491887	95033.4962222541	3.258069001705644e-17
71	2.525630024840334e-13	1257.0619079491887	93269.53460002496	2.9732572346746005e-17
72	2.2189903000902962e-13	1257.0619079491887	91622.91890747803	2.6227989299009822e-17
73	1.6367907191076848e-13	1257.0619079491887	89239.96422921165	2.2029148250577325e-17
74	1.5332705255225485e-13	1257.0619079491887	89239.96422921165	2.0443456944661455e-17
75	1.4093335669538587e-13	1257.0619079491887	87617.40331554618	1.8317986608015536e-17
76	1.3492245206894897e-13	1257.0619079491887	85543.50696329887	1.5661035706273193e-17
77	1.2708517301888045e-13	1257.0619079491887	85543.50696329887	1.3701305397584114e-17
78	1.1382363945141496e-13	1257.0619079491887	83150.48381380845	1.168757010892372e-17
79	1.0765503270231014e-13	1257.0619079491887	83150.48381380845	1.1269272838429156e-17
80	1.0144969749550563e-13	1257.0619079491887	83150.48381380845	1.0378102748769457e-17
81	9.822697220361376e-14	1257.0619079491887	83150.48381380845	9.926904043360472e-18
82	9.72414180840992e-14	1257.0619079491887	83150.48381380845	9.30514003870795e-18
83	9.330998319695969e-14	1257.0619079491887	82962.84002353932	8.800883124146293e-18
84	8.72671307643502e-14	1257.0619079491887	82452.89162343545	8.52491923675681e-18
85	8.455824596696349e-14	1257.0619079491887	82452.89162343545	7.942234335251666e-18
86	8.205742984470027e-14	1257.0619079491887	82069.65264016137	7.629297179650945e-18
87	7.866588473130606e-14	1257.0619079491887	81950.42420631205	7.45527033129655e-18
88	7.780673706884171e-14	1257.0619079491887	81950.42420631205	7.214800948025108e-18
89	7.474998735061773e-14	1257.0619079491887	81891.00666005253	7.007011088494007e-18
90	7.419858168228657e-14	1257.0619079491887	81891.00666005253	6.807678421067828e-18
91	7.090752280688021e-14	1257.0619079491887	81891.00666005253	6.783370684399117e-18
92	7.090752280688021e-14	1257.0619079491887	81891.00666005253	6.693539916172487e-18
93	6.991851120546418e-14	1257.0619079491887	81891.00666005253	6.633877871133454e-18
94	6.94721376023406e-14	1257.0619079491887	81540.79435916131	6.567254834657411e-18
95	6.935648698014201e-14	1257.0619079491887	79010.0662148366	6.5472801832941104e-18
96	6.91356259197531e-14	1257.0619079491887	78621.48054935833	6.5294904287800534e-18
97	6.901104168820851e-14	1257.0619079491887	78621.48054935833	6.518263996285722e-18
98	6.895711090447365e-14	1257.0619079491887	78621.48054935833	6.511612242313095e-18
99	6.894127435511117e-14	1257.0619079491887	78621.48054935833	6.507901733033066e-18
100	6.894127435511117e-14	1257.0619079491887	78621.48054935833	6.507901733033066e-18
0	239084.26524116745	1451.364788651907	248901.62615295814	262138.70701009323
1	78744.7825320091	1451.364788651907	248901.62615295814	101493.3681901446
2	47357.16049151249	1451.364788651907	247166.45178357966	66107.47235298512
3	27220.282316732788	1441.5136496913092	225769.6224864835	30868.434823866566
4	14664.668879125313	1364.1268796648715	225769.6224864835	11394.155684575746
5	11724.52508519297	1364.1268796648715	220028.98003762958	8648.286479651139
6	5472.30609111859	1364.1268796648715	214436.0427614941	3381.9966195028264
7	3194.1998684172886	1364.1268796648715	214436.0427614941	1941.5356422540929
8	1654.8069167152833	1342.235417561369	211754.34296865494	673.3286342110508
9	334.0539906036715	1342.235417561369	201726.12135115894	439.44876681224207
10	334.0539906036715	1342.235417561369	200723.5064908133	93.30561213717857
11	52.225817736015934	1342.235417561369	196927.70988188518	54.59874170746418
12	32.6083947626526	1342.235417561369	181911.23445251197	14.124949357911147
13	3.6049458405300787	1342.235417561369	181124.51436300413	2.712677531579486
14	1.9799904980536462	1342.235417561369	176418.7458875447	2.4667184661086554
15	1.5485209985523312	1342.235417561369	173960.90942274674	0.5753668111909243
16	0.16967421352231662	1342.235417561369	173909.80833403298	0.28322641366861717
17	0.16967421352231662	1342.235417561369	167740.9048545772	0.08201211355567967
18	0.07027534360597551	1342.235417561369	164007.90156690066	0.04627580452873905
19	0.03814517629185369	1342.235417561369	164007.90156690066	0.036071228151019305
20	0.02138631843351735	1342.235417561369	164007.90156690066	0.01854566163944049
21	0.011113727625292273	1342.235417561369	164007.90156690066	0.005061181847810203
22	0.005646544806331162	1332.295572471422	162411.87715148708	0.005061181847810203
23	0.005161444285678231	1332.295572471422	162411.87715148708	0.0016943572674693735
24	0.0019040084633145428	1332.295572471422	159824.78640106966	0.00018791992504771057
25	0.0010612780864920832	1332.295572471422	158465.18028217962	0.0001158253740470331
26	0.0008012297150523083	1332.295572471422	156389.13553533837	4.0072520256782545e-05
27	0.00046639682125654405	1332.295572471422	155793.61728305276	1.5033783750243936e-05
28	0.00013921543919251869	1327.9310115007293	155793.61728305276	4.546255682430806e-06
29	8.488160314095346e-05	1327.9310115007293	154610.3970369331	3.4993553753767784e-06
30	1.5176712986126228e-05	1327.9310115007293	153941.79976835375	1.5305830775806266e-06
31	8.724829574871633e-06	1327.9310115007293	153359.93350998373	2.8654865543679596e-07
32	4.629073513409938e-06	1327.9310115007293	152417.72824026554	1.4198337123194926e-07
33	1.8818372627509072e-06	1327.5762313920152	152414.56519641742	7.795944507299765e-08
34	1.2359561476774196e-06	1327.5762313920152	149585.6659874979	2.5318705165504125e-08
35	7.848467013319019e-07	1327.5762313920152	149585.6659874979	2.3461036230745968e-08
36	2.5854916653658737e-07	1327.5762313920152	149236.19614086702	7.0925434357513154e-09
37	1.5433459873334824e-07	1327.5762313920152	149236.19614086702	5.125250175422351e-09
38	1.0030996658357024e-07	1327.5762313920152	148863.59602500586	2.7621467388636647e-09
39	3.504979354460003e-08	1305.047421278421	146967.1476229909	1.0758406748772198e-09
40	3.3773043475929904e-08	1305.047421278421	143036.8750819919	8.04821186850783e-10
41	1.708849395842885e-08	1305.047421278421	143036.8750819919	2.9038180858325414e-10
42	8.88950651993081e-09	1305.047421278421	143036.8750819919	1.0634702851605701e-10
43	4.8187241949594175e-09	1305.047421278421	138698.43450489812	7.855041480257099e-11
44	1.976206939901383e-09	1305.047421278421	137496.25273895345	3.6545753021830767e-11
45	1.0867434130408876e-09	1305.047421278421	137493.27581760913	1.7896543851364736e-11
46	7.516625524240898e-10	1299.1499488402637	135799.77645459498	5.6088065899287536e-12
47	5.326866704154271e-10	1299.1499488402637	134894.41560503363	3.201165950868478e-12
48	4.855090271064491e-10	1299.1499488402637	133008.7379907189	1.6799968621874488e-12
49	4.284890847370114e-10	1299.1499488402637	133008.7379907189	1.064051834283086e-12
50	3.4407814957271794e-10	1299.1499488402637	129027.99335096119	6.096817830357001e-13
51	2.3694614304375004e-10	1299.1499488402637	128064.50680914696	3.575339936402777e-13
52	1.9033270845152824e-10	1299.1499488402637	127467.72349528594	1.686471179748115e-13
53	1.311040671979406e-10	1299.1499488402637	124689.63043748064	1.4067176577046742e-13
54	9.64777792006315e-11	1299.1499488402637	124689.63043748064	9.1017780002774e-14
55	8.918841980421064e-11	1299.1499488402637	121451.6392130281	5.427100742776612e-14
56	5.972469002895293e-11	1299.1499488402637	119933.6890924337	3.870739720891371e-14
57	5.046222493604893e-11	1299.1499488402637	115614.18173602619	2.327330629704587e-14
58	3.076280657420464e-11	1299.1499488402637	115563.47507963637	1.847641394509414e-14
59	2.222309351368364e-11	1299.1499488402637	115337.39608028127	1.3982658607561559e-14
60	1.7501757731301646e-11	1299.1499488402637	109121.24909978802	9.370862999438738e-15
61	1.5813813857752457e-11	1299.1499488402637	109121.24909978802	7.062468471894812e-15
62	1.1275625165327494e-11	1299.1499488402637	109121.24909978802	5.839948508671941e-15
63	1.1201090427695807e-11	1299.1499488402637	108798.2397254534	4.126851300546486e-15
64	9.479999607116096e-12	1299.1499488402637	108474.09412695706	3.227690628739714e-15
65	8.881835027600954e-12	1299.1499488402637	107898.45899693982	2.5366489563534555e-15
66	5.977936868161879e-12	1299.1499488402637	107447.18607017004	1.8252992787580908e-15
67	5.8914657745416245e-12	1299.1499488402637	107447.18607017004	1.4582226320763974e-15
68	5.118146511104409e-12	1279.5505356134454	105549.80883784333	1.3653423165429354e-15
69	4.624665634598318e-12	1279.5505356134454	105385.45321614628	1.1702101598006335e-15
70	4.046921609212296e-12	1279.5505356134454	104886.2796746024	9.982674903419767e-16
71	3.817881415959611e-12	1279.5505356134454	104856.31984960106	8.504277089562545e-16
72	3.38246882463308e-12	1279.5505356134454	104124.42122126523	7.159229656847345e-16
73	3.0892190219401025e-12	1279.5505356134454	99913.43096450518	6.455073304792737e-16
74	2.9186206075775967e-12	1279.5505356134454	99913.43096450518	5.519104235646579e-16
75	2.703325647660295e-12	1279.5505356134454	99913.43096450518	4.644476192410341e-16
76	2.5996095644386167e-12	1279.5505356134454	99653.9554528728	3.9858504641672855e-16
77	2.447749916587341e-12	1279.5505356134454	99350.74665858087	3.9096904308902597e-16
78	2.2544843543610707e-12	1279.5505356134454	98532.76749422302	3.606833299670837e-16
79	2.0573268342227543e-12	1279.5505356134454	98180.24151732223	3.412977179535996e-16
80	2.0419439572735643e-12	1279.5505356134454	97820.91527228901	3.167158427924567e-16
81	1.80804640110666e-12	1279.5505356134454	97700.04021293232	2.9495833707721386e-16
82	1.5868735754268096e-12	1279.5505356134454	97369.52787023982	2.814928230645846e-16
83	1.526632841765664e-12	1279.5505356134454	96341.42081031596	2.6771809369712077e-16
84	1.5227317637731791e-12	1279.5505356134454	96341.42081031596	2.549562154518205e-16
85	1.4658546391494827e-12	1279.5505356134454	96341.42081031596	2.4710690723791857e-16
86	1.4181778906760617e-12	1279.5505356134454	96341.42081031596	2.371287514463521e-16
87	1.3972294301750442e-12	1279.5505356134454	96193.66789829032	2.2804193618137526e-16
88	1.3601675706102887e-12	1279.5505356134454	95916.05891064946	2.2276177880686215e-16
89	1.3453757337595592e-12	1279.5505356134454	93980.65538654094	2.1768839731068545e-16
90	1.3325770765556556e-12	1279.5505356134454	92997.30581192419	2.1308320730431264e-16
91	1.3193964689661298e-12	1279.5505356134454	92997.30581192419	2.0996137508304646e-16
92	1.3101767278514369e-12	1279.5505356134454	92997.30581192419	2.0750043156554526e-16
93	1.2981792476991737e-12	1279.5505356134454	92997.30581192419	2.0354225048736085e-16
94	1.2954547857348198e-12	1279.5505356134454	92997.30581192419	2.0067555161931884e-16
95	1.2902205128931122e-12	1279.5505356134454	91036.25321339727	2.0063001635651667e-16
96	1.2873208585063778e-12	1279.5505356134454	90829.16588781368	1.998378874804619e-16
97	1.2846572734300002e-12	1279.5505356134454	90702.99927322043	1.9919860263709522e-16
98	1.2838809291680663e-12	1279.5505356134454	89850.69724569638	1.9917221205461915e-16
99	1.2836827526799883e-12	1279.5505356134454	89652.5856617154	1.9913548979614712e-16
100	1.2836827526799883e-12	1262.2442354221787	89301.72771891106	1.9913548979614712e-16
0	245280.80269456792	1498.5558745618648	265861.22338889487	232690.92433880098
1	91517.89955847154	1498.5558745618648	261862.41251148225	84284.33800939121
2	29452.74700717146	1498.5558745618648	253148.207147136	13813.860236519902
3	29452.74700717146	1429.7543961345052	253148.207147136	13813.860236519902
4	12897.579782233199	1370.5453347947948	243304.49834104805	6399.1000995910545
5	4743.211988780423	1370.5453347947948	243304.49834104805	2978.294941490116
6	1528.9146885866228	1370.5453347947948	233245.78095168577	1136.3688443480712
7	1194.7158198681932	1370.5453347947948	233245.78095168577	733.0611393019295
8	715.3662757571782	1330.7228603049505	229086.39643444188	176.0976059632673
9	304.9282298428705	1330.7228603049505	224831.8998521524	113.31598917766429
10	165.3860556674475	1330.7228603049505	216901.9774856742	74.6667105369818
11	49.02661572420122	1330.7228603049505	216901.9774856742	26.618175216554206
12	42.97886293091928	1330.7228603049505	206076.56158349873	13.348653106051968
13	4.503002170642971	1325.8474430371461	204477.01124103248	6.350798974932117
14	3.494803445263294	1325.8474430371461	197509.2968757722	2.6366343735598785
15	1.447890319761372	1325.8474430371461	188585.1398474164	0.538079660336483
16	0.319144782680557	1325.8474430371461	188585.1398474164	0.3629482974484256
17	0.3038196117211046	1325.8474430371461	180723.91538625906	0.09541825431783643
18	0.2064486608283647	1325.8474430371461	179728.31084006897	0.05017136098294176
19	0.07441590871941886	1325.8474430371461	167918.07328885232	0.030601838251009525
20	0.04715334757671859	1325.8474430371461	167918.07328885232	0.010283976734614154
21	0.021915039796018252	1325.8474430371461	167918.07328885232	0.0046640979629691305
22	0.012359063359396093	1325.8474430371461	167918.07328885232	0.0029334205323668238
23	0.006105525780510318	1325.8474430371461	167918.07328885232	0.0009048699304823652
24	0.004349502084414982	1325.8474430371461	167918.07328885232	0.0004579314736197786
25	0.001422769934020863	1316.6329095541314	167918.07328885232	0.000260975560328048
26	0.0006917309472676348	1316.6329095541314	167918.07328885232	0.00012887153061833038
27	0.0002453395127666596	1316.6329095541314	167918.07328885232	1.0664285505664503e-05
28	0.00012949361981168052	1316.6329095541314	159712.28631660016	7.824865352866045e-06
29	9.880004558543346e-05	1316.6329095541314	157471.04699426002	2.8526041009481607e-06
30	3.179931256977382e-05	1316.6329095541314	154341.8629936989	9.78811578552134e-07
31	3.179931256977382e-05	1316.6329095541314	148386.17040971512	3.927664659401956e-07
32	1.7886052455927976e-05	1316.6329095541314	144228.89727374323	1.7802827303974556e-07
33	1.0088229889418165e-05	1316.6329095541314	143963.25544739145	8.714714557354396e-08
34	2.7127342844063363e-06	1316.6329095541314	141058.49765604583	2.9971049239679325e-08
35	2.4511151385158958e-06	1316.6329095541314	140184.1034142264	1.1011336592957305e-08
36	2.954891211375434e-07	1316.6329095541314	140184.1034142264	7.887244824759483e-09
37	9.023456253292358e-08	1316.6329095541314	140184.1034142264	3.3865630881032933e-09
38	7.320595950379251e-08	1316.6329095541314	140184.1034142264	1.5280582582091595e-09
39	2.3856421753583753e-08	1316.6329095541314	139061.7322712678	6.702904397964711e-10
40	1.3224230819254512e-08	1316.6329095541314	139061.7322712678	5.023872047357289e-10
41	9.314815080619348e-09	1316.6329095541314	139061.7322712678	2.1288714965981403e-10
42	4.2296696789185695e-09	1316.6329095541314	138982.24919265998	1.560948880292053e-10
43	3.6576690453290446e-09	1316.6329095541314	138982.24919265998	5.6820788172684086e-11
44	1.7484311327510464e-09	1316.6329095541314	138911.91640493865	5.027999557656962e-11
45	8.683952789726378e-10	1316.6329095541314	138033.0116704427	2.990424136911472e-11
46	4.291937042285308e-10	1316.6329095541314	137539.352643886	1.1547491508545415e-11
47	3.024885055873557e-10	1316.6329095541314	136760.7644916223	8.558213214142573e-12
48	1.4115660431191584e-10	1316.6329095541314	135062.09124292497	6.867614132933683e-12
49	7.531245945030303e-11	1316.6329095541314	135055.5441759578	3.794303212863335e-12
50	5.418226948108889e-11	1316.6329095541314	135055.5441759578	2.427914760792162e-12
51	3.900656797418322e-11	1316.6329095541314	134637.08101352394	1.4580538376852222e-12
52	2.3837540443700695e-11	1316.6329095541314	133264.90128689937	5.516761288028973e-13
53	1.7741011319016136e-11	1316.6329095541314	131857.28545235458	4.654110273636024e-13
54	1.2181788017381666e-11	1316.6329095541314	126217.30716597605	3.667734910942948e-13
55	1.0392339387285572e-11	1316.6329095541314	124737.75688245732	2.582123417905309e-13
56	8.085617744091715e-12	1316.6329095541314	124013.91177101753	1.9708043347112303e-13
57	5.5417327449015814e-12	1316.6329095541314	121983.67278266523	1.42134944462127e-13
58	4.758252292235349e-12	1316.6329095541314	120551.65509860918	9.221858536704746e-14
59	4.157617965346765e-12	1316.6329095541314	119386.2559424349	5.5081012017459124e-14
60	3.5806260592740098e-12	1316.6329095541314	119386.2559424349	4.505409187499247e-14
61	3.0995448985999135e-12	1316.6329095541314	117446.37066067648	2.904552409139899e-14
62	2.1596026941662285e-12	1316.6329095541314	115260.39452212173	2.1207946283465443e-14
63	2.079568243283081e-12	1316.6329095541314	115260.39452212173	1.6861089884503016e-14
64	1.8219899686762927e-12	1316.6329095541314	115260.39452212173	1.2927292379489376e-14
65	1.5587012325466905e-12	1316.6329095541314	115260.39452212173	1.0297182290574625e-14
66	1.4596959217907533e-12	1316.6329095541314	115260.39452212173	8.598288521073163e-15
67	1.1648554507062686e-12	1316.6329095541314	115260.39452212173	5.866321603140797e-15
68	9.356912651420399e-13	1316.6329095541314	114010.20673131086	4.944211330898575e-15
69	7.778793374428522e-13	1316.6329095541314	114010.20673131086	4.6902604026260286e-15
70	7.261346659123146e-13	1316.6329095541314	112810.51973382439	3.637932514039474e-15
71	6.598768227361166e-13	1316.6329095541314	112810.51973382439	3.032372765729764e-15
72	5.696466438591461e-13	1316.6329095541314	110910.7163444518	2.526869492019851e-15
73	5.440182207308319e-13	1316.6329095541314	108736.34477424149	2.4683349779868296e-15
74	4.874067394241759e-13	1316.6329095541314	108736.34477424149	2.205869345934064e-15
75	4.2834279041247836e-13	1316.6329095541314	108736.34477424149	1.9213442118414327e-15
76	3.980520323606389e-13	1316.6329095541314	106620.51725443827	1.5962455666933298e-15
77	3.329561435790722e-13	1316.6329095541314	106620.51725443827	1.560855269076096e-15
78	3.216642880266435e-13	1316.6329095541314	106620.51725443827	1.423949438507734e-15
79	3.091394484382676e-13	1316.6329095541314	106620.51725443827	1.3063731124137156e-15
80	2.989310493767217e-13	1316.6329095541314	104886.17856114754	1.2288543370643721e-15
81	2.713675895600788e-13	1316.6329095541314	103234.53263871306	1.159389393302654e-15
82	2.606758138930034e-13	1316.6329095541314	103234.53263871306	1.017544932744449e-15
83	2.5449521197903907e-13	1316.6329095541314	103234.53263871306	9.56910579216205e-16
84	2.278242589691255e-13	1316.6329095541314	103234.53263871306	9.223100101786285e-16
85	2.278242589691255e-13	1316.6329095541314	101284.78690647251	9.018709016193879e-16
86	2.2235601913131188e-13	1316.6329095541314	101284.78690647251	8.829685888599427e-16
87	2.114536734722974e-13	1316.6329095541314	101284.78690647251	8.510506718516975e-16
88	2.114536734722974e-13	1315.3651570246218	101164.98469477128	8.413162510815244e-16
89	2.0648358649263065e-13	1315.3651570246218	100398.13924905531	8.146430870623048e-16
90	2.0070344085041374e-13	1315.3651570246218	98978.19120108156	7.972093805953559e-16
91	1.9766241845320089e-13	1315.3651570246218	95986.78362752206	7.867418264971874e-16
92	1.9472952557510217e-13	1315.3651570246218	94565.52507675682	7.816643193174949e-16
93	1.916129137355311e-13	1315.3651570246218	93893.27574994702	7.739860706393814e-16
94	1.9115924824472947e-13	1315.3651570246218	93893.27574994702	7.687020305480878e-16
95	1.8963918965922743e-13	1315.3651570246218	93649.7381931843	7.640394752069296e-16
96	1.893045591678622e-13	1315.3651570246218	91562.27577984614	7.626600335152655e-16
97	1.8911559719328673e-13	1315.3651570246218	91534.6438031991	7.616109608618137e-16
98	1.8876568537393332e-13	1315.3651570246218	90544.49267926336	7.60619069338249e-16
99	1.8876568537393332e-13	1315.3651570246218	90363.79281527015	7.604608221616814e-16
100	1.8876568537393332e-13	1315.3651570246218	90363.79281527015	7.604608221616814e-16
0	279678.9862003767	1429.7816838972276	272770.32118897774	277365.4934895996
1	82071.83571276539	1429.7816838972276	264924.7283196863	97359.13257081002
2	61501.45874408473	1429.7816838972276	251023.02506050418	37593.718607590374
3	29414.805454231166	1348.6686297430151	250426.74906330885	37593.718607590374
4	19275.562585357875	1348.6686297430151	244451.58300426853	13227.465323035252
5	10466.929928927055	1348.6686297430151	241842.73428762428	6818.987935793978
6	7101.007390066584	1348.6686297430151	237876.61598747587	863.7123296089383
7	3858.4957747276544	1348.6686297430151	223311.64353602476	863.7123296089383
8	1334.9544137311677	1335.9441087557311	223031.2182065745	433.45947876296236
9	100.70335076014844	1335.9441087557311	213982.4082054599	254.95535230040161
10	26.481672898849425	1288.325267674265	213959.04402938313	74.89139041626495
11	19.745911419553767	1288.325267674265	200855.51133029672	34.38789713972111
12	11.16934094770713	1288.325267674265	200855.51133029672	17.577838246022772
13	3.3123750663192655	1288.325267674265	199569.98564936427	5.845619932009477
14	1.9342323823707896	1288.325267674265	191545.5149085162	3.1587056886193303
15	0.7052767245126265	1288.325267674265	190999.29716973676	1.3894727983899997
16	0.5059242341694387	1288.325267674265	182662.22876184955	0.8757851692902755
17	0.14784164620224938	1288.325267674265	180683.21204099842	0.3775415638708979
18	0.1462724011434819	1288.325267674265	176778.5626561	0.21383428498510157
19	0.04711152280421305	1288.325267674265	176778.5626561	0.07859830639899128
20	0.025788230275886566	1288.325267674265	167700.10396584723	0.025706249434767604
21	0.007810417372406428	1288.325267674265	158753.46094096138	0.0122876098374447
22	0.0032695109373520495	1288.325267674265	158753.46094096138	0.004924292294656676
23	0.0016246812813876656	1288.325267674265	158753.46094096138	0.0028923650843908667
24	0.0009890643599436547	1288.325267674265	158753.46094096138	0.0004912277065591833
25	0.0003433497005340141	1288.325267674265	158728.61582905464	0.0004482228085263358
26	0.00028255969353910954	1288.325267674265	151541.7205039745	0.00021532358201463414
27	0.00012598819179661204	1288.325267674265	151541.7205039745	9.876090402440561e-05
28	3.567407642294136e-05	1288.325267674265	151484.46258345296	2.7009181745779693e-05
29	2.8447334679159068e-05	1288.325267674265	149596.87956840135	6.735992743382925e-06
30	1.2935509248518242e-05	1288.325267674265	142497.12419734782	3.2628093927975502e-06
31	4.160814473881313e-06	1288.325267674265	142497.12419734782	1.86220996793579e-06
32	1.5829253033955435e-06	1288.325267674265	142497.12419734782	7.096920011273786e-07
33	7.010983168065651e-07	1288.325267674265	142497.12419734782	4.598446203312639e-07
34	3.423104177090827e-07	1288.325267674265	141096.60731051103	2.1103202426607344e-07
35	1.4764107457362082e-07	1288.325267674265	140372.02727852963	7.523224985513161e-08
36	9.76268853893113e-08	1288.325267674265	138228.02893555976	4.104075013158045e-08
37	6.816549311564028e-08	1288.325267674265	138228.02893555976	1.341542706063945e-08
38	3.3882118121957534e-08	1288.325267674265	136693.45778064977	7.934785446592643e-09
39	2.6818278517827913e-08	1288.325267674265	133156.82451109987	4.433772927079986e-09
40	1.7668708491253282e-08	1288.325267674265	132518.1743646745	2.1942935689554717e-09
41	1.2458199403914208e-08	1288.325267674265	128775.48101686341	7.050221662552729e-10
42	3.438220465230897e-09	1288.325267674265	127519.07669355636	4.422242261006116e-10
43	3.438220465230897e-09	1288.325267674265	124713.8790254235	1.5275600211030694e-10
44	1.2993839319427222e-09	1288.325267674265	124713.8790254235	8.365171269999355e-11
45	8.36564808123433e-10	1288.325267674265	124421.70519987421	5.3878549835282086e-11
46	4.662695883639619e-10	1288.325267674265	124408.27933059321	2.8944820161816363e-11
47	2.5684278187780943e-10	1288.325267674265	124408.27933059321	1.4480814215218443e-11
48	1.724954533096375e-10	1288.325267674265	124007.23593845736	8.652510520260536e-12
49	1.1328799615756464e-10	1288.325267674265	120462.15545331608	3.1741525063950807e-12
50	6.694662160341074e-11	1288.325267674265	120462.15545331608	1.3558731909791596e-12
51	4.9528267684915826e-11	1288.325267674265	120462.15545331608	7.613818076702617e-13
52	4.596741489470329e-11	1288.325267674265	120462.15545331608	6.311328304968026e-13
53	3.0768757801984957e-11	1288.325267674265	120462.15545331608	3.9625742977164957e-13
54	2.447537353462487e-11	1288.325267674265	120462.15545331608	2.1728268222819903e-13
55	1.536478035792235e-11	1288.325267674265	119700.60772280335	1.4867186747630713e-13
56	1.1307204639577498e-11	1288.325267674265	119698.35733150705	1.0687908276421512e-13
57	8.260573537192652e-12	1288.325267674265	118300.81231769003	8.700814203898218e-14
58	5.636455844266732e-12	1288.325267674265	116024.33354370609	5.288478294326728e-14
59	4.682862919001641e-12	1288.325267674265	116024.33354370609	4.059128693339129e-14
60	3.698021331709089e-12	1288.325267674265	113922.28945784009	2.3860604674565645e-14
61	2.5104728284723943e-12	1288.325267674265	113435.47059813669	1.641389261015812e-14
62	1.8756778537895752e-12	1288.325267674265	111226.79735146507	1.2786016008189684e-14
63	1.6418065738023718e-12	1288.325267674265	110045.80152910916	9.958625103884945e-15
64	1.452507011331652e-12	1288.325267674265	108804.93341088035	8.725240021628986e-15
65	1.1664229583662235e-12	1288.325267674265	105915.10937376982	7.260053107968332e-15
66	1.1291442873987358e-12	1288.325267674265	105915.10937376982	5.742951012865638e-15
67	1.0534806874052077e-12	1288.325267674265	105915.10937376982	4.694563120367839e-15
68	9.6404367232137e-13	1288.325267674265	105261.26777205992	4.1461872916184406e-15
69	7.917480193811621e-13	1288.325267674265	105039.14404509503	3.3210457016479775e-15
70	7.359921035132694e-13	1288.325267674265	103337.8211155954	2.886949605460556e-15
71	6.702247206491678e-13	1288.325267674265	103337.8211155954	2.4356364283035177e-15
72	4.963187655337496e-13	1288.325267674265	102642.25300565918	2.1104426446735034e-15
73	4.229045225808173e-13	1288.325267674265	100343.92330048	1.7218627954493847e-15
74	4.1288526146074446e-13	1288.325267674265	99989.51858091023	1.642192737125217e-15
75	3.748832014837495e-13	1288.325267674265	99989.51858091023	1.4768425515581363e-15
76	3.171476790858605e-13	1288.325267674265	99030.87329465411	1.332770172330701e-15
77	2.8782785373580454e-13	1288.325267674265	99030.87329465411	1.2444992084556517e-15
78	2.7322658108626406e-13	1288.325267674265	98050.66462374739	1.1485479502538987e-15
79	2.56142799515178e-13	1288.325267674265	97701.23308429918	1.0840716593231567e-15
80	2.479778717545344e-13	1288.325267674265	97701.23308429918	1.006345176650228e-15
81	2.315621766390534e-13	1288.325267674265	97701.23308429918	8.919125616168403e-16
82	2.1409585098859013e-13	1288.325267674265	97701.23308429918	8.259936058201572e-16
83	2.0817182766419358e-13	1288.325267674265	96887.7728358999	7.726913312525434e-16
84	1.9737545559347632e-13	1288.325267674265	96767.61437060323	7.310723366294469e-16
85	1.943850919600738e-13	1288.325267674265	95150.70554232903	6.854414293124054e-16
86	1.8808077334110042e-13	1288.325267674265	95150.70554232903	6.715415885587503e-16
87	1.8478412855873323e-13	1288.325267674265	90402.80413101731	6.551278324239667e-16
88	1.8068629123100135e-13	1288.325267674265	90285.76162094554	6.332421115188553e-16
89	1.773872741794458e-13	1288.325267674265	90285.76162094554	6.178961826560839e-16
90	1.7598525971610326e-13	1288.325267674265	88561.03759800171	6.075583269172204e-16
91	1.7383819970511495e-13	1288.325267674265	88561.03759800171	5.975071853841589e-16
92	1.6971178892144368e-13	1288.325267674265	88561.03759800171	5.922224620107212e-16
93	1.6971178892144368e-13	1288.325267674265	87822.08624211584	5.868746862473539e-16
94	1.684928622283124e-13	1276.1027413040101	87602.60897139879	5.8194127972361865e-16
95	1.675189956411318e-13	1276.1027413040101	87602.60897139879	5.771826436297242e-16
96	1.667207082263926e-13	1276.1027413040101	87449.1405908462	5.763525109120489e-16
97	1.666125508076258e-13	1276.1027413040101	84280.85669415999	5.744367947825075e-16
98	1.664009290569972e-13	1276.1027413040101	84280.85669415999	5.740742823681716e-16
99	1.6638175586912084e-13	1276.1027413040101	84173.74860878498	5.737765451421547e-16
100	1.6638175586912084e-13	1276.1027413040101	83836.42595491241	5.737765451421547e-16
0	274015.22810473514	1445.858872644768	258891.83591034415	264061.91861439357
1	80753.32890573006	1445.858872644768	258891.83591034415	95418.35954080087
2	30885.41635792287	1445.858872644768	255036.97359710978	64356.02085735887
3	25817.71827872071	1348.6757205866743	255036.97359710978	31707.18520315064
4	11449.550740941499	1348.6757205866743	228380.68802144498	21367.072233146064
5	4402.864202999877	1348.6757205866743	228380.68802144498	13876.264135176414
6	1781.838439316646	1348.6757205866743	221759.5839153355	3800.3213131316784
7	692.9583122340035	1348.6757205866743	210576.84718145028	2407.306784842508
8	321.17103442512746	1348.6757205866743	209646.7374918031	1357.1705161544764
9	251.31049647795862	1348.6757205866743	199405.2760942283	902.1046610312825
10	113.86756278853316	1348.6757205866743	192727.3871506024	309.70921620399866
11	51.51818357307458	1348.6757205866743	192727.3871506024	90.17678109848936
12	24.79692500744713	1348.6757205866743	192727.3871506024	54.93281607451036
13	7.2034809866227425	1348.6757205866743	192727.3871506024	16.78636650710312
14	7.2034809866227425	1348.6757205866743	189885.9194802067	3.6760225849706245
15	3.9891488299669415	1290.0008699044267	187931.52008868114	2.6363587951707066
16	1.390899396581206	1290.0008699044267	187673.20211816818	1.0646507296512233
17	0.993605403839208	1290.0008699044267	183405.6749551067	0.27981257641032425
18	0.4390503782812836	1290.0008699044267	171811.07795580066	0.13015968767455338
19	0.23931099408569742	1290.0008699044267	169209.71552321804	0.05558579516895035
20	0.0787491178862586	1290.0008699044267	169209.71552321804	0.03844474572467779
21	0.025393087293829723	1290.0008699044267	165588.28404322115	0.019801739345887706
22	0.01858353017703625	1290.0008699044267	157775.76830736612	0.004871134863081528
23	0.009886163413489725	1290.0008699044267	157775.76830736612	0.0035922886429635317
24	0.0013231453741335039	1290.0008699044267	157775.76830736612	0.001201075765289767
25	0.0012468111610420966	1290.0008699044267	157775.76830736612	0.000709461526418878
26	0.00041965157755522706	1290.0008699044267	157775.76830736612	0.00022528755102959265
27	7.91228608675153e-05	1290.0008699044267	154348.1540084835	6.340662218385342e-05
28	5.3238912146646125e-05	1290.0008699044267	152882.16236703526	2.2094729137767893e-05
29	3.852311082362218e-05	1290.0008699044267	145098.03233998807	1.040207454982024e-05
30	1.8859963757079828e-05	1290.0008699044267	145098.03233998807	7.583861395125579e-06
31	1.2807594178005711e-05	1290.0008699044267	145098.03233998807	4.232196810414411e-06
32	6.174050730606133e-06	1290.0008699044267	145098.03233998807	1.614951602634581e-06
33	3.4851608698106693e-06	1290.0008699044267	145098.03233998807	7.339813530498192e-07
34	2.234936342870502e-06	1290.0008699044267	138479.9701437622	3.316517954800107e-07
35	9.777854968658096e-07	1290.0008699044267	137967.2905702855	1.565344981296319e-07
36	3.9619041086226615e-07	1290.0008699044267	136049.19789268583	5.5018571355393415e-08
37	3.3131393735863026e-07	1290.0008699044267	135667.63849849164	2.9005317573688224e-08
38	2.0995402145765256e-07	1290.0008699044267	135506.0925224822	1.0333878038581826e-08
39	1.4034904571304143e-07	1290.0008699044267	132118.46629818017	7.603727922650376e-09
40	7.132794917552828e-08	1290.0008699044267	131439.86004975933	3.4245134127416818e-09
41	3.1930131804256626e-08	1290.0008699044267	130975.49478068504	1.411302884112496e-09
42	2.0263861388098357e-08	1290.0008699044267	129588.91580613113	7.474685957460598e-10
43	1.6668156995585454e-08	1290.0008699044267	129588.91580613113	1.4028912898781937e-10
44	1.0223616722569487e-08	1290.0008699044267	129588.91580613113	1.900390321688588e-11
45	5.66478950168654e-09	1290.0008699044267	127330.54102788195	5.353441120346923e-12
46	4.703830131480689e-09	1290.0008699044267	127281.78653223513	4.715439514032072e-12
47	2.6441522913144573e-09	1290.0008699044267	125771.1076892045	1.4584759906091758e-12
48	1.6947431419464038e-09	1290.0008699044267	125378.57303010114	1.0112357154739225e-12
49	9.648765281953685e-10	1290.0008699044267	122709.76483825842	3.965919020982435e-13
50	6.846726621042004e-10	1290.0008699044267	122340.77817940354	3.2044372858758276e-13
51	3.4354587990599523e-10	1290.0008699044267	120875.46730092166	1.9207276518625242e-13
52	3.4354587990599523e-10	1290.0008699044267	120875.46730092166	1.205664678775722e-13
53	2.803700388516843e-10	1290.0008699044267	120792.78883028764	7.411583475527599e-14
54	2.1302583170349433e-10	1290.0008699044267	120792.78883028764	5.358085347429447e-14
55	1.5327404558555113e-10	1290.0008699044267	119525.55768192298	3.64665200462022e-14
56	8.643719784656659e-11	1290.0008699044267	119525.55768192298	2.503130011453145e-14
57	8.643719784656659e-11	1290.0008699044267	118019.29197889192	1.7307931850741162e-14
58	7.319899536656024e-11	1290.0008699044267	117983.84861420715	1.359116381481811e-14
59	6.311706535480569e-11	1290.0008699044267	117983.84861420715	1.025244863832679e-14
60	4.4224092321060966e-11	1290.0008699044267	116353.15243574006	8.385171805193923e-15
61	3.7790770711280593e-11	1290.0008699044267	116190.93092937562	7.292896891066479e-15
62	1.984887648707828e-11	1290.0008699044267	116190.93092937562	5.760115309279546e-15
63	1.7404368642187385e-11	1290.0008699044267	116133.4616975157	4.698977176903662e-15
64	1.519270750398139e-11	1290.0008699044267	113982.0137945477	3.794652980557286e-15
65	1.3817727529101035e-11	1290.0008699044267	112490.94986243933	2.7656912161131884e-15
66	1.132739772833864e-11	1290.0008699044267	112490.94986243933	2.1280626866538402e-15
67	1.0428825557670873e-11	1290.0008699044267	112490.94986243933	1.6623687137775528e-15
68	9.49400550666413e-12	1290.0008699044267	111180.60485469287	1.3267806132731057e-15
69	8.165069018140059e-12	1290.0008699044267	111180.60485469287	1.2118922913290654e-15
70	7.334862040441667e-12	1290.0008699044267	111180.60485469287	1.0468645196200154e-15
71	6.319200688885311e-12	1290.0008699044267	109897.48989892415	9.358981465688706e-16
72	6.313770716840058e-12	1290.0008699044267	109234.60503286614	8.065750345432218e-16
73	6.048906946255507e-12	1290.0008699044267	108473.14687793786	7.511390417396335e-16
74	5.817320677232476e-12	1290.0008699044267	108457.02901406193	6.649166684261231e-16
75	5.067275595855813e-12	1290.0008699044267	107324.33124654347	6.10456989145577e-16
76	4.786563691988654e-12	1290.0008699044267	105769.84584102298	5.619920081488441e-16
77	4.5440896913689544e-12	1290.0008699044267	105769.84584102298	5.362567310664313e-16
78	4.3388589393992145e-12	1290.0008699044267	104070.81211052951	4.680059344829379e-16
79	4.0002534427390676e-12	1290.0008699044267	104003.80269175465	4.3137134391359e-16
80	3.985609323219731e-12	1290.0008699044267	104003.80269175465	3.7560530610124776e-16
81	3.7367336301591784e-12	1290.0008699044267	103139.91937967163	3.505515855275591e-16
82	3.696912142188116e-12	1290.0008699044267	103139.91937967163	3.35755141566105e-16
83	3.4838519018950407e-12	1290.0008699044267	102945.83082448108	3.188080634930281e-16
84	3.3816982391834384e-12	1290.0008699044267	102066.47604606618	3.038872282046143e-16
85	3.1155466774679435e-12	1290.0008699044267	102066.47604606618	2.893369589958599e-16
86	3.0800977255189695e-12	1290.0008699044267	102066.47604606618	2.7570784412463383e-16
87	3.0417935510403575e-12	1290.0008699044267	102066.47604606618	2.712682779587946e-16
88	2.9956744741489403e-12	1290.0008699044267	101469.66694271617	2.634795479771724e-16
89	2.916941916707674e-12	1290.0008699044267	101281.7570874332	2.5796071773741417e-16
90	2.9015877223525384e-12	1290.0008699044267	101069.85408863671	2.5304960866198473e-16
91	2.871912716485522e-12	1290.0008699044267	98518.81647235308	2.492285712191769e-16
92	2.8353375364436525e-12	1290.0008699044267	98518.81647235308	2.454292713632765e-16
93	2.8108747847386127e-12	1290.0008699044267	96070.42426578983	2.4417946293807463e-16
94	2.797212610645653e-12	1290.0008699044267	96070.42426578983	2.423564502916341e-16
95	2.7968530114330362e-12	1290.0008699044267	91862.78063439784	2.414882699902964e-16
96	2.789092627280979e-12	1290.0008699044267	91862.78063439784	2.404458292923415e-16
97	2.7791132104489666e-12	1290.0008699044267	91862.78063439784	2.400532796053787e-16
98	2.7791132104489666e-12	1290.0008699044267	91862.78063439784	2.396692976674417e-16
99	2.778466252330554e-12	1290.0008699044267	91862.78063439784	2.396292992571889e-16
100	2.778466252330554e-12	1290.0008699044267	91862.78063439784	2.396292992571889e-16
0	276139.93502747314	1461.611544168947	268111.2184830755	275268.183190171
1	92990.90299627221	1461.611544168947	267837.2558499976	103556.94713685822
2	63933.99710193222	1461.611544168947	267837.2558499976	55634.324325259324
3	34722.62385200902	1420.3795061389321	248542.48438569935	32228.913142728252
4	16214.4159802583	1404.2067896498156	248542.48438569935	14597.134744076291
5	13006.745039965794	1404.2067896498156	248542.48438569935	4245.961808128092
6	5423.037479481473	1404.2067896498156	240919.79213038695	3114.2279512626706
7	2897.7433218515885	1404.2067896498156	227332.28778517927	640.5051281522246
8	873.7930256275981	1362.0770900684893	227332.28778517927	288.654130238531
9	368.0153046162214	1362.0770900684893	220135.03784741458	158.88588019002157
10	164.81014938154425	1362.0770900684893	206248.13969848707	69.301153019099
11	49.885398918749544	1362.0770900684893	206248.13969848707	28.7808550731541
12	10.813180226362343	1339.8095454638037	182848.5240521929	7.809972622312316
13	5.6400984446753775	1300.2016524898831	182848.5240521929	3.127771917804191
14	1.5805635293023148	1272.7359881615942	182848.5240521929	1.253501266146431
15	0.3026481720380482	1272.7359881615942	182848.5240521929	0.3706169084064567
16	0.1728523396661836	1272.7359881615942	182848.5240521929	0.2973189835136499
17	0.06605743487085552	1272.7359881615942	179527.98629800137	0.14221379922316962
18	0.04688536339892757	1272.7359881615942	176137.83272874373	0.09346489197479439
19	0.011173810611215963	1272.7359881615942	172706.51607203062	0.024817160378162853
20	0.008677614774178711	1272.7359881615942	172706.51607203062	0.009199539685284214
21	0.0031410577580331927	1272.7359881615942	171782.79301525233	0.008227703391202233
22	0.0013909843222682005	1272.7359881615942	165150.2979147567	0.0030139992145587088
23	0.0005716583907288776	1272.7359881615942	154117.7434999314	0.0007060380713897475
24	0.00022704462032251756	1272.7359881615942	149593.2138773951	0.00037195275216380226
25	0.00014541096245631127	1272.7359881615942	147596.18673744865	0.00018679606666606303
26	0.00010549181550714135	1272.7359881615942	141639.22245602842	8.461064346569501e-05
27	4.057216792564443e-05	1272.7359881615942	135373.7912727807	2.5979474904107982e-05
28	4.057216792564443e-05	1272.7359881615942	135373.7912727807	9.331671622207453e-06
29	1.453313373088901e-05	1272.7359881615942	132517.34659266385	2.6761915209332914e-06
30	8.277284921295142e-06	1272.7359881615942	132517.34659266385	1.2969063703610974e-06
31	5.583716396416971e-06	1272.7359881615942	132517.34659266385	2.592068689621444e-07
32	2.7165713039647266e-06	1272.7359881615942	123389.77590006127	1.6617787506975797e-07
33	1.980537547122193e-06	1272.7359881615942	123389.77590006127	8.394922175825754e-08
34	1.4192195484225158e-06	1272.7359881615942	123389.77590006127	3.55156711634103e-08
35	7.802545306342553e-07	1272.7359881615942	118544.13389001954	1.8259840741968054e-08
36	5.301648523714524e-07	1272.7359881615942	118544.13389001954	8.3646587799584e-09
37	3.2718647507099124e-07	1272.7359881615942	116041.86358333066	3.288783944586458e-09
38	1.9071420621969602e-07	1272.7359881615942	114380.58243304871	2.226137545033294e-09
39	1.22915205048059e-07	1272.7359881615942	114380.58243304871	1.1431035672016886e-09
40	7.597155367360529e-08	1272.7359881615942	114380.58243304871	3.474822346627247e-10
41	4.659530377791641e-08	1272.7359881615942	114380.58243304871	2.2751171633659854e-10
42	2.8115438535722056e-08	1272.7359881615942	114380.58243304871	9.46317685552895e-11
43	1.9336515277859954e-08	1272.7359881615942	114197.89884528011	3.761622521556701e-11
44	1.2770368890342352e-08	1272.7359881615942	112368.69766821663	1.3790323050636854e-11
45	1.0335247904315577e-08	1272.7359881615942	111048.00164380016	7.773328122873329e-12
46	6.404652073648413e-09	1272.7359881615942	111048.00164380016	3.543805539570363e-12
47	3.417591450352848e-09	1272.7359881615942	111048.00164380016	2.006033366545031e-12
48	2.5407649221551577e-09	1272.7359881615942	111048.00164380016	1.4615063790719014e-12
49	1.2708514520248739e-09	1272.7359881615942	111048.00164380016	8.270867515191276e-13
50	8.220534525376464e-10	1272.7359881615942	109383.82780430421	3.853870091648277e-13
51	6.188693232612084e-10	1272.7359881615942	109383.82780430421	2.305970137832022e-13
52	5.735551688421656e-10	1272.7359881615942	109383.82780430421	1.5745004315411633e-13
53	4.134676197798789e-10	1272.7359881615942	109383.82780430421	1.0809569116864878e-13
54	3.101899566550786e-10	1272.7359881615942	108480.81042107736	6.401181077269661e-14
55	2.502826004329309e-10	1272.7359881615942	107861.15977087188	4.7809891646114525e-14
56	2.0142227539993057e-10	1272.7359881615942	107857.50223953105	2.6993078433741614e-14
57	1.3005547162778088e-10	1272.7359881615942	107831.97441465096	2.146250635260582e-14
58	9.331586640992971e-11	1272.7359881615942	107377.93522909412	1.454155289797718e-14
59	5.903812886950608e-11	1272.7359881615942	106422.1711475225	9.849551975586198e-15
60	4.421069005532657e-11	1272.7359881615942	106422.1711475225	8.494431841150617e-15
61	3.5641447688375926e-11	1272.7359881615942	105212.32736894967	5.882432412470561e-15
62	3.324994420953438e-11	1272.7359881615942	105212.32736894967	4.364099113669148e-15
63	2.572781677080223e-11	1272.7359881615942	105212.32736894967	3.5152817091473367e-15
64	2.228522252563342e-11	1272.7359881615942	105212.32736894967	2.7062884209038302e-15
65	1.787582326838462e-11	1272.7359881615942	105005.83274665893	2.1959479589044805e-15
66	1.5523615704759062e-11	1272.7359881615942	105005.83274665893	1.5605025678558198e-15
67	1.30531719737454e-11	1272.7359881615942	102500.87511383643	1.4276999081203024e-15
68	1.1159211864193945e-11	1272.7359881615942	102238.58381493716	1.2311560222904916e-15
69	1.0578715092405122e-11	1272.7359881615942	102229.24651467345	1.03446668771569e-15
70	8.643017172084343e-12	1272.7359881615942	99151.36492511228	8.483309729494303e-16
71	7.674142388439446e-12	1272.7359881615942	95718.56244517627	7.090313490217928e-16
72	6.365186595164145e-12	1272.7359881615942	95718.56244517627	5.916893429890036e-16
73	4.728077349521228e-12	1272.7359881615942	95718.56244517627	5.271126573457227e-16
74	4.434964501621351e-12	1272.7359881615942	93433.48117284213	4.84453068704049e-16
75	4.065645721378465e-12	1272.7359881615942	93433.48117284213	4.4208649296963926e-16
76	3.89111716219154e-12	1272.7359881615942	93433.48117284213	3.96677303818099e-16
77	3.5494598126626302e-12	1272.7359881615942	92849.023669758	3.6196214985157964e-16
78	3.235171762349071e-12	1272.7359881615942	92124.36314089346	3.2936181399755304e-16
79	3.0438309882599715e-12	1272.7359881615942	90891.6193491409	3.042128392671438e-16
80	2.9104713182373734e-12	1272.7359881615942	90509.69542947777	2.841318831597461e-16
81	2.7140636123766163e-12	1272.7359881615942	90480.67397783756	2.630386550804804e-16
82	2.668351290373812e-12	1272.7359881615942	90480.67397783756	2.472920817603499e-16
83	2.62816457333986e-12	1272.7359881615942	89964.87198088966	2.2277195718248493e-16
84	2.488499651197671e-12	1272.7359881615942	89964.87198088966	2.120055870812482e-16
85	2.484334991018988e-12	1272.7359881615942	89964.87198088966	1.9885307246745846e-16
86	2.383829586975409e-12	1272.7359881615942	89733.73366073829	1.803721760778631e-16
87	2.383829586975409e-12	1272.7359881615942	88670.13514716942	1.7491284756430456e-16
88	2.3083699778076168e-12	1272.7359881615942	88670.13514716942	1.689672644332016e-16
89	2.1858467492337567e-12	1272.7359881615942	86598.75626516806	1.664140629161784e-16
90	2.1709713973124506e-12	1272.7359881615942	86071.13924560718	1.6387715792075837e-16
91	2.140440368451079e-12	1272.7359881615942	83720.25661794627	1.6140851773592876e-16
92	2.0958724018171375e-12	1272.7359881615942	82395.60180313251	1.60716390463101e-16
93	2.0655595658555063e-12	1272.7359881615942	82395.60180313251	1.5877340507712848e-16
94	2.0484718997566186e-12	1272.7359881615942	82018.1120976448	1.5838066496345437e-16
95	2.034136841284718e-12	1272.7359881615942	81258.88734755498	1.5756637460838268e-16
96	2.0280488120411387e-12	1272.7359881615942	81258.88734755498	1.5722296767978266e-16
97	2.0247003188992136e-12	1272.7359881615942	79002.55629200149	1.5702377891239406e-16
98	2.0223911365787632e-12	1272.7359881615942	79002.55629200149	1.5674951164950968e-16
99	2.0219983504474283e-12	1272.7359881615942	79002.55629200149	1.5668703804840028e-16
100	2.0219983504474283e-12	1272.7359881615942	77693.07843093172	1.5668703804840028e-16
0	269501.2964038325	1445.4213574979083	266034.8137278748	276790.1306353395
1	94268.0079755606	1445.4213574979083	256045.622391853	111083.92933027552
2	57260.69228954406	1445.4213574979083	249435.4679392638	53929.28470743981
3	26776.75595209819	1386.9776177305698	249435.4679392638	24415.404739846155
4	13280.882766303552	1376.28183285048	244317.7231890471	15364.473890192368
5	9145.088148123057	1376.28183285048	244317.7231890471	9441.582947377266
6	2254.9444206744747	1376.28183285048	236298.65482421638	3793.5909853218577
7	634.6731237600723	1376.28183285048	225623.01598633695	2129.7493029148045
8	70.94021687029907	1376.28183285048	224237.56354670785	969.2500568517572
9	58.139995937334376	1373.5337516424083	224237.56354670785	439.3690638534419
10	19.019858041737717	1371.44533300276	224237.56354670785	104.84274142787271
11	12.236443358802347	1371.44533300276	224237.56354670785	83.96967435843865
12	7.210120509145688	1371.44533300276	224237.56354670785	36.99149076198796
13	3.2921457778157373	1361.9056321653252	224205.19302190992	12.399912366796858
14	1.4027636800422825	1361.9056321653252	215727.74325946346	6.514840335091156
15	0.9786296624085307	1361.9056321653252	214519.11194806514	3.039612735389575
16	0.6790725745960993	1361.9056321653252	212835.40530867508	1.247728209349583
17	0.40713392353339256	1348.8082547555714	211610.6168850145	0.5141153971676156
18	0.2392677891227387	1348.8082547555714	197260.77583333614	0.2490758941826512
19	0.06776034173599173	1348.8082547555714	197260.77583333614	0.08006306545759476
20	0.04714133226786773	1348.8082547555714	197260.77583333614	0.021199861295510856
21	0.019608145743008818	1343.6039634002204	197048.91540515135	0.012718853406289006
22	0.004193755732931509	1343.6039634002204	190903.43031745535	0.006735673521944567
23	0.003910407950474367	1343.6039634002204	182163.21502274825	0.0022616866828826555
24	0.0023628766844202833	1343.6039634002204	182163.21502274825	0.0011627315318080405
25	0.0007428757958548865	1343.6039634002204	175445.69664760388	0.00020482403587163524
26	0.0006172260951934494	1343.6039634002204	174436.94672538378	0.00020482403587163524
27	0.00045953688218322016	1343.6039634002204	174436.94672538378	5.6237083245100995e-05
28	0.00019858647142217503	1342.693135017553	163157.1290268652	4.2005688360155675e-05
29	0.0001579608566448748	1342.693135017553	156595.67368989135	7.826577414628663e-06
30	8.810739933262559e-05	1342.693135017553	156595.67368989135	6.24658903068695e-06
31	5.560672120922277e-05	1342.693135017553	156595.67368989135	3.3722023750187994e-06
32	2.090382094690799e-05	1342.693135017553	156595.67368989135	1.4490128523324006e-06
33	1.391785108738596e-05	1342.693135017553	156595.67368989135	6.903606235383222e-07
34	2.441539776148563e-06	1342.693135017553	156595.67368989135	1.7872022990375883e-07
35	2.441539776148563e-06	1342.693135017553	156595.67368989135	9.124847291974365e-08
36	1.0167493489669997e-06	1342.693135017553	152672.67998016818	5.2168237375819936e-08
37	6.240488440588202e-07	1342.693135017553	152404.24840157246	1.5507593184854387e-08
38	3.8936527949241104e-07	1342.693135017553	149909.2684856536	1.0018613844078353e-08
39	2.755640239441219e-07	1342.693135017553	149909.2684856536	4.14934178596143e-09
40	1.661145290136423e-07	1342.693135017553	146592.6234066051	2.3098886578723934e-09
41	1.3055859660737867e-07	1342.693135017553	145384.2985564921	1.0929557026024283e-09
42	9.63056316967957e-08	1342.693135017553	145384.2985564921	5.603067909472497e-10
43	6.54770569411593e-08	1342.693135017553	143618.68253501644	3.334753685989987e-10
44	4.44574013448667e-08	1342.693135017553	142479.82267881694	1.5968796390816249e-10
45	2.7377362537357262e-08	1342.693135017553	142479.82267881694	8.638984851146044e-11
46	1.858100647916643e-08	1342.693135017553	141923.09059685734	4.346954125106532e-11
47	1.0106492669985595e-08	1342.693135017553	140970.12449002307	2.880279021509213e-11
48	5.356639732951374e-09	1342.693135017553	140024.24929583748	1.3106920788671426e-11
49	3.01245699486229e-09	1342.693135017553	140024.24929583748	1.0297868493110132e-11
50	1.553042365956547e-09	1319.6545154596447	134221.19105884805	7.696585833330711e-12
51	1.1078325912320519e-09	1319.6545154596447	134216.215907713	5.174607811777567e-12
52	7.747851065067101e-10	1319.6545154596447	133576.2401372554	4.0852199311429984e-12
53	5.402387963015732e-10	1319.6545154596447	132567.92126615456	2.612436051310433e-12
54	3.7022666744081054e-10	1319.6545154596447	131957.69391410204	1.869369939958553e-12
55	2.397184054646594e-10	1319.6545154596447	129674.26569293911	9.944171909705331e-13
56	1.8293029872323636e-10	1319.6545154596447	128434.46111241927	7.133746092040165e-13
57	1.592966856633324e-10	1319.6545154596447	126689.96292328225	5.601606471005481e-13
58	1.0676782496896104e-10	1319.6545154596447	126096.24981372613	2.902318353401712e-13
59	7.647089068746494e-11	1319.6545154596447	124576.32259885882	1.8114883583196727e-13
60	5.361565989441783e-11	1319.6545154596447	123619.2472010809	1.3501252759968974e-13
61	4.097455415969472e-11	1319.6545154596447	121971.71575528698	1.0149289124395489e-13
62	2.955144039229278e-11	1319.6545154596447	120184.60177197125	7.603574625885586e-14
63	2.2131785931773396e-11	1319.6545154596447	120184.60177197125	5.919171695519346e-14
64	1.8276848977585245e-11	1319.6545154596447	120184.60177197125	3.941601645923697e-14
65	1.2813059802749181e-11	1319.6545154596447	117899.53643796203	3.495357724437007e-14
66	1.2434383752049594e-11	1319.6545154596447	117899.53643796203	2.6533514053943703e-14
67	1.1250431498708734e-11	1319.6545154596447	117899.53643796203	2.1916051036086594e-14
68	1.0328375947969912e-11	1319.6545154596447	117271.30878274293	1.6966543514148772e-14
69	8.937588998135605e-12	1319.6545154596447	115563.5796154992	1.1741550876234479e-14
70	8.33073282272719e-12	1319.6545154596447	114638.3886286021	1.0160438284793683e-14
71	7.876501225582763e-12	1319.6545154596447	114638.3886286021	8.73147170846847e-15
72	6.769586656554427e-12	1319.6545154596447	114638.3886286021	7.087184388817416e-15
73	5.860745283056324e-12	1319.6545154596447	114559.85878104322	6.3684677147174824e-15
74	5.4340211585329995e-12	1319.6545154596447	114559.85878104322	5.387035298578175e-15
75	5.3494425060119375e-12	1319.6545154596447	111574.29887214799	4.8920270074665366e-15
76	4.919080145204789e-12	1319.6545154596447	111119.6132647889	4.478142092229623e-15
77	4.443470222882253e-12	1319.6545154596447	111119.6132647889	3.936516522768322e-15
78	3.937752794065983e-12	1319.6545154596447	111119.6132647889	3.5144871777006363e-15
79	3.5161221540718416e-12	1319.6545154596447	111119.6132647889	3.210549448774978e-15
80	3.4560507171030485e-12	1319.6545154596447	111119.6132647889	2.9858041081197825e-15
81	3.1851520155084445e-12	1319.6545154596447	111081.49355419594	2.8598144543160673e-15
82	2.9311756801573814e-12	1319.6545154596447	110812.27361992172	2.649089865131043e-15
83	2.8514037136889484e-12	1319.6545154596447	110249.3136614748	2.5046370395721606e-15
84	2.751769403862778e-12	1319.6545154596447	109272.95253986999	2.3379571520672806e-15
85	2.707812632732046e-12	1319.6545154596447	107404.39125515507	2.2778512459274743e-15
86	2.6028950190054226e-12	1319.6545154596447	107404.39125515507	2.2338145508761167e-15
87	2.4809645385063676e-12	1319.6545154596447	107401.59171605953	2.1593427353664022e-15
88	2.4348498938131743e-12	1319.6545154596447	107401.59171605953	2.0727022293011256e-15
89	2.3527711818728484e-12	1319.6545154596447	107401.59171605953	2.031728925608532e-15
90	2.345138543878672e-12	1319.6545154596447	107401.59171605953	1.9960754455524806e-15
91	2.331126583140354e-12	1319.6545154596447	107401.59171605953	1.952180913132039e-15
92	2.3197563811564724e-12	1319.6545154596447	107401.59171605953	1.9225700670343098e-15
93	2.3112214776796948e-12	1319.6545154596447	107272.17112377915	1.9079130201184835e-15
94	2.273252712588902e-12	1319.6545154596447	107099.7723019349	1.8944585238709845e-15
95	2.2602561916255307e-12	1319.6545154596447	105467.00021738652	1.8888423359262183e-15
96	2.2515833971741175e-12	1319.6545154596447	105467.00021738652	1.8808415373773634e-15
97	2.248104199494309e-12	1319.6545154596447	104392.43152309684	1.8746850428317012e-15
98	2.2476319213867714e-12	1319.6545154596447	104392.43152309684	1.8740868809796495e-15
99	2.246435391437559e-12	1319.6545154596447	104392.43152309684	1.8734310124781095e-15
100	2.246435391437559e-12	1319.6545154596447	104064.92776731186	1.8734310124781095e-15
0	261102.24059662287	1403.5478220936016	278107.65800804226	266219.2866839655
1	89674.32958258207	1403.5478220936016	257407.29020993446	79232.07941296045
2	56398.549185262375	1403.5478220936016	238093.53059781197	59890.92214574105
3	38934.56776175244	1340.1983338546365	238093.53059781197	32486.102119478117
4	21310.64703143487	1340.1983338546365	238093.53059781197	18082.733996252173
5	5367.10766475165	1340.1983338546365	238093.53059781197	9972.812191124023
6	4002.595009142127	1340.1983338546365	238093.53059781197	4253.63894048899
7	3254.1540085900037	1340.1983338546365	231471.19940345985	1326.8551071193292
8	606.983654206879	1340.1983338546365	226127.14494848234	564.0254448575874
9	359.5698448171373	1340.1983338546365	220866.09917740707	242.3614963446244
10	58.62274528930129	1340.1983338546365	219995.7080424812	64.94056841841616
11	42.99322111531629	1340.1983338546365	213854.63743934504	40.532026312992755
12	16.676084743115645	1340.1983338546365	212097.36301544582	12.842345577924851
13	12.745922463482641	1340.1983338546365	204661.41850941855	6.351360826562446
14	1.4081347007929892	1340.1983338546365	204661.41850941855	5.768242886792265
15	0.5642766619515347	1340.1983338546365	204661.41850941855	2.411517951799611
16	0.2518074075855009	1340.1983338546365	198474.42009807142	0.8965897766772656
17	0.043228951841528626	1340.1983338546365	194562.62135754427	0.0972018035885329
18	0.043228951841528626	1340.1983338546365	187636.808921003	0.05289586004466494
19	0.024260469787415476	1340.1983338546365	185350.69732994417	0.007557803001520745
20	0.007654471967066922	1340.1983338546365	179361.78663065747	0.007557803001520745
21	0.007654471967066922	1340.1983338546365	170663.87736204398	0.005128896181155663
22	0.003602655360534344	1340.1983338546365	168121.9895469241	0.0025606649533238108
23	0.0017932314746669591	1340.1983338546365	165412.50201251713	0.0009065045663208913
24	0.0009787061786326468	1340.1983338546365	157776.19518130796	0.0003143722067475131
25	0.0003431081272878424	1340.1983338546365	157776.19518130796	0.0002615627041024672
26	0.00021709537174720663	1340.1983338546365	157776.19518130796	9.882417747601263e-05
27	5.466855435703627e-05	1340.1983338546365	157776.19518130796	3.2384585514278724e-05
28	1.9970775407036638e-05	1340.1983338546365	150015.42137791892	1.5191940776235339e-05
29	6.761950859400019e-06	1340.1983338546365	149935.9882362477	4.559658561800514e-06
30	5.623452203507409e-06	1340.1983338546365	149935.9882362477	1.6316641321326321e-06
31	2.4702181997990665e-06	1340.1983338546365	144092.47810894114	1.2332270151318665e-06
32	1.7527701856156332e-06	1340.1983338546365	143903.7112989332	5.816973214969836e-07
33	9.107707012189684e-07	1340.1983338546365	140559.77461346093	1.3507159542940197e-07
34	3.6361737786135557e-07	1340.1983338546365	132508.67293550816	4.627993954252451e-08
35	2.429261797102181e-07	1340.1983338546365	132508.67293550816	1.7098167697161722e-08
36	8.937798059095666e-08	1340.1983338546365	131845.1851099092	1.2190426461959058e-08
37	5.102762091842867e-08	1340.1983338546365	126802.52769268697	6.150876140107977e-09
38	2.9052687930900113e-08	1340.1983338546365	116334.13853518994	3.024074775271826e-09
39	1.9797301362355704e-08	1340.1983338546365	116334.13853518994	1.3623842936076617e-09
40	1.0650986392573043e-08	1340.1983338546365	116334.13853518994	7.084369392388832e-10
41	7.147006964145189e-09	1340.1983338546365	116334.13853518994	2.7147204874422953e-10
42	3.912981946799473e-09	1340.1983338546365	115873.90632451932	1.2913319786092462e-10
43	2.05559872604459e-09	1340.1983338546365	115873.90632451932	5.601902361150762e-11
44	1.0060260495920232e-09	1340.1983338546365	114703.19943039627	3.587979955265737e-11
45	8.711022043892185e-10	1340.1983338546365	113008.48603842765	8.315604040665632e-12
46	6.405117716097826e-10	1340.1983338546365	111292.86670823977	6.5304699050492596e-12
47	1.5872006306141352e-10	1340.1983338546365	110572.11357811748	3.3144677510438385e-12
48	1.5872006306141352e-10	1340.1983338546365	110572.11357811748	2.28687821990229e-12
49	1.422054652741399e-10	1340.1983338546365	98529.26252426647	1.42126796467623e-12
50	8.680026678907787e-11	1340.1983338546365	98529.26252426647	9.336970197037508e-13
51	6.648531045373652e-11	1340.1983338546365	98529.26252426647	4.602829721440763e-13
52	3.8468802613108187e-11	1340.1983338546365	98529.26252426647	3.002591041679978e-13
53	2.499817041232847e-11	1340.1983338546365	98020.28840480384	1.6927051995670944e-13
54	2.499817041232847e-11	1340.1983338546365	98020.28840480384	1.3140253089536032e-13
55	1.890481248979587e-11	1340.1983338546365	98020.28840480384	6.059779431246019e-14
56	1.5614507747866822e-11	1340.1983338546365	98020.28840480384	4.5886075861861065e-14
57	1.324386201192995e-11	1340.1983338546365	98020.28840480384	2.7403636170300725e-14
58	1.1832572279612802e-11	1340.1983338546365	98020.28840480384	1.879079609234677e-14
59	8.025230263244113e-12	1340.1983338546365	96552.2199782622	1.3255508657244366e-14
60	7.09261790099649e-12	1340.1983338546365	92687.74536750249	9.064068143109856e-15
61	5.130408571287479e-12	1340.1983338546365	92687.74536750249	6.1713749898455314e-15
62	3.671160897360377e-12	1340.1983338546365	90327.86062773611	5.242609457071972e-15
63	3.0629652862001765e-12	1340.1983338546365	88191.3072701335	3.999218930645597e-15
64	2.4885127112927863e-12	1340.1983338546365	87789.60039600286	2.7063375329606582e-15
65	1.9257450289630024e-12	1340.1983338546365	87169.59564732404	2.2060523725191472e-15
66	1.617508488453741e-12	1340.1983338546365	86490.06418885941	1.776770851591643e-15
67	1.2266002065033477e-12	1340.1983338546365	86490.06418885941	1.4341331006750268e-15
68	1.1898779017674232e-12	1340.1983338546365	86490.06418885941	1.1875715853260025e-15
69	1.0400745521007742e-12	1340.1983338546365	84875.92966868759	1.0765315803919778e-15
70	8.59952179020158e-13	1340.1983338546365	84875.92966868759	9.27303520236195e-16
71	7.110833095930606e-13	1340.1983338546365	84116.33301567496	7.986886989734593e-16
72	6.307179424225325e-13	1340.1983338546365	84116.33301567496	6.433602938992074e-16
73	5.75571391423898e-13	1340.1983338546365	84116.33301567496	5.925862727812359e-16
74	5.28179778349918e-13	1340.1983338546365	84116.33301567496	5.0923396353705e-16
75	4.950008863856095e-13	1340.1983338546365	84116.33301567496	4.491201051756067e-16
76	4.680678986499193e-13	1340.1983338546365	84116.33301567496	4.075732573682459e-16
77	4.297844516310455e-13	1340.1983338546365	83464.66308914676	3.6291095182656753e-16
78	3.8209924201924243e-13	1340.1983338546365	83433.92423002343	3.2741421022484026e-16
79	3.6672640250233433e-13	1340.1983338546365	82466.63967209139	2.894943828702446e-16
80	3.430899197063044e-13	1340.1983338546365	82362.64968404121	2.6777882480500813e-16
81	3.3622538635959363e-13	1340.1983338546365	81311.30756115662	2.5377080536168655e-16
82	3.214179504585072e-13	1340.1983338546365	81311.30756115662	2.434464410815092e-16
83	3.0266135053793464e-13	1340.1983338546365	81311.30756115662	2.3197521530294714e-16
84	2.925520336304399e-13	1340.1983338546365	81311.30756115662	2.1682127735880793e-16
85	2.7496753885749096e-13	1340.1983338546365	80464.45980988482	2.025727509703068e-16
86	2.511312000568553e-13	1340.1983338546365	79256.44767983402	1.9795836638337347e-16
87	2.4895043345563385e-13	1340.1983338546365	79256.44767983402	1.9206401023979387e-16
88	2.42192073528968e-13	1340.1983338546365	79256.44767983402	1.8704552269483459e-16
89	2.3380382629931026e-13	1340.1983338546365	79256.44767983402	1.8492055369089e-16
90	2.3274573654302534e-13	1340.1983338546365	79256.44767983402	1.8208941029808238e-16
91	2.2821716143996243e-13	1340.1983338546365	79256.44767983402	1.793693744120341e-16
92	2.2564435358701094e-13	1340.1983338546365	79256.44767983402	1.7740366851051064e-16
93	2.250989158219888e-13	1340.1983338546365	79256.44767983402	1.757649956144294e-16
94	2.2352820437297745e-13	1340.1983338546365	78941.18030105665	1.7382347415509962e-16
95	2.2224798185404562e-13	1340.1983338546365	77788.39968310602	1.7294974244999455e-16
96	2.2160237618406476e-13	1340.1983338546365	77788.39968310602	1.726291493273877e-16
97	2.2145039499014986e-13	1340.1983338546365	76223.84324091152	1.7224597323771523e-16
98	2.2108923820507376e-13	1340.1983338546365	76223.84324091152	1.7218870192926794e-16
99	2.2095356273432473e-13	1340.1983338546365	75119.06780719466	1.7208607170062678e-16
100	2.2095356273432473e-13	1340.1983338546365	75118.3788432724	1.7208607170062678e-16
0	267351.44670693635	1444.8248780325544	283154.9047997914	261123.18159364176
1	88954.37644597459	1444.8248780325544	253531.31130670063	96757.48991455526
2	53851.01890481703	1444.8248780325544	253531.31130670063	36820.71348441321
3	41306.55123829261	1346.8568838142985	251121.712565248	26619.367989801824
4	16904.549061072437	1346.8568838142985	232216.25283991193	13652.472839586853
5	5473.7770887063225	1346.8568838142985	232216.25283991193	6206.022258385027
6	3310.2222067694925	1346.8568838142985	226730.35140775202	2867.012121079105
7	750.659551778756	1346.8568838142985	224280.5225684991	1419.8956882312068
8	750.659551778756	1346.8568838142985	213147.72124983364	444.4838364359456
9	387.37851117624524	1346.8568838142985	193774.52896278526	244.65318807267442
10	190.57340100966832	1346.8568838142985	193774.52896278526	131.13955008417346
11	161.6705572103402	1346.8568838142985	193774.52896278526	34.51795806186728
12	49.197520676719705	1346.8568838142985	187889.4158831877	5.874007854755608
13	49.197520676719705	1331.0688273492267	187889.4158831877	5.1674666006468115
14	10.478149263722393	1270.1426222995542	187889.4158831877	1.1594513114135123
15	5.723011301876613	1270.1426222995542	184216.0103726715	1.1594513114135123
16	3.611466080585542	1270.1426222995542	184216.0103726715	0.5865919749284074
17	0.8298372587328502	1270.1426222995542	183734.09849749343	0.11633758903310899
18	0.662417169470758	1270.1426222995542	183724.58254578724	0.03446265752113275
19	0.265626797311903	1270.1426222995542	178388.21766736754	0.026536264338068112
20	0.09938008634239963	1270.1426222995542	176179.06784580534	0.014297523709363758
21	0.03325894015130193	1270.1426222995542	168066.74649596945	0.0056869787428351385
22	0.02884497900712238	1270.1426222995542	165392.24903988186	0.002708975181774583
23	0.015225280399385855	1270.1426222995542	159961.65259455013	0.0012664163480029958
24	0.006069653403252472	1270.1426222995542	159222.9083263162	0.0005362276313803521
25	0.004844622776984968	1270.1426222995542	155830.2866990544	0.0003427625434088883
26	0.0012870073629823071	1270.1426222995542	153539.00444452316	0.00011634289025479674
27	0.0012150253116513003	1270.1426222995542	153523.86261706703	5.0649741949264867e-05
28	0.0007126165330986334	1270.1426222995542	152647.32634432885	2.726292920516679e-05
29	0.00046239907979520484	1270.1426222995542	145668.56494911184	3.896250101713334e-06
30	0.00020010270499297078	1270.1426222995542	144612.38973117707	2.5109448327802317e-06
31	0.0001282166044313795	1270.1426222995542	134639.85503223332	8.748805156097222e-07
32	6.111298117035321e-05	1270.1426222995542	134639.85503223332	7.55976374240105e-07
33	2.1399657644744888e-05	1270.1426222995542	134639.85503223332	1.519569285962975e-07
34	1.9264325210763332e-05	1270.1426222995542	134639.85503223332	7.556672809984084e-08
35	3.854169223874902e-06	1270.1426222995542	134639.85503223332	3.0808072040610184e-08
36	3.854169223874902e-06	1270.1426222995542	130308.93505826335	1.6464784221691918e-08
37	2.5352834796335205e-06	1270.1426222995542	129847.22674833928	4.808954617486859e-09
38	1.6939488801677516e-06	1270.1426222995542	126198.44894034085	2.5213286114373796e-09
39	1.1922118993517282e-06	1270.1426222995542	126198.44894034085	6.590952790154257e-10
40	4.7305070557105106e-07	1270.1426222995542	126066.91462613572	2.3406661640935355e-10
41	4.6687656249637e-07	1270.1426222995542	125630.5900941911	1.6594710843400674e-10
42	2.869614680680235e-07	1270.1426222995542	122432.84070971189	9.32185127458566e-11
43	1.889845940543969e-07	1270.1426222995542	122140.73579059762	6.236525628485279e-11
44	9.145054699765021e-08	1270.1426222995542	121213.08931004144	3.2027275006986525e-11
45	5.60351637753992e-08	1270.1426222995542	114759.4026111866	2.628244294928691e-11
46	3.184271503858963e-08	1270.1426222995542	114759.4026111866	1.4466768769743488e-11
47	2.5537181037565736e-08	1270.1426222995542	114401.36571428666	9.474879308506942e-12
48	1.4790890035288673e-08	1270.1426222995542	114401.36571428666	4.014672298601455e-12
49	9.267807935612136e-09	1270.1426222995542	113476.16365978899	2.8643880758267014e-12
50	7.014450475676679e-09	1270.1426222995542	113476.16365978899	1.9184145673806345e-12
51	4.312594916241241e-09	1270.1426222995542	110739.55019810442	1.0587970841582303e-12
52	2.8074952615343365e-09	1270.1426222995542	108887.43945583067	5.657525610339587e-13
53	1.8142099038652585e-09	1270.1426222995542	108887.43945583067	2.646717671831682e-13
54	1.3273501985401723e-09	1270.1426222995542	108887.43945583067	1.339488502496913e-13
55	1.0651053354826742e-09	1270.1426222995542	108887.43945583067	1.112726121681847e-13
56	7.784931897689491e-10	1270.1426222995542	108887.43945583067	9.410073967504814e-14
57	6.700273511630945e-10	1270.1426222995542	107288.83597981154	8.238821457962515e-14
58	4.777114264827097e-10	1270.1426222995542	107288.83597981154	6.410863713187895e-14
59	3.742799300622669e-10	1270.1426222995542	107288.83597981154	5.838230776004892e-14
60	2.6993479642886996e-10	1270.1426222995542	106223.07799422338	3.7370329386311345e-14
61	2.0846420118311593e-10	1270.1426222995542	105428.20642682895	2.8564299416212255e-14
62	1.7465709005763488e-10	1270.1426222995542	104335.15249414119	2.395376728499838e-14
63	1.4847481930972098e-10	1270.1426222995542	104335.15249414119	1.8395376988131684e-14
64	1.330830756067855e-10	1270.1426222995542	102813.89696094839	1.3695599492438052e-14
65	1.159631336076051e-10	1270.1426222995542	102813.89696094839	1.1309487937509311e-14
66	1.0108250977916352e-10	1270.1426222995542	102813.89696094839	8.011924307504394e-15
67	8.25861437097036e-11	1270.1426222995542	102813.89696094839	6.413345208519494e-15
68	7.280383050843052e-11	1270.1426222995542	102248.99853515289	5.56761568720602e-15
69	6.463022462810439e-11	1270.1426222995542	101002.21330522174	4.61817808360539e-15
70	5.222980068402641e-11	1270.1426222995542	101002.21330522174	3.554471432717456e-15
71	4.4036097277005086e-11	1270.1426222995542	100244.05054907178	2.8218833080045706e-15
72	3.972666150143731e-11	1270.1426222995542	99977.8494787744	2.448500282038342e-15
73	3.314844725368715e-11	1270.1426222995542	98066.58306409116	2.12972528385929e-15
74	3.0332768676399955e-11	1270.1426222995542	95962.10044471204	1.969588394513206e-15
75	2.8552303849087405e-11	1270.1426222995542	95550.58393326643	1.7448564124914962e-15
76	2.2723312661164846e-11	1270.1426222995542	95550.58393326643	1.6005702815345994e-15
77	2.1229434184548825e-11	1270.1426222995542	95550.58393326643	1.4546260957898226e-15
78	2.008428302262091e-11	1270.1426222995542	95550.58393326643	1.376873828953483e-15
79	1.8943439596261854e-11	1270.1426222995542	95550.58393326643	1.1836128872902511e-15
80	1.7264027735019136e-11	1270.1426222995542	95550.58393326643	1.1171317701842936e-15
81	1.7046479110858802e-11	1270.1426222995542	95523.77160482851	1.0409812525164377e-15
82	1.6037481606118885e-11	1270.1426222995542	94331.72308628967	1.0206216463046814e-15
83	1.5475695842311097e-11	1270.1426222995542	94331.72308628967	9.578922374478114e-16
84	1.5475695842311097e-11	1270.1426222995542	94331.72308628967	8.379695952031042e-16
85	1.502435172404352e-11	1270.1426222995542	93205.96703770515	8.313201095548288e-16
86	1.4101353618436414e-11	1270.1426222995542	93205.96703770515	8.057961427524831e-16
87	1.361421786219534e-11	1270.1426222995542	92936.19554672988	7.694615433638661e-16
88	1.3278938173513326e-11	1270.1426222995542	91327.30266643682	7.436899823246788e-16
89	1.3030490108778525e-11	1270.1426222995542	91327.30266643682	7.185730284390978e-16
90	1.29173807132763e-11	1270.1426222995542	90425.06346295006	6.943032181083852e-16
91	1.2679827019303952e-11	1270.1426222995542	90425.06346295006	6.854253866173145e-16
92	1.2654551078258894e-11	1270.1426222995542	89566.96414730007	6.776522211224695e-16
93	1.2408697376241667e-11	1270.1426222995542	85970.07160733861	6.662319235522451e-16
94	1.2357787384666802e-11	1270.1426222995542	85970.07160733861	6.635139360479817e-16
95	1.2250623578151983e-11	1270.1426222995542	85970.07160733861	6.621133121161463e-16
96	1.2189306979175178e-11	1270.1426222995542	85766.30840582952	6.585121380268321e-16
97	1.2171732660475876e-11	1270.1426222995542	84900.40655652834	6.576536988382303e-16
98	1.2154212095918115e-11	1270.1426222995542	84683.3492666884	6.563952091599441e-16
99	1.2153625935121813e-11	1270.1426222995542	82007.10472881979	6.563659819338412e-16
100	1.2153625935121813e-11	1270.1426222995542	79654.83755678192	6.563659819338412e-16
0	251763.38788635537	1509.2894301040824	244388.98570266046	263335.94496181904
1	112255.34383334748	1509.2894301040824	240211.47787113977	96712.82787579564
2	73898.45723510462	1509.2894301040824	239245.6865910321	30966.42045142156
3	32597.696923012285	1374.813332075893	214289.01593640316	18249.22099624137
4	12368.729258438869	1374.813332075893	205052.0525632698	8621.595318210404
5	7647.850545465457	1374.813332075893	205052.0525632698	3279.4844638114423
6	3162.669506426979	1374.813332075893	190000.0755069717	1361.2270691425542
7	1541.7184912989308	1374.813332075893	190000.0755069717	791.8542226580572
8	748.0810053383316	1374.813332075893	190000.0755069717	135.5124942095166
9	493.24056964178965	1335.2190424023077	189980.0843671783	135.5124942095166
10	285.6535528207693	1335.2190424023077	183724.54666539637	82.26329306195294
11	27.549144622134087	1335.2190424023077	182508.0350274037	34.7231800938483
12	27.549144622134087	1335.2190424023077	177154.25880179516	22.118746554306746
13	16.483184354377418	1335.2190424023077	177154.25880179516	2.501426379653636
14	9.967290291008908	1335.2190424023077	177154.25880179516	2.501426379653636
15	3.56562797752173	1335.2190424023077	177154.25880179516	0.7462549120031436
16	2.824697001342368	1335.2190424023077	170718.60583220233	0.23188010392788275
17	1.2990894435219826	1335.2190424023077	170718.60583220233	0.12803327060287858
18	0.4155812938030671	1335.2190424023077	165844.74186446026	0.06838556979387621
19	0.2486618753023797	1335.2190424023077	165844.74186446026	0.02940751364677143
20	0.06577439160542423	1335.2190424023077	163701.68569411323	0.008660303723368713
21	0.029121755424280762	1335.2190424023077	163701.68569411323	0.002991020513289162
22	0.01179949089510659	1335.2190424023077	163701.68569411323	0.0012453864361632251
23	0.008851942098712214	1335.2190424023077	163701.68569411323	0.0006039928435727276
24	0.0039860219985615	1335.2190424023077	163701.68569411323	0.00022435934772079553
25	0.002089383393883773	1335.2190424023077	163701.68569411323	6.388502798911918e-05
26	0.0008407049806419851	1335.2190424023077	163172.72577990638	4.152111052777035e-05
27	0.0008338582831045448	1335.2190424023077	162576.79560038916	2.2108671721338863e-05
28	0.0003449970636111745	1335.2190424023077	159928.94810457207	7.634480126417102e-06
29	0.0001934733000735393	1335.2190424023077	158734.76166135707	4.653098969343571e-06
30	9.907164164681244e-05	1335.2190424023077	157287.03365927123	2.291359964023665e-06
31	5.434592638411273e-05	1335.2190424023077	154523.80173641586	9.01633711371607e-07
32	2.3308186349492347e-05	1335.2190424023077	153849.94134828183	5.075962131097832e-07
33	3.793902168552758e-06	1335.2190424023077	151379.1569881138	2.3408312717519257e-07
34	2.439638920134293e-06	1335.2190424023077	146243.08354874613	1.2627554377081938e-07
35	2.0984481465591777e-06	1335.2190424023077	145525.0738081448	5.0463616799294803e-08
36	8.560003191060305e-07	1335.2190424023077	143688.58326000237	1.905334493012101e-08
37	4.937798531897736e-07	1335.2190424023077	141228.71034488283	1.2983476875748271e-08
38	2.659030336272571e-07	1335.2190424023077	141183.27528859882	4.789840542747821e-09
39	9.99861179198541e-08	1335.2190424023077	140565.21578385908	2.1099139543534183e-09
40	6.341550014639705e-08	1335.2190424023077	139972.5226729775	9.638388394103053e-10
41	4.40280420339156e-08	1335.2190424023077	135203.78698964816	3.6599288688959043e-10
42	2.6780969143910372e-08	1335.2190424023077	134793.38582090658	2.61313583133218e-10
43	1.7959218438628268e-08	1335.2190424023077	133220.88883800342	9.942923520388578e-11
44	1.0553756716102601e-08	1335.2190424023077	130437.88345281743	6.535815520616304e-11
45	5.397383570561549e-09	1335.2190424023077	128932.77508756686	3.8918980420884694e-11
46	5.030501016676923e-09	1335.2190424023077	128932.77508756686	1.6628703378520562e-11
47	2.835719911487774e-09	1335.2190424023077	128932.77508756686	5.34500264770492e-12
48	2.157968725201731e-09	1335.2190424023077	128932.77508756686	4.0417288775677756e-12
49	1.7098744013721026e-09	1335.2190424023077	128763.2581816967	2.754796065356126e-12
50	8.898445872188213e-10	1335.2190424023077	128763.2581816967	1.3793078871180048e-12
51	6.542379243827179e-10	1335.2190424023077	128763.2581816967	9.233422059342535e-13
52	3.400215883527891e-10	1335.2190424023077	126134.52642512735	6.706593736882096e-13
53	2.596099216714537e-10	1335.2190424023077	126134.52642512735	2.8589223112399307e-13
54	2.0223441128248864e-10	1335.2190424023077	126090.80333082381	2.0670026597735808e-13
55	1.3868829386697266e-10	1335.2190424023077	125005.34354284445	1.1139498334946976e-13
56	1.1565689846577298e-10	1335.2190424023077	124067.35218704374	7.66832546856068e-14
57	9.31966509828495e-11	1335.2190424023077	118115.76114433914	4.3241035493324703e-14
58	7.983444997221856e-11	1335.2190424023077	116931.6059875414	3.2994673393596587e-14
59	6.145449628451518e-11	1335.2190424023077	116906.80075029437	2.945348824465258e-14
60	4.6206818441066196e-11	1335.2190424023077	116876.78855841207	1.910235931695122e-14
61	3.693643238464068e-11	1335.2190424023077	116875.42686802104	1.7492600873367344e-14
62	2.5416033246095382e-11	1335.2190424023077	115551.49295413563	1.2062750516157974e-14
63	1.643232757207807e-11	1335.2190424023077	113591.23661161678	8.976456914720995e-15
64	1.2359433608105482e-11	1335.2190424023077	113408.8044531854	7.138280670875361e-15
65	1.0615504070583463e-11	1335.2190424023077	107105.99076262278	4.740452210937305e-15
66	9.109683392756014e-12	1335.2190424023077	105632.93770585764	4.100291010635354e-15
67	7.770062159272925e-12	1335.2190424023077	105531.76049005557	3.5130398313779613e-15
68	7.007100499929197e-12	1335.2190424023077	99107.96069322471	2.70154046094944e-15
69	4.418469703465849e-12	1335.2190424023077	99107.96069322471	2.3159061728618877e-15
70	3.995296323673309e-12	1335.2190424023077	99107.96069322471	2.00535103673468e-15
71	3.729451646197807e-12	1335.2190424023077	99107.96069322471	1.3828381293263299e-15
72	3.2307832072101238e-12	1335.2190424023077	98637.3750443926	1.0501236452873918e-15
73	3.0761139185314255e-12	1335.2190424023077	94774.7327994882	9.8855816056796e-16
74	2.925360913527362e-12	1335.2190424023077	93869.07703150672	8.883255353827153e-16
75	2.8221426256030363e-12	1335.2190424023077	91769.61300545615	7.394886311432461e-16
76	2.4457856252438076e-12	1335.2190424023077	91769.61300545615	6.756668194585356e-16
77	2.341319102012187e-12	1335.2190424023077	91343.07100602449	5.600392887536344e-16
78	2.2216866119085898e-12	1335.2190424023077	91343.07100602449	5.375515309522515e-16
79	2.172608005207953e-12	1335.2190424023077	91015.78847237739	4.976438105164002e-16
80	2.098715156001804e-12	1335.2190424023077	89008.3586586033	4.724080613118096e-16
81	2.025545491220018e-12	1335.2190424023077	88140.7102446286	4.571023993003065e-16
82	1.940435956528097e-12	1335.2190424023077	87682.31805081687	4.2463103902073674e-16
83	1.8738743420751695e-12	1335.2190424023077	85706.4552451722	3.9513759927071504e-16
84	1.776232684737381e-12	1335.2190424023077	85706.4552451722	3.759268319985085e-16
85	1.7152418617434716e-12	1335.2190424023077	84219.73914141451	3.6065610650403603e-16
86	1.6698341568864183e-12	1335.2190424023077	84219.73914141451	3.495043609848409e-16
87	1.624479872380531e-12	1335.2190424023077	84219.73914141451	3.3956342479477297e-16
88	1.5896545712918634e-12	1335.2190424023077	84028.11471424678	3.2972651757675757e-16
89	1.537900287814267e-12	1335.2190424023077	84028.11471424678	3.2072271996129273e-16
90	1.5173502291357277e-12	1335.2190424023077	83645.03865935323	3.177232320797324e-16
91	1.5145153657961046e-12	1335.2190424023077	83645.03865935323	3.1389137908946677e-16
92	1.4976233149009579e-12	1335.2190424023077	83145.1118311381	3.1177935033498986e-16
93	1.4955351221649525e-12	1335.2190424023077	83145.1118311381	3.0674474455204574e-16
94	1.4866496917476808e-12	1335.2190424023077	83145.1118311381	3.05465922001462e-16
95	1.4779551201183438e-12	1335.2190424023077	82472.86420659571	3.0345805528279565e-16
96	1.4744726945868128e-12	1335.2190424023077	81656.61740680486	3.031749063951714e-16
97	1.4720216543227612e-12	1335.2190424023077	81656.61740680486	3.024933058386164e-16
98	1.4710773608427593e-12	1335.2190424023077	81192.3813286784	3.0208069697208614e-16
99	1.4707737680010626e-12	1335.2190424023077	79246.56298521173	3.020445089511933e-16
100	1.4707737680010626e-12	1335.2190424023077	78623.72118084089	3.020445089511933e-16
