# Supplementary material for: An improved genetic algorithm and its application in neural network adversarial attack
Source: PLoS One. 2022 May 5;17(5):e0267970. doi: 10.1371/journal.pone.0267970 (PMC9070932; doi:10.1371/journal.pone.0267970)
Supplement: S1 Data — (ZIP) [file pone.0267970.s001.zip › data3/1_30.csv]

	GWO	PSO	SGA	IGA
0	66823.56723862798	347.18449128556705	76974.13592113517	64950.871557182545
1	12216.035293977377	347.18449128556705	69379.65763357395	33024.495004163415
2	9833.090812047629	347.18449128556705	60172.13523722152	21433.393171612886
3	5835.33004578753	341.54660444120964	56611.794458172444	10589.97777022779
4	3241.174219935613	341.54660444120964	56611.794458172444	3351.259015250616
5	3241.174219935613	341.54660444120964	56611.794458172444	2535.1166733058885
6	707.0032091471688	341.54660444120964	56383.54343115661	817.3515761879876
7	419.33727625135066	341.54660444120964	54586.36397171613	246.710245306642
8	121.37320771344795	341.54660444120964	51374.301056693716	152.78535756969387
9	21.593624852671816	341.54660444120964	41322.29879099529	73.52688426997672
10	20.50209991879855	319.01347209592274	41322.29879099529	31.08337246682722
11	10.908604230285302	319.01347209592274	41322.29291165283	8.735456744548909
12	4.638157470337994	319.01347209592274	41322.29291165283	5.337651724420257
13	2.9432710589156317	319.01347209592274	39361.130487625254	3.8062215277976534
14	1.5661635262350655	319.01347209592274	37407.28262871269	1.8356602613061663
15	0.9216037418424478	304.6346858935113	34813.17430793934	0.42624982182731724
16	0.28336900806723525	304.6346858935113	34603.14077317581	0.25701743958882783
17	0.14402412826597782	304.6346858935113	34317.87698915866	0.0970089313848904
18	0.04050773884400191	304.6346858935113	32591.342725900464	0.039584281281837136
19	0.023542141436738665	304.6346858935113	30661.364367162965	0.014280519333329836
20	0.01410220172719071	304.6346858935113	30661.364367162965	0.003162178198500571
21	0.00543672729473622	304.6346858935113	29890.411983634425	0.0024467551475975953
22	0.0030838982100549707	304.6346858935113	29890.411983634425	0.00037054818306715194
23	0.0012562573703467823	304.6346858935113	28344.74314401806	0.0002268385129232948
24	0.0007576234639681747	304.6346858935113	25804.58337704718	5.844094245859371e-05
25	0.0003427400677596552	304.6346858935113	25804.58337704718	1.745782146908214e-05
26	5.5516519424521835e-05	304.6346858935113	25804.58337704718	6.958100680989084e-06
27	5.5516519424521835e-05	304.6346858935113	25804.58337704718	2.8945434841778813e-06
28	3.226527563466559e-05	304.6346858935113	24717.30158249108	9.896017062368032e-07
29	9.708401462667937e-06	281.8647926255114	24405.010357295232	4.3685916978696477e-07
30	8.008379222791739e-06	281.8647926255114	24405.010357295232	1.4624420471226206e-07
31	3.4628830707928996e-06	281.8647926255114	23512.98552220193	6.121290320333373e-08
32	1.2011963361646074e-06	278.2394535993216	23512.98552220193	3.4101674424304266e-08
33	1.2011963361646074e-06	278.2394535993216	23512.98552220193	1.0693582629376339e-08
34	3.6705671229276623e-07	278.2394535993216	23006.543609448265	7.671217642300904e-09
35	3.6705671229276623e-07	276.5694449534938	22400.626811234844	3.3700191836962437e-09
36	9.757595130838153e-08	276.5694449534938	22400.62582973363	1.5685452844773613e-09
37	7.524065283744096e-08	276.5694449534938	22400.62582973363	6.804026605200542e-10
38	2.350133453516321e-08	276.5694449534938	22006.656614850115	2.344457427966804e-10
39	1.0292189429358188e-08	276.5694449534938	21948.68934334694	8.608842399126906e-11
40	6.149304240616402e-09	276.5694449534938	21788.97685623349	8.044660630604757e-11
41	2.780522849287443e-09	276.5694449534938	21544.212769036323	4.071520841332516e-11
42	1.640053274922746e-09	276.5694449534938	20135.310205203004	2.046340850892144e-11
43	9.261076788956481e-10	276.5694449534938	20135.310205203004	9.687429870160825e-12
44	2.561852304113706e-10	273.9201334771216	20135.310205203004	2.692448413472465e-12
45	2.561852304113706e-10	273.9201334771216	18739.65179428612	1.4147560967880806e-12
46	1.4951318776365083e-10	273.9201334771216	18130.87723056362	5.902464957701085e-13
47	2.3872250473712754e-11	273.9201334771216	17543.65710042591	2.1440731184973138e-13
48	2.3872250473712754e-11	273.9201334771216	17279.837951085123	6.324027833522739e-14
49	6.093273778362504e-12	273.9201334771216	17279.837951085123	6.324027833522739e-14
50	6.093273778362504e-12	273.9201334771216	17002.78419247088	3.811209264813515e-14
51	1.9544890715762594e-12	273.9201334771216	17002.78419247088	2.230737163764777e-14
52	1.9544890715762594e-12	273.9201334771216	16764.272815027187	9.034890205169442e-15
53	7.812443457457707e-13	273.9201334771216	16760.944908251517	5.971076886029077e-15
54	6.448334792845615e-13	273.9201334771216	16333.461441356234	3.5255554357759805e-15
55	4.1740955062345945e-13	273.9201334771216	16234.680830799596	2.330232272595209e-15
56	2.458491615280991e-13	273.9201334771216	15699.701278648212	1.6155936742299045e-15
57	2.2996071687909e-13	273.9201334771216	15699.701278648212	1.0921462291304724e-15
58	1.8887134888086533e-13	273.9201334771216	15699.701278648212	7.53532842815788e-16
59	1.5185540848853827e-13	273.9201334771216	15550.878792866746	4.998899185256736e-16
60	1.167316234536326e-13	273.9201334771216	15008.264202846709	3.345110212391482e-16
61	9.493669957577192e-14	273.9201334771216	14912.492058352052	2.379382428695987e-16
62	6.488646635212852e-14	273.9201334771216	14129.302826695583	1.2659479733918084e-16
63	6.154709951414969e-14	273.9201334771216	13341.577183134053	9.355393469607307e-17
64	4.677398687368037e-14	273.9201334771216	13341.577183134053	6.135935240253664e-17
65	3.910495498784337e-14	273.9201334771216	13341.577183134053	4.518550935789884e-17
66	3.5672803854434483e-14	273.9201334771216	13341.577183134053	3.091771096253155e-17
67	2.8370047523525048e-14	273.9201334771216	13341.577183134053	2.1489058564234417e-17
68	1.7733399029638966e-14	273.9201334771216	13341.577183134053	1.702840172617241e-17
69	1.3589657519547584e-14	273.9201334771216	12569.47047122286	1.3873378769229738e-17
70	1.0159960496559245e-14	273.9201334771216	12384.56813865123	1.069282537361373e-17
71	9.636484743323644e-15	273.9201334771216	12382.1954674291	7.317769667100278e-18
72	8.18547006302527e-15	273.9201334771216	12381.170225955733	6.927854634256928e-18
73	6.629579571470277e-15	273.9201334771216	12340.349058986147	5.797959345995585e-18
74	6.556049418855835e-15	273.9201334771216	12340.349058986147	4.706539186585324e-18
75	5.4724250026371925e-15	273.9201334771216	12339.459628063472	4.335491139643587e-18
76	5.3400267703753604e-15	273.9201334771216	12339.459625605274	3.967327477910511e-18
77	4.724251481525462e-15	273.9201334771216	12339.459625605274	3.705223299354869e-18
78	4.47452995097054e-15	273.9201334771216	12339.459625605274	3.2428731037434686e-18
79	4.173398778296815e-15	273.9201334771216	12339.459625605274	2.958311345124016e-18
80	4.0872585214281565e-15	273.9201334771216	12262.542024943501	2.5988378836449393e-18
81	3.858783750588424e-15	273.9201334771216	12262.542024943501	2.5880936986917e-18
82	3.562628413950807e-15	273.9201334771216	12262.542024943501	2.4738473750073937e-18
83	3.3661387149166235e-15	273.9201334771216	12262.542024943501	2.3398015632062965e-18
84	3.3385476756446195e-15	273.9201334771216	12149.855265767732	2.2237577617581377e-18
85	3.2409664370011635e-15	273.9201334771216	12149.855265767732	2.1588894331829658e-18
86	3.1946865603024904e-15	273.9201334771216	12143.187763680797	2.1077411570880895e-18
87	3.096224880790602e-15	273.9201334771216	12143.187763680797	2.054328321305421e-18
88	3.0471091264763414e-15	273.9201334771216	12107.632706136123	1.979358866747248e-18
89	3.0187848473251147e-15	273.9201334771216	12074.655424066787	1.932124065020739e-18
90	2.862817238108385e-15	273.9201334771216	12068.520741857707	1.8943681841785803e-18
91	2.821787675037832e-15	273.9201334771216	12068.520741857707	1.862655038362556e-18
92	2.801677500891791e-15	273.9201334771216	12051.507099555785	1.8217886384852858e-18
93	2.7724440393369614e-15	273.9201334771216	12051.507099555785	1.7903150651763085e-18
94	2.7592234769605218e-15	273.9201334771216	12035.918427436229	1.776166519483373e-18
95	2.7561647023500448e-15	273.9201334771216	11953.093177756195	1.7639753423160724e-18
96	2.750303921285523e-15	273.9201334771216	11953.093177756195	1.7585424642232493e-18
97	2.7384673150293663e-15	273.9201334771216	11929.26289999863	1.753484889657689e-18
98	2.734862869137478e-15	273.9201334771216	11929.26289999863	1.7525528157749532e-18
99	2.73469034646879e-15	273.9201334771216	11929.26289999863	1.7516295024569896e-18
100	2.73469034646879e-15	273.9201334771216	11929.26289999863	1.7516295024569896e-18
0	70498.92028778626	384.94061964162023	57706.42524870713	65474.63573558
1	29001.537219172827	384.94061964162023	57706.42524870713	25154.15090748431
2	24534.25372752531	364.10118490500645	46660.05876081122	13564.26015382958
3	12997.260770148494	362.2487795811866	44426.52080230018	7638.417411751816
4	10285.950041783108	362.2487795811866	40006.4335723241	4226.343799479084
5	1710.7247009834964	351.15390503895514	37883.679802634724	1218.7831891831734
6	1097.869691773201	339.19464247666707	32275.423677960658	475.7405907487078
7	567.0326266678026	328.4796893349302	32275.423677960658	126.4311723187599
8	465.404034482553	328.4796893349302	32275.423677960658	81.45684193634222
9	149.9989823598168	328.4796893349302	28752.30527517671	39.8337447015313
10	59.28812691238246	328.4796893349302	24826.437313982602	26.807088040875705
11	11.946759424205359	328.4796893349302	24826.437313982602	6.957860460595581
12	11.946759424205359	328.4796893349302	24826.437313982602	2.767617465115521
13	3.7419345406894835	328.4796893349302	17849.425894728854	0.7808878330880962
14	1.3902532158323042	328.4796893349302	17849.425894728854	0.21450691039046352
15	0.7100109370327192	328.4796893349302	17849.425894728854	0.1568368101910379
16	0.6672270543280929	328.4796893349302	17849.425894728854	0.09486826031006139
17	0.1006611991902735	328.4796893349302	17316.091920416624	0.041707324734244704
18	0.05228768312791218	327.417379804709	17316.091920416624	0.01882166169152146
19	0.013510976619823907	316.15015617458005	15626.73801136677	0.006642853855353006
20	0.007434543399765691	316.15015617458005	15585.687834858492	0.004946709103000463
21	0.0033057924081395904	282.1955597342541	15585.687834858492	0.0018717852986120445
22	0.002540012785130296	282.1955597342541	14862.962513217253	0.0009294884342881033
23	0.0008215098761179843	282.1955597342541	13297.316452945888	0.00013616512621643758
24	0.0005935689565236425	282.1955597342541	13297.316452945888	4.986277545273558e-05
25	0.0003147332514731315	282.1955597342541	13253.492200443497	2.2982898784747248e-05
26	8.657552058928365e-05	282.1955597342541	13082.471507430666	8.366595777255361e-06
27	6.615399381309063e-05	282.1955597342541	12995.322606749902	2.8049324011580895e-06
28	2.878400677713949e-05	282.1955597342541	12849.830315872718	2.0379690343202152e-06
29	1.8068161957855625e-05	282.1955597342541	12378.30458244242	1.2444347097345318e-06
30	7.50364912013832e-06	282.1955597342541	12311.050553188614	5.651560374782189e-07
31	5.3930327644060444e-06	264.8997454501407	12311.050553188614	2.6329275227562717e-07
32	2.310158170024286e-06	264.8997454501407	12311.050553188614	1.5393858608211155e-07
33	1.2999547242315127e-06	264.8997454501407	12311.050553188614	5.4158424271497827e-08
34	4.0290297569905966e-07	260.0702054345463	12311.050553188614	2.093893971437521e-08
35	2.6521938827934246e-07	260.0702054345463	12311.050553188614	1.041829829825811e-08
36	1.5518145835372401e-07	256.5984768363961	12311.050553188614	3.4908801452183943e-09
37	4.508849099961939e-08	256.5984768363961	12311.050553188614	1.978586386708104e-09
38	3.626937845092772e-08	256.5984768363961	12311.050553188614	8.109632650699079e-10
39	2.0063418678674955e-08	256.5984768363961	12311.050553188614	2.987372306507576e-10
40	1.0889447683727792e-08	256.5984768363961	11872.742541811298	1.5735540391409421e-10
41	4.2028965946921886e-09	256.5984768363961	11872.742541811298	6.340141469761583e-11
42	2.9564101822891563e-09	256.5984768363961	11263.710451718458	3.5769229793015336e-11
43	1.0607438659885633e-09	256.5984768363961	11263.710451718458	1.2308957001725993e-11
44	3.659910932781981e-10	256.5984768363961	10748.197470346831	5.644089913295437e-12
45	1.8187356512093962e-10	256.5984768363961	10748.197470346831	2.1668011597468104e-12
46	1.5047028900901134e-10	256.5984768363961	10748.197470346831	1.2850525254684323e-12
47	6.030136703083119e-11	256.5984768363961	10748.197470346831	7.358544986083449e-13
48	3.212726906025895e-11	256.5984768363961	10689.343927763486	3.607317682166163e-13
49	1.2890417597471487e-11	256.5984768363961	10689.343927763486	1.9281173904309118e-13
50	9.081756558748587e-12	256.5984768363961	10689.343927763486	9.359072373145127e-14
51	6.032839684762083e-12	256.5984768363961	10689.343927763486	5.415448852088625e-14
52	2.941149204347571e-12	256.5984768363961	10689.343927763486	1.2632404492291693e-14
53	2.27438203092909e-12	256.5984768363961	10689.343927763486	1.2632404492291693e-14
54	1.6994080925101462e-12	256.5984768363961	10689.343927763486	8.69004293607042e-15
55	9.127511818851921e-13	256.5984768363961	10689.343927763486	3.5890894371014555e-15
56	8.031798742252518e-13	256.5984768363961	10689.343927763486	3.5890894371014555e-15
57	4.559323221198292e-13	256.5984768363961	10689.343927763486	1.7230427436416987e-15
58	4.1584992470484424e-13	256.5984768363961	10689.343927763486	1.1320693578235901e-15
59	2.230196342837446e-13	256.5984768363961	10689.343927763486	9.272542382713378e-16
60	1.8563582764988323e-13	256.5984768363961	10689.343927763486	6.700962151051138e-16
61	1.187660500540831e-13	256.5984768363961	10689.343927763486	4.809626777018374e-16
62	8.977018422416472e-14	256.5984768363961	9362.48964029235	3.8414513245138633e-16
63	5.000456765601364e-14	256.5984768363961	9299.198771274818	2.8966380819975553e-16
64	4.5629509794086e-14	256.5984768363961	8600.750212206845	2.3371721691963694e-16
65	4.173139459269371e-14	256.5984768363961	8600.750090038084	1.735420894080737e-16
66	3.5517854167081583e-14	256.5984768363961	8294.67639061674	1.3679460319320655e-16
67	3.1678164998599254e-14	256.5984768363961	7933.37891828066	1.0276660704000755e-16
68	2.2834450544899078e-14	256.5984768363961	7926.6712813531185	9.403401181204836e-17
69	2.0548184533285386e-14	256.5984768363961	7926.6712813531185	6.839946738529808e-17
70	1.9454723213944903e-14	256.5984768363961	7926.6712813531185	6.416922456309259e-17
71	1.7920373658616082e-14	256.5984768363961	7926.6712813531185	5.579512070679056e-17
72	1.4087029750034187e-14	256.5984768363961	7926.6712813531185	4.9984031378439715e-17
73	1.3468204183946354e-14	256.5984768363961	7926.6712813531185	3.9463874619375467e-17
74	1.285942719234026e-14	256.5984768363961	7807.39731413888	3.7049657691637696e-17
75	9.516793807236708e-15	256.5984768363961	7807.39731413888	3.296621107489097e-17
76	9.422814948633102e-15	256.5984768363961	7807.39731413888	2.924671311438833e-17
77	8.782526351768282e-15	256.5984768363961	7807.39731413888	2.7705133997535387e-17
78	8.415040772544316e-15	254.6731368798514	7772.414177618722	2.539541558503205e-17
79	7.762944970394653e-15	254.6731368798514	7772.414177618722	2.246590254107162e-17
80	7.289095733580258e-15	254.6731368798514	7772.414177618722	2.0262245167427115e-17
81	6.9038589983151614e-15	254.6731368798514	7552.55049934754	1.8661734641069616e-17
82	6.45155471595011e-15	254.6731368798514	6437.179222927719	1.8223883686051854e-17
83	6.434236567088163e-15	254.6731368798514	6437.179222927719	1.6939083280713056e-17
84	6.1623115775944454e-15	254.6731368798514	6437.179222927719	1.6456654253612363e-17
85	5.913285485099953e-15	254.6731368798514	6437.179222927719	1.592641853643296e-17
86	5.7945440207487195e-15	254.6731368798514	6437.179222927719	1.496539081543555e-17
87	5.670047758190834e-15	254.6731368798514	6437.179222927719	1.4171778398689314e-17
88	5.555668040679443e-15	254.6731368798514	5783.176894954263	1.3861892005455959e-17
89	5.467290155504203e-15	254.6731368798514	5783.176894954263	1.3474605832391314e-17
90	5.387559102127869e-15	254.6731368798514	5783.176894954263	1.3143727978562652e-17
91	5.333015719459184e-15	244.6843351322549	5783.176894954263	1.3047951667906277e-17
92	5.312038354254305e-15	244.6843351322549	5783.176894954263	1.2806574129179204e-17
93	5.2524056204164725e-15	244.6843351322549	5783.176894954263	1.2672764206234706e-17
94	5.2524056204164725e-15	244.6843351322549	5783.176894954263	1.2599693224092091e-17
95	5.2253742455661765e-15	244.6843351322549	5783.176894954263	1.2576961774273111e-17
96	5.2149677448541215e-15	244.6843351322549	5783.176894954263	1.2495797541088741e-17
97	5.211016849982129e-15	244.6843351322549	5783.176894954263	1.2490000124791973e-17
98	5.206308726037936e-15	244.6843351322549	5783.176894954263	1.247693640189482e-17
99	5.205715591200324e-15	244.6843351322549	5595.865974629208	1.2470761765352258e-17
100	5.205715591200324e-15	244.6843351322549	5595.865974629208	1.2470761765352258e-17
0	62069.878579836804	362.72225843407637	69557.31726326376	53698.39851197915
1	28006.380764823865	362.72225843407637	67957.7178830484	18525.529725742643
2	12734.063921785058	362.72225843407637	62858.656616346336	9860.81444631499
3	3383.2274299253554	361.1999186140931	51984.91888515367	5701.243780556585
4	3139.221787264334	361.1999186140931	51984.91888515367	1587.525528279126
5	1500.8874723929018	361.1999186140931	51984.91888515367	1168.1274840853016
6	652.3496797120107	361.1999186140931	42318.18727608726	576.8250970501466
7	411.13523812812946	361.1999186140931	40722.98900645873	172.58046056967052
8	320.9342896843658	339.2679627370923	35256.93263070043	35.21682756598919
9	54.54417591694296	339.2679627370923	35256.93263070043	25.34930932371661
10	25.89790112391713	339.2679627370923	27757.417849849506	6.7737269394432404
11	22.674591768739752	339.2679627370923	27757.417849849506	4.062438824780297
12	8.635609178454109	339.2679627370923	27757.417849849506	2.085182921504213
13	2.6164492321075046	339.2679627370923	25119.702726471605	0.8331073737928009
14	2.156197984160964	336.77115316144665	21740.631341845008	0.4886337407717595
15	0.9959923550482785	306.7637426422896	19722.99167471829	0.14344144990244437
16	0.5046276639329598	306.7637426422896	19722.99167471829	0.08153944128703179
17	0.03415974587925879	306.7637426422896	19192.84815604168	0.03761673911951193
18	0.03415974587925879	306.7637426422896	18347.93459784606	0.02253104766066359
19	0.006610718787375157	292.54864588975147	18226.28228196314	0.00876062724972796
20	0.0051251425419396755	292.54864588975147	18210.170030302037	0.0029101060159178885
21	0.0010154120101360476	292.54864588975147	16631.324023994406	0.001078055926587248
22	0.0002940069078864079	292.54864588975147	16202.715004614009	0.0005351944475013092
23	0.00026929777374920923	292.54864588975147	14376.328643416222	0.00020294096997100651
24	9.0484167809565e-05	292.54864588975147	13055.126842855634	0.0001086283763371742
25	5.789428556378264e-05	292.54864588975147	13055.126842855634	1.8802510097443797e-05
26	2.4174329279052405e-05	285.97777376446095	13055.126842855634	1.1431345300958894e-05
27	7.257444857316697e-06	285.97777376446095	12311.430353463202	4.016354590814687e-06
28	6.4346999798495e-06	254.32041916744947	12311.430353463202	2.0425225547633603e-06
29	2.877649024753228e-06	254.32041916744947	12311.430353463202	1.3883783597532188e-06
30	1.463679648115236e-06	254.32041916744947	12210.835179831602	8.946259374563974e-07
31	6.73591342504016e-07	254.32041916744947	12210.835179831602	4.2377542439902983e-07
32	5.09988837886868e-07	254.32041916744947	11725.484972993818	2.1497498771167548e-07
33	1.327842426439523e-07	254.32041916744947	11725.484972993818	1.1519865987116971e-07
34	9.759588763467163e-08	254.32041916744947	11221.700619062933	4.8612502110684085e-08
35	3.87058103229618e-08	246.80416971322902	11221.700619062933	2.5904421685984922e-08
36	1.9974016160591884e-08	246.80416971322902	11221.700619062933	1.212624107599462e-08
37	1.2114433923420487e-08	246.80416971322902	10691.328251357329	7.3283389302916005e-09
38	5.2412844347976695e-09	246.80416971322902	10473.659498223093	3.344422967381114e-09
39	2.7528916911439088e-09	246.80416971322902	10473.659498223093	1.537140442457106e-09
40	1.2413414702309204e-09	246.80416971322902	9556.285021757907	4.350863495550503e-10
41	5.76445073829223e-10	246.80416971322902	9556.285021757907	3.4725167134957274e-10
42	4.0771831460507767e-10	246.80416971322902	8092.488867297269	1.8471383086657282e-10
43	2.0405646305635586e-10	246.80416971322902	8040.4829167020525	9.693397526484495e-11
44	1.3466380280177458e-10	246.80416971322902	8040.4829167020525	6.225175976194529e-11
45	1.1250677146654004e-10	246.28522681392914	8040.4829167020525	2.8945700438411354e-11
46	7.29718073890809e-11	246.28522681392914	8040.4829167020525	1.1875115653585687e-11
47	4.569864929284482e-11	246.28522681392914	8040.4829167020525	4.5606512884686906e-12
48	4.2251734358001335e-11	246.28522681392914	8040.4829167020525	2.2637073670795206e-12
49	1.484266828962071e-11	246.28522681392914	8040.4829167020525	1.105440641307098e-12
50	1.484266828962071e-11	246.28522681392914	8040.4829167020525	5.456232778948077e-13
51	8.711393434171031e-12	246.28522681392914	8040.4829167020525	4.849363001496244e-13
52	6.430933009358386e-12	246.28522681392914	8040.4829167020525	2.739629894790591e-13
53	4.333075110417548e-12	246.28522681392914	7750.1216697105065	1.7323530659381127e-13
54	3.690999491385498e-12	246.28522681392914	7695.5736781669775	1.3762125728649234e-13
55	2.8046928575155844e-12	246.28522681392914	6637.00881617351	8.580988306441354e-14
56	1.9034469736549847e-12	246.28522681392914	6637.00881617351	6.507512150808535e-14
57	1.4488017362993167e-12	246.28522681392914	6637.00881617351	4.815094886534997e-14
58	1.0326233490868443e-12	246.28522681392914	6637.00881617351	2.907047106023213e-14
59	8.019542924845753e-13	246.28522681392914	6637.00881617351	1.7542016091654032e-14
60	6.481187369859659e-13	246.28522681392914	6637.00881617351	1.4287935332501846e-14
61	5.639604460264479e-13	246.28522681392914	6637.00881617351	1.0507084739362886e-14
62	4.274944789670484e-13	246.28522681392914	6637.00881617351	6.5134691261181384e-15
63	3.676157926011409e-13	246.28522681392914	6637.00881617351	4.904869741170268e-15
64	2.959303251289144e-13	246.28522681392914	6637.00881617351	3.649632367622242e-15
65	2.397529625658718e-13	246.28522681392914	6637.00881617351	2.5490998291524877e-15
66	1.938734332138215e-13	246.28522681392914	6637.00881617351	2.2004569895786154e-15
67	1.6676627397825958e-13	246.28522681392914	6191.186433912009	1.5761426087439916e-15
68	1.4360751223495999e-13	246.28522681392914	5722.072955371777	1.1279720226716621e-15
69	1.1240419963502703e-13	246.28522681392914	5722.072955371777	1.070798614101801e-15
70	9.59968533747699e-14	246.28522681392914	5722.072955371777	9.588034537795524e-16
71	8.903896982649408e-14	246.28522681392914	5722.072955371777	6.909919647639498e-16
72	6.682838450501759e-14	246.28522681392914	5722.072955371777	6.44331048450563e-16
73	6.093389182122453e-14	246.28522681392914	5722.072955371777	4.629984680605438e-16
74	5.815989179210025e-14	246.28522681392914	5722.072955371777	4.236780287524363e-16
75	5.5826949423699004e-14	246.28522681392914	5722.072955371777	3.4854147400944464e-16
76	5.240391813722317e-14	246.28522681392914	5722.072955371777	3.4283746608411126e-16
77	4.587802866362795e-14	246.28522681392914	5722.072955371777	3.152323270394945e-16
78	4.312979260371622e-14	246.28522681392914	5722.072955371777	2.676293561934474e-16
79	4.0065567918103486e-14	246.28522681392914	5722.072955371777	2.568833703173359e-16
80	3.5543968132252346e-14	246.28522681392914	5722.072955371777	2.269259254806051e-16
81	3.48207374183309e-14	246.28522681392914	5722.072955371777	2.1599240032036008e-16
82	3.3385368356273684e-14	246.28522681392914	5722.072955371777	2.039414255326202e-16
83	3.139325625395203e-14	246.28522681392914	5722.072955371777	1.9447147783073384e-16
84	2.91449573817789e-14	246.28522681392914	5722.072955371777	1.8287539119999043e-16
85	2.839754365393257e-14	246.28522681392914	5722.072955371777	1.7918765389081804e-16
86	2.7601868845116692e-14	246.28522681392914	5722.072955371777	1.7207884604334363e-16
87	2.7383227040034816e-14	246.28522681392914	5722.072955371777	1.642983064013839e-16
88	2.6602743937186584e-14	246.28522681392914	5722.072955371777	1.6205639042150482e-16
89	2.5866174180701902e-14	246.28522681392914	5722.072955371777	1.5850262849322738e-16
90	2.49232325788276e-14	246.28522681392914	5722.072955371777	1.5802740581626576e-16
91	2.4822812652266787e-14	246.28522681392914	5722.072955371777	1.5533734588981362e-16
92	2.4806394873782283e-14	246.28522681392914	5722.072955371777	1.537943636279535e-16
93	2.4666356199461786e-14	246.28522681392914	5722.072955371777	1.5225850425746523e-16
94	2.456708246460178e-14	246.28522681392914	5722.072955371777	1.5106663432592821e-16
95	2.4410711298477125e-14	246.28522681392914	5722.072955371777	1.5030956986944668e-16
96	2.43724580505019e-14	246.28522681392914	5722.072955371777	1.4985551923806691e-16
97	2.4361229924722812e-14	246.28522681392914	5722.072955371777	1.494886027021766e-16
98	2.43499685044379e-14	246.28522681392914	5722.072955371777	1.4932217879920508e-16
99	2.4341925597517446e-14	246.28522681392914	5722.072955371777	1.4927466587349277e-16
100	2.4341925597517446e-14	246.28522681392914	5722.072955371777	1.4927466587349277e-16
0	63812.567311143524	348.4231969283479	45477.364151679576	65337.34917713659
1	23758.326209607505	348.4231969283479	45477.364151679576	32750.4534231813
2	7991.704285901033	348.4231969283479	42390.25760679271	21930.229395983697
3	6947.995167828769	341.39922356043144	42390.25760679271	6050.832192942218
4	2639.1843868890787	341.39922356043144	42024.58814859912	3929.6991029114038
5	1991.1146983654146	341.39922356043144	38212.934722834805	2221.478265732237
6	866.2730799826236	341.39922356043144	33679.594067008344	815.2385620231711
7	365.25454807891714	341.39922356043144	31029.894361256724	363.6185981314955
8	128.8651383033126	341.39922356043144	30048.65940651782	123.93391432025692
9	51.764228523137646	311.2163126959999	22487.69152103194	26.61585319992474
10	9.729829435223495	311.2163126959999	22487.69152103194	15.991241169142947
11	5.310281797577023	311.2163126959999	22487.69152103194	4.328528719402648
12	2.161661660435097	311.2163126959999	22487.69152103194	1.2647365012926841
13	0.7607232202719992	311.2163126959999	22487.69152103194	0.6551964251639772
14	0.25932638488080245	299.119062368005	22487.69152103194	0.19499915797397435
15	0.16194102009020805	297.3395325111809	22039.44589087005	0.04092592118793175
16	0.05171728276329009	291.723811468012	22005.497157562597	0.019037918028623646
17	0.01841829323658816	291.723811468012	19995.801189462487	0.006739277207520506
18	0.013962603834907404	291.723811468012	17021.752885820646	0.005078004593724415
19	0.007882609356189996	291.723811468012	15799.72017974176	0.0015150226081526393
20	0.004922320163023737	291.723811468012	15799.72017974176	0.000775495569310782
21	0.0027811589069155983	291.723811468012	14988.196065622888	0.0002051813945193499
22	0.0005798285632029008	291.723811468012	14988.196065622888	0.00010082410935763728
23	0.00021610155443515107	291.723811468012	13782.02720360941	4.884573742436601e-05
24	8.397257567052071e-05	291.723811468012	13567.257483095553	3.9677516459527115e-06
25	3.85553703509478e-05	291.723811468012	13564.92449395239	3.9677516459527115e-06
26	1.9169776716643895e-05	291.723811468012	13564.911125877197	3.36168041526448e-06
27	1.284143536790348e-05	291.723811468012	13560.0420838083	1.5218625005680765e-06
28	6.893249248945936e-06	291.723811468012	13521.221579648567	4.7619331581469867e-07
29	3.3288027332354903e-06	291.723811468012	13521.221579648567	2.1806485489093277e-07
30	1.426778236000882e-06	291.723811468012	13521.221579648567	1.1352693632892784e-07
31	1.3517860748148228e-06	291.723811468012	13521.221579648567	3.0058323169948383e-08
32	6.611389217086636e-07	291.723811468012	13218.251997632584	3.4286979738906893e-09
33	2.2864406550035342e-07	291.723811468012	12802.183231471021	2.04388500803983e-09
34	6.644746042569802e-08	280.323944703796	12802.183231471021	5.502696431661726e-10
35	3.39535110306299e-08	280.323944703796	12802.183231471021	2.881027366495045e-10
36	2.1768225333999258e-08	280.323944703796	12802.183231471021	1.703459944125915e-10
37	3.3601590763597458e-09	280.323944703796	12802.183231471021	5.581502674898248e-11
38	3.3601590763597458e-09	280.323944703796	12802.183231471021	2.751017470105395e-11
39	6.872814092935777e-10	280.323944703796	12802.183231471021	2.514844493170712e-11
40	6.107520426552418e-10	280.323944703796	12802.183231471021	7.028214092677032e-12
41	2.299168512693854e-10	280.323944703796	12429.016567009281	5.286687481555139e-12
42	1.5913566167912208e-10	280.323944703796	12429.016567009281	3.624968648707943e-12
43	8.243736837867253e-11	280.323944703796	12429.016567009281	1.4839909299530936e-12
44	3.9926984394606074e-11	275.0437784772036	12429.016567009281	6.785857598941742e-13
45	3.340523046325713e-11	275.0437784772036	12404.076817457992	4.13246578593914e-13
46	2.0327964630571652e-11	275.0437784772036	12342.572950898211	2.2664062275249816e-13
47	1.4543413036090152e-11	275.0437784772036	12342.572950898211	1.2828385570130204e-13
48	9.92976917349694e-12	275.0437784772036	12314.071231596383	9.042599291495241e-14
49	7.359325001728692e-12	275.0437784772036	12314.071231596383	5.502550087809534e-14
50	3.4139830595756953e-12	265.47315201364864	12280.797925487168	3.447449000573245e-14
51	2.373665919759217e-12	265.47315201364864	12227.669869218043	2.0440949213160543e-14
52	1.4914476680784387e-12	265.47315201364864	12127.997971708008	1.1659235064394638e-14
53	1.222038107421599e-12	265.47315201364864	12127.997971708008	6.02711402666362e-15
54	9.18594235184143e-13	265.47315201364864	11741.377279532602	4.718460702111573e-15
55	2.8948985883560784e-13	265.47315201364864	11711.348110599369	3.319844423579898e-15
56	2.8948985883560784e-13	265.47315201364864	11711.348110599369	2.120062107462666e-15
57	2.024591680532455e-13	265.47315201364864	11495.91178888012	1.4294997520045389e-15
58	1.575016301243987e-13	265.47315201364864	11194.971722987075	1.0640597025684331e-15
59	1.0536141680258131e-13	265.47315201364864	11194.971722987075	8.02706021993637e-16
60	9.091189524778601e-14	265.47315201364864	11194.971722987075	5.717827854433714e-16
61	7.284137179657087e-14	265.47315201364864	11194.971722987075	4.59875237058457e-16
62	5.4575133331183995e-14	265.47315201364864	11194.971722987075	3.6441801566075736e-16
63	4.602554447995274e-14	265.47315201364864	11194.971722987075	2.1552656542135837e-16
64	3.5955682853292186e-14	265.47315201364864	11187.079528623613	2.030056728020136e-16
65	2.9467121136832046e-14	265.47315201364864	11186.683361822195	1.6695204056541421e-16
66	2.462195505603942e-14	265.47315201364864	11145.351536112174	1.2936318676419055e-16
67	2.01318662065032e-14	265.47315201364864	11061.319070921687	1.0487621852956573e-16
68	1.5571368438999377e-14	265.47315201364864	10766.288622452323	9.14151435377182e-17
69	1.380247576622241e-14	265.47315201364864	10764.559715126785	7.95512389404484e-17
70	1.1195122573969384e-14	265.47315201364864	10707.213334805072	6.492013927645752e-17
71	9.516640605555598e-15	265.47315201364864	10691.934819126067	5.4757195843345384e-17
72	8.299560127626603e-15	265.47315201364864	10691.934819126067	3.881558467927653e-17
73	7.004731820569642e-15	265.47315201364864	10691.934819126067	3.274852533889305e-17
74	5.9655912213573264e-15	265.47315201364864	10420.589222269611	3.2126064340621544e-17
75	5.7288544197470226e-15	265.47315201364864	10420.589222269611	3.0021281798409244e-17
76	5.099988140623169e-15	265.47315201364864	10420.589222269611	2.895532056331565e-17
77	4.916948895948697e-15	265.47315201364864	10420.589222269611	2.7097616370279955e-17
78	4.675303143259282e-15	265.47315201364864	10420.589222269611	2.361531653495219e-17
79	4.3243537360297935e-15	265.47315201364864	10420.589222269611	2.1431754302488475e-17
80	4.000410236059161e-15	265.47315201364864	10420.589222269611	1.9751920159204854e-17
81	3.7902797647445335e-15	265.47315201364864	10259.979359940791	1.90074542361435e-17
82	3.468664457103453e-15	265.47315201364864	10259.979359940791	1.78869435783247e-17
83	3.3483462791446373e-15	265.47315201364864	10076.27644100422	1.6264723122147286e-17
84	3.2380732924489374e-15	265.47315201364864	10076.27644100422	1.5778084556320783e-17
85	3.1082288604766324e-15	265.47315201364864	10076.27644100422	1.4784151850206316e-17
86	2.902003721345771e-15	265.47315201364864	9883.946999419211	1.4339583609988375e-17
87	2.902003721345771e-15	265.47315201364864	9883.946999419211	1.3649143304934499e-17
88	2.8736657019244396e-15	265.47315201364864	9883.946999419211	1.3336177169150418e-17
89	2.8000754208815923e-15	265.47315201364864	9883.946999419211	1.321545260218461e-17
90	2.770713460443769e-15	265.47315201364864	9883.946999419211	1.2839597107531956e-17
91	2.725612242223663e-15	265.47315201364864	9883.946999419211	1.2633515086779317e-17
92	2.7082771645471453e-15	265.47315201364864	9883.946999419211	1.2397983734000498e-17
93	2.6957873600140816e-15	265.47315201364864	9691.132343400059	1.2306102993206419e-17
94	2.664389292748556e-15	265.47315201364864	9670.482368224042	1.2221538332845628e-17
95	2.6539641097670303e-15	265.47315201364864	9670.482368224042	1.2133709224225857e-17
96	2.65142834424044e-15	265.47315201364864	9670.482368224042	1.2097416486193284e-17
97	2.646128634128098e-15	265.47315201364864	9670.482368224042	1.2071647047108787e-17
98	2.644454910677442e-15	265.47315201364864	9670.482368224042	1.2038626717838543e-17
99	2.6424190714076653e-15	265.47315201364864	9638.323356731331	1.203845976852397e-17
100	2.6424190714076653e-15	265.47315201364864	9638.299293926866	1.203845976852397e-17
0	64519.82306499454	302.2178684910862	55699.91829118309	55831.00238679061
1	24240.270978170473	302.2178684910862	55699.91829118309	28103.13721605402
2	9572.31366715482	302.2178684910862	55699.91829118309	10566.534172568714
3	4583.417023510267	302.2178684910862	55699.91829118309	5761.166266601146
4	3168.793451132787	299.50362962655566	55699.91829118309	1972.4554212062053
5	2701.2034691838107	299.50362962655566	55699.91829118309	843.8342913168979
6	964.1574834084613	299.50362962655566	54282.672385866455	377.3671657180076
7	610.4626897627763	299.50362962655566	51457.63522379118	325.2816772480398
8	487.5047199931423	267.97946409350914	51457.63522379118	129.6642083004502
9	249.12865541734016	252.40525839880075	38905.81027613411	63.452837348967904
10	92.38130910345681	252.40525839880075	38895.43272893475	34.49255166965
11	28.698532061792786	252.40525839880075	38210.95954822024	18.98251560313349
12	17.08636064347202	252.40525839880075	37870.03467206736	11.286695902817655
13	1.853621227404356	252.40525839880075	31542.03393358534	4.532592302063805
14	0.8075837264681021	252.40525839880075	31541.77092024854	2.7702657618423157
15	0.449111862998038	252.40525839880075	31541.77092024854	0.9356866864271609
16	0.20062890725382548	252.40525839880075	28972.483068072845	0.314741218638539
17	0.09062940786853463	252.40525839880075	28972.483068072845	0.05177915311937455
18	0.05721718706994903	252.40525839880075	27635.57850002685	0.03750502420853437
19	0.02097904861794567	252.40525839880075	27635.57850002685	0.009305018246402978
20	0.014069664823577329	252.40525839880075	25182.755681213537	0.002063317887922983
21	0.003552171184338211	252.40525839880075	25182.465224922904	0.0009861204135728112
22	0.0015901291401025533	252.40525839880075	24206.33148480055	0.0005891524090065113
23	0.0004079899065362526	252.40525839880075	23571.566071976	0.00022760504801260973
24	0.00010948940128400849	252.40525839880075	23571.566071976	9.142485347501261e-05
25	0.00010010264386014489	252.40525839880075	20547.07948610572	7.163279039779388e-05
26	3.934588201344955e-05	241.49415114666587	17093.849729936923	4.292456383647644e-05
27	2.354367661631977e-05	241.49415114666587	17093.849729936923	1.785681166212401e-05
28	1.3176225699385951e-05	241.49415114666587	17093.849729936923	1.1404233489905171e-05
29	9.606723264120166e-06	241.49415114666587	16348.850190385085	3.905444558095354e-06
30	2.6908661907252685e-06	241.49415114666587	14141.225223497746	1.487964490691093e-06
31	2.417121033067245e-06	241.49415114666587	14139.165222133157	6.84231828072515e-07
32	9.063912636127937e-07	241.49415114666587	13858.950275860474	1.7945067626691983e-07
33	6.906219259518531e-07	241.49415114666587	12691.675558481975	9.950367805763645e-08
34	2.5727513367547877e-07	241.49415114666587	12691.675558481975	5.975652681250625e-08
35	1.1050529961708192e-07	241.49415114666587	12691.675558481975	2.7395025605841794e-08
36	8.939720152079099e-08	241.49415114666587	12691.675558481975	1.1218405876590298e-08
37	3.947864453096489e-08	241.49415114666587	12100.555859980732	4.044313397809171e-09
38	2.1466984435709802e-08	241.49415114666587	12100.555859980732	2.465952569433014e-09
39	1.193703551949383e-08	241.49415114666587	11359.11374832998	1.527889702744075e-09
40	5.533566803582009e-09	241.49415114666587	11359.11374832998	8.948545266551309e-10
41	1.1976660568423136e-09	241.49415114666587	11359.11374832998	4.0825237589744577e-10
42	9.231402112637906e-10	241.49415114666587	11359.11374832998	2.2690274701578822e-10
43	4.7641150940789e-10	241.49415114666587	9673.505302997793	6.91572798607719e-11
44	2.4467113029575394e-10	241.49415114666587	9488.032163559934	4.885792546973666e-11
45	1.1246178364009478e-10	241.49415114666587	9488.032163559934	2.26953490166782e-11
46	5.3275269741185364e-11	241.49415114666587	9349.40662131765	1.3590823870774495e-11
47	3.737295984882458e-11	241.49415114666587	9349.40661967001	5.433609526169001e-12
48	1.5626415278530628e-11	241.49415114666587	8711.553221059423	4.125215756330343e-12
49	1.2844555937060158e-11	241.49415114666587	8711.547551955451	3.0680600016446594e-12
50	7.559478675981713e-12	241.49415114666587	8528.835087724548	1.5785782540473817e-12
51	3.640039046409413e-12	241.49415114666587	8092.87569523912	1.2043671074347363e-12
52	2.1074091179956516e-12	241.49415114666587	7496.916245951573	6.288734282676262e-13
53	1.2600063718821401e-12	241.49415114666587	7496.916245951573	4.266216194631115e-13
54	6.480729224808835e-13	241.49415114666587	7491.395758836999	2.5586125660426075e-13
55	6.359007429020561e-13	241.49415114666587	7482.735246915309	2.0255376701379385e-13
56	4.393834955457475e-13	241.49415114666587	7266.560484742398	7.551915078817406e-14
57	2.0846205952893355e-13	241.49415114666587	6968.377925403077	7.157728957772145e-14
58	2.0846205952893355e-13	241.49415114666587	6968.377925403077	5.1825191468317575e-14
59	1.4118001828749918e-13	241.49415114666587	6968.377925403077	3.343007002233783e-14
60	1.1793416727890708e-13	241.49415114666587	6968.377925403077	2.660225226160753e-14
61	8.502371343202535e-14	241.49415114666587	6968.377925403077	1.7983461398172324e-14
62	7.89087389072457e-14	241.49415114666587	6968.377925403077	1.4460244274154382e-14
63	6.804306056485486e-14	241.49415114666587	6968.377925403077	1.2332580011516068e-14
64	6.063664288231104e-14	231.28450749458807	6968.377925403077	9.231375894828719e-15
65	5.2703774137626416e-14	231.28450749458807	6968.377925403077	6.777452138158651e-15
66	4.403005266006479e-14	231.28450749458807	6968.377925403077	5.269137903049318e-15
67	3.202458725038718e-14	231.28450749458807	6968.377925403077	3.519016113405379e-15
68	2.6240663904196078e-14	231.28450749458807	6968.377925403077	2.9668836333600015e-15
69	2.1852890645338297e-14	231.28450749458807	6968.377925403077	2.4446690805050253e-15
70	1.958224235099595e-14	231.28450749458807	6968.377925403077	2.007346445755811e-15
71	1.7383348045988998e-14	231.28450749458807	6968.377925403077	1.7623972336583088e-15
72	1.6184400970871712e-14	231.28450749458807	6968.377925403077	1.5269246121455338e-15
73	1.377941312171808e-14	231.28450749458807	6968.377925403077	1.3208912268809748e-15
74	1.2263623630624732e-14	231.28450749458807	6968.377925403077	1.2464863994295553e-15
75	9.721443894880285e-15	231.28450749458807	6968.377925403077	1.0548003347219268e-15
76	8.520188491454808e-15	231.28450749458807	6968.377925403077	1.0500426652228233e-15
77	7.907360069115474e-15	231.28450749458807	6968.377925403077	9.928771494666322e-16
78	7.859101806496187e-15	231.28450749458807	6968.377925403077	8.954392234954393e-16
79	6.9361856628546395e-15	231.28450749458807	6968.377925403077	8.507811519981258e-16
80	6.54405812551024e-15	231.28450749458807	6968.377925403077	7.895022001062248e-16
81	6.525606335824801e-15	231.28450749458807	6968.377925403077	7.423671330443952e-16
82	6.3103718514905555e-15	231.28450749458807	6968.377925403077	6.966126703179704e-16
83	6.227403236504231e-15	231.28450749458807	6968.377925403077	6.781072824908786e-16
84	6.087991691065241e-15	231.28450749458807	6968.377925403077	6.413363269833745e-16
85	5.7783301274142206e-15	231.28450749458807	6968.377925403077	6.142026336184911e-16
86	5.6889234026416754e-15	231.28450749458807	6968.377925403077	6.002063278317142e-16
87	5.512017007540285e-15	231.28450749458807	6968.377925403077	5.825967302154251e-16
88	5.432216959487486e-15	231.28450749458807	6968.377925403077	5.708692586800245e-16
89	5.400046429535856e-15	231.28450749458807	6968.377925403077	5.58991952180394e-16
90	5.314466373257194e-15	231.28450749458807	6968.377925403077	5.503732598286987e-16
91	5.312997464823293e-15	231.28450749458807	6968.377925403077	5.387892537701381e-16
92	5.277052159218298e-15	231.28450749458807	6968.377925403077	5.251623411286564e-16
93	5.231660838206642e-15	231.28450749458807	6968.377925403077	5.232319342700513e-16
94	5.207622967105766e-15	231.28450749458807	6968.377925403077	5.181170708475241e-16
95	5.162765848025206e-15	231.28450749458807	6968.377925403077	5.164907697065456e-16
96	5.146670599646937e-15	231.28450749458807	6968.377925403077	5.141675517485771e-16
97	5.1434542527744495e-15	231.28450749458807	6968.377925403077	5.124822133112317e-16
98	5.138451843640811e-15	231.28450749458807	6968.377925403077	5.118048428019014e-16
99	5.138438228203365e-15	231.28450749458807	6888.505036787821	5.116348326000589e-16
100	5.138365983229144e-15	231.28450749458807	6887.266677683592	5.116348326000589e-16
0	49668.864363246	392.81085378803414	67314.06142726199	68575.85297857023
1	25103.882078287468	392.81085378803414	62068.12800615488	17587.12059248929
2	9852.058422815717	377.69360683403556	52318.81984456413	11578.80846424906
3	9852.058422815717	377.69360683403556	46205.48569999313	2416.20078467613
4	3798.6792133456397	377.69360683403556	45120.86951635745	1889.1714708487489
5	1711.5552234088484	377.69360683403556	45120.86951635745	530.1402607770932
6	881.923618056231	377.69360683403556	45120.86951635745	167.29695015917798
7	498.00410855715904	377.69360683403556	41045.368550435844	66.17984489950695
8	309.57744266069346	377.69360683403556	41039.88797581218	26.074859967655243
9	82.9991609523169	377.69360683403556	38492.37007487128	10.564698615963556
10	56.22129638987778	377.69360683403556	38492.36883304116	6.813433825200037
11	17.32995507396	377.69360683403556	34725.076938830214	3.3905626907482187
12	6.068160842535307	377.69360683403556	34492.033160623956	1.7617632576502742
13	1.7868032901331408	377.69360683403556	32670.51697771388	0.3864893239982751
14	1.3125720550568019	317.20642019378846	28695.652003519583	0.17221574935221065
15	0.6133492354240546	317.20642019378846	28695.652003519583	0.03889260077441352
16	0.2053662369202084	317.20642019378846	27672.23590677467	0.019245832961268517
17	0.0883203684027373	317.20642019378846	27672.23590677467	0.005586805342851904
18	0.020072884616879293	317.20642019378846	24391.801751994986	0.002158642511595531
19	0.005380126502149131	317.20642019378846	24391.801751994986	0.0005523021307152308
20	0.0015033272738253528	317.20642019378846	24391.801751994986	0.0003255850055939265
21	0.0009368191773859771	317.20642019378846	24391.801751994986	0.0001360631512558697
22	0.00044617946062872814	317.20642019378846	19818.29004590395	5.724453422181882e-05
23	0.00022754569110086304	317.20642019378846	19574.467588883566	1.7321862062859796e-05
24	8.109430094125852e-05	317.20642019378846	19022.179266954452	9.73334640710378e-06
25	5.9857216763651075e-05	317.20642019378846	19022.179266954452	4.804814808411568e-06
26	3.0447183317409e-05	317.20642019378846	19022.179266954452	3.361235884395137e-06
27	1.1170025090394136e-05	317.20642019378846	17122.80328919381	1.7014829898591326e-06
28	7.015410409873719e-06	317.20642019378846	17122.289081396106	7.856356811849442e-07
29	5.020037891858057e-06	317.20642019378846	17085.11032178124	5.673957201307316e-07
30	3.6598394186981065e-06	317.20642019378846	17085.11032178124	2.3311774430033851e-07
31	2.539549141376428e-06	317.20642019378846	16683.015562562643	8.433621706517707e-08
32	1.2301985079469257e-06	317.20642019378846	16246.464676362673	5.475344191599463e-08
33	5.41240804897995e-07	317.20642019378846	16048.250741669974	2.6655527170159053e-09
34	3.0537794821508837e-07	317.20642019378846	15190.489965053503	2.6655527170159053e-09
35	1.3303421864777869e-07	317.20642019378846	15190.489965053503	7.785674431409867e-10
36	1.947121404975106e-08	317.20642019378846	15190.489965053503	4.5660594046729847e-10
37	7.36257694977707e-09	317.20642019378846	15094.238214539448	1.8280041798344103e-10
38	2.3923437142110014e-09	310.7925665895159	14984.809849780431	1.0159854045981132e-10
39	1.7355713787619366e-09	310.7925665895159	13445.71359224642	4.8684170319330455e-11
40	8.408764437258541e-10	310.7925665895159	13445.71359224642	2.258391347710915e-11
41	4.348009084135834e-10	310.7925665895159	13006.294152858227	7.810950069186762e-12
42	3.074545923026118e-10	310.7925665895159	13006.294152858227	3.0142519209405634e-12
43	2.067396672414141e-10	310.7925665895159	13006.294152858227	1.7240559405078043e-12
44	8.983843656440624e-11	310.7925665895159	13006.294152858227	5.308451591301389e-13
45	6.729680975403562e-11	310.7925665895159	13006.294152858227	3.208090099626589e-13
46	3.4476903439448084e-11	310.7925665895159	12477.607153100616	1.5574849347466973e-13
47	2.087886056781555e-11	310.7925665895159	12477.607153100616	1.0550620297592938e-13
48	2.087886056781555e-11	310.7925665895159	12477.607153100616	5.330528802269981e-14
49	1.0983836657030583e-11	310.7925665895159	12359.761917828693	2.997214758880318e-14
50	6.662054843746676e-12	310.7925665895159	12359.761917828693	1.7823710130791296e-14
51	5.064808187433746e-12	310.7925665895159	12345.451616805138	1.050397106825245e-14
52	4.24879083450162e-12	310.7925665895159	11943.085876020885	7.068969519233568e-15
53	2.451083571023108e-12	310.7925665895159	11943.085876020885	3.968403491361205e-15
54	1.790096957407736e-12	310.7925665895159	11943.085876020885	2.5704275874545094e-15
55	7.869997416573502e-13	310.7925665895159	11666.442188943076	1.7449655315368762e-15
56	6.867073663996198e-13	310.7925665895159	10461.935394452903	1.0264932175633343e-15
57	5.413081628020801e-13	310.7925665895159	10461.935394452903	7.466936071576781e-16
58	4.2793822674492314e-13	310.7925665895159	10461.935394452903	6.012492113586024e-16
59	3.6772393040266874e-13	310.7925665895159	10461.935394452903	4.686762283587075e-16
60	3.2462617399679386e-13	310.7925665895159	10392.569568171648	3.883678142172063e-16
61	2.546621365789061e-13	310.7925665895159	9706.816638280134	2.3286048630872134e-16
62	2.184949925506821e-13	310.7925665895159	9706.816638280134	1.9707062302594224e-16
63	1.4882588302997856e-13	310.7925665895159	9706.816638280134	1.4844512989828005e-16
64	1.4882588302997856e-13	310.7925665895159	9706.816638280134	1.1042445311440299e-16
65	1.3127223982255583e-13	310.7925665895159	9377.90192420363	8.91143080877007e-17
66	9.736570894179634e-14	310.7925665895159	9377.90192420363	7.195283844150406e-17
67	8.489066751913873e-14	310.7925665895159	9377.90192420363	6.393552425011528e-17
68	7.600058401006935e-14	310.7925665895159	9004.671052192272	5.1522516767670734e-17
69	6.297361028981056e-14	310.7925665895159	9004.671052192272	4.124386558957495e-17
70	5.993423844335863e-14	310.7925665895159	8656.365844297965	3.401872005582214e-17
71	5.166249442348233e-14	310.7925665895159	8656.365844297965	2.779730746741476e-17
72	4.516088239414091e-14	310.7925665895159	8522.123211009022	1.983397430960196e-17
73	3.8984309841149195e-14	310.7925665895159	8522.123211009022	1.6205548704757973e-17
74	3.8984309841149195e-14	310.7925665895159	8522.123211009022	1.3759706126879403e-17
75	3.625511662138892e-14	302.5657107280191	8522.123211009022	1.2452738597991854e-17
76	3.367643131935568e-14	302.5657107280191	8522.123211009022	1.0955699123135382e-17
77	3.0828902440914e-14	302.5657107280191	8522.123211009022	1.028177812065249e-17
78	2.9462027646437896e-14	302.5657107280191	8522.123211009022	9.6853891610092e-18
79	2.7155784137471366e-14	302.5657107280191	8522.123211009022	9.125663220035224e-18
80	2.6565088130682573e-14	302.5657107280191	8438.753177054243	8.661874053523828e-18
81	2.481261173750837e-14	302.5657107280191	8378.794002066883	8.334140862387667e-18
82	2.4542333732023037e-14	302.5657107280191	8378.794002066883	8.031675379725625e-18
83	2.3894793870133147e-14	302.5657107280191	8378.794002066883	7.721019007779257e-18
84	2.3349628292299837e-14	276.65351780815377	8378.794002066883	7.460259016236909e-18
85	2.300281834308594e-14	276.65351780815377	8005.644794336003	7.106194096362242e-18
86	2.2292648332372998e-14	276.65351780815377	7558.052461358387	6.568113642432303e-18
87	2.17518695681533e-14	276.65351780815377	7423.710793273062	6.412295176540777e-18
88	2.1649281383379573e-14	276.65351780815377	7386.534804869427	6.263204429676828e-18
89	2.067119206185467e-14	276.65351780815377	7386.534804869427	6.118313019804815e-18
90	2.0372904232077265e-14	276.65351780815377	7386.534804869427	5.952016045175072e-18
91	1.985099775636214e-14	276.65351780815377	7386.534804869427	5.9217210065557835e-18
92	1.962753654581005e-14	276.65351780815377	7386.534804869427	5.844545920107787e-18
93	1.9430722355082022e-14	276.65351780815377	7386.534804869427	5.762928239214307e-18
94	1.9285054592711026e-14	276.65351780815377	7386.534804869427	5.726903739306085e-18
95	1.9183027320020322e-14	276.65351780815377	7386.534804869427	5.701946492742348e-18
96	1.913993246073367e-14	276.65351780815377	6946.797025358109	5.6970535810549556e-18
97	1.9107241145983963e-14	276.65351780815377	6946.797025358109	5.686975513933647e-18
98	1.9086852175917988e-14	276.65351780815377	6457.156020126477	5.680468364982736e-18
99	1.9086852175917988e-14	276.65351780815377	6456.985693410836	5.680468364982736e-18
100	1.9086852175917988e-14	276.65351780815377	6258.005777335132	5.680468364982736e-18
0	64864.45311117487	397.63462657421246	53793.695372444345	66565.89221192381
1	21140.834778466688	397.63462657421246	53793.695372444345	26902.785193882162
2	12574.487689151576	397.5979603411647	53793.695372444345	14218.370949078306
3	11239.597662328937	359.17764943974	53793.695372444345	4034.598771954204
4	7834.313956629788	357.5004935744861	52199.152720962935	1824.827875143674
5	3914.4166443384784	357.5004935744861	52199.152720962935	707.7365569939537
6	1139.783567867067	357.5004935744861	38096.174957437586	287.93436944001337
7	1139.783567867067	357.5004935744861	38096.174957437586	103.73501602479458
8	420.72571545698565	357.5004935744861	38096.174957437586	52.337704791823526
9	111.35272945458601	322.0209181525392	38022.87280133847	15.330587465993544
10	43.04898334870764	322.0209181525392	35819.54285838198	6.646614416834871
11	10.603776894507886	322.0209181525392	34594.31421294304	1.2001444244156312
12	10.603776894507886	322.0209181525392	34154.52740144617	0.5236683273067542
13	3.7882452123486345	322.0209181525392	32245.281499712964	0.2186339028405028
14	2.6945758830817095	322.0209181525392	31427.78117454485	0.11482073258702744
15	0.7339812989528212	322.0209181525392	25362.709044202307	0.06381873609870763
16	0.5577729028341792	322.0209181525392	25362.709026059874	0.02666667249887153
17	0.2646525824629295	322.0209181525392	22861.099169044413	0.013460374469510634
18	0.1406062404644431	322.0209181525392	22822.39935112507	0.004615961101479653
19	0.07775568649835235	322.0209181525392	22822.399332982637	0.004092747609227423
20	0.04573793308248565	322.0209181525392	20323.24915212765	0.002397971910630574
21	0.018557033728080874	322.0209181525392	19251.32663217023	0.001157660607024947
22	0.004228265870917714	320.91885038693863	18836.538501001334	0.00063529921739916
23	0.002421763956097592	313.3617287582033	18413.428916465742	0.00012025205550651236
24	0.0016022290991439803	313.3617287582033	17871.193561879172	1.3537156574431091e-05
25	0.0008854097344356525	313.12265688718014	17871.193561879172	1.074528370551916e-05
26	0.0003800007525572855	313.12265688718014	17461.40279116231	4.866811720751563e-06
27	3.8992895774093345e-05	313.12265688718014	17461.40279116231	2.0335502622914264e-06
28	3.8992895774093345e-05	313.12265688718014	17141.80950483023	8.916146092881951e-07
29	5.272489047417451e-06	313.12265688718014	17141.80950483023	4.156764668424287e-07
30	3.847883452986018e-06	313.12265688718014	16873.494446252676	1.2632942940131176e-07
31	1.1147418811304226e-06	313.12265688718014	16818.109025248745	8.744836652046448e-08
32	1.1147418811304226e-06	313.12265688718014	16085.371025653856	3.769030359271388e-08
33	5.075728885507946e-07	313.12265688718014	16085.371025653856	2.330448332694185e-08
34	2.7377954616975313e-07	313.12265688718014	15558.894911398673	9.687561761952524e-09
35	8.758734900004742e-08	313.12265688718014	15558.894911398673	2.647042147767243e-09
36	6.293698771187286e-08	313.12265688718014	15558.894911398673	1.217805636566725e-09
37	3.516908467097732e-08	313.12265688718014	15558.56347124731	5.455424139791619e-10
38	1.3122718695163289e-08	313.12265688718014	15558.56347124731	3.756925297225755e-10
39	1.2904690402565067e-08	313.12265688718014	15558.56347124731	1.0125514316148404e-10
40	5.718966228989426e-09	313.12265688718014	15558.56347124731	3.18321679537419e-11
41	3.6748935704218095e-09	313.12265688718014	15558.56347124731	2.2989098389939687e-11
42	1.6106263163378719e-09	313.12265688718014	15558.56347124731	1.6616762153942204e-11
43	6.40911194611195e-10	313.12265688718014	15558.56347124731	4.527712950548101e-12
44	3.5940651464252996e-10	286.89900724070674	15183.095588198323	2.9573261761958104e-12
45	2.6485239451212695e-10	286.89900724070674	15171.486978567043	1.9490239422790133e-12
46	1.3471348186685553e-10	286.89900724070674	14462.967327874094	8.386754569016736e-13
47	1.1998799858739562e-10	286.89900724070674	14462.967327874094	4.2387243633769394e-13
48	6.425347709256878e-11	286.89900724070674	14451.200579749084	2.462769444385348e-13
49	4.646235597047311e-11	286.7716628894434	12882.062446791666	6.225520334455655e-14
50	2.6771184011970577e-11	286.7716628894434	12880.157665288978	4.374770323536888e-14
51	1.6178922728848852e-11	286.7716628894434	12307.89830186836	2.455538927789548e-14
52	1.59042153468235e-11	286.7716628894434	12307.89830186836	1.340344246090598e-14
53	9.505159505073971e-12	286.7716628894434	12307.89830186836	8.67554014328172e-15
54	7.82342098912116e-12	286.7716628894434	12307.89830186836	5.644881589640874e-15
55	4.947471026580404e-12	286.7716628894434	12307.89830186836	2.5123154217605196e-15
56	4.377962372125682e-12	286.7716628894434	11822.617911274205	1.6191855447233816e-15
57	2.6565612512557842e-12	286.7716628894434	11806.20320368406	1.2729346066050343e-15
58	2.457043381810325e-12	286.7716628894434	11806.20320263582	9.007035127147749e-16
59	1.464100619765812e-12	286.7716628894434	11806.20320263582	6.23291376143597e-16
60	1.2531636297623124e-12	286.7716628894434	11468.369565169685	4.713843760622592e-16
61	9.769139598754153e-13	286.7716628894434	11238.638912416322	4.0869525738977743e-16
62	7.79028404209234e-13	286.7716628894434	11108.866248556016	2.4420528085157583e-16
63	7.353112101429294e-13	286.7716628894434	11108.866248556016	2.1397444276747198e-16
64	5.764737922302142e-13	286.7716628894434	10770.948964555195	1.5592056303689708e-16
65	4.988556714013566e-13	286.7716628894434	10770.948964555195	1.1011977363614687e-16
66	3.7805467782998053e-13	286.7716628894434	10770.948964555195	9.405143654950956e-17
67	3.3714555029787664e-13	286.7716628894434	10770.948964555195	7.064442036578756e-17
68	2.442073648545389e-13	286.7716628894434	10770.948964555195	5.923675978665721e-17
69	2.330952143462886e-13	286.7716628894434	10770.948964555195	5.169047137011241e-17
70	2.0931099036249202e-13	286.7716628894434	10770.948964555195	3.805468677271156e-17
71	1.8473220100421412e-13	286.7716628894434	10491.812107610142	3.7920421035784396e-17
72	1.4990309957305242e-13	286.7716628894434	10491.812107610142	3.0863463919297836e-17
73	1.2551668458056456e-13	286.7716628894434	10316.110573836177	2.907008633225079e-17
74	1.0698139099663111e-13	286.7716628894434	10316.107685916633	2.4337048538986826e-17
75	1.0115127696558734e-13	286.7716628894434	10282.779141938281	2.3359842600546704e-17
76	9.534165087046361e-14	286.7716628894434	10010.304440904882	2.0746996928679387e-17
77	8.641237163582904e-14	286.7716628894434	9983.32667953919	1.9227180315067686e-17
78	7.599668798797099e-14	286.7716628894434	9983.32667953919	1.75171535923167e-17
79	7.111410597623577e-14	286.7716628894434	9983.32667953919	1.6578797045355253e-17
80	6.551333593119507e-14	286.7716628894434	9902.923205128867	1.5488774057677905e-17
81	6.336015300211287e-14	286.7716628894434	9840.838933897812	1.5033221265587282e-17
82	6.067390610089888e-14	286.7716628894434	9837.60959539308	1.3263525021894488e-17
83	5.780679733753296e-14	286.7716628894434	9694.217738816114	1.2677329465383717e-17
84	5.6774267140292364e-14	286.7716628894434	9606.053799652467	1.1928146534936095e-17
85	5.519814986385097e-14	286.7716628894434	9606.053799652467	1.1194897061759093e-17
86	5.200511961923391e-14	286.7716628894434	9604.52184986034	1.0746306134959909e-17
87	5.078710124543426e-14	286.7716628894434	9604.52184986034	1.052162218610059e-17
88	4.9501096481625977e-14	286.7716628894434	9547.472632969953	1.0162452296049902e-17
89	4.8610856727999596e-14	286.7716628894434	9465.977307727711	9.86967637141747e-18
90	4.74914383741325e-14	286.7716628894434	9436.909889899547	9.655892677469073e-18
91	4.706368048917185e-14	286.7716628894434	9436.909889899547	9.536777111312822e-18
92	4.6247605340350435e-14	286.7716628894434	9077.054007329334	9.405906516678442e-18
93	4.608404919147441e-14	286.7716628894434	9077.054007329334	9.270590445188405e-18
94	4.56620436033959e-14	286.7716628894434	9077.054007329334	9.241832535764821e-18
95	4.5561083514668743e-14	286.7716628894434	9077.054007329334	9.154164223254231e-18
96	4.5511112351066007e-14	286.7716628894434	9077.054007329334	9.137887730920133e-18
97	4.547067071279203e-14	286.7716628894434	9077.054007329334	9.118538160841603e-18
98	4.5449758112913976e-14	286.7716628894434	9077.054007329334	9.107882498581165e-18
99	4.5430189786407604e-14	286.7716628894434	9077.054007329334	9.106736476010457e-18
100	4.5430189786407604e-14	286.7716628894434	9077.054007329334	9.106736476010457e-18
0	68564.38922833515	382.9432316907235	70505.30103811993	66937.27566584123
1	21087.040947020305	382.9432316907235	59227.2648653993	27451.320465108503
2	7593.535390200414	336.21164164120546	59227.2648653993	14228.203489307309
3	5547.285091796966	336.21164164120546	59227.2648653993	7814.3108087918
4	4222.066329694115	307.6564074901477	58846.9132464413	2289.3515457647236
5	2058.8661706434905	307.6564074901477	52750.799191346894	1072.3785682685932
6	1133.0498273900528	307.6564074901477	52750.799191346894	508.5895074794353
7	559.7546840544763	307.6564074901477	47886.35882532754	301.69366666917455
8	132.2802188024673	307.6564074901477	43828.50351790081	58.70836595554745
9	121.58308335148249	306.92189588721806	41198.379880843815	31.574036322301286
10	52.079231449616024	306.92189588721806	38796.13634615387	12.532086599332251
11	36.07521033895067	306.92189588721806	38626.12142993196	12.506373756707495
12	2.5373171083840607	306.92189588721806	31082.964344424796	4.283560621574899
13	2.5373171083840607	306.92189588721806	30292.205735133706	2.2406812677902836
14	1.563964409671791	296.09175199161746	30292.205735133706	0.4272766443928484
15	1.0396820447935682	244.83589198296173	30292.205735133706	0.31999048183938306
16	0.43544118887206773	244.83589198296173	30292.205735133706	0.12855721911587387
17	0.29004480573226926	244.83589198296173	26963.425894106505	0.04832349682025493
18	0.057064407277886295	244.83589198296173	25371.883274678272	0.01504457749458155
19	0.029636006253855627	244.83589198296173	22115.134367433046	0.00985494941371518
20	0.00648501975619206	244.83589198296173	21137.779228047344	0.003920214722343094
21	0.005091910906851866	244.83589198296173	21137.750908131387	0.0015924203862927567
22	0.001393937565593075	244.83589198296173	21137.750908131387	0.000421270186065902
23	0.001393937565593075	244.83589198296173	20751.37695679449	0.0002005588029762166
24	0.00048511204970392907	244.83589198296173	19925.038582987516	6.998035431142878e-05
25	0.000250849924455954	244.83589198296173	17648.2104402563	6.2972443516966e-05
26	0.00013001513453294512	244.83589198296173	17648.2104402563	2.428120185540322e-05
27	3.162561600321239e-05	244.83589198296173	17638.052596833782	3.796427365649193e-06
28	2.3686599604369977e-05	244.83589198296173	17638.052596833782	2.3130725569004717e-06
29	1.317477918281863e-05	244.83589198296173	17636.410018572773	8.425683535975846e-07
30	7.4192113301360245e-06	244.83589198296173	17469.903436409575	4.4740136008140903e-07
31	3.7288238671784597e-06	235.74995603617052	17359.128566539515	2.185431945618756e-07
32	2.264460518383811e-06	235.74995603617052	17359.128566539515	9.113499767469535e-08
33	5.094567111063122e-07	235.74995603617052	17005.257019627155	5.2020127138061165e-08
34	4.522141656064836e-07	235.74995603617052	17005.257019627155	1.8664774407401698e-08
35	2.8005306867911447e-07	235.74995603617052	16994.89030767488	5.557910427710569e-09
36	2.0008437092280296e-07	235.74995603617052	16994.89030767488	1.9260670473694437e-09
37	8.611405866481796e-08	235.74995603617052	16775.035563290134	1.395260851170311e-09
38	5.314978168909529e-08	235.74995603617052	16775.035563290134	3.4346416077527947e-10
39	3.731367584088527e-08	235.74995603617052	16775.035563290134	2.0240939921830175e-10
40	2.4034098385178505e-08	235.74995603617052	16775.035563290134	8.778894766419954e-11
41	1.2047296741685377e-08	235.74995603617052	16084.085505594687	2.4190859027614786e-11
42	6.152416078591429e-09	235.74995603617052	15958.781698190136	5.0355752013912995e-12
43	1.0245220194815956e-09	235.74995603617052	14405.320727617533	4.376796482781001e-12
44	1.0245220194815956e-09	235.74995603617052	13946.310023297647	2.327531930055016e-12
45	6.235756858975366e-10	235.74995603617052	13946.310023297647	1.0491976645390358e-12
46	3.3057485347454784e-10	235.74995603617052	13946.310023297647	4.898883982172924e-13
47	1.8791909539105546e-10	235.74995603617052	13946.310023297647	2.918868953789417e-13
48	1.0305226797632e-10	235.74995603617052	13533.028082737153	2.0787822518315727e-13
49	5.042935870098388e-11	235.74995603617052	13309.312633492113	1.2449229695193017e-13
50	2.8391783691473655e-11	235.74995603617052	13309.312633492113	7.048045739990375e-14
51	1.3311734761955783e-11	235.74995603617052	13309.312633492113	4.322038837163178e-14
52	1.0411881422267306e-11	235.74995603617052	13309.312633492113	2.225319658430147e-14
53	6.450323708356764e-12	235.74995603617052	13309.312633492113	1.8631593465055695e-14
54	5.888702804029979e-12	235.74995603617052	13309.312633492113	1.1850791459135592e-14
55	3.849666332074822e-12	235.74995603617052	13309.312633492113	7.875186607139566e-15
56	2.6604077507191074e-12	235.74995603617052	13309.312633492113	5.147948719139511e-15
57	1.9713340481603977e-12	235.74995603617052	13309.312633492113	3.977645940278724e-15
58	1.657220476897152e-12	235.74995603617052	13309.312633492113	2.5053328399993313e-15
59	1.2858670616470968e-12	235.74995603617052	13309.312633492113	1.7546511911886596e-15
60	1.1858311823087384e-12	235.74995603617052	13309.312633492113	9.510783796831068e-16
61	9.739005008240482e-13	235.74995603617052	13309.312633492113	4.616621783687443e-16
62	8.505393202953232e-13	235.74995603617052	13309.312633492113	3.586286328393195e-16
63	5.562206986172681e-13	235.74995603617052	13309.312633492113	2.3762632321696323e-16
64	4.1129333202656797e-13	235.74995603617052	13309.312633492113	1.6288921935860928e-16
65	3.292152955968715e-13	235.74995603617052	13309.312633492113	1.1797911335220159e-16
66	3.020470514250078e-13	235.74995603617052	13309.312633492113	9.310553623579043e-17
67	2.4808971237780627e-13	235.74995603617052	13309.312633492113	8.061041004510517e-17
68	1.913866792279697e-13	235.74995603617052	13309.312633492113	6.609750682138394e-17
69	1.771942019978364e-13	235.74995603617052	13309.312633492113	6.048244672800679e-17
70	1.622130723785689e-13	235.74995603617052	13309.312633492113	4.80831523026101e-17
71	1.2267426374271773e-13	235.74995603617052	13309.312633492113	4.0773001847796455e-17
72	1.084655215347154e-13	235.74995603617052	13309.312633492113	3.642420651230732e-17
73	9.551210005937369e-14	235.74995603617052	13309.312633492113	3.154387248965726e-17
74	8.829874482022108e-14	235.74995603617052	13109.143541255518	3.026190430086162e-17
75	8.414002513169187e-14	235.74995603617052	12276.574488232083	2.4532733486913556e-17
76	7.723841744295184e-14	235.74995603617052	12159.30911731914	2.416276238630013e-17
77	7.278035146865199e-14	235.74995603617052	12159.30911731914	2.1998706345701165e-17
78	7.042088261017709e-14	235.74995603617052	12159.30911731914	2.047077594785581e-17
79	6.652595719897855e-14	235.74995603617052	11780.45863243495	1.799567881232984e-17
80	6.160915257441143e-14	235.74995603617052	10404.171144609201	1.6506279955064385e-17
81	6.070324825613033e-14	235.74995603617052	10404.171144609201	1.5449643366706682e-17
82	5.183133457961271e-14	235.74995603617052	10404.171144609201	1.4417311064948456e-17
83	4.974592946463087e-14	235.74995603617052	10404.171144609201	1.3659264769959709e-17
84	4.85429462062618e-14	235.74995603617052	10404.171144609201	1.3024839502572747e-17
85	4.6975383696586435e-14	235.74995603617052	9986.270607984894	1.2480661890778119e-17
86	4.54686580230372e-14	235.74995603617052	9922.824664239814	1.1936271830098847e-17
87	4.461324291184333e-14	235.74995603617052	9922.824664239814	1.1583121851140412e-17
88	4.421658539435588e-14	235.74995603617052	9922.824664239814	1.1198369136457164e-17
89	4.288424207047023e-14	235.74995603617052	9922.824664239814	1.0883685255995676e-17
90	4.273096879088611e-14	235.74995603617052	9922.824664239814	1.0642253914321857e-17
91	4.258773961832515e-14	235.74995603617052	9922.824664239814	1.051343645105043e-17
92	4.2250893222266476e-14	235.74995603617052	9922.824664239814	1.0370951267266782e-17
93	4.2181739960810576e-14	235.74995603617052	9898.714913899124	1.017519213803472e-17
94	4.1833185759444867e-14	235.74995603617052	9898.714913899124	1.0051563299064601e-17
95	4.1807944677137986e-14	235.74995603617052	9784.283392548721	1.003225101474428e-17
96	4.174722817076546e-14	235.74995603617052	9767.439802100913	9.999217107950226e-18
97	4.1683921510401525e-14	235.74995603617052	9767.439802100913	9.980480448827132e-18
98	4.167055693103591e-14	235.74995603617052	9767.439802100913	9.950501359141459e-18
99	4.1655215901727204e-14	216.25071151291394	8121.826423528055	9.950501359141459e-18
100	4.1655215901727204e-14	216.25071151291394	8121.826423528055	9.950501359141459e-18
0	58879.942375329396	337.58473108120313	72135.56416599116	70343.67602224459
1	20217.495748537745	337.58473108120313	72135.56416599116	29126.80202162393
2	14910.601603661533	337.58473108120313	65378.19063867763	16867.285579718486
3	6561.20860429093	301.0522715056823	55975.89204077514	6273.4146733282905
4	3722.847397912303	301.0522715056823	53242.19348091093	2641.970758277983
5	1089.9238551679914	301.0522715056823	45850.4092497304	1070.8145333234886
6	807.425768616508	301.0522715056823	45850.4092497304	463.81106673819414
7	343.12485666322306	301.0522715056823	45850.4092497304	261.7659003080436
8	16.38009144275918	301.0522715056823	37678.2289271504	79.89855386924084
9	16.38009144275918	301.0522715056823	35110.05901853051	45.866156365817766
10	10.08653910171471	301.0522715056823	32729.301817019103	22.175081290801018
11	1.230764007845216	292.83307046800576	32729.301817019103	3.9592307831455598
12	0.2823791040899703	292.83307046800576	30380.51205963758	2.4602111671395512
13	0.20277174038311307	286.59609464613226	30380.33247192219	0.9017464656554551
14	0.12474767840804966	284.8903326021508	30380.33247192219	0.4223936029060671
15	0.05244661553448725	284.8903326021508	30380.33247192219	0.1972258630294334
16	0.04588432444781387	284.8903326021508	29175.38240048329	0.10284440022966732
17	0.027214422888459176	268.79106527427587	28780.501254627583	0.05190225569383528
18	0.004039322920229745	258.45873974400183	23561.308897523573	0.022495539046733723
19	0.004039322920229745	258.45873974400183	23296.83879163406	0.008686047076298747
20	0.0021451725045888784	258.45873974400183	23296.83879163406	0.004329594434522962
21	0.0006347446310301209	258.45873974400183	22368.040605207214	0.0017144367901698872
22	0.000155975305849542	258.45873974400183	22368.040605207214	0.0005094453865653417
23	4.6501226992611266e-05	258.45873974400183	22291.91698060275	0.00020450731554963044
24	2.312596726845567e-05	258.45873974400183	20958.330718137648	6.920122134319633e-05
25	9.807174710599589e-06	258.45873974400183	20958.330718137648	2.0893876698503017e-05
26	3.5919725022241902e-06	258.45873974400183	20958.330718137648	1.0825214286500383e-05
27	1.9925477065453516e-06	258.45873974400183	20928.025249627324	5.023663306566636e-06
28	1.0485192762000934e-06	258.45873974400183	19492.240741556863	1.503099228376147e-06
29	6.369374553972713e-07	258.45873974400183	19492.240741556863	5.623909209745552e-07
30	3.978767140279727e-07	258.45873974400183	19492.240741556863	1.3891601050680295e-07
31	2.403375163377101e-07	258.45873974400183	19461.025170161112	6.77894093006889e-08
32	7.137724693012166e-08	258.45873974400183	19461.025170161112	2.78412019860474e-08
33	5.7103072708848735e-08	258.45873974400183	17405.531278611204	1.118291967880909e-08
34	3.718042544013832e-08	258.45873974400183	17405.531278611204	2.1701149300749135e-09
35	7.162417234924689e-09	258.45873974400183	17405.531278611204	1.1471354991902804e-09
36	5.48545557595642e-09	258.45873974400183	17405.531278611204	5.78814585197402e-10
37	2.7066034002871582e-09	258.45873974400183	17390.178707906125	3.193442384793258e-10
38	1.3235072698604662e-09	258.45873974400183	17390.178707906125	7.388141077837782e-11
39	9.038223107993445e-10	258.45873974400183	17390.178707906125	7.388141077837782e-11
40	3.8356358340358796e-10	258.45873974400183	17390.178707906125	2.7514698807826817e-11
41	1.726890767740149e-10	258.45873974400183	17230.26582816102	9.613504192694186e-12
42	1.12377042119086e-10	258.45873974400183	16915.395038618793	5.109990257916102e-12
43	7.07586969256231e-11	258.45873974400183	16780.880608973635	2.4902793826961363e-12
44	4.920881859322853e-11	258.45873974400183	15512.13384660577	1.360002112187821e-12
45	3.6412705714981276e-11	258.45873974400183	15482.6375339035	6.349985054760513e-13
46	2.98299576594031e-11	258.45873974400183	15399.64442902831	4.593455246001445e-13
47	2.106552898481297e-11	258.45873974400183	14930.972165220834	2.36184873393433e-13
48	1.8658317050274588e-11	258.45873974400183	14920.12326353893	1.4074615539760134e-13
49	1.5042934419613158e-11	258.45873974400183	14920.12326353893	6.896088828203704e-14
50	1.0043080099349538e-11	258.45873974400183	14920.12326353893	4.878418061554383e-14
51	5.870955466704508e-12	258.45873974400183	14872.857885702162	2.5014893686761473e-14
52	5.108485834526726e-12	258.45873974400183	14872.612579833934	1.8942675495725343e-14
53	4.24466190937323e-12	242.47781063190007	14733.010180178091	9.392334015354363e-15
54	2.762805423534235e-12	242.47781063190007	14733.010180178091	7.9160774839765e-15
55	1.7014473366190984e-12	242.47781063190007	14600.9298588411	6.1743797033525555e-15
56	1.1373746173244343e-12	242.47781063190007	14600.9298588411	3.688270198862824e-15
57	7.810374778725148e-13	242.47781063190007	14600.9298588411	2.001782616658264e-15
58	4.906944193771578e-13	242.47781063190007	14600.9298588411	1.4322086466561595e-15
59	4.906944193771578e-13	242.47781063190007	14600.9298588411	1.2566493813223653e-15
60	3.897489774680709e-13	242.47781063190007	14456.238008892298	1.0375364383605184e-15
61	3.212129471675608e-13	242.47781063190007	14256.577207291582	6.316698277419337e-16
62	2.762486977953534e-13	242.47781063190007	14163.351688042443	5.442011938068056e-16
63	2.462505395600869e-13	242.47781063190007	14163.351688042443	3.7830593254984543e-16
64	2.0174092052460128e-13	242.47781063190007	14017.623742401474	2.715213964709796e-16
65	1.8298495116342953e-13	225.42400950956454	13858.594325059545	2.532291393872127e-16
66	1.6472301358603327e-13	225.42400950956454	13559.387307367335	2.139648634697605e-16
67	1.4171426716945785e-13	225.42400950956454	13108.896962751442	1.887744527835127e-16
68	1.0508351426803871e-13	225.42400950956454	13108.896962751442	1.6903022319964788e-16
69	9.927060868426037e-14	225.42400950956454	12961.956544918927	1.320001275071159e-16
70	9.456025177461277e-14	225.42400950956454	12886.031125901884	1.172000158328096e-16
71	8.308720640778641e-14	225.42400950956454	12884.394996152705	1.0054069989131646e-16
72	7.201738826906823e-14	225.42400950956454	12870.64138768239	9.045085948943086e-17
73	6.229078543220837e-14	225.42400950956454	12870.231956013107	7.344432787014584e-17
74	5.5456257826991024e-14	225.42400950956454	12796.890172042515	6.948447241613348e-17
75	4.5960133577006164e-14	225.42400950956454	12796.890172042515	5.853327972605289e-17
76	4.4150013563365865e-14	225.42400950956454	12796.890172042515	5.673907033346179e-17
77	3.581172881723246e-14	225.42400950956454	12796.890172042515	5.280062977511135e-17
78	3.5574297293282085e-14	225.42400950956454	12796.890172042515	5.1106471391729056e-17
79	3.2816621622135533e-14	225.42400950956454	12796.890172042515	4.5826785636269386e-17
80	3.2288222116343736e-14	225.42400950956454	12796.890172042515	4.3706182492782153e-17
81	3.1453443777534913e-14	225.42400950956454	12796.890172042515	4.0413412707450495e-17
82	3.023510335448804e-14	225.42400950956454	12796.890172042515	3.703433912994629e-17
83	2.948043531962799e-14	225.42400950956454	12796.890172042515	3.54994639154475e-17
84	2.7642107534109104e-14	225.42400950956454	12796.890172042515	3.41680480861064e-17
85	2.7112347222844914e-14	225.42400950956454	12796.890172042515	3.256987466326989e-17
86	2.586604532787496e-14	225.42400950956454	12771.675212738097	3.142088212141248e-17
87	2.5027291876581796e-14	225.42400950956454	12771.675212738097	2.9958948356867195e-17
88	2.407372862115683e-14	225.42400950956454	12632.753377099478	2.9098488468411116e-17
89	2.3166181774092653e-14	225.42400950956454	12632.737085519679	2.833908289028017e-17
90	2.3166181774092653e-14	225.20050248373175	12632.737085519679	2.793125318109752e-17
91	2.281489935001457e-14	225.20050248373175	12606.015249519445	2.7298667887419098e-17
92	2.271537989692493e-14	225.20050248373175	12606.015249519445	2.701649148741855e-17
93	2.2511551301124188e-14	225.20050248373175	12606.015249519445	2.6749573306719175e-17
94	2.2495591587281868e-14	225.20050248373175	12397.893355051341	2.6563133213526264e-17
95	2.2422289335664268e-14	225.20050248373175	12397.893355051341	2.642606308523761e-17
96	2.2363819222350694e-14	225.20050248373175	12397.893355051341	2.6337146964280358e-17
97	2.235897536711753e-14	225.20050248373175	12397.893355051341	2.62801424423595e-17
98	2.2349815099955448e-14	225.20050248373175	12397.893355051341	2.6237471283663e-17
99	2.2345796048791817e-14	225.20050248373175	12397.893355051341	2.622968011250213e-17
100	2.2345796048791817e-14	225.20050248373175	12397.893355051341	2.622968011250213e-17
0	63687.15013980776	365.1640780078935	57389.28979413662	60731.15761387255
1	25776.604750033355	365.1640780078935	57389.28721263274	25337.14954509148
2	15223.048189085923	346.3542992128338	55963.86875864055	8596.12941112698
3	5117.383446006761	323.2842070152841	50238.09834767716	2869.9013761534416
4	4612.381112797546	323.2842070152841	50223.09055236794	1947.9155477399308
5	1582.983054913054	323.2842070152841	47765.5381518773	987.7225265532358
6	884.8031605076956	323.2842070152841	46314.02584053349	387.4007046591753
7	475.8593249066473	307.8907199560595	38913.13624163714	173.4214008008286
8	348.1287727831001	307.13298575129903	38913.13624163714	86.82625113580214
9	88.55162632021285	307.13298575129903	32918.21641853272	29.713187377203198
10	81.97859581086628	307.13298575129903	32918.21641853272	16.060894080234725
11	16.4192372212747	307.13298575129903	32918.21641853272	4.555414062133187
12	14.906658170417128	307.13298575129903	32376.24755321217	2.392424608835229
13	0.5288057215618865	299.345492302754	31654.170984309756	0.19630165545803213
14	0.5288057215618865	299.345492302754	31654.170984309756	0.15177251286871798
15	0.26204647099701606	299.345492302754	28804.62818505622	0.062430285196016094
16	0.14402924543783002	299.345492302754	27970.24590553554	0.02242305634503612
17	0.0973913805440994	297.74385355559207	25651.415646880952	0.00815205250056805
18	0.06192605010704334	297.74385355559207	23143.665820864273	0.0032691783774269735
19	0.04625654968113468	297.74385355559207	23143.665820864273	0.0016824675148029286
20	0.017785728094010692	297.74385355559207	21900.309881587164	0.0009242523193419933
21	0.012911060016506463	294.4102306813586	20884.451010803936	0.00043012618838865
22	0.004318137437752979	294.4102306813586	20377.780217791547	0.00018606054467240239
23	0.002111976818640997	294.4102306813586	14702.49424361553	4.221153453707485e-05
24	0.0015045284576072871	294.4102306813586	14281.149164831912	2.397260390739959e-05
25	0.00038186807386387015	294.4102306813586	14281.149164831912	1.1866526308013472e-05
26	0.00038186807386387015	294.4102306813586	14281.149164831912	6.463208972817047e-06
27	0.00024641244279631936	294.4102306813586	14281.149164831912	2.7355415580989975e-06
28	7.66609912797529e-05	294.4102306813586	14281.149164831912	1.943900991760008e-06
29	2.5196935038743973e-05	294.4102306813586	14281.149164831912	6.544914812176225e-07
30	1.7309059394823125e-05	294.4102306813586	14281.149164831912	1.8730801791179942e-07
31	6.360561374882997e-06	294.4102306813586	14281.149164831912	5.493864224321848e-08
32	3.1900848857698067e-06	294.4102306813586	13776.34208095739	1.7418268105176968e-08
33	7.524716713201537e-07	294.4102306813586	13493.852741768187	3.264264027679186e-09
34	2.7143753782162107e-07	294.4102306813586	13493.852741768187	1.385689621965143e-09
35	1.1589805979689728e-07	294.4102306813586	12620.122161966596	7.947744449492924e-10
36	6.796352706941385e-08	294.4102306813586	12620.122161966596	6.686199230938953e-10
37	1.4364614457993971e-08	294.4102306813586	12620.122161966596	2.502673853361655e-10
38	1.026676352004033e-08	294.4102306813586	12620.122161966596	9.264167778701467e-11
39	6.1179979039020086e-09	294.4102306813586	12620.122161966596	4.890770311000563e-11
40	3.115341225650326e-09	294.4102306813586	12620.122161966596	6.638033089616674e-12
41	1.9662055898668032e-09	294.4102306813586	12620.122161966596	4.9612758656614375e-12
42	7.992074783944092e-10	294.4102306813586	12620.122161966596	2.0062794637055805e-12
43	4.5796512493873334e-10	294.4102306813586	12620.122161966596	1.0169183386845147e-12
44	3.060146225077718e-10	294.4102306813586	12620.122161966596	2.7237305599437476e-13
45	1.285329072180509e-10	294.4102306813586	12620.122161966596	2.6771152932719277e-13
46	7.215050944014629e-11	294.4102306813586	12620.122161966596	1.333346893637582e-13
47	4.366744850983808e-11	274.31813848591736	12244.755867712112	8.892715139019882e-14
48	3.066609109964299e-11	274.31813848591736	12244.755867712112	5.395731866899443e-14
49	1.6451923583525865e-11	274.31813848591736	12244.755867712112	3.9428930284260195e-14
50	8.322760923242768e-12	274.31813848591736	12244.755867712112	2.8304411382532336e-14
51	7.248354780858506e-12	274.31813848591736	12244.755867712112	1.2386910229613427e-14
52	3.535107809803271e-12	274.31813848591736	12244.755867712112	4.973362693125555e-15
53	2.69269058309645e-12	274.31813848591736	12244.755867712112	4.4694127604148435e-15
54	1.7115784570813526e-12	274.31813848591736	12244.755867712112	2.583440006929641e-15
55	1.149560747775615e-12	274.31813848591736	12244.755867712112	1.5680763867161068e-15
56	8.879294428528878e-13	274.31813848591736	12244.755867712112	1.282080372784296e-15
57	6.719350358047121e-13	274.31813848591736	12244.755867712112	9.469110723660335e-16
58	5.758744436294476e-13	274.31813848591736	12244.755867712112	6.60298913743396e-16
59	3.0245438341017833e-13	274.31813848591736	11799.142370066982	4.880708931129798e-16
60	2.984397250977795e-13	274.31813848591736	11752.214620877548	3.9363654170937323e-16
61	1.9622321729629312e-13	274.31813848591736	11752.214620877548	2.4900188629204575e-16
62	1.6410182171689351e-13	274.31813848591736	11561.702429707511	1.6771660402961869e-16
63	1.1598944377190234e-13	274.31813848591736	11518.370436057601	1.4515620974666377e-16
64	1.0169909074045665e-13	274.31813848591736	11517.50252401323	1.1052277234270679e-16
65	8.48901257880393e-14	274.31813848591736	11511.219746188237	8.603649239297867e-17
66	8.114855316004767e-14	274.31813848591736	11510.003756370963	7.515593820868621e-17
67	6.578782441712823e-14	274.31813848591736	11510.003756370963	5.718705186181935e-17
68	5.906636948240363e-14	269.48348440746287	11509.95872761436	4.5839305956343463e-17
69	5.373108140544456e-14	269.48348440746287	11324.378663600904	3.9269612745395125e-17
70	3.976476938767308e-14	269.48348440746287	11283.558501661757	3.2791349651611293e-17
71	3.815663289633309e-14	269.48348440746287	11198.488687821922	2.512215046265923e-17
72	3.556193743242504e-14	269.48348440746287	10883.690721643496	2.1186141166849913e-17
73	3.12738232779237e-14	269.48348440746287	10863.055113105187	1.983602212608364e-17
74	3.031198254792253e-14	269.48348440746287	10863.055113105187	1.5592220871418745e-17
75	2.735635213222754e-14	259.67383395044806	10863.055113105187	1.3811522050385105e-17
76	2.4506585956084562e-14	259.67383395044806	10863.055113105187	1.2974735854300181e-17
77	2.248513091024004e-14	259.67383395044806	10847.866742651877	1.2085754998012707e-17
78	1.9913775769924633e-14	259.67383395044806	10469.54540273703	1.065546935004685e-17
79	1.7796944893204476e-14	259.67383395044806	9880.055705087772	9.757468086329555e-18
80	1.7583628719074706e-14	213.54556985550028	9880.055705087772	8.512137144600897e-18
81	1.7207941535212136e-14	213.54556985550028	9860.908845349779	7.855548667002308e-18
82	1.6296667203388973e-14	213.54556985550028	8775.109078242842	7.706856936713422e-18
83	1.5450306391810388e-14	213.54556985550028	8775.109078242842	7.285356259219978e-18
84	1.5174748370820398e-14	213.54556985550028	8775.109078242842	6.903485818429954e-18
85	1.4477636011258933e-14	213.54556985550028	8775.109078242842	6.72307640305641e-18
86	1.4227120251075444e-14	213.54556985550028	8268.48252672067	6.414637802553598e-18
87	1.40274481464596e-14	213.54556985550028	8268.48252672067	6.185079330399192e-18
88	1.3685268663372714e-14	213.54556985550028	8268.48252672067	5.88833198932018e-18
89	1.3373321938297741e-14	213.54556985550028	8067.004605556764	5.872377067141473e-18
90	1.310545714474488e-14	213.54556985550028	8057.1355429949435	5.7749709683738614e-18
91	1.2839588713212682e-14	213.54556985550028	8057.1355429949435	5.665087145776844e-18
92	1.2806197966651127e-14	213.54556985550028	7974.9240235893085	5.583926055402468e-18
93	1.2640806394799088e-14	213.54556985550028	7974.9240235893085	5.514732797887185e-18
94	1.2640806394799088e-14	213.54556985550028	7930.513176664472	5.462416522941538e-18
95	1.2571315881071196e-14	213.54556985550028	7453.494194975018	5.443527962499553e-18
96	1.2546086224082575e-14	213.54556985550028	7453.494194975018	5.428883896235442e-18
97	1.252618480029025e-14	213.54556985550028	7453.494194975018	5.419058746730464e-18
98	1.2511123983087841e-14	213.54556985550028	7424.280097346268	5.414342126682763e-18
99	1.2508363851557298e-14	213.54556985550028	7424.280097346268	5.4138264780857366e-18
100	1.2508363851557298e-14	213.54556985550028	7234.523541562811	5.4138264780857366e-18
