# Supplementary material for: An improved genetic algorithm and its application in neural network adversarial attack
Source: PLoS One. 2022 May 5;17(5):e0267970. doi: 10.1371/journal.pone.0267970 (PMC9070932; doi:10.1371/journal.pone.0267970)
Supplement: S1 Data — (ZIP) [file pone.0267970.s001.zip › data3/1_50.csv]

	GWO	PSO	SGA	IGA
0	118487.73246806547	684.3458760044299	118823.59616648706	121882.34367111449
1	40745.27901758857	684.3458760044299	118823.59616648706	40256.022059344294
2	28329.737566088137	639.7757785260758	114820.62107040684	26033.58023235732
3	9355.365105585026	639.7757785260758	108601.22692090119	8214.567692203726
4	2685.052484715786	639.7757785260758	102179.15504295487	5562.350806328431
5	1976.3208466778228	609.4215257394764	99871.04435821062	981.8414708260001
6	1000.2045748148253	609.4215257394764	90400.82711267273	366.24966408313736
7	470.56400350777363	609.4215257394764	90400.82711267273	308.27728512793396
8	289.01746647735	575.3586093340401	85063.44226671202	95.19414477120905
9	78.47250647058517	575.3586093340401	85063.44226671202	21.3288575443446
10	60.798381401063914	575.3586093340401	85063.44226671202	14.307168906625206
11	24.112560175848493	575.3586093340401	84901.62546792535	5.801461405483041
12	11.945355547637298	575.3586093340401	77355.49846351081	1.8314034975293214
13	5.358070852911354	575.3586093340401	75685.54815671049	0.8088488809500881
14	1.5096826357974773	575.3586093340401	73045.23304085135	0.49593103066964683
15	0.26097406060232775	575.3586093340401	73045.23304085135	0.16493880499540298
16	0.26097406060232775	575.3586093340401	71106.00086541224	0.07723353248189005
17	0.0995572212273547	575.3586093340401	71106.00086541224	0.03079006722050916
18	0.04379300427566036	575.3586093340401	68439.77393288442	0.008554896789798155
19	0.03534428622261944	575.3586093340401	68439.77393288442	0.004761802756048647
20	0.008710070583126126	575.3586093340401	66794.66271768705	0.001334698352950128
21	0.004336344888472359	575.3586093340401	66794.66271768705	0.0011114603333291322
22	0.0019064107757132572	575.3586093340401	66794.66271768705	0.0006868676080429615
23	0.0005713818753270718	575.3586093340401	62752.33797330831	0.00018323672442922744
24	0.0005693331172897076	575.3586093340401	62752.33797330831	4.7482866491100825e-05
25	0.00011930117318766269	575.3586093340401	62752.33797330831	3.3845477358255096e-05
26	7.348007140126487e-05	575.3586093340401	60740.3532196463	9.757253278752548e-06
27	1.976081736167887e-05	575.3586093340401	60666.50556332832	4.907333376146042e-06
28	1.033552160407999e-05	574.8893832947156	59107.68994799713	2.210907237957427e-06
29	8.028034920781234e-06	574.8893832947156	59107.68994799713	1.6257455040176742e-06
30	3.416718238353456e-06	574.8893832947156	59107.68994799713	5.952261979089938e-07
31	1.8360533730064339e-06	574.8893832947156	59035.23757946708	1.9398651254077718e-07
32	8.151171619941347e-07	574.8893832947156	57161.06900988771	1.005485686727104e-07
33	4.846976084989146e-07	574.8893832947156	56922.955040943634	5.2707234866523895e-08
34	3.252358772306635e-07	574.8893832947156	56166.770522060586	2.730179900088793e-08
35	1.7334225020783584e-07	574.8893832947156	51751.18133491874	1.4431484077084858e-08
36	6.720052303320378e-08	571.4608743067816	51751.18133491874	7.103860201194576e-09
37	3.732773244634331e-08	571.4608743067816	51751.18133491874	2.9516381020844846e-09
38	2.7703471636703964e-08	571.4608743067816	51751.18133491874	1.7326933385582345e-09
39	1.8639441806508493e-08	571.4608743067816	51751.18133491874	7.05739894830679e-10
40	1.0683754434483247e-08	571.4608743067816	51751.18133491874	4.607522198028899e-10
41	6.251059014839669e-09	571.4608743067816	51751.18133491874	3.1092476462378153e-10
42	5.261799432648672e-09	559.0672675491991	51751.18133491874	1.33376494285669e-10
43	2.8950867790877607e-09	556.552748304166	51751.18133491874	9.35509453236559e-11
44	1.047280182501184e-09	518.2797639180121	51751.18133491874	5.0331931198975756e-11
45	1.0269240505194593e-09	518.2797639180121	51751.18133491874	2.6490504413179444e-11
46	3.1166142798262565e-10	518.2797639180121	51751.18133491874	8.103406210875441e-12
47	1.6035044190897046e-10	518.2797639180121	51751.18133491874	3.3040756543334887e-12
48	1.0930282164698136e-10	518.2797639180121	51751.18133491874	1.8076469324206869e-12
49	8.307092295598313e-11	518.2797639180121	51751.18133491874	8.072645949457666e-13
50	6.722754942911464e-11	518.2797639180121	51751.18133491874	4.616176681195014e-13
51	4.864942633053042e-11	491.86639926953876	51751.18133491874	3.013279087490588e-13
52	2.7511611452308314e-11	491.86639926953876	51216.31093319511	1.3703873717341945e-13
53	2.7071081952890556e-11	491.86639926953876	51216.31093319511	1.0396047229441024e-13
54	1.814647794809027e-11	491.86639926953876	51216.31093319511	6.207134424170256e-14
55	1.3672043673859025e-11	491.86639926953876	51216.31093319511	2.521566132984786e-14
56	1.0247737744999295e-11	491.86639926953876	51216.31093319511	2.15686597589666e-14
57	8.96869538526289e-12	491.86639926953876	48452.46995966619	1.4829186546319334e-14
58	6.87156802122471e-12	491.86639926953876	48418.651608737084	1.0542887972600787e-14
59	5.889486829010622e-12	491.86639926953876	48418.651608737084	8.17997884611076e-15
60	4.8665634607189095e-12	491.86639926953876	47540.20359465723	5.562218928484675e-15
61	3.792355969293654e-12	491.86639926953876	47540.20359465723	4.427580316835286e-15
62	3.2605670677355666e-12	491.86639926953876	47117.302310961095	2.9319566387568805e-15
63	2.8183852763094085e-12	491.86639926953876	47117.302310961095	2.5113510012827232e-15
64	2.0173239407092786e-12	491.86639926953876	46678.30854628575	1.8238629734322792e-15
65	1.7935758016515064e-12	491.86639926953876	44598.321059852824	1.2223243730161124e-15
66	1.5301420916017826e-12	491.86639926953876	43121.42502862373	6.513707591920413e-16
67	1.4177399016789185e-12	491.86639926953876	43121.42502862373	6.331929477090179e-16
68	1.00180273581793e-12	491.86639926953876	43121.42502862373	4.57125392512271e-16
69	8.907713516392657e-13	491.86639926953876	43121.42502862373	4.57125392512271e-16
70	6.684285995781213e-13	491.86639926953876	42805.11494646699	3.750051190283225e-16
71	6.518418621902815e-13	491.86639926953876	42805.11494646699	3.4407443016332204e-16
72	5.854225325302632e-13	491.86639926953876	39959.32689439788	2.7805345701052125e-16
73	5.531783097634661e-13	491.86639926953876	39959.32689439788	2.6653410452476664e-16
74	5.017492734738711e-13	491.86639926953876	39959.32689439788	2.3859386418530685e-16
75	4.516654821228186e-13	491.86639926953876	39959.32689439788	2.1592530127054383e-16
76	4.1172185314024634e-13	491.86639926953876	35980.07403364184	2.0010018276596108e-16
77	3.6148422845073307e-13	491.86639926953876	35980.07403364184	1.7555827991445188e-16
78	3.272499163001257e-13	491.86639926953876	35980.07403364184	1.6803869848532373e-16
79	3.045473165554101e-13	491.86639926953876	35752.36007895158	1.533119825731208e-16
80	2.8117492714873707e-13	491.86639926953876	35752.36007895158	1.3948887940542215e-16
81	2.670783400148491e-13	491.86639926953876	35092.780911496346	1.308166555015119e-16
82	2.597371227274676e-13	491.86639926953876	35092.780911496346	1.2677792175846739e-16
83	2.5224299657324973e-13	491.86639926953876	35092.780911496346	1.217425102196889e-16
84	2.396093570173651e-13	491.86639926953876	35092.780911496346	1.1773882826626404e-16
85	2.356552970335753e-13	491.86639926953876	35092.780911496346	1.1181819383355626e-16
86	2.2713087316026556e-13	491.86639926953876	35092.780911496346	1.1056536064184485e-16
87	2.2454642660592513e-13	491.86639926953876	35092.780911496346	1.0406733046207241e-16
88	2.188038486338184e-13	491.86639926953876	34504.33317422818	1.0205816948140548e-16
89	2.1391067650659234e-13	491.86639926953876	34504.33317422818	1.0018506865117773e-16
90	2.0983070599723653e-13	491.86639926953876	34504.33317422818	9.688688053779521e-17
91	2.0929514571045516e-13	491.86639926953876	34477.74288204245	9.522084325464464e-17
92	2.066783037134985e-13	491.86639926953876	34477.74288204245	9.305566287170365e-17
93	2.0414527142524275e-13	491.86639926953876	34477.74288204245	9.205418320104119e-17
94	2.0271330318309075e-13	491.86639926953876	34477.74288204245	9.137102213999749e-17
95	2.022853252578519e-13	491.86639926953876	34156.64164717889	9.102510344084794e-17
96	2.0179416153031973e-13	491.86639926953876	34108.77825565607	9.048135439313352e-17
97	2.0124797972205708e-13	491.86639926953876	34108.28698845788	9.047899165428719e-17
98	2.0107279349647032e-13	491.86639926953876	34108.28698845788	9.030398057825387e-17
99	2.0103225983175654e-13	491.86639926953876	33927.900718508216	9.030398057825387e-17
100	2.0103225983175654e-13	491.86639926953876	33927.900718508216	9.030398057825387e-17
0	109702.13250140043	679.2092682402388	121318.25280554066	112916.86644549273
1	40027.23384760159	679.2092682402388	116931.39358463629	44063.599704422035
2	20787.392946033175	679.2092682402388	108148.9875362078	23706.226638945558
3	12896.246184199714	651.8588353470084	105183.3171793037	13429.610834771267
4	5391.667022356955	598.5728244884957	100792.26502068325	3826.671490469887
5	465.3132780188048	598.5728244884957	100792.26502068325	2405.064132491846
6	439.9336124000196	598.5728244884957	95721.34126913198	1013.9693153803462
7	62.71841373935902	588.8572886182933	95721.34126913198	296.2899876404081
8	61.97439870231902	588.8572886182933	95721.34126913198	135.63302452851957
9	33.2865755461036	588.8572886182933	93564.69926961078	50.58702607188143
10	10.087508527797855	588.8572886182933	91026.98016143334	16.731754487540503
11	4.241082462903119	588.8572886182933	83594.4246484038	5.0949006248221025
12	2.6729194947537804	588.8572886182933	81901.21917367392	2.9800927427137323
13	1.4408992573561392	588.8572886182933	76411.2259247334	0.5188072326000944
14	0.834294660438572	588.8572886182933	70973.72986031299	0.3964222791706844
15	0.25153904813957434	588.8572886182933	70753.37057167447	0.15458578349411273
16	0.17692879169163428	588.8572886182933	70182.54345126616	0.04960055061302146
17	0.09332824099395629	588.8572886182933	66720.28825464012	0.014631893161781364
18	0.056565845728977895	588.8572886182933	65979.08764455169	0.005840035553746779
19	0.025342052575626123	588.8572886182933	59931.97828958439	0.002763093428235845
20	0.01528073447792097	588.8572886182933	59931.97828958439	0.001559873782885747
21	0.007731490847585018	588.8572886182933	59931.97828958439	0.0005260929216650041
22	0.002866597324020859	588.8572886182933	54528.16996541319	0.00030563401228947434
23	0.0008692170074210236	588.8572886182933	53432.95552185099	0.0001352134745426673
24	0.0004202968314405832	588.8572886182933	51312.05989970249	5.5712506449099995e-05
25	0.00013577643885755275	588.8572886182933	47823.37136625908	3.798993516358491e-05
26	0.00013267274362140406	588.8572886182933	47823.37136625908	1.6786196240581736e-05
27	7.174557972238484e-05	588.8572886182933	47394.38637631792	1.1878424433753843e-05
28	3.9228664716087875e-05	588.8572886182933	47394.38637631792	2.8540502556913356e-06
29	2.0300313181480477e-05	588.8572886182933	47394.38637631792	1.185587649015542e-06
30	8.680672050037689e-06	588.8572886182933	46848.96281579661	1.5683519207098538e-07
31	7.1104422434111445e-06	588.8572886182933	45443.260189670626	1.008638007114968e-07
32	3.9844170815170975e-06	588.8572886182933	45443.260189670626	2.9496940160453587e-08
33	1.0517043265714705e-06	588.8572886182933	45394.1299380769	1.2506566403444977e-08
34	1.0517043265714705e-06	588.8572886182933	45394.1299380769	7.054012539564049e-09
35	5.666867527627821e-07	588.8572886182933	45112.335990743006	2.982593487436431e-09
36	2.873844161241973e-07	588.8572886182933	43108.051513047794	6.150897297854374e-10
37	2.4963093064395874e-07	588.8572886182933	43108.051513047794	3.8643231484656115e-10
38	1.1888721326902721e-07	582.8919500802722	42317.58619873213	1.918660285444427e-10
39	8.871090848247252e-08	582.8919500802722	42317.58619873213	1.1224481635815709e-10
40	5.2613264413556406e-08	582.8919500802722	42249.47886332991	3.9853116393244086e-11
41	3.348759796397631e-08	582.8919500802722	42249.47886332991	3.351933843990349e-11
42	2.0296005264197504e-08	582.8919500802722	40834.92882634456	1.5924186450364547e-11
43	1.4002332617269796e-08	581.7475933956904	40167.46692085302	8.452520627387509e-12
44	1.0118931408970076e-08	581.7475933956904	39656.44562083108	6.048419427827264e-12
45	5.7782022908444445e-09	581.7475933956904	38497.21563859136	3.9673919011482515e-12
46	4.8131571680710785e-09	581.7475933956904	38497.21563859136	2.267637336966643e-12
47	3.0008496585668655e-09	581.7475933956904	38263.57726554587	1.4947212803382616e-12
48	1.9675793833548788e-09	581.7475933956904	37127.94002169587	8.535460163955544e-13
49	1.248845682461577e-09	581.7475933956904	36252.49083393753	6.573584649589454e-13
50	8.794003734573397e-10	581.7475933956904	34205.996680009266	4.62205999001324e-13
51	8.214299252456936e-10	581.7475933956904	34130.63898801641	3.0329465893421833e-13
52	5.322680124795924e-10	581.7475933956904	34130.63898801641	1.7554903102838354e-13
53	3.3601638008175693e-10	581.7475933956904	33578.928163880686	9.028025381158845e-14
54	3.0943320065657753e-10	581.7475933956904	33578.928163880686	5.59145850361883e-14
55	2.7134553793443714e-10	581.7475933956904	33578.928163880686	2.908952116902027e-14
56	2.056228049575858e-10	581.7475933956904	32597.056059964667	2.0857514298820254e-14
57	1.7849880965373506e-10	581.7475933956904	32496.86500981691	1.5310814914943498e-14
58	1.3655343402236667e-10	581.7475933956904	31381.3881953517	8.100516257744894e-15
59	9.911230691947518e-11	562.09006155001	31381.3881953517	7.250965460871135e-15
60	6.209482023141107e-11	562.09006155001	31035.76114814686	4.504302565785412e-15
61	4.0165583718486164e-11	562.09006155001	30421.305569970744	3.241010084059071e-15
62	4.0165583718486164e-11	562.09006155001	30349.519110847963	2.305110641637356e-15
63	3.409825764722074e-11	562.09006155001	30241.760883678064	1.647968242597961e-15
64	2.928332487958764e-11	562.09006155001	28027.38930553878	1.3160132261800737e-15
65	2.7062225265151026e-11	551.5193233309984	28027.38930553878	9.76938179367248e-16
66	2.2294544490450598e-11	551.5193233309984	28027.38930553878	7.021311900480112e-16
67	1.7741649372501337e-11	551.5193233309984	27532.005673694694	5.687577422895755e-16
68	1.509451262260694e-11	551.5193233309984	27532.005673694694	4.481735201112389e-16
69	1.3203561740303015e-11	551.5193233309984	27532.005673694694	3.8656508922623374e-16
70	1.1318015850478462e-11	551.5193233309984	27532.005673694694	3.0154469800322444e-16
71	1.0574023954474866e-11	551.5193233309984	27231.817649554807	2.8568128136369463e-16
72	9.824700586418826e-12	551.5193233309984	27113.47307727077	2.1325301958001313e-16
73	8.11079559544993e-12	551.5193233309984	27113.47307727077	1.7868342140022372e-16
74	7.775166756310082e-12	551.5193233309984	27113.47307727077	1.578201522253716e-16
75	6.5896535442599566e-12	551.5193233309984	25795.052068448233	1.4138710428712091e-16
76	5.70479289785298e-12	551.5193233309984	25795.052068448233	1.344549368271313e-16
77	4.875056841109315e-12	551.5193233309984	25795.052068448233	1.145846521362427e-16
78	4.8349493173978945e-12	551.5193233309984	25672.91858715655	1.0871166646850678e-16
79	4.48793138222474e-12	551.5193233309984	25672.535502220217	9.74094301765589e-17
80	4.064094540116339e-12	551.5193233309984	25607.996630475838	9.74094301765589e-17
81	3.823133306007297e-12	551.5193233309984	25607.996630475838	8.915659461951136e-17
82	3.6201378345687255e-12	551.5193233309984	25607.996630475838	8.693476453283298e-17
83	3.2968121854961505e-12	551.5193233309984	25607.996630475838	8.28261658770652e-17
84	3.0956340704867912e-12	551.5193233309984	24878.89857846687	7.888046037674221e-17
85	3.049226584436778e-12	551.5193233309984	24725.846423489023	7.505231101606015e-17
86	2.889514223931361e-12	551.5193233309984	23470.888279793806	7.276042744462985e-17
87	2.780033718749232e-12	551.5193233309984	23470.888279793806	6.77469004190595e-17
88	2.7583138399141096e-12	551.5193233309984	23470.888279793806	6.747355703958162e-17
89	2.693186407944755e-12	551.5193233309984	23470.888279793806	6.6505885529913e-17
90	2.6435840691148053e-12	551.5193233309984	23470.888279793806	6.442464100844146e-17
91	2.630009880147446e-12	551.5193233309984	23470.888279793806	6.41080672453413e-17
92	2.6119139955174685e-12	551.5193233309984	23470.888279793806	6.332062796305824e-17
93	2.609120653299864e-12	551.5193233309984	23470.888279793806	6.280454852382317e-17
94	2.5966873186046256e-12	551.5193233309984	22951.098619211585	6.208407730398765e-17
95	2.588064713201338e-12	551.5193233309984	22951.098619211585	6.186062467884117e-17
96	2.5748190015583266e-12	551.5193233309984	22951.098619211585	6.182018137513208e-17
97	2.5693877726442948e-12	551.5193233309984	22666.81348957014	6.166855103617405e-17
98	2.5681674114725327e-12	551.5193233309984	22666.81348957014	6.162237864476417e-17
99	2.5662033325586456e-12	551.5193233309984	22666.81348957014	6.15970664873512e-17
100	2.5662033325586456e-12	551.5193233309984	22666.81348957014	6.15970664873512e-17
0	122669.64930099597	702.2231561901561	103617.0092716488	102977.09072424626
1	42376.490351903725	702.2231561901561	101510.04787021613	45278.212393706046
2	12267.205333226431	702.2231561901561	101509.06118417921	20077.813647801722
3	8121.782979139981	681.4399241981818	101509.06118417921	4647.795517250203
4	3765.765176450846	681.4399241981818	99651.32081991967	3737.3424011374705
5	2184.30470800416	681.4399241981818	98425.56051990701	1320.6780184970107
6	1126.6750853669116	681.4399241981818	92779.60552959146	503.8430672944474
7	990.6463171114002	631.1127951885976	86954.86163886092	139.29948192278607
8	229.66303715237234	631.1127951885976	81753.08378489155	103.37546153682938
9	101.86266891958407	631.1127951885976	81752.66439460604	60.547424139679705
10	17.733174165124876	631.1127951885976	73940.9656273299	24.744228907729273
11	8.414237852430533	631.1127951885976	73940.9656273299	10.031521895698994
12	7.360236825217752	631.1127951885976	73940.9656273299	5.383374731691973
13	4.2421942424846515	631.1127951885976	67703.91022099783	2.2420317564478713
14	0.4937741738791865	631.1127951885976	67703.91022099783	1.3680133968947155
15	0.23868929673803735	614.3038556029873	67415.61496121706	0.5901357415977013
16	0.0693549194410588	614.3038556029873	67415.61496121706	0.2349515125073235
17	0.05605535730799991	573.4101586624652	66236.70897489146	0.050649391093168926
18	0.024219123078461316	573.4101586624652	57586.796950138065	0.01998063635479064
19	0.0037494677420705754	573.4101586624652	56507.29791528035	0.015295853526575202
20	0.002052488031638349	532.31782554277	54567.894972975504	0.004053707923868597
21	0.0006219706024653731	532.31782554277	51860.238996520944	0.0018005483468248708
22	0.0006219706024653731	532.31782554277	50634.427517123746	0.0010032148319692761
23	0.00020785808712654903	508.54465219776074	50634.427517123746	0.0003744910762519374
24	5.85994734005485e-05	508.54465219776074	50634.427517123746	0.00029046062373232955
25	5.85994734005485e-05	508.54465219776074	50634.427517123746	0.0001290851289556553
26	3.242080283969016e-05	508.54465219776074	50204.431481170854	5.087732918848719e-05
27	2.0321855087606256e-05	508.54465219776074	50204.431481170854	1.1366513816428721e-05
28	8.123029549316539e-06	507.33336386989413	50097.56415840191	1.1366513816428721e-05
29	6.203697821838693e-06	507.33336386989413	47979.70877761148	4.981283725496e-06
30	3.1944780145121167e-06	507.33336386989413	47415.509532763346	1.7473218594852734e-06
31	2.26943550087758e-06	507.33336386989413	46222.728000770105	7.504871283253306e-07
32	1.476753811740561e-06	496.5422140261661	45521.535019518065	1.9189963086598348e-07
33	5.734150497003467e-07	496.5422140261661	45411.63637642361	5.315242795412327e-08
34	5.433557131713303e-07	496.5422140261661	43822.92002965113	1.8251507461244213e-08
35	2.2633647468707728e-07	496.5422140261661	39462.35353695647	6.943069256746754e-09
36	1.4067213281973258e-07	496.5422140261661	39235.97345564412	3.426333337303569e-09
37	6.503411275042485e-08	496.5422140261661	39235.97345564412	6.808465124093293e-10
38	2.7499109429875847e-08	496.5422140261661	37692.77549624423	9.91463813853759e-11
39	1.5062207343247816e-08	496.5422140261661	37447.56405864283	2.453036677836695e-11
40	8.284526600317832e-09	496.5422140261661	37447.56405864283	2.453036677836695e-11
41	3.0980269652944907e-09	496.5422140261661	37447.56405864283	1.2287247689915616e-11
42	3.0980269652944907e-09	496.5422140261661	37411.50572207286	6.9903987434545124e-12
43	2.017637191379354e-09	496.5422140261661	36393.47848561736	3.5978699514498205e-12
44	1.1624969870005398e-09	496.5422140261661	35681.864756893345	1.8058584059986662e-12
45	7.712461343854117e-10	496.5422140261661	35681.864756893345	1.0388317271837545e-12
46	4.3442433915806717e-10	496.5422140261661	35304.071845947874	5.096575933710688e-13
47	2.91277569092594e-10	496.5422140261661	35304.071845947874	1.7382735602984747e-13
48	2.2827509328787048e-10	496.5422140261661	35304.071845947874	1.3138476610927415e-13
49	1.2238074192243098e-10	496.5422140261661	35287.15396698103	3.936598781342772e-14
50	8.131267516669954e-11	496.5422140261661	34525.26916306742	2.3240902739001172e-14
51	6.219024533180076e-11	496.5422140261661	34133.785517068885	1.3616719141007516e-14
52	4.6564065240086083e-11	496.5422140261661	34133.785517068885	5.1498701322624185e-15
53	3.49103304943203e-11	496.5422140261661	34133.785517068885	5.1498701322624185e-15
54	1.5514604781520635e-11	496.5422140261661	34039.66138451559	4.4144157930421644e-15
55	1.5514604781520635e-11	496.5422140261661	33771.96297358368	3.1151514353057576e-15
56	1.0121936707010827e-11	496.5422140261661	33725.34618694837	2.047659462011328e-15
57	7.320906597641712e-12	496.5422140261661	33725.34618694837	1.3272611294773512e-15
58	4.395515329433216e-12	496.5422140261661	33472.71597723266	9.483951267401383e-16
59	4.315079318769697e-12	496.5422140261661	31618.306656087996	6.700532226393081e-16
60	2.968398714326419e-12	496.5422140261661	31618.306656087996	5.579114917146428e-16
61	1.9502715930650527e-12	496.5422140261661	31618.306656087996	4.270146115361034e-16
62	1.261484249984202e-12	496.5422140261661	31618.306656087996	2.7120801676434834e-16
63	7.976965221689337e-13	496.5422140261661	31618.306656087996	2.4683003005319383e-16
64	6.119101590905176e-13	496.5422140261661	31121.97104077487	1.9653942148073599e-16
65	4.0720011309653176e-13	496.5422140261661	31114.297320052967	1.5188145576350058e-16
66	3.9160992950726994e-13	496.5422140261661	30680.94237908498	1.5188145576350058e-16
67	3.113036563695513e-13	496.5422140261661	30153.919643565063	1.2723482107350412e-16
68	2.819741043209005e-13	496.5422140261661	30153.919643565063	1.1090336064763513e-16
69	2.5517724410057777e-13	496.5422140261661	30153.919643565063	8.652506728057814e-17
70	2.3062542139024766e-13	496.5422140261661	30153.919643565063	6.844686969365772e-17
71	1.9152942814365303e-13	496.5422140261661	29886.471749881293	5.615701371847214e-17
72	1.8178527836928087e-13	496.5422140261661	29050.0046390555	5.399804592881453e-17
73	1.5883607037755769e-13	496.5422140261661	29050.0046390555	4.143805244489464e-17
74	1.5098059968092434e-13	496.5422140261661	29050.0046390555	3.724425829859801e-17
75	1.36731802594881e-13	496.5422140261661	29050.0046390555	3.555120318194453e-17
76	1.141285922755226e-13	496.5422140261661	28788.864446989934	3.1306596619261624e-17
77	1.0371413383334539e-13	496.5422140261661	28788.864446989934	2.6584094370212916e-17
78	9.959817007547667e-14	496.5422140261661	28107.03503181369	2.4333963766474476e-17
79	9.128182327746347e-14	496.5422140261661	28107.03503181369	2.3206973629042732e-17
80	8.816128648314957e-14	496.5422140261661	28107.03503181369	2.172914129986124e-17
81	8.5610925967738e-14	496.5422140261661	28107.03503181369	2.0341233911538564e-17
82	8.126358247835623e-14	496.5422140261661	28059.377408517685	1.8326850194840087e-17
83	7.708367394839887e-14	496.5422140261661	28059.377408517685	1.77855060070096e-17
84	7.34766363558903e-14	496.5422140261661	28059.377408517685	1.653697359546987e-17
85	7.161939345239236e-14	496.5422140261661	28059.377408517685	1.595023168485553e-17
86	7.113216675261712e-14	496.5422140261661	27434.31077441327	1.517030144454443e-17
87	6.812640879734527e-14	496.5422140261661	27078.510011397822	1.4768274520110104e-17
88	6.689623121052317e-14	496.5422140261661	27078.510011397822	1.4684575257540965e-17
89	6.630503918085737e-14	496.5422140261661	27078.510011397822	1.430906414777359e-17
90	6.530434794708712e-14	496.5422140261661	27078.510011397822	1.39984621479559e-17
91	6.471340877904297e-14	496.5422140261661	26579.58711580879	1.3611071224311167e-17
92	6.36283776050072e-14	496.5422140261661	25732.389013863074	1.3505456776357905e-17
93	6.36283776050072e-14	496.5422140261661	25732.389013863074	1.3388872136000388e-17
94	6.313622312997871e-14	496.5422140261661	25732.389013863074	1.3286669749517617e-17
95	6.274742646632951e-14	496.5422140261661	25732.389013863074	1.3250425948038303e-17
96	6.241551314026254e-14	496.5422140261661	25732.389013863074	1.316542333419432e-17
97	6.230484583880969e-14	496.5422140261661	25732.389013863074	1.316542333419432e-17
98	6.225176252897267e-14	496.5422140261661	25496.261806446517	1.3145589173197265e-17
99	6.225176252897267e-14	496.5422140261661	25496.261806446517	1.3138445208862797e-17
100	6.225176252897267e-14	496.5422140261661	25496.261806446517	1.3138335221111168e-17
0	119109.76276917172	701.5234781809269	133769.77519824356	106013.71260556343
1	36956.21815654534	701.5234781809269	105719.08708294384	34200.09477502144
2	24564.306464442336	684.0144066534524	102521.97622872108	15527.240341171075
3	9723.686983958214	611.3607567096959	97957.56459898547	11156.751640307288
4	4532.895209103797	611.3607567096959	92736.24853406129	4838.891774636586
5	3120.652395570234	611.3607567096959	87853.1360029401	2461.2523407773547
6	333.54384938413983	611.3607567096959	85176.4287107569	1657.9201115374347
7	190.5200324250618	611.3607567096959	82722.03810077149	550.8885691993866
8	87.88602277219194	611.3607567096959	77024.58612106091	342.28502735876447
9	33.05375136046361	611.3607567096959	70892.13405091735	79.97139231527483
10	14.427901693453178	611.3607567096959	70892.13405091735	32.081989552591345
11	5.1897602328975045	570.9134935810393	65774.83524421019	8.273794916167137
12	2.596753531013094	570.9134935810393	65774.83524421019	3.0202386595424904
13	0.7879612549006237	570.9134935810393	65774.83524421019	1.2213712196249271
14	0.07252855865500343	570.9134935810393	63210.20546417985	0.7804083347106839
15	0.03166342011017605	570.9134935810393	62587.709352445105	0.3999015639902056
16	0.010281175194005468	570.9134935810393	61815.721450907455	0.19324797761507845
17	0.002274843665065409	570.9134935810393	61815.721450907455	0.07808464056832233
18	0.001212437893600767	570.9134935810393	59920.11338033402	0.013412949742646153
19	0.00013003876009797668	570.9134935810393	58984.2770071474	0.0032793604776115938
20	0.00012911231081917456	570.9134935810393	58984.2770071474	0.0028762809793134747
21	4.067674250938359e-05	570.9134935810393	58984.2770071474	0.0013788740557853145
22	2.7145014543340214e-05	570.9134935810393	51853.21576198078	0.0007256033245397161
23	1.798047262403505e-05	570.9134935810393	51853.21576198078	0.00034842826675142365
24	5.500110001243412e-06	570.9134935810393	51467.35102273202	0.00017271546112303235
25	1.858699670946484e-06	570.9134935810393	49476.641468125395	9.25459052068105e-05
26	1.3493695355609112e-06	570.9134935810393	49476.641468125395	3.79861622235446e-05
27	7.581550176455457e-07	570.9134935810393	49476.641468125395	1.9489520695230357e-05
28	2.3404448677388913e-07	570.9134935810393	48371.94003469397	2.838156594646912e-06
29	1.4916294161567862e-07	570.9134935810393	48371.94003469397	1.6674712441599226e-06
30	1.2890838774272664e-07	570.9134935810393	43022.758931139644	1.7001860465868488e-07
31	3.080726738915866e-08	570.9134935810393	42312.355322760144	9.957732489209729e-08
32	5.8529810432397425e-09	570.9134935810393	40619.59404766839	7.12743586395327e-08
33	3.1192947934161434e-09	570.9134935810393	40619.59404766839	2.926397905139397e-08
34	1.6035133699761777e-09	570.9134935810393	40348.49470230605	1.3577098992867073e-08
35	1.0783358152995317e-09	570.9134935810393	39785.70385289332	7.853269264391854e-09
36	7.606517079974528e-10	570.9134935810393	36107.40432214852	3.506750266333977e-09
37	3.3565213149479907e-10	570.9134935810393	34318.77983968437	2.406145507673927e-09
38	2.2318959269653323e-10	570.9134935810393	33278.95915895806	1.2513379593926937e-09
39	1.0600016376194303e-10	570.9134935810393	33278.95915895806	5.982574531469177e-10
40	5.877888203292179e-11	570.9134935810393	33232.9107638239	2.0803754994048418e-10
41	4.0219888109402124e-11	570.9134935810393	33176.60516630081	1.0376684613398047e-10
42	1.3281064925652602e-11	570.9134935810393	31902.208899504523	4.608596353997052e-11
43	9.126911291038518e-12	570.9134935810393	30938.71263536553	1.6739603189952055e-11
44	4.554912154052898e-12	570.9134935810393	29878.74266145043	6.283811129918447e-12
45	1.8088254728322245e-12	570.9134935810393	29589.693637252687	2.189560463669737e-12
46	1.3768413142716213e-12	570.9134935810393	28585.234713315785	5.597321981223977e-13
47	1.2802922710433777e-12	553.6946091991624	27876.612002149945	3.298860986740335e-13
48	7.901110824405325e-13	553.6946091991624	25841.34975854649	1.6453442597594005e-13
49	3.8401709579979693e-13	553.6946091991624	25841.34975854649	6.95220054467174e-14
50	1.8101213103053394e-13	553.6946091991624	25841.34975854649	4.274411628280837e-14
51	1.8101213103053394e-13	553.6946091991624	25629.57789640812	1.3089027653217072e-14
52	1.248965897317534e-13	553.6946091991624	25366.535164549525	8.328551423562398e-15
53	8.319867763267478e-14	553.6946091991624	25031.297581742543	5.39899377330934e-15
54	5.834170758736155e-14	553.6946091991624	25031.077426690164	2.974767455559745e-15
55	4.230318609781782e-14	553.6946091991624	25031.077426690164	1.8292520221389497e-15
56	3.592235584316482e-14	536.7418806019145	23974.31286270122	1.1277461150779128e-15
57	2.0195352256111972e-14	536.7418806019145	23974.31286270122	4.47364861732862e-16
58	1.8109369778686655e-14	536.7418806019145	23698.365162484843	3.972947375284684e-16
59	1.2934193549844952e-14	536.7418806019145	23698.27232306571	3.067924253883343e-16
60	1.0417855921768023e-14	536.7418806019145	23698.27232306571	2.6791924809621e-16
61	8.413649127587321e-15	536.7418806019145	23698.27232306571	1.5824186023956364e-16
62	6.573356542402519e-15	536.7418806019145	23693.88974168755	1.2802334883572004e-16
63	5.353982848077437e-15	536.7418806019145	23097.894231513248	1.0976288337478974e-16
64	4.402788380712177e-15	536.7418806019145	23097.894231513248	8.414270581420596e-17
65	3.754071270418633e-15	536.7418806019145	23097.894231513248	6.764056119241669e-17
66	3.251287208491469e-15	536.7418806019145	21815.42824269448	4.444574526599544e-17
67	2.563724578862644e-15	536.7418806019145	21815.42824269448	4.377072956382948e-17
68	2.563724578862644e-15	536.7418806019145	21796.946695504776	3.309645212149796e-17
69	2.3252311099574586e-15	536.7418806019145	21329.448788973197	2.844610961931151e-17
70	1.967912773348864e-15	536.7418806019145	21316.652603334056	2.3666613257547975e-17
71	1.8570733873969604e-15	536.7418806019145	20919.15366758779	2.1388899899926707e-17
72	1.654039698303666e-15	536.7418806019145	20919.15366758779	1.9363035510925007e-17
73	1.5610531396893872e-15	536.7418806019145	18703.597387335314	1.6634924636877766e-17
74	1.4080738846071196e-15	536.7418806019145	18699.337680322176	1.548098926784926e-17
75	1.1944061928356997e-15	536.7418806019145	18699.337680322176	1.4062311673326613e-17
76	1.1944061928356997e-15	536.7418806019145	18699.337680322176	1.2420293025991704e-17
77	1.1027640522150138e-15	536.7418806019145	18699.337680322176	1.0839191602305732e-17
78	1.0431090044661215e-15	536.7418806019145	18622.20305379605	1.0397951461764164e-17
79	9.65679831560497e-16	536.7418806019145	18622.20305379605	9.676893636645984e-18
80	9.241926177786837e-16	536.7418806019145	18622.20305379605	8.966840194091628e-18
81	9.015798917118518e-16	536.7418806019145	18433.546676059676	8.728511427252946e-18
82	7.830019213712487e-16	536.7418806019145	18433.546676059676	8.264470327070367e-18
83	7.830019213712487e-16	536.7418806019145	18098.236343181274	7.745658283188828e-18
84	7.689082280476049e-16	536.7418806019145	18098.236343181274	7.298094873665367e-18
85	7.228681813094283e-16	536.7418806019145	18098.236343181274	7.006535056947623e-18
86	6.864247670521005e-16	536.7418806019145	18085.05137375205	6.731795376282641e-18
87	6.762487932507186e-16	536.7418806019145	17799.436253410506	6.370363921039553e-18
88	6.697919688557399e-16	536.7418806019145	17521.323599805393	6.1939489732709225e-18
89	6.577268665343391e-16	536.7418806019145	16471.30820885879	5.996224020449492e-18
90	6.463645171342815e-16	536.7418806019145	16471.30820885879	5.945784124821732e-18
91	6.33350568007337e-16	536.7418806019145	16471.30820885879	5.850577633287627e-18
92	6.243330594803874e-16	536.7418806019145	16471.30820885879	5.7848019599301085e-18
93	6.1857430440860195e-16	536.7418806019145	15582.95642640037	5.7440539823636535e-18
94	6.15917671717439e-16	536.7418806019145	15582.95642640037	5.696353556330468e-18
95	6.126117620086939e-16	536.7418806019145	15582.95642640037	5.688744757325809e-18
96	6.105701106966605e-16	536.7418806019145	15582.95642640037	5.6553176670213396e-18
97	6.093295770446644e-16	536.7418806019145	15582.95642640037	5.6374182922540075e-18
98	6.084524644436431e-16	536.7418806019145	15582.95642640037	5.6374182922540075e-18
99	6.083955213835355e-16	536.7418806019145	15582.95642640037	5.636253305839979e-18
100	6.083955213835355e-16	536.7418806019145	15357.451771536256	5.636253305839979e-18
0	129337.90148544036	682.1998279475404	137251.38687571723	122559.79912734151
1	43129.790426904925	682.1998279475404	120459.63859112127	40383.32823358156
2	26519.359688959692	682.1998279475404	120459.63859112127	21088.42795513865
3	5551.847327423106	626.7436175069853	119748.54226139032	8522.99944220857
4	5551.847327423106	626.7436175069853	111398.5723924231	2935.503919153486
5	3433.850474222489	626.7436175069853	106092.59039011333	348.8676257656567
6	1815.3351677435746	626.7436175069853	105432.1547529872	139.81528197048618
7	862.4935948738106	625.1957279371726	97963.10802801346	42.03377231508186
8	509.30769710804213	625.1957279371726	90747.74934588773	15.491544836095747
9	363.0857775865358	625.1957279371726	88793.07401303538	11.27540918483421
10	178.81227421991642	625.1957279371726	80928.96107245599	3.383103098367662
11	110.62329723197821	625.1957279371726	75517.56015298901	1.9493456123437949
12	76.6946475622328	625.1957279371726	75517.56015298901	0.9648543818837761
13	27.67256033870392	559.101657599923	61302.214144024845	0.40200121409529704
14	10.769444943680268	559.101657599923	61302.214144024845	0.2938006272958455
15	3.313606735947278	559.101657599923	60589.407436763206	0.20607591096158484
16	2.9176378317975273	559.101657599923	60241.19588509816	0.047572898156843284
17	1.7114968214949053	559.101657599923	59310.217177254985	0.035492164357566386
18	0.8086786240054025	559.101657599923	56812.52641321069	0.00967056492335954
19	0.38054812029732393	559.101657599923	50271.03583581349	0.005792281240333094
20	0.1504728054399861	559.101657599923	50271.03583581349	0.0025272756743338703
21	0.08880902918585366	559.101657599923	50271.03583581349	0.001230901989289091
22	0.03311453287999424	494.450404160115	50271.03583581349	0.0005495627986566041
23	0.02747971983358416	494.450404160115	49516.0902816848	8.859462935612189e-05
24	0.011391889810814406	494.450404160115	49516.0902816848	5.443916228737459e-05
25	0.009754120189535115	494.450404160115	49101.75818943664	2.4073719131384874e-05
26	0.0043326450924786155	494.450404160115	47847.72969198861	8.52711780310183e-06
27	0.00200881600234218	494.450404160115	47847.72969198861	4.3343461408939664e-06
28	0.0016293677154438349	494.450404160115	47847.72969198861	1.9526027406101707e-06
29	0.0005632756365685714	494.450404160115	47847.72969198861	7.797641790251251e-07
30	0.0002455200899014734	494.450404160115	47346.846653299	2.1940480727867324e-07
31	0.00016584404325367544	494.450404160115	47346.586829841435	1.1555424043905073e-07
32	6.262319347235717e-05	494.450404160115	46972.5721235384	5.701745726940886e-08
33	3.796912729794653e-05	494.450404160115	46972.5721235384	3.917055296182946e-08
34	2.1122807142195916e-05	494.450404160115	46219.4478411072	1.7511545121555642e-08
35	1.3471341963063386e-05	494.450404160115	46219.44570947995	8.561006439783467e-09
36	8.307359577040088e-06	494.450404160115	46219.44570947995	5.4330264765118946e-09
37	5.326210340153471e-06	494.450404160115	44567.59662489422	3.173019572434328e-09
38	2.8513594124761584e-06	494.450404160115	44567.59662489422	1.6261294675657985e-09
39	2.3085045759776355e-06	494.450404160115	44567.59662489422	8.682931360329381e-10
40	1.718210330276138e-06	494.450404160115	44567.59662489422	2.2541483268470056e-10
41	1.186832719360378e-06	494.450404160115	44567.59662489422	9.544717789054988e-11
42	8.525073960003067e-07	494.450404160115	44567.59662489422	2.8867803470363535e-11
43	5.635057334596216e-07	494.450404160115	41535.86723263037	1.6876852344482096e-11
44	4.085192600696181e-07	494.450404160115	41535.86723263037	9.33483035242552e-12
45	3.116466965922618e-07	494.450404160115	40031.0480432415	3.663759262722779e-12
46	2.1697016763984185e-07	494.450404160115	39887.39477321156	1.5098262052602902e-12
47	1.828687643699637e-07	494.450404160115	38338.74158115064	5.227710569691047e-13
48	1.3342509896631123e-07	494.450404160115	38338.74158115064	2.720229370086586e-13
49	8.61337399906507e-08	494.450404160115	34636.249475262724	1.3818854521969856e-13
50	4.700793639528224e-08	494.450404160115	34636.249475262724	4.308450527143775e-14
51	4.700793639528224e-08	494.450404160115	34636.249475262724	2.5491201439185645e-14
52	3.735350033109623e-08	494.450404160115	34636.249475262724	1.3917484625591955e-14
53	2.6352493362341602e-08	494.450404160115	34636.249475262724	7.921886972756495e-15
54	1.8696566416019613e-08	494.450404160115	34636.249475262724	4.413263530227929e-15
55	1.0026207306092847e-08	494.450404160115	34636.249475262724	2.776568382282516e-15
56	1.0026207306092847e-08	494.450404160115	34636.249475262724	1.6273202237558557e-15
57	7.94850885902031e-09	494.450404160115	34636.249475262724	1.242763887166215e-15
58	4.53654589181045e-09	494.450404160115	34636.249475262724	8.265924326000464e-16
59	3.3385681168086544e-09	494.450404160115	34636.249475262724	6.213160113509383e-16
60	1.8984805304538545e-09	494.450404160115	34636.249475262724	4.021814046397558e-16
61	1.6341560917844313e-09	494.450404160115	34636.249475262724	3.2847133139532203e-16
62	1.5078544457397854e-09	494.450404160115	34636.249475262724	2.567382588669316e-16
63	1.1714544555833793e-09	494.450404160115	34636.249475262724	2.288834782972514e-16
64	1.0183980456999104e-09	494.450404160115	34636.249475262724	1.6498599046492543e-16
65	6.332848452265774e-10	494.450404160115	34636.249475262724	1.2938952341278038e-16
66	6.269096449342211e-10	494.450404160115	34423.352562009946	1.0272233895492298e-16
67	4.797136059863963e-10	494.450404160115	34423.352562009946	8.838586384258853e-17
68	4.110485444411729e-10	494.450404160115	34423.352562009946	7.739012543474614e-17
69	3.4587103565244535e-10	494.450404160115	33828.34741460289	5.627938760737642e-17
70	2.6304748292300847e-10	494.450404160115	33828.34741460289	4.928462729681144e-17
71	2.4416751584709327e-10	494.450404160115	33828.34741460289	4.0652111716990015e-17
72	2.2082069147998994e-10	494.450404160115	33828.34741460289	3.842151448149052e-17
73	1.9474864440541915e-10	494.450404160115	33828.34741460289	3.3570055703221264e-17
74	1.9196733658841027e-10	494.450404160115	33828.34741460289	2.9130041329083796e-17
75	1.7348940168089336e-10	494.450404160115	33828.34741460289	2.6573211182388403e-17
76	1.5389735949246292e-10	494.450404160115	33828.34741460289	2.1927572017472528e-17
77	1.463203535865169e-10	494.450404160115	33828.34741460289	2.053782018485908e-17
78	1.403768938443566e-10	494.450404160115	33828.34741460289	1.9460615828241325e-17
79	1.3766823859586488e-10	494.450404160115	33828.34741460289	1.7562970105838045e-17
80	1.296667303494837e-10	494.450404160115	33828.34741460289	1.626591280817012e-17
81	1.184399733781784e-10	494.450404160115	33828.34741460289	1.5195112900307264e-17
82	1.100469354481474e-10	494.450404160115	33828.34741460289	1.4364703399889125e-17
83	1.0712115441035579e-10	494.450404160115	33828.34741460289	1.3370063603866269e-17
84	1.046549661248499e-10	494.450404160115	33828.34741460289	1.2663124819293113e-17
85	1.024171397906991e-10	494.450404160115	33828.34741460289	1.2315456817146258e-17
86	1.0010064446608308e-10	494.450404160115	33828.34741460289	1.1491309653456299e-17
87	9.750904007695005e-11	494.450404160115	33828.34741460289	1.0810661728611961e-17
88	9.274823196598796e-11	494.450404160115	33828.34741460289	1.0397587116394617e-17
89	9.131474182234154e-11	494.450404160115	33790.502798040245	1.0313012063443999e-17
90	8.988560660619334e-11	494.450404160115	33790.502798040245	1.0172870081901313e-17
91	8.898807684766368e-11	494.450404160115	33790.502798040245	9.961914363289668e-18
92	8.868528944774277e-11	494.450404160115	33790.502798040245	9.81018056576367e-18
93	8.75869738858487e-11	494.450404160115	33790.502798040245	9.777740564927267e-18
94	8.731737335371721e-11	494.450404160115	33790.502798040245	9.703494845884647e-18
95	8.713554196781336e-11	494.450404160115	33790.502798040245	9.642381730513413e-18
96	8.67783417273728e-11	494.450404160115	33790.502798040245	9.616227345449375e-18
97	8.654598585347207e-11	494.450404160115	32878.16393581174	9.604549329737867e-18
98	8.652086718027864e-11	494.450404160115	32845.39748525703	9.591179409660548e-18
99	8.648500367238623e-11	494.450404160115	32845.39748525703	9.589173202485906e-18
100	8.648500367238623e-11	494.450404160115	32845.39748525703	9.589173202485906e-18
0	127753.43969614196	588.2974428506202	124297.48310687886	118773.81285833738
1	54777.57084136759	588.2974428506202	124297.48310687886	53641.880232274554
2	32227.030475873722	588.2974428506202	114111.52176797023	25347.380043827965
3	21185.739988238347	560.0589094872463	112562.99067827826	21110.512626552878
4	9877.100228562414	558.6237621709365	105581.38954576783	6378.342810923076
5	3928.333044012903	558.6237621709365	97538.32437006239	1447.3925469260073
6	2158.9369268909986	558.6237621709365	79460.54755897107	987.8295096808737
7	1369.9501620631077	558.6237621709365	74266.14010086784	398.2339659365169
8	720.05942826569	558.6237621709365	74266.14010086784	147.5952744156002
9	438.69911200917437	542.0235817980597	70699.17123463895	56.98885118814686
10	40.452367017715616	542.0235817980597	70699.17123463895	8.832257231821547
11	35.862892729306104	542.0235817980597	65848.51658306559	7.968659534242187
12	10.224606287356123	542.0235817980597	64030.4049453473	3.7006709228984036
13	3.9729564413642833	542.0235817980597	62426.61658024607	1.2888173223517052
14	3.706325132264425	542.0235817980597	58886.55095229951	0.8949012188487114
15	1.6405547238010558	542.0235817980597	58886.55095229951	0.33576548764308295
16	1.1302372711043644	542.0235817980597	58886.55095229951	0.13854221284939794
17	0.4815406615763812	542.0235817980597	53607.6354120418	0.044605369956800735
18	0.21874928612510236	542.0235817980597	53607.6354120418	0.021742437756773585
19	0.0990742174725992	542.0235817980597	52011.31569082754	0.004116796137162661
20	0.07125263041147156	542.0235817980597	46767.75170667911	0.0021138600674032635
21	0.01358086902817033	542.0235817980597	45077.58307183417	0.0005617643064181632
22	0.0074128491015497105	542.0235817980597	45077.58307183417	0.00040255405319184964
23	0.0041455047332077605	523.9597654400887	42469.73290880496	0.00019141128901226171
24	0.002023160944977364	523.9597654400887	42039.89109033174	9.716060202016236e-05
25	0.0006360376618458698	523.9597654400887	41863.563917625026	5.275978743374861e-05
26	0.000318857847748652	523.9597654400887	40618.24131621658	2.7521748392660807e-05
27	0.0001381791185593855	523.9597654400887	37899.08993990231	1.4331855910750524e-05
28	6.64376932618107e-05	523.9597654400887	37888.89267043373	8.924437610055414e-06
29	5.5230791037170986e-05	523.9597654400887	36167.24062726698	1.628976572221649e-06
30	3.693369669619552e-05	523.9597654400887	34675.242193823615	1.628976572221649e-06
31	2.3136044242803902e-05	523.9597654400887	34480.513061873215	4.0973125040280746e-07
32	1.0674014725872358e-05	523.9597654400887	33395.979602424326	2.7696461017793707e-07
33	3.134258060549195e-06	523.9597654400887	32919.57380730932	1.2083299406683115e-07
34	2.934664056714416e-06	523.9597654400887	31800.272835114094	7.245183536884222e-08
35	1.44859585134039e-06	523.9597654400887	31800.272835114094	3.093821251547499e-08
36	5.447480404526374e-07	523.9597654400887	31800.272835114094	1.2813945923493123e-08
37	3.3035710239039105e-07	523.9597654400887	31800.272835114094	7.656692240058623e-09
38	1.650160333432386e-07	514.748772676085	31800.272835114094	3.264776909784459e-09
39	1.253769548198442e-07	514.748772676085	31800.272835114094	1.907125208775515e-09
40	4.50882156756583e-08	514.748772676085	31800.272835114094	8.097612615134563e-10
41	4.044580382747267e-08	514.748772676085	31777.93481780763	2.1095499885971588e-10
42	2.4550136691580877e-08	514.748772676085	31746.937283151947	1.4141707874048197e-10
43	1.3181336567575786e-08	514.748772676085	30664.359310334024	4.788518190303625e-11
44	8.909628363739653e-09	514.748772676085	30139.893465569723	2.1630703538176624e-11
45	6.255152394415714e-09	514.748772676085	30139.893465569723	4.569276938688023e-12
46	4.329905575904463e-09	514.748772676085	30021.819602458698	2.7516499966918554e-12
47	2.594723783212902e-09	514.748772676085	30021.819602458698	3.356578551559311e-13
48	1.6186861932084923e-09	514.748772676085	29718.280546317943	1.7922486932583092e-13
49	1.3088347466801883e-09	514.748772676085	27240.035866659608	2.2396481358664244e-14
50	1.0110057526983915e-09	514.748772676085	27240.035866659608	9.501010763530159e-15
51	5.686542950612113e-10	514.748772676085	27240.035866659608	5.325063344590432e-15
52	4.1821400949360564e-10	514.748772676085	27240.035866659608	3.1921138826821687e-15
53	3.3113278676705065e-10	514.748772676085	27240.035866659608	1.8428920254021533e-15
54	2.228812272866828e-10	514.748772676085	27240.035866659608	1.0072889781542174e-15
55	1.4326197014520803e-10	514.748772676085	27240.035866659608	7.492330515473588e-16
56	1.0234345211897838e-10	514.748772676085	27240.035866659608	4.689250937195694e-16
57	7.407999966259535e-11	514.748772676085	27240.035866659608	3.5191412205782776e-16
58	5.796984069934528e-11	514.748772676085	26894.18468519644	2.5811969091390024e-16
59	3.375224948542184e-11	514.748772676085	26894.18468519644	1.7195974601977993e-16
60	2.3321968400952258e-11	514.748772676085	26894.18468519644	1.2435575811790317e-16
61	1.547035997026744e-11	514.748772676085	26894.18468519644	1.0364248926368574e-16
62	1.3031060489109594e-11	514.748772676085	26894.18468519644	7.57533318247645e-17
63	1.1660664642806496e-11	514.748772676085	26147.736971063758	6.382159066544606e-17
64	1.0244697452397274e-11	514.748772676085	25752.55896792918	4.920270569944199e-17
65	8.772346724139508e-12	514.748772676085	25431.101599091544	4.197674695244533e-17
66	7.425890533056333e-12	514.748772676085	25431.101599091544	3.720279247707604e-17
67	6.1293610147252926e-12	514.748772676085	25431.04977775178	3.2992316981916805e-17
68	4.91035674877862e-12	514.748772676085	24742.39703730026	2.4432975338199357e-17
69	4.6612596415755226e-12	514.748772676085	24742.39703730026	1.9593791316544975e-17
70	3.799300830958379e-12	514.748772676085	24742.39703730026	1.77321085299733e-17
71	3.0562225794290574e-12	514.748772676085	24742.39703730026	1.533439924791755e-17
72	3.011516175970646e-12	514.748772676085	24742.39703730026	1.403501103717314e-17
73	2.5909128671479008e-12	514.748772676085	24330.317818594205	1.0917166108951333e-17
74	2.413409835029227e-12	514.748772676085	24240.15927404702	1.03265699922955e-17
75	2.1751375199637255e-12	514.748772676085	24240.15927404702	9.508236736367735e-18
76	2.04743284031853e-12	514.748772676085	24240.15927404702	8.557607902003249e-18
77	2.0185516934638328e-12	514.748772676085	24240.15927404702	8.009585694780082e-18
78	1.9506568821746212e-12	514.748772676085	24240.15927404702	7.435208028752101e-18
79	1.8302683522038074e-12	514.748772676085	24205.078532295538	6.751638286766844e-18
80	1.6967161625189154e-12	514.748772676085	24205.078532295538	6.4666940295967094e-18
81	1.5474757843227504e-12	514.748772676085	23252.842371865678	6.211592251750977e-18
82	1.50309427266921e-12	514.748772676085	23252.842371865678	5.783210416895707e-18
83	1.4710223514272202e-12	514.748772676085	23038.943622545044	5.483558153408548e-18
84	1.3851456873745785e-12	514.748772676085	22801.248415035367	5.250959227689305e-18
85	1.3126826315095783e-12	514.748772676085	22801.248415035367	4.917109202631304e-18
86	1.2876270971895515e-12	514.748772676085	22801.248415035367	4.713334660138564e-18
87	1.2709787334123077e-12	514.748772676085	22801.248415035367	4.484049084407578e-18
88	1.257450062415054e-12	514.748772676085	22801.248415035367	4.329651116359848e-18
89	1.239923923340748e-12	514.748772676085	22801.248415035367	4.2031501322659505e-18
90	1.2119973725317332e-12	514.748772676085	22584.950809151615	4.1676386424960835e-18
91	1.1988654371979728e-12	514.748772676085	22584.950809151615	4.103591270968021e-18
92	1.1963142500977834e-12	514.748772676085	22584.950809151615	4.043376980667184e-18
93	1.1885417544568008e-12	514.748772676085	22493.439463720828	4.007516309949991e-18
94	1.1820810888665633e-12	514.748772676085	22493.439463720828	3.9656223620118254e-18
95	1.1780832205016036e-12	514.748772676085	22454.757906820934	3.94974926327346e-18
96	1.1769430153145086e-12	514.748772676085	22454.757906820934	3.924557466711034e-18
97	1.1726068627276027e-12	514.748772676085	21546.815519700984	3.91360959248456e-18
98	1.1724066275671083e-12	514.748772676085	21546.815519700984	3.9109556696430505e-18
99	1.1718808915160022e-12	514.748772676085	21546.815519700984	3.910075901538354e-18
100	1.1718808915160022e-12	514.748772676085	21546.815519700984	3.910075901538354e-18
0	129499.2536086643	598.4861208746189	115848.19914207178	105708.84388240792
1	36225.83173486259	598.4861208746189	115848.19914207178	42627.12037323553
2	24937.86021405793	598.4861208746189	115848.19914207178	28671.33390512374
3	14909.05404309981	598.4861208746189	109291.72889051653	14152.18628548034
4	5888.424804303464	598.4861208746189	102231.01614308509	5746.626245099627
5	4234.3709815476	598.4861208746189	99313.93410174783	3230.5213918115
6	3583.994248546665	598.4861208746189	89058.158941683	1320.439022925174
7	1446.9664673436632	578.3242106410028	89058.158941683	263.26775201439307
8	963.7373391309154	578.3242106410028	89058.158941683	149.7392882557038
9	192.58408601615275	578.3242106410028	82689.93307955531	44.97883241193008
10	192.58408601615275	578.3242106410028	82689.93307955531	18.965980727081117
11	35.981554683701404	578.3242106410028	82689.93307955531	8.158455024740631
12	9.42827006523216	578.3242106410028	74117.33002864213	2.1470112841590403
13	8.674515310535853	578.3242106410028	71142.99995358649	1.9200972240835787
14	2.9007846150113976	578.3242106410028	69951.54080789411	0.7665537192661483
15	0.3849955404686028	578.3242106410028	68975.13210537122	0.434354507839144
16	0.3849955404686028	578.3242106410028	68238.23656819038	0.2057505941746582
17	0.2570353841182785	578.3242106410028	66996.5686322488	0.09055642182472405
18	0.15130305394793073	578.3242106410028	66996.5686322488	0.04997119680494723
19	0.06170708120054094	578.3242106410028	63903.401792936435	0.015967846444785366
20	0.03814328900893845	578.3242106410028	63903.401792936435	0.012736372472365011
21	0.020415196712490497	578.3242106410028	63903.401792936435	0.003930514685762274
22	0.012269572263587542	578.3242106410028	62247.75663513854	0.0015607247904485667
23	0.00845603960725611	578.3242106410028	61606.1991296193	0.0005440259716250988
24	0.004166574731507465	565.2764126340477	60864.831039576115	0.00014895404844836064
25	0.0016142724753564323	553.39464314651	59002.28112350095	7.783842243517915e-05
26	0.0008255284288752117	553.39464314651	54008.03483621794	3.48406933144502e-05
27	0.0002901557787383316	553.39464314651	51789.06092738668	6.410530653826455e-06
28	0.0001480490706124461	553.39464314651	49417.95157784077	6.410530653826455e-06
29	4.123735676832265e-05	553.39464314651	46626.31701658345	2.6585633397233263e-06
30	1.7997412452375104e-05	553.39464314651	45757.48592392054	6.777946106297626e-07
31	9.660351010928074e-06	553.39464314651	43467.681691208105	4.962319658362258e-07
32	9.012915490198322e-06	553.39464314651	43467.681691208105	2.2147783376228804e-07
33	3.669807666079738e-06	553.39464314651	43467.681691208105	1.210349911186781e-07
34	2.2781890931666014e-06	553.39464314651	41514.99958143134	3.469840462352757e-08
35	1.2477877388267344e-06	553.39464314651	41514.99958143134	2.668426373180812e-08
36	8.525918720704304e-07	553.39464314651	40407.850724841504	1.5598278993069455e-08
37	4.585733902754014e-07	553.39464314651	40326.78377261635	9.666999028236587e-09
38	1.793926431010192e-07	553.39464314651	40326.78377261635	4.189564924597914e-09
39	1.746377504789865e-07	553.39464314651	39911.69604381792	1.5453796085883164e-09
40	1.1754428088982428e-07	553.39464314651	39911.69604381792	8.87807446558197e-10
41	5.4068170438799905e-08	553.39464314651	39040.472813580156	3.232049136440707e-10
42	4.503748694922479e-08	553.39464314651	38845.976661250446	1.9821777711762588e-10
43	2.7035161837382296e-08	553.39464314651	37201.56996195331	3.8107498825689854e-11
44	1.88013940157279e-08	553.39464314651	37201.56996195331	3.8107498825689854e-11
45	9.021226174033776e-09	553.39464314651	36323.56439378169	1.1542555758119967e-11
46	6.708483110816223e-09	553.39464314651	36323.56283786482	6.525126417922298e-12
47	4.308332927705878e-09	553.39464314651	36323.56283786482	4.008379799271501e-12
48	2.6431545850667402e-09	553.39464314651	36323.56283786482	2.4084748882559265e-12
49	1.5344292942344542e-09	553.39464314651	36323.56283786482	1.5105422139076556e-12
50	4.832957801910937e-10	553.39464314651	36323.56283786482	8.539330127883823e-13
51	4.1460551993803763e-10	553.39464314651	36323.56283786482	5.673810769473835e-13
52	2.2076466781406241e-10	553.39464314651	36186.72740898032	3.4707821341759124e-13
53	1.8603316936255788e-10	553.39464314651	36167.333982297205	2.000463826142704e-13
54	1.4137727040113381e-10	553.39464314651	35641.3870134375	1.5481045957330422e-13
55	1.1958556439289437e-10	553.39464314651	35641.3870134375	1.0318238015713012e-13
56	8.974409751600342e-11	553.39464314651	35641.3870134375	8.387255139907265e-14
57	6.898013416299366e-11	553.39464314651	35641.3870134375	5.23131097293617e-14
58	6.841153421873214e-11	553.39464314651	35641.3870134375	4.0154439885940855e-14
59	5.899142253690623e-11	553.39464314651	35641.3870134375	2.4840185997376907e-14
60	4.030316210646144e-11	553.39464314651	34302.169411801326	1.6357193913374694e-14
61	2.5406482276444285e-11	553.39464314651	34302.169411801326	1.1414048655401694e-14
62	1.5238719463598293e-11	553.39464314651	34302.169411801326	8.725505654621972e-15
63	1.2510733356587919e-11	553.39464314651	34302.169411801326	5.879794379647824e-15
64	1.0471755011960176e-11	553.39464314651	34302.169411801326	4.5698660882875945e-15
65	8.962460417058478e-12	553.39464314651	34302.169411801326	3.2089017456745433e-15
66	7.848346396809192e-12	553.39464314651	34302.169411801326	2.6062147281856007e-15
67	6.647897251557207e-12	553.39464314651	34302.169411801326	2.1841634082011015e-15
68	5.808461506986271e-12	553.39464314651	34302.169411801326	1.8478997531451758e-15
69	5.289944601251699e-12	553.39464314651	34302.169411801326	1.5837925869397129e-15
70	4.467068795337973e-12	553.39464314651	34012.05440388098	1.3663448750228872e-15
71	3.783855842922115e-12	553.39464314651	33314.43472228817	1.1272695912227568e-15
72	3.3689328205760586e-12	553.39464314651	33314.43472228817	9.25962339824577e-16
73	2.9741652268400977e-12	553.39464314651	33050.08783592354	8.335303609754336e-16
74	2.6141217805260487e-12	553.39464314651	32219.653733085263	7.362453806451862e-16
75	2.4711110898810695e-12	553.39464314651	30654.204768365427	6.589929608905811e-16
76	2.185470360390109e-12	553.39464314651	30654.204768365427	6.257063402655155e-16
77	2.14977086973898e-12	553.39464314651	30654.204768365427	5.909684565973688e-16
78	1.8623767675967018e-12	553.39464314651	30654.204768365427	5.283212021122635e-16
79	1.839817541130124e-12	553.39464314651	30654.204768365427	5.054097630123512e-16
80	1.7398240287403587e-12	553.39464314651	30654.204768365427	4.768056058159894e-16
81	1.646807950802068e-12	553.39464314651	30654.204768365427	4.484881537922768e-16
82	1.6375779024657662e-12	553.39464314651	30308.488836460438	4.2826453542830745e-16
83	1.5409413651415489e-12	553.39464314651	30308.488836460438	4.058522623268586e-16
84	1.4820704144796235e-12	553.39464314651	30308.488836460438	3.9389124427018484e-16
85	1.4544239482401218e-12	553.39464314651	30308.488836460438	3.766145916930451e-16
86	1.4030931421628864e-12	553.39464314651	30308.488836460438	3.5947859912586233e-16
87	1.379446393304984e-12	553.39464314651	30275.28888562012	3.4398769687521365e-16
88	1.3599841358985468e-12	553.39464314651	29920.743378923285	3.412882917458556e-16
89	1.3315156547024134e-12	553.39464314651	29903.344550274458	3.362013434995152e-16
90	1.329577382720987e-12	553.39464314651	29774.344160159533	3.2051784718493144e-16
91	1.2927494732647094e-12	553.39464314651	29015.591259932826	3.1903434275930054e-16
92	1.2819371261714017e-12	553.39464314651	28009.877685348238	3.171119633070752e-16
93	1.2659083056876988e-12	553.39464314651	28009.877685348238	3.15223775148774e-16
94	1.264539478840392e-12	553.39464314651	28009.877685348238	3.118473792124758e-16
95	1.2617103478194934e-12	553.39464314651	27525.150026604602	3.118473792124758e-16
96	1.2585496886411227e-12	553.39464314651	27525.150026604602	3.1038301303755307e-16
97	1.2571500217155806e-12	553.39464314651	27525.150026604602	3.098152208050608e-16
98	1.255973880429375e-12	553.39464314651	27525.150026604602	3.0962911383783096e-16
99	1.2553635289842041e-12	553.39464314651	27525.150026604602	3.095292752530285e-16
100	1.2553635289842041e-12	553.39464314651	27525.150026604602	3.0952922887583097e-16
0	133081.51467694296	669.0628110510838	125794.60487731863	96530.26351631494
1	35165.82184958719	669.0628110510838	123351.80280364201	30316.925405401347
2	14585.344099562528	669.0628110510838	111897.23158174941	18653.567076503616
3	14585.344099562528	669.0628110510838	108986.10050020383	12961.975064691691
4	5363.671126097475	648.9606255032365	96538.28674381837	4234.448218096859
5	3359.5958223465677	619.0121842071611	94426.89195696505	1846.3722460931192
6	1988.5817056772582	577.1874778020494	93280.57291540579	883.554198103338
7	904.5156192391495	577.1874778020494	90278.97432178639	288.4578713546535
8	360.6468653387652	577.1874778020494	89742.24743944303	68.81016376088128
9	200.8323312435022	577.1874778020494	88158.57807151054	15.438504495823342
10	82.6004491572111	577.1874778020494	86644.41835380832	8.04553395223728
11	44.911134327406	577.1874778020494	82507.32480429744	0.8951756069243838
12	25.96942362128405	577.1874778020494	80458.05551801104	0.8661345574457778
13	18.380575180677162	577.1874778020494	80458.05551801104	0.24691284858030893
14	10.77341100184503	577.1874778020494	79036.86777886718	0.15038619607282352
15	5.521025526502516	577.1874778020494	78059.9517695827	0.0944730020040719
16	2.7626504390777713	577.1874778020494	72549.7058870369	0.0438948852460158
17	2.268007989525526	563.0684273882478	72549.7058870369	0.016185322416196867
18	1.276708675036862	563.0684273882478	72322.05218955595	0.004189373010483872
19	0.7435959180682827	563.0684273882478	71853.50745287006	0.002645064638137957
20	0.1470619889189016	563.0684273882478	67843.83968203071	0.0010799679231329063
21	0.1470619889189016	563.0684273882478	67843.83968203071	0.00016366336749144925
22	0.007770604893066147	563.0684273882478	67843.83968203071	9.174777658986883e-05
23	0.007770604893066147	563.0684273882478	67843.83968203071	3.367743415701815e-05
24	0.0010428979757171333	563.0684273882478	67748.76025584203	1.8218625142942743e-05
25	0.0007003756928001071	563.0684273882478	66693.99605427115	1.1713519884545439e-05
26	0.000549712273040937	563.0684273882478	65095.19840986067	7.580515133457786e-06
27	0.000181883526856191	563.0684273882478	65095.19840986067	3.995181109197295e-06
28	0.00014995040712774966	563.0684273882478	65095.19840986067	2.0419949037323256e-06
29	7.315658746009361e-05	563.0684273882478	64538.672727407175	9.67091409922599e-07
30	3.097515975432993e-05	563.0684273882478	61398.82198483812	1.6618871009284512e-07
31	2.849125294197892e-05	563.0684273882478	61398.82198483812	1.1601165705575678e-07
32	1.861764841598154e-05	563.0684273882478	61238.51107109176	4.250616663115603e-08
33	7.2516849223413955e-06	563.0684273882478	60057.043282843646	2.1832226851367287e-08
34	3.894567166178338e-06	563.0684273882478	60057.043282843646	5.1404955709270475e-09
35	1.0476864690677975e-06	563.0684273882478	58429.423097210754	3.4157520049286425e-09
36	2.434086935419523e-07	563.0684273882478	57030.941628626584	1.4620572821614131e-09
37	7.134987373712313e-08	563.0684273882478	57030.941628626584	4.627553366283293e-10
38	2.8338161553801715e-08	563.0684273882478	57030.941628626584	3.2476182136477037e-10
39	1.6615262042950497e-08	563.0684273882478	57030.941628626584	1.382296422957135e-10
40	6.8058855838850085e-09	563.0684273882478	56344.93911295075	6.75018867920544e-11
41	3.2907364594657428e-09	563.0684273882478	52691.713533747716	2.6091739380898693e-11
42	3.0899012581600245e-09	563.0684273882478	52444.66986804071	1.9254324170294826e-11
43	2.2483654572531046e-09	563.0684273882478	50885.49694015703	9.082379468211116e-12
44	1.5262870898394155e-09	563.0684273882478	50885.49694015703	4.75634283951085e-12
45	1.5262870898394155e-09	563.0684273882478	49840.21148560825	3.839139145215363e-12
46	1.2408193660613542e-09	563.0684273882478	49768.313935227794	1.8150348681314821e-12
47	5.094083101161119e-10	563.0684273882478	49485.64574756748	1.1736510787792729e-12
48	5.094083101161119e-10	563.0684273882478	47497.45409445869	8.185274409878134e-13
49	3.0824173546801893e-10	563.0684273882478	45173.59988128614	4.541144750016593e-13
50	1.688666095115366e-10	563.0684273882478	45173.59988128614	3.539265587645299e-13
51	1.4822516610959065e-10	563.0684273882478	45173.59988128614	2.7028464208744673e-13
52	1.1382203426752273e-10	563.0684273882478	44220.59331056173	9.953903325062134e-14
53	6.601353452351322e-11	563.0684273882478	43956.39257378406	9.400145255950319e-14
54	4.776398946930691e-11	563.0684273882478	42968.62015363179	5.938346860813335e-14
55	3.817394605751389e-11	563.0684273882478	42968.62015363179	3.229883814317893e-14
56	2.52665984250357e-11	563.0684273882478	39861.42979257106	2.355126248248349e-14
57	1.8277584951269e-11	563.0684273882478	39861.42979257106	1.0537607767242822e-14
58	9.78574241898792e-12	563.0684273882478	39861.42979257106	8.471571304936296e-15
59	7.054189379935165e-12	563.0684273882478	39861.42979257106	5.7471633339841525e-15
60	5.172436642803159e-12	563.0684273882478	39558.00367673827	4.048511376727645e-15
61	4.1422601760680395e-12	563.0684273882478	38754.85651881573	3.5224793752181923e-15
62	3.858434794532375e-12	563.0684273882478	38754.85651881573	2.7114964178962545e-15
63	3.313622708395323e-12	563.0684273882478	38754.85651881573	2.0547320939269123e-15
64	2.7495964059572335e-12	563.0684273882478	38754.85651881573	1.31602341447238e-15
65	2.0712713256641447e-12	563.0684273882478	38754.85651881573	9.956633773689553e-16
66	1.6910089314229707e-12	563.0684273882478	38754.85651881573	7.824886525003131e-16
67	1.390666165194299e-12	563.0684273882478	38754.85651881573	5.54717649289233e-16
68	1.2114831182369606e-12	563.0684273882478	38583.81252131999	4.1102459560062926e-16
69	1.0550701033290594e-12	563.0684273882478	37163.396956004806	3.7275280871844086e-16
70	8.47053067114943e-13	563.0684273882478	35839.67874235674	2.9225502404847193e-16
71	7.977692726695306e-13	563.0684273882478	35839.67874235674	2.5061726432518084e-16
72	7.49841559084761e-13	563.0684273882478	35839.67874235674	2.3630562406312886e-16
73	6.74721303000879e-13	563.0684273882478	35839.67874235674	2.1501133038540445e-16
74	6.255355884705241e-13	563.0684273882478	35839.67874235674	1.8172400641192644e-16
75	5.637342031499036e-13	563.0684273882478	34370.663739450145	1.4849694158877334e-16
76	4.567862160612664e-13	563.0684273882478	34369.4849911828	1.3560415919541075e-16
77	4.352431447831219e-13	563.0684273882478	34369.4849911828	1.1807906100450157e-16
78	3.912734219745791e-13	563.0684273882478	34040.63621455712	1.1053353832297159e-16
79	3.6926099331925827e-13	563.0684273882478	34040.63621455712	1.0395562599175503e-16
80	3.3887885374383855e-13	563.0684273882478	34040.63621455712	9.30498714421302e-17
81	3.299939168007112e-13	563.0684273882478	34040.63621455712	8.76084215140015e-17
82	2.958391123592479e-13	563.0684273882478	34040.63621455712	8.044524580224093e-17
83	2.833789706835455e-13	563.0684273882478	34040.63621455712	7.823723862369986e-17
84	2.6857151362898037e-13	563.0684273882478	33157.79848957737	7.260672389910819e-17
85	2.584111209345359e-13	563.0684273882478	33157.79848957737	7.103041778225447e-17
86	2.524024834564856e-13	532.6165028489318	33157.79848957737	6.987337378689347e-17
87	2.480901799775566e-13	532.6165028489318	32787.156103647125	6.650222238888855e-17
88	2.384256886769072e-13	532.6165028489318	32489.941550249227	6.535229908263825e-17
89	2.3753757420557257e-13	532.6165028489318	31459.188386340036	6.383288241267033e-17
90	2.350229652177302e-13	532.6165028489318	29668.54176234504	6.234847514069357e-17
91	2.2975085465158877e-13	532.6165028489318	29668.54176234504	6.205949753603437e-17
92	2.251035587677688e-13	532.6165028489318	29668.54176234504	6.035472700793711e-17
93	2.251035587677688e-13	532.6165028489318	29668.54176234504	5.972655992610078e-17
94	2.2430664213507895e-13	532.6165028489318	29668.54176234504	5.966451408640831e-17
95	2.236287383757298e-13	532.6165028489318	29668.54176234504	5.924157821215345e-17
96	2.2316792590958614e-13	532.6165028489318	29668.54176234504	5.89775654729565e-17
97	2.231460771500731e-13	532.6165028489318	29668.54176234504	5.889938625658195e-17
98	2.2297323705434186e-13	532.6165028489318	29668.54176234504	5.883457131763039e-17
99	2.2289312779111873e-13	532.6165028489318	29668.54176234504	5.882997112890765e-17
100	2.2289312779111873e-13	532.6165028489318	29668.54176234504	5.882997112890765e-17
0	108356.52134758733	656.8879602401548	117241.48809520375	113182.96679365702
1	28518.86164606022	656.8879602401548	117241.48809520375	47888.40586153394
2	23892.034661654656	656.8879602401548	117241.48809520375	20223.30108841042
3	13129.849068069792	641.0488325077182	115530.01251569454	6427.8597925895765
4	10716.441919635066	641.0488325077182	113870.33398157218	2517.895664552495
5	4401.964766850122	641.0488325077182	113870.33398157218	1162.2530938802222
6	953.5736037173414	641.0488325077182	105471.59286336254	278.6827553706228
7	953.5736037173414	641.0488325077182	96841.5430291603	156.73801403866932
8	244.12001239686683	641.0488325077182	96485.33348124797	106.41774351438784
9	48.432225507428576	595.1097354405518	94851.82397434145	25.143572859587973
10	32.44732540313503	595.1097354405518	91172.18441208909	22.461464770136967
11	23.183627405824815	595.1097354405518	80832.22973282501	11.743039996722553
12	9.861018194900904	595.1097354405518	77444.51609847425	5.23563953247679
13	6.138910440700112	589.5818944879995	68439.77857240292	2.7762616503035233
14	1.3089219366371343	579.7918727280252	68439.77857240292	1.2192228261588798
15	1.1598693719752473	579.7918727280252	66753.23081965657	0.4514772561272333
16	0.5747225945765061	579.7918727280252	61270.69084589193	0.12690063994739617
17	0.10802641289204447	579.7918727280252	60835.68818074932	0.04326513185190846
18	0.05552383384124015	571.7542544982604	60016.92780999125	0.013681637079513061
19	0.02190829893521081	571.7542544982604	59408.21606120709	0.005182189479978076
20	0.011527240683340885	571.7542544982604	56287.303930925744	0.00433419736394158
21	0.0042689295985701425	571.7542544982604	54886.21387766534	0.0013120770027290234
22	0.0023967916723311978	571.7542544982604	54886.21387766534	0.0007227838931970235
23	0.001280271068785032	571.7542544982604	51617.71623236435	0.00024802032052359454
24	0.00045378654953834546	571.7542544982604	51617.71623236435	7.899228315730714e-05
25	0.00021211498934708468	571.7542544982604	49067.1461998873	6.156618222872783e-05
26	0.00011327008177527331	571.7542544982604	49067.14564147945	2.2733759629224493e-05
27	7.819938091395458e-05	571.7542544982604	49062.48196595347	1.1353268248918983e-05
28	3.344715373477035e-05	571.7542544982604	49062.48196595347	6.4426774158892195e-06
29	2.0786097306300215e-05	571.7542544982604	48807.27450411357	2.466967673599854e-06
30	1.5192670134830407e-05	571.7542544982604	47953.82268471354	6.252518177883151e-07
31	1.1617107501847413e-05	571.7542544982604	47390.721862350016	2.6324630411349873e-07
32	7.237398223580179e-06	571.7542544982604	45408.270092547624	5.196841464575405e-08
33	4.987121323012939e-06	571.7542544982604	44635.476616543834	3.40734532872502e-08
34	2.8701435862518858e-06	571.7542544982604	42124.694950113095	1.1480005051506757e-08
35	1.942544976386893e-06	571.7542544982604	42124.694950113095	4.8821251691438e-09
36	1.047941927360131e-06	571.7542544982604	42124.694950113095	2.2846216065201614e-09
37	7.872467048888871e-07	571.7542544982604	42124.694950113095	1.5226994400906544e-09
38	5.87824925826891e-07	571.7542544982604	42124.694950113095	9.073427441573185e-10
39	4.121846463445571e-07	571.7542544982604	41815.50336502548	6.727584758524729e-10
40	2.2201842873208074e-07	571.7542544982604	41815.50336502548	3.098079853927093e-10
41	1.8542882072196286e-07	571.7542544982604	41815.50336502548	1.3810966740838013e-10
42	1.089259134224938e-07	571.7542544982604	39499.94948084367	7.274598909457246e-11
43	7.160252021390428e-08	571.7542544982604	39499.94948084367	3.776857247985849e-11
44	3.4233650588657036e-08	571.7542544982604	38840.37371604524	2.1245438325387386e-11
45	2.4800959618675335e-08	571.7542544982604	38060.934528535094	8.823050124965463e-12
46	1.8896784736588008e-08	571.7542544982604	38060.934528535094	3.0387404911062412e-12
47	1.1237357497686662e-08	571.7542544982604	36976.20896426609	1.833793409457882e-12
48	8.208861327362312e-09	571.7542544982604	36976.20896426609	1.064250527633549e-12
49	5.489804065020872e-09	571.7542544982604	36976.20896426609	5.111043543147746e-13
50	3.743470992845807e-09	571.7542544982604	36976.20896426609	2.8916407610653343e-13
51	2.5075589672058535e-09	571.7542544982604	36976.20896426609	1.4386588396397448e-13
52	1.328524824777721e-09	571.7542544982604	36976.20896426609	9.513614361147984e-14
53	1.2258853816295107e-09	571.7542544982604	36976.20896426609	6.919299056181299e-14
54	7.683269738179815e-10	571.7542544982604	36976.20896426609	4.861437271976301e-14
55	5.098759098450615e-10	571.7542544982604	36921.17455332787	3.3518376039395046e-14
56	4.0360329445701805e-10	571.7542544982604	36921.17455332787	2.3898827209574134e-14
57	2.1646151108115223e-10	527.5424445946509	36921.17455332787	1.5373530277544223e-14
58	2.0254277102222278e-10	527.5424445946509	36618.54176564707	1.138304595242768e-14
59	1.4265679805314163e-10	527.5424445946509	35762.68682192046	8.198936419959959e-15
60	1.211791953659603e-10	527.5424445946509	35762.68682192046	5.348420323000662e-15
61	7.986079054501147e-11	527.5424445946509	35762.68682192046	3.1105368937665493e-15
62	4.219267995340819e-11	527.5424445946509	35762.68682192046	3.1023546988432995e-15
63	4.219267995340819e-11	527.5424445946509	35271.4796071635	2.402340730522879e-15
64	3.677143609079164e-11	527.5424445946509	35271.4796071635	1.8361610083280094e-15
65	2.4251299751016672e-11	527.5424445946509	35271.4796071635	1.361541458452654e-15
66	2.040470258524487e-11	527.5424445946509	34651.37901623136	1.1021206623770136e-15
67	1.8061962594424353e-11	527.5424445946509	34651.37901623136	8.40860773788684e-16
68	1.6931520651135115e-11	527.5424445946509	34651.37901623136	8.295697836344041e-16
69	1.5839576592800797e-11	527.5424445946509	34651.37901623136	6.715641592227686e-16
70	1.4284847175836871e-11	527.5424445946509	34651.37901623136	6.23178719276628e-16
71	1.2532180875841473e-11	527.5424445946509	34651.37901623136	5.130726600878184e-16
72	1.0938955854305725e-11	527.5424445946509	34651.37901623136	4.452647218042374e-16
73	1.0225598310439432e-11	527.5424445946509	34494.77442127439	3.7206901907452636e-16
74	9.384033301983194e-12	527.5424445946509	34444.486851873036	3.042542848580658e-16
75	8.684645096825514e-12	527.5424445946509	34210.1886369439	2.799328594604302e-16
76	7.831951368045169e-12	527.5424445946509	33617.91811255732	2.554562823477416e-16
77	7.63865137140493e-12	527.5424445946509	33617.91811255732	2.391708227660552e-16
78	7.160997939244437e-12	527.5424445946509	32420.236305966675	2.0873225703494407e-16
79	6.811735280501113e-12	527.5424445946509	32411.147260417758	1.9853628328385196e-16
80	6.365545584441504e-12	527.5424445946509	32411.147260417758	1.795484088637941e-16
81	5.982813108208446e-12	527.5424445946509	32411.147260417758	1.6566957649841826e-16
82	5.597072621045935e-12	527.5424445946509	31786.211177845325	1.5787544950971007e-16
83	5.389886598957288e-12	527.5424445946509	31786.211177845325	1.5170960829804574e-16
84	5.224736247343302e-12	527.5424445946509	31230.76088831397	1.4704937603992063e-16
85	5.091520711835195e-12	527.5424445946509	31221.28400961058	1.39767313865203e-16
86	4.949671531060884e-12	527.5424445946509	31169.10494491577	1.3534581111721815e-16
87	4.815467031953875e-12	527.5424445946509	31119.686930575685	1.3121419570125502e-16
88	4.739754493116036e-12	527.5424445946509	30635.697693671318	1.286126668769044e-16
89	4.644839511082011e-12	527.5424445946509	30635.697693671318	1.2467903308931956e-16
90	4.579605431182374e-12	527.5424445946509	30475.983748291685	1.2160600152275933e-16
91	4.508943304375447e-12	527.5424445946509	30475.983748291685	1.1863714912939327e-16
92	4.4651991864522166e-12	527.5424445946509	30475.983748291685	1.1813887298884252e-16
93	4.4250859086347814e-12	527.5424445946509	30475.983748291685	1.1680555918326953e-16
94	4.402186080467722e-12	527.5424445946509	30475.983748291685	1.164843802984842e-16
95	4.382805632520213e-12	527.5424445946509	30475.983748291685	1.1587925038335404e-16
96	4.3700229926856705e-12	527.5424445946509	30222.46342014412	1.1562985390312113e-16
97	4.365873572677106e-12	527.5424445946509	30222.46342014412	1.1526667651078598e-16
98	4.3548073176482556e-12	527.5424445946509	30222.46342014412	1.1526667651078598e-16
99	4.3548073176482556e-12	527.5424445946509	30060.055804863427	1.1525241960612368e-16
100	4.354788391580451e-12	527.5424445946509	30060.055521047056	1.1525241960612368e-16
0	121658.16517502595	728.446846399852	116448.12205048384	115899.74922641653
1	36107.92117637715	728.446846399852	116448.12205048384	55324.69444751435
2	18989.350786149316	728.446846399852	116448.12205048384	23621.184008934608
3	5421.4371542709405	630.6720774304574	116448.12205048384	18399.114104176777
4	5421.4371542709405	630.6720774304574	116448.12205048384	8327.948633717804
5	2422.390549425869	630.6720774304574	111245.18614018627	4295.738508423247
6	1532.47031536241	630.6720774304574	108761.61581305272	2026.653598308346
7	692.1994518912254	630.6720774304574	102652.03081006437	853.6158714843048
8	208.77522927456488	605.2706712210284	101786.20304434054	461.21781361236026
9	193.6743814813776	605.2706712210284	91794.82196997476	169.99938278540316
10	28.675641446684953	605.2706712210284	84472.59744148304	127.7050657003261
11	28.675641446684953	605.2706712210284	84472.59744148304	42.87598769941364
12	16.357743689413226	605.2706712210284	84472.59744148304	18.113028704374507
13	9.788920976402146	589.5393401904247	83679.86125142446	8.208019497857318
14	3.9118614639721954	589.5393401904247	83095.79643714002	2.869262689483703
15	1.6575997006350331	589.5393401904247	77555.58786213442	1.6107301460503938
16	0.5053126838102366	589.5393401904247	74255.17174415037	0.5975803038933394
17	0.3311073763025372	589.5393401904247	72470.71469514238	0.2369515047775927
18	0.10479402955066364	588.3118956580154	72470.71469514238	0.08890066008123572
19	0.045601947562016854	588.3118956580154	71693.90554374874	0.06051592034593448
20	0.02477683908236655	588.3118956580154	70944.59856512028	0.033477635360976726
21	0.003233993105370419	588.3118956580154	70944.59855382475	0.007908783304518002
22	0.003233993105370419	588.3118956580154	67394.7571465859	0.0065736632564555725
23	0.0021509839755697825	574.4052675613073	67394.7571465859	0.0026272445085177795
24	0.0009927405917995	574.4052675613073	67394.7571465859	0.0015183337518542307
25	0.0008548965783570009	574.4052675613073	64159.2998651582	0.0005533085252013041
26	0.0006690910516962649	574.4052675613073	63006.69645109626	0.0003169745793063125
27	0.0005017855248762777	574.4052675613073	58816.79986997546	5.503078331929862e-05
28	0.0002747822646655204	564.6928377635162	54686.99400650109	4.468240512862839e-05
29	0.00014951553768500635	564.6928377635162	53622.125075213415	2.088493701889551e-05
30	0.00010708264552368622	564.6928377635162	51820.60305783338	9.692601757931524e-06
31	4.7144887937735825e-05	564.6928377635162	51820.60305783338	4.406259024045387e-06
32	2.158764482259065e-05	564.6928377635162	49463.6756435638	2.703078439971207e-06
33	9.390929148368572e-06	533.6178560761441	49463.6756435638	1.7194467191029784e-06
34	8.537486194360721e-06	533.6178560761441	45118.62134276288	6.704905457286804e-07
35	4.520314356585469e-06	533.6178560761441	44774.68668946555	2.0288579141466312e-07
36	2.1987536453753443e-06	533.6178560761441	42297.62262894389	1.3695156487726408e-07
37	1.898621837605343e-06	533.6178560761441	42297.62262894389	7.055760717046696e-08
38	8.095129731288106e-07	533.6178560761441	42297.62262894389	3.250229220602477e-08
39	3.766989380199765e-07	533.6178560761441	42297.62262894389	1.5924186429160155e-08
40	3.494570478563394e-07	533.6178560761441	40910.566004217646	1.1793026240249732e-08
41	1.9731366791354248e-07	522.3698678821008	40910.566004217646	4.16379244016115e-09
42	6.479614788027131e-08	522.3698678821008	40299.112684856314	3.005707502670681e-09
43	3.040115881174843e-08	522.3698678821008	39846.28950617843	6.42779822428582e-10
44	1.8905643886771213e-08	522.3698678821008	39537.30501877026	1.0035066018354467e-10
45	4.6405239677090895e-09	522.3698678821008	38925.70281200487	2.1691190077682577e-11
46	4.6405239677090895e-09	522.3698678821008	38925.70281200487	7.274638172243306e-12
47	1.9989112789726537e-09	522.3698678821008	38925.70281200487	2.131213453763884e-12
48	7.059693571615794e-10	522.3698678821008	38925.70281200487	9.47562260136911e-13
49	2.8395908468487146e-10	522.3698678821008	38064.443378822674	6.132638107200383e-13
50	2.696107117897459e-10	522.3698678821008	38064.443378822674	4.95836816849004e-13
51	1.7328429333264108e-10	522.3698678821008	38064.443378822674	3.1649283560531486e-13
52	1.5028234338773027e-10	522.3698678821008	38064.443378822674	2.1123127223439117e-13
53	1.1658201841086427e-10	522.3698678821008	38064.443378822674	1.1452792127600666e-13
54	7.233340219721113e-11	522.3698678821008	38064.443378822674	6.922989550920665e-14
55	5.085278744017665e-11	522.3698678821008	38064.443378822674	4.900904647760068e-14
56	4.529129363228559e-11	522.3698678821008	38064.443378822674	3.4150882238575106e-14
57	2.562411464175802e-11	522.3698678821008	36726.67846379292	2.354320740125637e-14
58	2.4098267202157892e-11	522.3698678821008	36700.96104557715	1.5668399364080366e-14
59	1.9298042271886543e-11	522.3698678821008	36700.960819473585	1.0444112751413e-14
60	1.392842004894581e-11	522.3698678821008	36700.960819473585	8.386467060737596e-15
61	1.1335113583314767e-11	522.3698678821008	36700.960819473585	7.492146930740196e-15
62	8.391414252034745e-12	522.3698678821008	36700.960819473585	5.458242219509129e-15
63	8.312578034097141e-12	522.3698678821008	36700.960819473585	4.377530984620579e-15
64	7.223752821242022e-12	522.3698678821008	36700.960819473585	3.793097763680873e-15
65	6.6399095260439725e-12	522.3698678821008	36700.960819473585	2.5411271270403068e-15
66	5.888740832336665e-12	522.3698678821008	36700.960819473585	2.1334340843154964e-15
67	4.705765898985627e-12	522.3698678821008	36700.960819473585	1.7796684827970115e-15
68	4.135766060101815e-12	522.3698678821008	36700.960819473585	1.3536039172362517e-15
69	3.873911317585379e-12	522.3698678821008	36291.24135768105	1.254979168360465e-15
70	3.3771534537240596e-12	522.3698678821008	36291.24135768105	9.65580481815069e-16
71	2.8669078122523308e-12	522.3698678821008	36291.24135768105	8.279035488760998e-16
72	2.6727754364179795e-12	522.3698678821008	36291.24135768105	8.026695433892972e-16
73	2.2486797396422115e-12	522.3698678821008	35972.72444811097	7.135412417306143e-16
74	2.2486797396422115e-12	522.3698678821008	35885.43243299514	6.324067684275992e-16
75	1.941723922720824e-12	522.3698678821008	35848.09902923397	5.472466577210704e-16
76	1.7910382516571808e-12	522.3698678821008	35648.755802144966	5.067046908174218e-16
77	1.7191512250096163e-12	522.3698678821008	35614.31205103586	4.49866510295672e-16
78	1.6368290179176926e-12	522.3698678821008	35343.07185895028	4.3022565523005347e-16
79	1.5221326954594314e-12	522.3698678821008	34933.47993462556	4.0918881575576776e-16
80	1.5122090404361462e-12	522.3698678821008	34933.47993462556	3.7305310677234657e-16
81	1.385234263161065e-12	522.3698678821008	34933.47993462556	3.5905421868033186e-16
82	1.344291559245731e-12	522.3698678821008	34563.775405349785	3.332267268418958e-16
83	1.2921863297848348e-12	522.3698678821008	34552.20949380472	3.114555720983443e-16
84	1.2847511408110701e-12	522.3698678821008	34299.734590107044	3.0105246825446734e-16
85	1.2588673160421719e-12	522.3698678821008	34202.0210427169	2.794681672745325e-16
86	1.224762424791714e-12	522.3698678821008	33050.27648570711	2.5959059022604167e-16
87	1.2121153327276223e-12	522.3698678821008	32456.78522904921	2.5121906887875767e-16
88	1.175546256637489e-12	522.3698678821008	32456.78522904921	2.4543425524458445e-16
89	1.1656803571524116e-12	522.3698678821008	31999.199219629565	2.3756296128241426e-16
90	1.1572183172467356e-12	522.3698678821008	31955.28594208269	2.3537521887132233e-16
91	1.1502278629944943e-12	522.3698678821008	30621.392333237647	2.298615993446266e-16
92	1.1371050988329483e-12	522.3698678821008	30621.392333237647	2.277464828829841e-16
93	1.1321730518289296e-12	522.3698678821008	30621.392333237647	2.2550867559030203e-16
94	1.126880775132827e-12	522.3698678821008	29818.10110452703	2.238430055756836e-16
95	1.1171363967572528e-12	522.3698678821008	29818.10110452703	2.2212838900946416e-16
96	1.112086028161256e-12	522.3698678821008	29752.84487632614	2.212684291629435e-16
97	1.111527345690802e-12	522.3698678821008	29752.84487632614	2.2089512796507587e-16
98	1.110436154244975e-12	522.3698678821008	29752.84487632614	2.208019401897455e-16
99	1.1100500767947074e-12	522.3698678821008	29752.84487632614	2.20713198210186e-16
100	1.1100500767947074e-12	522.3698678821008	29726.990988769045	2.20713198210186e-16
