# Supplementary material for: An improved genetic algorithm and its application in neural network adversarial attack
Source: PLoS One. 2022 May 5;17(5):e0267970. doi: 10.1371/journal.pone.0267970 (PMC9070932; doi:10.1371/journal.pone.0267970)
Supplement: S1 Data — (ZIP) [file pone.0267970.s001.zip › data3/1_500.csv]

	GWO	PSO	SGA	IGA
0	1564527.397878092	7722.658664741094	1528009.3028775253	1529889.7761130102
1	579923.9248433517	7722.658664741094	1506296.2165836478	484101.3633188986
2	212717.0707669948	7722.658664741094	1461799.9168529704	123488.07152691393
3	212717.0707669948	7427.3622074225705	1445618.9997381768	123488.07152691393
4	103542.31256908325	7427.3622074225705	1393341.3759117203	79244.90441565
5	43505.62167295493	7427.3622074225705	1393341.3759117203	31659.20119079449
6	7505.647650843579	7427.3622074225705	1380207.6446267404	20885.771605628037
7	4730.746289822526	7427.3622074225705	1380207.6446267404	9156.170987310275
8	2997.159037842919	7427.3622074225705	1377973.8484332026	381.5162154329049
9	1707.956926594922	7427.3622074225705	1373418.7707186022	381.5162154329049
10	973.9462732495	7427.3622074225705	1359535.2360263648	381.5162154329049
11	251.80752883614662	7427.3622074225705	1346354.2862092	210.68043181250056
12	40.0613984035661	7427.3622074225705	1341494.6401712033	121.25152823087323
13	40.0613984035661	7427.3622074225705	1339833.1715943115	42.68858642139435
14	21.916714949117207	7427.3622074225705	1334747.0204466954	23.773912094116906
15	7.729710045237803	7427.3622074225705	1322644.3194713944	5.817608076018499
16	3.7470433704225528	7427.3622074225705	1317280.472155736	2.68258427698136
17	2.8357073287302192	7427.3622074225705	1304716.851809159	0.7141892002146993
18	1.8147834896751833	7427.3622074225705	1296971.2878711172	0.2419718607039213
19	1.3495947864308702	7427.3622074225705	1290855.3716093807	0.10644214273753307
20	0.8163281856342861	7427.3622074225705	1284505.3142639305	0.05723164118347997
21	0.36491385418394356	7427.3622074225705	1264027.4820412977	0.026157021297467366
22	0.17217904076974924	7427.3622074225705	1260817.3577723815	0.011093367666171701
23	0.046607715944433484	7427.3622074225705	1251022.0608067203	0.0038186611761918997
24	0.030251455537646188	7427.3622074225705	1247750.921749489	0.0024618835913924053
25	0.015933072216527757	7427.3622074225705	1241944.5388828688	0.0012724346388368
26	0.009073308314199762	7427.3622074225705	1237589.0616405054	0.0005887212173016632
27	0.002841542041659057	7427.3622074225705	1224748.153630862	0.00021010954996096657
28	0.0019022225725334406	7427.3622074225705	1222993.9352781945	9.502114540826899e-05
29	0.0008856709895584036	7427.3622074225705	1206120.4094327965	3.9316220748873785e-05
30	0.0004812797631264839	7427.3622074225705	1206120.4094327965	1.824523700167044e-05
31	0.0003580789294362253	7427.3622074225705	1199756.174647511	8.169171014807637e-06
32	0.00015260948535453266	7427.3622074225705	1193065.061331485	3.796168443170212e-06
33	8.03655904962467e-05	7427.3622074225705	1187434.541629422	1.3709942436776167e-06
34	3.3842211906837515e-05	7427.3622074225705	1176109.803789861	5.878442468348196e-07
35	2.790517002992338e-05	7427.3622074225705	1170377.784911099	1.5542594233233238e-07
36	1.3999357400415414e-05	7427.3622074225705	1153717.9151047277	1.3304277646146952e-07
37	5.5727175986901e-06	7427.3622074225705	1147465.780794797	5.727538982393928e-08
38	2.1705697745603274e-06	7427.3622074225705	1138470.5752067864	2.5106949203946024e-08
39	1.3053430202039022e-06	7427.3622074225705	1136818.378541203	1.2806005425529638e-08
40	4.5185473206091207e-07	7427.3622074225705	1129050.2466793589	2.3878486848760503e-09
41	4.1566227604644854e-07	7427.3622074225705	1117695.4737810008	2.3878486848760503e-09
42	2.4257542205103306e-07	7427.3622074225705	1104836.5074419442	1.3488531648522305e-09
43	1.571074810932474e-07	7427.3622074225705	1101674.069074594	6.635426504479245e-10
44	1.1934648142722038e-07	7427.3622074225705	1087632.647998144	4.0066994349191324e-10
45	8.653637521479511e-08	7427.3622074225705	1087632.647998144	1.603451902720811e-10
46	6.78232182235596e-08	7427.3622074225705	1085368.2246217064	1.0578671544510169e-10
47	5.362877497985581e-08	7427.3622074225705	1073782.2643606188	6.354743668369871e-11
48	2.9344611314029585e-08	7427.3622074225705	1071456.8075485774	3.170905747055817e-11
49	2.6613551127717396e-08	7427.3622074225705	1071156.1878826483	2.1165725410455735e-11
50	2.0250521888374323e-08	7427.3622074225705	1063711.5569407977	1.1857854417661037e-11
51	1.4122505298058519e-08	7427.3622074225705	1061869.2301796898	8.91507373838329e-12
52	1.1062893768774187e-08	7427.3622074225705	1054924.2976825228	3.87350089773193e-12
53	5.340963186042871e-09	7427.3622074225705	1050592.906554183	2.3828687968587146e-12
54	5.340963186042871e-09	7427.3622074225705	1034543.7467921985	1.1339464506331813e-12
55	4.335644436897113e-09	7427.3622074225705	1026015.9425309547	6.078062972558496e-13
56	2.657842508978148e-09	7427.3622074225705	1022177.7474082463	4.347307835823288e-13
57	2.2390363099869087e-09	7427.3622074225705	1008775.4937766001	3.207069585596606e-13
58	1.5479041057793261e-09	7427.3622074225705	1008358.7447853729	2.2097747409715653e-13
59	1.3395927683554178e-09	7427.3622074225705	1001921.6190520375	1.4531115460533232e-13
60	1.1238910000978884e-09	7427.3622074225705	999148.2738350842	9.647278841018381e-14
61	7.787634569796203e-10	7427.3622074225705	997323.4261600159	7.291890101446801e-14
62	7.398232796485694e-10	7427.3622074225705	990183.5121981709	5.891326392601096e-14
63	5.760496812358954e-10	7427.3622074225705	976301.3907804157	4.3674566124426314e-14
64	5.376234435070609e-10	7427.3622074225705	968124.5435508306	3.734845743880564e-14
65	4.277071204458304e-10	7427.3622074225705	962044.3204993161	2.9635610037188136e-14
66	3.7465715833789227e-10	7427.3622074225705	950248.3711112636	2.637199703158984e-14
67	3.5335327220204817e-10	7427.3622074225705	942880.9806751697	2.1287778833162222e-14
68	3.228137604934803e-10	7427.3622074225705	942640.0553363835	1.943900281004409e-14
69	2.56771022270343e-10	7427.3622074225705	937820.5679031095	1.5031361855726316e-14
70	2.3126148108766828e-10	7427.3622074225705	936234.1347696311	1.1720510442258397e-14
71	2.06755454709905e-10	7427.3622074225705	934465.38829923	1.0956981102272628e-14
72	1.8686867914270873e-10	7427.3622074225705	928237.5608957824	8.938609572745307e-15
73	1.671572372948586e-10	7427.3622074225705	925903.0033700909	8.234023870557942e-15
74	1.5683675058687652e-10	7427.3622074225705	915472.8681853071	6.869887720616262e-15
75	1.425363910337744e-10	7427.3622074225705	913026.6957325407	6.1052464154959444e-15
76	1.2941328686523445e-10	7427.3622074225705	908901.0007064871	5.563427897299895e-15
77	1.1520838856141137e-10	7427.3622074225705	908441.878467093	5.33859234889858e-15
78	1.1520838856141137e-10	7427.3622074225705	905142.899339089	4.918396039744085e-15
79	1.0867469361193114e-10	7427.3622074225705	902603.8777982838	4.566535724016877e-15
80	9.946522684058992e-11	7427.3622074225705	892438.927573361	4.233866450609371e-15
81	9.807597276198951e-11	7427.3622074225705	886442.3337293356	4.106992703399643e-15
82	9.254089304412067e-11	7427.3622074225705	879046.7102351957	3.81341967613698e-15
83	8.856109418324594e-11	7427.3622074225705	876780.0317311853	3.6568815391381696e-15
84	8.420263604953096e-11	7427.3622074225705	872919.3450991123	3.398798433676691e-15
85	7.953805570544978e-11	7427.3622074225705	870848.7959353786	3.3377649861098807e-15
86	7.56327441418562e-11	7427.3622074225705	866471.9235567339	3.2106064434779877e-15
87	6.990457948980827e-11	7427.3622074225705	858351.1848385968	3.149697861986162e-15
88	6.990457948980827e-11	7427.3622074225705	858063.794890074	3.075022137085639e-15
89	6.899167805446859e-11	7427.3622074225705	852426.3091628366	3.010088757534354e-15
90	6.863073992588848e-11	7427.3622074225705	849602.8816985876	2.9643360813332383e-15
91	6.810942132003176e-11	7427.3622074225705	842907.3852159906	2.9023809740397467e-15
92	6.68444755442278e-11	7427.3622074225705	841034.1507947647	2.8822248565413577e-15
93	6.619223053305689e-11	7427.3622074225705	838149.8102281032	2.8614075302647608e-15
94	6.600251450776388e-11	7427.3622074225705	838149.8102281032	2.846462839667615e-15
95	6.56123636371668e-11	7427.3622074225705	838149.8102281032	2.837726736837469e-15
96	6.542854321557749e-11	7427.3622074225705	824678.6579883376	2.8274744824448726e-15
97	6.527405131683825e-11	7427.3622074225705	821408.9126178264	2.8239079541796116e-15
98	6.527405131683825e-11	7427.3622074225705	818148.2230555535	2.8230106855746453e-15
99	6.525870777070966e-11	7427.3622074225705	811411.9783837711	2.8221204379133826e-15
100	6.525870777070966e-11	7427.3622074225705	807817.8948133988	2.8221204379133826e-15
0	1501353.556029715	7927.655935228286	1492359.0096764883	1502428.7972417502
1	532730.9089505005	7927.655935228286	1492359.0096764883	499243.9852355047
2	339618.02088650246	7927.655935228286	1452893.8998614883	299115.57540430594
3	201584.31630872612	7646.463427922042	1443990.6182081867	187491.48597462813
4	82102.74085679314	7385.092211983083	1413081.5169305822	66213.43392574639
5	23066.16105160193	7385.092211983083	1413081.5169305822	43914.27515420571
6	9659.391596512049	7385.092211983083	1398191.3063621903	13390.185558999849
7	4597.652106973912	7385.092211983083	1392293.7888317686	6019.391007539632
8	3039.7676259805585	7385.092211983083	1382941.145100631	2208.4001259046645
9	704.6833242709242	7385.092211983083	1371725.3175217267	937.9378444072054
10	704.6833242709242	7385.092211983083	1358017.90898799	227.56503365417586
11	326.7372150938526	7385.092211983083	1345182.0506177857	137.72389475544625
12	120.95438939649411	7385.092211983083	1341302.327290128	65.92562711437077
13	72.48589327605012	7385.092211983083	1339457.6569502833	33.90412250579383
14	33.94408923780807	7385.092211983083	1329367.6428342047	6.112830062446235
15	16.852798189990644	7385.092211983083	1301739.6997210868	2.9940170457220328
16	11.461632688390095	7385.092211983083	1301086.9131605932	1.0808596457889548
17	2.831224050717749	7385.092211983083	1301086.9131605932	0.4160653122181235
18	2.5051303760728985	7385.092211983083	1279318.7182830956	0.23571193291161086
19	1.354838570877312	7385.092211983083	1279318.7182830956	0.10292134535689365
20	0.6666268866086154	7385.092211983083	1278294.0467699156	0.035485430494570924
21	0.5044286507183936	7385.092211983083	1270171.4695705206	0.009001297127862094
22	0.3140399943653902	7385.092211983083	1256862.8017716766	0.005775890064717411
23	0.13084887516946814	7385.092211983083	1252039.666329435	0.002518532566862527
24	0.09854318461298943	7385.092211983083	1248070.425092678	0.000754875883448253
25	0.01805637877075115	7385.092211983083	1243981.476303765	0.0005570053453916333
26	0.01805637877075115	7385.092211983083	1232387.8372790015	0.00017355211607999527
27	0.006608105811798397	7385.092211983083	1231500.8925782645	8.787793611071581e-05
28	0.003079010730812298	7385.092211983083	1225418.0734328884	3.177034238655278e-05
29	0.0016577374079356417	7385.092211983083	1218520.926127844	1.3952025368766652e-05
30	0.0008053024333485497	7385.092211983083	1213699.3017328144	7.448027326497745e-06
31	0.00036121754474171684	7385.092211983083	1209844.2746517821	3.9281143574881316e-06
32	0.00023459067115996302	7385.092211983083	1197113.02228488	2.126042579761886e-06
33	0.00012482480123147065	7385.092211983083	1197113.02228488	1.0722167936063836e-06
34	9.600063545177638e-05	7385.092211983083	1191077.7387493756	3.5713616627506754e-07
35	8.27973621488305e-05	7385.092211983083	1182713.8239672875	1.2833370153998683e-07
36	3.3100301672283824e-05	7385.092211983083	1161180.5798445726	7.793718007397754e-08
37	2.4263872399471465e-05	7385.092211983083	1161054.3184635255	2.1606986196975654e-08
38	1.8199592483593003e-05	7385.092211983083	1156221.301006313	6.9729042473201125e-09
39	1.5797699858323822e-05	7385.092211983083	1141950.5977953733	3.025849614391514e-09
40	7.922516661459448e-06	7385.092211983083	1139167.5396041686	1.2972528998221272e-09
41	7.170323847843137e-06	7385.092211983083	1134987.8284104206	6.093115938713957e-10
42	4.943627269489265e-06	7385.092211983083	1132366.8104097568	4.428480093488495e-10
43	2.5700770646698802e-06	7385.092211983083	1123179.3992511034	1.8034297493556898e-10
44	1.3488463783283218e-06	7385.092211983083	1119941.5684938557	7.14063608095081e-11
45	1.000108983875954e-06	7385.092211983083	1112549.6429353056	3.6589437258459295e-11
46	6.004648582391781e-07	7385.092211983083	1101921.5266187948	2.9866965920921794e-11
47	4.4442737227680763e-07	7385.092211983083	1096103.6741452934	1.9075138647773317e-11
48	2.982183922092516e-07	7385.092211983083	1085974.7694156407	8.426437898141815e-12
49	2.280663412817903e-07	7385.092211983083	1080602.3206855017	5.730330251764602e-12
50	1.347077077052759e-07	7385.092211983083	1073693.757167969	2.837040294036846e-12
51	1.1985785330078416e-07	7385.092211983083	1065878.302629104	1.0987736605311907e-12
52	8.480580451791299e-08	7385.092211983083	1054273.941578537	4.996083212590684e-13
53	7.252734063360678e-08	7385.092211983083	1046132.0429408189	2.8511475319310326e-13
54	5.1690077715062425e-08	7385.092211983083	1036324.7432908472	1.5725986855477074e-13
55	4.015846011787017e-08	7385.092211983083	1027958.4093792331	6.768012055540609e-14
56	2.8295786727478818e-08	7385.092211983083	1017625.9022696253	6.768012055540609e-14
57	1.8636192894693017e-08	7385.092211983083	1015316.9938420483	3.9971888825436813e-14
58	1.5743768279446242e-08	7385.092211983083	1008103.5827622239	2.4125413661869237e-14
59	1.2879219385017555e-08	7385.092211983083	1003519.8741750697	2.0783696207860088e-14
60	1.2291334109792657e-08	7385.092211983083	999444.1413139577	1.5432414205936826e-14
61	8.389409342226998e-09	7385.092211983083	997219.0654357313	1.0136227298136462e-14
62	6.815296109315291e-09	7385.092211983083	992497.4581628321	7.566659736313582e-15
63	5.309064253696305e-09	7385.092211983083	990815.7025319668	6.475363133882655e-15
64	3.323985118518639e-09	7385.092211983083	986474.9858959982	4.4978684819635175e-15
65	2.9055421785569823e-09	7385.092211983083	980569.2602035971	2.7555128455922294e-15
66	1.91435344589772e-09	7385.092211983083	975235.8998025502	2.3843060480454695e-15
67	1.7656161024770409e-09	7385.092211983083	971206.3352748672	1.9339989275210504e-15
68	1.6127089048365705e-09	7385.092211983083	962663.3369457652	1.5437059901749156e-15
69	1.371750648163286e-09	7385.092211983083	953859.1109764117	1.3125686953610393e-15
70	1.0379634737160125e-09	7385.092211983083	953859.1109764117	1.160947553958884e-15
71	9.66432033468279e-10	7385.092211983083	948460.3232201987	1.0240405884838202e-15
72	6.671984002187384e-10	7385.092211983083	942434.6384770137	9.017534248181742e-16
73	6.236427297363602e-10	7385.092211983083	936004.9571483937	7.190215675982912e-16
74	5.652940822413232e-10	7385.092211983083	933716.9934346073	6.201494197925859e-16
75	4.643879780188589e-10	7385.092211983083	923309.000059107	5.520941527075989e-16
76	4.320042794053345e-10	7385.092211983083	923309.000059107	4.402155134279786e-16
77	4.019068903389505e-10	7385.092211983083	911144.8056518533	4.109582759081052e-16
78	3.780013059398154e-10	7385.092211983083	903030.1932673577	3.735735078739706e-16
79	3.642398900652557e-10	7385.092211983083	898829.0196537498	3.2368208962030915e-16
80	3.2418543965908056e-10	7385.092211983083	898829.0196537498	3.1138995439878285e-16
81	3.163602182094928e-10	7385.092211983083	895109.6279484577	3.007219968164959e-16
82	2.9861091203264254e-10	7385.092211983083	889536.5828511345	2.814575879886649e-16
83	2.8831364836969514e-10	7385.092211983083	874256.2766729718	2.6729286535712175e-16
84	2.704852594500845e-10	7385.092211983083	869336.9034498333	2.6137718686575503e-16
85	2.684970264692369e-10	7385.092211983083	865379.7756248242	2.4974309218697386e-16
86	2.6395380906917983e-10	7385.092211983083	859983.0773629076	2.3979548305591457e-16
87	2.578635132280737e-10	7385.092211983083	859809.2929728222	2.305402059358599e-16
88	2.5231482514395074e-10	7385.092211983083	846938.2852415273	2.2313403236003734e-16
89	2.431918786135192e-10	7385.092211983083	846938.2852415273	2.1735556212795097e-16
90	2.405272240848002e-10	7385.092211983083	837454.5773961141	2.1373318740250546e-16
91	2.3919397873315503e-10	7385.092211983083	837454.5773961141	2.10064251019695e-16
92	2.368987774593729e-10	7385.092211983083	837454.5773961141	2.0842042254323083e-16
93	2.3472446438707527e-10	7385.092211983083	826597.3468223619	2.065522232628428e-16
94	2.3325762135844814e-10	7385.092211983083	826466.9482327185	2.0535074108611059e-16
95	2.3266315211329493e-10	7385.092211983083	820547.1177633317	2.0456635887066441e-16
96	2.3172990755343244e-10	7385.092211983083	815444.7460376453	2.0406216867081534e-16
97	2.3137634647041772e-10	7385.092211983083	813490.4957364248	2.0340676202626837e-16
98	2.3124943750315505e-10	7385.092211983083	809814.3525536241	2.0328398091382315e-16
99	2.311953127058242e-10	7385.092211983083	799811.5264210087	2.0318471497104946e-16
100	2.311953127058242e-10	7385.092211983083	795616.3538639831	2.0318471497104946e-16
0	1498799.5185100327	7869.742097386133	1478538.8654770697	1495391.3198809263
1	517345.8649602212	7869.742097386133	1476041.1402509147	498522.8640695743
2	446731.95509652304	7869.742097386133	1457358.6627421211	346599.7871475223
3	180710.40809457982	7628.648239868604	1440402.3214818542	99124.85956714062
4	114299.13093349259	7457.7708787431075	1406239.1771833464	54359.19090479142
5	70810.92714288956	7457.7708787431075	1405795.0346326649	21065.35874445269
6	37665.625168792714	7457.7708787431075	1359358.1200691166	13520.18547849901
7	4208.796803050489	7457.7708787431075	1315035.5294357766	6460.4978087408
8	1581.569342937808	7457.7708787431075	1315035.5294357766	3596.906721597885
9	607.6004979881968	7420.151032054002	1303005.6549973632	1643.3847956685236
10	245.69600670080044	7420.151032054002	1302708.5745287547	672.1565272418767
11	90.52207433581967	7420.151032054002	1278546.765661017	241.74590641719846
12	24.026068577200384	7420.151032054002	1267870.9247829248	80.91942438586385
13	10.989590125095837	7420.151032054002	1233963.3994211657	31.37094253168724
14	2.322431786952232	7420.151032054002	1230331.209387427	27.846045570903435
15	1.1959616564254332	7420.151032054002	1219214.4153527329	14.431018718350824
16	0.6346580675717259	7420.151032054002	1210358.9899138303	2.8362105104830473
17	0.5530425895411786	7420.151032054002	1202107.5138431152	1.2806358667586806
18	0.15601292884941598	7420.151032054002	1201175.3852989995	0.7538791163547436
19	0.12764758994189557	7420.151032054002	1183880.9199813928	0.23248168038662348
20	0.07287518730363762	7420.151032054002	1179216.4448315618	0.09400480969075667
21	0.04933070353277129	7420.151032054002	1176519.0507665935	0.05641302782092064
22	0.025287309461235245	7420.151032054002	1148133.2353636161	0.02574820059984675
23	0.00991313545495755	7420.151032054002	1148133.2353636161	0.006326825905522447
24	0.005518389361418013	7420.151032054002	1139749.7169949617	0.0022935230280393144
25	0.0018102572894831753	7420.151032054002	1139170.7760530883	0.00091252854249211
26	0.001018496644851044	7420.151032054002	1127566.1572986636	0.0004167681699184851
27	0.0004401760023565129	7420.151032054002	1121105.4173915188	0.00027752276109609933
28	0.00010088079084939007	7420.151032054002	1118733.2528301557	0.00013396548693150596
29	0.00010088079084939007	7420.151032054002	1111569.9312773044	6.776122246497087e-05
30	2.5675586961562024e-05	7420.151032054002	1104367.055660584	4.144812315917394e-05
31	1.401819387149008e-05	7420.151032054002	1092071.229853299	1.9068365637726447e-05
32	7.1987812569868995e-06	7420.151032054002	1092071.229853299	6.503834052699385e-06
33	2.235711561638559e-06	7420.151032054002	1084284.3135006179	5.781830548706054e-06
34	2.050525752949179e-06	7420.151032054002	1081430.8644697354	3.7844395305765145e-06
35	1.7030793846276052e-07	7420.151032054002	1069794.1502543236	1.966452777024847e-06
36	1.7030793846276052e-07	7420.151032054002	1068419.219042954	1.0536671802865046e-06
37	6.176732414595424e-08	7420.151032054002	1057211.5886084698	4.713366978673783e-07
38	4.263362974989819e-08	7420.151032054002	1047437.0510298555	2.7859395813936283e-07
39	2.6631336029740376e-08	7420.151032054002	1046362.6700553128	8.388651822127162e-08
40	1.4856982323629261e-08	7420.151032054002	1042785.5067065752	4.424035352227559e-08
41	1.3909745079822722e-08	7420.151032054002	1039020.9629464784	1.7978898826676898e-08
42	9.946177761587429e-09	7420.151032054002	1036940.8282813372	9.800790586341513e-09
43	6.2873709922218895e-09	7420.151032054002	1023567.5046678816	3.8095694191400684e-09
44	4.084255341528302e-09	7420.151032054002	1022311.7335515175	1.1394020031459886e-09
45	2.3490704585284895e-09	7420.151032054002	1021199.7919904366	5.166080719280573e-10
46	1.5048892230633768e-09	7420.151032054002	1014390.3610186252	3.0461716683631337e-10
47	1.0516212834484552e-09	7420.151032054002	1013891.3818048395	2.0734114874429375e-10
48	6.052748133773971e-10	7420.151032054002	1008577.1976439005	9.796264183852484e-11
49	2.141568601174592e-10	7420.151032054002	991955.6820577125	5.042683951514824e-11
50	1.7101133202889898e-10	7420.151032054002	986432.6334634133	3.662693301113952e-11
51	1.2217036619495062e-10	7420.151032054002	977010.2588097941	2.0623244775004606e-11
52	8.09323204898212e-11	7420.151032054002	963190.9679790279	1.1207930494272863e-11
53	6.871413876109411e-11	7420.151032054002	963190.9679790279	5.9171377727789985e-12
54	3.941361879056676e-11	7420.151032054002	963190.9679790279	3.1772851733330385e-12
55	3.4639603619665896e-11	7420.151032054002	958468.4684641887	2.0888432623743757e-12
56	1.8694115168623365e-11	7420.151032054002	956852.5904646438	1.3927789438517295e-12
57	1.8694115168623365e-11	7420.151032054002	955233.8376953066	8.439747768893222e-13
58	1.433346671463171e-11	7420.151032054002	937177.350679609	6.001491252885245e-13
59	1.2133147838067274e-11	7420.151032054002	937177.350679609	4.770963977901169e-13
60	7.00907182831461e-12	7420.151032054002	937177.350679609	3.078487985640672e-13
61	7.00907182831461e-12	7420.151032054002	934064.1963997078	2.6352036090222277e-13
62	5.3887594519459035e-12	7420.151032054002	916571.8253668635	1.4448760875182062e-13
63	4.383882937636866e-12	7420.151032054002	911029.7050227162	1.2132698107687252e-13
64	3.671825229785312e-12	7420.151032054002	911029.7050227162	9.680405972111603e-14
65	3.38972709691497e-12	7420.151032054002	910080.3629475983	5.913621184082669e-14
66	2.885533674856453e-12	7420.151032054002	905452.2572359794	5.5371029116855953e-14
67	2.5632369941426983e-12	7420.151032054002	901873.2381164334	3.8938056266172694e-14
68	2.094904572278873e-12	7420.151032054002	890207.3950289122	3.391757574118981e-14
69	1.910355272659871e-12	7420.151032054002	889337.8741358529	2.4890920315365726e-14
70	1.7338665316860263e-12	7420.151032054002	889337.8741358529	2.3850975123930186e-14
71	1.5313134748878343e-12	7420.151032054002	885026.8761233768	1.976155982043496e-14
72	1.42210924336053e-12	7420.151032054002	882604.7688205354	1.7280243294222945e-14
73	1.3458101223700525e-12	7420.151032054002	876973.3245727213	1.563332516624762e-14
74	1.1905601486800772e-12	7420.151032054002	870674.9742271071	1.400406828284908e-14
75	1.0769355575593479e-12	7420.151032054002	866323.249713059	1.308098029070216e-14
76	1.0192720479551874e-12	7420.151032054002	857204.6809836293	1.1443424034900352e-14
77	9.421325971914222e-13	7420.151032054002	855133.3054194413	1.0556175437677281e-14
78	8.232918823694851e-13	7420.151032054002	847537.2288344244	9.457766310338181e-15
79	7.442516076491135e-13	7420.151032054002	841912.131111799	8.820218914943345e-15
80	5.947630493857681e-13	7420.151032054002	835489.6380081242	7.718543696086992e-15
81	5.914646561007769e-13	7420.151032054002	835474.5221822851	7.566430242189862e-15
82	5.36930164664962e-13	7420.151032054002	829565.3038669333	7.12176939785869e-15
83	5.146673874590784e-13	7420.151032054002	826206.015841241	6.795476752613112e-15
84	4.959915525717533e-13	7420.151032054002	820284.1778745542	6.4111658131823954e-15
85	4.820917898793806e-13	7420.151032054002	812351.5215296788	6.229422397973814e-15
86	4.702223674930993e-13	7420.151032054002	810428.1743450221	5.8202316991401e-15
87	4.547377133857705e-13	7420.151032054002	810428.1743450221	5.632280365146551e-15
88	4.302292723204343e-13	7420.151032054002	807196.9561116057	5.3529464474549e-15
89	4.263384100371024e-13	7420.151032054002	804355.8005175443	5.3276832894011094e-15
90	4.238668806783718e-13	7420.151032054002	800302.8926127926	5.260871009343812e-15
91	4.177340895354406e-13	7420.151032054002	798099.8546200977	5.1717247171863685e-15
92	4.1017930189594196e-13	7420.151032054002	793055.9870570537	5.092915031792758e-15
93	4.032651618407461e-13	7420.151032054002	787502.5459180993	5.068148493634119e-15
94	4.0296374238662497e-13	7420.151032054002	787502.5459180993	5.021505570379455e-15
95	4.001004256766365e-13	7420.151032054002	787081.3321604636	5.0189626501724254e-15
96	3.9885779339839787e-13	7420.151032054002	783476.7856742376	4.998604162790554e-15
97	3.9885779339839787e-13	7420.151032054002	777779.6749101323	4.991146415645527e-15
98	3.984323781835197e-13	7420.151032054002	777779.6749101323	4.9882644514590546e-15
99	3.984323781835197e-13	7420.151032054002	774221.0081832524	4.986420614619148e-15
100	3.984323781835197e-13	7420.151032054002	771601.8876135827	4.986420614619148e-15
0	1545869.5224096389	7818.949514032067	1518257.6580952085	1542778.6143962552
1	567909.5320969392	7818.949514032067	1492477.6379547473	540522.3040064743
2	464338.11070699303	7818.949514032067	1461298.5209789374	344463.11051114893
3	222954.4397952034	7247.320175675696	1453551.2118834774	204843.17615047863
4	120583.92299601968	7247.320175675696	1424621.1238742643	85699.62551826918
5	78153.29259223668	7247.320175675696	1392670.5726990933	40307.241210095
6	44877.991888859855	7247.320175675696	1370049.3376373698	15037.047303228373
7	26627.196024275207	7247.320175675696	1368862.6418681408	8024.84933384422
8	14444.56900811769	7247.320175675696	1353300.405562128	3544.9119303085313
9	6883.8956400678	7247.320175675696	1334859.928658279	1269.6929842534166
10	2848.918447421441	7247.320175675696	1320692.2426351574	725.2398801085524
11	1645.8824435442802	7247.320175675696	1300595.1163191907	194.20070159163984
12	553.0636473014614	7247.320175675696	1300595.1163191907	54.943652166192535
13	39.17827570421472	7247.320175675696	1288166.0193717307	27.877549522023912
14	26.480066868889036	7247.320175675696	1278958.7742433231	8.030937327747218
15	10.673289993171501	7247.320175675696	1267036.4341935974	1.0675882982174119
16	4.128314151575287	7247.320175675696	1263621.6475769628	0.5329162481350262
17	1.5476357522203223	7247.320175675696	1256065.6380710802	0.24926521330300197
18	1.2991509215334243	7247.320175675696	1237359.4671945032	0.10922092554082505
19	0.49916738220830104	7247.320175675696	1231387.3506663295	0.05501583838519909
20	0.09413858699211533	7247.320175675696	1226767.1001845011	0.027106541295652167
21	0.022813230448920446	7247.320175675696	1216073.3728414578	0.008385164951833196
22	0.01428330746172299	7247.320175675696	1216073.3728414578	0.007365875168285334
23	0.012956007440992314	7247.320175675696	1212090.1356815342	0.003390011196314641
24	0.002971467593467043	7247.320175675696	1205604.3643003874	0.002353770834322167
25	0.002432539840526314	7247.320175675696	1185888.4977240693	0.001016007324035136
26	0.0009053380775076225	7247.320175675696	1185888.4977240693	0.00030779685334701224
27	0.00021951312103326496	7247.320175675696	1179844.5876883448	0.00013669598478101551
28	0.00011385061363693424	7247.320175675696	1175763.8449633645	5.630070305831091e-05
29	7.875476209725079e-06	7247.320175675696	1168255.1836628872	2.7511736468518726e-05
30	1.718211450817708e-06	7247.320175675696	1153681.9877367527	7.305377201335961e-06
31	1.718211450817708e-06	7247.320175675696	1148023.4210765809	3.008777419450688e-06
32	8.968813262233297e-07	7247.320175675696	1146674.3616006302	9.476234870381454e-07
33	4.499815030244667e-07	7247.320175675696	1133441.294067679	3.5901806542989724e-07
34	3.140913892311722e-07	7247.320175675696	1125966.565094199	2.155743292327501e-07
35	1.8352109294697075e-07	7247.320175675696	1120672.704208624	1.2615425128364597e-07
36	9.303901251660336e-08	7247.320175675696	1117842.3323313366	5.085627625758224e-08
37	6.374992538730366e-08	7247.320175675696	1108291.805168329	2.7653930796516427e-08
38	3.117275449768599e-08	7247.320175675696	1106873.9912461054	1.3695008508974692e-08
39	1.1533603323432028e-08	7247.320175675696	1098146.0812008497	4.996582541334728e-09
40	1.1533603323432028e-08	7247.320175675696	1092597.8091447214	2.7117531626068476e-09
41	6.502330951464187e-09	7247.320175675696	1086898.5201879	1.005013081321018e-09
42	4.224226636032384e-09	7247.320175675696	1082854.3709019725	2.9732916261942403e-10
43	2.6283175092612534e-09	7247.320175675696	1076675.2250347491	2.7546647906115814e-10
44	9.390550605796396e-10	7247.320175675696	1075765.4822937911	1.564576511831361e-10
45	6.695845123735912e-10	7247.320175675696	1064803.58463737	1.0048653459389188e-10
46	3.1250814144100495e-10	7247.320175675696	1057889.3376959276	3.7719623562868123e-11
47	2.1860299685524385e-10	7247.320175675696	1055901.8606495184	2.3610402530946238e-11
48	1.4483446201397104e-10	7247.320175675696	1047312.3722331456	1.0042834752601701e-11
49	1.0855789570151915e-10	7247.320175675696	1042612.308103143	4.8147424191581604e-12
50	6.13095247324155e-11	7247.320175675696	1034930.0846369257	3.0978794042557875e-12
51	4.3375681483921265e-11	7247.320175675696	1025160.7936041348	1.7916995128825731e-12
52	1.8330087409731794e-11	7247.320175675696	1025160.7936041348	7.494152208276871e-13
53	1.8330087409731794e-11	7247.320175675696	1023174.8694904333	5.687834825913752e-13
54	1.3393984118996459e-11	7247.320175675696	1015762.9404690092	3.505411152936061e-13
55	7.675286117531391e-12	7247.320175675696	1007679.1684296933	2.2471516430190168e-13
56	6.194931918605233e-12	7247.320175675696	1007679.1684296933	1.8219268657373868e-13
57	5.317493904399345e-12	7247.320175675696	1003595.2373817262	1.1325080355560161e-13
58	3.787255666056573e-12	7247.320175675696	998043.8155100086	9.326071960555139e-14
59	3.043289214215139e-12	7247.320175675696	988645.2997932958	6.666037131830599e-14
60	2.6743070422134157e-12	7247.320175675696	987830.4576872633	4.6852987601719997e-14
61	2.0735645612451336e-12	7247.320175675696	977815.9008173442	3.694832604737377e-14
62	1.7787531643059224e-12	7247.320175675696	972810.4028276221	3.0370620178790354e-14
63	1.5190327571475407e-12	7247.320175675696	967615.6945006221	2.7709589200964958e-14
64	1.2249692278738158e-12	7247.320175675696	964135.825427332	2.1480976120459317e-14
65	1.1305934792646845e-12	7247.320175675696	954767.8396010448	1.7923765882140847e-14
66	1.0397562782264017e-12	7247.320175675696	954224.5893828429	1.6298969567079727e-14
67	7.065263752950161e-13	7247.320175675696	949896.9937836227	1.2034119330578663e-14
68	6.612155579680741e-13	7247.320175675696	945228.2516589513	1.057169197165204e-14
69	5.954299472121753e-13	7247.320175675696	941854.5288602218	7.71725489910623e-15
70	5.004286872922799e-13	7247.320175675696	939727.4435381843	6.139258306801909e-15
71	4.589523269399944e-13	7247.320175675696	935885.9683732607	5.138161271064717e-15
72	4.267764902347411e-13	7247.320175675696	929393.1967011197	4.422116264904759e-15
73	3.938749826378801e-13	7247.320175675696	919140.0891005431	3.917036750833622e-15
74	3.6394820240771713e-13	7247.320175675696	907323.1704541389	3.6824185364876835e-15
75	3.5311825432729684e-13	7247.320175675696	907323.1704541389	3.370134994921902e-15
76	3.094786102462961e-13	7247.320175675696	901356.1513318048	2.9291237431666544e-15
77	2.9948718339813035e-13	7247.320175675696	887592.0970756614	2.6395800614309335e-15
78	2.7703677563807927e-13	7247.320175675696	887592.0970756614	2.35316842465645e-15
79	2.658329778960527e-13	7247.320175675696	881768.313303469	2.159106973963195e-15
80	2.4491276769812055e-13	7247.320175675696	881768.313303469	1.9500270511974254e-15
81	2.36191888501184e-13	7247.320175675696	881768.313303469	1.855436083432738e-15
82	2.288271215225582e-13	7247.320175675696	875915.4172394341	1.6776907496357116e-15
83	2.1625832443180929e-13	7247.320175675696	866188.2757129236	1.616751691753449e-15
84	2.1087719624226232e-13	7247.320175675696	865859.6098491123	1.526180143616554e-15
85	1.9433267974819157e-13	7247.320175675696	862890.5299675739	1.4466297363340786e-15
86	1.922525410070692e-13	7247.320175675696	861036.7836417248	1.40981689449126e-15
87	1.8872507888400065e-13	7247.320175675696	851379.4490993558	1.3692248606461594e-15
88	1.853057471671891e-13	7247.320175675696	851355.6461890866	1.3514021998887077e-15
89	1.8076112299915185e-13	7247.320175675696	849648.8803680991	1.3180955225371736e-15
90	1.777676979814592e-13	7247.320175675696	847030.9689339113	1.2913475717838046e-15
91	1.7592632094704218e-13	7247.320175675696	836654.1334238889	1.2541624608918461e-15
92	1.7263876801841623e-13	7247.320175675696	835442.6384893738	1.2387435245290905e-15
93	1.715896886966831e-13	7247.320175675696	829341.7324255058	1.228058429123779e-15
94	1.6989716653924805e-13	7247.320175675696	827086.4528063384	1.2233493972180029e-15
95	1.6898261061014274e-13	7247.320175675696	825015.466984418	1.2189108515913464e-15
96	1.6860223848646275e-13	7247.320175675696	819213.1482426762	1.2161231036898566e-15
97	1.6818508535302895e-13	7247.320175675696	807116.1244572481	1.2142147308334004e-15
98	1.6795417881925338e-13	7247.320175675696	797721.7471515781	1.2128046709005055e-15
99	1.679198095926528e-13	7247.320175675696	797721.7471515781	1.2125046597827373e-15
100	1.679198095926528e-13	7247.320175675696	797721.7471515781	1.2125046597827373e-15
0	1490231.5982001894	7833.584279132038	1499567.969806214	1522913.2068654767
1	555779.7873439196	7833.584279132038	1401813.285907335	542625.1815014376
2	309633.31052172463	7833.584279132038	1390248.0107724988	210511.1652191315
3	90910.92562700057	7587.587725801402	1381804.9173001917	202998.05960225005
4	90910.92562700057	7476.26662239833	1368808.5486426791	97877.61448392425
5	28436.08457584733	7476.26662239833	1368808.5486426791	35098.85958628317
6	14200.606947374827	7476.26662239833	1336881.9135621486	20493.159735738427
7	13092.924281330652	7476.26662239833	1336881.9135621486	8886.219328468042
8	5884.718812840014	7463.595101882694	1335557.892273909	3210.6222672262015
9	2046.0217216612978	7463.595101882694	1312940.4173069461	2383.532673818895
10	524.8068278126752	7463.595101882694	1296469.7537728269	1022.4909467285966
11	507.8805955404859	7463.595101882694	1294407.3586227922	140.55051222777337
12	174.65907206892908	7463.595101882694	1272982.7683099834	67.6793764927631
13	97.4703618606544	7463.595101882694	1267794.6438244916	19.36709408080482
14	37.09337547003492	7463.595101882694	1251955.008524968	7.062971465738835
15	22.568564838037254	7463.595101882694	1251955.008524968	4.400853321013937
16	13.453903389138691	7463.595101882694	1247287.2337546991	3.0593561567228553
17	6.508565364578834	7463.595101882694	1234832.9833166082	0.277958908302987
18	4.784259383737579	7463.595101882694	1210893.2938143802	0.277958908302987
19	2.387768293203004	7463.595101882694	1197118.620615072	0.16950267910283268
20	1.132101783273689	7463.595101882694	1197011.0581352327	0.06595328354501845
21	0.4717861233561567	7463.595101882694	1196774.1533899577	0.03160495773358303
22	0.17120817013003853	7463.595101882694	1189225.5469571517	0.018603782466198884
23	0.08605672270982631	7463.595101882694	1185656.6717730034	0.009343999994688323
24	0.05933361989597426	7463.595101882694	1167364.822300878	0.003661216204050478
25	0.021550307617447147	7463.595101882694	1163898.4024741433	0.0024928874059690553
26	0.013962116290434779	7463.595101882694	1163898.4024741433	0.0015623182837369558
27	0.004733505256960182	7463.595101882694	1161290.5186602103	0.0005247447026206398
28	0.0028459597301212732	7463.595101882694	1155318.9554556871	0.00015630513496850109
29	0.001842193889104298	7463.595101882694	1145749.7060933881	8.756572793859377e-05
30	0.0009208823990891281	7463.595101882694	1142703.5921778288	2.4441276089319757e-05
31	0.0005657653767728003	7463.595101882694	1134371.5647623325	7.796476975755858e-06
32	0.00039216562735675474	7463.595101882694	1123276.2957725637	3.4554130045582203e-06
33	0.0002239507483460091	7463.595101882694	1117203.5242397087	1.7112634993437008e-06
34	8.924105083031311e-05	7463.595101882694	1104355.418703495	7.598400703924545e-07
35	3.6982022671030905e-05	7463.595101882694	1095839.5444996748	4.461778625401207e-07
36	2.712512649032331e-05	7463.595101882694	1091748.28656326	2.592377144236424e-07
37	1.7869484147605037e-05	7463.595101882694	1091093.162591428	1.3744900828410963e-07
38	4.5255597461858964e-06	7463.595101882694	1082779.6551571726	6.76635180059886e-08
39	4.5255597461858964e-06	7463.595101882694	1079251.737078487	1.2254430389999108e-08
40	1.5782593470373317e-06	7463.595101882694	1068784.400204464	9.600926116179475e-09
41	1.3466482695159833e-06	7463.595101882694	1062202.6785013895	3.05538801579948e-09
42	7.952359030692245e-07	7463.595101882694	1054943.492523351	9.817538188454638e-10
43	4.0732560155361916e-07	7463.595101882694	1052461.7039473243	4.686856415258031e-10
44	2.0990655622096213e-07	7463.595101882694	1051265.5421872921	3.3747579423564426e-10
45	1.8427087685903434e-07	7463.595101882694	1044694.270320476	1.7108695453981247e-10
46	8.406167708621866e-08	7463.595101882694	1040758.3925570403	9.452611934701606e-11
47	7.206294352088406e-08	7463.595101882694	1032175.2343207209	5.115842822197208e-11
48	5.070300051525664e-08	7463.595101882694	1024853.08864009	2.4168745017323274e-11
49	4.0206784388678956e-08	7463.595101882694	1016265.2626423251	1.1314023760101176e-11
50	3.0173856042221505e-08	7463.595101882694	1011731.6492774521	5.7172227681065435e-12
51	1.3469011302699234e-08	7463.595101882694	1006556.7763084479	1.7657844140295413e-12
52	1.1972333682818015e-08	7463.595101882694	1001493.3415329084	1.2525846957009055e-12
53	5.073930318745739e-09	7463.595101882694	996996.2618499018	6.012351488856564e-13
54	3.3176191062071444e-09	7463.595101882694	989301.4122926901	4.228700555517708e-13
55	2.2091182526537193e-09	7463.595101882694	988484.0494263828	3.5042987192060043e-13
56	1.7246802397571267e-09	7463.595101882694	985580.3901651269	1.9931255945433522e-13
57	1.0501788248937774e-09	7463.595101882694	985580.3901651269	1.687967250161151e-13
58	7.727161764096068e-10	7463.595101882694	977743.5208770796	1.252493322849208e-13
59	6.404671952457675e-10	7463.595101882694	977743.5208770796	7.101596949406062e-14
60	4.901157355673278e-10	7463.595101882694	976888.3125854902	6.244407550903576e-14
61	3.338760655729156e-10	7463.595101882694	972152.5743965236	4.3347478658501103e-14
62	3.0212838389860737e-10	7463.595101882694	964527.1418409396	3.205216350494921e-14
63	1.5491050738341832e-10	7463.595101882694	964527.1418409396	2.6656394038705456e-14
64	1.5491050738341832e-10	7463.595101882694	960678.888105242	1.927100591356088e-14
65	1.5491050738341832e-10	7463.595101882694	956196.1569805993	1.5788958564269088e-14
66	1.3693938049849318e-10	7463.595101882694	950196.3722000679	1.2089521087887708e-14
67	1.2661088498367764e-10	7463.595101882694	945040.7183262084	9.467160068351109e-15
68	9.876773072892323e-11	7463.595101882694	940769.4211293834	8.335248309157499e-15
69	7.509862992831273e-11	7463.595101882694	934308.2405325613	6.4959082190539805e-15
70	6.32615847402701e-11	7463.595101882694	927751.5312939504	6.2985412136469195e-15
71	5.49713618445929e-11	7463.595101882694	926187.4201130803	5.215508441001372e-15
72	4.865339409624473e-11	7463.595101882694	924461.0376941671	4.182519737369663e-15
73	4.580200218292389e-11	7463.595101882694	922640.6641845342	3.1957530563199175e-15
74	4.3447930067701214e-11	7463.595101882694	920742.7511850751	2.945634152381879e-15
75	3.983698101845273e-11	7463.595101882694	920019.3785248968	2.7467449611642696e-15
76	3.7186760565752293e-11	7463.595101882694	918165.7013144986	2.3631834870254982e-15
77	3.5199411644397596e-11	7463.595101882694	912106.7689800741	2.1707871276889003e-15
78	3.417999715196276e-11	7463.595101882694	906411.3044339232	1.962230891390214e-15
79	3.108097411937534e-11	7463.595101882694	900600.0686295091	1.7880219649616786e-15
80	2.8002216383968484e-11	7463.595101882694	899323.9197602442	1.6881038594250108e-15
81	2.5646024857280767e-11	7463.595101882694	892973.6140206889	1.5057489352775172e-15
82	2.377484592731487e-11	7463.595101882694	888393.6159184889	1.445994705908509e-15
83	2.323395134231445e-11	7463.595101882694	888165.6042726224	1.3564476119560228e-15
84	2.198185363691741e-11	7463.595101882694	880890.0046242318	1.2870929980015757e-15
85	1.9749625855870302e-11	7463.595101882694	876640.5121699643	1.2668994463978302e-15
86	1.9749625855870302e-11	7463.595101882694	872413.343850185	1.1938315183487485e-15
87	1.946246037039101e-11	7463.595101882694	868627.8457834935	1.1621645198765832e-15
88	1.905124602712358e-11	7463.595101882694	867568.634597235	1.1415125051359699e-15
89	1.8888954538846236e-11	7463.595101882694	859491.685101712	1.1208172575738295e-15
90	1.8474860989327706e-11	7463.595101882694	849538.8598410676	1.1025321817293983e-15
91	1.7662886682605648e-11	7463.595101882694	849538.8598410676	1.0790423870462478e-15
92	1.7643913618244975e-11	7463.595101882694	845344.6505892926	1.0660559794128518e-15
93	1.7410517486301872e-11	7463.595101882694	842061.4657845225	1.0614511492702576e-15
94	1.732592524160415e-11	7463.595101882694	842061.4657845225	1.050910460401648e-15
95	1.7228774263854073e-11	7463.595101882694	837642.8536268584	1.0454707173964583e-15
96	1.7225717167436227e-11	7463.595101882694	834265.5915063496	1.0431449412697343e-15
97	1.7192350241084433e-11	7463.595101882694	828165.2678289069	1.0401877516300468e-15
98	1.7162558620335378e-11	7463.595101882694	822695.4957891735	1.0393689239749713e-15
99	1.7154062288664908e-11	7463.595101882694	818218.8734153149	1.0389943193348561e-15
100	1.7154062288664908e-11	7463.595101882694	811942.7844044568	1.0389943193348561e-15
0	1531490.4097220786	7716.43654088143	1517338.4521392956	1457497.4864678953
1	480318.0957560544	7716.43654088143	1485129.698952703	487383.3341124425
2	360834.32819515263	7716.43654088143	1449024.321156835	373593.86321624176
3	272990.92049336276	7452.767580450721	1392607.9950447697	206156.66098867444
4	189983.86768620112	7325.7621715406285	1352850.010193	99170.00723491702
5	82614.01135950576	7325.7621715406285	1321257.634135326	61564.05153004467
6	59144.33665530682	7325.7621715406285	1318467.1854111885	31879.34871868783
7	31102.86221331099	7325.7621715406285	1310921.0962523331	11115.032535400389
8	12499.785135312035	7325.7621715406285	1308521.866574165	5780.4024493921115
9	4972.310892139949	7325.7621715406285	1300955.2542419368	2102.9384032686467
10	2377.5571398655793	7325.7621715406285	1286176.237038583	595.836008380199
11	780.4591420351694	7325.7621715406285	1273273.39601851	306.7908831737914
12	521.0937313323172	7325.7621715406285	1269024.1737650856	179.30987009709935
13	183.06830559123838	7325.7621715406285	1265219.070668193	53.1551821699837
14	69.06302343513931	7325.7621715406285	1259023.0492688138	20.880995472485235
15	51.11120633659944	7325.7621715406285	1251525.3090370528	6.381650759833079
16	16.956730294543217	7325.7621715406285	1233260.0911168426	2.659862292092293
17	4.728274336667697	7325.7621715406285	1225551.2193967788	1.1553234717669474
18	3.4714322826679207	7325.7621715406285	1219685.8789655631	0.42847241519502355
19	2.7835544090596454	7325.7621715406285	1219247.2689518416	0.1734218488080772
20	0.637818289932877	7325.7621715406285	1205907.9625536692	0.08370558877900351
21	0.14205556886779253	7325.7621715406285	1197857.575673658	0.05659524572462779
22	0.06940673603355618	7325.7621715406285	1186017.8130215341	0.021235569923758687
23	0.02914095128864293	7325.7621715406285	1186017.8130215341	0.008525996658713423
24	0.013750945241217175	7325.7621715406285	1183277.2897932176	0.0034749149888552103
25	0.004860472873279588	7325.7621715406285	1169114.536009322	0.0021473581261868763
26	0.002790532544938687	7325.7621715406285	1162426.5437816007	0.001294894305481047
27	0.0015532212366511679	7325.7621715406285	1149170.5990013252	0.00042737834787801753
28	0.0013343021772672177	7325.7621715406285	1142172.6159531795	0.0001828716962821979
29	0.0008088970988708368	7325.7621715406285	1134391.1596052116	3.988700953883636e-05
30	0.0003264751890402797	7325.7621715406285	1130252.8425015775	3.661105848658715e-05
31	0.00017251732130891178	7325.7621715406285	1123838.152603697	1.5105735216259122e-05
32	9.999768597506947e-05	7325.7621715406285	1115939.0424920158	6.977592621039524e-06
33	3.6825935893094665e-05	7325.7621715406285	1105746.7750710077	2.7561698935235294e-06
34	2.214558106391116e-05	7325.7621715406285	1103488.2234948785	2.371982657970862e-06
35	7.047527389431025e-06	7325.7621715406285	1101152.6195387766	1.0298774291634956e-06
36	5.326279015900571e-06	7325.7621715406285	1087229.2297764723	1.8313265694088647e-07
37	3.263838506444867e-06	7325.7621715406285	1087092.960422984	1.6009938553738092e-07
38	2.624054763502983e-06	7325.7621715406285	1086412.3701997371	8.562889795397629e-08
39	1.2548475293711488e-06	7325.7621715406285	1081763.669570499	3.9199891875642096e-08
40	1.2529651566195668e-06	7325.7621715406285	1071764.4209816267	1.6533434238751052e-08
41	4.5212235630932285e-07	7325.7621715406285	1071764.4209816267	1.1065196826958475e-08
42	3.2982419485246676e-07	7325.7621715406285	1059823.0494228061	5.117264481844468e-09
43	2.472874143699299e-07	7325.7621715406285	1057896.0755730616	2.06875064834783e-09
44	1.455829341304119e-07	7325.7621715406285	1054672.2788740527	1.170824319615451e-09
45	1.0633796641268907e-07	7325.7621715406285	1050700.7027627104	5.489053566903413e-10
46	5.60259247574692e-08	7325.7621715406285	1046513.7339998584	3.294362354656338e-10
47	3.743658339953846e-08	7325.7621715406285	1035074.6786005262	1.5895841756915863e-10
48	2.8142140840830297e-08	7325.7621715406285	1033484.8542018696	9.718715791418968e-11
49	2.2109170160796755e-08	7325.7621715406285	1026622.1951342428	5.185354408619359e-11
50	1.510456247658414e-08	7325.7621715406285	1021998.3547857252	2.2787155824889625e-11
51	1.25160345496695e-08	7325.7621715406285	1015169.0694811018	9.718130792939639e-12
52	1.0617025858387399e-08	7325.7621715406285	1007327.9607670036	3.888124252500522e-12
53	7.730982509680489e-09	7325.7621715406285	1003815.8713493455	2.340524901764236e-12
54	4.618745982782307e-09	7325.7621715406285	1001829.3387405577	1.2972445608027975e-12
55	3.642272644931266e-09	7325.7621715406285	997606.4933853736	6.695753028714992e-13
56	1.3980231272853229e-09	7325.7621715406285	989577.6516046086	4.2547456782677194e-13
57	1.3197561008819406e-09	7325.7621715406285	975445.2472043473	2.617315889435749e-13
58	8.230046804719552e-10	7325.7621715406285	975445.2472043473	1.7566868294720634e-13
59	7.829960252954322e-10	7325.7621715406285	972391.0414833613	9.659831465388942e-14
60	6.795212737581824e-10	7325.7621715406285	965007.1062969153	8.626602040569932e-14
61	5.230404853924765e-10	7325.7621715406285	961315.8862161429	5.149101502365553e-14
62	3.6461443293375655e-10	7325.7621715406285	960419.9015657987	3.541056763135901e-14
63	2.9641358014151213e-10	7325.7621715406285	952553.8464062347	2.9732915487641136e-14
64	2.294525322479921e-10	7325.7621715406285	940285.5207489855	2.01654517155767e-14
65	1.712316237811084e-10	7325.7621715406285	930286.3827658474	1.5493118606823078e-14
66	1.3459912940750517e-10	7325.7621715406285	927144.3805137865	1.0524502646285059e-14
67	9.11379557546488e-11	7325.7621715406285	927144.3805137865	1.0448817937538835e-14
68	9.11379557546488e-11	7325.7621715406285	926661.2033853168	8.507434041830599e-15
69	8.063709077986116e-11	7325.7621715406285	925570.7434259254	5.978351998833164e-15
70	6.542328209172581e-11	7325.7621715406285	906254.2715349109	5.978351998833164e-15
71	5.81000703669291e-11	7325.7621715406285	906061.6475181347	4.872159112314863e-15
72	5.459849742948237e-11	7325.7621715406285	906034.3125138032	4.6826046352256986e-15
73	4.852791299602272e-11	7325.7621715406285	899242.9029645801	4.0582538289834984e-15
74	4.6015953960011437e-11	7325.7621715406285	890954.1651779569	3.755655748850665e-15
75	4.214804396980356e-11	7325.7621715406285	883797.6693518509	3.2041945248853632e-15
76	3.907673261261361e-11	7325.7621715406285	872254.4081823332	2.910481483064344e-15
77	3.639630175594187e-11	7325.7621715406285	872081.3612930716	2.6700452561671293e-15
78	3.572881426757229e-11	7325.7621715406285	867901.8524321675	2.43700396146633e-15
79	3.432273495651474e-11	7325.7621715406285	867901.8524321675	2.2210746963326744e-15
80	2.85181169382213e-11	7325.7621715406285	865858.8974063885	2.013251670539685e-15
81	2.704360400765371e-11	7325.7621715406285	865858.8974063885	1.9252261288767645e-15
82	2.352535012995379e-11	7325.7621715406285	862234.0384783838	1.802167829984067e-15
83	2.298769299192692e-11	7325.7621715406285	857001.8280488945	1.6361534141826805e-15
84	2.1877063793275737e-11	7325.7621715406285	855416.5066144807	1.5496356927137879e-15
85	2.148203961903885e-11	7325.7621715406285	841408.6278649399	1.4992480551649972e-15
86	2.0982295467748046e-11	7325.7621715406285	841408.6278649399	1.4138179501481608e-15
87	2.073225683167484e-11	7325.7621715406285	840894.1243138029	1.3714138309328117e-15
88	2.0195721324069696e-11	7325.7621715406285	836976.0371161939	1.3102867741718057e-15
89	1.9983771350697788e-11	7325.7621715406285	831866.1387007699	1.3030833300735856e-15
90	1.9390781989216463e-11	7325.7621715406285	824348.7087324981	1.275165543995493e-15
91	1.9100282804517e-11	7325.7621715406285	822576.9514684597	1.240993881661501e-15
92	1.898432517868986e-11	7325.7621715406285	817660.9461416772	1.2401530161952855e-15
93	1.8930236626373556e-11	7325.7621715406285	812212.3688441329	1.2294038584605134e-15
94	1.8694637140999944e-11	7325.7621715406285	808857.1917790456	1.2173443482919727e-15
95	1.8676132573944593e-11	7325.7621715406285	806504.2154540921	1.2081853819693978e-15
96	1.8539283468658383e-11	7325.7621715406285	806412.9728274767	1.2053470750507731e-15
97	1.853456270790784e-11	7325.7621715406285	799373.4719453859	1.2043633759804436e-15
98	1.852607455336597e-11	7325.7621715406285	797004.2202607191	1.2032758146278068e-15
99	1.85201971050069e-11	7325.7621715406285	794126.1986585882	1.2027915814779876e-15
100	1.85201971050069e-11	7325.7621715406285	789703.635682388	1.2027915814779876e-15
0	1505570.8180604386	7726.501583069197	1536516.5641468142	1537846.7396508078
1	583776.1926055539	7726.501583069197	1483214.0268862061	583139.4713372781
2	404231.12747083453	7726.501583069197	1475461.7659644084	403967.7983374422
3	98694.41088973531	7625.840534838356	1460728.8635201813	211744.62807480164
4	67244.03935508183	7381.508061985029	1457585.789033029	71406.64513798259
5	24043.8423622226	7381.508061985029	1399528.1586042931	28545.18853880553
6	10688.691515904888	7381.508061985029	1399528.1586042931	12194.017270047918
7	1921.7466039904782	7381.508061985029	1399528.1586042931	6141.6364817475815
8	1104.6485658620113	7381.508061985029	1368008.8870295708	2325.039060323853
9	226.90821374567489	7381.508061985029	1355589.5319015486	897.5070113387205
10	226.90821374567489	7326.188913123437	1340186.3860684396	574.8911567599627
11	136.43539240339544	7326.188913123437	1307920.2259129577	347.72001286032673
12	67.27377491579148	7326.188913123437	1286173.4011106188	87.7089834183443
13	28.19999661900237	7326.188913123437	1274170.8952512823	53.30512131127569
14	13.546536037299358	7326.188913123437	1252383.1163738954	30.160904587000086
15	6.626875582438346	7326.188913123437	1252383.1163738954	5.94626948103771
16	1.5478093683832024	7326.188913123437	1243121.9304675306	3.835958983330759
17	1.5478093683832024	7326.188913123437	1221345.3561853785	1.9014814474912978
18	0.808407008759864	7326.188913123437	1221345.3561853785	0.6584059169353729
19	0.6786760308767726	7326.188913123437	1214105.0140890563	0.4288507414576396
20	0.2941255480519117	7326.188913123437	1210068.1551086942	0.18531257510995947
21	0.16489048117908384	7326.188913123437	1197197.6453203424	0.07082575488871246
22	0.056605758892650834	7326.188913123437	1196681.5534339475	0.025414013370114757
23	0.03179445627151635	7326.188913123437	1184878.9334533087	0.008872394711806685
24	0.00919512752771123	7326.188913123437	1176977.1592815877	0.006649223453392129
25	0.004003788008779621	7326.188913123437	1173991.2329639385	0.0016783995355757896
26	0.0016191280372770656	7326.188913123437	1168906.6239521885	0.0006560591565143187
27	0.0005588016209160684	7326.188913123437	1153212.4077440402	0.0002492614401667131
28	0.0003163396684088402	7326.188913123437	1151422.5040425486	0.00013005900164895611
29	0.0001422589020914125	7326.188913123437	1139659.2913457626	3.034768201423936e-05
30	0.0001229310322053379	7326.188913123437	1131523.9351856627	2.0634527295750736e-05
31	3.736900352294289e-05	7326.188913123437	1128591.9170754831	1.2390995375649654e-05
32	1.392742259578505e-05	7326.188913123437	1124440.2643232502	3.9295297391247e-06
33	7.460924958201823e-06	7326.188913123437	1116743.2918345667	2.9836063979363707e-06
34	5.398581150839433e-06	7326.188913123437	1107434.3197727646	1.4356980772948426e-06
35	2.4185193260866843e-06	7326.188913123437	1106486.5517930114	8.577069805882227e-07
36	9.634359986673594e-07	7326.188913123437	1102511.2704108239	1.4871825328857689e-07
37	4.003098128337594e-07	7326.188913123437	1090255.4377685261	9.805313677561179e-08
38	3.832411017182258e-07	7326.188913123437	1088661.5515681119	5.883365134735941e-08
39	2.0301867657565454e-07	7326.188913123437	1074846.8553489372	2.9184776024851326e-08
40	1.2241449101497473e-07	7326.188913123437	1074846.8553489372	1.4185079906239501e-08
41	6.019209817932848e-08	7326.188913123437	1072225.8519150119	8.143365944717127e-09
42	3.176108858328877e-08	7326.188913123437	1068760.658030685	5.869109240509994e-09
43	2.1852597392205958e-08	7326.188913123437	1064042.4527071076	1.9102089540013798e-09
44	1.277057048869421e-08	7326.188913123437	1050624.7397656185	1.3398217512913488e-09
45	5.4460205631208815e-09	7326.188913123437	1050624.7397656185	7.276200342513995e-10
46	3.852079621000355e-09	7326.188913123437	1041090.5169184307	4.780324581719199e-10
47	3.577187421650798e-09	7326.188913123437	1037745.6380484926	2.800732701906692e-10
48	2.265423262786199e-09	7326.188913123437	1037745.6380484926	1.3976148798592642e-10
49	1.6202229118129811e-09	7326.188913123437	1028966.3949867965	8.204559362903345e-11
50	1.4054395117650654e-09	7326.188913123437	1027132.2972309751	6.700073228800097e-11
51	9.902280659790913e-10	7326.188913123437	1018440.1835943022	2.467833076448657e-11
52	6.686275939017634e-10	7326.188913123437	1007164.4862502718	2.404124260457352e-11
53	4.944092451250736e-10	7326.188913123437	1005253.8220559603	1.6840059988837753e-11
54	3.4689561804951917e-10	7326.188913123437	1001160.1633994061	9.050678279107556e-12
55	2.424609486038768e-10	7326.188913123437	996071.4127397218	7.430160879857006e-12
56	2.0306852609118743e-10	7326.188913123437	978718.9027472569	5.052479710126497e-12
57	1.7069940797652225e-10	7326.188913123437	978718.9027472569	3.375832901644066e-12
58	1.249872730354903e-10	7326.188913123437	978003.9197056675	2.132615071583244e-12
59	1.117589756177368e-10	7326.188913123437	978003.9197056675	1.6719039129173064e-12
60	9.553932147768437e-11	7326.188913123437	971022.9510193847	1.2134700932059e-12
61	7.51258482802352e-11	7326.188913123437	961864.3560932204	9.365759222808383e-13
62	5.455266306256851e-11	7326.188913123437	948922.1896355734	6.836780617098198e-13
63	5.075819252502216e-11	7326.188913123437	948922.1896355734	5.359603171413131e-13
64	4.405831541008133e-11	7326.188913123437	947786.5223779387	4.322880766576541e-13
65	3.7838405197448735e-11	7326.188913123437	945032.2781115188	3.351376673980226e-13
66	3.186287584565174e-11	7326.188913123437	936380.6222501644	2.7193580989764446e-13
67	2.4460809469155728e-11	7326.188913123437	935889.7388943345	2.2340821584353803e-13
68	2.0196835585260476e-11	7326.188913123437	933860.9471429129	1.8029286664411733e-13
69	1.683785141862541e-11	7326.188913123437	928379.6027200681	1.521981634970441e-13
70	1.359173671467284e-11	7326.188913123437	920995.3383077912	1.2346135003286832e-13
71	1.1921000790508096e-11	7326.188913123437	910072.480864983	1.0166964090774747e-13
72	1.0835825017660809e-11	7326.188913123437	907215.9304288975	9.146111115109082e-14
73	1.0089809619111708e-11	7326.188913123437	897641.8812240636	7.877267891694605e-14
74	8.870890944159652e-12	7326.188913123437	889690.3426876217	7.491644332577273e-14
75	7.485475707935903e-12	7326.188913123437	889388.8435051541	6.829740955095813e-14
76	7.093754914776885e-12	7326.188913123437	880028.5683229816	6.242366676844908e-14
77	6.459424981933995e-12	7326.188913123437	878711.9763116138	5.578564229666929e-14
78	6.292022507350088e-12	7326.188913123437	877850.2421827108	5.179904605712288e-14
79	5.968008151296648e-12	7326.188913123437	870229.4277316101	4.83452566362096e-14
80	5.5231766624781334e-12	7326.188913123437	867114.3417319943	4.625771216312387e-14
81	5.10051268613874e-12	7326.188913123437	854753.6682830628	4.257329631443755e-14
82	5.020096320322879e-12	7326.188913123437	853876.8281461593	3.940903781997043e-14
83	4.749789070094863e-12	7326.188913123437	850922.9697849922	3.7061225153758024e-14
84	4.376946434989267e-12	7326.188913123437	838945.9548801912	3.575763505714705e-14
85	4.0937505712432905e-12	7326.188913123437	838945.9548801912	3.370918726954042e-14
86	4.0122628952793975e-12	7326.188913123437	837054.6866696342	3.310573327708836e-14
87	3.818837600800828e-12	7326.188913123437	834371.4719269392	3.179616455110729e-14
88	3.792232566918962e-12	7326.188913123437	825046.6219037664	3.0533683744833925e-14
89	3.688005128348664e-12	7326.188913123437	825046.6219037664	2.9387358721286364e-14
90	3.559614709592033e-12	7326.188913123437	825046.6219037664	2.8712377075293914e-14
91	3.5389388012629166e-12	7326.188913123437	816950.8508956343	2.833226340772407e-14
92	3.5111016329397686e-12	7326.188913123437	816950.8508956343	2.7895993011671454e-14
93	3.486073453218275e-12	7326.188913123437	816950.8508956343	2.772497459560736e-14
94	3.4613079925530286e-12	7326.188913123437	812425.8859779947	2.7541988387694057e-14
95	3.4450761374729057e-12	7326.188913123437	812425.8859779947	2.7406336659731358e-14
96	3.438238814252193e-12	7326.188913123437	807238.5280847064	2.7283979280817413e-14
97	3.4272852592803583e-12	7326.188913123437	806141.4562405199	2.7214177962214775e-14
98	3.4271425067599753e-12	7326.188913123437	802823.6394057398	2.719793542654286e-14
99	3.426146159490323e-12	7326.188913123437	792180.9662089181	2.7185731464726637e-14
100	3.426146159490323e-12	7326.188913123437	788434.2016931954	2.7185731464726637e-14
0	1488578.4792866022	7909.322712351193	1586424.834433361	1508247.1301995018
1	513539.0450791495	7909.322712351193	1524838.570191313	511291.17789931194
2	267486.39993633144	7909.322712351193	1473513.4384706547	291957.2915036754
3	195384.46083448688	7530.120194261453	1431803.9484007217	68985.61981993272
4	67172.18710389019	7420.89476410609	1418379.8296616285	57676.1178041736
5	49452.582744438274	7420.89476410609	1381133.1914949885	26704.05255938593
6	20622.492604805066	7420.89476410609	1381133.1914949885	14049.607443968054
7	6267.097737614943	7420.89476410609	1367082.5276278225	6106.34354872914
8	3533.019822397565	7420.89476410609	1356090.4785272193	2684.1197155798923
9	1730.0818217279693	7420.89476410609	1335026.5449062344	1193.1966362971164
10	496.2360162336135	7420.89476410609	1334827.5619597016	702.3435267606703
11	496.2360162336135	7420.89476410609	1314872.9187540808	407.76098300417834
12	319.124615017066	7420.89476410609	1300543.8261118596	150.3383450345698
13	185.62918533348264	7420.89476410609	1279621.9522326677	38.08645431734605
14	71.73082549130432	7420.89476410609	1242768.2144025755	21.997960084121864
15	30.143031504801378	7420.89476410609	1235523.9999331126	7.418095748749779
16	28.70242756232277	7420.89476410609	1216512.927901897	3.7479610446941605
17	12.641248495378415	7420.89476410609	1212072.950070133	1.385490290734675
18	7.238315471948941	7420.89476410609	1201970.8929758966	0.7303750011436296
19	2.182339609748209	7420.89476410609	1194532.5915446696	0.3306639413658573
20	2.0823119274519457	7420.89476410609	1177028.3905363404	0.08175914609138338
21	0.8886837326868371	7420.89476410609	1177028.3905363404	0.02408359055017525
22	0.3474457677541063	7420.89476410609	1174481.8069511186	0.009876117510942596
23	0.2919155110207506	7420.89476410609	1161475.2808041666	0.005235503725074
24	0.16153835977077363	7420.89476410609	1157248.1116083816	0.003542794822822033
25	0.04352567519935986	7420.89476410609	1144362.3278975356	0.001810784071398818
26	0.004223246226950686	7420.89476410609	1137695.551683062	0.0012054887186534636
27	0.0017737669986682577	7420.89476410609	1127573.9860180696	0.0002974269194155139
28	0.00041151465784214835	7420.89476410609	1123588.1856247177	0.00016967213675397706
29	0.0002120781086859677	7420.89476410609	1114658.1625994588	3.232024696729205e-05
30	0.00013339192476786546	7420.89476410609	1110945.3836917258	2.9822732436907274e-05
31	7.448623177194959e-05	7420.89476410609	1105924.358778072	1.3921694558611106e-05
32	5.564084070157615e-05	7420.89476410609	1093870.8392938215	6.3040572628562416e-06
33	2.4122011416220857e-05	7420.89476410609	1082742.1189839519	2.697219680088778e-06
34	1.5516038555604695e-05	7420.89476410609	1076400.4701326084	6.93632894603517e-07
35	7.6192319589879775e-06	7420.89476410609	1056175.9329428184	3.666001485061485e-07
36	3.2234108717386962e-06	7420.89476410609	1044846.2120137546	6.348363558667225e-08
37	1.8941921420117906e-06	7420.89476410609	1038101.3994885127	4.042142587234126e-08
38	8.965214628948815e-07	7420.89476410609	1027405.5713834983	1.7872968926477772e-08
39	4.024472599750554e-07	7420.89476410609	1027405.5713834983	1.1977894514008197e-08
40	4.024472599750554e-07	7420.89476410609	1026885.0359108993	7.9179818747157e-09
41	2.153979307257357e-07	7420.89476410609	1019756.1388523885	4.725168203064182e-09
42	1.3152928755576478e-07	7420.89476410609	1019162.3915693674	2.5265369146251137e-09
43	8.588973991208528e-08	7420.89476410609	1014374.2128501299	1.4652547014815917e-09
44	4.438855393671433e-08	7420.89476410609	1007589.6193527154	5.622865915716982e-10
45	3.263349154914789e-08	7420.89476410609	1002709.6017520345	3.169300198680301e-10
46	1.3715346571137308e-08	7420.89476410609	996725.4041002005	1.0750617963006894e-10
47	6.840323560105912e-09	7420.89476410609	982344.3335335478	6.997137021186609e-11
48	5.409450825994371e-09	7420.89476410609	975127.1978641298	4.146846296866836e-11
49	1.8601845565152607e-09	7420.89476410609	975127.1978641298	2.375775699220228e-11
50	1.8437471065665787e-09	7420.89476410609	969746.1290041851	1.293253066573104e-11
51	1.1853541135480094e-09	7420.89476410609	961223.5309768168	9.841951551462829e-12
52	6.866329430649712e-10	7420.89476410609	956128.9633923431	6.080754376040845e-12
53	3.6237297373650837e-10	7420.89476410609	952327.7417842967	4.688609066669657e-12
54	3.0466198804390033e-10	7420.89476410609	946092.9423093507	3.096795442842849e-12
55	2.0691369291570333e-10	7420.89476410609	945111.8111581245	1.371315233094171e-12
56	1.5416163388544615e-10	7420.89476410609	941468.3749664344	4.752095248970869e-13
57	1.0942712570509765e-10	7420.89476410609	929785.0728335578	4.1834031475948493e-13
58	8.161590973591945e-11	7420.89476410609	927279.9698632264	2.403430534420339e-13
59	5.879933856081747e-11	7420.89476410609	920916.7249797783	1.5806074396935014e-13
60	4.438719055674531e-11	7420.89476410609	914184.5756003641	1.365168161223613e-13
61	3.666227764319528e-11	7420.89476410609	913443.8343505147	8.412404337449831e-14
62	2.3941865194311842e-11	7420.89476410609	903986.5157911689	6.012893237932404e-14
63	1.6565329558846675e-11	7420.89476410609	903986.5157911689	4.739106489066298e-14
64	1.548923866120422e-11	7420.89476410609	901717.9966071972	3.516673153477295e-14
65	1.1233020803619696e-11	7420.89476410609	899422.7460153359	3.117471793308848e-14
66	8.688901672225675e-12	7420.89476410609	892141.6946804785	2.7456019972743017e-14
67	8.688901672225675e-12	7420.89476410609	892141.6946804785	1.9226971835553727e-14
68	7.681383870672422e-12	7420.89476410609	892123.9188317726	1.4705083477751194e-14
69	6.909898796518977e-12	7420.89476410609	879251.1561405568	1.2169678893954903e-14
70	6.1444249402165304e-12	7420.89476410609	878665.9708146879	9.744505230419926e-15
71	4.907420893062112e-12	7420.89476410609	876559.7838497381	7.963044220176285e-15
72	3.733233422813654e-12	7420.89476410609	868588.6461511517	6.09403726711313e-15
73	3.6818616492600384e-12	7420.89476410609	867664.2497191603	5.7519076584659626e-15
74	3.03945302586987e-12	7420.89476410609	864929.8519395126	5.242382897822028e-15
75	2.8057019753687925e-12	7420.89476410609	858838.2940864153	5.046878143849652e-15
76	2.53695140721493e-12	7420.89476410609	854537.7082868991	4.383791790708283e-15
77	2.5088673976356546e-12	7420.89476410609	848755.2049507841	3.629469355867701e-15
78	2.3036435836851284e-12	7420.89476410609	841919.99958315	2.9682368465152587e-15
79	1.885247826613182e-12	7420.89476410609	836848.2605465923	2.5770154610752275e-15
80	1.885247826613182e-12	7420.89476410609	829603.2976720163	2.312143741273619e-15
81	1.839659152609033e-12	7420.89476410609	827122.5934037897	2.138413588558692e-15
82	1.7752322939904476e-12	7420.89476410609	825553.2550838031	2.0550300734286638e-15
83	1.6773644357145215e-12	7420.89476410609	820838.5336310781	1.9583954322855127e-15
84	1.648744457092275e-12	7420.89476410609	810315.1922282941	1.8891277778121467e-15
85	1.6226007681887448e-12	7420.89476410609	810315.1922282941	1.7832221882528934e-15
86	1.5697061626914628e-12	7420.89476410609	804915.3228469035	1.7570962144431742e-15
87	1.5342875425914147e-12	7420.89476410609	799002.4260976667	1.7056609299061082e-15
88	1.5218517738322014e-12	7420.89476410609	797421.7980831806	1.6376870313781354e-15
89	1.4985911720467417e-12	7420.89476410609	794090.3774996687	1.6067413667385312e-15
90	1.4853970467681165e-12	7420.89476410609	791226.5207899823	1.5661415176729707e-15
91	1.46268637192368e-12	7420.89476410609	790298.9764695186	1.530737827794995e-15
92	1.455783073078872e-12	7420.89476410609	787624.2244188365	1.5120385429393694e-15
93	1.4439219714826987e-12	7420.89476410609	787624.2244188365	1.4935680775854665e-15
94	1.4316432963103133e-12	7420.89476410609	782537.5896436672	1.483810729085622e-15
95	1.43095785264e-12	7420.89476410609	782323.3131167206	1.4757453613247028e-15
96	1.4242603559254803e-12	7420.89476410609	782323.3131167206	1.4686266512129511e-15
97	1.4227645701048288e-12	7420.89476410609	776127.836774918	1.4672424499439705e-15
98	1.4222869954743124e-12	7420.89476410609	771412.4938042917	1.4663144242611499e-15
99	1.4221446882473116e-12	7420.89476410609	763544.6802712611	1.4662315706610584e-15
100	1.4221446882473116e-12	7420.89476410609	762656.781645088	1.4662315706610584e-15
0	1544452.9592392114	7894.647127591284	1488674.048379011	1464421.0875504492
1	499903.7245983478	7894.647127591284	1467958.8628288442	574937.3836556105
2	228705.1980106223	7894.647127591284	1448405.2747516246	450065.7004567804
3	171582.92590810606	7658.477789342796	1416710.5937906075	162496.6181860147
4	103732.18776480983	7318.622103736139	1416710.5937906075	61158.91112877874
5	67225.53948290282	7318.622103736139	1389698.9458386747	29797.16677365406
6	27188.56716854853	7318.622103736139	1335957.1792565656	11375.004503432881
7	9780.637710974177	7318.622103736139	1335370.2875075536	7049.623344051245
8	6704.466238532285	7318.622103736139	1329421.408928491	3086.850789376801
9	2666.47686419029	7318.622103736139	1290262.6687227646	1568.599314616513
10	1244.4084121848068	7318.622103736139	1285231.0670466903	400.33147261003364
11	621.9389809889408	7318.622103736139	1283422.1354134255	91.3703161072084
12	275.6117476991142	7318.622103736139	1276548.7978659985	53.03342770967343
13	85.43715692302436	7318.622103736139	1249717.9722910654	33.692280212278376
14	48.064801179457504	7318.622103736139	1247449.2889628904	12.005077004714257
15	24.76519043532405	7318.622103736139	1235932.3340820444	7.563789601164224
16	8.854587011288597	7318.622103736139	1220771.3078892576	1.7372296653403343
17	6.304474444118279	7117.454464095776	1220771.3078892576	0.6692604859884489
18	2.0632118972260947	7117.454464095776	1203175.340604968	0.2413097279875136
19	1.5314645997214629	7117.454464095776	1192371.4357553585	0.13480430710220193
20	0.6695372835093005	7117.454464095776	1192371.4357553585	0.05126471560220462
21	0.12603251402399035	7117.454464095776	1188072.8157415146	0.02367382078459896
22	0.07432608490923533	7117.454464095776	1175344.1712411125	0.008057583958534648
23	0.030116505446362227	7117.454464095776	1175250.031859246	0.0037809809016255418
24	0.017108951720804746	7117.454464095776	1165739.0964169404	0.0013528457495706587
25	0.004912215227934225	7117.454464095776	1158963.3722501174	0.0005261069817572722
26	0.0031827478372796823	7117.454464095776	1151712.9514042065	0.00016201816961259932
27	0.0010732220148550716	7117.454464095776	1146648.7191790445	5.2614961752062384e-05
28	0.0006173056459141913	7117.454464095776	1137871.1938589972	3.0933275646656186e-05
29	0.00023642109790735345	7117.454464095776	1137059.1026788242	1.3764213305828281e-05
30	8.541795871017425e-05	7117.454464095776	1129519.601320177	7.239453569225125e-06
31	2.155568990035709e-05	7117.454464095776	1114932.0837711263	3.5337822370097263e-06
32	1.924154045759773e-05	7117.454464095776	1108900.3583092906	9.654375971970165e-07
33	7.924506059655195e-06	7117.454464095776	1102811.7949689329	8.437136990356943e-07
34	6.3065019384298655e-06	7117.454464095776	1095978.360807802	4.358282246950346e-07
35	3.1982365304194358e-06	7117.454464095776	1090633.2408569972	2.410137713190566e-07
36	1.1018431957024566e-06	7117.454464095776	1084573.4561033314	1.6342439947678673e-07
37	6.191865804767304e-07	7117.454464095776	1074934.6714980993	7.762014024447399e-08
38	3.5023169761785727e-07	7117.454464095776	1074934.6714980993	2.40716111317288e-08
39	1.6247664759108497e-07	7117.454464095776	1065457.5224831693	1.5048077307477607e-08
40	7.469321734501495e-08	7117.454464095776	1065457.5224831693	4.339043318416699e-09
41	2.7162039076187356e-08	7117.454464095776	1061747.923209034	2.3355886014553587e-09
42	1.2092337699968284e-08	7117.454464095776	1056914.263366735	1.0201129210592098e-09
43	9.497532516060841e-09	7117.454464095776	1052827.284078044	4.938848373906459e-10
44	3.3977774035891113e-09	7117.454464095776	1045222.998617649	2.6826709368080417e-10
45	2.142934709901699e-09	7117.454464095776	1028230.0641688581	1.1695155244138413e-10
46	2.0399026565890225e-09	7117.454464095776	1028230.0641688581	8.153074288056628e-11
47	1.3422817473623307e-09	7117.454464095776	1028230.0641688581	5.174150189889443e-11
48	9.699230304466547e-10	7117.454464095776	1021581.5976347568	3.679846249231622e-11
49	6.987952658343074e-10	7117.454464095776	1013839.2019540444	2.386278105661458e-11
50	4.392356642708669e-10	7117.454464095776	1013839.2019540444	1.4489118039196777e-11
51	2.6548595359510234e-10	7117.454464095776	1010919.1097379886	7.219823810967648e-12
52	2.1219326694793562e-10	7117.454464095776	1005020.1939264996	6.08109033241429e-12
53	1.5084293147611243e-10	7117.454464095776	1001791.8982192564	4.226896510052202e-12
54	8.468192449529529e-11	7117.454464095776	991620.9196712552	2.4387710383012087e-12
55	8.468192449529529e-11	7117.454464095776	991620.9196712552	1.605440226829073e-12
56	4.927973078433176e-11	7117.454464095776	986825.1204503523	1.0286577031041357e-12
57	3.28268390122784e-11	7117.454464095776	978066.7224565049	6.693230578168109e-13
58	3.017402443942091e-11	7117.454464095776	977636.3508808828	4.847710120783911e-13
59	2.4357138169054194e-11	7117.454464095776	976753.5089543837	3.5227465674124747e-13
60	1.9479564700380688e-11	7117.454464095776	974528.7869463882	2.1845709160188705e-13
61	1.2902992400305657e-11	7117.454464095776	964624.3199356704	1.6509098166161837e-13
62	1.2213970987290915e-11	7117.454464095776	964624.3199356704	1.0004750205483211e-13
63	8.84721993584423e-12	7117.454464095776	964624.3199356704	8.985147426304677e-14
64	6.61624870823663e-12	7117.454464095776	961093.1260571082	6.09618001878314e-14
65	6.178459567804317e-12	7117.454464095776	944604.7841433015	4.4095853346693265e-14
66	4.946388221866651e-12	7117.454464095776	944540.79425466	3.193932555943717e-14
67	4.026095666744099e-12	7117.454464095776	938461.5283263328	1.986855016646031e-14
68	2.8980378451610318e-12	7117.454464095776	937491.851387522	1.2959054866040386e-14
69	2.6280814474676204e-12	7117.454464095776	923186.6995317775	9.590591873923105e-15
70	1.9120385101346843e-12	7117.454464095776	922177.6876161505	7.4209347408367e-15
71	1.9120385101346843e-12	7117.454464095776	911445.2317773567	6.248119686090455e-15
72	1.7862005559548013e-12	7117.454464095776	911445.2317773567	4.940482110263834e-15
73	1.5781556003629587e-12	7117.454464095776	910461.4697327112	3.9683932198477214e-15
74	1.5280211979271606e-12	7117.454464095776	910013.0500975144	3.5446662532997846e-15
75	1.3611865532171104e-12	7117.454464095776	905462.0855922194	3.0188474850696144e-15
76	1.1885804289140797e-12	7117.454464095776	898513.3159414941	2.8610308571670152e-15
77	1.1619339250511813e-12	7117.454464095776	897531.153786375	2.6078383188541745e-15
78	1.1377468165748382e-12	7117.454464095776	884830.9061545688	2.2485214758175993e-15
79	1.0680292647621094e-12	7117.454464095776	881231.9273653349	2.090322518056082e-15
80	1.0227415750132475e-12	7117.454464095776	876466.2268646506	1.9787761721929064e-15
81	9.735153242584825e-13	7117.454464095776	870626.3152670858	1.7594771798874172e-15
82	9.169151918686582e-13	7117.454464095776	861417.6219794612	1.7273480995923036e-15
83	9.114072226158763e-13	7117.454464095776	858986.959155442	1.6478687145906304e-15
84	8.662730062554922e-13	7117.454464095776	852838.8345955363	1.5293447865667831e-15
85	8.266766288536214e-13	7117.454464095776	851082.3601267692	1.493539291411024e-15
86	8.1395128160001e-13	7117.454464095776	849347.2897128415	1.460281698983216e-15
87	7.811252953475198e-13	7117.454464095776	834678.2672767676	1.3287785650211432e-15
88	7.362981316088251e-13	7117.454464095776	833107.5956454705	1.3190129520153317e-15
89	7.033422559619597e-13	7117.454464095776	832962.2808942733	1.284609250317193e-15
90	7.033422559619597e-13	7117.454464095776	829028.0002302728	1.2502863558486592e-15
91	6.893203001330158e-13	7117.454464095776	826327.0247967106	1.2379723599689586e-15
92	6.893203001330158e-13	7117.454464095776	821090.5660293162	1.223751427406372e-15
93	6.865508039451153e-13	7117.454464095776	820307.9156206265	1.2121922763618712e-15
94	6.803731252259225e-13	7117.454464095776	813145.6249239536	1.2060406281965258e-15
95	6.783539776321878e-13	7117.454464095776	813145.6249239536	1.2010057076577646e-15
96	6.74417128388653e-13	7117.454464095776	811806.78018895	1.195848755863755e-15
97	6.74417128388653e-13	7117.454464095776	802062.9209224388	1.1940259121630702e-15
98	6.735311945268542e-13	7117.454464095776	801040.9319539506	1.1931147869359484e-15
99	6.735311945268542e-13	7117.454464095776	794635.5144563251	1.1931147869359484e-15
100	6.735311945268542e-13	7117.454464095776	783710.3837751779	1.1931147869359484e-15
0	1478604.152514984	7796.358594957661	1526155.2140736952	1495029.9266066959
1	525201.7268119161	7796.358594957661	1477565.3156570652	480347.53031422355
2	277323.85601770726	7796.358594957661	1454997.6716825787	394488.3665873555
3	229645.31589801682	7570.268584095716	1396896.6897344803	134835.96446939546
4	160051.6419576438	7284.2700583758915	1394066.642827921	60737.50514731811
5	63715.25950722978	7284.2700583758915	1394066.642827921	18382.16575891755
6	22676.92629621955	7284.2700583758915	1354384.9500803524	9383.34594975318
7	13223.294458587909	7284.2700583758915	1336275.029652438	2567.82584212006
8	7678.130658547998	7284.2700583758915	1325236.8966220464	593.1218166610197
9	1552.608235446748	7284.2700583758915	1298112.1021444784	504.76991519124033
10	419.3522999827899	7284.2700583758915	1279828.3657578453	218.9815314592755
11	125.82632036376566	7284.2700583758915	1273243.1067876313	74.21617115554571
12	73.30886975418443	7284.2700583758915	1241847.0368891507	30.640728480157904
13	22.326221290278184	7284.2700583758915	1241683.2969334084	8.930839794400175
14	17.266097628641063	7284.2700583758915	1236603.9803916572	5.737458235626524
15	5.447538321204149	7284.2700583758915	1228704.2533443253	1.7865558449405028
16	2.10438819116833	7284.2700583758915	1209370.6733749057	0.8304246323764122
17	1.787029641440599	7284.2700583758915	1198395.1873864997	0.34514199241292737
18	1.395549014111089	7284.2700583758915	1198133.848065214	0.1616744935971319
19	0.08663774320444896	7284.2700583758915	1186518.8187769717	0.02938241034016756
20	0.08663774320444896	7284.2700583758915	1183606.3132099705	0.029076876310807295
21	0.06000924346344902	7284.2700583758915	1177031.8621351346	0.010879283681895963
22	0.012783954316712962	7284.2700583758915	1166824.356933838	0.002605901106353875
23	0.012783954316712962	7284.2700583758915	1166824.356933838	0.0006623120049046801
24	0.006492082172773148	7284.2700583758915	1155598.722626756	0.00038656504298267976
25	0.004603035147921246	7284.2700583758915	1151764.8933835619	0.00019937024077587497
26	0.00196081653442581	7284.2700583758915	1145510.5950250698	5.395674031632323e-05
27	0.0006417014195347214	7284.2700583758915	1131996.8703093848	2.1298175557815672e-05
28	0.0005458995749850815	7284.2700583758915	1130692.7555701747	9.493439666470212e-06
29	0.00026492792142049815	7284.2700583758915	1122271.9860169278	4.978638152948675e-06
30	0.00018116086663734444	7284.2700583758915	1112743.9662492005	2.2813227302361542e-06
31	8.179542644126385e-05	7284.2700583758915	1107152.674066854	1.288934831719531e-06
32	4.170667892572449e-05	7284.2700583758915	1103831.7261113902	2.361506034249417e-07
33	4.170667892572449e-05	7284.2700583758915	1090698.918808134	1.6988967908409544e-07
34	1.928923758340605e-05	7284.2700583758915	1084444.3596617645	8.426345413295902e-08
35	1.2143136012245388e-05	7284.2700583758915	1073442.7438618366	2.698893653678924e-08
36	8.545600043592522e-06	7284.2700583758915	1067232.0731245936	1.0684602852640054e-08
37	4.112228610396441e-06	7284.2700583758915	1062315.1225366956	9.540923214400405e-09
38	2.6631621739601483e-06	7284.2700583758915	1059956.974788121	2.9478045913110177e-09
39	1.3483613138679354e-06	7284.2700583758915	1054088.2044211347	1.4381442138198341e-09
40	7.748557491370017e-07	7284.2700583758915	1042427.0921513152	1.21634125558987e-09
41	3.6673329834682627e-07	7284.2700583758915	1040532.2396200201	6.686332851684485e-10
42	3.379717659556792e-07	7284.2700583758915	1027193.3097115656	2.1910640266311958e-10
43	1.764958966978678e-07	7284.2700583758915	1024644.2864804936	8.015491759207483e-11
44	7.882096230337187e-08	7284.2700583758915	1009261.1636334015	3.0158307250392936e-11
45	7.040606853574313e-08	7284.2700583758915	1002158.2215273276	1.5183490202324382e-11
46	2.929360505517813e-08	7284.2700583758915	997199.34240604	6.651174464708285e-12
47	2.3496867164002697e-08	7284.2700583758915	993748.7328361331	2.8355301044503724e-12
48	1.2137579762348265e-08	7284.2700583758915	990378.6790196323	1.657486854037689e-12
49	8.810922686142917e-09	7284.2700583758915	983947.5388365919	8.9368476883667e-13
50	5.1155965594129354e-09	7284.2700583758915	980746.0372341019	4.745505050727555e-13
51	3.5072528595625838e-09	7284.2700583758915	971255.2692371	3.7551846090440916e-13
52	1.968781536649309e-09	7284.2700583758915	962004.5340007324	2.3095116897238926e-13
53	1.4202713590717486e-09	7284.2700583758915	951869.8883737475	1.3707520553505858e-13
54	1.1353199227793455e-09	7284.2700583758915	951869.8883737475	1.1589992460442611e-13
55	6.815576779330915e-10	7284.2700583758915	944786.9069126581	7.918201654326865e-14
56	5.314721009270009e-10	7284.2700583758915	928930.3259650563	6.056577583546241e-14
57	4.1821857176470057e-10	7284.2700583758915	928320.9466361392	4.6940629269604587e-14
58	2.739411424518442e-10	7284.2700583758915	922633.8474231488	2.978026373136757e-14
59	2.2651392901427483e-10	7284.2700583758915	918972.5424223463	1.9896468460634702e-14
60	2.0993033948654796e-10	7284.2700583758915	913912.4387065943	1.6088961015536674e-14
61	1.5336048016835436e-10	7284.2700583758915	909103.1346581976	9.339932685666512e-15
62	1.465548325727414e-10	7284.2700583758915	904066.092051437	7.884546027521232e-15
63	1.1346865695270682e-10	7284.2700583758915	904066.092051437	5.5036406861134e-15
64	9.864987120450956e-11	7284.2700583758915	901869.6152128777	3.3807935641151907e-15
65	8.049921976848297e-11	7284.2700583758915	898176.1881903827	2.967779035687975e-15
66	6.811088014703348e-11	7284.2700583758915	889692.094693654	2.2133299380325943e-15
67	5.995466582551162e-11	7284.2700583758915	888515.7554863389	1.848055926354024e-15
68	5.995466582551162e-11	7284.2700583758915	882855.0006249226	1.4137802941271826e-15
69	5.206984144394245e-11	7284.2700583758915	876735.4547142697	1.1602726844275624e-15
70	4.3650869578109476e-11	7284.2700583758915	874024.1329896363	9.916691042323833e-16
71	4.188615365190793e-11	7284.2700583758915	860923.4599310651	8.398632014401835e-16
72	3.9191126167181674e-11	7284.2700583758915	850903.4115426147	7.155147622079674e-16
73	3.536966460706064e-11	7284.2700583758915	849605.1110329498	6.804164325037871e-16
74	3.169580856662592e-11	7284.2700583758915	848629.776966843	5.828659721879463e-16
75	3.0180876357589566e-11	7284.2700583758915	841777.1713385611	5.358084283080486e-16
76	2.762219202251547e-11	7284.2700583758915	827153.1431131129	4.617999311448009e-16
77	2.494161703889609e-11	7284.2700583758915	819688.6957237499	4.358495602260771e-16
78	2.388067410965662e-11	7284.2700583758915	819688.6957237499	3.9709603387858764e-16
79	2.1732625802710712e-11	7284.2700583758915	819688.6957237499	3.71580070939757e-16
80	2.117234996216811e-11	7284.2700583758915	807735.6604760126	3.315162795903617e-16
81	2.0451886660814236e-11	7284.2700583758915	801442.5523890819	3.1593835412958065e-16
82	1.918671055179606e-11	7284.2700583758915	794995.0527609879	2.9143482056332597e-16
83	1.8196385406240238e-11	7284.2700583758915	793409.3919825447	2.7649357474491545e-16
84	1.674833260612131e-11	7284.2700583758915	792553.4168728015	2.681233839098055e-16
85	1.674833260612131e-11	7284.2700583758915	787730.2708537214	2.52331455836712e-16
86	1.6257556319365796e-11	7284.2700583758915	785924.3074322841	2.472445154983189e-16
87	1.5870084202127585e-11	7284.2700583758915	783004.7625967481	2.3507439279529153e-16
88	1.560392511364471e-11	7284.2700583758915	775283.3077177376	2.300792737695686e-16
89	1.5479081433051382e-11	7284.2700583758915	771651.4011961928	2.2512391950812233e-16
90	1.52820655203017e-11	7284.2700583758915	769804.8055007292	2.2210213959074193e-16
91	1.495463908031618e-11	7284.2700583758915	769804.8055007292	2.1916575817603456e-16
92	1.4919704083651766e-11	7284.2700583758915	765827.0036227476	2.1636869873295643e-16
93	1.4786371827255418e-11	7284.2700583758915	763825.9645546034	2.1439503646968176e-16
94	1.4548664059010375e-11	7284.2700583758915	763148.623479876	2.1185087667738992e-16
95	1.4548664059010375e-11	7284.2700583758915	762207.1230505015	2.113639485760588e-16
96	1.4495193137598264e-11	7284.2700583758915	756103.7492648384	2.105789592920242e-16
97	1.448763790647546e-11	7284.2700583758915	751934.9164786758	2.1023915717646075e-16
98	1.4466566503473805e-11	7284.2700583758915	744818.9411263734	2.1011343385813313e-16
99	1.4463269763146722e-11	7284.2700583758915	743287.3920343507	2.1006717893791776e-16
100	1.4463269763146722e-11	7284.2700583758915	738137.7786142355	2.1006717893791776e-16
