# Supplementary material for: An improved genetic algorithm and its application in neural network adversarial attack
Source: PLoS One. 2022 May 5;17(5):e0267970. doi: 10.1371/journal.pone.0267970 (PMC9070932; doi:10.1371/journal.pone.0267970)
Supplement: S1 Data — (ZIP) [file pone.0267970.s001.zip › data3/2_10.csv]

	GWO	PSO	SGA	IGA
0	903.7650818065273	61.56178257637127	143.8809210083057	43.31685871083924
1	14.955896267482853	61.56178257637127	143.8809210083057	22.05571978829813
2	5.46530510987283	23.62949068796216	143.8809210083057	12.57231017864645
3	5.06038761412122	23.62949068796216	62.47901763679753	5.379856556668261
4	3.9420412728624368	23.62949068796216	40.351903973691854	3.396974523387945
5	1.8597173867645032	23.62949068796216	33.87852442925235	2.6704571837193085
6	1.1921534800776914	23.62949068796216	28.834104985322384	1.3678556765767058
7	0.9029957326343742	23.62949068796216	24.88519275984563	0.8555199545428865
8	0.4949157725822636	23.62949068796216	24.88519275984563	0.3882450005679431
9	0.3919278673928295	23.62949068796216	24.88519275984563	0.23708760653092295
10	0.27910831343624193	23.62949068796216	24.578137125014987	0.16270501433570234
11	0.16217789000487853	23.62949068796216	24.547574058662867	0.11434195853112018
12	0.09984382324693337	23.62949068796216	19.51080221723317	0.07686978544976793
13	0.07421035928014878	23.62949068796216	17.415355777354	0.06240158925327208
14	0.05217650735952102	23.62949068796216	17.415355777354	0.031046316819738472
15	0.0368577926593065	23.62949068796216	17.415355777354	0.016130831420795074
16	0.014641435803946355	23.62949068796216	17.415355777354	0.012756316707447514
17	0.007181339835946847	23.62949068796216	17.415355777354	0.009274888651316699
18	0.004813878503549834	23.62949068796216	17.415355777354	0.004051897631020762
19	0.003818517883569581	23.629331183564965	17.415355777354	0.001865143852366633
20	0.0028746735500243467	23.629331183564965	17.415355777354	0.0012854006015241416
21	0.001153653359386326	23.629331183564965	17.415355777354	0.0008743481682463828
22	0.000822363173863094	20.451126276693245	17.415355777354	0.0006097229655501616
23	0.0006742999157713581	20.451126276693245	17.415355777354	0.0003183699274352539
24	0.0003701346305155003	20.451126276693245	17.415355777354	0.00020919975891093475
25	0.000323532195931562	20.451126276693245	17.415355777354	9.738517086240965e-05
26	0.00020283536438975663	20.451126276693245	17.415355777354	8.559798914177873e-05
27	0.00015125367024837306	20.451126276693245	17.415355777354	5.290031386843668e-05
28	9.355720915889388e-05	20.451126276693245	17.415355777354	2.148382795162027e-05
29	6.030934756228305e-05	20.451126276693245	17.415355777354	2.148382795162027e-05
30	3.568018782772765e-05	20.451126276693245	17.415355777354	1.1620995862916977e-05
31	2.4204983518750112e-05	17.291524920189804	17.415355777354	7.940216255026265e-06
32	1.3440290140405415e-05	17.291524920189804	17.415355777354	6.093396322717186e-06
33	9.109615335113386e-06	17.291524920189804	17.415355777354	4.475847989911924e-06
34	5.997199628406155e-06	17.291524920189804	17.415355777354	2.6273115619564066e-06
35	4.484538521960303e-06	17.291524920189804	17.415355777354	1.725135138520265e-06
36	2.655867134745357e-06	17.291524920189804	17.415355777354	1.334365472985451e-06
37	2.3342548674397445e-06	17.291524920189804	17.415355777354	1.036535528923592e-06
38	1.336098501760956e-06	17.291524920189804	12.906700946326728	4.402042665497634e-07
39	1.1620780154683718e-06	17.291524920189804	12.906700946326728	3.145778113905627e-07
40	5.36274671807854e-07	17.291524920189804	12.906700946326728	2.0777639850859647e-07
41	5.063098473503157e-07	17.291524920189804	12.906700946326728	1.1005954458932028e-07
42	3.032729356538992e-07	17.291524920189804	12.906700946326728	7.334260207267266e-08
43	2.209947650680372e-07	17.291524920189804	12.906700946326728	4.58547402720666e-08
44	1.4831125147007697e-07	17.291524920189804	12.906700946326728	2.6691175178306504e-08
45	1.0760875286417506e-07	17.291524920189804	12.906700946326728	1.7930785375508758e-08
46	9.187181406936272e-08	17.291524920189804	12.906700946326728	1.172522589272636e-08
47	6.885076260751597e-08	16.47944595978775	12.906700946326728	6.970663596032036e-09
48	4.9898651471837665e-08	16.47944595978775	12.906700946326728	5.006626574161783e-09
49	4.371296428146788e-08	16.47944595978775	12.906700946326728	3.459952588915929e-09
50	3.355982402231038e-08	16.47944595978775	12.906700946326728	1.7337479917557703e-09
51	2.341723089815022e-08	16.47944595978775	12.906700946326728	1.2407703771292228e-09
52	2.1219479265364573e-08	16.47944595978775	12.906700946326728	9.015369341897909e-10
53	1.4636519552069103e-08	16.47944595978775	12.906700946326728	5.233234373228976e-10
54	9.449455474578274e-09	16.47944595978775	12.906700946326728	4.506700293027641e-10
55	8.733074015988528e-09	16.47944595978775	12.906700946326728	3.340366445648778e-10
56	5.8093305857175865e-09	16.47944595978775	12.906700946326728	2.0189343202270236e-10
57	5.2524336768356455e-09	16.47944595978775	12.906700946326728	1.6688982289563737e-10
58	3.986154776862842e-09	16.47944595978775	12.906700946326728	1.2041090539547275e-10
59	3.2085850907079668e-09	16.47944595978775	12.906700946326728	8.680644060651304e-11
60	2.7324777399322236e-09	16.47944595978775	12.906700946326728	7.511125215225991e-11
61	2.3826133357622093e-09	16.47944595978775	12.906700946326728	5.323194105037954e-11
62	2.128897926261995e-09	16.47944595978775	12.906700946326728	3.830983916815617e-11
63	1.8116202139564676e-09	16.47944595978775	12.906700946326728	2.940980599496134e-11
64	1.5481671839837224e-09	16.47944595978775	12.906700946326728	2.2342158947896064e-11
65	1.2972794272673783e-09	16.47944595978775	12.906700946326728	1.914673404577825e-11
66	1.237598346055418e-09	16.47944595978775	12.906700946326728	1.468810383865337e-11
67	1.0989550594918036e-09	16.47944595978775	12.906700946326728	1.1993472135601734e-11
68	9.984177402262724e-10	16.47944595978775	12.906700946326728	1.0541546283194814e-11
69	9.317687128467028e-10	16.47944595978775	12.906700946326728	8.738212514341809e-12
70	9.070336807958765e-10	16.47944595978775	12.906700946326728	8.563185857893755e-12
71	8.40106634035044e-10	16.47944595978775	12.906700946326728	7.86381567867659e-12
72	8.020029962157045e-10	16.47944595978775	10.160417165568203	7.557502246654069e-12
73	7.894211546331453e-10	16.47944595978775	10.121975547894861	6.790236210614605e-12
74	7.538788441962905e-10	16.47944595978775	10.121850376735305	6.2755046081547854e-12
75	7.135872064634039e-10	16.47944595978775	9.817940770747041	5.99780676271014e-12
76	6.774459593589113e-10	16.47944595978775	9.676045342754117	5.653084855709368e-12
77	6.573627656550158e-10	16.47944595978775	9.676045342754117	5.313877031554162e-12
78	6.397212206684347e-10	16.47944595978775	9.343660790556779	4.821603972495189e-12
79	6.043987734693552e-10	16.47944595978775	9.343660790556779	4.639525516607382e-12
80	5.869878711850225e-10	16.47944595978775	9.343660790556779	4.361058701793795e-12
81	5.577024422501291e-10	16.47944595978775	9.343660790556779	4.242846313961747e-12
82	5.421605093335374e-10	16.47944595978775	9.343660790556779	4.0565670875600436e-12
83	5.310125025911152e-10	16.47944595978775	9.343660790556779	3.941207205738927e-12
84	5.252499113951661e-10	16.47944595978775	9.343660790556779	3.844933562552449e-12
85	5.115367138308195e-10	16.47944595978775	9.343660790556779	3.719279369481203e-12
86	5.055731723809192e-10	16.47944595978775	9.343660790556779	3.5230137705123332e-12
87	4.989545084863043e-10	16.47944595978775	8.9333888575038	3.5230137705123332e-12
88	4.870056100625349e-10	16.47944595978775	8.840086707223465	3.4668762697057946e-12
89	4.803988927088634e-10	16.47944595978775	8.840086707223465	3.3803646627308454e-12
90	4.796334643765869e-10	16.47944595978775	8.840086707223465	3.344653055684541e-12
91	4.747091458514654e-10	16.47944595978775	8.840086707223465	3.3300566920177654e-12
92	4.720676029710907e-10	16.47944595978775	8.840086707223465	3.28966235983749e-12
93	4.707335237996931e-10	16.47944595978775	8.840086707223465	3.2838585172272375e-12
94	4.69134768473042e-10	16.47944595978775	8.840086707223465	3.2719871295330576e-12
95	4.675038317775687e-10	16.47944595978775	8.840086707223465	3.2632374779769127e-12
96	4.669012543164838e-10	16.47944595978775	8.776648233245528	3.255092232833665e-12
97	4.660972589239723e-10	16.47944595978775	8.350522930519695	3.253407384178264e-12
98	4.660469198906203e-10	16.47944595978775	8.347863596905555	3.2500925098430407e-12
99	4.660139598931034e-10	16.47944595978775	8.347863596905555	3.2500925098430407e-12
100	4.660139598931034e-10	16.47944595978775	7.769141649575079	3.2500925098430407e-12
0	32.50175292184031	22.903476995074502	39.47076455341073	50.75043814503366
1	17.410074307728095	22.903476995074502	39.47076455341073	20.64470297349275
2	9.461846056300999	22.903476995074502	39.47076455341073	13.302271468932437
3	8.438307701849736	22.574224111595633	21.55066769765032	9.274901264351938
4	3.924358633547683	20.875549469141426	21.55066769765032	3.253725931480471
5	2.9656832366461092	20.875549469141426	21.55066769765032	1.9633735945576503
6	2.0468890125125974	17.999662417746933	21.55066769765032	1.5350285519177018
7	1.7128087037130393	17.999662417746933	21.55066769765032	0.8855353977781192
8	0.9188865928219607	17.999662417746933	21.55066769765032	0.3688991947861843
9	0.6682985806243041	17.999662417746933	21.55066769765032	0.23493389678151774
10	0.3047216095772266	17.999662417746933	21.55066769765032	0.16301349155995484
11	0.20043260638762495	17.999662417746933	21.55066769765032	0.08455767229051485
12	0.09704661989561807	16.692330381667745	21.55066769765032	0.06310310461480736
13	0.07789299536583633	16.692330381667745	21.55066769765032	0.03089612933203259
14	0.04992541504403057	16.692330381667745	21.55066769765032	0.023757997322384913
15	0.03328802395015193	16.692330381667745	21.55066769765032	0.01723500851816473
16	0.02295657537664486	16.692330381667745	21.55066769765032	0.010290834466595924
17	0.014072283896141714	14.59738932274271	21.55066769765032	0.006266736735241241
18	0.006229429240991539	14.59738932274271	21.55066769765032	0.002873466305849908
19	0.003958365756328628	14.59738932274271	21.55066769765032	0.0015016820017425458
20	0.0030907005741699126	14.59738932274271	21.55066769765032	0.0009134948672621903
21	0.0016554884284549973	14.59738932274271	21.55066769765032	0.0006664142862818728
22	0.001278839662628424	14.59738932274271	21.55066769765032	0.00047860715276961714
23	0.0009603311764468518	14.59738932274271	21.55066769765032	0.0002522742164891556
24	0.0005341665337103216	14.59738932274271	21.55066769765032	0.0001345948388382837
25	0.0003046346608470429	12.975495251621025	21.55066769765032	8.130674089400759e-05
26	0.00025042588119997917	12.485339524949252	21.55066769765032	3.5251234535437477e-05
27	0.00014396311333092398	12.485339524949252	21.55066769765032	2.2133999926552142e-05
28	8.695034164440415e-05	12.485339524949252	21.55066769765032	8.781902371109056e-06
29	8.064071304795639e-05	12.485339524949252	21.55066769765032	5.851173887023243e-06
30	3.4913542257703423e-05	12.485339524949252	21.55066769765032	5.1807852536980816e-06
31	2.2789982060736766e-05	12.485339524949252	21.55066769765032	3.3549820449756047e-06
32	1.3249630579418881e-05	12.485339524949252	21.55066769765032	2.4844714343262593e-06
33	4.78691167495665e-06	12.485339524949252	21.55066769765032	1.6139221192316781e-06
34	4.78691167495665e-06	12.485339524949252	21.55066769765032	1.0499189161009059e-06
35	3.634174950706257e-06	12.485339524949252	21.55066769765032	4.944181114159756e-07
36	2.1169258072087523e-06	12.485339524949252	21.55066769765032	3.0536996957211727e-07
37	1.5319944314652127e-06	11.144072281342824	21.55066769765032	2.1690536084615074e-07
38	1.2868755547874473e-06	11.144072281342824	17.376898702555078	1.375385731694947e-07
39	8.263187304023034e-07	11.144072281342824	17.376898702555078	6.854753746883987e-08
40	6.263298875463784e-07	11.144072281342824	17.376898702555078	4.464857496196574e-08
41	3.8525776942406027e-07	11.144072281342824	17.376898702555078	2.497612565216478e-08
42	1.7028896867054721e-07	11.144072281342824	17.376898702555078	2.039703374586467e-08
43	1.7028896867054721e-07	11.144072281342824	17.376898702555078	1.377270679189443e-08
44	1.1254533798827885e-07	11.144072281342824	17.376898702555078	1.2108482330927434e-08
45	8.13121895775794e-08	11.144072281342824	17.376898702555078	8.348937379598225e-09
46	5.630444884197791e-08	11.144072281342824	17.376898702555078	4.859403455956241e-09
47	4.284680456536207e-08	11.144072281342824	17.376898702555078	3.4402693002911137e-09
48	3.143861349955699e-08	11.144072281342824	17.376898702555078	1.2964745390146944e-09
49	2.4067454673220224e-08	11.144072281342824	17.376898702555078	8.190003068308753e-10
50	1.2530154464060432e-08	7.934928000053488	17.376898702555078	6.196375508953411e-10
51	8.786318706374999e-09	7.934928000053488	17.376898702555078	2.7854004819713506e-10
52	6.95259802852901e-09	7.934928000053488	17.376898702555078	1.95977141335823e-10
53	5.051544341446691e-09	7.934928000053488	17.376898702555078	1.6021564469144196e-10
54	2.8556635131625246e-09	7.934928000053488	17.376898702555078	1.2479123387797472e-10
55	1.5488692648168725e-09	7.934928000053488	17.376898702555078	8.293182464019122e-11
56	1.1226043284552885e-09	7.934928000053488	16.92205826958295	5.6050990122214145e-11
57	8.343430318928127e-10	7.934928000053488	16.92205826958295	4.405164609417201e-11
58	5.378953643024578e-10	7.934928000053488	14.67565496461443	3.215738902089776e-11
59	3.03790915337745e-10	7.934928000053488	13.948657058410014	2.467131541586272e-11
60	1.5898274370285833e-10	7.934928000053488	13.948657058410014	1.926116424651307e-11
61	9.429217490439388e-11	7.934928000053488	13.948657058410014	1.5001872303047047e-11
62	8.739998621964619e-11	7.934928000053488	9.614161520279138	1.2289733792866503e-11
63	7.449656277564243e-11	7.934928000053488	9.614161520279138	8.428234257252232e-12
64	6.023796667228705e-11	7.934928000053488	9.614161520279138	5.752814630555431e-12
65	4.2542588401452656e-11	7.934928000053488	9.614161520279138	4.429029343817163e-12
66	3.4074534569207574e-11	7.934928000053488	9.614161520279138	4.121880335341015e-12
67	2.905457699911017e-11	7.934928000053488	9.614161520279138	3.253445107006475e-12
68	2.6938494466957223e-11	7.934928000053488	9.614161520279138	2.6487343170701917e-12
69	2.336657746582916e-11	7.934928000053488	9.614161520279138	2.154593119185106e-12
70	2.0856932133932237e-11	7.934928000053488	9.614161520279138	1.8522876794084197e-12
71	1.8852902545219056e-11	7.934928000053488	9.614161520279138	1.7566036827677368e-12
72	1.863444272611887e-11	7.934928000053488	9.614161520279138	1.5428033731981227e-12
73	1.7436246357526096e-11	7.934928000053488	9.614161520279138	1.4705196253134165e-12
74	1.6870609887886162e-11	7.934928000053488	9.614161520279138	1.395009595501253e-12
75	1.4804815846562528e-11	7.934928000053488	9.614161520279138	1.2760489251002488e-12
76	1.4697059244730028e-11	7.934928000053488	9.614161520279138	1.2135515855166553e-12
77	1.2557121148804805e-11	7.934928000053488	9.614161520279138	1.1441637306321435e-12
78	1.194910370877337e-11	7.934928000053488	9.614161520279138	1.0712037033791615e-12
79	1.1867954547390507e-11	7.934928000053488	8.727236576065286	1.0247086302158881e-12
80	1.119493319592525e-11	7.934928000053488	8.63781088403416	9.669751642716404e-13
81	1.0776403452535445e-11	7.934928000053488	8.403807738381643	9.054627559420504e-13
82	1.0720250619076338e-11	7.934928000053488	8.40377041474775	8.713055091947293e-13
83	1.0496332629487957e-11	7.934928000053488	8.344453586134604	8.279993725784039e-13
84	1.0236608012345995e-11	7.934928000053488	8.108579932175552	8.009578085282437e-13
85	1.0177012120960837e-11	7.934928000053488	8.108579932175552	7.864944339518875e-13
86	9.933061093687762e-12	7.934928000053488	8.090913522750151	7.713582883193019e-13
87	9.773640414647393e-12	7.934928000053488	8.090881779403048	7.629116892712838e-13
88	9.57614476926038e-12	7.934928000053488	8.090881779403048	7.483806177605289e-13
89	9.501927752725372e-12	7.934928000053488	8.090881779403048	7.376772868220018e-13
90	9.360017366889486e-12	7.934928000053488	7.894635781060758	7.315412447636807e-13
91	9.253103124429288e-12	7.934928000053488	7.894635781060758	7.234279232949246e-13
92	9.223967760488763e-12	7.934928000053488	7.894635781060758	7.161158214426019e-13
93	9.187229400338788e-12	7.934928000053488	7.894635781060758	7.137217612993568e-13
94	9.161279838149023e-12	7.934928000053488	7.894635781060758	7.098356561653297e-13
95	9.113378823644393e-12	7.934928000053488	7.894635781060758	7.075782128068918e-13
96	9.099211840065285e-12	7.934928000053488	7.894635781060758	7.039454847679041e-13
97	9.095418155454087e-12	7.934928000053488	7.894635781060758	7.033007859823917e-13
98	9.088751734694273e-12	7.934928000053488	7.894635781060758	7.033007859823917e-13
99	9.086548894306919e-12	7.934928000053488	7.894635781060758	7.032324683898771e-13
100	9.086548894306919e-12	7.934928000053488	7.8587257385954405	7.032324683898771e-13
0	100.54234637399239	343.95608133340215	400.8436321467691	19.700468658672744
1	16.53874125350326	192.73796232089575	400.8436321467691	15.078384851508595
2	11.327524368272675	192.73796232089575	184.99425402966725	8.771361586783156
3	6.267447417447692	192.73796232089575	184.99425402966725	5.071031317918385
4	5.47209690053353	119.3693617669215	78.57673051725942	3.688108936615793
5	3.3164714398114272	63.843754001744465	78.57673051725942	2.31227409705281
6	2.065183276121256	62.14419878641047	78.57673051725942	1.4718826473087332
7	1.0856207186158922	62.14419878641047	78.57673051725942	0.8835005994019781
8	0.7543714352210796	24.068443698816164	78.57673051725942	0.4419448912857156
9	0.2730144103844081	24.068443698816164	78.57673051725942	0.2066415941335996
10	0.2730144103844081	24.068443698816164	78.57673051725942	0.1368563520770993
11	0.229373839529277	24.068443698816164	78.57673051725942	0.10436680235752953
12	0.14739727493496824	21.590155066418987	78.57673051725942	0.06634514867994533
13	0.08974841339122845	21.590155066418987	78.57673051725942	0.04404759760782518
14	0.059970179850247614	21.295070245328603	78.57673051725942	0.02704076781465616
15	0.04088044946037621	16.422674531847353	78.57673051725942	0.011000929824042441
16	0.03091536709349107	16.422674531847353	78.57673051725942	0.006826358084758594
17	0.016747073260436653	16.422674531847353	78.57673051725942	0.006392473768272296
18	0.010216970619763217	16.422674531847353	34.19859266712124	0.0034853963303633118
19	0.007526687425380697	16.422674531847353	34.19859266712124	0.001463316655022636
20	0.0031581330700505635	16.422674531847353	33.68155093381787	0.001059570139740625
21	0.001719133533005424	16.422674531847353	29.142821533359093	0.0007470830146030194
22	0.0011429483499076046	16.422674531847353	24.759508225887917	0.0004341266254422044
23	0.0009405097452588687	16.422674531847353	24.759508225887917	0.00033832871042860466
24	0.0001981094553282314	16.422674531847353	24.759508225887917	0.00021992182712432542
25	0.0001981094553282314	12.715572328654163	24.759508225887917	0.00010723953220588304
26	0.0001755732083484523	12.715572328654163	24.759508225887917	5.0399498098509016e-05
27	9.865915234405868e-05	12.715572328654163	24.759508225887917	4.6849722662375306e-05
28	6.693542816314014e-05	12.715572328654163	24.759508225887917	2.3277321068107872e-05
29	5.5159524983597025e-05	12.715572328654163	24.759508225887917	1.315527262240616e-05
30	4.0429975582619526e-05	9.72502346053866	24.759508225887917	9.802880345356907e-06
31	3.1654475844947794e-05	9.72502346053866	24.759508225887917	6.091745079287408e-06
32	2.0571598605156037e-05	9.72502346053866	24.759508225887917	3.5117806509157242e-06
33	1.1309330494685656e-05	9.72502346053866	24.759508225887917	2.6459593144779178e-06
34	5.855946951204136e-06	9.72502346053866	24.759508225887917	1.3985713430083915e-06
35	4.220892731574998e-06	9.72502346053866	21.21714210909351	1.1490111428886006e-06
36	3.5117961839723453e-06	9.72502346053866	21.21714210909351	6.898467279826581e-07
37	2.123214780505284e-06	9.72502346053866	21.21714210909351	4.854849215322582e-07
38	1.6773014825820202e-06	9.72502346053866	21.21714210909351	4.24508074512925e-07
39	9.735611915072012e-07	9.72502346053866	21.21714210909351	2.562306096395004e-07
40	5.747125135126374e-07	9.72502346053866	21.21714210909351	1.583916057914774e-07
41	2.5538630055085674e-07	9.72502346053866	21.21714210909351	1.2338964561151123e-07
42	1.4743611349677223e-07	9.72502346053866	21.21714210909351	6.070116069038398e-08
43	1.0626346982436487e-07	9.72502346053866	18.117749714527154	5.1505047581515775e-08
44	4.5719631174618026e-08	9.72502346053866	17.27908275984515	3.9021513094785644e-08
45	4.5719631174618026e-08	9.72502346053866	16.463781105463937	2.0510470284269376e-08
46	2.6012234023742023e-08	9.72502346053866	16.45262526723494	1.2578103447204119e-08
47	1.2649995607418953e-08	9.72502346053866	16.451645828735643	9.030235412343455e-09
48	9.903421392125924e-09	9.72502346053866	16.451645828735643	4.519020819792392e-09
49	7.617576819232042e-09	9.72502346053866	16.451645828735643	2.038218413596976e-09
50	4.702967383704605e-09	9.72502346053866	12.792617498385203	1.3131952234847438e-09
51	3.931656615078374e-09	9.72502346053866	12.792617498385203	7.027789660756572e-10
52	2.8462102690385907e-09	9.72502346053866	12.792617498385203	4.712466704178307e-10
53	2.6727004454723742e-09	9.72502346053866	12.792617498385203	3.853660212638326e-10
54	1.8283882451716138e-09	9.72502346053866	12.792617498385203	2.9252049049076817e-10
55	1.2940225342869447e-09	9.72502346053866	12.792617498385203	2.2140768872170697e-10
56	1.1083933126315872e-09	9.72502346053866	12.792617498385203	1.7717757446175953e-10
57	8.545962447433053e-10	9.72502346053866	12.792617498385203	1.420695838361361e-10
58	7.330883512700628e-10	9.72502346053866	12.792617498385203	1.115441714280525e-10
59	6.016398424016332e-10	9.72502346053866	12.792617498385203	9.003961699884842e-11
60	5.402639375300636e-10	9.72502346053866	12.792617498385203	6.208179429592712e-11
61	4.674116012496836e-10	9.72502346053866	12.792617498385203	4.933696185408249e-11
62	4.116527524734573e-10	9.72502346053866	12.792617498385203	3.8079536961104446e-11
63	3.6354811652449307e-10	9.72502346053866	12.792617498385203	3.311096337278785e-11
64	3.3105085036767157e-10	9.72502346053866	12.792617498385203	2.6197402867705813e-11
65	2.732023342282247e-10	9.72502346053866	12.792617498385203	2.0670854965088035e-11
66	2.5140973279414864e-10	9.72502346053866	12.792617498385203	2.0000989900987145e-11
67	2.306634823196329e-10	9.72502346053866	12.792617498385203	1.7647270511607696e-11
68	1.9998122330452818e-10	9.72502346053866	12.728144844782344	1.5118651740532253e-11
69	1.9714128014897574e-10	9.157659148653632	12.455378145501971	1.329962976138923e-11
70	1.7779018265731264e-10	9.157659148653632	12.44975116593605	1.1125074215315394e-11
71	1.5737092760912486e-10	9.157659148653632	12.44975116593605	9.861235057204516e-12
72	1.5223226775576726e-10	9.157659148653632	12.446229861444005	9.861235057204516e-12
73	1.4336011402263826e-10	9.157659148653632	12.386520318138036	9.25416646950118e-12
74	1.339791535455909e-10	9.157659148653632	12.36218763948099	8.677507929691122e-12
75	1.3144231582626514e-10	9.157659148653632	12.36218763948099	7.269833920537518e-12
76	1.2629924266003182e-10	9.157659148653632	12.36218763948099	7.269833920537518e-12
77	1.2067575813852267e-10	9.157659148653632	12.36218763948099	6.920770401494304e-12
78	1.1411661706007916e-10	9.157659148653632	12.324748599219188	6.45917166729305e-12
79	1.0975903876418099e-10	9.157659148653632	12.139267277103533	6.098832961885412e-12
80	1.0607389710509995e-10	9.157659148653632	11.455596223393979	5.959015657531064e-12
81	1.0316964889490535e-10	9.157659148653632	11.455596223393979	5.688024106196954e-12
82	9.291789109057932e-11	9.157659148653632	11.455334840936924	5.666230821092829e-12
83	9.291789109057932e-11	9.157659148653632	11.443501531800766	5.32552621431591e-12
84	9.234694164805954e-11	9.157659148653632	11.440628264832414	5.276723865721004e-12
85	9.112185828128258e-11	9.157659148653632	11.430649820153176	5.054281870342838e-12
86	8.857413048153154e-11	9.157659148653632	11.430648749795406	4.9712111125747104e-12
87	8.695752314332411e-11	9.157659148653632	10.816301192305382	4.858777328434146e-12
88	8.579066502144485e-11	9.157659148653632	10.816301192305382	4.807025937172994e-12
89	8.397690236677794e-11	9.157659148653632	10.816301192305382	4.704862038002134e-12
90	8.383681575578051e-11	9.157659148653632	10.816301192305382	4.654264893170868e-12
91	8.321563120682513e-11	9.157659148653632	10.816301192305382	4.630356792021516e-12
92	8.263043707020515e-11	9.157659148653632	10.612688639720602	4.596193649316538e-12
93	8.233386823281264e-11	9.157659148653632	10.612688639720602	4.551896229367517e-12
94	8.217428574592537e-11	9.157659148653632	10.612688639720602	4.522946057176366e-12
95	8.187412723252405e-11	9.157659148653632	10.578709413962226	4.498304961301145e-12
96	8.167169709293223e-11	9.157659148653632	10.578709413962226	4.496156127891726e-12
97	8.160417529564368e-11	9.157659148653632	10.578709413962226	4.48592055350035e-12
98	8.153001621595348e-11	9.157659148653632	10.578709413962226	4.485300912141897e-12
99	8.153001621595348e-11	9.157659148653632	10.578709413962226	4.484701104709195e-12
100	8.153001621595348e-11	9.157659148653632	10.578709413962226	4.484701104709195e-12
0	182.1553487198131	410.3657275211316	53.927662160751964	37.649689655716784
1	16.560530404785958	410.3657275211316	33.77102815546235	28.60158635740268
2	12.161361076136103	410.3657275211316	33.77102815546235	23.78591099746739
3	8.031037634084504	394.9146202668364	33.77102815546235	13.0420869194482
4	6.323384716317196	360.7171632667254	33.77102815546235	6.186421221981352
5	4.178929379931605	76.68108572207653	33.77102815546235	2.673713029119166
6	2.3798650516239888	67.43652554596468	33.77102815546235	2.044683443939737
7	0.7237134321797133	67.43652554596468	33.77102815546235	1.6536709409546613
8	0.4225166463904551	43.727404168656015	33.77102815546235	0.8086905475626155
9	0.31934079625773903	40.49488088857832	33.77102815546235	0.4446091929114495
10	0.22879703418611985	32.447631268538416	33.77102815546235	0.19692579900081436
11	0.1198032765079033	25.80648918061148	33.77102815546235	0.12022381525558785
12	0.092932630804671	18.33126553932851	33.77102815546235	0.09853912068230211
13	0.03409096259452743	18.33126553932851	33.77102815546235	0.03125509035959191
14	0.021666642923115702	18.33126553932851	33.77102815546235	0.03125509035959191
15	0.014099926040183411	18.33126553932851	27.04614020246857	0.024939547233596242
16	0.009845409899943541	18.33126553932851	27.04614020246857	0.014089477664726372
17	0.005358729320046139	18.33126553932851	22.82137056166609	0.006826639841104018
18	0.0037765859501404653	18.33126553932851	22.82137056166609	0.002959569722485529
19	0.0021273166297753245	18.33126553932851	22.82137056166609	0.0020592351830160953
20	0.001434284296118346	15.486043598574108	22.82137056166609	0.001200845323013777
21	0.0009765710210670792	15.15262876692476	22.82137056166609	0.0007206770882727737
22	0.0006713897532731541	15.15262876692476	22.82137056166609	0.0004777749430377031
23	0.0004886564662365063	15.15262876692476	22.82137056166609	0.00033843444412437826
24	0.00023983774809184226	15.15262876692476	22.82137056166609	0.0002504917354911331
25	0.0002101253102162148	15.15262876692476	22.82137056166609	0.0001508228872382595
26	0.0001541556562221211	14.470629986470971	22.82137056166609	0.00010608304928622981
27	0.00010867225299533474	12.808800852545385	22.82137056166609	5.434172205768571e-05
28	6.618032924392816e-05	12.412863518575422	22.82137056166609	2.72271326909948e-05
29	5.1028237666505576e-05	10.207007589726217	22.82137056166609	1.1043866641254012e-05
30	2.90754588606642e-05	10.207007589726217	22.82137056166609	8.374075179215283e-06
31	1.7275681887806765e-05	10.207007589726217	22.82137056166609	3.782909570268592e-06
32	4.593216409113434e-06	10.207007589726217	22.82137056166609	3.284364625009302e-06
33	3.264359881093169e-06	10.207007589726217	22.82137056166609	1.865524995799845e-06
34	1.8934401783127311e-06	10.207007589726217	22.82137056166609	1.2683471242497964e-06
35	8.033054359948875e-07	10.207007589726217	22.82137056166609	8.36926398990295e-07
36	5.436833804536982e-07	10.207007589726217	22.82137056166609	5.338672522721866e-07
37	3.2503050895964607e-07	10.207007589726217	22.82137056166609	3.7657559908181107e-07
38	2.9746699680969614e-07	10.207007589726217	22.82137056166609	2.4604871660979046e-07
39	2.2214534111380158e-07	10.207007589726217	22.82137056166609	1.506620261440193e-07
40	1.6373019119354518e-07	10.207007589726217	20.997698337165392	1.0107356424502194e-07
41	1.333860474227421e-07	10.207007589726217	20.996965458268832	5.1761475344594045e-08
42	9.319705576095124e-08	10.207007589726217	20.996965458268832	2.4655687365570882e-08
43	6.742745962090714e-08	10.207007589726217	20.996965458268832	1.665613299728589e-08
44	5.636548618469724e-08	10.207007589726217	20.996965458268832	1.3887015883710291e-08
45	3.078875200990728e-08	10.207007589726217	20.996965458268832	9.875720391703227e-09
46	1.0390329160537471e-08	10.207007589726217	20.996965458268832	7.24372070468006e-09
47	4.442422221568454e-09	10.207007589726217	20.996965458268832	5.755651764629074e-09
48	4.442422221568454e-09	10.207007589726217	20.996965458268832	3.779539690983217e-09
49	3.732397118727599e-09	10.207007589726217	14.49495441042876	2.846074041167521e-09
50	2.505643227167854e-09	10.207007589726217	14.49495441042876	2.0587412277022723e-09
51	1.5290971495301758e-09	10.207007589726217	14.49495441042876	1.2961924274623113e-09
52	1.156736165156857e-09	10.207007589726217	14.49495441042876	8.692758516354968e-10
53	8.091672474594016e-10	10.207007589726217	14.49495441042876	5.419797805433629e-10
54	5.830459413338351e-10	10.207007589726217	14.49495441042876	2.967500569050557e-10
55	4.753311420831507e-10	10.207007589726217	14.430427102122248	2.967500569050557e-10
56	3.6818590261875516e-10	10.207007589726217	11.497935618590613	2.02172126609488e-10
57	2.5372315558465035e-10	10.207007589726217	11.496872398490535	1.268617782524748e-10
58	1.777382536493219e-10	10.207007589726217	11.49591895309871	8.779529011411723e-11
59	1.217321592297709e-10	10.207007589726217	10.511860478791279	5.4668731378073705e-11
60	1.0879108400093986e-10	10.207007589726217	10.511860478791279	3.7481062850075714e-11
61	9.065058992050079e-11	10.207007589726217	10.511860478791279	1.8452708176906937e-11
62	7.426364491503158e-11	10.207007589726217	10.320505167833225	1.4244632516975562e-11
63	6.027568268574587e-11	10.207007589726217	10.309264538999276	1.0666748953673347e-11
64	4.50376068276647e-11	10.207007589726217	10.309213003640687	7.209233940498814e-12
65	4.4589953514909504e-11	10.207007589726217	10.187718598607194	5.0333963265875e-12
66	3.94843002703409e-11	10.207007589726217	10.187718598607194	3.430315940958317e-12
67	3.4091936575633885e-11	10.207007589726217	10.15647512709289	2.874560860712432e-12
68	3.010287274098135e-11	10.207007589726217	10.144327210811799	2.051221318697067e-12
69	2.5906021125941513e-11	10.207007589726217	10.03276703881412	1.6557779222201374e-12
70	2.5046457589579302e-11	10.207007589726217	9.864909485077742	1.4727766915278003e-12
71	2.3656922672729474e-11	10.207007589726217	9.864909485077742	1.2151052376983825e-12
72	2.033545057949488e-11	10.207007589726217	9.864909485077742	1.1721678078110017e-12
73	1.966841110721505e-11	10.207007589726217	9.864909485077742	1.0679096466484037e-12
74	1.9070835012857627e-11	10.207007589726217	9.864909485077742	9.991617829711954e-13
75	1.7492308698045247e-11	10.207007589726217	9.837783912710387	9.545861063017073e-13
76	1.5523125796807687e-11	10.207007589726217	9.837783912710387	8.935763702448209e-13
77	1.5443674904832084e-11	10.207007589726217	9.837783912710387	8.36011192311907e-13
78	1.4266656752050256e-11	10.207007589726217	9.837783912710387	7.994584800618161e-13
79	1.3745638782215322e-11	10.207007589726217	9.836900174580295	7.557328549613779e-13
80	1.298373230562134e-11	10.207007589726217	9.716163325037193	7.303849426269587e-13
81	1.26976391981434e-11	10.207007589726217	9.716163325037193	7.02816497485022e-13
82	1.2333423807261602e-11	10.207007589726217	9.716163325037193	6.650696950386579e-13
83	1.2139292440465797e-11	10.207007589726217	9.529729271722902	6.181823809192239e-13
84	1.1985283533161023e-11	10.207007589726217	9.529729271722902	6.137150220370673e-13
85	1.1561866698299218e-11	10.207007589726217	9.529729271722902	5.848451959166433e-13
86	1.1561866698299218e-11	10.207007589726217	9.529729271722902	5.746580742803964e-13
87	1.1426776144720326e-11	10.207007589726217	9.529729271722902	5.640161879553174e-13
88	1.1244068492789854e-11	10.207007589726217	9.529729271722902	5.551590109710224e-13
89	1.1181894291681038e-11	10.207007589726217	9.529729271722902	5.418676621171042e-13
90	1.1096836748409883e-11	10.207007589726217	9.529729271722902	5.359991807475656e-13
91	1.0975108818921735e-11	10.207007589726217	9.076434233889476	5.335582220821468e-13
92	1.0945226479217613e-11	10.207007589726217	9.076434233889476	5.282809915521217e-13
93	1.090625744973856e-11	10.207007589726217	9.039305550197184	5.248623185404537e-13
94	1.0869245049031264e-11	10.207007589726217	9.03881398187781	5.238806300242841e-13
95	1.0824431328310772e-11	10.207007589726217	9.03881398187781	5.231852158714975e-13
96	1.0824431328310772e-11	10.207007589726217	9.03881398187781	5.226099460512735e-13
97	1.0817012052828793e-11	10.207007589726217	9.03881398187781	5.218053453949509e-13
98	1.0817012052828793e-11	10.207007589726217	9.03881398187781	5.214421161602707e-13
99	1.0814602948752252e-11	10.207007589726217	9.03881398187781	5.213620976757225e-13
100	1.0814602948752252e-11	10.207007589726217	8.925367819773118	5.213620976757225e-13
0	38.167045139264275	29.723642403593384	61.33351286526566	51.050609880266215
1	30.841314326518628	29.723642403593384	61.33351286526566	21.539687557618407
2	16.291420684707457	29.723642403593384	61.33351286526566	12.591558913123608
3	8.60636838145634	25.94731469080584	61.33351286526566	8.002125576242703
4	5.762635882300426	25.94731469080584	61.33351286526566	4.832794442468933
5	2.1219958705383304	25.94731469080584	45.64258706113789	2.542474482371773
6	1.4889582902213474	25.94731469080584	45.64258706113789	1.3891174514740756
7	0.9837811713714156	25.94731469080584	45.64258706113789	0.8474116570568778
8	0.7966136904908883	25.94731469080584	45.64258706113789	0.6100888876886906
9	0.5606437630091493	25.94731469080584	45.64258706113789	0.3776517731728986
10	0.21846612656495662	25.94731469080584	45.64258706113789	0.17464284202279892
11	0.1997250379508418	25.94731469080584	44.15871616404891	0.11407253778450756
12	0.14132655000727562	25.94731469080584	44.15871616404891	0.07295964436246409
13	0.10596917002941382	22.40620788844219	44.15871616404891	0.0717303161397709
14	0.05063664344700828	22.40620788844219	29.97416725871656	0.042895982720726415
15	0.018775616605259466	21.687875287031314	29.97416725871656	0.02956061325074346
16	0.0177054958695505	21.687875287031314	29.97416725871656	0.01649480058531947
17	0.012885209642737334	20.300590633230883	29.97416725871656	0.010581181638896845
18	0.007189123123792713	20.300590633230883	29.97416725871656	0.004199306551473816
19	0.007189123123792713	20.300590633230883	29.97416725871656	0.0020570270113890498
20	0.005298077940605077	14.054234350507349	29.97416725871656	0.0016051921803490936
21	0.003443946341364611	14.054234350507349	29.97416725871656	0.0009857318821870893
22	0.0019398412277581382	14.054234350507349	29.97416725871656	0.000531702204440837
23	0.0015973798956467383	14.054234350507349	29.97416725871656	0.0002805513173538907
24	0.0013382291679460614	13.177129565624256	29.97416725871656	0.00018671487851511551
25	0.0008941228057000909	11.637234214706785	29.97416725871656	0.00010393842781035178
26	0.0004705520196184941	11.637234214706785	29.97416725871656	6.353669157394738e-05
27	0.00043209511619004155	11.637234214706785	29.97416725871656	5.0107046081077986e-05
28	0.00023283143792157711	11.637234214706785	29.97416725871656	1.5565646263474072e-05
29	0.00018453527817932216	11.637234214706785	29.97416725871656	1.443295295746206e-05
30	0.00010745967296441773	9.948051060618548	29.97416725871656	9.028683501513963e-06
31	4.614650282728013e-05	9.948051060618548	29.97416725871656	7.490678213561667e-06
32	3.585060264973698e-05	9.948051060618548	29.97416725871656	4.072925010276585e-06
33	2.4219641865932495e-05	9.948051060618548	29.97416725871656	2.7834366880136385e-06
34	1.5126489621868744e-05	9.948051060618548	29.97416725871656	2.1080993743166165e-06
35	7.431969308789286e-06	9.948051060618548	29.97416725871656	1.2891933250287613e-06
36	6.56244365948884e-06	9.948051060618548	29.97416725871656	8.065829840309573e-07
37	4.727612901146519e-06	9.948051060618548	29.97416725871656	5.497756597994415e-07
38	2.4696796545317227e-06	9.948051060618548	29.97416725871656	3.1135515363303065e-07
39	2.0641236139499676e-06	9.948051060618548	29.97416725871656	1.6273334602878595e-07
40	1.2725255050798428e-06	9.948051060618548	29.97416725871656	1.1285122745074645e-07
41	8.710986948607195e-07	9.948051060618548	29.97416725871656	8.442239935282962e-08
42	4.292355390397629e-07	9.948051060618548	29.97416725871656	5.957070806259309e-08
43	2.1326338132560235e-07	9.805925235102757	29.97416725871656	4.528392876585871e-08
44	1.8493570085579993e-07	9.805925235102757	28.762435083659057	3.626103811337803e-08
45	1.2473616343785393e-07	9.805925235102757	28.511882272629713	1.9412649864724515e-08
46	1.0752190977032821e-07	9.805925235102757	28.511882272629713	1.1477391482662188e-08
47	6.144050379955576e-08	9.805925235102757	28.511882272629713	6.948193311246181e-09
48	3.88188017329705e-08	8.296077827495768	28.511882272629713	5.299309554816491e-09
49	3.8367649200217294e-08	8.296077827495768	28.511882272629713	3.8445683681668884e-09
50	2.8060679417062462e-08	8.296077827495768	28.511882272629713	3.095716439098371e-09
51	1.7709180762645742e-08	8.296077827495768	28.08727291940296	2.0975622908772176e-09
52	4.942399794416084e-09	8.296077827495768	28.08727291940296	1.439560282292695e-09
53	4.942399794416084e-09	8.296077827495768	28.056300695803834	7.537406174542038e-10
54	3.0347720165997163e-09	8.296077827495768	28.056300618642744	6.821024358803972e-10
55	2.595677538785519e-09	8.296077827495768	28.047859400209532	4.4904570995058737e-10
56	1.0406017001586967e-09	8.296077827495768	27.560539469849406	2.5894439687105455e-10
57	1.0406017001586967e-09	8.296077827495768	27.560539469849406	1.4394953045540207e-10
58	9.1212728546006e-10	8.296077827495768	27.560539469849406	9.3198380147661e-11
59	6.221100506346912e-10	8.296077827495768	27.421437679086893	7.587065257204771e-11
60	2.7522855554289633e-10	8.296077827495768	25.937277514787894	5.1825699412397915e-11
61	1.8841459722485042e-10	8.296077827495768	22.825233900279443	2.954918214305531e-11
62	1.4505499771521584e-10	8.296077827495768	20.146095490795705	1.8683618112928657e-11
63	1.2747760353000745e-10	8.296077827495768	19.953323607260895	1.3663727568263514e-11
64	8.476036851232644e-11	8.296077827495768	16.937653274026157	6.875871430535481e-12
65	5.313131323699571e-11	8.296077827495768	16.937653274026157	2.5914289593730414e-12
66	5.245875781930394e-11	8.296077827495768	16.33383650478113	2.549496031713916e-12
67	4.007292700496245e-11	8.296077827495768	16.31051956620479	1.870486081638474e-12
68	3.661308673683469e-11	8.296077827495768	16.31051956620479	1.2676928055705697e-12
69	3.23180831590063e-11	8.296077827495768	16.31051956620479	8.87423524470576e-13
70	2.871886314751169e-11	8.296077827495768	16.31051956620479	5.750503022750107e-13
71	2.393483924758392e-11	8.296077827495768	16.292344835766507	3.7649692080898497e-13
72	2.2968508505186792e-11	8.296077827495768	16.275002137494557	3.059734779416373e-13
73	2.2075649446650465e-11	8.296077827495768	15.77837158095993	2.7821568684593473e-13
74	1.9952102758828273e-11	8.296077827495768	15.778230289817328	2.5335289686844534e-13
75	1.8397818078561886e-11	8.296077827495768	15.77823006617117	2.312973703781792e-13
76	1.711625745995739e-11	8.296077827495768	14.612697559503694	2.0447628756856232e-13
77	1.635995551787603e-11	8.296077827495768	14.612697559503694	1.9478395107856485e-13
78	1.4402246922163908e-11	8.296077827495768	14.612697559503694	1.8285026193127337e-13
79	1.4051963051664085e-11	8.296077827495768	14.612697559503694	1.7573234086392238e-13
80	1.3568104123135162e-11	8.296077827495768	14.612697559503694	1.7193960065419366e-13
81	1.3121126876865721e-11	8.296077827495768	14.612697559503694	1.6356947919451165e-13
82	1.2795574366711549e-11	8.296077827495768	14.612697559503694	1.5900377842225482e-13
83	1.2795574366711549e-11	8.296077827495768	14.612697559503694	1.520591190228562e-13
84	1.2596540611229366e-11	8.296077827495768	14.612697559503694	1.4872986261205882e-13
85	1.2382940730623084e-11	8.296077827495768	14.612697559503694	1.4548604032572087e-13
86	1.2104596622266435e-11	8.296077827495768	14.30939890041061	1.4084043377577773e-13
87	1.2031124252712457e-11	8.296077827495768	14.30939890041061	1.402700301777426e-13
88	1.1921457770336604e-11	8.296077827495768	14.30939890041061	1.3726651987659964e-13
89	1.1793670583533642e-11	8.296077827495768	14.30939890041061	1.3456488153336545e-13
90	1.1720029134759073e-11	8.296077827495768	14.063713777800645	1.3268216772652622e-13
91	1.1665281629706489e-11	8.296077827495768	14.049113159986764	1.3175750908297443e-13
92	1.1569341308478071e-11	8.296077827495768	13.58670479722849	1.3101571009110014e-13
93	1.1540012067013183e-11	8.296077827495768	13.58670479722849	1.3053075379423772e-13
94	1.1483782067678266e-11	8.296077827495768	12.756749997767963	1.298183372897025e-13
95	1.1483782067678266e-11	8.296077827495768	12.756749997767963	1.293554006838161e-13
96	1.1472882053264069e-11	8.296077827495768	12.15202300753393	1.29082289046396e-13
97	1.1463350519432837e-11	8.296077827495768	12.15202300753393	1.2895950267189769e-13
98	1.1459074317658549e-11	8.296077827495768	12.15202300753393	1.288894366802721e-13
99	1.1457641426462413e-11	8.296077827495768	12.15202300753393	1.288815684897797e-13
100	1.1457641426462413e-11	8.296077827495768	12.15202300753393	1.288815684897797e-13
0	1044.6307897404865	65.73382838096414	1095.5032373004267	54.08557035333574
1	17.76270373623612	25.457294406954375	140.28717387945068	19.155745068100003
2	12.87362249166328	25.457294406954375	140.28717387945068	12.10585999698673
3	9.084634625464663	22.410468656024456	127.74142224919828	10.900430910896931
4	8.226616261983505	22.410468656024456	63.70541450483847	6.91635820612836
5	5.5443701034073785	22.410468656024456	63.70541450483847	4.363453275957359
6	3.24196317871792	21.518357679976223	59.08488656764312	2.9372467136244587
7	2.561110341813613	18.245728990417096	59.08485093344993	1.5528855831324673
8	0.8925258464907977	17.24364254131153	45.20569054388867	0.5221596607558678
9	0.7553371068002047	17.24364254131153	19.70012003110072	0.4266237296199935
10	0.4725506322679579	17.24364254131153	19.69945992312524	0.22704280166006618
11	0.38096365290375295	17.24364254131153	14.783191481886314	0.1435944521818867
12	0.2884326547118207	17.24364254131153	14.783191481886314	0.06407039483524972
13	0.17162336278598497	17.24364254131153	14.783191481886314	0.045026305481412905
14	0.07409049229023063	17.24364254131153	14.783191481886314	0.026297752426605862
15	0.029326675480316214	17.24364254131153	14.783191481886314	0.018161678238956633
16	0.01773562967990359	16.62240819569866	14.783191481886314	0.012419174492353762
17	0.01759923263732819	16.62240819569866	14.783191481886314	0.007739853602645539
18	0.01161127593671035	15.256859361962839	14.783191481886314	0.0035672671524963353
19	0.008759452672053896	15.256859361962839	13.806702637894698	0.002288161364646227
20	0.005789454282097539	15.256859361962839	13.806702637894698	0.0014990998958886769
21	0.004021899664001669	15.256859361962839	13.806702637894698	0.000758996275838063
22	0.002046575403781685	15.256859361962839	13.806702637894698	0.0004512691830008211
23	0.0019156164551326982	12.490544529333338	13.806702637894698	0.0002345113056792468
24	0.0011710710953855442	12.490544529333338	13.806702637894698	0.00017915757689686724
25	0.0008889216540708221	11.389549612222359	13.806702637894698	0.00010962974508805151
26	0.0004678594657852011	11.389549612222359	13.806702637894698	6.166611100544126e-05
27	0.0002991975144909178	11.389549612222359	13.806702637894698	4.1020631631410746e-05
28	0.0002697100790891509	11.389549612222359	13.806702637894698	2.608321222556975e-05
29	0.00014776330317410618	11.389549612222359	13.806702637894698	1.621176178352214e-05
30	0.00010074169382467808	11.389549612222359	13.806702637894698	9.222757913914406e-06
31	6.061193718294012e-05	11.389549612222359	13.806702637894698	5.209902784667586e-06
32	2.7634807900945077e-05	11.389549612222359	13.806702637894698	2.5790691389042874e-06
33	2.145575498950293e-05	11.389549612222359	13.806702637894698	2.088187229108243e-06
34	2.01279660494216e-05	11.389549612222359	13.806702637894698	1.5522532052967774e-06
35	1.031638028459699e-05	11.389549612222359	13.806702637894698	9.990198915310057e-07
36	6.089524368239149e-06	11.072592457035213	13.806702637894698	7.529914105594659e-07
37	4.073945087159593e-06	11.072592457035213	13.806702637894698	3.2335819925014395e-07
38	2.2937816884981604e-06	11.072592457035213	13.806702637894698	2.7351392826221824e-07
39	2.2937816884981604e-06	11.072592457035213	13.806702637894698	1.559407226629015e-07
40	1.566241526107506e-06	10.703166062713064	13.806702637894698	1.1628519239187394e-07
41	1.1460070670729126e-06	10.703166062713064	13.806702637894698	6.607784839233555e-08
42	6.697718678064593e-07	10.576799869231603	13.806702637894698	3.293711519458381e-08
43	6.441255421716221e-07	10.576799869231603	13.806702637894698	1.336932628005356e-08
44	4.1941381174405987e-07	10.576799869231603	13.806702637894698	9.952863992709911e-09
45	2.689718856457552e-07	10.576799869231603	12.995018845586342	6.793656899164309e-09
46	1.8629743102844235e-07	10.576799869231603	12.995018845586342	4.69073190695626e-09
47	1.3931163299209775e-07	10.005626242410758	12.995018845586342	2.730979262488054e-09
48	8.593252203236179e-08	10.005626242410758	12.995018845586342	2.226149212231507e-09
49	5.153484565306849e-08	9.879845248637196	12.995018845586342	9.91392071311784e-10
50	3.625609887989068e-08	9.879845248637196	12.995018845586342	5.747671455600395e-10
51	3.625609887989068e-08	9.879845248637196	12.995018845586342	4.913122065414217e-10
52	2.5608209304416078e-08	8.454744127513663	12.995018845586342	3.0845058757440917e-10
53	1.7043271651386335e-08	8.454744127513663	12.995018845586342	1.9632628771764186e-10
54	1.5301050480381013e-08	8.454744127513663	12.995018845586342	1.3537406404893023e-10
55	8.860796294690224e-09	8.454744127513663	12.995018845586342	9.853462762096823e-11
56	6.888607262711756e-09	8.454744127513663	12.995018845586342	8.311061842514055e-11
57	3.7286515621834155e-09	8.454744127513663	12.995018845586342	5.971086526964268e-11
58	3.1099754436966606e-09	8.454744127513663	12.995018845586342	2.732767854924542e-11
59	2.348897453421965e-09	8.454744127513663	12.995018845586342	2.020219247278398e-11
60	1.9535616569873077e-09	8.454744127513663	12.73418238117512	1.8148675567374676e-11
61	1.5657693245993506e-09	8.454744127513663	12.73418238117512	1.1495146138474993e-11
62	1.1167807354109938e-09	8.454744127513663	12.491080740687035	8.133213472071202e-12
63	7.224163996115198e-10	8.454744127513663	11.808200496732267	7.415945802920299e-12
64	6.830785865836837e-10	8.454744127513663	11.808200496732267	5.4369166780775e-12
65	5.880916890256637e-10	8.454744127513663	11.808200496732267	3.4274034805360013e-12
66	5.098008250152319e-10	8.454744127513663	11.514426239060317	2.7208453220739445e-12
67	4.2814270996349384e-10	8.454744127513663	11.514426239060317	2.3865825244866992e-12
68	3.7438613375570734e-10	8.454744127513663	11.514426239060317	2.1220178756732372e-12
69	3.1610574500671466e-10	8.454744127513663	11.514426239060317	1.856759992344812e-12
70	2.7399593585200024e-10	8.122376910810821	11.514426239060317	1.6040311158295462e-12
71	2.424399970108861e-10	8.122376910810821	11.405457246102726	1.4647228797796173e-12
72	2.2740705405921412e-10	8.122376910810821	11.405457246102726	1.356997356184503e-12
73	2.1831824626127126e-10	8.122376910810821	11.306739172518055	1.2577690303579173e-12
74	2.035066597684765e-10	8.122376910810821	11.306739172518055	1.1916035300267008e-12
75	1.833144613285479e-10	8.122376910810821	11.2909242427471	1.1300235434278322e-12
76	1.704129471655061e-10	8.122376910810821	10.246839755689148	1.0548789131004913e-12
77	1.6857522513204613e-10	8.122376910810821	10.246839755689148	1.0117743071391405e-12
78	1.5693921104665678e-10	8.122376910810821	10.246839755689148	9.619455242701955e-13
79	1.5293945258315797e-10	8.122376910810821	10.246839755689148	8.948050251666311e-13
80	1.4890044779397172e-10	8.122376910810821	10.246839755689148	8.568943530409011e-13
81	1.4546366662508378e-10	8.122376910810821	10.10104453449755	8.183824074797042e-13
82	1.3704529464386228e-10	8.122376910810821	9.446657757558745	7.768193932477061e-13
83	1.3448193015649784e-10	8.122376910810821	9.446657757558745	7.523128096207066e-13
84	1.3250158160690591e-10	8.122376910810821	9.446657757558745	7.340163339633153e-13
85	1.3053611237019977e-10	8.122376910810821	9.24224423470477	7.026012092288205e-13
86	1.2854353487554471e-10	8.122376910810821	9.24224423470477	6.977418182135695e-13
87	1.267814358013994e-10	8.122376910810821	9.241437715705851	6.833158117107083e-13
88	1.2496267860775874e-10	8.122376910810821	9.212962808195723	6.724567167798186e-13
89	1.2297375208614487e-10	8.122376910810821	9.212962808195723	6.674092662325511e-13
90	1.205418470506987e-10	8.122376910810821	9.212962808195723	6.554683619827462e-13
91	1.2038120820210212e-10	8.122376910810821	9.212962808195723	6.475643692593013e-13
92	1.1923130726809334e-10	8.122376910810821	9.212962808195723	6.466246542366806e-13
93	1.1900212211403088e-10	8.122376910810821	9.212962808195723	6.433504974707022e-13
94	1.185699916533858e-10	8.122376910810821	9.212962808195723	6.415311162671931e-13
95	1.180577900571853e-10	8.122376910810821	9.212962808195723	6.394365356709692e-13
96	1.1777899998876528e-10	8.122376910810821	9.212962808195723	6.384103311457959e-13
97	1.17771706501395e-10	8.122376910810821	9.212962808195723	6.376637821965069e-13
98	1.1769668992246612e-10	8.122376910810821	8.71187886478147	6.375161061110254e-13
99	1.1769668992246612e-10	8.122376910810821	8.71187886478147	6.374039396512706e-13
100	1.1769668992246612e-10	8.122376910810821	8.71187886478147	6.374039396512706e-13
0	1337.0016711923736	41.360059374737446	429.7272804171855	30.5273400464705
1	16.207705152980942	41.360059374737446	429.7272804171855	17.517057945525707
2	8.425544068826378	41.360059374737446	429.7272804171855	9.991828563969769
3	4.540472896138398	41.360059374737446	429.7272804171855	6.86126344611124
4	3.207529200006678	41.360059374737446	359.7324561188599	4.55781866516566
5	1.8969936831698841	22.051824618155507	316.2783774701278	1.9912532871269448
6	1.4103303008782537	22.051824618155507	146.43831774860763	1.2435762948164812
7	1.0841071541148934	22.051824618155507	30.685766079334513	0.8719440266906459
8	0.6716802610752537	22.051824618155507	29.752009520518936	0.49508113952089505
9	0.511969595162381	19.632726552573434	29.752009520518936	0.20702798700020758
10	0.2295714977645669	16.969894641394244	29.752009520518936	0.20702798700020758
11	0.18193270107106016	16.2828777912284	29.752009520518936	0.08030199209775249
12	0.06408949289074618	16.2828777912284	29.752009520518936	0.07026563645852366
13	0.06408949289074618	16.2828777912284	29.752009520518936	0.03114523138221695
14	0.04388622596439565	16.2828777912284	29.64357923626105	0.02280269931693021
15	0.036247839809046174	15.607675914412685	29.64357923626105	0.013531548874939386
16	0.023514850479194827	15.607675914412685	29.64357923626105	0.009064206551712927
17	0.014854135282305874	15.607675914412685	25.03240555575824	0.0032956329622852738
18	0.011945484033207984	15.607675914412685	25.03240555575824	0.002576286447075826
19	0.0071973229190152865	15.607675914412685	25.03240555575824	0.0018870204623550788
20	0.006101872731258606	15.607675914412685	25.03240555575824	0.0009610316162765023
21	0.0035049944687745465	15.607675914412685	25.03240555575824	0.00062871949459565
22	0.00188228526784109	15.607675914412685	25.03240555575824	0.00022665154835298934
23	0.0008778174219941819	12.20223685717689	24.799566813929466	0.0001402158622445811
24	0.0007328772392809381	12.20223685717689	24.799566813929466	5.640254975522547e-05
25	0.0004065612162871911	12.20223685717689	23.860018413459407	3.4771838839500414e-05
26	0.0003353852839831289	12.20223685717689	23.860018413459407	2.2612318402324393e-05
27	0.0002132100053751938	12.20223685717689	21.809609954818278	2.0007010798825596e-05
28	0.0001269790534897693	12.20223685717689	21.809609954818278	1.1328288020744545e-05
29	0.00010419323440855922	12.20223685717689	21.809609954818278	3.1348389715253955e-06
30	3.261712378080332e-05	12.20223685717689	21.809609954818278	2.5473818817158396e-06
31	1.935480375071456e-05	12.20223685717689	18.546649544399763	1.3669131709548985e-06
32	1.1133183605473749e-05	12.20223685717689	18.546649544399763	9.368674071673831e-07
33	9.975020187132834e-06	12.20223685717689	18.546649544399763	6.264019847185007e-07
34	4.324322045522147e-06	12.20223685717689	18.546649544399763	4.126562248616725e-07
35	2.66884604536722e-06	12.20223685717689	18.546649544399763	2.520702503875666e-07
36	1.7422062143217704e-06	12.20223685717689	17.37721515177648	1.762941502132259e-07
37	1.1221607194058615e-06	12.20223685717689	17.37721515177648	1.1697297867197736e-07
38	6.838616199061276e-07	12.20223685717689	17.37721515177648	9.436770887987876e-08
39	5.734369095045291e-07	12.20223685717689	17.37721515177648	5.6538745824161564e-08
40	4.887565190517036e-07	12.20223685717689	17.37721515177648	3.9068766062903845e-08
41	3.1564846844010095e-07	12.20223685717689	17.37721515177648	2.9094564920050533e-08
42	2.651323093624376e-07	12.20223685717689	17.37721515177648	1.3510773320587266e-08
43	1.7794477300147494e-07	12.20223685717689	17.37721515177648	5.0689955794926665e-09
44	1.0830688320584255e-07	12.20223685717689	17.37721515177648	3.3134973499897245e-09
45	8.82998242343545e-08	12.20223685717689	17.37721515177648	2.619728661291817e-09
46	5.461073592842165e-08	12.20223685717689	17.37721515177648	1.7300681007677388e-09
47	2.9731781582530304e-08	12.20223685717689	17.37721515177648	1.3134233812527348e-09
48	2.7368166364711715e-08	12.20223685717689	17.37721515177648	9.25251814925435e-10
49	1.668472709709116e-08	12.20223685717689	17.37721515177648	6.552325126181405e-10
50	1.389702441105839e-08	12.20223685717689	17.37721515177648	4.38843000938726e-10
51	1.0340933019425834e-08	12.20223685717689	17.37721515177648	3.2747720234596815e-10
52	7.804823347465029e-09	12.20223685717689	17.37721515177648	2.0808216613756204e-10
53	6.346394923040733e-09	12.20223685717689	17.37721515177648	1.3956218522976735e-10
54	4.926362520632826e-09	12.20223685717689	17.37721515177648	8.773195064138718e-11
55	4.058284226320637e-09	12.20223685717689	12.763205473873079	7.564879587538502e-11
56	2.8133079898461634e-09	12.20223685717689	12.763205473873079	5.792039225222962e-11
57	2.6049758489300578e-09	12.20223685717689	12.763205473873079	3.7316370533361676e-11
58	2.001425875649171e-09	12.20223685717689	12.763205473873079	2.6672316659349288e-11
59	1.7763280587939277e-09	12.20223685717689	12.763205473873079	1.7555704932314225e-11
60	1.7613412583895729e-09	12.20223685717689	12.763205473873079	1.2176335230334167e-11
61	1.508776387399689e-09	12.20223685717689	12.744711817604218	8.279630909983071e-12
62	1.3953423192551889e-09	12.20223685717689	12.336092026754171	5.574355599722941e-12
63	1.162845154558755e-09	12.20223685717689	12.197482244744915	3.0196300711715975e-12
64	9.696743550087364e-10	12.20223685717689	12.197482244744915	1.819311190097027e-12
65	8.97523614584172e-10	12.20223685717689	12.197482244744915	1.6119584527800499e-12
66	7.405350010041144e-10	12.20223685717689	12.197482244744915	9.60588412889609e-13
67	5.525528037182137e-10	12.20223685717689	12.090292515809297	5.704578812353213e-13
68	4.413033065847548e-10	12.20223685717689	12.001582974124258	3.582323930601568e-13
69	4.383896061217888e-10	12.20223685717689	12.001582974124258	2.472512352273505e-13
70	3.737943010307883e-10	12.20223685717689	12.001582974124258	2.2257072923636738e-13
71	3.483338992758788e-10	12.20223685717689	12.001582974124258	1.7225590441472217e-13
72	3.215397206899412e-10	12.20223685717689	12.001582974124258	1.3672875116374167e-13
73	3.0096913997193267e-10	12.20223685717689	12.001582974124258	1.0316726177245439e-13
74	2.702798552500283e-10	12.20223685717689	12.001582974124258	9.601513610074559e-14
75	2.562067647234225e-10	12.20223685717689	11.969231148716773	8.774882448681601e-14
76	2.417972784362794e-10	12.20223685717689	11.86497497487113	7.967562566159224e-14
77	2.3216782948209479e-10	12.20223685717689	11.86497497487113	7.425327125344825e-14
78	2.2048898994807325e-10	12.20223685717689	11.86497497487113	7.222473412736134e-14
79	2.0660510955667649e-10	12.20223685717689	11.86497497487113	7.008812607542201e-14
80	2.0102206270873035e-10	12.20223685717689	11.86497497487113	6.70357427431519e-14
81	1.980346308454223e-10	12.20223685717689	11.86497497487113	6.373759874727335e-14
82	1.9562415371764833e-10	12.20223685717689	11.86497497487113	6.111163553551936e-14
83	1.8781384797776964e-10	12.20223685717689	11.86497497487113	5.92161432685586e-14
84	1.83857819568855e-10	12.20223685717689	11.839627142745343	5.786800737561121e-14
85	1.7933704759864623e-10	12.20223685717689	11.839627142745343	5.684632507842006e-14
86	1.73296959467395e-10	12.20223685717689	11.839627142745343	5.622497776630069e-14
87	1.7124501094147514e-10	12.20223685717689	11.736059371819875	5.5176927513979384e-14
88	1.70369202635381e-10	12.20223685717689	11.735332547299427	5.4293733742054283e-14
89	1.652267228446606e-10	12.20223685717689	11.735332547299427	5.36448383758537e-14
90	1.642326294358661e-10	12.20223685717689	11.735332547299427	5.303304275051301e-14
91	1.6323707482520585e-10	12.20223685717689	11.699324027115075	5.250966336627457e-14
92	1.6254806530436474e-10	12.20223685717689	11.58380787493268	5.216803581977935e-14
93	1.619559141375487e-10	12.20223685717689	10.6671747859192	5.1773604942557696e-14
94	1.614558016616247e-10	12.20223685717689	10.6671747859192	5.163133038798038e-14
95	1.612120327525767e-10	12.20223685717689	8.878363010703632	5.1475588931845476e-14
96	1.611422523550123e-10	12.20223685717689	8.565673710670291	5.14078495015748e-14
97	1.6098884521532913e-10	12.20223685717689	8.565673710670291	5.134353963207128e-14
98	1.6084318334003365e-10	12.20223685717689	8.418579934037558	5.132676491931853e-14
99	1.6084318334003365e-10	12.20223685717689	7.204708235435893	5.131943200649283e-14
100	1.6084318334003365e-10	12.20223685717689	7.204708235435893	5.131943200649283e-14
0	750.4771223424166	74.39036018934084	134.84243006716568	225.94594567274507
1	20.241589851088655	74.39036018934084	81.23365434769043	16.908310176848815
2	10.636964776651505	59.08439030340519	46.48640045123575	7.526518148584188
3	6.246819685862167	59.08439030340519	32.868404214714964	7.18357644151968
4	3.2367080966333366	59.08439030340519	32.868404214714964	4.2822938542207005
5	3.2367080966333366	59.08439030340519	21.313416537582	2.2098346431698483
6	2.257084805170626	59.08439030340519	21.313416537582	1.6194053976378708
7	0.758185352196264	37.41676747651521	21.313416537582	1.047762514346837
8	0.5168665974547539	30.18684576979968	15.402762297121184	0.7363919497389945
9	0.22346372132184167	21.77500952397346	15.402762297121184	0.36157386581382567
10	0.18322696762495866	21.77500952397346	15.402762297121184	0.2386082979265109
11	0.1491813726554313	21.77500952397346	15.402762297121184	0.1550562036379519
12	0.12731510341122726	11.817695454167223	15.402762297121184	0.09077570367690374
13	0.08429461722895673	11.817695454167223	15.402762297121184	0.06632534073152398
14	0.04796059198230747	11.817695454167223	14.128749339433833	0.0394497937785896
15	0.03264948739277939	11.817695454167223	14.128749339433833	0.02143666108357099
16	0.02211073469336225	11.817695454167223	14.128749339433833	0.009397410556508865
17	0.007287350135142339	11.817695454167223	14.128749339433833	0.005861791059580164
18	0.0051539439410067224	11.817695454167223	14.128749339433833	0.004208927680396986
19	0.0030087302493912262	11.817695454167223	14.128749339433833	0.0024236807848669675
20	0.002145099717672093	11.817695454167223	12.79087776034291	0.0018824785557992139
21	0.0014172821787939028	10.59998289173935	12.79087776034291	0.0009191186255888633
22	0.001139357297083372	7.155831109848593	12.79087776034291	0.0005798742704909792
23	0.0005935029538372029	7.155831109848593	12.79087776034291	0.00036312590869358577
24	0.0005026972946773197	7.155831109848593	12.79087776034291	0.00017654284559993536
25	0.00031003275195765556	7.155831109848593	12.57880882273149	0.00010443129551817512
26	0.0002547850877818316	7.155831109848593	11.479980627780094	6.705297601052625e-05
27	0.00014202173782489744	7.155831109848593	11.479980627780094	2.9699424228744196e-05
28	9.598986930282668e-05	7.155831109848593	11.479980627780094	2.9221792335814235e-05
29	4.8688963829793855e-05	7.155831109848593	11.478314443665319	2.1200200774401425e-05
30	3.905292709614056e-05	7.155831109848593	11.478314443665319	1.5624724742624802e-05
31	2.2861849284503e-05	7.155831109848593	11.478314443665319	8.963593128352357e-06
32	9.456705708335614e-06	7.155831109848593	11.217440922822387	5.7031394651145705e-06
33	7.90646229491465e-06	7.155831109848593	11.217440922822385	3.182882267825202e-06
34	5.027878662288747e-06	7.155831109848593	11.217440922822385	1.962396220796669e-06
35	3.0270864932521797e-06	7.155831109848593	10.874447376498612	1.1970675004593684e-06
36	2.2795640578760766e-06	7.155831109848593	10.254923362667792	7.593644939823327e-07
37	1.5786557371619308e-06	7.155831109848593	10.254923362667792	5.668237289290277e-07
38	1.0651094604740286e-06	7.155831109848593	10.254923362667792	3.56891389257247e-07
39	8.353612924633455e-07	7.155831109848593	10.254923362667792	2.4605622144112536e-07
40	5.719637715888724e-07	7.155831109848593	10.254923362667792	9.925502823698202e-08
41	3.9086025923439427e-07	7.155831109848593	10.254923362667792	8.07917928605933e-08
42	2.54484208712518e-07	7.155831109848593	10.254923362667792	6.302323677672039e-08
43	1.8033328757729802e-07	7.155831109848593	10.254923362667792	3.8031963944465325e-08
44	9.042282117558044e-08	7.155831109848593	9.949658783551286	2.461681405722866e-08
45	9.042282117558044e-08	7.155831109848593	9.867500229920735	1.1863876512719583e-08
46	4.911485667652872e-08	7.155831109848593	9.798992879910676	1.0362255280212476e-08
47	2.1790667119428363e-08	7.155831109848593	9.312938835280391	5.314809684129385e-09
48	7.689298078987598e-09	7.155831109848593	8.378574614273703	3.6296983224892164e-09
49	7.689298078987598e-09	7.155831109848593	8.377243430488045	2.452914808048927e-09
50	6.1099106798777855e-09	7.155831109848593	8.377243430488045	1.4725125565645966e-09
51	4.6067557770632075e-09	7.155831109848593	8.377243430488045	7.430704329755285e-10
52	2.7602408780700993e-09	7.155831109848593	8.377243430488045	7.166475653004776e-10
53	1.6519456346432928e-09	7.155831109848593	8.377243430488045	4.438690396797523e-10
54	1.2937626032183043e-09	7.155831109848593	8.22963715899679	2.174331158697216e-10
55	1.13818556033777e-09	7.155831109848593	8.227189924571922	9.707063671335812e-11
56	6.91538012422505e-10	7.155831109848593	8.199622251558631	6.400245925371932e-11
57	5.33755923610834e-10	7.155831109848593	8.071379528668428	4.1217998227713926e-11
58	3.262926620213952e-10	7.155831109848593	8.071379528668428	2.144788395665024e-11
59	2.2699003459883336e-10	7.155831109848593	7.036998613797491	1.915928116000979e-11
60	1.8087899603992704e-10	7.155831109848593	7.036245115120919	1.4720123726909674e-11
61	1.4139448423341462e-10	7.155831109848593	7.036245115120919	6.46655393044891e-12
62	1.0633673825785078e-10	7.155831109848593	6.83681931697136	4.508638354453003e-12
63	6.786371910551133e-11	7.155831109848593	6.83681931697136	3.67052783667628e-12
64	6.786371910551133e-11	7.155831109848593	6.207631089186522	2.5926335586975037e-12
65	5.707211833863933e-11	7.155831109848593	6.207631089186522	2.1402193404093024e-12
66	4.758348725533525e-11	7.155831109848593	6.207631089186522	1.3906468742829198e-12
67	3.619022760486409e-11	7.155831109848593	6.207631089186522	1.0691538868469071e-12
68	2.7139761860598057e-11	7.155831109848593	6.207631089186522	8.603609475959069e-13
69	2.5344469232470317e-11	7.155831109848593	6.207631089186522	7.643310469770379e-13
70	2.3109014812206677e-11	7.155831109848593	6.094972123154553	5.900848142843223e-13
71	2.136584021931995e-11	7.155831109848593	6.094972123154553	5.372429060222204e-13
72	1.9978189601215158e-11	7.155831109848593	6.094972123154553	4.3655933649456533e-13
73	1.8840630421463403e-11	7.155831109848593	6.09411628654356	4.274910269231642e-13
74	1.7743786888559763e-11	7.155831109848593	5.451528156100952	3.9752001699745123e-13
75	1.7093105719690355e-11	7.155831109848593	5.451528156100952	3.6279285759955567e-13
76	1.6380140679597858e-11	7.155831109848593	5.451528156100952	3.506313273661331e-13
77	1.575371545374234e-11	7.155831109848593	5.451527783564734	3.337250744454822e-13
78	1.4822822133757096e-11	7.155831109848593	4.726500096248544	3.133754024903924e-13
79	1.4481908246902925e-11	7.155831109848593	4.726500096248544	2.955136820076687e-13
80	1.3658621210750858e-11	7.155831109848593	4.107998514137187	2.865742475926843e-13
81	1.2831536113277763e-11	7.155831109848593	4.107998514137187	2.7726012295822415e-13
82	1.2463919927934058e-11	7.155831109848593	4.08123213567009	2.6420591590161033e-13
83	1.1993984087550342e-11	7.155831109848593	4.08123213567009	2.55127691987332e-13
84	1.1647103143133515e-11	7.155831109848593	4.08123213567009	2.4762127570505544e-13
85	1.1539925607904136e-11	7.155831109848593	4.012923263877111	2.354645959734624e-13
86	1.1368305462024424e-11	7.155831109848593	4.012923263877111	2.3402294688065196e-13
87	1.1196567919772071e-11	7.155831109848593	4.012923263877111	2.284088705263233e-13
88	1.1166566063051334e-11	7.155831109848593	4.012923263877111	2.248561332299781e-13
89	1.1085605165423153e-11	7.155831109848593	4.012923263877111	2.2055153814563167e-13
90	1.0992296181028974e-11	7.155831109848593	3.88995776627502	2.1776239015071147e-13
91	1.0902838976396776e-11	7.155831109848593	3.88995776627502	2.1643725845411684e-13
92	1.079447674600951e-11	7.155831109848593	3.88995776627502	2.1474694208378248e-13
93	1.0745461700194579e-11	7.155831109848593	3.88995776627502	2.1387159732846276e-13
94	1.0674421686749911e-11	7.155831109848593	3.8662867532720515	2.134281737489439e-13
95	1.0629493509848414e-11	7.155831109848593	3.8662867532720515	2.1250009578693065e-13
96	1.062242044177711e-11	7.155831109848593	3.8662867532720515	2.121176532944226e-13
97	1.0617590979234364e-11	7.155831109848593	3.8662867532720515	2.1180280031155673e-13
98	1.0615303060256708e-11	7.155831109848593	3.544034751568668	2.1175649523299617e-13
99	1.0614427133780921e-11	7.155831109848593	3.514091409595967	2.117185912754249e-13
100	1.0614427133780921e-11	7.155831109848593	3.514091409595967	2.117185912754249e-13
0	150.32727576849297	59.98326427580297	995.3003580027146	178.6354681353716
1	24.93984083447455	30.346111768153772	763.0078537509874	20.481127132779978
2	22.354875129237335	30.346111768153772	65.02235724736559	11.853245230136778
3	16.836304153637922	30.346111768153772	44.22348845431572	7.29208052315098
4	8.617722966132446	22.43463290723858	44.22348845431572	3.171468747528261
5	6.931079303646222	22.43463290723858	44.22348845431572	2.0155588567617984
6	2.6982640165903997	21.203316851204185	36.772887885690416	1.2217121360682772
7	0.9607415727148542	18.48525814429877	36.772887885690416	0.7268774019791417
8	0.8875189155258005	18.48525814429877	36.772887885690416	0.5019637395524225
9	0.41412072315714876	18.48525814429877	36.772887885690416	0.32282359002459077
10	0.3219446115250529	13.770783971078567	36.772887885690416	0.21269061855374283
11	0.17755962399251243	13.770783971078567	35.755794325336375	0.15237178240335952
12	0.15436761743991226	13.770783971078567	35.755794325336375	0.09096297595974161
13	0.08513524093964873	13.770783971078567	23.47335193834081	0.05109909814650797
14	0.04630971574360483	13.770783971078567	23.47335193834081	0.02448312063967202
15	0.018008808252769393	12.370853196716926	23.47335193834081	0.015241179829114004
16	0.018008808252769393	12.370853196716926	23.47335193834081	0.009602844390570079
17	0.006886203087097932	12.370853196716926	23.47335193834081	0.006015470718632635
18	0.006591961870366822	12.370853196716926	23.47335193834081	0.003402704971879076
19	0.0032563436401050415	12.370853196716926	23.47335193834081	0.0013753624918458288
20	0.0008344051598206778	12.370853196716926	23.47335193834081	0.00106961315496912
21	0.0005536067013298702	12.370853196716926	21.066983914989883	0.0007599208808077787
22	0.0005044452036285197	12.370853196716926	21.066983914989883	0.00039214489480363405
23	0.0002536747981338939	12.370853196716926	21.066983914989883	0.00023753310431007556
24	0.00017951130010344254	12.370853196716926	21.066983914989883	0.00010843019319504326
25	0.0001031831441485617	11.709398140533741	21.066983914989883	0.00010052255504849898
26	7.172725405669647e-05	11.709398140533741	21.066983914989883	7.514641592794228e-05
27	5.186933560260112e-05	11.709398140533741	21.066983914989883	5.219941629965155e-05
28	3.0527382368555425e-05	11.709398140533741	21.066983914989883	3.417778420638124e-05
29	2.211194676227675e-05	11.709398140533741	21.066983914989883	2.5196133812639633e-05
30	1.252532793385882e-05	11.709398140533741	21.066983914989883	8.897214950342048e-06
31	8.784713375326909e-06	11.709398140533741	21.066983914989883	7.78903819605495e-06
32	5.9850622964980335e-06	11.709398140533741	21.066983914989883	4.4930366091800395e-06
33	5.044257765689128e-06	11.709398140533741	21.066983914989883	2.3644180616175687e-06
34	3.625666128355701e-06	11.709398140533741	21.066983914989883	1.5088589695560301e-06
35	1.5865224404347401e-06	10.405337727513096	21.066983914989883	1.0145844580857142e-06
36	1.1249387076208323e-06	10.405337727513096	21.066983914989883	6.077085457523195e-07
37	9.238892022845785e-07	10.405337727513096	20.34208117174711	4.879599577668617e-07
38	5.034970072203207e-07	10.405337727513096	20.34208117174711	3.0994965975385644e-07
39	3.8173032385548906e-07	10.405337727513096	20.34208117174711	2.1070702343664272e-07
40	1.7499815538731934e-07	10.405337727513096	20.34208117174711	1.1764171579660503e-07
41	1.630937462778162e-07	10.405337727513096	20.34208117174711	8.27059256868891e-08
42	1.4315550601312475e-07	10.405337727513096	20.34208117174711	5.2872692083248556e-08
43	9.027775353385414e-08	10.405337727513096	20.34208117174711	3.3066285293140495e-08
44	6.272092154461572e-08	10.405337727513096	20.34208117174711	2.3594094409874204e-08
45	5.203159739606301e-08	10.405337727513096	20.34208117174711	9.092397693322294e-09
46	2.7446692770466604e-08	10.405337727513096	20.34208117174711	6.484887202912094e-09
47	1.6965181375511664e-08	10.405337727513096	20.34208117174711	4.81148412673712e-09
48	1.5682628715776387e-08	7.5346448716914844	20.34208117174711	3.0477239928152034e-09
49	9.303805687461511e-09	7.5346448716914844	20.34208117174711	2.0074498076334238e-09
50	4.382359694159821e-09	7.5346448716914844	20.34208117174711	9.341070481530092e-10
51	3.486678896893623e-09	7.5346448716914844	20.34208117174711	6.458574291200949e-10
52	2.6140320472813565e-09	7.5346448716914844	20.34208117174711	4.338856869434689e-10
53	1.4824087158698092e-09	7.5346448716914844	20.34208117174711	2.0398675047112802e-10
54	1.195330319503443e-09	7.5346448716914844	20.34208117174711	1.241908084125471e-10
55	9.337270079603721e-10	7.5346448716914844	20.34208117174711	9.26680314043364e-11
56	5.791038452556519e-10	7.5346448716914844	20.34208117174711	6.835252818997294e-11
57	3.7383356623614445e-10	7.5346448716914844	17.54538348536678	4.343959171954124e-11
58	2.8052992599816716e-10	7.5346448716914844	17.54538348536678	2.563911965187412e-11
59	2.346374195425166e-10	7.5346448716914844	17.54538348536678	2.2892021925732702e-11
60	1.906876268367577e-10	7.5346448716914844	17.54538348536678	1.6846510600764086e-11
61	1.6822016612259537e-10	7.5346448716914844	14.107568418856756	8.550640637362085e-12
62	1.5819293286453173e-10	7.5346448716914844	14.107568418856756	5.006705521342178e-12
63	1.3834666611289135e-10	7.5346448716914844	14.107568418856756	4.301186288533843e-12
64	1.207914246738239e-10	7.5346448716914844	14.107568418856756	2.6981665096844836e-12
65	1.045005393328776e-10	7.5346448716914844	14.107568418856756	1.850829197572394e-12
66	9.057769254175566e-11	7.5346448716914844	14.107568418856756	1.0471407854721962e-12
67	8.466832777744133e-11	6.896932530202682	14.107568418856756	5.241917492455813e-13
68	7.624406187626074e-11	6.896932530202682	14.107568418856756	3.7535050389329594e-13
69	7.174707714965651e-11	6.896932530202682	14.107568418856756	2.9380691193334556e-13
70	6.728726786428253e-11	6.896932530202682	14.107568418856756	2.1868989948143454e-13
71	6.012901777912449e-11	6.896932530202682	14.107568418856756	1.3796424972505767e-13
72	5.868674937404319e-11	6.896932530202682	14.107568418856756	1.1272759575064715e-13
73	5.49098027534928e-11	6.896932530202682	14.107568418856756	9.159082870233595e-14
74	5.127084768527401e-11	6.896932530202682	14.107568418856756	7.692446471187762e-14
75	4.934067462312468e-11	6.896932530202682	14.107568418856756	7.038424688805762e-14
76	4.7848241140092027e-11	6.896932530202682	14.107568418856756	6.309608952277766e-14
77	4.451104267748876e-11	6.896932530202682	14.107568418856756	5.930510048734234e-14
78	4.1520547858647973e-11	6.896932530202682	14.107568418856756	5.5168658493088914e-14
79	4.041671808140705e-11	6.896932530202682	13.505492902381913	5.246868948076224e-14
80	3.914382719043806e-11	6.896932530202682	13.464240557535458	5.107881426729172e-14
81	3.6668972345545313e-11	6.896932530202682	13.464240557535458	4.773203564888124e-14
82	3.6289284596156795e-11	6.896932530202682	13.464240557535458	4.706106753573536e-14
83	3.516600027257698e-11	6.896932530202682	13.385601254009357	4.501058896035202e-14
84	3.472638990970253e-11	6.896932530202682	12.354082286383308	4.4049817350990565e-14
85	3.364108066178544e-11	6.896932530202682	12.354082286383308	4.326429916466428e-14
86	3.289867650880275e-11	6.896932530202682	12.351408795083454	4.201911402285725e-14
87	3.242559038978344e-11	6.896932530202682	12.351408795083454	4.13729930089772e-14
88	3.231820664647224e-11	6.896932530202682	12.152904885507231	4.0209519472626723e-14
89	3.2049084532123003e-11	6.896932530202682	12.152904885507231	3.9857462208194216e-14
90	3.173281392023974e-11	6.896932530202682	10.96846334977864	3.9336739523122923e-14
91	3.120112845329781e-11	6.896932530202682	10.96846334977864	3.914465004764174e-14
92	3.101279697100162e-11	6.896932530202682	10.96846334977864	3.888024492120899e-14
93	3.077739631885272e-11	6.896932530202682	10.96846334977864	3.872127465112816e-14
94	3.075747349620701e-11	6.896932530202682	10.96846334977864	3.857300012323644e-14
95	3.072034218816513e-11	6.896932530202682	10.96846334977864	3.847092505175281e-14
96	3.055146976705717e-11	6.896932530202682	10.96846334977864	3.841523339077444e-14
97	3.054301872507357e-11	6.896932530202682	10.96846334977864	3.8328251516255206e-14
98	3.052828359202742e-11	6.896932530202682	10.96846334977864	3.8328251516255206e-14
99	3.052350150347408e-11	6.896932530202682	10.96846334977864	3.832128281594485e-14
100	3.052350150347408e-11	6.896932530202682	10.96846334977864	3.832128281594485e-14
0	1033.4169924556907	30.784855500530956	205.82456139343032	16.925153179655272
1	19.522327088095903	30.784855500530956	100.71981876971711	12.02926051882318
2	14.773327913269709	30.784855500530956	100.71981876971711	8.894840582520793
3	9.529132862811961	30.784855500530956	100.71981876971711	5.545327699126687
4	8.50586964178565	30.784855500530956	84.89369165119035	2.702339617175525
5	4.498088525616427	30.784855500530956	40.59414572127566	1.685887282297868
6	3.4811501835420273	30.784855500530956	40.59414572127566	1.0730000961567423
7	2.4702243964719117	25.230175725576096	40.59414572127566	0.4588264147523647
8	1.789324933706819	25.230175725576096	40.59414572127566	0.3863729590389436
9	1.472936178531305	25.230175725576096	40.59414572127566	0.2633055799406693
10	0.8094607686365561	24.01895207658523	28.002118769245257	0.14587144356797407
11	0.5389436282968391	24.01895207658523	17.738511103475957	0.08674511335205323
12	0.2691945127917958	24.01895207658523	13.106164226361505	0.05067855389146739
13	0.19605224600422214	24.01895207658523	13.106134084996581	0.02030873226823003
14	0.09778742754120055	24.01895207658523	13.106134084996581	0.019975445558731975
15	0.054431606813634445	24.01895207658523	13.106134084996581	0.010870667291138345
16	0.04267193732372337	24.01895207658523	13.106134084996581	0.004558855481558488
17	0.019718298202149306	24.01895207658523	10.6039423656455	0.003227360939045536
18	0.019718298202149306	21.465005113313087	10.6039423656455	0.0025028279030505423
19	0.015733577657686383	21.465005113313087	10.6039423656455	0.001696218191769956
20	0.009882151289465091	21.465005113313087	10.6039423656455	0.0012250327516472633
21	0.002933793915548504	20.59298223599835	10.6039423656455	0.0008244235565296876
22	0.002933793915548504	20.59298223599835	9.191270486871396	0.0005233614056686768
23	0.0018417714119593072	20.59298223599835	9.191270486871396	0.00022039346052446493
24	0.0012728272247246914	20.59298223599835	9.191270486871396	0.00017259145304264953
25	0.0008135003081798455	20.59298223599835	9.191270486871396	9.892635409554032e-05
26	0.0005796762544057587	20.59298223599835	9.191270486871396	5.8568988068456446e-05
27	0.00045319319473345555	20.59298223599835	9.191270486871396	3.180417237312258e-05
28	0.00025460943877744004	20.59298223599835	9.191270486871396	1.835523707861522e-05
29	0.00015193004582675032	20.59298223599835	9.191270486871396	1.4268682796894025e-05
30	8.305498845783153e-05	20.59298223599835	8.952507270058035	1.0280038584857836e-05
31	5.6845537213888394e-05	20.59298223599835	8.940604901723	5.127033046776094e-06
32	4.422059324133412e-05	20.59298223599835	8.940604901723	3.073277316744917e-06
33	2.935696844057454e-05	20.59298223599835	8.940604901723	1.6061672253499012e-06
34	1.7643746084734436e-05	20.59298223599835	8.254412865569554	4.1998725354934796e-07
35	5.5436312422088286e-06	20.59298223599835	8.254412865569554	3.6316086528033756e-07
36	4.749791483187042e-06	20.59298223599835	8.254412865569554	2.133561272103179e-07
37	2.216473268127407e-06	20.59298223599835	8.254412865569554	1.79923835990411e-07
38	1.9892935247990277e-06	20.59298223599835	8.254412865569554	9.405380226445022e-08
39	1.0260806480857046e-06	20.59298223599835	8.254412865569554	6.620295269695968e-08
40	6.842700022633997e-07	20.59298223599835	8.254412865569554	3.6760789769687004e-08
41	5.257494100746521e-07	20.59298223599835	8.254412865569554	3.367948213649771e-08
42	4.001621330964277e-07	20.59298223599835	8.254412865569554	1.9995663011781078e-08
43	2.93507536506261e-07	20.59298223599835	8.254412865569554	1.3140464763486024e-08
44	2.254411945405684e-07	20.59298223599835	8.254412865569554	7.99050557363315e-09
45	1.6566164613902672e-07	20.59298223599835	8.254412865569554	7.1745747498252e-09
46	1.3146591627310376e-07	17.22271009488189	8.254412865569554	5.010616160720364e-09
47	1.0439445206702989e-07	17.22271009488189	8.254412865569554	3.08943180370447e-09
48	8.544343234375977e-08	17.22271009488189	7.48539180320695	2.1614504470873858e-09
49	6.919490125674204e-08	17.22271009488189	7.48539180320695	1.4195653039549046e-09
50	5.31855806337616e-08	17.22271009488189	7.48539180320695	1.2510773294670635e-09
51	4.18446879075689e-08	17.22271009488189	7.384077940096414	6.637712827275463e-10
52	2.5469323017763113e-08	17.22271009488189	7.3307329456695784	6.444439934810376e-10
53	2.0096683142282093e-08	17.22271009488189	6.778262456698789	3.91193457703285e-10
54	1.6376275981487767e-08	17.22271009488189	6.726472767868326	2.7356348526832793e-10
55	1.0832102543245256e-08	17.22271009488189	6.691650953770163	1.6309266863786742e-10
56	7.509087584958048e-09	15.710195018116712	6.691650953770163	7.155155086640009e-11
57	6.205183583224551e-09	15.710195018116712	6.691650953770163	5.932615927817704e-11
58	5.44714451729694e-09	15.710195018116712	6.691650953770163	4.025234347823962e-11
59	4.3490522336957125e-09	15.710195018116712	6.691650953770163	1.2150267045610665e-11
60	3.665998122054947e-09	15.710195018116712	6.691650953770163	7.325114140888156e-12
61	3.1095945028546412e-09	15.710195018116712	6.691650953770163	5.827493942538831e-12
62	2.908906390365003e-09	15.710195018116712	6.672352745746894	3.3806514820204173e-12
63	2.5993364022023088e-09	14.939030156345378	6.672352745746894	1.6931886435112493e-12
64	2.2427433635330585e-09	14.096103821047118	6.638712312365542	1.1579201777707805e-12
65	2.0773306188625503e-09	14.096103821047118	6.36271998668717	7.577569888239946e-13
66	1.7279137809865274e-09	14.096103821047118	5.610393636946149	4.635669990443982e-13
67	1.6387258446436144e-09	14.096103821047118	5.610393636946149	3.0756945148075746e-13
68	1.3299059677708488e-09	14.096103821047118	4.943517023908262	2.0610086360805942e-13
69	1.211208096701113e-09	13.942473172489212	4.943517023908262	1.8509471056389817e-13
70	1.0806228306024784e-09	13.942473172489212	4.922366707695501	1.518447562040796e-13
71	9.902383979930017e-10	13.942473172489212	4.922366707695501	1.2331749907264828e-13
72	9.511769506331731e-10	13.942473172489212	4.922366707695501	9.787060508588425e-14
73	8.805854868602927e-10	13.942473172489212	4.850380110383667	9.296411302385633e-14
74	7.770322415015975e-10	13.942473172489212	4.701290114258088	8.592761713166244e-14
75	7.183552414448296e-10	13.942473172489212	4.624909766856497	7.523977243252956e-14
76	7.066266164053012e-10	13.942473172489212	4.624909766856497	7.35164618904394e-14
77	6.653868598698313e-10	13.110379432892998	4.585036380854969	7.048265505071151e-14
78	5.890548718265417e-10	13.110379432892998	4.585036380854969	6.649831100980053e-14
79	5.735883416556456e-10	13.110379432892998	4.585035710301286	6.039546896439796e-14
80	5.333956777225861e-10	13.110379432892998	4.585035710301286	5.902725009099935e-14
81	5.29253153945075e-10	13.110379432892998	4.585035710301286	5.691918062451709e-14
82	5.160139542223229e-10	13.110379432892998	4.575084295128821	5.388656572177892e-14
83	5.060432052555384e-10	13.110379432892998	4.573862667314012	5.182438475507117e-14
84	4.896431986325484e-10	13.110379432892998	4.483577531319965	5.155705607563253e-14
85	4.820662937421466e-10	13.110379432892998	4.483577531319965	5.0379874573967545e-14
86	4.669286366234826e-10	13.110379432892998	4.218196692542054	4.894834264629697e-14
87	4.6035506156162696e-10	13.110379432892998	4.218196692542054	4.86018838056293e-14
88	4.5204910101754644e-10	13.110379432892998	4.218196692542054	4.7063999356543524e-14
89	4.467755587329579e-10	13.110379432892998	4.218196692542054	4.7017250970803287e-14
90	4.427864170539363e-10	13.110379432892998	4.218196692542054	4.6416074890521397e-14
91	4.391068496697751e-10	12.417419458873052	4.218196692542054	4.621715530521732e-14
92	4.3887988932184183e-10	12.417419458873052	4.218196692542054	4.577383166390013e-14
93	4.34806045489824e-10	12.417419458873052	4.218196692542054	4.5264714006801475e-14
94	4.3346495130482773e-10	12.417419458873052	4.218196692542054	4.522364585385412e-14
95	4.328528569639513e-10	12.417419458873052	3.8355163682915996	4.5089438202109396e-14
96	4.3224165255778396e-10	10.800828992159055	3.650040526490564	4.5016580037938546e-14
97	4.321470923240353e-10	10.800828992159055	3.555466870480141	4.496271916199348e-14
98	4.318411253259843e-10	10.800828992159055	3.555466870480141	4.494664722252443e-14
99	4.318411253259843e-10	10.800828992159055	3.555466870480141	4.494023808961527e-14
100	4.318411253259843e-10	10.800828992159055	3.555466870480141	4.494023808961527e-14
