# Supplementary material for: An improved genetic algorithm and its application in neural network adversarial attack
Source: PLoS One. 2022 May 5;17(5):e0267970. doi: 10.1371/journal.pone.0267970 (PMC9070932; doi:10.1371/journal.pone.0267970)
Supplement: S1 Data — (ZIP) [file pone.0267970.s001.zip › data3/2_100.csv]

	GWO	PSO	SGA	IGA
0	1.0330606432230049e+45	1.1954906529999724e+40	1.3440492840054806e+49	1.3477422657627427e+43
1	8.872871367418778e+18	1.1954906529999724e+40	1.3440492840054806e+49	2.8609965563275934e+23
2	331.3669262913443	7.833415671694175e+39	1.3440492840054806e+49	15402401790632.42
3	74.75502814377731	1.8397225901080667e+39	1.3440492840054806e+49	122.33446733378698
4	60.78174673010603	7.763193512068346e+36	1.3440492840054806e+49	95.18453106854406
5	34.3331940242134	7.763193512068346e+36	1.3440492840054806e+49	57.32238348428962
6	21.453521059950155	7.763193512068346e+36	1.3440492840054806e+49	46.50035717014774
7	14.721213513688236	7.763193512068346e+36	1.3440492840054806e+49	25.39757273189275
8	10.644503519658308	7.763193512068346e+36	1.3440492840054806e+49	15.522325025708009
9	6.235982182631253	3.608447701916631e+36	1.3440492840054806e+49	8.734831875563318
10	4.639120360434159	1.892718681796847e+35	1.9597477663693253e+47	4.981504503616269
11	3.0434816112398897	8.953171690972519e+33	1.9597477663693253e+47	4.429790316334659
12	2.1881792027131173	8.953171690972519e+33	1.9597477663693253e+47	3.2476943893762513
13	1.7136508050652501	8.953171690972519e+33	1.9597477663693253e+47	2.2504115567735368
14	1.0371731294383628	8.953171690972519e+33	1.9597477663693253e+47	1.4935096746390755
15	0.7613782315896419	8.953171690972519e+33	1.9597477663693253e+47	1.0711449893249019
16	0.4712546781810263	2.0898679578299628e+32	1.9597477663693253e+47	0.6512528650939395
17	0.3188342350181236	2.0898679578299628e+32	1.9597477663693253e+47	0.5187458929556659
18	0.22218433294369552	2.0898679578299628e+32	1.9597477663693253e+47	0.35837759430994076
19	0.14544478648542536	2.0898679578299628e+32	1.9597477663693253e+47	0.2674007233726751
20	0.08227704270765104	2.0898679578299628e+32	1.9597477663693253e+47	0.10465313036494445
21	0.061818741174479906	2.0898679578299628e+32	1.0900891727825798e+45	0.060096332137177924
22	0.04839518034615687	2.0898679578299628e+32	1.0900891727825798e+45	0.025655114096141764
23	0.03334514786678169	2.0898679578299628e+32	1.0900891727825798e+45	0.02284855220732385
24	0.014513059445274562	2.0898679578299628e+32	1.0900891727825798e+45	0.013455446632880766
25	0.00954066221242291	2.0898679578299628e+32	1.0900891727825798e+45	0.007878032916872245
26	0.004867021875076139	2.0898679578299628e+32	1.0900891727825798e+45	0.006522218777542687
27	0.004867021875076139	2.0898679578299628e+32	1.0900891727825798e+45	0.0027323633500602276
28	0.0026359428451025843	2.0898679578299628e+32	1.0900891727825798e+45	0.0022563064534727034
29	0.001656741771839467	2.0898679578299628e+32	1.0900891727825798e+45	0.0015699683569390139
30	0.0008252911733874422	2.0898679578299628e+32	1.0900891727825798e+45	0.0009507736111887071
31	0.0008252911733874422	2.0898679578299628e+32	1.0900891727825798e+45	0.0003808074544284903
32	0.0005014746113362055	2.0898679578299628e+32	1.0900891727825798e+45	0.00024934731014544933
33	0.0003278029382440332	2.0898679578299628e+32	1.0900891727825798e+45	0.0001051878466416303
34	0.00021619667542700923	2.0898679578299628e+32	1.0900891727825798e+45	8.599339523025362e-05
35	0.00013321164103119408	2.0898679578299628e+32	1.0900891727825798e+45	4.680371243383672e-05
36	8.429448315118923e-05	2.0898679578299628e+32	1.0900891727825798e+45	3.7791002443582925e-05
37	7.217471293863653e-05	2.0898679578299628e+32	1.0900891727825798e+45	2.81911510574244e-05
38	5.346633351835197e-05	2.0898679578299628e+32	1.0900891727825798e+45	2.1224622511113772e-05
39	3.190327155893351e-05	2.0898679578299628e+32	1.0900891727825798e+45	1.4536254179718139e-05
40	2.3870610000888614e-05	2.0898679578299628e+32	1.0900891727825798e+45	9.96643840346573e-06
41	1.697562362039181e-05	2.0898679578299628e+32	1.0900891727825798e+45	3.1945015024333986e-06
42	1.1627411538113555e-05	2.0898679578299628e+32	1.0900891727825798e+45	2.4950306191458337e-06
43	8.653442624297838e-06	2.0898679578299628e+32	1.0900891727825798e+45	1.7537592741176911e-06
44	5.397057377979691e-06	2.0898679578299628e+32	1.0900891727825798e+45	9.007468232341979e-07
45	3.3282711323567735e-06	2.0898679578299628e+32	1.0900891727825798e+45	6.953421755186326e-07
46	2.3566780485289266e-06	2.0898679578299628e+32	1.0900891727825798e+45	4.1136803245289244e-07
47	1.4743594075667953e-06	2.0898679578299628e+32	1.0900891727825798e+45	2.417581597803952e-07
48	1.071711689740855e-06	2.0898679578299628e+32	1.0900891727825798e+45	1.6198522839848788e-07
49	8.155816686929666e-07	2.0898679578299628e+32	1.0900891727825798e+45	1.40983247619857e-07
50	3.758870375075487e-07	2.0898679578299628e+32	1.0900891727825798e+45	1.1653877599611963e-07
51	2.29181928432975e-07	2.0898679578299628e+32	1.0900891727825798e+45	8.740357926022078e-08
52	1.4503349626180703e-07	2.0898679578299628e+32	1.0900891727825798e+45	7.251037328312022e-08
53	1.0977915073959962e-07	2.0898679578299628e+32	1.0900891727825798e+45	5.139399357020387e-08
54	5.7990179211520207e-08	2.0898679578299628e+32	1.0900891727825798e+45	3.8029031853300345e-08
55	4.201135220194544e-08	2.0898679578299628e+32	1.0900891727825798e+45	3.183072794849462e-08
56	3.4053240279178914e-08	2.0898679578299628e+32	1.0900891727825798e+45	2.2711612341191036e-08
57	2.313344818847329e-08	2.0898679578299628e+32	1.0900891727825798e+45	1.779685584591542e-08
58	2.04182151560213e-08	2.0898679578299628e+32	1.0900891727825798e+45	1.564996489447803e-08
59	1.3714119207844671e-08	2.0898679578299628e+32	1.0900891727825798e+45	1.2134192071427588e-08
60	1.2474834965573737e-08	2.0898679578299628e+32	1.0900891727825798e+45	7.555620930319996e-09
61	9.019449726457131e-09	2.0898679578299628e+32	1.0900891727825798e+45	5.480535140140089e-09
62	7.084271987758054e-09	2.0898679578299628e+32	1.0900891727825798e+45	4.04393942270182e-09
63	5.290147638018022e-09	2.0898679578299628e+32	1.0900891727825798e+45	3.345322392867786e-09
64	4.426583013741826e-09	2.0898679578299628e+32	1.0900891727825798e+45	2.537598631580351e-09
65	3.1475961266414053e-09	2.0898679578299628e+32	1.0900891727825798e+45	1.940209231020144e-09
66	3.1475961266414053e-09	2.0898679578299628e+32	1.0900891727825798e+45	1.7105609580224383e-09
67	2.676620751277232e-09	2.0898679578299628e+32	1.0900891727825798e+45	1.436807435752403e-09
68	2.421337064961018e-09	2.0898679578299628e+32	1.0900891727825798e+45	1.13453881977231e-09
69	2.246985666370792e-09	2.0898679578299628e+32	1.0900891727825798e+45	1.0378929489272772e-09
70	1.978320613733502e-09	2.0898679578299628e+32	1.0900891727825798e+45	8.672448587173546e-10
71	1.7720476100004465e-09	2.0898679578299628e+32	1.0900891727825798e+45	7.694780579698088e-10
72	1.7051356577770876e-09	2.0898679578299628e+32	1.0900891727825798e+45	6.817725713172639e-10
73	1.5332908952847767e-09	2.0898679578299628e+32	1.0900891727825798e+45	5.733739954947025e-10
74	1.3814390660610225e-09	2.0898679578299628e+32	1.0900891727825798e+45	4.706986403204333e-10
75	1.3175958691912038e-09	2.0898679578299628e+32	1.0900891727825798e+45	4.5599746419894594e-10
76	1.2094712521693595e-09	2.0898679578299628e+32	1.0900891727825798e+45	4.2062905802925716e-10
77	1.1564448249275182e-09	2.0898679578299628e+32	1.0900891727825798e+45	3.8705399577797524e-10
78	1.1222511363572945e-09	2.0898679578299628e+32	1.0900891727825798e+45	3.673786033044118e-10
79	1.0736925677521107e-09	2.0898679578299628e+32	1.0900891727825798e+45	3.490033032997439e-10
80	1.0300429069679263e-09	2.0898679578299628e+32	1.0900891727825798e+45	3.353367993224412e-10
81	9.91950033260868e-10	2.0898679578299628e+32	1.0900891727825798e+45	3.1875941935947134e-10
82	9.716589888423117e-10	2.0898679578299628e+32	1.0900891727825798e+45	3.116195670959184e-10
83	9.589790679353646e-10	2.0898679578299628e+32	1.0900891727825798e+45	3.020817542797801e-10
84	9.436178173778103e-10	2.0898679578299628e+32	1.0900891727825798e+45	2.912359180576445e-10
85	9.255664559866835e-10	2.0898679578299628e+32	1.0900891727825798e+45	2.8323766615717763e-10
86	9.050502315546961e-10	2.0898679578299628e+32	1.0900891727825798e+45	2.785818721756434e-10
87	8.931599085280841e-10	2.0898679578299628e+32	1.0900891727825798e+45	2.73220349738327e-10
88	8.819456427995025e-10	2.0898679578299628e+32	1.0900891727825798e+45	2.696038571520138e-10
89	8.761458778833499e-10	2.0898679578299628e+32	1.0900891727825798e+45	2.661786849994076e-10
90	8.631474831386423e-10	2.0898679578299628e+32	1.0900891727825798e+45	2.643649862332367e-10
91	8.485716218292587e-10	2.0898679578299628e+32	1.0900891727825798e+45	2.6211475614201287e-10
92	8.407299845470639e-10	2.0898679578299628e+32	1.0900891727825798e+45	2.606325880319103e-10
93	8.355763512413888e-10	2.0898679578299628e+32	1.0900891727825798e+45	2.598372419269732e-10
94	8.31015131973549e-10	2.0898679578299628e+32	9.46352461381163e+43	2.589495112361165e-10
95	8.280158830761765e-10	2.0898679578299628e+32	9.46352461381163e+43	2.5830374469274145e-10
96	8.263810555844695e-10	2.0898679578299628e+32	9.46352461381163e+43	2.574877507632275e-10
97	8.263810555844695e-10	2.0898679578299628e+32	9.46352461381163e+43	2.572287477999045e-10
98	8.258813738563527e-10	2.0898679578299628e+32	9.46352461381163e+43	2.57090186272387e-10
99	8.258813738563527e-10	2.0898679578299628e+32	9.46352461381163e+43	2.570132445176025e-10
100	8.258813738563527e-10	2.0898679578299628e+32	9.46352461381163e+43	2.570132445176025e-10
0	2.485639064834707e+47	2.3365015226831965e+40	4.743074351114397e+43	7.858826316252197e+45
1	3.3307343402211234e+21	2.3365015226831965e+40	4.743074351114397e+43	4.055461867145775e+17
2	158.8787536248361	2.3365015226831965e+40	4.743074351114397e+43	28176.8652286694
3	155.66112499678073	2.608793988379053e+38	4.743074351114397e+43	139.59765290815716
4	98.70982919727834	4.0433260536012306e+31	4.743074351114397e+43	87.05960383284149
5	48.62155536051246	4.0433260536012306e+31	3.338254875997684e+43	52.99958039848078
6	44.48938217997056	4.0433260536012306e+31	3.338254875997684e+43	34.11903472301633
7	26.88212905034123	4.0433260536012306e+31	1.3049033765951364e+43	23.073608408712133
8	14.477282151323738	4.0433260536012306e+31	1.3049033765951364e+43	12.01946865218881
9	10.675768462829756	4.0433260536012306e+31	1.3049033765951364e+43	6.011103682000769
10	6.737909475187946	4.0433260536012306e+31	6.563181054595159e+40	3.8078120446059507
11	5.218169336282127	4.0433260536012306e+31	6.563181054595159e+40	2.8677157320623485
12	3.390858636991952	4.0433260536012306e+31	6.563181054595159e+40	2.107491839315533
13	1.0749305357281458	4.0433260536012306e+31	6.563181054595159e+40	1.559430184277597
14	0.9132671727417728	4.0433260536012306e+31	6.563181054595159e+40	0.953083921474112
15	0.6305678856635067	4.0433260536012306e+31	6.563181054595159e+40	0.6598626430228925
16	0.44069671115683967	4.0433260536012306e+31	6.563181054595159e+40	0.3757363529599871
17	0.2597581404500023	4.0433260536012306e+31	3.148181121015475e+40	0.2398967484528777
18	0.2166480287537001	4.0433260536012306e+31	3.148181121015475e+40	0.11915975418982254
19	0.085242201382096	4.0433260536012306e+31	3.148181121015475e+40	0.06125627742029292
20	0.084757248020538	4.0433260536012306e+31	3.148181121015475e+40	0.05211054240143784
21	0.031764925290627445	4.0433260536012306e+31	9.664365373334483e+38	0.025018959804574928
22	0.019684274962069787	4.0433260536012306e+31	9.664365373334483e+38	0.015536612310852798
23	0.011284549807034815	4.0433260536012306e+31	9.664365373334483e+38	0.012236745083093921
24	0.007588018161888454	4.0433260536012306e+31	9.664365373334483e+38	0.00700242603631459
25	0.005593986533779547	4.0433260536012306e+31	9.664365373334483e+38	0.004748253309745537
26	0.003846068057816766	4.0433260536012306e+31	9.664365373334483e+38	0.0029494226909913086
27	0.00275220645406075	4.0433260536012306e+31	9.664365373334483e+38	0.0025077631082838937
28	0.0017493700964327369	4.0433260536012306e+31	9.664365373334483e+38	0.0016557783343197898
29	0.0011321154688713247	4.0433260536012306e+31	9.664365373334483e+38	0.0010820805655425265
30	0.0005761845433853123	4.0433260536012306e+31	9.664365373334483e+38	0.0006133622252704802
31	0.0005256862941152728	4.0433260536012306e+31	9.664365373334483e+38	0.0003781120081667311
32	0.00026450112619546136	4.0433260536012306e+31	9.664365373334483e+38	0.00018384075595194915
33	0.00024326884687678074	4.0433260536012306e+31	9.664365373334483e+38	0.00010249432207456947
34	0.0001401745731115028	4.0433260536012306e+31	9.664365373334483e+38	6.411882062258025e-05
35	9.818316960757479e-05	4.0433260536012306e+31	9.664365373334483e+38	4.6759882471984285e-05
36	6.350887119923287e-05	4.0433260536012306e+31	9.664365373334483e+38	2.9273560569103895e-05
37	4.506944892055627e-05	4.0433260536012306e+31	9.664365373334483e+38	2.1628177056533433e-05
38	3.966036842885507e-05	4.0433260536012306e+31	9.664365373334483e+38	1.379183638870571e-05
39	2.823367187620618e-05	4.0433260536012306e+31	9.664365373334483e+38	8.153367300213032e-06
40	2.2175474601143643e-05	4.0433260536012306e+31	9.664365373334483e+38	6.9041754980899555e-06
41	1.2659357492728696e-05	4.0433260536012306e+31	9.664365373334483e+38	3.3939428740723206e-06
42	8.883676705923627e-06	4.0433260536012306e+31	9.664365373334483e+38	2.1221136165476397e-06
43	6.929041932365953e-06	4.0433260536012306e+31	9.664365373334483e+38	1.4338642657470517e-06
44	3.0467571258921146e-06	4.0433260536012306e+31	9.664365373334483e+38	6.775050603473717e-07
45	2.4711129399152517e-06	4.0433260536012306e+31	9.664365373334483e+38	3.7210136446256197e-07
46	2.284138199891066e-06	4.0433260536012306e+31	9.664365373334483e+38	3.0188838051053006e-07
47	1.5544986329564772e-06	4.0433260536012306e+31	9.664365373334483e+38	1.9270650297809266e-07
48	8.166788972931735e-07	4.0433260536012306e+31	9.664365373334483e+38	1.399766123537169e-07
49	3.796493664514829e-07	4.0433260536012306e+31	9.664365373334483e+38	1.0717160290866886e-07
50	3.041606871659686e-07	4.0433260536012306e+31	9.664365373334483e+38	5.782542845254848e-08
51	2.117624110055794e-07	4.0433260536012306e+31	9.664365373334483e+38	2.6441890972284765e-08
52	1.2679357970174387e-07	4.0433260536012306e+31	9.664365373334483e+38	2.259709078828607e-08
53	8.664172497110815e-08	4.0433260536012306e+31	9.664365373334483e+38	1.2311833873983927e-08
54	6.452702152972962e-08	4.0433260536012306e+31	9.664365373334483e+38	6.506061340941539e-09
55	4.526548408427546e-08	4.0433260536012306e+31	9.664365373334483e+38	4.903282747581047e-09
56	3.8215221569633227e-08	4.0433260536012306e+31	9.664365373334483e+38	3.213799395668904e-09
57	3.302353126618227e-08	4.0433260536012306e+31	9.664365373334483e+38	2.168122821828968e-09
58	2.7866265484263405e-08	4.0433260536012306e+31	9.664365373334483e+38	1.3557104679844407e-09
59	2.3968175958377648e-08	4.0433260536012306e+31	9.664365373334483e+38	4.2980088666478775e-10
60	1.9336883267317707e-08	4.0433260536012306e+31	9.664365373334483e+38	3.2126699568995075e-10
61	1.6948766296944317e-08	4.0433260536012306e+31	9.664365373334483e+38	2.0201371683603125e-10
62	1.3802550752838463e-08	4.0433260536012306e+31	9.664365373334483e+38	1.445003385886763e-10
63	1.1759028952788763e-08	4.0433260536012306e+31	9.664365373334483e+38	1.0270532303935288e-10
64	9.88712436335241e-09	4.0433260536012306e+31	9.664365373334483e+38	5.894227255607259e-11
65	7.574919321188628e-09	4.0433260536012306e+31	9.664365373334483e+38	4.384123758025719e-11
66	7.152080732595017e-09	4.0433260536012306e+31	9.664365373334483e+38	3.461476269157284e-11
67	5.922744115013902e-09	4.0433260536012306e+31	9.664365373334483e+38	2.713812656608388e-11
68	5.293147727435332e-09	4.0433260536012306e+31	9.664365373334483e+38	1.4498456294228994e-11
69	4.71920516822818e-09	4.0433260536012306e+31	9.664365373334483e+38	1.2068145282569937e-11
70	4.300507554076031e-09	4.0433260536012306e+31	9.664365373334483e+38	9.83048189318407e-12
71	3.7126662967729792e-09	4.0433260536012306e+31	9.664365373334483e+38	9.428779411006444e-12
72	3.662568849285969e-09	4.0433260536012306e+31	9.664365373334483e+38	7.813914228551877e-12
73	3.402154046657735e-09	4.0433260536012306e+31	9.664365373334483e+38	7.068290579057596e-12
74	3.1608864743426552e-09	4.0433260536012306e+31	9.664365373334483e+38	6.198954863307135e-12
75	3.1324459081676134e-09	4.0433260536012306e+31	9.664365373334483e+38	6.121449623227786e-12
76	2.942191764697121e-09	4.0433260536012306e+31	9.664365373334483e+38	5.5049252298358305e-12
77	2.806357392641693e-09	4.0433260536012306e+31	5.290455259591247e+37	5.347131643264457e-12
78	2.702058022863143e-09	4.0433260536012306e+31	5.290455259591247e+37	5.13299173848513e-12
79	2.6452283020933107e-09	4.0433260536012306e+31	5.290455259591247e+37	4.921522479048129e-12
80	2.5478330975968997e-09	4.0433260536012306e+31	5.290455259591247e+37	4.71536067537289e-12
81	2.5344739507080387e-09	4.0433260536012306e+31	5.290455259591247e+37	4.570563690528803e-12
82	2.4654517421050033e-09	4.0433260536012306e+31	5.290455259591247e+37	4.4335653692829325e-12
83	2.438277174135534e-09	4.0433260536012306e+31	5.290455259591247e+37	4.302770534030854e-12
84	2.3709981549684004e-09	4.0433260536012306e+31	5.290455259591247e+37	4.214474420430502e-12
85	2.2340057040142836e-09	4.0433260536012306e+31	5.290455259591247e+37	4.138814879921723e-12
86	2.195257061054864e-09	4.0433260536012306e+31	5.290455259591247e+37	4.049603982232553e-12
87	2.1736343401774538e-09	4.0433260536012306e+31	3.9931947357474184e+37	3.9586156152947665e-12
88	2.1568473198380592e-09	4.0433260536012306e+31	3.740767198262749e+37	3.9143590384513875e-12
89	2.1330712039195618e-09	4.0433260536012306e+31	3.740767198262749e+37	3.848534529214017e-12
90	2.1199282474037518e-09	4.0433260536012306e+31	3.139340548951051e+37	3.80566047917287e-12
91	2.0968026026070934e-09	4.0433260536012306e+31	3.139340548951051e+37	3.782594396305447e-12
92	2.088609439624393e-09	4.0433260536012306e+31	3.139340548951051e+37	3.748045677216078e-12
93	2.0822621374528187e-09	4.0433260536012306e+31	3.139340548951051e+37	3.747168767063655e-12
94	2.072560431359594e-09	4.0433260536012306e+31	3.139340548951051e+37	3.734374745376931e-12
95	2.070998153118279e-09	4.0433260536012306e+31	3.139340548951051e+37	3.722600870369444e-12
96	2.070336699892704e-09	4.0433260536012306e+31	3.139340548951051e+37	3.721069308883106e-12
97	2.067804743922107e-09	4.0433260536012306e+31	3.139340548951051e+37	3.717081725995898e-12
98	2.066263049318453e-09	4.0433260536012306e+31	2.4315686835845776e+37	3.715376924414681e-12
99	2.066263049318453e-09	4.0433260536012306e+31	2.4315686835845776e+37	3.714211282227296e-12
100	2.066263049318453e-09	4.0433260536012306e+31	2.4315686835845776e+37	3.714211282227296e-12
0	2.745033851086156e+47	2.723247747944299e+39	2.438200815376281e+48	7.836522787057307e+43
1	7777845509699403.0	2.723247747944299e+39	4.129126584690156e+47	8.619166726252461e+17
2	2571.922058503483	2.723247747944299e+39	4.129126584690156e+47	1069307587.4925112
3	116.74663010806974	1.8798486362358296e+39	1.6392164943593869e+47	176.16339231522286
4	105.31031951913644	8.052861948820057e+36	3.2764134351463125e+40	93.38544209023928
5	48.83512382574069	8.052861948820057e+36	3.2764134351463125e+40	65.9988526746628
6	47.66551609908232	8.052861948820057e+36	3.2764134351463125e+40	28.252900431310437
7	25.180498376063134	8.052861948820057e+36	3.2764134351463125e+40	21.516619524165645
8	21.68563657496043	8.052861948820057e+36	3.2764134351463125e+40	12.607925979558296
9	12.01339444015601	8.052861948820057e+36	3.2764134351463125e+40	10.099875255955453
10	6.572082800908493	8.052861948820057e+36	3.2764134351463125e+40	6.564760728623562
11	5.391646252639618	8.052861948820057e+36	3.2764134351463125e+40	3.971296170642038
12	1.2511582815320308	8.052861948820057e+36	3.2764134351463125e+40	3.0865030819710304
13	1.2511582815320308	8.052861948820057e+36	3.2764134351463125e+40	1.8330161849400466
14	1.0663906393725922	8.052861948820057e+36	3.2764134351463125e+40	1.3853215980535827
15	0.5120179381695618	8.052861948820057e+36	3.2764134351463125e+40	0.7859362229151887
16	0.4439439254314777	8.052861948820057e+36	3.2764134351463125e+40	0.4218484341822047
17	0.20464173911227912	8.052861948820057e+36	3.2764134351463125e+40	0.2066110757795688
18	0.18975889387372655	8.052861948820057e+36	3.2764134351463125e+40	0.1204723067074169
19	0.08510548363271976	8.052861948820057e+36	3.2764134351463125e+40	0.08615084559239417
20	0.06480217808576011	8.052861948820057e+36	3.2764134351463125e+40	0.04650709497479804
21	0.0533678579514705	8.052861948820057e+36	3.2764134351463125e+40	0.03850746725662863
22	0.034563547834457434	8.052861948820057e+36	3.2764134351463125e+40	0.015423373714519592
23	0.022835573483317537	8.052861948820057e+36	3.2764134351463125e+40	0.01456932261759485
24	0.017744875781934552	8.052861948820057e+36	3.2764134351463125e+40	0.009220390531809567
25	0.012923311115543026	8.052861948820057e+36	3.2764134351463125e+40	0.005980941850838769
26	0.007035793124795637	8.052861948820057e+36	3.2764134351463125e+40	0.004512507627809714
27	0.006839976864955221	8.052861948820057e+36	3.2764134351463125e+40	0.0025940595726989596
28	0.004244553520222075	8.052861948820057e+36	3.2764134351463125e+40	0.0010875468241548117
29	0.003561766152869289	8.052861948820057e+36	3.2764134351463125e+40	0.0006890540073171227
30	0.0017984920025924196	8.052861948820057e+36	3.2764134351463125e+40	0.0005501466356175038
31	0.0015560417463005892	8.052861948820057e+36	3.2764134351463125e+40	0.00033691308271575915
32	0.0010277990043363813	8.052861948820057e+36	3.2764134351463125e+40	0.0001050108527361472
33	0.0006688594136142572	8.052861948820057e+36	3.2764134351463125e+40	7.62576300064296e-05
34	0.0003309208073482979	8.052861948820057e+36	3.2764134351463125e+40	5.284958160035666e-05
35	0.00016034068758394705	8.052861948820057e+36	3.2764134351463125e+40	3.5822962657860914e-05
36	0.00015754660712066705	8.052861948820057e+36	3.2764134351463125e+40	1.96635643293324e-05
37	0.00010413300773157498	8.052861948820057e+36	3.2764134351463125e+40	4.982355324239349e-06
38	5.50083166374864e-05	8.052861948820057e+36	3.2764134351463125e+40	4.982355324239349e-06
39	4.320121013584153e-05	8.052861948820057e+36	3.2764134351463125e+40	3.872770387777299e-06
40	3.668589860941463e-05	8.052861948820057e+36	3.2764134351463125e+40	2.954370495546461e-06
41	1.4340165424804673e-05	8.052861948820057e+36	3.2764134351463125e+40	2.035618562169172e-06
42	6.154716674050214e-06	8.052861948820057e+36	3.2764134351463125e+40	1.0263323703727548e-06
43	3.4065738508766528e-06	8.052861948820057e+36	3.2764134351463125e+40	7.287421503248869e-07
44	2.701651633527135e-06	8.052861948820057e+36	3.2764134351463125e+40	4.647666530656128e-07
45	2.077606373266222e-06	8.052861948820057e+36	3.2764134351463125e+40	2.0725863024720527e-07
46	1.240288922118187e-06	8.052861948820057e+36	3.2764134351463125e+40	1.3279461825120944e-07
47	9.622147158868232e-07	8.052861948820057e+36	3.2764134351463125e+40	8.867271419336523e-08
48	5.90007607346576e-07	8.052861948820057e+36	3.2764134351463125e+40	5.962675780915959e-08
49	5.389414905891347e-07	8.052861948820057e+36	3.2764134351463125e+40	4.3573945097318655e-08
50	2.8915946696677863e-07	8.052861948820057e+36	3.2764134351463125e+40	2.892847251919868e-08
51	1.553965638575313e-07	8.052861948820057e+36	3.2764134351463125e+40	2.041859573751601e-08
52	1.553965638575313e-07	8.052861948820057e+36	3.2764134351463125e+40	1.6136008047528447e-08
53	1.0106467702094652e-07	8.052861948820057e+36	3.2764134351463125e+40	8.409279479375076e-09
54	7.488803669308627e-08	8.052861948820057e+36	3.2764134351463125e+40	2.594594853796009e-09
55	4.807985330512583e-08	8.052861948820057e+36	3.2764134351463125e+40	2.450966230060705e-09
56	3.7774361606425e-08	8.052861948820057e+36	3.2764134351463125e+40	1.538271542790187e-09
57	2.4149577555158068e-08	8.052861948820057e+36	3.2764134351463125e+40	1.0841231880234378e-09
58	2.038995476627092e-08	8.052861948820057e+36	3.2764134351463125e+40	6.521115801698099e-10
59	1.6163539929852878e-08	8.052861948820057e+36	3.2764134351463125e+40	5.609743017387546e-10
60	1.180848789718612e-08	8.052861948820057e+36	3.2764134351463125e+40	3.887702780117622e-10
61	9.492154305768865e-09	8.052861948820057e+36	3.2764134351463125e+40	2.5202325809286196e-10
62	8.92207786511415e-09	8.052861948820057e+36	3.2764134351463125e+40	1.0813842163256905e-10
63	7.802420207243947e-09	8.052861948820057e+36	3.2764134351463125e+40	8.963230348927548e-11
64	7.101290221564044e-09	8.052861948820057e+36	3.2764134351463125e+40	6.023981167842901e-11
65	6.326913677889604e-09	8.052861948820057e+36	3.2764134351463125e+40	5.2792477249814595e-11
66	5.778543306777157e-09	8.052861948820057e+36	3.2764134351463125e+40	3.391621013871296e-11
67	5.149672248906634e-09	8.052861948820057e+36	3.2764134351463125e+40	2.0912403856591345e-11
68	4.391476458724819e-09	8.052861948820057e+36	3.2764134351463125e+40	1.3018586243337912e-11
69	4.391476458724819e-09	8.052861948820057e+36	2.5907555784130567e+39	1.2248675667310355e-11
70	3.650441983986118e-09	8.052861948820057e+36	2.5907555784130567e+39	9.889756834230627e-12
71	3.016971432870345e-09	8.052861948820057e+36	2.5907555784130567e+39	7.662125265032806e-12
72	3.000769483319713e-09	8.052861948820057e+36	2.5907555784130567e+39	6.017898094975268e-12
73	2.6604550180042244e-09	8.052861948820057e+36	2.5907555784130567e+39	5.328880616589331e-12
74	2.6300662816009503e-09	8.052861948820057e+36	2.5907555784130567e+39	5.046615727670881e-12
75	2.4502050718518768e-09	8.052861948820057e+36	2.5907555784130567e+39	4.6650559981963044e-12
76	2.352188065139354e-09	8.052861948820057e+36	2.5907555784130567e+39	4.156192964852847e-12
77	2.2577840594523857e-09	8.052861948820057e+36	2.5907555784130567e+39	3.9141378874749985e-12
78	2.1783024667958396e-09	8.052861948820057e+36	2.5907555784130567e+39	3.760857360286464e-12
79	2.1207208824412498e-09	8.052861948820057e+36	2.5907555784130567e+39	3.475540830274531e-12
80	1.996252685717188e-09	8.052861948820057e+36	2.5907555784130567e+39	3.2705356594951968e-12
81	1.981694926946811e-09	8.052861948820057e+36	2.5907555784130567e+39	3.2192917479925222e-12
82	1.825176226461956e-09	8.052861948820057e+36	2.5907555784130567e+39	3.129896190011541e-12
83	1.7887605745371456e-09	8.052861948820057e+36	2.5907555784130567e+39	3.0524828649348837e-12
84	1.7726314344322334e-09	8.052861948820057e+36	2.5907555784130567e+39	2.932407210818188e-12
85	1.7623806319020958e-09	8.052861948820057e+36	2.5907555784130567e+39	2.8900208970794942e-12
86	1.7258407228528535e-09	8.052861948820057e+36	2.5907555784130567e+39	2.810645733723714e-12
87	1.7156751018088934e-09	8.052861948820057e+36	2.5907555784130567e+39	2.7602664114645365e-12
88	1.6998048028000727e-09	8.052861948820057e+36	2.5907555784130567e+39	2.7455856192135474e-12
89	1.646700962769754e-09	8.052861948820057e+36	2.5907555784130567e+39	2.690371055629592e-12
90	1.6346203759711766e-09	8.052861948820057e+36	2.5907555784130567e+39	2.6560727193009416e-12
91	1.6277143745197283e-09	8.052861948820057e+36	2.5907555784130567e+39	2.6142015104325513e-12
92	1.6209746408238173e-09	8.052861948820057e+36	2.5907555784130567e+39	2.6044178350021548e-12
93	1.615650926765533e-09	8.052861948820057e+36	1.7394125768898036e+38	2.596042448715607e-12
94	1.6081405324958608e-09	8.052861948820057e+36	1.7394125768898036e+38	2.5873692089748414e-12
95	1.600268585847611e-09	8.052861948820057e+36	1.7394125768898036e+38	2.5773136859160155e-12
96	1.5967094039877794e-09	8.052861948820057e+36	1.7394125768898036e+38	2.573973846988633e-12
97	1.5959610883771242e-09	8.052861948820057e+36	1.7394125768898036e+38	2.5714352903706406e-12
98	1.594281261678372e-09	8.052861948820057e+36	1.7394125768898036e+38	2.5705214137624685e-12
99	1.594281261678372e-09	8.052861948820057e+36	1.7394125768898036e+38	2.569316512961778e-12
100	1.594281261678372e-09	8.052861948820057e+36	1.7394125768898036e+38	2.569316512961778e-12
0	1.8944978064580188e+43	1.2390388359115184e+41	4.541520217744565e+48	1.4605958863902632e+43
1	1.7335804564422188e+25	1.2390388359115184e+41	4.541520217744565e+48	1.385000920851802e+20
2	42211250.302600235	1.2390388359115184e+41	1.8231076453616755e+48	644531761.0850369
3	144.11414089808906	1.694503028434814e+35	4.478868991283243e+47	133.9782276729649
4	82.75402491875596	1.694503028434814e+35	4.478868991283243e+47	89.23586264662335
5	49.90704909990554	1.694503028434814e+35	4.478868991283243e+47	53.334356760953625
6	37.26040283654646	1.694503028434814e+35	4.478868991283243e+47	28.973769320740484
7	27.31243234423841	1.694503028434814e+35	1.98265493189183e+45	15.81916403512965
8	22.197086824555015	1.694503028434814e+35	1.98265493189183e+45	11.467276279906311
9	17.81618525816336	1.694503028434814e+35	1.98265493189183e+45	5.683376864714661
10	9.778142793097105	1.694503028434814e+35	1.98265493189183e+45	5.166661159997313
11	9.460988615750708	1.694503028434814e+35	1.98265493189183e+45	3.514215787156104
12	3.7908249697438183	2.7562510676319633e+33	1.98265493189183e+45	1.9348091117973922
13	3.2604400230991577	2.7562510676319633e+33	1.98265493189183e+45	1.3922855177173101
14	2.3792778507266066	2.7562510676319633e+33	1.98265493189183e+45	0.4743731276255289
15	1.0753280070524631	2.7562510676319633e+33	3.707406824225991e+44	0.4509414344398853
16	0.6931517914184001	2.7562510676319633e+33	4.302197438826601e+43	0.24136724179366073
17	0.46878092667671456	2.7562510676319633e+33	4.302197438826601e+43	0.1522043965976395
18	0.25131224588889434	2.7562510676319633e+33	4.302197438826601e+43	0.12076584603041388
19	0.16732141781071885	2.7562510676319633e+33	4.302197438826601e+43	0.06468663596908093
20	0.08131921908129759	2.7562510676319633e+33	4.302197438826601e+43	0.043229575332518894
21	0.0595078794284744	2.7562510676319633e+33	4.302197438826601e+43	0.026461880140523256
22	0.030015095817636422	2.7562510676319633e+33	4.302197438826601e+43	0.01648484532218365
23	0.028297938212008465	2.7562510676319633e+33	4.302197438826601e+43	0.008651877495883958
24	0.016983293350284416	2.7562510676319633e+33	4.302197438826601e+43	0.0068326184224047175
25	0.009634052345204567	2.7562510676319633e+33	4.302197438826601e+43	0.004303149769409914
26	0.005052640559582135	2.7562510676319633e+33	3.6599593151253524e+42	0.0016805530000806018
27	0.00318797571734947	2.7562510676319633e+33	3.6599593151253524e+42	0.0010135830661987142
28	0.002400414815855653	2.7562510676319633e+33	3.6599593151253524e+42	0.0005885527857033599
29	0.0019607970991866084	2.7562510676319633e+33	3.6599593151253524e+42	0.00033434186316924386
30	0.0006750543407232351	2.7562510676319633e+33	3.6599593151253524e+42	0.00025009230647662136
31	0.0005309857249306032	2.7562510676319633e+33	3.6599593151253524e+42	0.0001635059667260332
32	0.00039290552558242175	2.7562510676319633e+33	3.6599593151253524e+42	0.00010593196990734652
33	0.00023996337501864788	2.7562510676319633e+33	3.6599593151253524e+42	7.274047824597048e-05
34	0.00018325592494469067	2.7562510676319633e+33	3.6599593151253524e+42	3.6868920274124205e-05
35	8.152631282367479e-05	2.7562510676319633e+33	3.6599593151253524e+42	2.9559267251376583e-05
36	3.26410733088341e-05	2.7562510676319633e+33	3.6599593151253524e+42	1.7680261432617105e-05
37	3.26410733088341e-05	2.7562510676319633e+33	3.6599593151253524e+42	8.383748395353614e-06
38	1.9401257426003023e-05	2.7562510676319633e+33	3.6599593151253524e+42	5.784292842618419e-06
39	1.1453936758318917e-05	2.7562510676319633e+33	3.6599593151253524e+42	4.3430029046550835e-06
40	9.065261846563446e-06	2.7562510676319633e+33	3.6599593151253524e+42	2.690472992491117e-06
41	5.3764430657350685e-06	2.7562510676319633e+33	3.6599593151253524e+42	1.8689889497867651e-06
42	3.764742865806726e-06	2.7562510676319633e+33	3.6599593151253524e+42	1.339600381025296e-06
43	2.598779132601176e-06	2.7562510676319633e+33	1.0526222923007412e+42	8.920988829714506e-07
44	1.362930877572741e-06	2.7562510676319633e+33	1.0526222923007412e+42	4.847862221028816e-07
45	1.0480956103163036e-06	2.7562510676319633e+33	1.0526222923007412e+42	3.388268503892466e-07
46	7.140944151939625e-07	2.7562510676319633e+33	1.0526222923007412e+42	2.3857021870974674e-07
47	2.969058189842444e-07	2.7562510676319633e+33	1.5306718653896082e+40	1.314354374135978e-07
48	2.406067638076124e-07	2.7562510676319633e+33	4.5616501478525324e+39	8.91362626920659e-08
49	1.355844234893649e-07	2.7562510676319633e+33	4.5616501478525324e+39	6.102707831366042e-08
50	1.2875482136263678e-07	2.7562510676319633e+33	4.5616501478525324e+39	2.8032074515407405e-08
51	8.720410963950104e-08	2.7562510676319633e+33	4.5616501478525324e+39	1.3278635510759705e-08
52	6.958306738993449e-08	2.7562510676319633e+33	4.5616501478525324e+39	1.0805302399347337e-08
53	5.045243120256623e-08	2.7562510676319633e+33	4.5616501478525324e+39	6.170254782133227e-09
54	3.7415079800579784e-08	2.7562510676319633e+33	4.5616501478525324e+39	4.730420065167503e-09
55	3.693622759794411e-08	2.7562510676319633e+33	4.5616501478525324e+39	3.4307035776555244e-09
56	1.757569100951472e-08	2.7562510676319633e+33	4.5616501478525324e+39	2.714479111850482e-09
57	1.5789989385206637e-08	2.7562510676319633e+33	4.5616501478525324e+39	1.7933306098916382e-09
58	1.330324970811483e-08	2.7562510676319633e+33	4.5616501478525324e+39	1.345405369912238e-09
59	1.1470196911744581e-08	2.7562510676319633e+33	4.5616501478525324e+39	9.754058567681096e-10
60	9.516103761559855e-09	2.7562510676319633e+33	4.5616501478525324e+39	7.636553701472252e-10
61	6.876283942624924e-09	2.7562510676319633e+33	4.5616501478525324e+39	4.380247129463056e-10
62	5.60664075670907e-09	2.7562510676319633e+33	4.5616501478525324e+39	2.791129092384946e-10
63	4.978671977803572e-09	2.7562510676319633e+33	4.5616501478525324e+39	2.4174086143405536e-10
64	4.550678307668064e-09	2.7562510676319633e+33	4.5616501478525324e+39	1.9395555625239278e-10
65	3.7004519844935376e-09	2.7562510676319633e+33	4.5616501478525324e+39	1.385608265130686e-10
66	3.019816304582848e-09	2.7562510676319633e+33	4.5616501478525324e+39	7.848431741344439e-11
67	2.7465962526058254e-09	2.7562510676319633e+33	4.5616501478525324e+39	5.3860987165670844e-11
68	2.2524882421751984e-09	2.7562510676319633e+33	4.5616501478525324e+39	4.8321496503012154e-11
69	2.169041255699791e-09	2.7562510676319633e+33	4.5616501478525324e+39	3.89582434978854e-11
70	1.9784842907844297e-09	2.7562510676319633e+33	4.5616501478525324e+39	2.9586567397279455e-11
71	1.829614085333629e-09	2.7562510676319633e+33	4.5616501478525324e+39	2.049284427228016e-11
72	1.7384192784035257e-09	2.7562510676319633e+33	4.5616501478525324e+39	1.6116673868663908e-11
73	1.5066603346349613e-09	2.7562510676319633e+33	1.2591797653307469e+39	1.2715560270480415e-11
74	1.3843400173374076e-09	2.7562510676319633e+33	1.2591797653307469e+39	1.1405697844281035e-11
75	1.2956551344750211e-09	2.7562510676319633e+33	1.2591797653307469e+39	1.0474401270299287e-11
76	1.2341240700305784e-09	2.7562510676319633e+33	6.846212553601371e+37	9.631588373166755e-12
77	1.2191884674250182e-09	2.7562510676319633e+33	6.846212553601371e+37	9.206497411494066e-12
78	1.1755514863700148e-09	2.7562510676319633e+33	6.846212553601371e+37	8.54885894662194e-12
79	1.1320905493745736e-09	2.7562510676319633e+33	6.846212553601371e+37	8.292279058518684e-12
80	1.0643484912129516e-09	2.7562510676319633e+33	6.846212553601371e+37	8.013858682129045e-12
81	1.0197655856360251e-09	2.7562510676319633e+33	6.011023530863619e+37	7.6534111014652e-12
82	9.800140873199814e-10	2.7562510676319633e+33	6.011023530863619e+37	7.199789495415739e-12
83	9.197238216728943e-10	2.7562510676319633e+33	6.011023530863619e+37	7.022987258566059e-12
84	9.126468468111811e-10	2.7562510676319633e+33	6.011023530863619e+37	6.831397060238045e-12
85	8.92046700772505e-10	2.7562510676319633e+33	6.011023530863619e+37	6.720704502168688e-12
86	8.69393107030482e-10	2.7562510676319633e+33	6.011023530863619e+37	6.530612688203789e-12
87	8.594143858203313e-10	2.7562510676319633e+33	6.011023530863619e+37	6.355966293030332e-12
88	8.511002181962572e-10	2.7562510676319633e+33	6.011023530863619e+37	6.220697731855871e-12
89	8.364920983754786e-10	2.7562510676319633e+33	6.011023530863619e+37	6.144625045657694e-12
90	8.277957849898711e-10	2.7562510676319633e+33	6.011023530863619e+37	6.021476008255715e-12
91	8.184701269691352e-10	2.7562510676319633e+33	6.011023530863619e+37	6.007795735799085e-12
92	8.107256647121297e-10	2.7562510676319633e+33	6.011023530863619e+37	5.963988747053875e-12
93	8.093353312308654e-10	2.7562510676319633e+33	5.953141407095813e+36	5.934298937745058e-12
94	8.062216316494285e-10	2.7562510676319633e+33	5.953141407095813e+36	5.9143454666032984e-12
95	8.060541132364111e-10	2.7562510676319633e+33	5.953141407095813e+36	5.899021907107451e-12
96	8.051199577459684e-10	2.7562510676319633e+33	5.953141407095813e+36	5.881110351333958e-12
97	8.034519369473731e-10	2.7562510676319633e+33	5.953141407095813e+36	5.8759799628732626e-12
98	8.031517079974782e-10	2.7562510676319633e+33	5.953141407095813e+36	5.872392229460683e-12
99	8.031517079974782e-10	2.7562510676319633e+33	8.420265947708522e+34	5.8711460405916395e-12
100	8.031517079974782e-10	2.7562510676319633e+33	8.420265947708522e+34	5.8711460405916395e-12
0	1.5972752460320764e+41	9.497375478020045e+36	6.658442040610149e+43	8.135573148591194e+42
1	1.1374359735177952e+18	9.497375478020045e+36	1.4337451298407543e+41	6.013184971827443e+16
2	150.51411485325434	9.497375478020045e+36	1.4337451298407543e+41	40714828563.15032
3	150.51411485325434	5.227731272705339e+35	1.4337451298407543e+41	133.92911988661461
4	94.85521916518515	5.227731272705339e+35	1.4337451298407543e+41	84.55671326192567
5	33.44745119793537	5.227731272705339e+35	1.4337451298407543e+41	58.9687055747412
6	33.44745119793537	5.227731272705339e+35	8.541628849299425e+40	25.40033587283599
7	25.533593824941843	5.227731272705339e+35	8.541628849299425e+40	18.37102746272569
8	16.73270329076029	5.227731272705339e+35	8.541628849299425e+40	9.652302226752141
9	9.325219973649178	5.227731272705339e+35	8.541628849299425e+40	7.615896816623952
10	5.836345438561069	3.169576159872093e+35	1.509220310657461e+40	5.344254737125005
11	3.081200189786406	3.169576159872093e+35	7.05315644704359e+39	2.9286940279855265
12	1.82505728307039	3.169576159872093e+35	5.792210841778683e+39	2.1628059859276556
13	1.0736652070941344	3.169576159872093e+35	5.792210841778683e+39	1.1697126650739538
14	0.8325964186860407	3.169576159872093e+35	5.792210841778683e+39	0.6244505332579532
15	0.4559133021479262	3.169576159872093e+35	5.689788861059435e+39	0.47006117401211894
16	0.3709249219897304	3.169576159872093e+35	6.076410450769283e+35	0.28246182349362076
17	0.29831618525385917	3.169576159872093e+35	6.076410450769283e+35	0.162361368651456
18	0.1425362043898896	3.169576159872093e+35	6.076410450769283e+35	0.11293046949913102
19	0.06106522159308943	3.169576159872093e+35	2.1385619622048513e+34	0.10539951736094016
20	0.05344116136602469	3.169576159872093e+35	9.796954832232346e+33	0.06538789127591844
21	0.03435243357576978	3.169576159872093e+35	9.796954832232346e+33	0.04208488101999939
22	0.027305419586906514	3.169576159872093e+35	9.796954832232346e+33	0.030842086201925887
23	0.01658534384688537	3.169576159872093e+35	9.796954832232346e+33	0.018639594869819146
24	0.013216375864450843	3.169576159872093e+35	9.796954832232346e+33	0.013466794102359353
25	0.007067623299355969	3.169576159872093e+35	9.796954832232346e+33	0.009052161005629184
26	0.004263095655344585	3.169576159872093e+35	9.796954832232346e+33	0.005136767504300766
27	0.0031880375430891708	3.169576159872093e+35	9.796954832232346e+33	0.002807610343494797
28	0.0027134600824506513	3.169576159872093e+35	9.796954832232346e+33	0.0016282552825300045
29	0.0016214179410239404	3.169576159872093e+35	9.796954832232346e+33	0.0010231584429876016
30	0.0008211811933459823	3.169576159872093e+35	9.796954832232346e+33	0.0007009533867694725
31	0.0006302144057913338	3.169576159872093e+35	9.796954832232346e+33	0.0004551095734407349
32	0.00044169800518348046	3.169576159872093e+35	9.796954832232346e+33	0.00021787158701855008
33	0.0002819348900480526	3.169576159872093e+35	9.796954832232346e+33	0.00013451895086919287
34	0.00016913431973658057	3.169576159872093e+35	9.796954832232346e+33	0.00010224281404103535
35	0.0001225555758160968	3.169576159872093e+35	9.796954832232346e+33	5.752542168971902e-05
36	8.103976539764599e-05	3.169576159872093e+35	9.796954832232346e+33	4.140623194082795e-05
37	4.372726860024505e-05	3.169576159872093e+35	9.796954832232346e+33	3.1483888549332056e-05
38	3.3345134535217466e-05	3.169576159872093e+35	9.796954832232346e+33	9.99216379512241e-06
39	2.109773915325189e-05	3.169576159872093e+35	9.796954832232346e+33	8.623483678411293e-06
40	1.52821207416451e-05	3.169576159872093e+35	9.796954832232346e+33	4.9113172253210475e-06
41	1.2183001249558928e-05	3.169576159872093e+35	9.796954832232346e+33	2.1062935843848897e-06
42	8.865306335189644e-06	3.169576159872093e+35	9.796954832232346e+33	1.949937982311788e-06
43	2.77739081169584e-06	3.169576159872093e+35	9.796954832232346e+33	1.2167832141630806e-06
44	2.2550192853822926e-06	3.169576159872093e+35	9.796954832232346e+33	7.921012827202933e-07
45	1.9870431311410535e-06	3.169576159872093e+35	9.796954832232346e+33	5.630828042225282e-07
46	1.4271294047133506e-06	3.169576159872093e+35	9.796954832232346e+33	2.7932027506295353e-07
47	1.088164477837431e-06	3.169576159872093e+35	9.796954832232346e+33	2.229692782398559e-07
48	8.281993461777514e-07	3.169576159872093e+35	9.796954832232346e+33	1.7249074150845045e-07
49	3.9881240774468464e-07	3.169576159872093e+35	9.796954832232346e+33	1.1429749835184816e-07
50	3.33198469158644e-07	3.169576159872093e+35	9.796954832232346e+33	8.341582593949359e-08
51	2.507366962107487e-07	3.169576159872093e+35	9.796954832232346e+33	3.519230415265058e-08
52	1.807200825804145e-07	3.169576159872093e+35	9.796954832232346e+33	2.8139362298419952e-08
53	1.4647098303035738e-07	3.169576159872093e+35	9.796954832232346e+33	2.1526300228469737e-08
54	1.1118765018828876e-07	3.169576159872093e+35	9.796954832232346e+33	1.3550532162258122e-08
55	8.736596456633088e-08	3.169576159872093e+35	9.796954832232346e+33	1.0311026625147762e-08
56	7.939057399698745e-08	3.169576159872093e+35	9.796954832232346e+33	6.105221131809199e-09
57	6.651025636538904e-08	3.169576159872093e+35	9.796954832232346e+33	2.899809867355577e-09
58	5.9248626819846713e-08	3.169576159872093e+35	9.796954832232346e+33	1.3900555711027562e-09
59	5.109064381668789e-08	3.169576159872093e+35	9.796954832232346e+33	1.3040574484923543e-09
60	4.454550995459943e-08	3.169576159872093e+35	9.796954832232346e+33	9.721511006948405e-10
61	4.151126197375899e-08	3.169576159872093e+35	9.796954832232346e+33	7.424643513017076e-10
62	3.9616012052765e-08	3.169576159872093e+35	9.796954832232346e+33	4.5358272028871164e-10
63	3.275126247602713e-08	3.169576159872093e+35	9.796954832232346e+33	3.5705303931162683e-10
64	2.827075333771353e-08	3.169576159872093e+35	9.796954832232346e+33	2.699885594835233e-10
65	2.477810716552959e-08	3.169576159872093e+35	9.796954832232346e+33	1.9977084124738184e-10
66	2.233959273198387e-08	3.169576159872093e+35	9.796954832232346e+33	1.2085836652762787e-10
67	1.9236008383883157e-08	3.169576159872093e+35	9.796954832232346e+33	8.578149306568479e-11
68	1.583082607264658e-08	3.169576159872093e+35	9.796954832232346e+33	8.031333828955968e-11
69	1.353654670597405e-08	3.169576159872093e+35	9.796954832232346e+33	6.868207289242531e-11
70	1.1755018689269803e-08	3.169576159872093e+35	9.796954832232346e+33	5.399657238428949e-11
71	1.0713056452827309e-08	3.169576159872093e+35	9.796954832232346e+33	4.610023831857548e-11
72	1.012983369031828e-08	3.169576159872093e+35	9.796954832232346e+33	3.7012148759306555e-11
73	8.554230329733764e-09	3.169576159872093e+35	9.796954832232346e+33	3.1254684473061876e-11
74	8.554230329733764e-09	3.169576159872093e+35	9.796954832232346e+33	2.8208480232957076e-11
75	7.748041308650356e-09	3.169576159872093e+35	9.796954832232346e+33	2.6265388773802974e-11
76	6.735541785559701e-09	3.169576159872093e+35	9.796954832232346e+33	2.5012247314989063e-11
77	6.673322715694126e-09	3.169576159872093e+35	9.796954832232346e+33	2.3905522099512873e-11
78	6.446695473615126e-09	3.169576159872093e+35	9.796954832232346e+33	2.2049032321641922e-11
79	6.023675062168275e-09	3.169576159872093e+35	9.796954832232346e+33	2.123713895677101e-11
80	5.7322835488367846e-09	3.169576159872093e+35	9.796954832232346e+33	2.064993383875154e-11
81	5.395900254505904e-09	3.169576159872093e+35	9.796954832232346e+33	1.955027863836872e-11
82	5.343825962481632e-09	3.169576159872093e+35	9.796954832232346e+33	1.9002498339414765e-11
83	5.227361397971807e-09	3.169576159872093e+35	9.796954832232346e+33	1.8259638835678405e-11
84	5.099932978025294e-09	3.169576159872093e+35	9.796954832232346e+33	1.767881760943858e-11
85	5.0495473454506905e-09	3.169576159872093e+35	9.796954832232346e+33	1.7210126208011318e-11
86	4.989866061458705e-09	3.169576159872093e+35	9.796954832232346e+33	1.65930555928122e-11
87	4.861496882590786e-09	3.169576159872093e+35	9.796954832232346e+33	1.6583121716431776e-11
88	4.744112116331144e-09	3.169576159872093e+35	9.796954832232346e+33	1.634762360043294e-11
89	4.66992860958994e-09	3.169576159872093e+35	9.796954832232346e+33	1.605852622501763e-11
90	4.6444398216266095e-09	3.169576159872093e+35	9.796954832232346e+33	1.5916932416317186e-11
91	4.596010163545846e-09	3.169576159872093e+35	9.796954832232346e+33	1.5717473729053637e-11
92	4.567904817017908e-09	3.169576159872093e+35	9.796954832232346e+33	1.568297325616462e-11
93	4.555788984204584e-09	3.169576159872093e+35	9.796954832232346e+33	1.5537780277759947e-11
94	4.517095064380837e-09	3.169576159872093e+35	9.796954832232346e+33	1.5462608322283952e-11
95	4.513547250310447e-09	3.169576159872093e+35	9.796954832232346e+33	1.540031320108435e-11
96	4.511470359912534e-09	3.169576159872093e+35	9.796954832232346e+33	1.5375829218087864e-11
97	4.502484277447408e-09	3.169576159872093e+35	9.796954832232346e+33	1.536240575599613e-11
98	4.501379443840839e-09	3.169576159872093e+35	9.796954832232346e+33	1.5355773655301792e-11
99	4.500003129227471e-09	3.169576159872093e+35	9.796954832232346e+33	1.5355773655301792e-11
100	4.500003129227471e-09	3.169576159872093e+35	9.796954832232346e+33	1.5355773655301792e-11
0	2.9882053994163448e+41	1.3044178655962617e+36	1.4694636805199143e+45	6.231086003266129e+44
1	2.089329846782218e+17	1.3044178655962617e+36	1.2990501532387434e+45	2.946910427248482e+17
2	1261.0104646080042	1.3044178655962617e+36	1.2990501532387434e+45	2249907885.5280285
3	144.7213827068223	3.563342268043378e+35	1.5038303760812338e+44	126.4546331271254
4	119.12140570554635	3.563342268043378e+35	1.5038303760812338e+44	82.22391551692506
5	82.02733010390533	3.563342268043378e+35	1.5038303760812338e+44	54.377022689577814
6	66.89373684944599	3.563342268043378e+35	1.5038303760812338e+44	19.790155048028982
7	48.659170702262486	3.563342268043378e+35	1.5038303760812338e+44	18.689754216579598
8	19.406348557669784	3.563342268043378e+35	1.5038303760812338e+44	12.118857867023616
9	17.928141917372358	3.563342268043378e+35	1.5038303760812338e+44	8.354595709496492
10	12.927216564245803	3.563342268043378e+35	1.5038303760812338e+44	5.090063066089684
11	6.669485278524866	3.563342268043378e+35	1.5038303760812338e+44	3.017609343406424
12	3.7576224367806668	3.563342268043378e+35	1.5038303760812338e+44	2.2988222464177763
13	2.617519342767485	3.563342268043378e+35	1.5038303760812338e+44	1.7661117029002158
14	1.6918814224346628	3.563342268043378e+35	1.5038303760812338e+44	1.1930150038163274
15	0.29363093533033474	3.563342268043378e+35	1.5038303760812338e+44	0.7808837095902443
16	0.29363093533033474	3.563342268043378e+35	1.5038303760812338e+44	0.524960090024957
17	0.2727214049818833	3.563342268043378e+35	1.5038303760812338e+44	0.19334057640933305
18	0.18840242485987851	3.563342268043378e+35	1.5038303760812338e+44	0.1228059670225189
19	0.15693066213470083	3.563342268043378e+35	1.5038303760812338e+44	0.08858117855390489
20	0.10631361388811851	3.563342268043378e+35	1.5038303760812338e+44	0.030068267064514393
21	0.06599663304752636	3.0520638057929575e+33	1.5038303760812338e+44	0.02865525677003398
22	0.03506197334405092	3.0520638057929575e+33	1.5038303760812338e+44	0.018973078884683702
23	0.03077203101484104	3.0520638057929575e+33	1.5038303760812338e+44	0.01391037482247801
24	0.01690169321335433	3.0520638057929575e+33	1.5038303760812338e+44	0.010332072725984154
25	0.01387925442603851	3.0520638057929575e+33	1.5038303760812338e+44	0.0065910538712243534
26	0.005136464160073649	3.0520638057929575e+33	1.5038303760812338e+44	0.0035242441184274507
27	0.004583077815370484	3.0520638057929575e+33	1.5038303760812338e+44	0.0012977471919526585
28	0.002592355147709584	3.0520638057929575e+33	1.5038303760812338e+44	0.0009049355604783641
29	0.0023552849621224967	3.0520638057929575e+33	1.5038303760812338e+44	0.000574784054748402
30	0.0016855333948516606	3.0520638057929575e+33	1.5038303760812338e+44	0.00042538630149878236
31	0.0013151903619738712	3.0520638057929575e+33	1.5038303760812338e+44	0.00026569412468429346
32	0.0008679151526406612	3.0520638057929575e+33	1.5038303760812338e+44	0.00017555926814988152
33	0.0005282418658678688	3.0520638057929575e+33	1.5038303760812338e+44	0.00010821768527895351
34	0.0004573121683960694	3.0520638057929575e+33	1.5038303760812338e+44	6.429573482550065e-05
35	0.00035356120275433157	3.0520638057929575e+33	1.5038303760812338e+44	3.826549957981898e-05
36	0.00016405134124411377	3.0520638057929575e+33	1.5038303760812338e+44	2.8895834213220743e-05
37	5.21783664207464e-05	3.0520638057929575e+33	1.5038303760812338e+44	1.7688816810862512e-05
38	4.1837079332548193e-05	3.0520638057929575e+33	1.5038303760812338e+44	1.3234395466372827e-05
39	1.9469726876707956e-05	3.0520638057929575e+33	1.5038303760812338e+44	9.859218870061338e-06
40	5.448791383595012e-06	3.0520638057929575e+33	1.5038303760812338e+44	6.5357143497121245e-06
41	4.610663973996134e-06	3.0520638057929575e+33	1.5038303760812338e+44	3.558569876128976e-06
42	2.484491685590158e-06	3.0520638057929575e+33	1.5038303760812338e+44	2.4176019131181954e-06
43	1.1485637316242967e-06	3.0520638057929575e+33	1.5038303760812338e+44	1.8430488700114765e-06
44	1.1485637316242967e-06	3.0520638057929575e+33	1.5038303760812338e+44	1.4263013298310281e-06
45	8.73997531774336e-07	3.0520638057929575e+33	1.5038303760812338e+44	5.701992871645829e-07
46	6.926133809145085e-07	3.0520638057929575e+33	1.5038303760812338e+44	4.883811725258809e-07
47	4.682215971295984e-07	3.0520638057929575e+33	1.5038303760812338e+44	3.686447372794923e-07
48	4.020649010010719e-07	3.0520638057929575e+33	1.5038303760812338e+44	2.5336002761512833e-07
49	2.871834499441118e-07	3.0520638057929575e+33	1.5038303760812338e+44	1.9526855965568965e-07
50	2.3627021136213174e-07	3.0520638057929575e+33	1.5038303760812338e+44	1.1815402122998302e-07
51	2.0183834611766685e-07	3.0520638057929575e+33	1.5038303760812338e+44	8.239932557283717e-08
52	1.6653139982784288e-07	3.0520638057929575e+33	1.5038303760812338e+44	6.449631234427615e-08
53	1.0314697833674876e-07	3.0520638057929575e+33	1.5038303760812338e+44	2.8558174838185674e-08
54	7.794854351112231e-08	3.0520638057929575e+33	1.5038303760812338e+44	1.8150403462550773e-08
55	5.873863909242407e-08	3.0520638057929575e+33	1.5038303760812338e+44	1.5624929778460664e-08
56	4.8173676385728e-08	3.0520638057929575e+33	1.5038303760812338e+44	1.1366772954341219e-08
57	3.374328952983128e-08	3.0520638057929575e+33	1.5038303760812338e+44	5.630315104807401e-09
58	3.024243741717341e-08	3.0520638057929575e+33	1.5038303760812338e+44	3.1424729797911405e-09
59	2.2849339322387325e-08	3.0520638057929575e+33	1.5038303760812338e+44	2.0544215077790444e-09
60	1.3371533143768694e-08	3.0520638057929575e+33	1.5038303760812338e+44	1.602542805617933e-09
61	7.735379556582694e-09	3.0520638057929575e+33	1.5038303760812338e+44	9.764900434585236e-10
62	7.133820979566991e-09	3.0520638057929575e+33	1.5038303760812338e+44	6.985674511874557e-10
63	6.0154822251360694e-09	3.0520638057929575e+33	1.5038303760812338e+44	3.363757815384262e-10
64	4.42260882631474e-09	3.0520638057929575e+33	1.5038303760812338e+44	3.0192246243692943e-10
65	3.377927605057599e-09	3.0520638057929575e+33	1.5038303760812338e+44	2.5844631785088945e-10
66	2.8815135774591925e-09	3.0520638057929575e+33	1.5038303760812338e+44	2.0493550633891295e-10
67	2.5996497134742814e-09	3.0520638057929575e+33	1.5038303760812338e+44	1.5297465285217668e-10
68	2.2230931426886616e-09	3.0520638057929575e+33	1.5038303760812338e+44	9.479618274607093e-11
69	1.7760354487084065e-09	3.0520638057929575e+33	1.5038303760812338e+44	9.196251552054367e-11
70	1.7760354487084065e-09	3.0520638057929575e+33	1.5038303760812338e+44	8.328932296223429e-11
71	1.583027289098166e-09	3.0520638057929575e+33	1.5038303760812338e+44	7.891786578856489e-11
72	1.4490954902134778e-09	3.0520638057929575e+33	1.5038303760812338e+44	6.933459850197717e-11
73	1.3096262707020196e-09	3.0520638057929575e+33	1.5038303760812338e+44	6.543801608512557e-11
74	1.248264405344529e-09	3.0520638057929575e+33	1.5038303760812338e+44	6.067535147103306e-11
75	1.1789406957116693e-09	3.0520638057929575e+33	1.5038303760812338e+44	5.2954829136295594e-11
76	1.116731256078381e-09	3.0520638057929575e+33	1.5038303760812338e+44	5.1869340697768385e-11
77	1.0384350098075536e-09	3.0520638057929575e+33	1.5038303760812338e+44	4.863737020811973e-11
78	1.0328392587902454e-09	3.0520638057929575e+33	1.5038303760812338e+44	4.5405506930874654e-11
79	9.799395463561986e-10	3.0520638057929575e+33	1.5038303760812338e+44	4.4427784694647e-11
80	9.402303585651838e-10	3.0520638057929575e+33	1.5038303760812338e+44	4.2624424728497945e-11
81	9.089049113296079e-10	3.0520638057929575e+33	1.5038303760812338e+44	4.050517643545788e-11
82	8.483911306824885e-10	3.0520638057929575e+33	1.5038303760812338e+44	3.868295097907844e-11
83	8.446123642671631e-10	3.0520638057929575e+33	1.5038303760812338e+44	3.737860344527394e-11
84	8.306586490056947e-10	3.0520638057929575e+33	1.5038303760812338e+44	3.634664565981544e-11
85	8.156037256738196e-10	3.0520638057929575e+33	1.5038303760812338e+44	3.5388590766942716e-11
86	8.029155607851085e-10	3.0520638057929575e+33	1.5038303760812338e+44	3.457808823214965e-11
87	7.947034961038081e-10	3.0520638057929575e+33	1.5038303760812338e+44	3.383944359982783e-11
88	7.821309190101635e-10	3.0520638057929575e+33	1.5038303760812338e+44	3.333302515429811e-11
89	7.632679166713455e-10	3.0520638057929575e+33	1.5038303760812338e+44	3.2858372412545416e-11
90	7.539613212330405e-10	3.0520638057929575e+33	1.5038303760812338e+44	3.2501201650415585e-11
91	7.527238552797571e-10	3.0520638057929575e+33	1.5038303760812338e+44	3.232498943144995e-11
92	7.511321148846558e-10	3.0520638057929575e+33	1.5038303760812338e+44	3.2122748512171e-11
93	7.472464864078765e-10	3.0520638057929575e+33	1.5038303760812338e+44	3.1974031554511375e-11
94	7.436067620038272e-10	3.0520638057929575e+33	1.5038303760812338e+44	3.180609312425679e-11
95	7.425433263650633e-10	3.0520638057929575e+33	1.5038303760812338e+44	3.174701446105466e-11
96	7.419060450053787e-10	3.0520638057929575e+33	1.5038303760812338e+44	3.1671325363427335e-11
97	7.407813274792722e-10	3.0520638057929575e+33	1.5038303760812338e+44	3.1557625635933487e-11
98	7.40039436767711e-10	3.0520638057929575e+33	1.5038303760812338e+44	3.1557625635933487e-11
99	7.40039436767711e-10	3.0520638057929575e+33	1.5038303760812338e+44	3.1552502580461936e-11
100	7.40039436767711e-10	3.0520638057929575e+33	1.5038303760812338e+44	3.1552502580461936e-11
0	1.816350887109066e+44	4.2637088459071052e+40	7.163044392503883e+46	1.154953581604656e+40
1	1.2589485144663392e+20	4.2637088459071052e+40	7.163044392503883e+46	7.679744665534421e+21
2	644.0464755830787	4.2971200262278974e+39	7.163044392503883e+46	132.67020554379624
3	144.46931367172058	9.243649841957162e+35	7.163044392503883e+46	120.22521152017636
4	77.89158594556406	9.243649841957162e+35	8.793025236345014e+44	59.08406019663625
5	55.7292953017658	9.243649841957162e+35	8.793025236345014e+44	38.59890228160212
6	38.37180217681139	9.243649841957162e+35	8.793025236345014e+44	37.16837413885599
7	25.766375645800736	9.243649841957162e+35	2.387733336035161e+44	19.343019278466347
8	21.020441752334637	1.3881570853357115e+35	2.387733336035161e+44	9.983207027331039
9	14.82153340641988	1.3881570853357115e+35	2.387733336035161e+44	7.162616824098603
10	2.8533517716695984	1.3881570853357115e+35	2.387733336035161e+44	3.5790335614174693
11	2.8533517716695984	1.3881570853357115e+35	2.387733336035161e+44	3.465503268301218
12	1.6442753414045301	1.3881570853357115e+35	2.387733336035161e+44	1.7901949470695617
13	1.2039880533544445	1.2756223429326455e+33	2.387733336035161e+44	1.3718736146219888
14	0.9670549219118914	1.2756223429326455e+33	2.387733336035161e+44	0.9430369995116084
15	0.5609138422173814	1.2756223429326455e+33	2.387733336035161e+44	0.6824827403025607
16	0.30945537427067216	1.2756223429326455e+33	2.387733336035161e+44	0.4401221796520785
17	0.21746653121543252	1.2756223429326455e+33	2.387733336035161e+44	0.28815995044318116
18	0.15105071581791815	1.2756223429326455e+33	2.387733336035161e+44	0.11008744010456058
19	0.1040016186221239	1.2756223429326455e+33	2.387733336035161e+44	0.07953521955350547
20	0.08351604101966137	1.2756223429326455e+33	9.77706019874194e+42	0.05189080649347502
21	0.04887570508856428	1.2756223429326455e+33	1.4459249438698893e+42	0.03414857032994163
22	0.029346720489468122	1.2756223429326455e+33	4.243780938690325e+40	0.026651630594850904
23	0.023392841014218502	2.4863743916965527e+32	4.243780938690325e+40	0.01803532336414926
24	0.017230494039788758	2.4863743916965527e+32	4.243780938690325e+40	0.009232052371926699
25	0.00830605409135885	2.4863743916965527e+32	4.243780938690325e+40	0.006185420843316605
26	0.005417550570124202	2.4863743916965527e+32	4.243780938690325e+40	0.0040607541918466295
27	0.004505446434043089	2.4863743916965527e+32	4.243780938690325e+40	0.002671205733689385
28	0.003261204474027192	2.4863743916965527e+32	4.243780938690325e+40	0.0020134288975876906
29	0.0022962977962056167	2.4863743916965527e+32	4.243780938690325e+40	0.0010764115799003521
30	0.001455788809456983	2.4863743916965527e+32	4.243780938690325e+40	0.0009222797983805178
31	0.0006263974037550227	2.4863743916965527e+32	4.243780938690325e+40	0.0005368413978644573
32	0.0005571435935411078	2.4863743916965527e+32	4.243780938690325e+40	0.0003794603405218488
33	0.00031745905442009844	2.4863743916965527e+32	4.243780938690325e+40	0.00023456400813006025
34	0.00011052550443002533	2.4863743916965527e+32	4.243780938690325e+40	7.282246811695874e-05
35	5.8404304929656326e-05	2.4863743916965527e+32	4.243780938690325e+40	6.3218214514127e-05
36	5.559576570149864e-05	2.4863743916965527e+32	1.7001873292704297e+40	4.539278553833001e-05
37	1.8247062109712674e-05	2.4863743916965527e+32	1.7001873292704297e+40	3.224987139305456e-05
38	1.2443566798140587e-05	2.4863743916965527e+32	1.7001873292704297e+40	2.150098814181622e-05
39	8.762189344198356e-06	2.4863743916965527e+32	1.7001873292704297e+40	1.2615020703570952e-05
40	8.053568451179693e-06	2.4863743916965527e+32	1.7001873292704297e+40	8.489743798284265e-06
41	6.517784691624817e-06	2.4863743916965527e+32	1.7001873292704297e+40	4.877817846024355e-06
42	4.926634458866974e-06	2.4863743916965527e+32	1.7001873292704297e+40	2.827173869257209e-06
43	4.44928384046724e-06	2.4863743916965527e+32	1.7001873292704297e+40	2.3554128572179474e-06
44	3.302193859826057e-06	2.4863743916965527e+32	1.7001873292704297e+40	1.5167949308767518e-06
45	2.240137495880408e-06	2.4863743916965527e+32	1.7001873292704297e+40	8.45225598029966e-07
46	1.5472323187487046e-06	2.4863743916965527e+32	1.9191621907533913e+39	6.036858214335602e-07
47	1.17451573201773e-06	2.4863743916965527e+32	1.9191621907533913e+39	4.626508082430066e-07
48	8.097113810118945e-07	3.304836145538238e+31	1.9191621907533913e+39	2.6787818978331964e-07
49	3.8606046933083446e-07	3.304836145538238e+31	9.945392781407223e+38	1.8792267980656437e-07
50	2.475443367667208e-07	3.304836145538238e+31	9.945392781407223e+38	1.119755150752352e-07
51	1.926595781008307e-07	3.304836145538238e+31	9.945392781407223e+38	8.542861942755244e-08
52	1.5900374020844538e-07	3.304836145538238e+31	9.945392781407223e+38	6.214823024765454e-08
53	1.2418819991901125e-07	3.304836145538238e+31	9.945392781407223e+38	3.300566157382597e-08
54	9.877125370991694e-08	3.304836145538238e+31	7.647542904011883e+37	2.237670214935992e-08
55	8.065305952076249e-08	3.304836145538238e+31	7.647542904011883e+37	1.2866685071412184e-08
56	6.480059284507006e-08	3.304836145538238e+31	2.2294934699238716e+36	7.078567218456839e-09
57	4.956243661470713e-08	3.304836145538238e+31	2.2294934699238716e+36	4.301394395289857e-09
58	3.878042588491391e-08	3.304836145538238e+31	2.2294934699238716e+36	3.3737910260977486e-09
59	2.7620891679227423e-08	3.304836145538238e+31	2.2294934699238716e+36	2.412196659798436e-09
60	1.930329133312431e-08	3.304836145538238e+31	2.2294934699238716e+36	1.7308445677014643e-09
61	1.4761685842389786e-08	3.304836145538238e+31	2.2294934699238716e+36	1.3902235138309252e-09
62	1.3273357819194899e-08	3.304836145538238e+31	2.2294934699238716e+36	1.079913837085036e-09
63	1.0602719917979906e-08	3.304836145538238e+31	2.2294934699238716e+36	5.941127125078272e-10
64	9.553996474751268e-09	3.304836145538238e+31	2.2294934699238716e+36	5.369835443668795e-10
65	8.114626703832469e-09	3.304836145538238e+31	2.2294934699238716e+36	3.961911956396421e-10
66	7.004033229549015e-09	3.304836145538238e+31	2.2294934699238716e+36	3.21213149025656e-10
67	6.701999134867451e-09	3.304836145538238e+31	2.2294934699238716e+36	2.4225439686948107e-10
68	6.247027715313657e-09	3.304836145538238e+31	2.2294934699238716e+36	1.7194365977092367e-10
69	5.879979014976041e-09	3.304836145538238e+31	2.2294934699238716e+36	1.5018239319295952e-10
70	5.42763912364507e-09	3.304836145538238e+31	2.2294934699238716e+36	1.0967697145918362e-10
71	4.739633502994571e-09	3.304836145538238e+31	2.2294934699238716e+36	1.0468970666353684e-10
72	4.739633502994571e-09	2.1094829210019657e+31	2.2294934699238716e+36	9.487142027079913e-11
73	4.2568396925053845e-09	2.1094829210019657e+31	2.2294934699238716e+36	7.934307496851358e-11
74	4.030057380787441e-09	2.1094829210019657e+31	2.2294934699238716e+36	7.580918481346795e-11
75	3.86081222395228e-09	2.1094829210019657e+31	2.2294934699238716e+36	7.381732548217792e-11
76	3.75045559674795e-09	2.1094829210019657e+31	2.2294934699238716e+36	6.985459455480698e-11
77	3.552843346642045e-09	2.1094829210019657e+31	2.2294934699238716e+36	6.434567342150653e-11
78	3.175229197163221e-09	2.1094829210019657e+31	2.2294934699238716e+36	6.023590986779499e-11
79	3.067398137104288e-09	2.1094829210019657e+31	2.2294934699238716e+36	5.877018152529996e-11
80	2.805012114732615e-09	2.1094829210019657e+31	2.2294934699238716e+36	5.612529199902761e-11
81	2.7887946595640406e-09	2.1094829210019657e+31	2.2294934699238716e+36	5.489604705285214e-11
82	2.6925332080096926e-09	2.1094829210019657e+31	2.2294934699238716e+36	5.363925396032266e-11
83	2.6802930403676453e-09	2.1094829210019657e+31	2.2294934699238716e+36	5.184109999724251e-11
84	2.6323184899960762e-09	2.1094829210019657e+31	2.2294934699238716e+36	4.897499155412411e-11
85	2.5958138702510733e-09	2.1094829210019657e+31	2.2294934699238716e+36	4.8480481812257825e-11
86	2.5067942674863e-09	2.1094829210019657e+31	2.2294934699238716e+36	4.714961005580138e-11
87	2.4852055100896147e-09	2.1094829210019657e+31	2.2294934699238716e+36	4.630198279560369e-11
88	2.4648708263754502e-09	2.1094829210019657e+31	2.2294934699238716e+36	4.579340618580321e-11
89	2.4346564659934214e-09	2.1094829210019657e+31	2.2294934699238716e+36	4.475996964427169e-11
90	2.394559623745314e-09	2.1094829210019657e+31	2.2294934699238716e+36	4.4567369446475784e-11
91	2.3858004905237717e-09	2.1094829210019657e+31	2.2294934699238716e+36	4.4190041167090376e-11
92	2.3753900607698316e-09	2.1094829210019657e+31	2.2294934699238716e+36	4.403449514473253e-11
93	2.366252363920238e-09	2.1094829210019657e+31	2.2294934699238716e+36	4.371387253500927e-11
94	2.3584620737875815e-09	2.1094829210019657e+31	2.2294934699238716e+36	4.342521354855817e-11
95	2.3584620737875815e-09	2.1094829210019657e+31	2.2294934699238716e+36	4.334906095061947e-11
96	2.354443214051609e-09	2.1094829210019657e+31	2.2294934699238716e+36	4.3277302632553595e-11
97	2.350630724086272e-09	2.1094829210019657e+31	2.2294934699238716e+36	4.3186094147086435e-11
98	2.350249479516345e-09	2.1094829210019657e+31	2.2294934699238716e+36	4.3186094147086435e-11
99	2.3499851321750206e-09	2.1094829210019657e+31	2.2294934699238716e+36	4.317934329107736e-11
100	2.3499851321750206e-09	2.1094829210019657e+31	2.2294934699238716e+36	4.317934329107736e-11
0	7.891988066564632e+44	9.216185146777524e+40	1.215734758628793e+45	2.4603486956583942e+42
1	2.5149775695068885e+24	9.216185146777524e+40	1.215734758628793e+45	3.5566590980471537e+18
2	31529.173097537165	9.216185146777524e+40	1.215734758628793e+45	192.19208257911208
3	158.71838150780724	4.951070588200328e+40	1.215734758628793e+45	109.49536438050748
4	123.79342536594645	3.440579300314533e+36	1.215734758628793e+45	87.70114837404083
5	115.88526122950003	3.440579300314533e+36	1.215734758628793e+45	58.97463224008656
6	70.61329785745365	3.440579300314533e+36	1.215734758628793e+45	24.129214772219783
7	37.4292905649823	3.440579300314533e+36	1.215734758628793e+45	19.996122512348006
8	32.701659201923405	3.440579300314533e+36	1.215734758628793e+45	12.053884929082177
9	16.33258800403737	1.654837292088624e+36	1.215734758628793e+45	8.697803330236152
10	9.422767527911136	1.654837292088624e+36	1.215734758628793e+45	4.471493316194041
11	4.97059222139255	1.654837292088624e+36	1.215734758628793e+45	2.873471341544363
12	4.051670900402734	1.654837292088624e+36	1.215734758628793e+45	2.2950524217489976
13	2.518128083323465	2.15980906687698e+34	1.708308513320388e+43	1.3613129790147165
14	2.518128083323465	2.15980906687698e+34	8.401075446271646e+42	1.0995661809406558
15	1.44034836221388	2.15980906687698e+34	3.23590778831294e+42	0.5720226647721365
16	0.7763595829102019	2.15980906687698e+34	3.23590778831294e+42	0.5103780622635924
17	0.757490946249824	2.15980906687698e+34	3.23590778831294e+42	0.2606692233857011
18	0.3071512552487394	2.15980906687698e+34	3.23590778831294e+42	0.13930411411645122
19	0.21939975376057008	2.15980906687698e+34	3.23590778831294e+42	0.08686486212958397
20	0.13585481187959098	2.15980906687698e+34	3.23590778831294e+42	0.04695675048984119
21	0.07290070860865094	2.15980906687698e+34	3.23590778831294e+42	0.04695675048984119
22	0.05282429908679596	2.15980906687698e+34	3.23590778831294e+42	0.02896439978275934
23	0.03248970257292709	2.15980906687698e+34	3.23590778831294e+42	0.022823130859586704
24	0.020925370672793164	2.15980906687698e+34	3.23590778831294e+42	0.014479173668660241
25	0.017901218419307315	2.15980906687698e+34	3.23590778831294e+42	0.010657739575716911
26	0.01176976494252646	2.15980906687698e+34	3.23590778831294e+42	0.0066029459096147505
27	0.006088802032221411	2.15980906687698e+34	3.23590778831294e+42	0.0036364764153483035
28	0.004870505637817437	2.15980906687698e+34	3.23590778831294e+42	0.0018748148541800126
29	0.002688570347949252	2.15980906687698e+34	3.23590778831294e+42	0.0014964018038179558
30	0.0018367838018750905	2.15980906687698e+34	3.23590778831294e+42	0.0010388516480337488
31	0.0008941954316939942	2.15980906687698e+34	3.23590778831294e+42	0.0006074049067185835
32	0.000850974327961657	2.15980906687698e+34	3.23590778831294e+42	0.00034254010803565357
33	0.0006277704510520833	2.15980906687698e+34	3.23590778831294e+42	0.00016842180563577462
34	0.00036236843098949985	2.15980906687698e+34	7.30694000462847e+41	0.00011244725466590608
35	0.00023621877894441047	2.15980906687698e+34	2.6295916508965443e+40	8.072907374379047e-05
36	0.00018441539465201317	2.15980906687698e+34	2.6295916508965443e+40	3.430209894416112e-05
37	0.0001391851325142299	2.15980906687698e+34	2.6295916508965443e+40	2.2526655879461633e-05
38	8.66879048692261e-05	2.15980906687698e+34	2.6295916508965443e+40	1.7331963570030763e-05
39	4.9759893639565195e-05	2.15980906687698e+34	2.6295916508965443e+40	8.276679179297626e-06
40	4.2059981350174244e-05	2.15980906687698e+34	2.6295916508965443e+40	6.169981339979182e-06
41	1.5145492613017203e-05	2.15980906687698e+34	1.2893122131981124e+40	4.051243102482204e-06
42	1.1317889376643114e-05	2.15980906687698e+34	1.2893122131981124e+40	2.258096013530861e-06
43	9.812619748029458e-06	2.15980906687698e+34	1.2893122131981124e+40	1.2139428444343821e-06
44	3.970864022773771e-06	2.15980906687698e+34	1.2893122131981124e+40	9.229723719532254e-07
45	2.2421148064906157e-06	2.15980906687698e+34	1.2893122131981124e+40	6.391376003893772e-07
46	1.9948246593982107e-06	2.15980906687698e+34	6.627922663386585e+39	4.433197908134272e-07
47	1.3191936801810376e-06	2.15980906687698e+34	6.627922663386585e+39	2.809832294550062e-07
48	5.921409790266391e-07	2.15980906687698e+34	6.627922663386585e+39	1.8932689428647715e-07
49	5.695356604227379e-07	2.15980906687698e+34	6.627922663386585e+39	1.364933308803081e-07
50	4.2003831447630994e-07	2.15980906687698e+34	6.627922663386585e+39	8.678187617155655e-08
51	2.956024994139044e-07	2.15980906687698e+34	6.627922663386585e+39	3.1473134862655275e-08
52	1.8496042246415355e-07	2.15980906687698e+34	6.627922663386585e+39	1.8265218503072463e-08
53	1.7383118616442704e-07	2.15980906687698e+34	6.627922663386585e+39	1.3253436613061683e-08
54	1.2198115583277613e-07	2.15980906687698e+34	3.1927832128662386e+39	7.587935200694561e-09
55	7.379176657240726e-08	2.15980906687698e+34	3.1927832128662386e+39	5.379262987001232e-09
56	7.379176657240726e-08	2.15980906687698e+34	3.1927832128662386e+39	3.799061081365241e-09
57	4.935262738036475e-08	2.15980906687698e+34	3.1927832128662386e+39	2.639836454441863e-09
58	2.8882120842967697e-08	2.15980906687698e+34	3.1927832128662386e+39	1.8422731757495932e-09
59	1.2031850557505525e-08	2.15980906687698e+34	3.1927832128662386e+39	1.3589433064340723e-09
60	1.2031850557505525e-08	2.15980906687698e+34	3.1927832128662386e+39	6.059089453925835e-10
61	7.969146775984691e-09	2.15980906687698e+34	3.1927832128662386e+39	4.3224564897751175e-10
62	6.912610817425032e-09	2.15980906687698e+34	3.1927832128662386e+39	3.0923304703767377e-10
63	4.956684479960535e-09	2.15980906687698e+34	3.1927832128662386e+39	2.336641749548701e-10
64	4.475780424981394e-09	2.15980906687698e+34	3.1927832128662386e+39	1.6424607045656895e-10
65	3.885728339090001e-09	2.15980906687698e+34	3.1927832128662386e+39	8.574595485487402e-11
66	3.0224499579246124e-09	2.15980906687698e+34	3.1927832128662386e+39	7.543496289338814e-11
67	2.4317717953593206e-09	2.15980906687698e+34	3.1927832128662386e+39	5.4969858615516e-11
68	2.0868627558652565e-09	2.15980906687698e+34	3.1927832128662386e+39	4.3656514774506325e-11
69	1.8817122427345244e-09	2.15980906687698e+34	3.1927832128662386e+39	3.3595778956085704e-11
70	1.7195034975121877e-09	2.15980906687698e+34	3.1927832128662386e+39	2.8688593338603258e-11
71	1.5933816350115593e-09	2.15980906687698e+34	3.1927832128662386e+39	2.4385639950384863e-11
72	1.4439537359017554e-09	2.15980906687698e+34	3.1927832128662386e+39	2.1761570792564977e-11
73	1.3153852563965485e-09	2.15980906687698e+34	3.1927832128662386e+39	2.0047486532371944e-11
74	1.2028938624553868e-09	2.15980906687698e+34	3.1927832128662386e+39	1.851738093021578e-11
75	1.1227562645147206e-09	2.15980906687698e+34	3.1927832128662386e+39	1.7439661232530876e-11
76	1.0634092359829784e-09	2.15980906687698e+34	3.1927832128662386e+39	1.6492945304069784e-11
77	1.0326088481796522e-09	2.15980906687698e+34	1.3025818982583364e+38	1.4736058457409066e-11
78	9.538182533839427e-10	2.15980906687698e+34	1.3025818982583364e+38	1.4130554882079846e-11
79	9.014683955563248e-10	2.15980906687698e+34	1.3025818982583364e+38	1.3718266206666906e-11
80	8.572159052428645e-10	2.15980906687698e+34	1.3025818982583364e+38	1.322196080972328e-11
81	8.301299928240015e-10	2.15980906687698e+34	1.3025818982583364e+38	1.2386293306353092e-11
82	8.124446691259098e-10	2.15980906687698e+34	1.3025818982583364e+38	1.1928001759354315e-11
83	7.860432619744782e-10	2.15980906687698e+34	1.3025818982583364e+38	1.164825589904618e-11
84	7.664389907865898e-10	2.15980906687698e+34	1.1833882358845899e+38	1.1295821349608956e-11
85	7.518701010906596e-10	2.15980906687698e+34	2.8720077832542396e+37	1.1148923678640273e-11
86	7.374637870252252e-10	2.15980906687698e+34	2.8720077832542396e+37	1.0979729003240187e-11
87	7.29044284174285e-10	2.15980906687698e+34	2.8720077832542396e+37	1.0815195380511093e-11
88	7.233281787347633e-10	2.15980906687698e+34	1.3351348408359718e+37	1.0669979268186608e-11
89	7.0834309649804e-10	2.15980906687698e+34	1.3351348408359718e+37	1.0543310275069422e-11
90	7.050842352897249e-10	2.15980906687698e+34	1.3351348408359718e+37	1.0362010069954292e-11
91	6.93721110354829e-10	2.15980906687698e+34	1.0838860245897569e+37	1.0313522930046264e-11
92	6.828173635398006e-10	2.15980906687698e+34	1.3361291965616442e+35	1.02025962794006e-11
93	6.828173635398006e-10	2.15980906687698e+34	1.3361291965616442e+35	1.0141747013810748e-11
94	6.811417210125124e-10	2.15980906687698e+34	1.3361291965616442e+35	1.0128502240457229e-11
95	6.792947594222388e-10	2.15980906687698e+34	1.2891353805976156e+35	1.00900511202561e-11
96	6.779096375675671e-10	2.15980906687698e+34	4.0949410088835074e+34	1.0061812099696754e-11
97	6.774724931829415e-10	2.15980906687698e+34	4.0949410088835074e+34	1.0044987348844666e-11
98	6.773365449900279e-10	2.15980906687698e+34	1.4060009547734173e+33	1.004068642756194e-11
99	6.771777570610894e-10	2.15980906687698e+34	1.4060009547734173e+33	1.0037714824096968e-11
100	6.771777570610894e-10	2.15980906687698e+34	1.4060009547734173e+33	1.0037714824096968e-11
0	3.338789183967985e+48	3.3849337078890696e+37	1.5730923352205546e+43	8.146367198438474e+42
1	9.553370917272002e+23	3.3849337078890696e+37	1.5730923352205546e+43	2.699747396861306e+19
2	170.07354597341987	3.3849337078890696e+37	1.5730923352205546e+43	142.81621613803483
3	144.79160364423223	3.3849337078890696e+37	1.5730923352205546e+43	85.8756945084499
4	105.02326504592402	7.503119156613597e+36	1.5730923352205546e+43	76.5942261672921
5	48.93352316100713	7.503119156613597e+36	1.5730923352205546e+43	46.05642900786153
6	44.707172714914535	7.503119156613597e+36	1.5730923352205546e+43	30.25643351341292
7	20.373170774793	3.9450662822616925e+35	1.5730923352205546e+43	17.824155607753667
8	14.591523196077405	3.9450662822616925e+35	1.5730923352205546e+43	10.224124257330283
9	9.292659958348766	4.056812212500655e+34	1.5730923352205546e+43	6.575385353386046
10	7.098342332654034	9.395209836106237e+31	1.5730923352205546e+43	4.000197659510392
11	2.189901273717846	9.395209836106237e+31	1.5730923352205546e+43	2.9912138667120987
12	2.189901273717846	9.395209836106237e+31	1.5730923352205546e+43	2.4781344574019624
13	1.2276995314787769	9.395209836106237e+31	1.5730923352205546e+43	1.506353319098473
14	0.9332050559258922	9.395209836106237e+31	1.5730923352205546e+43	0.5830608924443085
15	0.6669723065236154	9.395209836106237e+31	1.5730923352205546e+43	0.44068676591878225
16	0.4257385272580848	9.395209836106237e+31	1.5730923352205546e+43	0.3038346775530254
17	0.21295699742784927	9.395209836106237e+31	1.5730923352205546e+43	0.17693535995327928
18	0.134641389831863	9.395209836106237e+31	1.5730923352205546e+43	0.10293387725969017
19	0.07705294514344055	9.395209836106237e+31	1.5730923352205546e+43	0.06909729331365493
20	0.05029301883704828	9.395209836106237e+31	1.5730923352205546e+43	0.054427525098015704
21	0.03319827066983881	9.395209836106237e+31	1.5730923352205546e+43	0.030323324367405483
22	0.019929499547009743	9.395209836106237e+31	1.5730923352205546e+43	0.013884457149423811
23	0.015929714999427923	9.395209836106237e+31	1.5730923352205546e+43	0.0115734138009724
24	0.01080149011048927	9.395209836106237e+31	1.5730923352205546e+43	0.0064082683838740185
25	0.0053748604504343786	9.395209836106237e+31	1.5730923352205546e+43	0.004351740080268093
26	0.003395793989211904	9.395209836106237e+31	1.5730923352205546e+43	0.0022822849438836486
27	0.0023788632215763646	9.395209836106237e+31	1.5730923352205546e+43	0.001730627670231483
28	0.0017767445350175468	9.395209836106237e+31	1.5730923352205546e+43	0.00107368550759533
29	0.0013180170668352332	9.395209836106237e+31	1.5730923352205546e+43	0.0005304447842859359
30	0.0008529637177637087	9.395209836106237e+31	1.5730923352205546e+43	0.0001665050415354526
31	0.0007451897123634078	9.395209836106237e+31	1.5730923352205546e+43	0.0001275910818791313
32	0.0004967100303085387	9.395209836106237e+31	1.5730923352205546e+43	8.837828776952158e-05
33	0.0003586393463091587	9.395209836106237e+31	1.5730923352205546e+43	6.279785398416867e-05
34	0.00021008695211213415	9.395209836106237e+31	1.5730923352205546e+43	4.737634236777359e-05
35	0.00010508563008931387	9.395209836106237e+31	1.5730923352205546e+43	3.585083807878818e-05
36	0.00010066079309176185	9.395209836106237e+31	1.5730923352205546e+43	1.691699633917227e-05
37	6.27797397517573e-05	9.395209836106237e+31	1.5730923352205546e+43	1.1053657501019717e-05
38	3.139340380478199e-05	9.395209836106237e+31	1.5730923352205546e+43	7.42776285128974e-06
39	7.926908298778528e-06	9.395209836106237e+31	1.5730923352205546e+43	3.4323529548345144e-06
40	6.47317980102701e-06	9.395209836106237e+31	1.5730923352205546e+43	2.4559215277140233e-06
41	3.953661762221655e-06	9.395209836106237e+31	1.5730923352205546e+43	1.0782669493504762e-06
42	2.442137275278633e-06	9.395209836106237e+31	1.5730923352205546e+43	8.743258084109558e-07
43	1.735419451804469e-06	9.395209836106237e+31	1.5730923352205546e+43	4.693169619076173e-07
44	1.1991454874939187e-06	9.395209836106237e+31	1.5730923352205546e+43	2.6443083669950094e-07
45	9.853981343413894e-07	9.395209836106237e+31	1.5730923352205546e+43	2.2524435707433217e-07
46	7.508644304093282e-07	9.395209836106237e+31	1.5730923352205546e+43	1.4303873631499655e-07
47	5.139810488332589e-07	9.395209836106237e+31	1.5730923352205546e+43	8.119350229824831e-08
48	4.7399623592052103e-07	9.395209836106237e+31	1.5730923352205546e+43	5.077884587308351e-08
49	3.1598225549489353e-07	9.395209836106237e+31	1.5730923352205546e+43	3.299832132514781e-08
50	2.1368383335635145e-07	9.395209836106237e+31	1.5730923352205546e+43	2.605797458635269e-08
51	1.271949055080201e-07	9.395209836106237e+31	1.5730923352205546e+43	1.7528103612280234e-08
52	8.626657160442463e-08	9.395209836106237e+31	1.5730923352205546e+43	8.834776405329221e-09
53	6.427738909234226e-08	9.395209836106237e+31	1.5730923352205546e+43	5.525523947563682e-09
54	4.934968177956218e-08	9.395209836106237e+31	1.5730923352205546e+43	4.184091396789229e-09
55	2.860640400239928e-08	9.395209836106237e+31	1.5730923352205546e+43	2.5364841238260963e-09
56	1.7575302329706804e-08	9.395209836106237e+31	1.5730923352205546e+43	2.373345692360008e-09
57	1.606527787148794e-08	9.395209836106237e+31	1.5730923352205546e+43	1.7141009865380725e-09
58	1.327918603124394e-08	9.395209836106237e+31	6.014786707599891e+42	1.4874521300797103e-09
59	8.26753297172464e-09	9.395209836106237e+31	6.014786707599891e+42	1.1092210457470823e-09
60	5.095003449611882e-09	9.395209836106237e+31	5.541621435673778e+42	8.717002315459218e-10
61	4.627489005291566e-09	9.395209836106237e+31	5.541621435673778e+42	5.767261386790143e-10
62	3.5448791150787387e-09	9.395209836106237e+31	5.541621435673778e+42	4.144022654070528e-10
63	1.6372926345903786e-09	9.395209836106237e+31	5.541621435673778e+42	3.7224804648117086e-10
64	9.467376726983595e-10	9.395209836106237e+31	5.541621435673778e+42	2.249874287971653e-10
65	6.020585763760699e-10	9.395209836106237e+31	5.541621435673778e+42	1.8755906051671677e-10
66	4.985284190191162e-10	9.395209836106237e+31	5.541621435673778e+42	1.395641216059467e-10
67	3.0777307502423563e-10	9.395209836106237e+31	5.541621435673778e+42	1.2744403775303e-10
68	2.8524277618878706e-10	9.395209836106237e+31	5.541621435673778e+42	9.875811151292746e-11
69	2.370024074300112e-10	9.395209836106237e+31	5.541621435673778e+42	7.941135599162955e-11
70	2.3197208810557099e-10	9.395209836106237e+31	5.541621435673778e+42	6.438036601978459e-11
71	2.1433079489482838e-10	9.395209836106237e+31	5.541621435673778e+42	5.613316858968931e-11
72	2.0579099106887538e-10	9.395209836106237e+31	5.541621435673778e+42	4.713304255737416e-11
73	1.9060308691913187e-10	9.395209836106237e+31	5.541621435673778e+42	4.582133863818528e-11
74	1.763294755476106e-10	9.395209836106237e+31	5.541621435673778e+42	3.9692338789610075e-11
75	1.6717973189586754e-10	9.395209836106237e+31	5.541621435673778e+42	3.7022793946572426e-11
76	1.5765903803023325e-10	9.395209836106237e+31	5.541621435673778e+42	3.450426484082409e-11
77	1.52579001067662e-10	9.395209836106237e+31	5.541621435673778e+42	3.292896256674529e-11
78	1.453319700192619e-10	9.395209836106237e+31	5.541621435673778e+42	3.1287761712433784e-11
79	1.4519134709940974e-10	9.395209836106237e+31	5.541621435673778e+42	3.05487395067051e-11
80	1.37760218262007e-10	9.395209836106237e+31	5.541621435673778e+42	2.947754580141916e-11
81	1.3399617381243132e-10	9.395209836106237e+31	5.541621435673778e+42	2.8632196890262317e-11
82	1.2847326726151778e-10	9.395209836106237e+31	5.541621435673778e+42	2.772886325057934e-11
83	1.2285321706905005e-10	9.395209836106237e+31	9.581980099632238e+41	2.6930450799471803e-11
84	1.2099631484965633e-10	9.395209836106237e+31	3.2572112300510526e+40	2.6220098971996295e-11
85	1.2026987538451173e-10	9.395209836106237e+31	3.2572112300510526e+40	2.5539540324750856e-11
86	1.1909420042717465e-10	9.395209836106237e+31	3.2572112300510526e+40	2.4886905414434355e-11
87	1.17098218870224e-10	9.395209836106237e+31	3.2572112300510526e+40	2.458958414519681e-11
88	1.1434111803350485e-10	9.395209836106237e+31	3.2572112300510526e+40	2.40470780707736e-11
89	1.1338343462476605e-10	9.395209836106237e+31	3.2572112300510526e+40	2.3603728217701108e-11
90	1.0990398018832948e-10	9.395209836106237e+31	3.2572112300510526e+40	2.3379916036758043e-11
91	1.0910123853902857e-10	9.395209836106237e+31	3.2572112300510526e+40	2.317224328818526e-11
92	1.0809621907644473e-10	9.395209836106237e+31	3.2572112300510526e+40	2.299038707621676e-11
93	1.0789796439532852e-10	9.395209836106237e+31	3.2572112300510526e+40	2.268772955797867e-11
94	1.0718576317567138e-10	9.395209836106237e+31	3.2572112300510526e+40	2.2668568425160606e-11
95	1.0692956066914413e-10	9.395209836106237e+31	3.2572112300510526e+40	2.2611901093143373e-11
96	1.0680818573075421e-10	9.395209836106237e+31	3.2572112300510526e+40	2.2567866910306892e-11
97	1.0669335300906404e-10	9.395209836106237e+31	3.2572112300510526e+40	2.253610417255098e-11
98	1.0660228699842455e-10	9.395209836106237e+31	3.2572112300510526e+40	2.2517721963684645e-11
99	1.0659708994077318e-10	9.395209836106237e+31	3.2572112300510526e+40	2.2513340031164473e-11
100	1.0659708994077318e-10	9.395209836106237e+31	1.222994661705715e+40	2.2513340031164473e-11
0	3.31972042354242e+46	1.3734460227048776e+37	2.8557605969117446e+38	3.732892339015821e+41
1	2.8457149720466486e+17	1.3734460227048776e+37	2.8557605969117446e+38	6.403465845378128e+20
2	1556602.1110413442	1.3734460227048776e+37	2.8557605969117446e+38	231.9679268980184
3	118.67342318620409	1.3734460227048776e+37	2.8557605969117446e+38	147.23124696123799
4	83.70778730564237	4.5127520061832496e+36	2.8557605969117446e+38	91.39566447049016
5	65.0173125144842	4.5127520061832496e+36	2.8557605969117446e+38	55.88837329071189
6	31.157424363327536	1.7296533360832478e+36	2.8557605969117446e+38	38.3357734933853
7	18.28929895632484	1.7296533360832478e+36	2.8557605969117446e+38	27.593088515412937
8	13.389370400211963	1.7296533360832478e+36	2.8557605969117446e+38	16.72089557467922
9	7.678853012287211	1.7296533360832478e+36	2.8557605969117446e+38	11.75771046006413
10	6.330498711548734	1.7296533360832478e+36	2.8557605969117446e+38	6.307114735167495
11	2.848002946702923	1.7296533360832478e+36	2.8557605969117446e+38	4.151173761882491
12	2.7005205573837894	1.7296533360832478e+36	2.8557605969117446e+38	2.806332226317143
13	0.9397748770633082	1.7296533360832478e+36	2.8557605969117446e+38	2.0832308154829877
14	0.8492783419929437	1.7296533360832478e+36	2.8557605969117446e+38	1.2112655517849493
15	0.534924715770416	1.7296533360832478e+36	2.8557605969117446e+38	0.7084448012045613
16	0.3523316250252553	1.7296533360832478e+36	1.4559960964107299e+38	0.5648665338111994
17	0.18626300359754602	1.7296533360832478e+36	1.4559960964107299e+38	0.3631058657313801
18	0.11594357459177372	1.7296533360832478e+36	1.4559960964107299e+38	0.24365824380125325
19	0.08720157455139572	1.7296533360832478e+36	1.4559960964107299e+38	0.14608670775853375
20	0.04017554989691485	1.7296533360832478e+36	1.4559960964107299e+38	0.09607144098146489
21	0.030536377283594675	1.7031521013659405e+36	1.4559960964107299e+38	0.05718626915057241
22	0.01742678349720645	1.7031521013659405e+36	1.4559960964107299e+38	0.04567302569289601
23	0.0036585918070553415	1.7031521013659405e+36	1.4559960964107299e+38	0.031411234336014796
24	0.0036585918070553415	1.7031521013659405e+36	1.4559960964107299e+38	0.021503650420356308
25	0.0027796860998763125	1.7031521013659405e+36	1.4559960964107299e+38	0.010222257457532457
26	0.0021570842345946034	1.7031521013659405e+36	1.4559960964107299e+38	0.00706377404473029
27	0.0016155208467582714	1.7031521013659405e+36	1.4559960964107299e+38	0.004919505628729067
28	0.0007206535553015895	6.755139628555522e+34	1.4559960964107299e+38	0.0024450598790085125
29	0.0005118129109535467	6.755139628555522e+34	1.4559960964107299e+38	0.0012092819471103324
30	0.00033790634405171974	6.755139628555522e+34	1.4559960964107299e+38	0.0008213052659178659
31	0.00022513080569442744	6.755139628555522e+34	1.4559960964107299e+38	0.00045266678294051315
32	0.00019405834408494865	6.755139628555522e+34	1.4559960964107299e+38	0.00038717399065917946
33	0.00010314749253947232	7.018725770321386e+33	1.4559960964107299e+38	0.0001713893129367724
34	8.098819685117863e-05	7.018725770321386e+33	1.4559960964107299e+38	0.00012175540240797382
35	5.389792047634328e-05	7.018725770321386e+33	1.4559960964107299e+38	8.967256070070545e-05
36	3.4113178940322165e-05	7.018725770321386e+33	1.4559960964107299e+38	6.0478207449989986e-05
37	2.4237726663382145e-05	7.018725770321386e+33	1.4559960964107299e+38	3.841007172448892e-05
38	1.3063527052336594e-05	7.018725770321386e+33	1.4559960964107299e+38	2.743255551041925e-05
39	1.0309677654272378e-05	7.018725770321386e+33	1.4559960964107299e+38	2.146905063968291e-05
40	6.1116821128273875e-06	7.018725770321386e+33	1.4559960964107299e+38	1.5467313272598573e-05
41	3.931814295314635e-06	7.018725770321386e+33	1.4559960964107299e+38	9.54275014748202e-06
42	2.912417458963001e-06	7.018725770321386e+33	1.4559960964107299e+38	5.1345932355496575e-06
43	1.9765310315080237e-06	7.018725770321386e+33	1.4559960964107299e+38	2.714837826477475e-06
44	9.313284923696575e-07	7.018725770321386e+33	1.4559960964107299e+38	1.8433393430969055e-06
45	7.14995866397262e-07	7.018725770321386e+33	1.4559960964107299e+38	1.2068852823485892e-06
46	5.285338858402419e-07	7.018725770321386e+33	1.4559960964107299e+38	7.424236144084707e-07
47	3.1178046444507864e-07	7.018725770321386e+33	1.4559960964107299e+38	5.157762121505836e-07
48	2.423408253369423e-07	7.018725770321386e+33	1.4559960964107299e+38	2.915745604924403e-07
49	1.4544593448531225e-07	7.018725770321386e+33	1.4559960964107299e+38	1.4739491626393697e-07
50	1.2843699599661887e-07	7.018725770321386e+33	1.4559960964107299e+38	1.0281321582200571e-07
51	9.560055917783521e-08	7.018725770321386e+33	1.4559960964107299e+38	6.074639822145837e-08
52	6.636185198237258e-08	7.018725770321386e+33	1.4559960964107299e+38	3.7390500099316175e-08
53	5.6511280696665884e-08	7.018725770321386e+33	1.4559960964107299e+38	2.6391397244489157e-08
54	4.000187216125956e-08	7.018725770321386e+33	1.4559960964107299e+38	1.781782879630581e-08
55	3.2410256083936934e-08	7.018725770321386e+33	1.4559960964107299e+38	9.820714372480595e-09
56	2.1299446437704822e-08	7.018725770321386e+33	1.4559960964107299e+38	5.986336596536205e-09
57	1.7995751591403715e-08	7.018725770321386e+33	1.4559960964107299e+38	3.956324244949423e-09
58	1.564746982444942e-08	7.018725770321386e+33	1.4559960964107299e+38	3.0078795648971213e-09
59	1.0980423510305268e-08	7.018725770321386e+33	1.4559960964107299e+38	2.231167431421673e-09
60	9.828103973400782e-09	7.018725770321386e+33	1.4559960964107299e+38	1.4269365365884225e-09
61	9.144157965252928e-09	7.018725770321386e+33	1.4559960964107299e+38	1.131013086323972e-09
62	8.30410404120163e-09	7.018725770321386e+33	1.4559960964107299e+38	9.766872647079936e-10
63	7.416250480296324e-09	7.018725770321386e+33	1.4559960964107299e+38	6.876529351510183e-10
64	5.380737375049509e-09	7.018725770321386e+33	1.4559960964107299e+38	4.4691056412290265e-10
65	4.268467603185582e-09	7.018725770321386e+33	1.4559960964107299e+38	3.2995417416644195e-10
66	3.857019894976654e-09	7.018725770321386e+33	1.4559960964107299e+38	2.9272656365949703e-10
67	3.1530129625799197e-09	7.018725770321386e+33	1.4559960964107299e+38	2.2050673681935605e-10
68	2.9934593652119205e-09	7.018725770321386e+33	1.4559960964107299e+38	1.4767818342557304e-10
69	2.5888017433599447e-09	7.018725770321386e+33	1.4559960964107299e+38	9.920380410225423e-11
70	2.266221038476409e-09	7.018725770321386e+33	1.4559960964107299e+38	7.76063486535732e-11
71	2.093290222566417e-09	7.018725770321386e+33	1.4559960964107299e+38	6.74816367390421e-11
72	1.928907113134585e-09	7.018725770321386e+33	1.4559960964107299e+38	5.647117514478391e-11
73	1.7623132196794168e-09	7.018725770321386e+33	1.4559960964107299e+38	4.423574105323727e-11
74	1.639774873078059e-09	7.018725770321386e+33	1.4559960964107299e+38	3.631271059041131e-11
75	1.6095145760382858e-09	7.018725770321386e+33	1.4559960964107299e+38	3.2498047638910073e-11
76	1.4934161940785565e-09	7.018725770321386e+33	1.4559960964107299e+38	2.8457097347435838e-11
77	1.417136936549848e-09	7.018725770321386e+33	1.4559960964107299e+38	2.7012076447649228e-11
78	1.3944838987828382e-09	7.018725770321386e+33	1.4559960964107299e+38	2.5736697825496973e-11
79	1.3782737129935108e-09	7.018725770321386e+33	1.4559960964107299e+38	2.4997132038660964e-11
80	1.350991528599485e-09	7.018725770321386e+33	1.4559960964107299e+38	2.3408117167549118e-11
81	1.3201761385011564e-09	7.018725770321386e+33	1.4559960964107299e+38	2.2516126645917533e-11
82	1.2697142541208032e-09	7.018725770321386e+33	1.1780610540501416e+38	2.1071274801981612e-11
83	1.245320128023772e-09	7.018725770321386e+33	1.1780610540501416e+38	2.0113131867896294e-11
84	1.2284739856947714e-09	7.018725770321386e+33	1.1780610540501416e+38	1.9202803552707996e-11
85	1.2087195725117696e-09	7.018725770321386e+33	2.319539471230024e+37	1.865583854378847e-11
86	1.1631586604441685e-09	7.018725770321386e+33	2.319539471230024e+37	1.828099133810333e-11
87	1.1521089659277036e-09	7.018725770321386e+33	2.4652822129534282e+36	1.8042110116416918e-11
88	1.1463729107259207e-09	7.018725770321386e+33	5.4475679836130275e+35	1.78770736439337e-11
89	1.1131127513328063e-09	7.018725770321386e+33	5.4475679836130275e+35	1.75025839439971e-11
90	1.1065805642272405e-09	7.018725770321386e+33	5.4475679836130275e+35	1.734348148837817e-11
91	1.1034587169089035e-09	7.018725770321386e+33	5.4475679836130275e+35	1.7186867110283033e-11
92	1.0977655885523576e-09	7.018725770321386e+33	5.4475679836130275e+35	1.70552365109813e-11
93	1.0931211477272462e-09	7.018725770321386e+33	5.4475679836130275e+35	1.701683016465546e-11
94	1.089275491514463e-09	7.018725770321386e+33	5.4475679836130275e+35	1.6906893591014576e-11
95	1.0887995347266428e-09	7.018725770321386e+33	5.4475679836130275e+35	1.683072438864175e-11
96	1.0872456771876117e-09	7.018725770321386e+33	5.4475679836130275e+35	1.676823786453665e-11
97	1.085708320560393e-09	7.018725770321386e+33	5.4475679836130275e+35	1.6748632333877537e-11
98	1.085708320560393e-09	7.018725770321386e+33	5.4475679836130275e+35	1.6748632333877537e-11
99	1.0856110825756105e-09	7.018725770321386e+33	5.4475679836130275e+35	1.6746995008011387e-11
100	1.0856110825756105e-09	7.018725770321386e+33	5.4475679836130275e+35	1.6746995008011387e-11
