# Supplementary material for: An improved genetic algorithm and its application in neural network adversarial attack
Source: PLoS One. 2022 May 5;17(5):e0267970. doi: 10.1371/journal.pone.0267970 (PMC9070932; doi:10.1371/journal.pone.0267970)
Supplement: S1 Data — (ZIP) [file pone.0267970.s001.zip › data3/2_30.csv]

	GWO	PSO	SGA	IGA
0	18190924685.439182	207056196.54552728	2201862649232.4917	10907326.284974143
1	525.5321103605244	207056196.54552728	946793043111.4214	262.74032007031855
2	62.28956530069932	207056196.54552728	10076394875.975819	47.552078711549086
3	40.486213212651656	5479375.582886999	10076394875.975819	34.03875108450188
4	19.136577176297607	5479375.582886999	10076394875.975819	16.508189648807253
5	15.895283963808346	5479375.582886999	138164960.78133905	15.318299080944515
6	12.044897180439138	46302.502055893805	138164960.78133905	10.436524671899543
7	3.956293611109987	46302.502055893805	138164960.78133905	6.2136248041924755
8	2.211872012800592	46302.502055893805	138164960.78133905	4.603655392176917
9	0.7974593910636518	46302.502055893805	138164960.78133905	2.9953260896495455
10	0.5179445235880193	46302.502055893805	138164960.78133905	2.184321413529897
11	0.36866801159058477	46302.502055893805	138164960.78133905	1.149616179127051
12	0.24348010966608807	46302.502055893805	138164960.78133905	0.5510266710971643
13	0.21526811564292075	46302.502055893805	138164960.78133905	0.3953089916632969
14	0.10380656524116963	46302.502055893805	138164960.78133905	0.2847773856966272
15	0.07805405322545754	46302.502055893805	138164960.78133905	0.14300276205213536
16	0.04921524254943228	46302.502055893805	138164960.78133905	0.09560187557996029
17	0.029682553384702957	46302.502055893805	138164960.78133905	0.07205012141312876
18	0.015544869414959417	46302.502055893805	138164960.78133905	0.04031859221117179
19	0.012304836299309584	46302.502055893805	138164960.78133905	0.03264759285219291
20	0.004966972884666252	46302.502055893805	138164960.78133905	0.019152905285317483
21	0.002940075951532492	46302.502055893805	138164960.78133905	0.01042133915638146
22	0.0019706959489864625	46302.502055893805	138164960.78133905	0.008008422574389117
23	0.0015156385868967258	46302.502055893805	138164960.78133905	0.00563280614116522
24	0.0007817724227786788	46302.502055893805	138164960.78133905	0.003781292123883025
25	0.00047909425358173136	46302.502055893805	138164960.78133905	0.0022400189240793554
26	0.0004014572476175814	46302.502055893805	138164960.78133905	0.001366896960263918
27	0.00022686125726541787	46302.502055893805	138164960.78133905	0.0008297793549139898
28	0.00017235700610115223	46302.502055893805	138164960.78133905	0.0005384386502772357
29	0.00010744846428065168	46302.502055893805	138164960.78133905	0.0003398592431587805
30	4.855409744478868e-05	46302.502055893805	138164960.78133905	0.00022227397452418256
31	4.2750754185191575e-05	81.11442776489196	138164960.78133905	0.00013883829695010002
32	2.6212787113946476e-05	81.11442776489196	138164960.78133905	8.719673477897619e-05
33	1.2078428447571597e-05	81.11442776489196	138164960.78133905	4.490607025425985e-05
34	7.142849586806896e-06	81.11442776489196	138164960.78133905	2.6214169623568775e-05
35	4.234465674556213e-06	81.11442776489196	138164960.78133905	1.3706474009841351e-05
36	2.7802886984060152e-06	81.11442776489196	138164960.78133905	8.477571510676383e-06
37	2.0338807105724323e-06	81.11442776489196	138164960.78133905	6.262613117539935e-06
38	1.1301293988101405e-06	81.11442776489196	138164960.78133905	4.408875494736679e-06
39	8.877074915280987e-07	81.11442776489196	138164960.78133905	2.1033572786805904e-06
40	5.44768559905243e-07	81.11442776489196	138164960.78133905	1.2031742074547668e-06
41	3.786995397198791e-07	81.11442776489196	138164960.78133905	1.015168959352644e-06
42	3.147272936112149e-07	81.11442776489196	138164960.78133905	3.8959635861608536e-07
43	2.573916465493337e-07	81.11442776489196	138164960.78133905	1.3477736230617277e-07
44	2.0712742093144112e-07	81.11442776489196	138164960.78133905	1.2510671341884874e-07
45	1.657690411010255e-07	81.11442776489196	138164960.78133905	7.309788618510652e-08
46	1.3671450026842848e-07	81.11442776489196	138164960.78133905	5.620411207736167e-08
47	1.0382754634652486e-07	81.11442776489196	138164960.78133905	3.522439271625273e-08
48	7.765486080100365e-08	81.11442776489196	138164960.78133905	2.318272281309437e-08
49	4.2391595034318916e-08	81.11442776489196	138164960.78133905	9.477594341286476e-09
50	3.6543152134596944e-08	81.11442776489196	138164960.78133905	7.67167481127826e-09
51	2.0846190569267558e-08	81.11442776489196	138164960.78133905	5.621640955325563e-09
52	1.179834604731524e-08	81.11442776489196	138164960.78133905	3.510908953354167e-09
53	1.0098308606689841e-08	81.11442776489196	138164960.78133905	2.4282727379653422e-09
54	7.479320757369232e-09	81.11442776489196	138164960.78133905	1.3167731486380438e-09
55	3.26816207331856e-09	81.11442776489196	138164960.78133905	6.751913323033525e-10
56	2.487375261784729e-09	81.11442776489196	138164960.78133905	5.109746967628971e-10
57	1.6115318993932846e-09	81.11442776489196	138164960.78133905	4.645658881696476e-10
58	1.067932551576363e-09	81.11442776489196	138164960.78133905	3.752485281338516e-10
59	5.549010083782704e-10	81.11442776489196	67403086.65085436	2.6353079968151025e-10
60	2.831557237629097e-10	81.11442776489196	67403086.65085436	1.7523383851060839e-10
61	2.4670267028903225e-10	81.11442776489196	47708816.943656325	1.276976942924728e-10
62	2.1668262599380007e-10	81.11442776489196	47708816.943656325	1.0641955516873562e-10
63	1.4553769560890579e-10	81.11442776489196	47708816.943656325	7.020368531300574e-11
64	9.95229133382806e-11	81.11442776489196	47708816.943656325	4.710106586198699e-11
65	8.121106320698103e-11	81.11442776489196	47708816.943656325	3.39446956114043e-11
66	6.893906887458548e-11	81.11442776489196	47708816.943656325	2.3139368632845682e-11
67	6.039932396409127e-11	81.11442776489196	47708816.943656325	1.2693326997118133e-11
68	5.2496089462827835e-11	81.11442776489196	47708816.943656325	1.1735223816189114e-11
69	4.704668326853146e-11	81.11442776489196	47708816.943656325	9.870659905002769e-12
70	3.362577842334218e-11	81.11442776489196	504903.689903779	8.353681964893784e-12
71	3.362577842334218e-11	81.11442776489196	504903.689903779	6.823408406254078e-12
72	2.80017228520474e-11	81.11442776489196	230313.29941948596	5.411694566078191e-12
73	2.6094141368863096e-11	81.11442776489196	230313.29941948596	4.580531216692817e-12
74	2.455050240436238e-11	81.11442776489196	230313.29941948596	4.0438877871245945e-12
75	2.403015111860984e-11	81.11442776489196	230313.29941948596	3.803856811539072e-12
76	2.2614227312844484e-11	81.11442776489196	230313.29941948596	3.3137164244024372e-12
77	2.229323170670618e-11	81.11442776489196	230313.29941948596	3.237822635277839e-12
78	2.0734088728353703e-11	81.11442776489196	230313.29941948596	3.055549268161039e-12
79	1.9921658665112823e-11	81.11442776489196	230313.29941948596	2.8440409775625868e-12
80	1.959118727429272e-11	81.11442776489196	230313.29941948596	2.766129989484417e-12
81	1.9039932703303853e-11	81.11442776489196	196896.10271724494	2.6533623550468245e-12
82	1.857726401762565e-11	81.11442776489196	148487.35259032776	2.5929269753011533e-12
83	1.8359468888427093e-11	81.11442776489196	148487.35259032776	2.5573896177266066e-12
84	1.772166644983219e-11	81.11442776489196	37190.55881927398	2.463058302797632e-12
85	1.7328918509205896e-11	81.11442776489196	12571.310631281978	2.4413569306750397e-12
86	1.7173184863707855e-11	81.11442776489196	12571.310631281978	2.3829193107563563e-12
87	1.6935128102411923e-11	81.11442776489196	12571.310631281978	2.3780829944046515e-12
88	1.657373854031145e-11	81.11442776489196	12571.310631281978	2.3381692474656772e-12
89	1.6294397721023598e-11	81.11442776489196	12571.310631281978	2.2957205025020922e-12
90	1.608559865114248e-11	81.11442776489196	12571.310631281978	2.2675509294477046e-12
91	1.5770911004152734e-11	81.11442776489196	12571.310631281978	2.2443254017299745e-12
92	1.55828169588527e-11	81.11442776489196	12571.310631281978	2.2121164293475894e-12
93	1.55828169588527e-11	81.11442776489196	12571.310631281978	2.1945200773426945e-12
94	1.5516823008469644e-11	81.11442776489196	12571.310631281978	2.1945200773426945e-12
95	1.547996691151605e-11	81.11442776489196	12571.310631281978	2.191351883264924e-12
96	1.544017898415025e-11	81.11442776489196	12571.310631281978	2.1882824930031452e-12
97	1.5439651071030548e-11	81.11442776489196	12571.310631281978	2.1834859900457046e-12
98	1.5432978091370528e-11	81.11442776489196	12571.310631281978	2.1834859900457046e-12
99	1.5431569152175044e-11	81.11442776489196	12571.310631281978	2.1829856207624733e-12
100	1.5431569152175044e-11	81.11442776489196	12571.310631281978	2.1829856207624733e-12
0	24952448488.685913	13492975969.003332	161447371679.135	4282362021.8680725
1	64.6451319901168	2768616899.6075816	14552387177.372517	6443.706411200585
2	49.74059129471262	226893119.30591053	14552387177.372517	329.4432230988595
3	34.19477069036428	226893119.30591053	14552387177.372517	34.553905259844946
4	28.368564294501045	226893119.30591053	1548537858.8649867	18.162567119752307
5	15.548033181905621	2169197.4299203483	73035576.64651556	11.695877244622427
6	13.14890140652717	2169197.4299203483	73035576.64651556	9.162323071574997
7	10.616696896116073	2169197.4299203483	73035576.64651556	6.265829723078804
8	4.9527546532524545	673159.3002471623	73035576.64651556	3.1325132074767663
9	3.622478012971206	673159.3002471623	73035576.64651556	2.622320991953515
10	2.7366132832746883	673159.3002471623	40963809.85241659	1.6130203595827484
11	0.5235923833959802	673159.3002471623	1446876.451475612	1.0989013625755426
12	0.5235923833959802	673159.3002471623	1446876.451475612	0.6237542676953058
13	0.34794165389455367	673159.3002471623	1446876.451475612	0.28386247600141734
14	0.17573997622606713	673159.3002471623	1446876.451475612	0.14506375405562866
15	0.14733239187179725	673159.3002471623	873725.9733298738	0.12628727294683856
16	0.07158135094988541	673159.3002471623	549824.976196387	0.06904487283521758
17	0.04554095138026154	673159.3002471623	549824.976196387	0.048250676952154806
18	0.019951352171118184	673159.3002471623	99806.16625827114	0.026260150565027323
19	0.013388093598830851	673159.3002471623	99806.16625827114	0.023271969601329375
20	0.008624571856413143	673159.3002471623	99806.16625827114	0.013507323321840136
21	0.005823440016255798	673159.3002471623	99806.16625827114	0.007944812326083323
22	0.0038973488242076983	673159.3002471623	99806.16625827114	0.004388396811842275
23	0.002103566862828612	673159.3002471623	99806.16625827114	0.003458581060579433
24	0.0012663235719726528	673159.3002471623	99806.16625827114	0.00197148413404995
25	0.001045862261657404	673159.3002471623	99806.16625827114	0.0009090054501557635
26	0.0006290687650813972	673159.3002471623	47228.33199152934	0.0006923714783241403
27	0.0004943384213589653	673159.3002471623	45740.66884769067	0.0004201401891817749
28	0.0002198913131997361	673159.3002471623	455.2432795656149	0.0002120280013135703
29	0.00011714315945361896	673159.3002471623	455.2432795656149	0.00015811248540454655
30	7.208178746476309e-05	673159.3002471623	455.2432795656149	0.00012191639623276111
31	3.064289356966439e-05	673159.3002471623	455.2432795656149	7.290073276029741e-05
32	2.5824723036485687e-05	673159.3002471623	455.2432795656149	4.645228508748833e-05
33	1.5406738365478728e-05	673159.3002471623	455.2432795656149	2.3475983322584987e-05
34	8.683601232590455e-06	463907.34764306206	455.2432795656149	1.6157669231450938e-05
35	6.959225712971362e-06	463907.34764306206	455.2432795656149	9.716447437938357e-06
36	5.116685460134821e-06	463907.34764306206	455.2432795656149	5.349761353077342e-06
37	2.8720287282509075e-06	463907.34764306206	455.2432795656149	3.2675958222742377e-06
38	2.271129901177701e-06	463907.34764306206	455.2432795656149	2.4127465429688874e-06
39	1.6292190907363291e-06	463907.34764306206	455.2432795656149	1.4671970269795946e-06
40	1.0714558448289102e-06	463907.34764306206	455.2432795656149	5.702419588898582e-07
41	8.957184920643348e-07	463907.34764306206	455.2432795656149	3.5676764443107245e-07
42	5.523455869615444e-07	461476.64053181536	455.2432795656149	2.8155563262755657e-07
43	5.205913821807818e-07	461476.64053181536	455.2432795656149	1.928595378961418e-07
44	2.2974446151767438e-07	461476.64053181536	455.2432795656149	1.42569376361262e-07
45	2.2974446151767438e-07	461476.64053181536	455.2432795656149	9.773204013204887e-08
46	1.3955748486729958e-07	461476.64053181536	455.2432795656149	5.809366669378119e-08
47	6.445217039265353e-08	461476.64053181536	455.2432795656149	4.0500584223644094e-08
48	2.1228262704716537e-08	461476.64053181536	455.2432795656149	2.6465824918138756e-08
49	1.6314443070341122e-08	461476.64053181536	455.2432795656149	1.386483184445983e-08
50	1.4275945967479438e-08	461476.64053181536	455.2432795656149	1.2688096697381452e-08
51	8.506986650193684e-09	461476.64053181536	455.2432795656149	9.865205867361591e-09
52	6.10883338282463e-09	461476.64053181536	455.2432795656149	6.19167740365167e-09
53	3.881344523890391e-09	461476.64053181536	455.2432795656149	4.587423318721595e-09
54	3.2456609311464057e-09	461476.64053181536	455.2432795656149	3.7009756498732946e-09
55	2.232075987697201e-09	461476.64053181536	455.2432795656149	1.8321985648630553e-09
56	1.4334139902461695e-09	461476.64053181536	455.2432795656149	1.2764661897921248e-09
57	7.820719982354502e-10	461476.64053181536	455.2432795656149	8.456548734883778e-10
58	7.820719982354502e-10	461476.64053181536	455.2432795656149	4.701393989561836e-10
59	5.810948634428256e-10	461476.64053181536	455.2432795656149	1.269257495545996e-10
60	4.202198115605673e-10	461476.64053181536	455.2432795656149	1.269257495545996e-10
61	3.0016002207256013e-10	461476.64053181536	455.2432795656149	1.2400164103707302e-10
62	2.0140564634020655e-10	461476.64053181536	455.2432795656149	8.328472435835726e-11
63	1.4368081534368486e-10	461476.64053181536	455.2432795656149	6.542285852829524e-11
64	1.1339797931832291e-10	461476.64053181536	455.2432795656149	5.1987705163385244e-11
65	8.966004354946873e-11	461476.64053181536	455.2432795656149	4.3072563647716165e-11
66	8.266830170920595e-11	461476.64053181536	455.2432795656149	3.5816360775829593e-11
67	6.693326079707384e-11	461476.64053181536	455.2432795656149	3.127538713049297e-11
68	5.193000167686397e-11	461476.64053181536	455.2432795656149	2.8007624621370496e-11
69	5.0602512792916e-11	461476.64053181536	455.2432795656149	2.5616673692287042e-11
70	4.356867686944482e-11	461476.64053181536	455.2432795656149	2.240419940220358e-11
71	3.7830385284850426e-11	228141.74029066876	455.2432795656149	2.0067990001737352e-11
72	3.596291950791746e-11	228141.74029066876	455.2432795656149	1.809862357203524e-11
73	3.2447381754194967e-11	168420.35583085372	455.2432795656149	1.6553215483762773e-11
74	3.081053749624506e-11	168420.35583085372	455.2432795656149	1.5204030897812104e-11
75	2.7364798986762264e-11	168420.35583085372	455.2432795656149	1.4166111894838557e-11
76	2.7364798986762264e-11	168420.35583085372	455.2432795656149	1.2806503623705812e-11
77	2.605400270709319e-11	168420.35583085372	455.2432795656149	1.2081314918935562e-11
78	2.4912799671079354e-11	168420.35583085372	455.2432795656149	1.155152505721606e-11
79	2.3393954092196143e-11	168420.35583085372	455.2432795656149	1.0791824688704885e-11
80	2.2865519279145215e-11	168420.35583085372	455.2432795656149	1.037850934184921e-11
81	2.2622581341137313e-11	168420.35583085372	455.2432795656149	1.0026658941886816e-11
82	2.1718500788914517e-11	168420.35583085372	455.2432795656149	9.691266478251071e-12
83	2.0807497051500533e-11	31912.976273415763	455.2432795656149	9.48444153372648e-12
84	2.065106775294543e-11	31912.976273415763	455.2432795656149	9.220901111087543e-12
85	2.0173845865601523e-11	31912.976273415763	455.2432795656149	8.980459454530406e-12
86	2.0033702622834398e-11	31912.976273415763	455.2432795656149	8.86837162894034e-12
87	1.965101329942936e-11	31912.976273415763	455.2432795656149	8.70714019554102e-12
88	1.9274807148931815e-11	31912.976273415763	455.2432795656149	8.540795440810816e-12
89	1.9067331946007485e-11	31912.976273415763	455.2432795656149	8.485311938042314e-12
90	1.893057317187752e-11	31912.976273415763	455.2432795656149	8.418788905617339e-12
91	1.877748693604018e-11	31912.976273415763	455.2432795656149	8.300791604006937e-12
92	1.8728747935732923e-11	31912.976273415763	455.2432795656149	8.23162555032198e-12
93	1.8664287748823072e-11	31912.976273415763	455.2432795656149	8.196307467528974e-12
94	1.8636086626574766e-11	31912.976273415763	455.2432795656149	8.182328258998942e-12
95	1.8605797077794402e-11	31912.976273415763	455.2432795656149	8.163009442301982e-12
96	1.8552677958376115e-11	31912.976273415763	455.2432795656149	8.151377450714173e-12
97	1.8547259505455147e-11	31912.976273415763	455.2432795656149	8.145932128383412e-12
98	1.8537731865867346e-11	31912.976273415763	226.33375976837078	8.13962314807129e-12
99	1.853490361994697e-11	31912.976273415763	226.33375976837078	8.137940254563884e-12
100	1.853490361994697e-11	31912.976273415763	226.33375976837078	8.137940254563884e-12
0	1193710027394.8418	152274703051.13434	9725800096157.957	25327557556.888584
1	62554.37427569396	63690626042.092896	33688146196.125866	653.2004848699029
2	48.48222358406379	34873830136.51139	33688146196.125866	30.364343292069268
3	34.95550589246507	1194877973.5521684	6028543095.747984	30.364343292069268
4	27.22379353633463	243080951.39251816	749035765.8049887	22.14927170328922
5	14.796285705994123	243080951.39251816	145460572.3809144	13.768048728190136
6	11.820708394349614	243080951.39251816	12947516.852268342	8.198298046894198
7	7.018339012306102	243080951.39251816	12947516.852268342	4.5434332404607805
8	3.712740808398607	243080951.39251816	12947516.852268342	2.6978570759012093
9	3.652356834685439	243080951.39251816	12947516.852268342	2.0502071437559866
10	2.2364541067606067	243080951.39251816	12947516.852268342	1.0670510157035096
11	1.849922577479452	243080951.39251816	12947516.852268342	0.4743146146748552
12	1.3488358813611925	243080951.39251816	12947516.852268342	0.3004395761109813
13	0.8529603905260621	243080951.39251816	12947516.852268342	0.19793882842729735
14	0.5669604815657998	40208733.31637526	12947516.852268342	0.11552146469253263
15	0.3667632714092076	40208733.31637526	3585967.3068093536	0.0879048809613552
16	0.3020498441364733	40208733.31637526	3585967.3068093536	0.0703519682971587
17	0.1858049602653203	40208733.31637526	3585967.3068093536	0.035044568398229774
18	0.11931050340077128	40208733.31637526	3585967.3068093536	0.01988779285420512
19	0.0652371727966852	40208733.31637526	3585967.3068093536	0.00993391114556378
20	0.047642588521495166	40208733.31637526	3585967.3068093536	0.008678415380554215
21	0.03148904435937052	40208733.31637526	3585967.3068093536	0.00428433844765229
22	0.0071641544563019475	40208733.31637526	3585967.3068093536	0.0017350497330101767
23	0.0071641544563019475	40208733.31637526	395717.838855428	0.0014587049960850483
24	0.005286432480432324	40208733.31637526	395717.838855428	0.0005992320576137859
25	0.004651113849807178	40208733.31637526	395717.838855428	0.0005055413049887009
26	0.002572076510079135	40208733.31637526	395717.838855428	0.00023996184878449951
27	0.002153557247748967	40208733.31637526	395717.838855428	0.00016073371241563314
28	0.0015178522209803326	40208733.31637526	395717.838855428	0.0001573091427563288
29	0.0011173423374891977	40208733.31637526	395717.838855428	0.00011058124106115166
30	0.0007618207763682346	40208733.31637526	16307.285902989544	6.220000371307711e-05
31	0.000488516109594183	25160408.965836573	16307.285902989544	4.8886367216690384e-05
32	0.00020503421012776457	25160408.965836573	16307.285902989544	3.252560995926304e-05
33	0.00018334324159733546	25160408.965836573	16307.285902989544	1.7205880083874777e-05
34	0.00012258243572517324	25160408.965836573	16307.285902989544	1.0528355385753938e-05
35	4.9499392126100845e-05	25160408.965836573	16307.285902989544	6.369754601441998e-06
36	2.796282464653878e-05	25160408.965836573	16307.285902989544	2.0287960069767714e-06
37	2.392109751644547e-05	25160408.965836573	16307.285902989544	1.0980427115438402e-06
38	1.3131206119315003e-05	25160408.965836573	16307.285902989544	5.487589178494166e-07
39	9.520078719475737e-06	25160408.965836573	6545.016111434826	4.1304905966130365e-07
40	6.0883145198247395e-06	25160408.965836573	3728.2490632797435	2.1760364058694268e-07
41	3.890604993543226e-06	25160408.965836573	3728.2490632797435	1.8882723503971222e-07
42	2.4235911048999703e-06	25160408.965836573	3728.2490632797435	1.4390427059165923e-07
43	1.7505469990965035e-06	25160408.965836573	3728.2490632797435	1.0693387978204327e-07
44	1.280376437221098e-06	25160408.965836573	3728.2490632797435	4.1050965838569315e-08
45	1.100375408949455e-06	25160408.965836573	3728.2490632797435	3.310331389392978e-08
46	7.795875294719084e-07	25160408.965836573	3728.2490632797435	2.2434241604554564e-08
47	5.897839505362202e-07	25160408.965836573	3728.2490632797435	1.4101516789628145e-08
48	3.1069493201395723e-07	25160408.965836573	3728.2490632797435	1.0659634608234016e-08
49	2.7033742482180534e-07	25160408.965836573	3728.2490632797435	6.427708537524804e-09
50	1.9150465900854175e-07	4300349.778830433	3728.2490632797435	4.257308215720722e-09
51	1.6150395221112966e-07	4300349.778830433	3728.2490632797435	2.7073296935818977e-09
52	1.343342664359923e-07	4300349.778830433	2027.0069942668392	1.2109920082555967e-09
53	7.552826991978594e-08	4300349.778830433	2027.0069942668392	5.723190256795959e-10
54	6.316226016142417e-08	4300349.778830433	2027.0069942668392	5.342048976335292e-10
55	4.489708314832656e-08	4300349.778830433	2027.0069942668392	3.520261661926119e-10
56	2.818224657293095e-08	4300349.778830433	2027.0069942668392	2.753197465751016e-10
57	1.998625279480941e-08	555613.3450120394	2027.0069942668392	2.1987728795864633e-10
58	1.6279315250212448e-08	555613.3450120394	2027.0069942668392	1.805313212327496e-10
59	1.0653172818306966e-08	555613.3450120394	2027.0069942668392	1.2843269594282036e-10
60	8.546273328993956e-09	555613.3450120394	2027.0069942668392	1.1461581425407116e-10
61	5.39943440655401e-09	555613.3450120394	2027.0069942668392	9.289052674865439e-11
62	3.7877308120823004e-09	555613.3450120394	2027.0069942668392	6.40204471644318e-11
63	1.7923054271107447e-09	555613.3450120394	2027.0069942668392	5.467781467118535e-11
64	1.665245296391498e-09	555613.3450120394	2027.0069942668392	4.290722022619132e-11
65	1.3789745217122545e-09	555613.3450120394	2027.0069942668392	3.279670811052767e-11
66	9.926664023511279e-10	555613.3450120394	2027.0069942668392	2.8191199578090874e-11
67	9.347313211815024e-10	555613.3450120394	2027.0069942668392	2.574119149001016e-11
68	7.088144871771942e-10	555613.3450120394	2027.0069942668392	2.129551879333522e-11
69	6.125562154633997e-10	476567.0015579306	2027.0069942668392	1.8546528323350012e-11
70	5.33687567828465e-10	476567.0015579306	2027.0069942668392	1.6905292800092867e-11
71	4.874542359573788e-10	476567.0015579306	2027.0069942668392	1.5341962454931026e-11
72	4.771350688076882e-10	476567.0015579306	2027.0069942668392	1.3907925083008818e-11
73	4.567050427043395e-10	476567.0015579306	2027.0069942668392	1.2563469601742946e-11
74	4.4036869798583123e-10	476567.0015579306	2027.0069942668392	1.1542286171927294e-11
75	3.8751940616566737e-10	476567.0015579306	2027.0069942668392	1.0631188690662649e-11
76	3.6410416752322394e-10	476567.0015579306	2027.0069942668392	1.0190985043803925e-11
77	3.6004481373045154e-10	476567.0015579306	2027.0069942668392	9.45947933528502e-12
78	3.306611921221863e-10	476567.0015579306	2027.0069942668392	9.007468803501954e-12
79	3.2647356340762606e-10	476567.0015579306	2027.0069942668392	8.582788521310741e-12
80	3.216377589155972e-10	476567.0015579306	1006.0813824864026	8.054765133472592e-12
81	2.9973346826341424e-10	476567.0015579306	909.2540650301553	7.654452096254581e-12
82	2.8832587615794807e-10	476567.0015579306	909.2540650301553	7.3910623115177e-12
83	2.875987169983674e-10	476567.0015579306	704.7845607309126	7.2213452268612765e-12
84	2.7767728815276625e-10	476567.0015579306	704.7845607309126	7.066278598157627e-12
85	2.713889411789392e-10	476567.0015579306	650.4436860312072	6.942832246864981e-12
86	2.579106565446552e-10	476567.0015579306	546.7540300462196	6.8037482733362795e-12
87	2.579106565446552e-10	476567.0015579306	546.7540300462196	6.638641192614725e-12
88	2.5651670849444524e-10	476567.0015579306	546.7540300462196	6.4988966432809724e-12
89	2.47461520120773e-10	476567.0015579306	546.7540300462196	6.465738148735819e-12
90	2.47461520120773e-10	476567.0015579306	546.7540300462196	6.409948350828816e-12
91	2.4629572669642026e-10	476567.0015579306	149.82600750253863	6.368389650009767e-12
92	2.4233512495592876e-10	476567.0015579306	149.82600750253863	6.317810942181283e-12
93	2.4233512495592876e-10	476567.0015579306	149.82600750253863	6.295434950276285e-12
94	2.4182176803709816e-10	476567.0015579306	149.82600750253863	6.26478299942611e-12
95	2.412163793637733e-10	476567.0015579306	149.82600750253863	6.244876923894634e-12
96	2.407900419870818e-10	476567.0015579306	149.82600750253863	6.229262354984387e-12
97	2.406575963379215e-10	476567.0015579306	149.82600750253863	6.22420788860106e-12
98	2.4045752190697177e-10	476567.0015579306	149.82600750253863	6.221921077111092e-12
99	2.4044416346136837e-10	476567.0015579306	149.82600750253863	6.220443792759992e-12
100	2.4044416346136837e-10	476567.0015579306	149.82600750253863	6.220443792759992e-12
0	316422101.16704154	3680981.51975381	1795165983547.396	1255334132.516125
1	65.43812833602694	3680981.51975381	107104230293.17783	96.78339806596006
2	50.10288528401911	3680981.51975381	107104230293.17783	41.71615409978645
3	23.76007019340839	51114.769522897135	107104230293.17783	24.860595414113288
4	21.775778544389237	51114.769522897135	107104230293.17783	19.59412618254353
5	2.3876019070668804	51114.769522897135	107104230293.17783	14.75301639919926
6	2.3876019070668804	51114.769522897135	65574532373.57988	9.78783146567611
7	2.3876019070668804	51114.769522897135	65574532373.57988	5.911510765528739
8	1.6748623305407597	51114.769522897135	65574532373.57988	3.470906510543666
9	1.1043124052316002	51114.769522897135	65574532373.57988	2.043938684469315
10	0.5209637348362026	51114.769522897135	65574532373.57988	1.6621622514426142
11	0.41075558532454826	51114.769522897135	7090923272.214855	1.0228647317014143
12	0.19924485853791463	51114.769522897135	7090923272.214855	0.5791471038306075
13	0.1651833050700513	51114.769522897135	7090923272.214855	0.348707553109158
14	0.11590414987791307	51114.769522897135	2443790556.586582	0.16589295816627359
15	0.07503513310130394	51114.769522897135	1346138088.2906485	0.10128032783878861
16	0.04394104097906657	37872.62422700008	1346138088.2906485	0.05914591128206112
17	0.017130701443092963	37872.62422700008	1346138088.2906485	0.03380863261768823
18	0.01362949114327633	37872.62422700008	1346138088.2906485	0.016699859273645062
19	0.007954664344122625	37872.62422700008	1346138088.2906485	0.009661235508389031
20	0.004733243903516295	37872.62422700008	1346138088.2906485	0.0076563862238889875
21	0.0016614528401708577	37872.62422700008	1346138088.2906485	0.004500873043267654
22	0.0013249728698340934	2128.278668700767	1346138088.2906485	0.003082033339354059
23	0.0009060747208332791	2128.278668700767	235869057.92018557	0.0018797978582372392
24	0.0009026341103989768	2128.278668700767	60342656.85056089	0.0014126374194746855
25	0.000687082473084726	2128.278668700767	60342656.85056089	0.0010450548042232773
26	0.0005956779746426443	2128.278668700767	60342656.85056089	0.0007412179977568988
27	0.00043464957629104224	2128.278668700767	60342656.85056089	0.0005185639113368571
28	0.0003200773649677767	2128.278668700767	60342656.85056089	0.00035340434329610664
29	0.00021308523286719488	2128.278668700767	60342656.85056089	0.00021700875631001465
30	0.00013809510579991397	2128.278668700767	60342656.85056089	0.00011894383746761621
31	6.590023356695132e-05	2128.278668700767	60342656.85056089	4.39944614782779e-05
32	4.017148994619955e-05	2128.278668700767	60342656.85056089	3.290133902407912e-05
33	2.7007254729788235e-05	2128.278668700767	60342656.85056089	2.36629230434071e-05
34	2.3022103140660435e-05	2128.278668700767	60342656.85056089	1.7711418392333637e-05
35	1.5966769819724913e-05	2128.278668700767	60342656.85056089	1.1465947449764417e-05
36	1.3584408946590481e-05	2128.278668700767	60342656.85056089	4.94677310714174e-06
37	8.799135104409456e-06	2128.278668700767	60342656.85056089	3.7914089534129468e-06
38	6.724947999252779e-06	2128.278668700767	60342656.85056089	2.1043588181333273e-06
39	4.588104503815268e-06	2128.278668700767	60342656.85056089	1.4413484091504513e-06
40	3.405087696042338e-06	2128.278668700767	60342656.85056089	9.389351206671318e-07
41	1.531202133700476e-06	2128.278668700767	60342656.85056089	6.182810481505594e-07
42	1.0326752446679995e-06	2128.278668700767	60342656.85056089	4.930295815625535e-07
43	8.984866917028981e-07	2128.278668700767	60342656.85056089	3.207815402889501e-07
44	6.293051319906e-07	2128.278668700767	60342656.85056089	1.6952968349416048e-07
45	4.825007288329096e-07	2128.278668700767	60342656.85056089	1.1651250664511506e-07
46	2.9278996037740705e-07	2128.278668700767	60342656.85056089	8.065217105045427e-08
47	2.2962260609701017e-07	2128.278668700767	60342656.85056089	5.8323042218695555e-08
48	1.8546792581592092e-07	2128.278668700767	60342656.85056089	3.811639389905387e-08
49	6.377006913781796e-08	2128.278668700767	60342656.85056089	1.8709558946267875e-08
50	4.1672676335927465e-08	2128.278668700767	60342656.85056089	1.685172034675937e-08
51	3.4211230929121195e-08	2128.278668700767	60342656.85056089	1.072279536714618e-08
52	1.859335527518813e-08	2128.278668700767	60342656.85056089	4.151977248969871e-09
53	5.655827054824992e-09	2128.278668700767	60342656.85056089	4.09390597226285e-09
54	5.602699984039275e-09	2128.278668700767	60342656.85056089	2.2961802475658464e-09
55	3.1046042302713784e-09	2128.278668700767	60342656.85056089	1.4287239410715225e-09
56	3.1046042302713784e-09	2128.278668700767	60342656.85056089	8.635322642961494e-10
57	1.6730017064781246e-09	2128.278668700767	60342656.85056089	6.25438593629898e-10
58	7.455668468256001e-10	2128.278668700767	60342656.85056089	4.4408452232452404e-10
59	4.943313139507227e-10	2128.278668700767	60342656.85056089	3.463516753964603e-10
60	2.817301585332278e-10	2128.278668700767	60342656.85056089	2.845462508329909e-10
61	2.171595199991023e-10	2128.278668700767	60342656.85056089	1.8680579731053564e-10
62	1.846020121978182e-10	2128.278668700767	60342656.85056089	1.4582529440380133e-10
63	1.3899235119691872e-10	2128.278668700767	60342656.85056089	1.0151097811132038e-10
64	7.943385217547139e-11	2128.278668700767	19341278.963367637	8.039557752464645e-11
65	6.10398143959185e-11	2128.278668700767	19341278.963367637	6.935912713243561e-11
66	4.493058010788145e-11	2128.278668700767	19341278.963367637	5.1015244223829416e-11
67	3.772509373839597e-11	2128.278668700767	19341278.963367637	4.3498130963987334e-11
68	3.182843042364714e-11	2128.278668700767	19341278.963367637	3.80688884914179e-11
69	2.4219120663568725e-11	2128.278668700767	19341278.963367637	3.219805165674427e-11
70	1.9150723289668883e-11	2128.278668700767	19341278.963367637	2.8641634919940534e-11
71	1.6629777771585518e-11	2128.278668700767	19341278.963367637	2.567234528359725e-11
72	1.5740021107683207e-11	2128.278668700767	19341278.963367637	2.2885179235382864e-11
73	1.4160543763208858e-11	2128.278668700767	19341278.963367637	2.089914683778572e-11
74	1.1421376710436905e-11	2128.278668700767	19341278.963367637	1.961901838759889e-11
75	1.1269086971382373e-11	2128.278668700767	18269854.533943877	1.8856285551543228e-11
76	1.0115098664919271e-11	2128.278668700767	18269854.533943877	1.7482214629783384e-11
77	9.849026869486142e-12	2128.278668700767	1752903.1281973417	1.5347137291189456e-11
78	9.208658542749637e-12	2128.278668700767	1752903.1281973417	1.4435496240229341e-11
79	8.919432714044934e-12	2128.278668700767	1752903.1281973417	1.3877405396187783e-11
80	8.580568973050961e-12	2128.278668700767	1752903.1281973417	1.3406366567250373e-11
81	8.29162516905334e-12	2128.278668700767	1752903.1281973417	1.2901768788454982e-11
82	7.848667342973776e-12	2128.278668700767	1752903.1281973417	1.2691847062741381e-11
83	7.494975902858172e-12	2128.278668700767	1752903.1281973417	1.222984483788951e-11
84	7.263874125385212e-12	2128.278668700767	1752903.1281973417	1.176823995885108e-11
85	7.202048916794004e-12	2128.278668700767	1752903.1281973417	1.1496227746251876e-11
86	7.115872702667957e-12	2128.278668700767	1752903.1281973417	1.1358116620869153e-11
87	7.037726791893945e-12	2128.278668700767	1752903.1281973417	1.1168794824585335e-11
88	6.999940242449972e-12	2128.278668700767	320735.7506426354	1.0967201441176298e-11
89	6.906346659036587e-12	2128.278668700767	18565.951906135604	1.0903471898731045e-11
90	6.831196903660737e-12	2128.278668700767	18565.951906135604	1.0813896457947369e-11
91	6.71333204484349e-12	2128.278668700767	18565.951906135604	1.0745978497624717e-11
92	6.707216758787564e-12	2128.278668700767	18565.951906135604	1.0641331303393889e-11
93	6.688103944962482e-12	2128.278668700767	18565.951906135604	1.058992776761908e-11
94	6.669478859148823e-12	2128.278668700767	18565.951906135604	1.0533237450214386e-11
95	6.650605033448494e-12	2128.278668700767	18565.951906135604	1.0510819969775568e-11
96	6.633489306209375e-12	2128.278668700767	18565.951906135604	1.0497714474523365e-11
97	6.633489306209375e-12	2128.278668700767	18565.951906135604	1.0477186921981433e-11
98	6.630901571538862e-12	2128.278668700767	18565.951906135604	1.0475799296985431e-11
99	6.630901571538862e-12	2128.278668700767	18565.951906135604	1.0472506711843811e-11
100	6.630901571538862e-12	2128.278668700767	18565.951906135604	1.0472506711843811e-11
0	217585330594.48853	15750589609.465784	55420604615.71431	5634008602.468783
1	1396.1482784442871	4940371527.360935	55420604615.71431	5138.550970678629
2	50.36879743902966	30572757.4881618	55420604615.71431	43.58744408642425
3	26.78739820158072	30572757.4881618	55420604615.71431	30.67053156231269
4	26.78739820158072	30572757.4881618	55420604615.71431	17.200438148649415
5	21.83637290446642	30572757.4881618	55420604615.71431	9.672509024973222
6	15.979279612498283	30572757.4881618	55420604615.71431	8.543584749666218
7	5.754640726452797	30572757.4881618	55420604615.71431	5.80475310287592
8	4.501668928990907	30572757.4881618	55420604615.71431	4.374753929210213
9	2.3633192545495465	30572757.4881618	55420604615.71431	2.911924172464388
10	2.161058001734464	30572757.4881618	55420604615.71431	2.335000867708553
11	1.3114197144422595	30572757.4881618	1095039444.0965889	1.343315148720684
12	1.017419120662894	30572757.4881618	1095039444.0965889	0.8615779791690654
13	0.759747465793658	30572757.4881618	1095039444.0965889	0.4159597859116179
14	0.5119635695356519	30572757.4881618	1095039444.0965889	0.2597725012339544
15	0.289468355190579	30572757.4881618	1095039444.0965889	0.18922529362471016
16	0.2108765000788765	16999106.060618248	1095039444.0965889	0.11152244470502619
17	0.13786745323995084	16999106.060618248	1095039444.0965889	0.06771829751421296
18	0.08323865715223117	3323122.5238583623	1095039444.0965889	0.03571979552517404
19	0.03233637083118817	2158182.698028022	1095039444.0965889	0.018079662557533804
20	0.0173883772065698	2158182.698028022	1095039444.0965889	0.014934136112731273
21	0.010431145863735253	2158182.698028022	1095039444.0965889	0.007079374999515205
22	0.0066092826312829514	2158182.698028022	1095039444.0965889	0.005546275600312974
23	0.004290768397574362	2158182.698028022	1095039444.0965889	0.0036413666339965654
24	0.002713539179002052	3536.013668746466	1095039444.0965889	0.0016388360144927799
25	0.0015956407604730029	3536.013668746466	1095039444.0965889	0.0008245458888597267
26	0.0007800335886999954	3536.013668746466	1095039444.0965889	0.000652135572836823
27	0.0005892792322142038	3536.013668746466	1095039444.0965889	0.0004297099884255014
28	0.0004028537637008813	3536.013668746466	1095039444.0965889	0.000356763973299791
29	0.00022555937760112082	3536.013668746466	1095039444.0965889	0.00016225539969583327
30	0.00010879631606419335	3536.013668746466	1095039444.0965889	7.304035640947667e-05
31	6.766778982591504e-05	3536.013668746466	232323933.17985162	5.067899251667536e-05
32	4.939735522128085e-05	3536.013668746466	232323933.17985162	3.6747224178169164e-05
33	2.5077203695671567e-05	3536.013668746466	232323933.17985162	2.4436782963371005e-05
34	2.3789027713293556e-05	3536.013668746466	232323933.17985162	1.6884453699514308e-05
35	1.3492480750506548e-05	3536.013668746466	232323933.17985162	1.3241161427329926e-05
36	1.1659051302074472e-05	3536.013668746466	232323933.17985162	8.239286635063912e-06
37	7.708175357070745e-06	3536.013668746466	232323933.17985162	5.6729048562230985e-06
38	6.952131932528404e-06	3536.013668746466	96229917.88795598	3.5932038182957134e-06
39	4.131793661757679e-06	3536.013668746466	96229917.88795598	2.3988072173794657e-06
40	2.7852174544742394e-06	3536.013668746466	96229917.88795598	1.1013318700321647e-06
41	2.206625672589235e-06	128.92462775672124	96229917.88795598	8.08612395062581e-07
42	1.0278270200310208e-06	128.92462775672124	96229917.88795598	3.205858000209737e-07
43	8.90246325426259e-07	128.92462775672124	74365613.66815887	2.530248969199331e-07
44	6.546542922800437e-07	128.92462775672124	49383425.74931068	1.284857811573779e-07
45	5.033753006692322e-07	128.92462775672124	49383425.74931068	9.5013388425338e-08
46	3.5373977353649046e-07	128.92462775672124	49383425.74931068	6.768058874372366e-08
47	2.841585337793489e-07	128.92462775672124	49383425.74931068	4.214757559690974e-08
48	2.0670743417740683e-07	128.92462775672124	8422405.596074712	2.31861416139569e-08
49	1.4398435662925937e-07	128.92462775672124	5919316.7391757695	1.935761996117269e-08
50	1.261207288634765e-07	128.92462775672124	5782197.706642333	1.2337561794397941e-08
51	9.808909503038916e-08	128.92462775672124	542889.4906233432	1.0102062077111696e-08
52	7.445120355455148e-08	128.92462775672124	542889.4906233432	8.27776513023692e-09
53	5.391407333273506e-08	128.92462775672124	532560.2302107895	4.222068016504369e-09
54	2.7508855143924733e-08	128.92462775672124	532560.2302107895	2.959304570596783e-09
55	2.2841069525967184e-08	128.92462775672124	532560.2302107895	2.229315844906799e-09
56	1.5792457541563677e-08	128.92462775672124	532560.2302107895	1.4212168349774025e-09
57	1.2082986303672719e-08	128.92462775672124	532560.2302107895	7.733974397132106e-10
58	9.436327207365713e-09	128.92462775672124	532560.2302107895	4.931219552775386e-10
59	8.272797184282188e-09	128.92462775672124	532560.2302107895	2.946918578946354e-10
60	7.241249706729627e-09	128.92462775672124	95155.5480986357	1.647009766912703e-10
61	6.432449113347892e-09	128.92462775672124	95155.5480986357	1.3517069827327363e-10
62	5.696543652261655e-09	128.92462775672124	95155.5480986357	1.1385535274337181e-10
63	5.04820587283571e-09	128.92462775672124	26088.48019504209	7.958234493932606e-11
64	4.373770100350481e-09	128.92462775672124	26088.48019504209	3.652363719036024e-11
65	3.7503220840430075e-09	128.92462775672124	26088.48019504209	2.7944205664032627e-11
66	3.3686824083515744e-09	128.92462775672124	26088.48019504209	2.2073543226945277e-11
67	3.1426913815626083e-09	128.92462775672124	26088.48019504209	1.7765275581959883e-11
68	2.648001875875154e-09	128.92462775672124	26088.48019504209	1.319230398451852e-11
69	2.327287727848407e-09	128.92462775672124	26088.48019504209	9.407522506109827e-12
70	2.130993460563284e-09	128.92462775672124	26088.48019504209	8.027913471451628e-12
71	1.9234010458534736e-09	128.92462775672124	26088.48019504209	6.929054316686101e-12
72	1.832321631955875e-09	128.92462775672124	26088.48019504209	5.770345375808577e-12
73	1.661633746068601e-09	128.92462775672124	26088.48019504209	5.386356076036312e-12
74	1.5176262950723868e-09	128.92462775672124	26088.48019504209	4.7862959165095754e-12
75	1.4655978694946288e-09	128.92462775672124	26088.48019504209	4.1529697817564356e-12
76	1.2533380107018422e-09	128.92462775672124	26088.48019504209	4.0695962385332554e-12
77	1.1952060093097755e-09	128.92462775672124	26088.48019504209	3.787808529395239e-12
78	1.1513964725066029e-09	128.92462775672124	26088.48019504209	3.6180824570468175e-12
79	1.0804735564099686e-09	128.92462775672124	8028.202706367984	3.495114958593553e-12
80	1.031380079422079e-09	128.92462775672124	8028.202706367984	3.307270201105403e-12
81	9.926607778142436e-10	128.92462775672124	8028.202706367984	3.2022945621176655e-12
82	9.69016422312949e-10	128.92462775672124	6188.384525642692	3.061008211945238e-12
83	9.353780654412151e-10	128.92462775672124	6188.384525642692	2.9969058075743103e-12
84	9.043575068132279e-10	128.92462775672124	6188.384525642692	2.9382534659040808e-12
85	8.677600479665028e-10	128.92462775672124	2815.0401921611406	2.853942179764518e-12
86	8.387908194140856e-10	128.92462775672124	2815.0401921611406	2.743740641738042e-12
87	8.342210264515294e-10	128.92462775672124	2815.0401921611406	2.684204953140369e-12
88	8.114555820901391e-10	128.92462775672124	1891.2115509678176	2.636164589118599e-12
89	8.114555820901391e-10	128.92462775672124	1891.2115509678176	2.614405631812688e-12
90	8.070438394353975e-10	128.92462775672124	1891.2115509678176	2.586324192759685e-12
91	7.958072677548096e-10	128.92462775672124	1891.2115509678176	2.5519216357388703e-12
92	7.892783854887552e-10	128.92462775672124	1891.2115509678176	2.5401143113847637e-12
93	7.838575576154667e-10	128.92462775672124	1891.2115509678176	2.526064944517267e-12
94	7.824259241331931e-10	128.92462775672124	1279.9393258382618	2.5067815390926046e-12
95	7.79394434463462e-10	128.92462775672124	1279.9393258382618	2.499693161654476e-12
96	7.791555267913934e-10	128.92462775672124	1279.9393258382618	2.498959121611953e-12
97	7.782537771035288e-10	128.92462775672124	1279.9393258382618	2.493664280797527e-12
98	7.781055022086343e-10	128.92462775672124	1279.9393258382618	2.492720714617614e-12
99	7.780651196919714e-10	128.92462775672124	1279.9393258382618	2.492432914447799e-12
100	7.780651196919714e-10	128.92462775672124	1279.9393258382618	2.492432914447799e-12
0	784255755714.1858	402917374.63521713	800417968726.5354	317778568898.40497
1	30386.78528423854	402917374.63521713	107280425501.15097	822.8090131687371
2	57.07324683081676	402917374.63521713	75670277177.6802	35.743543359581736
3	53.928276031971436	297349.3623318797	75348539003.66623	26.28670629308581
4	28.1048079502998	297349.3623318797	75348539003.66623	21.009669219719054
5	22.080142212466242	297349.3623318797	75348539003.66623	17.26296790301757
6	15.899763777634137	297349.3623318797	26313831133.61152	10.94007607430713
7	10.704825953444594	297349.3623318797	19363127529.7759	7.7416464146651975
8	6.725232854415122	297349.3623318797	5781906248.107828	4.176428076223487
9	4.114383684596342	297349.3623318797	5781906248.107828	2.4072999910390034
10	1.8878050842217873	297349.3623318797	5781906248.107828	1.8697114774373784
11	1.8878050842217873	297349.3623318797	5781906248.107828	1.2126280744746727
12	0.4724102840098725	297349.3623318797	5781906248.107828	0.705776354781093
13	0.20788224990048654	297349.3623318797	5781906248.107828	0.5365350295885181
14	0.15816834685089665	297349.3623318797	5781906248.107828	0.3112880962575848
15	0.07013114074256763	297349.3623318797	5781906248.107828	0.23279808983713046
16	0.04121505636165611	297349.3623318797	5781906248.107828	0.16426723449855876
17	0.02340543815006753	297349.3623318797	5781906248.107828	0.11414805413137638
18	0.020002818686175903	297349.3623318797	5781906248.107828	0.0721148966038705
19	0.014122038717811149	297349.3623318797	5781906248.107828	0.040387074679269476
20	0.009668438058379344	297349.3623318797	5781906248.107828	0.018148103868608444
21	0.006025349581728278	297349.3623318797	1945332766.6264262	0.012069914521447941
22	0.003942749990264095	297349.3623318797	1945332766.6264262	0.007546364964446913
23	0.0013524375178803998	297349.3623318797	1945332766.6264262	0.005370659094821333
24	0.0013524375178803998	297349.3623318797	1945332766.6264262	0.003115045841800968
25	0.0008464817239925671	297349.3623318797	1945332766.6264262	0.0021790804812022425
26	0.0006058922273437979	297349.3623318797	1945332766.6264262	0.0011419072425349148
27	0.0005630990639762324	297349.3623318797	1945332766.6264262	0.000583587397935943
28	0.00026304457445215776	297349.3623318797	1945332766.6264262	0.0005346169170379989
29	0.00015330984942322421	297349.3623318797	1945332766.6264262	0.0003223724724657744
30	8.288882713945034e-05	297349.3623318797	1945332766.6264262	0.00020171934679546596
31	6.287118420629329e-05	297349.3623318797	1945332766.6264262	0.00015149185176449993
32	4.168962989950955e-05	297349.3623318797	1945332766.6264262	9.035527851769701e-05
33	2.9970445067019066e-05	297349.3623318797	1945332766.6264262	5.0224074327355135e-05
34	1.9630176914221374e-05	297349.3623318797	1945332766.6264262	3.659283399397585e-05
35	1.593116016098572e-05	165445.67740342816	1945332766.6264262	2.2502787757122116e-05
36	8.390200887917754e-06	165445.67740342816	1945332766.6264262	1.7275203600947096e-05
37	5.023909478559738e-06	165445.67740342816	1567776404.9851768	1.069528926945866e-05
38	3.9967931502138855e-06	165445.67740342816	1567776404.9851768	7.848191887118054e-06
39	1.9947965630011345e-06	165445.67740342816	1567776404.9851768	4.846167987116567e-06
40	1.5530093886816285e-06	165445.67740342816	92695752.53047325	3.660815149591838e-06
41	1.1685595884288e-06	165445.67740342816	88188457.17125969	9.632806487076688e-07
42	9.988991414397023e-07	165445.67740342816	88188457.17125969	9.632806487076688e-07
43	6.362875059168819e-07	165445.67740342816	45129908.434010334	5.215564318450423e-07
44	5.281242969358902e-07	165445.67740342816	45129908.434010334	3.4706829936881283e-07
45	3.3010690904950986e-07	165445.67740342816	45129908.434010334	1.9084994368625654e-07
46	2.3958329327248866e-07	165445.67740342816	45129908.434010334	1.287207793284073e-07
47	1.6063928385576282e-07	165445.67740342816	45129908.434010334	9.01604740361353e-08
48	1.2372945088053802e-07	165445.67740342816	45129908.434010334	5.4533530230194266e-08
49	8.36641395479501e-08	165445.67740342816	38931308.400849305	3.665159258742425e-08
50	3.925979113896971e-08	165445.67740342816	38931308.400849305	2.938460681100767e-08
51	2.813628338696474e-08	165445.67740342816	38931308.400849305	1.6609842338224564e-08
52	2.330071651759869e-08	23303.963736947593	38931308.400849305	1.4160555244621349e-08
53	1.510991848922314e-08	23303.963736947593	38931308.400849305	1.0792779472606786e-08
54	7.756024542658271e-09	23303.963736947593	38931308.400849305	8.057432708757814e-09
55	5.4882085445089215e-09	23303.963736947593	38931308.400849305	6.057447968780261e-09
56	4.885406921781091e-09	23303.963736947593	38931308.400849305	3.5774698147664705e-09
57	3.1759658392612837e-09	23303.963736947593	38931308.400849305	2.1890232777268714e-09
58	2.188760698051407e-09	23303.963736947593	38931308.400849305	1.7639332862773164e-09
59	1.387937109800031e-09	23303.963736947593	38931308.400849305	1.4678163567636274e-09
60	1.0529474793400988e-09	23303.963736947593	38931308.400849305	8.370807346017257e-10
61	8.404533748267508e-10	23303.963736947593	38931308.400849305	5.304510249953768e-10
62	5.626514612500855e-10	23303.963736947593	20739100.017234128	2.7739286477654766e-10
63	4.279162847962233e-10	23303.963736947593	20087434.989859022	2.3167467113488312e-10
64	2.688053759278671e-10	23303.963736947593	4998196.468369079	2.0115412218338562e-10
65	2.348625381166787e-10	23303.963736947593	4998196.468369079	1.2849679731008437e-10
66	2.0549920081453573e-10	23303.963736947593	4998196.468369079	7.302361414149204e-11
67	1.4576421309927405e-10	23303.963736947593	4998196.468369079	5.2524039847083226e-11
68	9.897419378678925e-11	23303.963736947593	3522722.4917131625	4.650068322390583e-11
69	8.643384937544178e-11	23303.963736947593	3522722.4917131625	3.2890194305074735e-11
70	7.296052710687838e-11	23303.963736947593	1691064.0152712422	2.5257565012386964e-11
71	6.362248811425798e-11	23303.963736947593	1691064.0152712422	1.9576623350770147e-11
72	5.382482877071169e-11	23303.963736947593	1691064.0152712422	1.5160868359280005e-11
73	4.831338238088129e-11	23303.963736947593	312242.22153806634	1.5024125944779497e-11
74	4.624445633234455e-11	23303.963736947593	312242.22153806634	1.3043252627366642e-11
75	4.415946168389433e-11	23303.963736947593	312242.22153806634	1.1898751141087795e-11
76	4.132257850129794e-11	23303.963736947593	312242.22153806634	1.1002883036993075e-11
77	4.031480291148452e-11	23303.963736947593	289854.9737947554	1.0114158082326324e-11
78	3.969531156571396e-11	23303.963736947593	289854.9737947554	9.635742503086886e-12
79	3.8208906818621954e-11	23303.963736947593	289854.9737947554	8.950897236030409e-12
80	3.6583432378689516e-11	23303.963736947593	289854.9737947554	8.645545159880101e-12
81	3.488832439308708e-11	23303.963736947593	182167.2999027534	8.166039037690033e-12
82	3.4455386585542695e-11	23303.963736947593	144207.78219583028	7.997643795547991e-12
83	3.348966075228755e-11	23303.963736947593	144207.78219583028	7.582957286025085e-12
84	3.196717109242042e-11	23303.963736947593	144207.78219583028	7.365899070048237e-12
85	3.196717109242042e-11	23303.963736947593	144207.78219583028	7.276586451235275e-12
86	3.133429595045753e-11	23303.963736947593	144207.78219583028	7.0078556418148975e-12
87	3.120927672421746e-11	23303.963736947593	144207.78219583028	6.851284015195701e-12
88	3.029213704374394e-11	23303.963736947593	144207.78219583028	6.710907213186276e-12
89	3.012557301468397e-11	23303.963736947593	144207.78219583028	6.570989198129656e-12
90	2.959288568449748e-11	23303.963736947593	144207.78219583028	6.481212363255106e-12
91	2.953670833831718e-11	23303.963736947593	144207.78219583028	6.3423086417501035e-12
92	2.919852168456124e-11	23303.963736947593	144207.78219583028	6.335269651902215e-12
93	2.911019828570898e-11	23303.963736947593	144207.78219583028	6.28603854657057e-12
94	2.9078797271950524e-11	23303.963736947593	144207.78219583028	6.250854914619734e-12
95	2.893574556379549e-11	23303.963736947593	144207.78219583028	6.2456947274158784e-12
96	2.8909396142628414e-11	23303.963736947593	144207.78219583028	6.2336161420134565e-12
97	2.8906527145752247e-11	23303.963736947593	144207.78219583028	6.227506408242321e-12
98	2.8868085208187055e-11	23303.963736947593	144207.78219583028	6.224602051226939e-12
99	2.8868085208187055e-11	23303.963736947593	144207.78219583028	6.222545028871958e-12
100	2.8868085208187055e-11	23303.963736947593	144207.78219583028	6.222545028871958e-12
0	173187624976.2553	10671834566.699465	39779217.516202115	18667476758.782207
1	5262032.266209959	10671834566.699465	39779217.516202115	68.46544115674463
2	69.3513193783526	710793921.9556938	39779217.516202115	31.734245871137972
3	52.336050477773036	710793921.9556938	39779217.516202115	18.107690841266905
4	35.64828374092953	65089229.427156225	39779217.516202115	14.228726099465652
5	27.73978948719676	65089229.427156225	39779217.516202115	7.614491459831884
6	15.344230838227238	65089229.427156225	39779217.516202115	5.85433917673008
7	7.464086081219244	65089229.427156225	39779217.516202115	4.198754138254577
8	6.513909361321255	65089229.427156225	39779217.516202115	2.2267186252156215
9	3.1494929976096593	65089229.427156225	39779217.516202115	1.5130468068016274
10	2.542408707122819	65089229.427156225	39779217.516202115	0.8975845730558757
11	1.2025465591131361	65089229.427156225	39779217.516202115	0.6965978343039632
12	1.1854248786477353	65089229.427156225	39779217.516202115	0.521334428524706
13	0.694992272660508	65089229.427156225	39779217.516202115	0.3141217276912143
14	0.44906294090438126	65089229.427156225	39779217.516202115	0.24124527681535782
15	0.29677083467379595	65089229.427156225	39779217.516202115	0.1311172652499981
16	0.15796973488743776	65089229.427156225	39779217.516202115	0.07675597329377547
17	0.08024405331004485	65089229.427156225	39779217.516202115	0.0530062305020522
18	0.06407824105936753	65089229.427156225	39585653.252808206	0.035915190441354834
19	0.032407223576576306	36066371.48771458	39585653.252808206	0.020229923803891575
20	0.021280760491440384	36066371.48771458	39585653.252808206	0.013347528382187938
21	0.017004961946679133	36066371.48771458	39585653.252808206	0.008855814282849985
22	0.008946309716468455	36066371.48771458	39585653.252808206	0.004133370164931978
23	0.007082617168571035	36066371.48771458	39585653.252808206	0.0030034391613128425
24	0.005452197993823091	36066371.48771458	39585653.252808206	0.0022719846848117445
25	0.00403086071914625	36066371.48771458	39585653.252808206	0.0014258714661919234
26	0.0029343421833287085	36066371.48771458	39585653.252808206	0.0009146917975585905
27	0.0020132114743033514	7870272.20294198	39585653.252808206	0.0005064463429167597
28	0.0014689797305468552	7870272.20294198	7555099.884378853	0.00029098896321049536
29	0.0006961683529860194	7870272.20294198	4818530.283232168	8.828116575316138e-05
30	0.0006961683529860194	7870272.20294198	4818530.283232168	8.598501052047296e-05
31	0.0003751178354457743	7870272.20294198	4818530.283232168	4.926138449671527e-05
32	0.00015785342359111315	7870272.20294198	1145575.145044259	4.189091724140695e-05
33	0.00015224830572931774	7870272.20294198	1145575.145044259	2.8009195288170118e-05
34	9.146312419355109e-05	7870272.20294198	1145575.145044259	1.9928188011696726e-05
35	6.681298169396899e-05	7870272.20294198	44324.43350377546	1.4263330266933566e-05
36	4.7568654923112076e-05	7870272.20294198	44324.43350377546	9.119126780063866e-06
37	2.8288621738291026e-05	7870272.20294198	852.3485277997361	5.5670707577607255e-06
38	1.7865807984799102e-05	7870272.20294198	200.4281721470083	2.8948849689580507e-06
39	1.4997512035617128e-05	7870272.20294198	200.4281721470083	1.7007026480794584e-06
40	1.1665872482598956e-05	7870272.20294198	200.4281721470083	1.017538559589693e-06
41	8.425932714052843e-06	7870272.20294198	200.4281721470083	6.653312053345377e-07
42	7.01995466286804e-06	7870272.20294198	200.4281721470083	5.92031297197327e-07
43	5.332389969029981e-06	7870272.20294198	200.4281721470083	4.021282952998287e-07
44	3.799551625757219e-06	7870272.20294198	200.4281721470083	3.1548533868029033e-07
45	2.7811172251169723e-06	7870272.20294198	200.4281721470083	2.441243411081936e-07
46	1.1654875990763188e-06	7870272.20294198	200.4281721470083	1.6789142582743333e-07
47	9.826353216259781e-07	7870272.20294198	200.4281721470083	1.0335541311866708e-07
48	5.432013164373878e-07	7870272.20294198	200.4281721470083	5.702582871937382e-08
49	4.031373915204337e-07	7870272.20294198	200.4281721470083	4.3308037369397045e-08
50	3.0494052526479253e-07	7870272.20294198	200.4281721470083	2.30073402200422e-08
51	1.9186013894157805e-07	7870272.20294198	200.4281721470083	1.9262880776270203e-08
52	1.3241068907297238e-07	876921.3523661535	200.4281721470083	1.1714140756418016e-08
53	8.227828103391134e-08	876921.3523661535	200.4281721470083	8.301902829407852e-09
54	6.16444733413606e-08	876921.3523661535	200.4281721470083	6.529242036432216e-09
55	3.8173376369000296e-08	876921.3523661535	200.4281721470083	4.117411457005451e-09
56	3.462500978737922e-08	876921.3523661535	200.4281721470083	2.1305707863319412e-09
57	2.5089871559156336e-08	876921.3523661535	200.4281721470083	1.4889511972260212e-09
58	2.058115613998598e-08	876921.3523661535	200.4281721470083	1.057713118971087e-09
59	1.7710832718099834e-08	876921.3523661535	200.4281721470083	5.689015988055341e-10
60	1.1537683376244869e-08	876921.3523661535	200.4281721470083	2.5989793928080485e-10
61	8.25419780604075e-09	876921.3523661535	200.4281721470083	1.3032908680472111e-10
62	7.062959328692541e-09	876921.3523661535	200.4281721470083	1.3032908680472111e-10
63	5.9103416505381755e-09	876921.3523661535	200.4281721470083	1.00284885849584e-10
64	5.108421335557335e-09	876921.3523661535	200.4281721470083	4.609137508335064e-11
65	3.905155455700511e-09	876921.3523661535	200.4281721470083	3.0353841304354694e-11
66	3.851251861829483e-09	876921.3523661535	200.4281721470083	2.507256761179278e-11
67	3.1619978246378187e-09	876921.3523661535	200.4281721470083	1.8709307954463065e-11
68	2.768945008801581e-09	876921.3523661535	200.4281721470083	1.1798104351469023e-11
69	2.214002828788063e-09	876921.3523661535	200.4281721470083	9.921154435383317e-12
70	1.8084511537019168e-09	876921.3523661535	200.4281721470083	7.965492823155556e-12
71	1.5341357592678889e-09	876921.3523661535	200.4281721470083	6.823304271416016e-12
72	1.428182230643779e-09	876921.3523661535	200.4281721470083	6.2058320980331746e-12
73	1.2882597626897035e-09	876921.3523661535	200.4281721470083	5.501488696996371e-12
74	1.2333758168799822e-09	876921.3523661535	200.4281721470083	5.160915917585266e-12
75	1.1314253160970313e-09	876921.3523661535	200.4281721470083	4.9257744061970575e-12
76	1.0804630672802155e-09	876921.3523661535	200.4281721470083	4.662337675721399e-12
77	1.0420642565344635e-09	876921.3523661535	200.4281721470083	4.321336304659548e-12
78	1.0103280570692412e-09	876921.3523661535	200.4281721470083	4.153865378300996e-12
79	9.346750183022801e-10	876921.3523661535	200.4281721470083	3.902415816801013e-12
80	9.035171726602444e-10	876921.3523661535	200.4281721470083	3.69031099258188e-12
81	8.793147759871581e-10	876921.3523661535	200.4281721470083	3.5501184697080847e-12
82	8.395332785631273e-10	876921.3523661535	200.4281721470083	3.3512977136758324e-12
83	8.290658476790175e-10	876921.3523661535	200.4281721470083	3.2673760167275576e-12
84	7.856160006823056e-10	876921.3523661535	200.4281721470083	3.187991555900974e-12
85	7.684478111473737e-10	876921.3523661535	200.4281721470083	3.0828681922559314e-12
86	7.269933509277569e-10	876921.3523661535	190.43560003159246	2.9983242847569545e-12
87	7.258186968966449e-10	876921.3523661535	113.12559794363239	2.9623148984700638e-12
88	7.147849179751299e-10	876921.3523661535	81.5192851374086	2.908517604588513e-12
89	7.050965386668333e-10	876921.3523661535	81.5192851374086	2.8516828277595887e-12
90	6.948646500514973e-10	876921.3523661535	81.5192851374086	2.826342826657956e-12
91	6.888263940139722e-10	876921.3523661535	81.50102094628139	2.8162914717726627e-12
92	6.825070970387005e-10	876921.3523661535	81.50102094628139	2.7997552142293182e-12
93	6.825070970387005e-10	876921.3523661535	81.50102094628139	2.78132022716881e-12
94	6.812100752968348e-10	876921.3523661535	81.50102094628139	2.770113228584411e-12
95	6.803546252414862e-10	876921.3523661535	81.50102094628139	2.7618984472044378e-12
96	6.797523877913633e-10	876921.3523661535	81.50102094628139	2.756266260925984e-12
97	6.788774025455466e-10	876921.3523661535	81.50102094628139	2.7535742550260976e-12
98	6.78876775629317e-10	876921.3523661535	81.50102094628139	2.7516733776872134e-12
99	6.786625460655035e-10	876921.3523661535	81.50102094628139	2.7512472891763704e-12
100	6.786625460655035e-10	876921.3523661535	81.50102094628139	2.7512472891763704e-12
0	398702607.38345754	381723154.87480336	1332779764832.0652	44177988931.133934
1	116.7764992982556	381723154.87480336	1332779764832.0652	87.27085513700099
2	38.90272448775096	14180986.97327993	28894724021.214207	46.5087145784725
3	29.990186332246118	2130717.7226681723	21273165659.328865	32.15617856876769
4	18.951430423836108	2130717.7226681723	1784568188.900826	22.761782136367675
5	16.40949749725559	2130717.7226681723	404465407.44910353	9.350832038832309
6	8.796232522884521	2130717.7226681723	404465407.44910353	4.507253406738696
7	7.8137723670422945	2130717.7226681723	404465407.44910353	4.507253406738696
8	5.539072544812751	2130717.7226681723	404465407.44910353	2.29053825794694
9	3.045878463388048	1175646.604078221	301064829.0200967	1.5001642829391981
10	2.38458329122082	1175646.604078221	301064829.0200967	0.8919492239812877
11	1.2204947287743284	1175646.604078221	225326014.72746116	0.5257798115845149
12	1.1651368190178724	1175646.604078221	225326014.72746116	0.4166921241705391
13	0.5862772155587657	1175646.604078221	225326014.72746116	0.2627691925496735
14	0.3021661025293555	76103.15297473225	225326014.72746116	0.19163238339377883
15	0.23815039976578972	76103.15297473225	225326014.72746116	0.12091185898951913
16	0.18751796475702934	76103.15297473225	225326014.72746116	0.0854835471012066
17	0.08199507839168539	76103.15297473225	225326014.72746116	0.062382145340290206
18	0.04500908111756062	76103.15297473225	225326014.72746116	0.03741751019576513
19	0.03644635545333441	76103.15297473225	225326014.72746116	0.022017345441022313
20	0.028680328628456955	76103.15297473225	225326014.72746116	0.010520909696720902
21	0.01275018821510407	76103.15297473225	225326014.72746116	0.009944983779322184
22	0.009576528130466035	76103.15297473225	84375243.28663228	0.006298552960840457
23	0.004230752673377299	76103.15297473225	66229918.214046165	0.004109448659509901
24	0.002870740889521365	76103.15297473225	29926251.56635666	0.0023064610580411237
25	0.001929850310029238	76103.15297473225	29926251.56635666	0.0011580158204970784
26	0.0012578749769684282	76103.15297473225	29926251.56635666	0.0007318609104875656
27	0.0009112964266140712	76103.15297473225	29926251.56635666	0.00038405871984193823
28	0.0005623862344188181	76103.15297473225	29926251.56635666	0.0002946007011740053
29	0.0003314397826949189	76103.15297473225	29926251.56635666	0.00020817018954039432
30	0.00022120981481323697	76103.15297473225	29926251.56635666	0.00014452189151676202
31	0.00012313591729581268	76103.15297473225	29926251.56635666	7.834572727144867e-05
32	8.157947077367349e-05	76103.15297473225	29926251.56635666	3.9114328490202086e-05
33	6.593356593825877e-05	76103.15297473225	29926251.56635666	3.292369586185865e-05
34	4.276557781452706e-05	76103.15297473225	29926251.56635666	2.0627175173166023e-05
35	2.3517694517212026e-05	76103.15297473225	29926251.56635666	1.3145213457704e-05
36	1.3442714064515854e-05	76103.15297473225	29926251.56635666	6.529373845171114e-06
37	9.62952799673738e-06	76103.15297473225	29926251.56635666	3.6020099671820153e-06
38	6.235735661100745e-06	76103.15297473225	29926251.56635666	2.9580401217012815e-06
39	3.159253013380447e-06	76103.15297473225	29926251.56635666	1.9164847006820485e-06
40	1.903170722743929e-06	76103.15297473225	29926251.56635666	1.3197887465161254e-06
41	1.5983405467409024e-06	76103.15297473225	29926251.56635666	5.735143406201978e-07
42	1.1958765229238303e-06	76103.15297473225	29926251.56635666	4.3920268978115557e-07
43	4.4826080418696243e-07	76103.15297473225	29926251.56635666	2.8324415902710695e-07
44	3.295828324285542e-07	76103.15297473225	29926251.56635666	2.0206692559697945e-07
45	2.6241887757116167e-07	76103.15297473225	29926251.56635666	1.276415057218424e-07
46	5.279150031855764e-08	76103.15297473225	29926251.56635666	9.408853974590145e-08
47	4.5189887405519714e-08	76103.15297473225	29926251.56635666	7.056008592546311e-08
48	2.999438274035256e-08	76103.15297473225	29926251.56635666	4.6389774305980654e-08
49	2.3149272624896798e-08	76103.15297473225	29926251.56635666	3.513639717254335e-08
50	1.3703090490918205e-08	76103.15297473225	29926251.56635666	1.4292899281930167e-08
51	8.074745121066718e-09	76103.15297473225	29926251.56635666	8.679615011643668e-09
52	7.46259978192233e-09	76103.15297473225	29926251.56635666	8.493950109349259e-09
53	6.201752109163115e-09	76103.15297473225	29926251.56635666	3.4451610347919966e-09
54	4.647450427638995e-09	76103.15297473225	29926251.56635666	2.2791760572326886e-09
55	3.3210625484188096e-09	76103.15297473225	29926251.56635666	1.537968115279945e-09
56	2.2575337346477443e-09	76103.15297473225	29926251.56635666	1.1607407077336907e-09
57	1.8470530763031183e-09	76103.15297473225	29926251.56635666	9.528591173438945e-10
58	1.0672284265126256e-09	76103.15297473225	29926251.56635666	5.847159041285498e-10
59	1.0672284265126256e-09	76103.15297473225	8707688.238228962	4.5055305027956854e-10
60	8.571812674160897e-10	76103.15297473225	8707688.238228962	3.001548419899193e-10
61	7.193386013094492e-10	76103.15297473225	8707688.238228962	1.8993599717387965e-10
62	6.22971806996659e-10	76103.15297473225	3687140.837088869	1.5183778001586812e-10
63	5.205920265622084e-10	76103.15297473225	3687140.837088869	1.2491061450031057e-10
64	4.467432692145559e-10	76103.15297473225	2668873.260049288	9.539701442192359e-11
65	3.864065269182031e-10	76103.15297473225	2668575.933421189	7.204451381157366e-11
66	3.5832689380370474e-10	76103.15297473225	2668575.933421189	5.6733581190541565e-11
67	3.093696974394599e-10	76103.15297473225	2668575.933421189	3.606446209406105e-11
68	2.7577410569484464e-10	76103.15297473225	1858215.3302364184	2.9833471435184815e-11
69	2.567504794544795e-10	76103.15297473225	1858215.3302364184	2.2582170937101972e-11
70	2.502543374077548e-10	76103.15297473225	1858215.3302364184	1.4207727875746858e-11
71	2.2594884502550276e-10	76103.15297473225	1858215.3302364184	1.043079422345185e-11
72	2.0997242894612516e-10	76103.15297473225	1858215.3302364184	8.851220453467055e-12
73	1.9479994565689528e-10	76103.15297473225	1858215.3302364184	7.645071237289529e-12
74	1.8787830068268633e-10	76103.15297473225	1858215.3302364184	7.197665748939535e-12
75	1.7461205362375293e-10	76103.15297473225	1858215.3302364184	6.426195285814521e-12
76	1.7204214276227864e-10	76103.15297473225	1858215.3302364184	6.10427222706476e-12
77	1.6470529117190017e-10	76103.15297473225	1858215.3302364184	5.7341263961462236e-12
78	1.5122157565942997e-10	76103.15297473225	1858215.3302364184	5.539448150408401e-12
79	1.4838918143519076e-10	76103.15297473225	1858215.3302364184	5.249052074417191e-12
80	1.4187639315567351e-10	76103.15297473225	1858215.3302364184	4.902271128169391e-12
81	1.3847684745220063e-10	76103.15297473225	869009.4157626164	4.4870454378038674e-12
82	1.35076061197211e-10	76103.15297473225	869009.4157626164	4.406944332918621e-12
83	1.337549982522179e-10	76103.15297473225	841387.2506540482	4.279582272168155e-12
84	1.2871123542134198e-10	76103.15297473225	841387.2506540482	4.20024883823901e-12
85	1.2840220827976934e-10	76103.15297473225	841387.2506540482	4.041568113425484e-12
86	1.2737636605550926e-10	76103.15297473225	841387.2506540482	3.9059539769889936e-12
87	1.2562250888689602e-10	76103.15297473225	841387.2506540482	3.8502737626291444e-12
88	1.245091308970764e-10	76103.15297473225	639012.7888998823	3.8008705996041925e-12
89	1.23375190129115e-10	76103.15297473225	231889.49655111678	3.767664964110163e-12
90	1.2205623578053822e-10	76103.15297473225	231889.49655111678	3.7221582803753886e-12
91	1.211069410276508e-10	76103.15297473225	231889.49655111678	3.689518944163884e-12
92	1.2063394960452388e-10	76103.15297473225	231889.49655111678	3.659325914256759e-12
93	1.1960441930038827e-10	76103.15297473225	231889.49655111678	3.6538501417296094e-12
94	1.1914667852455114e-10	76103.15297473225	231889.49655111678	3.6486233575496695e-12
95	1.1860943859066048e-10	76103.15297473225	231889.49655111678	3.633163323015603e-12
96	1.1843362742640424e-10	76103.15297473225	151282.3009429495	3.627234346507162e-12
97	1.1842577567501918e-10	76103.15297473225	112855.3470142891	3.626102628610966e-12
98	1.183891405922627e-10	76103.15297473225	31164.870987582184	3.624685494670945e-12
99	1.1837143403460506e-10	76103.15297473225	29967.674014758002	3.623860485208922e-12
100	1.1837143403460506e-10	76103.15297473225	29967.674014758002	3.623860485208922e-12
0	1515751120.245607	35978560952.97337	202992204600.77966	1211939726013.8557
1	81215.5892199384	35978560952.97337	202992204600.77966	117.97055473233827
2	42.7307903251926	11119495268.53435	202992204600.77966	68.73626214171453
3	37.39301733326292	15643426.779683478	144912441220.08826	37.944273838014595
4	29.353460121509045	15643426.779683478	107619375015.67688	25.711002609297385
5	20.794339003012638	15643426.779683478	13978354181.57719	21.414259767820507
6	8.189394075830268	15643426.779683478	4390117399.683825	14.315529121129625
7	6.231974657200378	15643426.779683478	4390117399.683825	7.045880912772947
8	2.8507266781522165	15643426.779683478	4390117399.683825	5.560065253590889
9	2.430618250441611	15643426.779683478	4390117399.683825	3.301235100252343
10	1.6440816582478408	579051.7801357916	4390117399.683825	2.313751648775453
11	1.0061674357851684	579051.7801357916	4390117399.683825	1.4825675468722408
12	0.6070054305376104	579051.7801357916	161449685.71046147	0.8228729312275925
13	0.4505160159212759	579051.7801357916	161449685.71046147	0.5136654462028437
14	0.3279136954022427	579051.7801357916	161449685.71046147	0.2618727327283049
15	0.20881675263192112	579051.7801357916	161449685.71046147	0.18905685172910383
16	0.12188410984498432	579051.7801357916	161449685.71046147	0.1294814399059589
17	0.0701462514339595	579051.7801357916	161449685.71046147	0.052199220067300545
18	0.051837754608506634	579051.7801357916	161449685.71046147	0.034054311338274496
19	0.03382775933217521	579051.7801357916	161449685.71046147	0.015563100870641066
20	0.015933737822646888	579051.7801357916	161449685.71046147	0.010474688927764734
21	0.014669739851206147	579051.7801357916	161449685.71046147	0.006672886005329047
22	0.009858513273681799	579051.7801357916	161449685.71046147	0.005046373684974429
23	0.005320833975939257	579051.7801357916	161449685.71046147	0.0031580127883234243
24	0.003966321649361514	579051.7801357916	161449685.71046147	0.002081241590024858
25	0.0027722900155481875	579051.7801357916	161449685.71046147	0.0015473064540319247
26	0.0015293482150425127	579051.7801357916	161449685.71046147	0.0008493910011673772
27	0.0007813753941141811	579051.7801357916	161449685.71046147	0.00033842222418327503
28	0.000663696254398236	579051.7801357916	161449685.71046147	0.00031340080024788155
29	0.00040981159828676236	579051.7801357916	161449685.71046147	0.00021992317336073306
30	0.00029142211932943235	579051.7801357916	161449685.71046147	0.00012196454923607924
31	0.000191607777228778	579051.7801357916	161449685.71046147	7.212045466704152e-05
32	0.00013288992653736863	579051.7801357916	161449685.71046147	4.621447235695576e-05
33	8.878737105825675e-05	579051.7801357916	161449685.71046147	3.26604591727413e-05
34	5.84829183182999e-05	579051.7801357916	161449685.71046147	2.1500416946617336e-05
35	1.446348384219063e-05	579051.7801357916	161449685.71046147	1.3961704415999718e-05
36	1.446348384219063e-05	579051.7801357916	161449685.71046147	6.162049130103023e-06
37	1.2764223441648869e-05	579051.7801357916	161449685.71046147	4.6174244513717915e-06
38	7.980497276128436e-06	579051.7801357916	161449685.71046147	2.3958120171280615e-06
39	6.209927178119325e-06	579051.7801357916	1523810.254684135	1.0903436472007714e-06
40	3.9241570600713085e-06	579051.7801357916	176861.8281595771	1.0903436472007714e-06
41	1.6223055373491739e-06	579051.7801357916	176861.8281595771	5.762878460891109e-07
42	1.4332570382067081e-06	579051.7801357916	176861.8281595771	5.513140017980973e-07
43	7.497367219501362e-07	579051.7801357916	176861.8281595771	3.2935912865315033e-07
44	2.4491955099015616e-07	579051.7801357916	176861.8281595771	2.52977051193303e-07
45	5.531314096904228e-08	579051.7801357916	176861.8281595771	1.9358515622425126e-07
46	5.531314096904228e-08	579051.7801357916	176861.8281595771	8.786874419791585e-08
47	2.7155942746681708e-08	579051.7801357916	176861.8281595771	6.784125331564696e-08
48	1.5864686739395077e-08	579051.7801357916	176861.8281595771	4.684366088234365e-08
49	1.23620660590557e-08	579051.7801357916	176861.8281595771	3.0389349331088044e-08
50	8.827096247678804e-09	5633.268473826748	176861.8281595771	1.9909691940411016e-08
51	7.757403273193082e-09	5633.268473826748	176861.8281595771	1.1140249921291888e-08
52	5.2107362950150785e-09	5633.268473826748	176861.8281595771	7.67681883742529e-09
53	3.3864364752100475e-09	5633.268473826748	176861.8281595771	5.274239975674958e-09
54	3.1258004000883353e-09	5633.268473826748	176861.8281595771	2.5387004695658325e-09
55	2.5562710707929605e-09	5633.268473826748	176861.8281595771	2.2910696970732968e-09
56	1.5232094763177556e-09	5633.268473826748	176861.8281595771	1.4025443068861931e-09
57	1.1125645184986767e-09	5633.268473826748	176861.8281595771	5.716887379259171e-10
58	7.949138886457693e-10	5633.268473826748	176861.8281595771	3.4371865018996974e-10
59	6.616149340926289e-10	5633.268473826748	176861.8281595771	2.464117431098674e-10
60	5.696100525522021e-10	5633.268473826748	176861.8281595771	1.7189825501615298e-10
61	4.854392936521271e-10	5633.268473826748	176861.8281595771	1.175836620992949e-10
62	3.7706889888163696e-10	5633.268473826748	176861.8281595771	6.148960363315394e-11
63	2.8174414950402517e-10	5633.268473826748	176861.8281595771	4.785482106263601e-11
64	2.448366650768251e-10	5633.268473826748	176861.8281595771	3.8887066540960075e-11
65	2.128007584589295e-10	5633.268473826748	176861.8281595771	3.139252552291e-11
66	1.8384056295835503e-10	5633.268473826748	100483.18026646166	2.2496407912475416e-11
67	1.5109983048374814e-10	5633.268473826748	100475.63228669677	1.5374243461049233e-11
68	1.4438928182088424e-10	5633.268473826748	18531.850306261265	1.1672599766053146e-11
69	1.3523244066490767e-10	5633.268473826748	16593.70545967265	1.0527634264325606e-11
70	1.1020976898360182e-10	5633.268473826748	12840.123456255109	8.36310403410227e-12
71	9.597053995441585e-11	5633.268473826748	8605.42426173834	6.8716818736530805e-12
72	9.597053995441585e-11	5633.268473826748	8605.42426173834	5.859192257107996e-12
73	9.12020709645237e-11	5633.268473826748	3119.613177382508	5.08189186090944e-12
74	8.423135020827917e-11	5633.268473826748	3119.613177382508	4.525598611960214e-12
75	8.353547149112019e-11	5633.268473826748	3119.613177382508	4.331502678033304e-12
76	7.915297621664489e-11	5633.268473826748	3119.613177382508	4.102746225698566e-12
77	7.639469813790034e-11	5633.268473826748	2804.1375830589336	3.697745564090259e-12
78	7.222598324455577e-11	5633.268473826748	2804.1375830589336	3.697745564090259e-12
79	6.766036091688356e-11	5633.268473826748	2804.1375830589336	3.487614151712118e-12
80	6.704562328167447e-11	5633.268473826748	2804.1375830589336	3.300890903308297e-12
81	6.388357142568817e-11	5633.268473826748	2804.1375830589336	3.1444451133955462e-12
82	6.245124563352537e-11	5633.268473826748	2804.1375830589336	2.8700026672139194e-12
83	6.142396442006341e-11	5633.268473826748	2804.1375830589336	2.8700026672139194e-12
84	5.702927059916479e-11	5633.268473826748	2804.1375830589336	2.814988749291822e-12
85	5.702927059916479e-11	5633.268473826748	2804.1375830589336	2.7558320412738923e-12
86	5.561387379187596e-11	5633.268473826748	2804.1375830589336	2.707023791278473e-12
87	5.452775090233248e-11	5633.268473826748	2804.1375830589336	2.6472677729817122e-12
88	5.440024894797502e-11	5633.268473826748	2804.1375830589336	2.568149940501588e-12
89	5.343255356604976e-11	5633.268473826748	2804.1375830589336	2.5401897954548463e-12
90	5.308902732579243e-11	5633.268473826748	324.71789683486406	2.5149093989506288e-12
91	5.275022295386179e-11	5633.268473826748	323.7288864216262	2.493737436184892e-12
92	5.256189224166798e-11	5633.268473826748	323.7288864216262	2.473789257503235e-12
93	5.235842732545136e-11	5633.268473826748	312.86652774159677	2.457297999762921e-12
94	5.2019899774514797e-11	5633.268473826748	312.86652774159677	2.448135006346955e-12
95	5.2019899774514797e-11	5633.268473826748	312.86652774159677	2.4460815522165663e-12
96	5.194208093866144e-11	5633.268473826748	312.86652774159677	2.4430598461062712e-12
97	5.1849006927167965e-11	5633.268473826748	312.86652774159677	2.4396381524959986e-12
98	5.1849006927167965e-11	5633.268473826748	312.86652774159677	2.4386710016562514e-12
99	5.1843248267666696e-11	5633.268473826748	312.86652774159677	2.438256223585809e-12
100	5.1843248267666696e-11	5633.268473826748	312.86652774159677	2.438256223585809e-12
0	903401875037.6198	41969936753.003395	373110315295.2936	40131525905.78741
1	214.47560452145945	29610342927.416027	4097885710.868843	9883.380855595755
2	71.06137859598591	22275791497.86177	4097885710.868843	38.27220665372126
3	28.458049160283608	22275791497.86177	4097885710.868843	37.997302851081415
4	12.675051400975214	166356541.25258914	4097885710.868843	23.371807712329073
5	12.362466621226421	166356541.25258914	668833679.0236976	13.813856059361495
6	5.941078576629097	166356541.25258914	611147503.9671257	5.0059200799875905
7	4.933489331904071	166356541.25258914	611147503.9671257	4.179398494839304
8	2.8954769198872334	166356541.25258914	611147503.9671257	2.156797947039811
9	2.507713444820548	6813877.678109525	611147503.9671257	1.8062246773524087
10	1.329019944687561	6813877.678109525	611147503.9671257	0.9790511182240427
11	0.7615984126667573	6813877.678109525	611147503.9671257	0.6336329390586678
12	0.5539708600618192	6813877.678109525	611147503.9671257	0.39868265195405783
13	0.2938420062071067	6813877.678109525	611147503.9671257	0.2337672409920515
14	0.15518105886920613	6813877.678109525	611147503.9671257	0.19547516026435646
15	0.11881341900627522	6813877.678109525	611147503.9671257	0.12614735630082427
16	0.08357153173938162	6813877.678109525	611147503.9671257	0.08747699401432205
17	0.0439080335361848	6813877.678109525	611147503.9671257	0.04741421637595882
18	0.03216147877900758	6813877.678109525	611147503.9671257	0.027525624985738455
19	0.022787705348246038	6813877.678109525	611147503.9671257	0.019368322091569263
20	0.013913382754366647	6813877.678109525	611147503.9671257	0.01204378302680187
21	0.009086190517989019	6813877.678109525	611147503.9671257	0.006616120057252169
22	0.0045806725812608225	6813877.678109525	611147503.9671257	0.003655315116001612
23	0.0041316393659750665	6813877.678109525	522738576.5673492	0.0028655869423444983
24	0.0027749205780876513	6813877.678109525	346449285.76842743	0.0014942089585552182
25	0.001737236158569613	6813877.678109525	346449285.76842743	0.0006092376976539406
26	0.0008946031783552274	6813877.678109525	346449285.76842743	0.0002390221974834412
27	0.0006260519831452959	6813877.678109525	346449285.76842743	0.0002390221974834412
28	0.00041899943812770754	6813877.678109525	346449285.76842743	0.00011609577315085626
29	0.0002716844380846343	6813877.678109525	346449285.76842743	0.00010256421898534348
30	0.00021463116713646576	6813877.678109525	346449285.76842743	7.188647079519108e-05
31	0.00011102868649653569	6813877.678109525	61823017.17516227	4.916247374652884e-05
32	8.754668205101764e-05	6813877.678109525	61823017.17516227	3.9917515273137645e-05
33	3.99262757185187e-05	1123846.898496001	61823017.17516227	3.111623185347846e-05
34	3.3916566446797066e-05	1123846.898496001	61823017.17516227	1.9637337671006684e-05
35	2.2939020431046884e-05	1123846.898496001	61823017.17516227	1.2123936622401534e-05
36	1.9380609652140587e-05	1123846.898496001	61823017.17516227	7.61414965330492e-06
37	1.4398469479381278e-05	1123846.898496001	61823017.17516227	5.392266131315159e-06
38	8.749921051918818e-06	1123846.898496001	61823017.17516227	4.239850521967848e-06
39	8.749921051918818e-06	1123846.898496001	61823017.17516227	2.1918527150533955e-06
40	6.373271960804863e-06	1123846.898496001	61823017.17516227	1.9103897834361477e-06
41	3.533914132296329e-06	1123846.898496001	61823017.17516227	1.0476714522071133e-06
42	1.6294527639255858e-06	1123846.898496001	61823017.17516227	8.138096310739236e-07
43	1.3787920288507545e-06	1123846.898496001	61823017.17516227	5.230627129534721e-07
44	9.913029314552365e-07	1123846.898496001	61823017.17516227	3.1476697696810587e-07
45	5.815955734606166e-07	1123846.898496001	61823017.17516227	1.711379404891475e-07
46	3.839017049263973e-07	1123846.898496001	61823017.17516227	9.769662772429226e-08
47	2.6283500065964005e-07	1123846.898496001	61823017.17516227	5.69258313397946e-08
48	1.3748564242399602e-07	1123846.898496001	61823017.17516227	4.598720797677595e-08
49	1.207446082051765e-07	1123846.898496001	41586378.98474418	2.8678141654307407e-08
50	1.0034601061175472e-07	1123846.898496001	41586378.98474418	2.2284425387043013e-08
51	7.012028562217943e-08	1123846.898496001	41586378.98474418	1.7087739663727616e-08
52	5.9307623076374896e-08	1123846.898496001	41586378.98474418	1.1077342798282256e-08
53	3.80947134582653e-08	1123846.898496001	41586378.98474418	9.073763658696073e-09
54	3.4763998051332234e-08	1710.756792649156	41586378.98474418	6.7584408252579856e-09
55	2.9562543736595655e-08	1710.756792649156	41586378.98474418	4.368344834576433e-09
56	1.8436179399204227e-08	1710.756792649156	41586378.98474418	2.6307044914748804e-09
57	1.4347660734636636e-08	1710.756792649156	12859889.216713935	1.8575938293052823e-09
58	1.3222381054544715e-08	1710.756792649156	12859889.216713935	9.385081014894236e-10
59	1.0479555196434343e-08	1710.756792649156	12859889.216713935	5.2207125796109e-10
60	8.785451472640831e-09	1710.756792649156	12859889.216713935	3.717050658978727e-10
61	6.581705890945626e-09	1710.756792649156	12859889.216713935	2.848437408657707e-10
62	5.2080967283271545e-09	1710.756792649156	12859889.216713935	1.950327409427731e-10
63	3.991998353527919e-09	1710.756792649156	12859889.216713935	1.2575661868658846e-10
64	3.333009230803704e-09	1710.756792649156	12859889.216713935	1.0886858412717644e-10
65	2.453155707131134e-09	1710.756792649156	12859889.216713935	8.276448221373247e-11
66	2.085988475991117e-09	1710.756792649156	3198477.412187793	6.552797783635241e-11
67	1.609747950707246e-09	1710.756792649156	3198477.412187793	4.38867372037955e-11
68	1.3886351194921103e-09	1710.756792649156	3198477.412187793	3.628102627996166e-11
69	1.1138862028066342e-09	1710.756792649156	478784.7218779736	2.5177339130882006e-11
70	9.612321930245545e-10	1710.756792649156	325117.69543937	2.0467484764906585e-11
71	9.164342093110755e-10	1710.756792649156	194495.33320688774	1.9698213103033426e-11
72	8.311534853009619e-10	1710.756792649156	194495.33320688774	1.6966044423334592e-11
73	8.262269289063752e-10	1710.756792649156	194495.33320688774	1.503989866371589e-11
74	7.701508856481688e-10	1710.756792649156	194495.33320688774	1.3928988901149085e-11
75	6.86711831804981e-10	1710.756792649156	194495.33320688774	1.2995368062181514e-11
76	6.5292948103499e-10	1710.756792649156	194495.33320688774	1.2358419238830732e-11
77	6.416480662045942e-10	1710.756792649156	194495.33320688774	1.1553757952349133e-11
78	6.271292067016753e-10	1710.756792649156	170747.75681424362	1.11726178802614e-11
79	5.959501865246053e-10	1710.756792649156	22672.638130893625	1.0682231512717213e-11
80	5.61210381857442e-10	1710.756792649156	22672.638130893625	9.969705007929799e-12
81	5.502355129716851e-10	1710.756792649156	19795.58679675836	9.56235539708462e-12
82	5.502355129716851e-10	1710.756792649156	2961.149631380344	9.263301310397374e-12
83	5.415668331902255e-10	1710.756792649156	2223.19807192601	8.750795573783424e-12
84	5.299349478514177e-10	1710.756792649156	1102.5335867030558	8.542756249702546e-12
85	5.240858726443606e-10	1710.756792649156	1102.5335867030558	8.342237906522736e-12
86	5.128184806449433e-10	1710.756792649156	1102.5335867030558	8.151026459391098e-12
87	5.080096270948752e-10	1710.756792649156	1102.5335867030558	8.02934607232922e-12
88	5.031613773626544e-10	1710.756792649156	1102.5335867030558	7.893887108613147e-12
89	4.947672998792399e-10	1710.756792649156	1102.5335867030558	7.774746986321032e-12
90	4.867670008043596e-10	1710.756792649156	1102.5335867030558	7.7077747472141e-12
91	4.814952897404248e-10	1710.756792649156	1102.5335867030558	7.623814957343844e-12
92	4.734072614696178e-10	1710.756792649156	1102.5335867030558	7.562490060653041e-12
93	4.734072614696178e-10	1710.756792649156	1102.5335867030558	7.512357172241606e-12
94	4.725055295040344e-10	1710.756792649156	1102.5335867030558	7.496580751977237e-12
95	4.710850269973844e-10	1710.756792649156	1102.5335867030558	7.471556932893231e-12
96	4.704686268832902e-10	1710.756792649156	1102.5335867030558	7.462258649311937e-12
97	4.698427143172608e-10	1710.756792649156	1102.5335867030558	7.444805258054084e-12
98	4.695311360157589e-10	1710.756792649156	727.0661395556459	7.444805258054084e-12
99	4.69371743651895e-10	1710.756792649156	727.0661395556459	7.443464876963316e-12
100	4.69371743651895e-10	1710.756792649156	584.2849074047731	7.443464876963316e-12
