# Supplementary material for: An improved genetic algorithm and its application in neural network adversarial attack
Source: PLoS One. 2022 May 5;17(5):e0267970. doi: 10.1371/journal.pone.0267970 (PMC9070932; doi:10.1371/journal.pone.0267970)
Supplement: S1 Data — (ZIP) [file pone.0267970.s001.zip › data3/2_50.csv]

	GWO	PSO	SGA	IGA
0	2.1422358234914378e+18	1.31618945026699e+16	5.3466526437702704e+20	1.0750425364171209e+18
1	126.56189017914498	1.31618945026699e+16	5.3466526437702704e+20	11238637546.637379
2	81.15645383894767	1.31618945026699e+16	5.3466526437702704e+20	60.23101204559572
3	43.44717312699256	9461083888177.14	5.3466526437702704e+20	50.42820922152967
4	40.40730745817738	9461083888177.14	5.3466526437702704e+20	32.506755607299716
5	19.221294669957036	9461083888177.14	5.3466526437702704e+20	23.380329204394997
6	13.113396561372879	9461083888177.14	5.3466526437702704e+20	14.915030552060676
7	7.802786455872333	9461083888177.14	5.3466526437702704e+20	9.533079147761384
8	5.125288751640296	9461083888177.14	5.3466526437702704e+20	5.877760918818288
9	3.0108486675428163	9461083888177.14	5.3466526437702704e+20	3.1886596883893223
10	1.5340162989139638	9461083888177.14	5.3466526437702704e+20	2.2766029754072776
11	1.3078447397920292	9461083888177.14	5.3466526437702704e+20	1.5885180914085792
12	1.0124831071088427	9461083888177.14	5.3466526437702704e+20	0.6980577373557523
13	0.7225936123177605	9461083888177.14	5.3466526437702704e+20	0.5265442400278244
14	0.4316178788915525	9461083888177.14	5.3466526437702704e+20	0.32288955719989093
15	0.29350696260778036	9461083888177.14	5.3466526437702704e+20	0.2665652406227689
16	0.15606103368855642	9461083888177.14	5.3466526437702704e+20	0.1682031878327623
17	0.10538064403250004	9461083888177.14	5.3466526437702704e+20	0.1149500322227605
18	0.09249099293759253	9461083888177.14	5.3466526437702704e+20	0.08151906892507128
19	0.07179577200008053	9461083888177.14	5.3466526437702704e+20	0.046945448038290094
20	0.05211251641718659	9461083888177.14	5.3466526437702704e+20	0.023875059101735714
21	0.03422943136818413	9461083888177.14	5.3466526437702704e+20	0.006201307619553758
22	0.020624639536967325	9461083888177.14	5.3466526437702704e+20	0.005418800676356298
23	0.011979331719535335	9461083888177.14	5.3466526437702704e+20	0.003730037103003431
24	0.006095347093559448	9461083888177.14	5.3466526437702704e+20	0.0020633638319199647
25	0.003843855714465037	9461083888177.14	5.3466526437702704e+20	0.0012137798852396488
26	0.0026267151702604897	9461083888177.14	5.3466526437702704e+20	0.0007968820121675565
27	0.0020801160524829684	9461083888177.14	5.3466526437702704e+20	0.0005050400111763215
28	0.0008579761997679153	9461083888177.14	5.3466526437702704e+20	0.0003086306834610319
29	0.0005931892779848715	9461083888177.14	5.3466526437702704e+20	0.000204944719125856
30	0.0004233894053684772	9461083888177.14	5.3466526437702704e+20	0.0001125439753941899
31	0.00014315109890616537	9461083888177.14	5.3466526437702704e+20	7.583870994885559e-05
32	9.992723931588522e-05	9461083888177.14	5.3466526437702704e+20	5.1885642772775566e-05
33	8.807122236406463e-05	9461083888177.14	5.3466526437702704e+20	2.6706952357112427e-05
34	4.4931262138180344e-05	9461083888177.14	4.408779744073182e+20	1.9895435713020163e-05
35	3.0452065218475706e-05	9461083888177.14	4.408779744073182e+20	1.0458599079005723e-05
36	2.0578893345085998e-05	9461083888177.14	1.8763589505419556e+20	7.553002114922318e-06
37	1.4470648688963024e-05	9461083888177.14	1.8763589505419556e+20	5.2198324746462195e-06
38	1.3184032152505233e-05	9461083888177.14	1.8763589505419556e+20	4.353996035807086e-06
39	7.98475383003843e-06	9461083888177.14	9.526126762913558e+19	3.0940985190749196e-06
40	6.692253718514135e-06	9461083888177.14	2.878423945238303e+19	1.8458717155822386e-06
41	5.574861516400738e-06	9461083888177.14	4.300476042443371e+18	9.96175514619281e-07
42	2.663317646844276e-06	9461083888177.14	3.6326127223454925e+18	9.236323868870693e-07
43	2.263889219642049e-06	9461083888177.14	3.6326127223454925e+18	2.8530040679072303e-07
44	1.560428221000765e-06	9461083888177.14	3.6326127223454925e+18	2.531479569940533e-07
45	7.484068234918478e-07	9461083888177.14	3.6326127223454925e+18	1.3596038745864829e-07
46	5.167744330988259e-07	9461083888177.14	1.8500790604155323e+18	7.616018505237619e-08
47	3.034616475613131e-07	9461083888177.14	1.0820655750321202e+18	4.942445245334372e-08
48	2.759473493796208e-07	9461083888177.14	3.655437579045568e+17	3.774828905461944e-08
49	1.9387997918854926e-07	9461083888177.14	2.0568578474342492e+16	3.1958057470672494e-08
50	1.3236781617449096e-07	9461083888177.14	2.0568578474342492e+16	2.254908379245397e-08
51	7.818368100714065e-08	9461083888177.14	2.0568578474342492e+16	1.4451274237560633e-08
52	7.726642772788699e-08	9461083888177.14	2.0568578474342492e+16	1.0032884647365905e-08
53	5.100749870255743e-08	9461083888177.14	2.0568578474342492e+16	6.031122931400307e-09
54	2.64650781447113e-08	9461083888177.14	2.0568578474342492e+16	3.3051847750789393e-09
55	6.897247395679414e-09	9461083888177.14	2.0568578474342492e+16	2.7862281184477068e-09
56	6.567302489166875e-09	9461083888177.14	8398283371254726.0	2.001872097899921e-09
57	5.369059129210492e-09	9461083888177.14	8398283371254726.0	1.2909319146316252e-09
58	3.3055162753880987e-09	9461083888177.14	8398283371254726.0	4.587605649296571e-10
59	1.879316537702329e-09	9461083888177.14	8398283371254726.0	4.587605649296571e-10
60	1.8047470012468133e-09	9461083888177.14	8398283371254726.0	3.542404386129061e-10
61	1.5445786564718097e-09	9461083888177.14	8398283371254726.0	2.094574894674144e-10
62	9.866737678792662e-10	9461083888177.14	8398283371254726.0	1.5583735566874593e-10
63	6.266212446157847e-10	9461083888177.14	8398283371254726.0	1.0727343835045555e-10
64	5.453066803562343e-10	9461083888177.14	8398283371254726.0	8.846971818637967e-11
65	4.4760102173798916e-10	9461083888177.14	8398283371254726.0	6.929216919956528e-11
66	3.662392552533376e-10	9461083888177.14	8398283371254726.0	6.00672666264837e-11
67	3.269298359846319e-10	9461083888177.14	8398283371254726.0	5.1831564596219295e-11
68	2.9835678025448736e-10	9461083888177.14	8398283371254726.0	4.413226674821115e-11
69	2.685107730600513e-10	9461083888177.14	8398283371254726.0	3.973312780290085e-11
70	2.5976682460573077e-10	9461083888177.14	8398283371254726.0	3.707172473981967e-11
71	2.2700606121866017e-10	9461083888177.14	8398283371254726.0	3.394130949449024e-11
72	1.98490802894844e-10	9461083888177.14	8398283371254726.0	3.0630806386392803e-11
73	1.970445480713873e-10	9461083888177.14	8398283371254726.0	2.85428063474993e-11
74	1.8289491943165017e-10	9461083888177.14	8398283371254726.0	2.6413984225078586e-11
75	1.687989121833459e-10	9461083888177.14	8398283371254726.0	2.371960383316691e-11
76	1.5846623270937527e-10	9461083888177.14	8398283371254726.0	2.1434789842762846e-11
77	1.5726363603660382e-10	9461083888177.14	8398283371254726.0	2.0245106981598088e-11
78	1.4921573920077602e-10	9461083888177.14	8398283371254726.0	1.8675763774431183e-11
79	1.3805186310960427e-10	9461083888177.14	8398283371254726.0	1.8422083474661187e-11
80	1.3332875192556385e-10	9461083888177.14	8398283371254726.0	1.7069736732610703e-11
81	1.247355688493118e-10	9461083888177.14	8398283371254726.0	1.6673584564002557e-11
82	1.2367627468148912e-10	9461083888177.14	8398283371254726.0	1.5997555124017823e-11
83	1.2149229336973018e-10	9461083888177.14	8398283371254726.0	1.5258351177516545e-11
84	1.2028161053761703e-10	9461083888177.14	8398283371254726.0	1.478353365826595e-11
85	1.190163852337901e-10	9461083888177.14	8398283371254726.0	1.4507306196492632e-11
86	1.1624110907305822e-10	9461083888177.14	8398283371254726.0	1.3850193819841371e-11
87	1.1609636380296788e-10	9461083888177.14	8398283371254726.0	1.375396558418821e-11
88	1.1505181806443674e-10	9461083888177.14	8398283371254726.0	1.3523939587693052e-11
89	1.141167324737758e-10	9461083888177.14	8398283371254726.0	1.3304483235357209e-11
90	1.1344684876891271e-10	9461083888177.14	8398283371254726.0	1.3281978960212382e-11
91	1.1246334975833544e-10	9461083888177.14	8398283371254726.0	1.3176906783686164e-11
92	1.1205659744780206e-10	9461083888177.14	8398283371254726.0	1.3112320343361017e-11
93	1.114070459039009e-10	9461083888177.14	8398283371254726.0	1.2991025829371482e-11
94	1.1081462128582767e-10	9461083888177.14	8398283371254726.0	1.292084894841472e-11
95	1.1056932595808826e-10	9461083888177.14	8398283371254726.0	1.2891496163810767e-11
96	1.1019275939683901e-10	9461083888177.14	8398283371254726.0	1.2840697575534474e-11
97	1.1019275939683901e-10	9461083888177.14	8398283371254726.0	1.2827538514604759e-11
98	1.101155119885243e-10	9461083888177.14	8398283371254726.0	1.2823714228694824e-11
99	1.101155119885243e-10	9461083888177.14	8398283371254726.0	1.2822423880822562e-11
100	1.101155119885243e-10	9461083888177.14	7687029687720810.0	1.2822423880822562e-11
0	1.0323328568553675e+20	4.410325642543363e+18	4.930842850070334e+20	2.4822210817884566e+17
1	604877355352.5404	4.410325642543363e+18	4.930842850070334e+20	1479593689.740548
2	67.28233852838558	4.410325642543363e+18	4.930842850070334e+20	97.77403023231112
3	67.28233852838558	4.410325642543363e+18	4.930842850070334e+20	64.78585567060337
4	46.50014186812386	3381310985073320.0	4.930842850070334e+20	46.68079215155616
5	32.94665684076417	118140230118790.78	4.930842850070334e+20	26.084737844476898
6	19.223256143358082	118140230118790.78	4.930842850070334e+20	18.359610468499707
7	12.318541093428072	118140230118790.78	4.930842850070334e+20	12.035679490180323
8	8.872795899650944	118140230118790.78	4.930842850070334e+20	7.809712059276935
9	3.748008264913359	118140230118790.78	4.930842850070334e+20	5.243841581459878
10	2.541748308329168	118140230118790.78	4.930842850070334e+20	3.4940049231653694
11	1.6748575735722795	118140230118790.78	4.930842850070334e+20	1.3494138925523953
12	1.297996350161362	118140230118790.78	4.930842850070334e+20	1.3099496779454118
13	0.6318938939114764	118140230118790.78	4.930842850070334e+20	0.7981967170553856
14	0.6318938939114764	118140230118790.78	4.930842850070334e+20	0.5324448503568568
15	0.3425548610980585	118140230118790.78	4.930842850070334e+20	0.3687292257025543
16	0.2263836430090697	118140230118790.78	5.5626161060495475e+19	0.23843685383450175
17	0.1415195354370628	118140230118790.78	5.5626161060495475e+19	0.10020022331076357
18	0.08044495320892764	118140230118790.78	5.5626161060495475e+19	0.08083423408464714
19	0.0640055339092184	118140230118790.78	5.5626161060495475e+19	0.04935912126938139
20	0.043402493467559214	118140230118790.78	5.5626161060495475e+19	0.04033440512115033
21	0.02364317675291201	118140230118790.78	5.5626161060495475e+19	0.025669806061823813
22	0.019283940609301574	46081988577617.44	5.5626161060495475e+19	0.015607554076196524
23	0.013255652351779442	46081988577617.44	5.5626161060495475e+19	0.008448908282187436
24	0.009931363663699226	46081988577617.44	5.5626161060495475e+19	0.005165898360805936
25	0.007878641054948544	46081988577617.44	5.5626161060495475e+19	0.0033075971652352485
26	0.005018122084274287	46081988577617.44	5.5626161060495475e+19	0.0016230370167605542
27	0.003647820370199911	46081988577617.44	2.892892495286335e+19	0.0008453137119380071
28	0.0019437361681733526	46081988577617.44	6.447615461402172e+18	0.0004942405325556613
29	0.0014914307182314229	46081988577617.44	6.447615461402172e+18	0.0003546636100209614
30	0.000899930314105928	46081988577617.44	6.447615461402172e+18	0.00027043093632142057
31	0.0005299614228449815	46081988577617.44	6.447615461402172e+18	0.00017660796151734495
32	0.00041217556618394763	46081988577617.44	6.447615461402172e+18	0.00011014653161120201
33	0.0002297664676249846	46081988577617.44	6.447615461402172e+18	4.624316224786697e-05
34	0.00017953505599946918	46081988577617.44	6.447615461402172e+18	3.357654166153796e-05
35	0.00011307565763949571	46081988577617.44	6.447615461402172e+18	2.1296280247315023e-05
36	9.231854278732009e-05	46081988577617.44	6.447615461402172e+18	7.934381915620174e-06
37	3.9369106608833125e-05	46081988577617.44	6.447615461402172e+18	6.978062183425804e-06
38	2.3209747350899188e-05	46081988577617.44	6.447615461402172e+18	3.9012803513770565e-06
39	1.6561631055244253e-05	46081988577617.44	6.447615461402172e+18	2.4811956558425353e-06
40	7.427066308647013e-06	46081988577617.44	1.5783539632608492e+18	1.862127974396613e-06
41	4.4251098857469115e-06	46081988577617.44	1.5783539632608492e+18	1.275714298936472e-06
42	3.360058485432966e-06	46081988577617.44	1.5783539632608492e+18	8.360670145471894e-07
43	2.4315948773064223e-06	46081988577617.44	1.5783539632608492e+18	5.736189590738294e-07
44	9.896825986553475e-07	46081988577617.44	1.5783539632608492e+18	2.938111319166757e-07
45	7.70979791025458e-07	46081988577617.44	1.5783539632608492e+18	2.0002398173309984e-07
46	4.1813021936329667e-07	46081988577617.44	1.5783539632608492e+18	1.4413950304214687e-07
47	1.5620791519709078e-07	46081988577617.44	1.5783539632608492e+18	9.417555528941043e-08
48	1.4105886678519778e-07	46081988577617.44	1.5783539632608492e+18	5.845598719052905e-08
49	1.0967108264162514e-07	46081988577617.44	1.5783539632608492e+18	2.675104110260541e-08
50	7.109044734641599e-08	46081988577617.44	1.5783539632608492e+18	1.741574143356656e-08
51	5.0906654502310214e-08	46081988577617.44	1.5783539632608492e+18	1.149892539668084e-08
52	3.738342455534748e-08	46081988577617.44	1.5783539632608492e+18	8.59686885946424e-09
53	2.6603833117131793e-08	46081988577617.44	1.5783539632608492e+18	6.729636940861358e-09
54	2.5448116340579456e-08	46081988577617.44	1.5783539632608492e+18	4.880838096932679e-09
55	2.0708338138024162e-08	46081988577617.44	1.5783539632608492e+18	3.9664562667704504e-09
56	1.903859215194833e-08	17733067601524.203	1.5783539632608492e+18	2.9550414467874495e-09
57	1.5067848794467314e-08	17733067601524.203	1.5783539632608492e+18	2.301732018902198e-09
58	1.2578676842985376e-08	17733067601524.203	1.5783539632608492e+18	1.5781728517106056e-09
59	9.134360235073886e-09	17733067601524.203	1.5783539632608492e+18	9.21297533263155e-10
60	8.771823925750547e-09	17733067601524.203	1.5783539632608492e+18	8.109323362007258e-10
61	6.973178410595149e-09	17733067601524.203	1.5783539632608492e+18	6.793284527799323e-10
62	6.7469822926770545e-09	17733067601524.203	1.5783539632608492e+18	5.02100194340115e-10
63	5.5731668656964436e-09	17733067601524.203	1.5783539632608492e+18	3.999448722532356e-10
64	4.872990957408084e-09	17733067601524.203	1.5783539632608492e+18	2.24628683708051e-10
65	3.952544408978986e-09	17733067601524.203	1.5783539632608492e+18	2.24628683708051e-10
66	3.656336347036814e-09	17733067601524.203	9406905158327622.0	1.8389028592365474e-10
67	3.5335162019685013e-09	17733067601524.203	9406905158327622.0	1.271490641144753e-10
68	3.255530319477577e-09	17733067601524.203	9406905158327622.0	1.0176622584141863e-10
69	3.012277456108291e-09	17733067601524.203	9406905158327622.0	9.825981027559468e-11
70	2.7593532810930246e-09	17733067601524.203	9406905158327622.0	8.683129375805784e-11
71	2.559965202176623e-09	17733067601524.203	989088191964957.0	7.824082834299726e-11
72	2.331368942650409e-09	17733067601524.203	989088191964957.0	7.102146775672049e-11
73	2.1325476734859184e-09	17733067601524.203	989088191964957.0	6.168294711338891e-11
74	1.9156540433000212e-09	17733067601524.203	989088191964957.0	5.861680616561613e-11
75	1.891028297071081e-09	17733067601524.203	989088191964957.0	5.2174869684182526e-11
76	1.6907613381791902e-09	17733067601524.203	989088191964957.0	4.951767122187796e-11
77	1.5807306818755066e-09	17733067601524.203	989088191964957.0	4.7331555948311215e-11
78	1.509398582362608e-09	17733067601524.203	989088191964957.0	4.6257979205870204e-11
79	1.3879333963154568e-09	17733067601524.203	989088191964957.0	4.375268916886199e-11
80	1.380973607392054e-09	17733067601524.203	989088191964957.0	4.175295635274441e-11
81	1.3173573703902195e-09	17733067601524.203	989088191964957.0	3.90029246696953e-11
82	1.3160235542862885e-09	17733067601524.203	989088191964957.0	3.823900419389159e-11
83	1.2670580414741677e-09	17733067601524.203	989088191964957.0	3.659000546265699e-11
84	1.2397482693884854e-09	17733067601524.203	989088191964957.0	3.53774731131501e-11
85	1.2207084765913203e-09	17733067601524.203	989088191964957.0	3.4437164523917663e-11
86	1.1752709012779085e-09	17733067601524.203	989088191964957.0	3.32075688127337e-11
87	1.1729324202038734e-09	17733067601524.203	989088191964957.0	3.238431371460745e-11
88	1.165982658544398e-09	17733067601524.203	989088191964957.0	3.164508556402663e-11
89	1.1416002347173538e-09	17733067601524.203	989088191964957.0	3.116587300056685e-11
90	1.1396760671021706e-09	17733067601524.203	989088191964957.0	3.094841990446302e-11
91	1.125786388171912e-09	17733067601524.203	989088191964957.0	3.074739047168411e-11
92	1.1201416154212916e-09	17733067601524.203	989088191964957.0	3.0463646215768055e-11
93	1.1166402595073741e-09	17733067601524.203	989088191964957.0	3.0435068059882296e-11
94	1.1069608567169758e-09	17733067601524.203	363907597990925.6	3.034326428400073e-11
95	1.1063564045856842e-09	17733067601524.203	334820667574624.7	3.024113005031323e-11
96	1.1038808912161447e-09	17733067601524.203	334820667574624.7	3.013184472001652e-11
97	1.103257722294259e-09	17733067601524.203	317055516810285.4	3.013184472001652e-11
98	1.102509350203198e-09	17733067601524.203	317055516810285.4	3.013184472001652e-11
99	1.1022879200803097e-09	17733067601524.203	106892778672071.44	3.012548220576621e-11
100	1.1022879200803097e-09	17733067601524.203	12667764348269.215	3.012548220576621e-11
0	1.1552202512751334e+20	1623499787933491.8	1.0720383528094652e+24	3.817451589119125e+19
1	2059415234141.3328	1623499787933491.8	4.522043302925301e+20	460436515.9542373
2	87.78967801195778	1623499787933491.8	4.522043302925301e+20	82.65481561786093
3	80.24365160221548	1623499787933491.8	4.522043302925301e+20	64.63490612626313
4	51.09946460933553	5533174939058.626	4.522043302925301e+20	31.9683973519174
5	36.67398983481429	5533174939058.626	8.287843977772365e+19	24.309047481459984
6	26.461165519565977	5533174939058.626	8.287843977772365e+19	11.393516112508307
7	17.566076531161382	5533174939058.626	8.287843977772365e+19	7.794059357896032
8	11.640504599400098	5533174939058.626	8.287843977772365e+19	4.986536418535879
9	6.546157927316957	5533174939058.626	8.287843977772365e+19	3.07628966127485
10	2.837130521099221	5533174939058.626	8.287843977772365e+19	1.8778121727444674
11	2.6220363889731617	5533174939058.626	8.287843977772365e+19	1.477756386929034
12	2.0216888584333117	5533174939058.626	8.287843977772365e+19	0.7604191366093138
13	1.3179316660833518	4234881616204.788	8.287843977772365e+19	0.4154413570534398
14	1.0397388179198543	4234881616204.788	8.287843977772365e+19	0.30881133968071917
15	0.667615470345581	4234881616204.788	8.287843977772365e+19	0.23355069565553588
16	0.6000402332678333	895883072367.8295	8.287843977772365e+19	0.174216487401854
17	0.20567382727751288	895883072367.8295	1.5783251534755425e+18	0.134308329380584
18	0.14244056073118164	895883072367.8295	1.5783251534755425e+18	0.07783620706693965
19	0.09218942944439829	895883072367.8295	1.5783251534755425e+18	0.04904957062012573
20	0.06777754624872494	895883072367.8295	1.5783251534755425e+18	0.02092279164598168
21	0.048567457447492426	895883072367.8295	1.1213234323684893e+17	0.01548995612512265
22	0.03223192247566424	895883072367.8295	2.3050969403772452e+16	0.008233931802514693
23	0.014221881389656127	895883072367.8295	920441322632617.8	0.005752685143594616
24	0.009704923799055236	895883072367.8295	920441322632617.8	0.004908546653312501
25	0.008494059717790164	895883072367.8295	695067288806349.2	0.002593764555736243
26	0.005850910959645026	895883072367.8295	12370240803032.9	0.0019925394608941343
27	0.003939466064073293	895883072367.8295	7575327040044.67	0.0011232338829283237
28	0.0033295715625271684	895883072367.8295	7575327040044.67	0.000586799459729017
29	0.001528746777512565	895883072367.8295	7575327040044.67	0.00040998147588141133
30	0.0009501418267551788	895883072367.8295	7575327040044.67	0.00022388096489893086
31	0.000696803507797225	895883072367.8295	7575327040044.67	0.0001693293834490308
32	0.0004957329258189734	895883072367.8295	7575327040044.67	8.446810707786642e-05
33	0.00029388464228538146	895883072367.8295	7575327040044.67	5.7872862013760046e-05
34	0.00021167005053232158	895883072367.8295	7575327040044.67	1.1532817670085775e-05
35	9.558055659853635e-05	895883072367.8295	7575327040044.67	1.1532817670085775e-05
36	7.693204563108306e-05	895883072367.8295	7575327040044.67	7.242126655069555e-06
37	5.5785524523125565e-05	895883072367.8295	7575327040044.67	4.065671069016526e-06
38	3.7173753893984334e-05	895883072367.8295	7575327040044.67	3.235565817852264e-06
39	2.3318469875855695e-05	895883072367.8295	7575327040044.67	2.1403466996424365e-06
40	1.8706660597216303e-05	895883072367.8295	7575327040044.67	1.196338792046422e-06
41	1.2729231137949358e-05	895883072367.8295	7575327040044.67	7.413907963289153e-07
42	7.951426258383087e-06	895883072367.8295	7575327040044.67	4.557441337296192e-07
43	7.307011324507598e-06	895883072367.8295	5149820882875.681	1.711891823608441e-07
44	2.7755005835380222e-06	895883072367.8295	165706296022.33002	1.289777115956095e-07
45	2.301787675619105e-06	895883072367.8295	165706296022.33002	7.524090595338925e-08
46	1.6780055045001568e-06	895883072367.8295	165706296022.33002	4.7131227256839524e-08
47	9.794053424380892e-07	895883072367.8295	165706296022.33002	2.7787534703562044e-08
48	6.655779255743891e-07	895883072367.8295	165706296022.33002	2.1791119530264216e-08
49	4.786008455359163e-07	895883072367.8295	165706296022.33002	1.4494025134893592e-08
50	3.6935317306491595e-07	895883072367.8295	165706296022.33002	1.0869375091548866e-08
51	2.48919113230419e-07	895883072367.8295	165706296022.33002	6.9462164496621564e-09
52	1.4389083401693802e-07	895883072367.8295	165706296022.33002	4.563878911373754e-09
53	1.0401116455360324e-07	895883072367.8295	165706296022.33002	2.7756191960366862e-09
54	8.420276838442291e-08	895883072367.8295	165706296022.33002	2.4483142854997496e-09
55	6.101599759821973e-08	895883072367.8295	165706296022.33002	1.5038030637770735e-09
56	4.092897896973574e-08	895883072367.8295	165706296022.33002	1.00713339574052e-09
57	2.5036536797416003e-08	895883072367.8295	3559419072.8019247	8.411045176002367e-10
58	1.960284243705592e-08	895883072367.8295	3559419072.8019247	5.32224270370682e-10
59	1.4817572747295579e-08	895883072367.8295	3559419072.8019247	4.4656417796806656e-10
60	1.0576925196488225e-08	895883072367.8295	3559419072.8019247	3.195717895594184e-10
61	8.320239946891292e-09	895883072367.8295	3559419072.8019247	1.9597611546432485e-10
62	6.337624616865925e-09	895883072367.8295	3559419072.8019247	1.5804566119107524e-10
63	5.198418568943624e-09	895883072367.8295	3559419072.8019247	1.1778819610422536e-10
64	4.154195992359528e-09	895883072367.8295	3559419072.8019247	1.0902815616154645e-10
65	3.0447123931699803e-09	895883072367.8295	3559419072.8019247	8.752487428145443e-11
66	3.0048630062858154e-09	895883072367.8295	3559419072.8019247	7.88765454258191e-11
67	2.6678462779236795e-09	895883072367.8295	3559419072.8019247	6.678880439655049e-11
68	2.501061501712511e-09	895883072367.8295	3559419072.8019247	6.138856829148456e-11
69	2.3723758977029686e-09	895883072367.8295	3559419072.8019247	5.34826524111774e-11
70	2.279620687222429e-09	895883072367.8295	3559419072.8019247	4.38716692299451e-11
71	2.142873286808259e-09	895883072367.8295	3559419072.8019247	4.1119715657845115e-11
72	1.971850830552083e-09	895883072367.8295	3559419072.8019247	3.580714507303406e-11
73	1.8863985895076598e-09	895883072367.8295	3559419072.8019247	3.470613206664536e-11
74	1.7722995664231444e-09	895883072367.8295	3559419072.8019247	3.208655059876441e-11
75	1.7202688692727958e-09	895883072367.8295	3559419072.8019247	3.0457683638959106e-11
76	1.6255117131630262e-09	895883072367.8295	3559419072.8019247	2.8747339577969023e-11
77	1.4536352763905798e-09	895883072367.8295	3559419072.8019247	2.6636748572620876e-11
78	1.4078863130196926e-09	895883072367.8295	3559419072.8019247	2.5550017246777444e-11
79	1.33690818451246e-09	895883072367.8295	3559419072.8019247	2.4671211297859003e-11
80	1.2964208413436438e-09	895883072367.8295	3559419072.8019247	2.3651871744816373e-11
81	1.2596960923958307e-09	895883072367.8295	3559419072.8019247	2.265484422444759e-11
82	1.2019662984073868e-09	895883072367.8295	3559419072.8019247	2.162112275736849e-11
83	1.1534126475830058e-09	895883072367.8295	3257025526.659398	2.0728285021071287e-11
84	1.1164792413310597e-09	895883072367.8295	3257025526.659398	2.067214982842192e-11
85	1.0937179820412484e-09	895883072367.8295	3257025526.659398	2.0047943185173133e-11
86	1.0761731083256607e-09	895883072367.8295	3257025526.659398	1.9366032392315874e-11
87	1.0736421784583432e-09	895883072367.8295	3257025526.659398	1.8787196749315614e-11
88	1.0614885298939206e-09	895883072367.8295	3257025526.659398	1.851083865248235e-11
89	1.0548029655770354e-09	895883072367.8295	3257025526.659398	1.8224293962591865e-11
90	1.0447136129851054e-09	895883072367.8295	3257025526.659398	1.8088281771470394e-11
91	1.040891818331344e-09	895883072367.8295	3257025526.659398	1.795313685903705e-11
92	1.0356822670007974e-09	895883072367.8295	3115723026.8450217	1.780906599998315e-11
93	1.030269827350616e-09	895883072367.8295	3115723026.8450217	1.7683786880552715e-11
94	1.027167726953231e-09	895883072367.8295	3115723026.8450217	1.7576034584007313e-11
95	1.025758144564778e-09	895883072367.8295	3115723026.8450217	1.749660815101496e-11
96	1.0241936756571144e-09	895883072367.8295	3115723026.8450217	1.74725813368834e-11
97	1.0230013289281427e-09	895883072367.8295	3115723026.8450217	1.74470959258573e-11
98	1.022941997449932e-09	895883072367.8295	3115723026.8450217	1.7439625215244053e-11
99	1.0224819744244624e-09	895883072367.8295	3115723026.8450217	1.7437160672826657e-11
100	1.0224819744244624e-09	895883072367.8295	3115723026.8450217	1.7437160672826657e-11
0	9.416909570082342e+20	8.157798664597378e+19	1.491495989996436e+20	4.807359594098326e+18
1	8756.607749986637	8.157798664597378e+19	1.491495989996436e+20	60533.77011484575
2	80.33348053474533	2.7175670320786474e+17	1.491495989996436e+20	107.89515215677017
3	58.16048198284541	1.2561818487291134e+17	2.32524464657707e+19	55.92734157201175
4	42.32179569160129	9978658153206064.0	2.32524464657707e+19	32.7973179343906
5	28.88486263127473	2257691554356542.0	1.0141080017004333e+19	25.20389984396313
6	14.639988508234682	2257691554356542.0	1.0141080017004333e+19	15.835743576575554
7	6.319487748679844	2257691554356542.0	1.0141080017004333e+19	9.797196773514079
8	4.892592556955544	2257691554356542.0	1.3847548007703798e+18	6.366317820862796
9	3.5230091707682325	2257691554356542.0	1.3847548007703798e+18	3.3126899365638045
10	2.2049594430496193	2257691554356542.0	1.3847548007703798e+18	2.217852856874544
11	1.0855836997858963	2257691554356542.0	1.3847548007703798e+18	0.9724840331709207
12	1.0127648618279075	2257691554356542.0	1.3847548007703798e+18	0.9724840331709207
13	0.6839207176755185	312967455998306.4	1.3847548007703798e+18	0.48742905865097313
14	0.4592632100414025	312967455998306.4	1.3847548007703798e+18	0.41604990751784343
15	0.19891636891399153	312967455998306.4	1.3847548007703798e+18	0.20636605347058037
16	0.09635602302371855	209570448627601.2	1.3847548007703798e+18	0.13768215645885692
17	0.06332656705693562	209570448627601.2	1.3847548007703798e+18	0.08228658438465655
18	0.05434966553369968	209570448627601.2	1.3847548007703798e+18	0.04939949377720471
19	0.036018133824579426	209570448627601.2	1.3847548007703798e+18	0.03442783099930063
20	0.017557869888553748	209570448627601.2	1.3847548007703798e+18	0.01869582382843765
21	0.009146888900165242	209570448627601.2	1.3847548007703798e+18	0.010671453063337772
22	0.0061921769668757875	209570448627601.2	1.3847548007703798e+18	0.006016302058942306
23	0.003814720036646117	209570448627601.2	1.3847548007703798e+18	0.004388367033955593
24	0.0033441160768335173	209570448627601.2	1.3847548007703798e+18	0.00274995974833766
25	0.0016318544466220606	209570448627601.2	1.3847548007703798e+18	0.00192259130184785
26	0.0010723761119577598	209570448627601.2	1.3847548007703798e+18	0.0011564958700534646
27	0.0008622166833543851	209570448627601.2	1.3847548007703798e+18	0.0008076504745661144
28	0.00045100493234051026	209570448627601.2	1.3847548007703798e+18	0.0004817352519618944
29	0.00029958175254327747	209570448627601.2	1.3847548007703798e+18	0.00026701888718469024
30	0.0002029849639027501	209570448627601.2	1.3847548007703798e+18	0.00017519086439948646
31	0.00012652316891509043	209570448627601.2	1.3847548007703798e+18	0.00011056342148569145
32	7.767490522409213e-05	209570448627601.2	1.3847548007703798e+18	6.396355494538572e-05
33	5.138846865925521e-05	209570448627601.2	1.3847548007703798e+18	5.078635883912861e-05
34	3.5830918750867134e-05	209570448627601.2	1.3847548007703798e+18	3.3291354929221454e-05
35	2.8344879171395087e-05	209570448627601.2	1.3847548007703798e+18	2.491003808981861e-05
36	2.187751298402503e-05	209570448627601.2	1.3847548007703798e+18	1.278159571410241e-05
37	1.3094006342463266e-05	209570448627601.2	1.3847548007703798e+18	9.042614808586314e-06
38	7.442662693705471e-06	209570448627601.2	1.3847548007703798e+18	5.7666507728763385e-06
39	4.088194461602412e-06	162640342361241.53	1.3847548007703798e+18	3.337487457210737e-06
40	3.2665816027452032e-06	162640342361241.53	2.0769116090973965e+17	1.2201409803349657e-06
41	1.851866125960292e-06	162640342361241.53	2.0769116090973965e+17	8.752837118679674e-07
42	5.74720991256865e-07	69032297468766.875	2.0769116090973965e+17	5.380053276891145e-07
43	5.62740291229191e-07	69032297468766.875	2.0769116090973965e+17	2.3811412131079635e-07
44	4.158765827337948e-07	69032297468766.875	2.0769116090973965e+17	2.0236725331984972e-07
45	2.701181542799926e-07	69032297468766.875	2.0769116090973965e+17	1.335188335196179e-07
46	2.248206776101623e-07	1314904263601.6733	2.0769116090973965e+17	9.684463975308466e-08
47	1.79375380360177e-07	1314904263601.6733	2.0769116090973965e+17	5.7995141333055796e-08
48	1.3813096063301027e-07	1314904263601.6733	2.0769116090973965e+17	2.4588225827974293e-08
49	8.858704787395898e-08	1314904263601.6733	2.0769116090973965e+17	2.0812405861838853e-08
50	7.582686609142155e-08	1314904263601.6733	2.0769116090973965e+17	1.1979176189051731e-08
51	5.4596836907971465e-08	1314904263601.6733	2.0769116090973965e+17	1.144270755706314e-08
52	4.3537519694868565e-08	1314904263601.6733	2.0769116090973965e+17	6.966385340719378e-09
53	3.55261405709624e-08	1314904263601.6733	2.0769116090973965e+17	4.393701347473016e-09
54	2.869689420701882e-08	1314904263601.6733	2.0769116090973965e+17	3.742093270929551e-09
55	1.958693469653906e-08	1314904263601.6733	2.0769116090973965e+17	2.6009302643285894e-09
56	1.3131276234063229e-08	1314904263601.6733	2.0769116090973965e+17	1.781600817038927e-09
57	1.1337416777591176e-08	1314904263601.6733	2.0769116090973965e+17	9.39927280813826e-10
58	9.779944035100763e-09	1314904263601.6733	2.0769116090973965e+17	4.920791266196716e-10
59	7.75506013731418e-09	1314904263601.6733	2.0769116090973965e+17	3.895999814809222e-10
60	7.58073762880605e-09	1314904263601.6733	2.0769116090973965e+17	2.760806947601004e-10
61	6.922312693739528e-09	1314904263601.6733	2.0769116090973965e+17	1.8106772425162912e-10
62	5.732235172127459e-09	1314904263601.6733	2.0769116090973965e+17	1.2129902450173924e-10
63	5.179389317086549e-09	1314904263601.6733	2.0769116090973965e+17	9.018509584331768e-11
64	4.767563067602173e-09	1314904263601.6733	1.5017338374657446e+17	7.089860174385478e-11
65	4.0839473265352486e-09	1314904263601.6733	1.5017338374657446e+17	5.449204955535974e-11
66	3.4068432490970778e-09	1314904263601.6733	1.5017338374657446e+17	3.6031714695503584e-11
67	2.770892974986946e-09	1314904263601.6733	1.5017338374657446e+17	3.064969139147353e-11
68	2.4004576249201778e-09	1314904263601.6733	1.5017338374657446e+17	2.586857478066128e-11
69	1.8843048055953504e-09	1314904263601.6733	1.5017338374657446e+17	2.329702893150041e-11
70	1.794057025683589e-09	1314904263601.6733	1.5017338374657446e+17	1.9149745941743952e-11
71	1.6603585332315179e-09	1314904263601.6733	1.5017338374657446e+17	1.805345323350393e-11
72	1.4467066150529164e-09	1314904263601.6733	1.5017338374657446e+17	1.581892032708577e-11
73	1.4325753525567125e-09	1314904263601.6733	1.5017338374657446e+17	1.4505777776768296e-11
74	1.3497316013430644e-09	1314904263601.6733	1.5017338374657446e+17	1.2944876242111849e-11
75	1.229296328075351e-09	1314904263601.6733	1.5017338374657446e+17	1.2478544581561695e-11
76	1.2010385324412754e-09	1314904263601.6733	1.5017338374657446e+17	1.1717154541805142e-11
77	1.1626340411897413e-09	1314904263601.6733	1.287599754876946e+17	1.1222575379025057e-11
78	1.1277967186922862e-09	1314904263601.6733	1.287599754876946e+17	1.081103708676173e-11
79	1.1086751875548068e-09	1314904263601.6733	1.287599754876946e+17	9.864807478195438e-12
80	1.0886162728169899e-09	1314904263601.6733	1.287599754876946e+17	9.49365791324427e-12
81	1.0496045876310382e-09	1314904263601.6733	1.287599754876946e+17	9.300718968354564e-12
82	1.0276191010188098e-09	1314904263601.6733	1.287599754876946e+17	8.676361937552555e-12
83	1.0086811408675042e-09	1314904263601.6733	1.287599754876946e+17	8.425520800413373e-12
84	9.88229835563989e-10	1314904263601.6733	1.287599754876946e+17	8.156177808720021e-12
85	9.42794326238854e-10	1314904263601.6733	1.287599754876946e+17	8.007836742382342e-12
86	9.259537345464703e-10	1314904263601.6733	1.287599754876946e+17	7.822137647278317e-12
87	9.053425959538901e-10	1314904263601.6733	1.287599754876946e+17	7.702067520446864e-12
88	8.794715934114144e-10	1314904263601.6733	1.287599754876946e+17	7.593069326363124e-12
89	8.744302909940847e-10	1314904263601.6733	1.287599754876946e+17	7.502320935979766e-12
90	8.704892707573518e-10	1314904263601.6733	1.287599754876946e+17	7.41205556044616e-12
91	8.663782167804971e-10	1314904263601.6733	1.287599754876946e+17	7.353438621571924e-12
92	8.607627429462832e-10	1314904263601.6733	1.287599754876946e+17	7.312515085718035e-12
93	8.580038789227076e-10	1314904263601.6733	1.287599754876946e+17	7.291706241257842e-12
94	8.536926841037027e-10	1314904263601.6733	1.287599754876946e+17	7.26020016668611e-12
95	8.525121421161823e-10	1314904263601.6733	1.287599754876946e+17	7.246214443015434e-12
96	8.511919003808312e-10	1314904263601.6733	9.60855785161608e+16	7.229466737458297e-12
97	8.508586100862699e-10	1314904263601.6733	1.3338017459256738e+16	7.222425691795507e-12
98	8.505716816262269e-10	1314904263601.6733	1539172005905764.8	7.215633947062679e-12
99	8.503542366413312e-10	1314904263601.6733	1276687473673989.5	7.213759566076091e-12
100	8.503542366413312e-10	1314904263601.6733	1271105428257325.5	7.213759566076091e-12
0	1.3433582409728135e+19	7970345251743315.0	1.463919107379951e+21	2.015428246588631e+20
1	1218937.766811756	7970345251743315.0	1.463919107379951e+21	35974610.839199856
2	44.49526177609281	7970345251743315.0	1.463919107379951e+21	68.88900082086985
3	44.49526177609281	7970345251743315.0	1.463919107379951e+21	38.99076765376026
4	35.364315305703926	7970345251743315.0	1.2807470484709767e+21	34.72088045021354
5	31.11513808618349	7970345251743315.0	1.2807470484709767e+21	18.050762027604165
6	17.906112569161433	7970345251743315.0	1.2807470484709767e+21	9.960700575549911
7	13.345049247662962	7970345251743315.0	1.2807470484709767e+21	2.7214068217078746
8	7.976084904372685	7970345251743315.0	1.2807470484709767e+21	2.7214068217078746
9	5.810113239530347	7970345251743315.0	1.6821042561902802e+20	2.0957264098657693
10	2.556637968631971	7970345251743315.0	1.6821042561902802e+20	0.9582719000616885
11	1.8019425447252995	7970345251743315.0	1.6821042561902802e+20	0.9196137931204154
12	0.8934095881292922	7970345251743315.0	1.6821042561902802e+20	0.48255132412580953
13	0.27075750689895517	138827087487371.6	1.1617118052611596e+20	0.43415375014167196
14	0.27075750689895517	138827087487371.6	1.1617118052611596e+20	0.2562484762451682
15	0.20477817291303643	138827087487371.6	1.7671580461095443e+17	0.1031491139305199
16	0.18510089184127942	138827087487371.6	1.7671580461095443e+17	0.1031491139305199
17	0.13060935495793893	138827087487371.6	96021473369708.55	0.07137064141664626
18	0.07030855357789437	138827087487371.6	96021473369708.55	0.051155554508927684
19	0.03470575957195435	138827087487371.6	96021473369708.55	0.03639102655853963
20	0.024950234275922484	138827087487371.6	96021473369708.55	0.01714208737121136
21	0.014924242340984209	138827087487371.6	96021473369708.55	0.013922036507141083
22	0.009277827142813685	138827087487371.6	96021473369708.55	0.008812575745719793
23	0.007660221947752656	138827087487371.6	96021473369708.55	0.00526221128628633
24	0.0059908085627811206	13353504442193.102	96021473369708.55	0.00440668477233482
25	0.003960883735025505	13353504442193.102	96021473369708.55	0.0021995493390403174
26	0.002611295133211701	13353504442193.102	96021473369708.55	0.0014827852728569151
27	0.0015565065368707426	13353504442193.102	96021473369708.55	0.0009246644515610064
28	0.0013620661417465436	13353504442193.102	96021473369708.55	0.0005139244343092565
29	0.0009803160262651528	13353504442193.102	96021473369708.55	0.00030063182232728384
30	0.00047650845446879625	13353504442193.102	96021473369708.55	0.00018626632264329512
31	0.0003182285574958157	13353504442193.102	96021473369708.55	7.284773273615521e-05
32	0.0002268357538600375	13353504442193.102	96021473369708.55	5.436837120431587e-05
33	0.0001528818265369602	13353504442193.102	96021473369708.55	1.272177943797622e-05
34	7.799603592715985e-05	13353504442193.102	96021473369708.55	1.05714785861127e-05
35	5.708811525146539e-05	13353504442193.102	96021473369708.55	8.188102708599804e-06
36	3.596990175783205e-05	13353504442193.102	96021473369708.55	5.280337392776294e-06
37	1.4007686233222399e-05	13353504442193.102	96021473369708.55	3.6615459352835844e-06
38	1.4007686233222399e-05	13353504442193.102	96021473369708.55	2.1412828639268225e-06
39	9.944475394871121e-06	13353504442193.102	96021473369708.55	1.2994735602728052e-06
40	3.771789937657963e-06	13353504442193.102	96021473369708.55	9.693438846943454e-07
41	3.1696082277206937e-06	13353504442193.102	96021473369708.55	7.724823515965336e-07
42	2.5068058807101092e-06	13353504442193.102	96021473369708.55	4.221537096221937e-07
43	1.713243374469485e-06	13353504442193.102	96021473369708.55	2.8834210572786416e-07
44	9.805807749646154e-07	13353504442193.102	96021473369708.55	1.4418078270214147e-07
45	8.512062868950319e-07	13353504442193.102	96021473369708.55	8.515451992007871e-08
46	5.69024938582677e-07	13353504442193.102	96021473369708.55	7.253315484216716e-08
47	3.7116697804725835e-07	13353504442193.102	96021473369708.55	4.2066744126961973e-08
48	2.6556186271851135e-07	13353504442193.102	96021473369708.55	3.581090396357686e-08
49	2.2653033678114033e-07	13353504442193.102	96021473369708.55	2.4125524940748197e-08
50	1.7048888389171103e-07	13353504442193.102	96021473369708.55	1.8074893621765048e-08
51	1.269579499025901e-07	13353504442193.102	96021473369708.55	1.3069313635320051e-08
52	8.078472397618339e-08	13353504442193.102	96021473369708.55	1.0885843433481699e-08
53	4.4362179398694125e-08	13353504442193.102	96021473369708.55	7.907177322871615e-09
54	4.226782555613369e-08	13353504442193.102	96021473369708.55	6.619759518720865e-09
55	3.2066949030564276e-08	13353504442193.102	96021473369708.55	5.176248347276486e-09
56	1.9659469052664947e-08	13353504442193.102	96021473369708.55	3.865225644283379e-09
57	1.3471631619805753e-08	13353504442193.102	96021473369708.55	1.8736121448254703e-09
58	1.1676115623000634e-08	13353504442193.102	96021473369708.55	1.4155638027665597e-09
59	8.554621344048912e-09	13353504442193.102	96021473369708.55	9.556931256369998e-10
60	6.330703459613257e-09	13353504442193.102	96021473369708.55	6.846602218553089e-10
61	5.752433796463863e-09	13353504442193.102	16135867706074.701	4.673689605944417e-10
62	4.744838041879289e-09	13353504442193.102	16135867706074.701	3.33705518310122e-10
63	4.071301168077127e-09	13353504442193.102	16135867706074.701	2.321146110465339e-10
64	3.2415413413347524e-09	13353504442193.102	16135867706074.701	1.7057761572755676e-10
65	2.8437914469954486e-09	13353504442193.102	16135867706074.701	9.503783662533127e-11
66	2.196790629418278e-09	13353504442193.102	16135867706074.701	6.622314156084725e-11
67	1.9014611613916205e-09	13353504442193.102	16135867706074.701	6.283318046404682e-11
68	1.837744583081996e-09	13353504442193.102	16135867706074.701	5.245561010303647e-11
69	1.6899591673275635e-09	13353504442193.102	16135867706074.701	3.616712752662935e-11
70	1.5709309838896383e-09	13353504442193.102	16135867706074.701	2.13561267670522e-11
71	1.3402541735657673e-09	13353504442193.102	16135867706074.701	1.3223359954414593e-11
72	1.2432657314065232e-09	13353504442193.102	16135867706074.701	1.057251751359363e-11
73	1.1969998820301202e-09	13353504442193.102	16135867706074.701	9.743604510039819e-12
74	1.100705022982861e-09	13353504442193.102	16135867706074.701	8.179510217611967e-12
75	1.0750071759051266e-09	13353504442193.102	16135867706074.701	5.955882374059566e-12
76	9.908169054409492e-10	13353504442193.102	16135867706074.701	4.903540746022466e-12
77	9.766795623520224e-10	13353504442193.102	16135867706074.701	4.224008875765e-12
78	9.041691298093249e-10	13353504442193.102	16135867706074.701	3.668758675277949e-12
79	8.992320071087406e-10	13353504442193.102	16135867706074.701	3.4549982836990424e-12
80	8.591146087243729e-10	13353504442193.102	16135867706074.701	3.327793584715237e-12
81	8.06876216994672e-10	13353504442193.102	16135867706074.701	3.1827185154048955e-12
82	7.864573323461323e-10	13353504442193.102	16135867706074.701	3.0533606134087845e-12
83	7.764763500843432e-10	13353504442193.102	16135867706074.701	2.9604152836544605e-12
84	7.605462849657438e-10	13353504442193.102	16135867706074.701	2.8877174577813234e-12
85	7.399749462741275e-10	13353504442193.102	16135867706074.701	2.8319774870293617e-12
86	7.360338164899501e-10	13353504442193.102	16135867706074.701	2.8065014350188296e-12
87	7.184929298723111e-10	13353504442193.102	16135867706074.701	2.7248452217021736e-12
88	7.086816967920093e-10	13353504442193.102	16135867706074.701	2.7106460691541346e-12
89	7.078045664127272e-10	13353504442193.102	16135867706074.701	2.669829900373394e-12
90	7.026041159915531e-10	13353504442193.102	16135867706074.701	2.6505052976125297e-12
91	7.000674621346332e-10	13353504442193.102	16135867706074.701	2.630230876361091e-12
92	6.93577744254473e-10	13353504442193.102	16135867706074.701	2.61693891385472e-12
93	6.914101990393849e-10	13353504442193.102	16135867706074.701	2.59687457744386e-12
94	6.890533603345022e-10	13353504442193.102	16135867706074.701	2.588105271191449e-12
95	6.877125126738247e-10	13353504442193.102	16135867706074.701	2.579254569560446e-12
96	6.859841671740316e-10	13353504442193.102	16135867706074.701	2.5734993937757627e-12
97	6.852436495208522e-10	13353504442193.102	16135867706074.701	2.5717310707707994e-12
98	6.850216151350276e-10	13353504442193.102	16135867706074.701	2.569560286651226e-12
99	6.849248355050095e-10	13353504442193.102	16135867706074.701	2.569560286651226e-12
100	6.849248355050095e-10	13353504442193.102	16135867706074.701	2.569560286651226e-12
0	2.0339923096984168e+20	9451713921634156.0	7.029781877038911e+21	4.862491256836167e+20
1	2759.7198794438473	9451713921634156.0	4.2412072807358975e+21	78001.07274549769
2	70.29632324298967	9451713921634156.0	1.2381143768884253e+19	42.532712175102176
3	31.276297994284324	6083035078284.649	1.2381143768884253e+19	42.532712175102176
4	31.276297994284324	6083035078284.649	1.2381143768884253e+19	24.57068688219965
5	21.25155027419106	6083035078284.649	1.2381143768884253e+19	19.32295648347414
6	16.07771614057538	6083035078284.649	1.2381143768884253e+19	11.166706010227399
7	9.813235680976245	6083035078284.649	1.2381143768884253e+19	7.483839162723942
8	7.502821077512992	6083035078284.649	1.2381143768884253e+19	4.770319094784252
9	4.923205482544579	6083035078284.649	1.2381143768884253e+19	2.8830526845026188
10	4.092112821538203	6083035078284.649	1.2381143768884253e+19	1.7840193866024951
11	3.254530987253964	6083035078284.649	1.2381143768884253e+19	1.24937686960782
12	1.909407413385597	6083035078284.649	1.2381143768884253e+19	0.5715673161175222
13	1.684714404745667	6083035078284.649	1.2381143768884253e+19	0.3823494364328336
14	1.0286363039979716	6083035078284.649	1.2381143768884253e+19	0.20901045237975627
15	0.6278247843963706	6083035078284.649	1.2381143768884253e+19	0.1426700616454905
16	0.3836257925637129	6083035078284.649	1.2381143768884253e+19	0.09489957348555307
17	0.26449683818805997	6083035078284.649	1.2381143768884253e+19	0.06263241036907706
18	0.1518316356313862	6083035078284.649	1.2381143768884253e+19	0.03705885176884102
19	0.1518316356313862	6083035078284.649	1.2381143768884253e+19	0.028806663665506903
20	0.0692013778661926	6083035078284.649	1.2381143768884253e+19	0.013950644183082297
21	0.044337459537288224	6083035078284.649	1.2381143768884253e+19	0.010957440007069379
22	0.026978084979760116	6083035078284.649	1.2381143768884253e+19	0.0079061112269835
23	0.018718022004721554	42452460919.27171	1.2381143768884253e+19	0.005414994965105631
24	0.004639836497921582	42452460919.27171	7.815722580005809e+18	0.0027836902894596144
25	0.004639836497921582	42452460919.27171	7.815722580005809e+18	0.002338172247256668
26	0.0017680888129683985	42452460919.27171	7.815722580005809e+18	0.0013778752858576752
27	0.001196497950982954	42452460919.27171	7.815722580005809e+18	0.0008149622710810897
28	0.0009051351191817869	42452460919.27171	7.815722580005809e+18	0.000533551076828352
29	0.0007256130885293394	42452460919.27171	7.815722580005809e+18	0.00034202287634246825
30	0.00033290212123658413	42452460919.27171	7.815722580005809e+18	0.0001726472190984562
31	0.00030736773931213637	42452460919.27171	7.815722580005809e+18	9.171863561429508e-05
32	0.00010954563883284141	42452460919.27171	7.815722580005809e+18	6.395904451320584e-05
33	7.915157923943183e-05	42452460919.27171	7.815722580005809e+18	4.049145224277909e-05
34	4.559628227033867e-05	42452460919.27171	7.815722580005809e+18	3.1173181282790104e-05
35	2.5406311257194115e-05	42452460919.27171	7.815722580005809e+18	2.0626205732207317e-05
36	1.6989141669310712e-05	42452460919.27171	7.815722580005809e+18	1.1025342867965578e-05
37	8.851903120198765e-06	42452460919.27171	7.815722580005809e+18	9.915012322338504e-06
38	8.475206940249824e-06	42452460919.27171	7.815722580005809e+18	5.903006564043227e-06
39	6.869432296559137e-06	42452460919.27171	7.815722580005809e+18	2.7558883250833146e-06
40	5.242977872322722e-06	42452460919.27171	7.815722580005809e+18	1.5309820830262698e-06
41	3.6392497629813877e-06	42452460919.27171	7.815722580005809e+18	1.153499907826413e-06
42	3.0226883727593054e-06	42452460919.27171	7.815722580005809e+18	8.349941177760851e-07
43	2.207545986618968e-06	42452460919.27171	7.815722580005809e+18	4.965602681407292e-07
44	1.7872974353132713e-06	42452460919.27171	7.815722580005809e+18	3.6027653632473626e-07
45	9.345673573524538e-07	42452460919.27171	7.815722580005809e+18	2.8292743604566193e-07
46	7.019992885201433e-07	42452460919.27171	7.815722580005809e+18	1.9111318361776003e-07
47	6.400001328182579e-07	42452460919.27171	7.815722580005809e+18	1.1422893396392715e-07
48	3.782549540053324e-07	42452460919.27171	4.5081785057031736e+18	7.91834946041948e-08
49	1.40119865614799e-07	42452460919.27171	2.1312482422049923e+18	6.09806178726969e-08
50	1.3092786851580579e-07	42452460919.27171	2.1312482422049923e+18	4.394534341453737e-08
51	8.8851017596657e-08	42452460919.27171	2.1312482422049923e+18	3.4291647709390726e-08
52	6.350794170212599e-08	42452460919.27171	2.1312482422049923e+18	2.2977075451958012e-08
53	3.124271373560416e-08	42452460919.27171	2.1312482422049923e+18	1.5535820241031983e-08
54	2.786283518041619e-08	42452460919.27171	2.1312482422049923e+18	1.0294048443559202e-08
55	2.2452798565757738e-08	42452460919.27171	2.1312482422049923e+18	7.937491663317556e-09
56	1.3568253769057113e-08	42452460919.27171	2.1312482422049923e+18	6.269715339018439e-09
57	1.0517979226503211e-08	42452460919.27171	2.1312482422049923e+18	3.6298384413784022e-09
58	7.311690543791847e-09	42452460919.27171	2.1312482422049923e+18	1.847670046690881e-09
59	6.906366612919426e-09	42452460919.27171	2.1312482422049923e+18	1.8451418394868447e-09
60	5.741891440472598e-09	42452460919.27171	2.1312482422049923e+18	1.2681558227645274e-09
61	4.539257963667346e-09	42452460919.27171	2.1312482422049923e+18	1.008411311764526e-09
62	3.9388256474525505e-09	42452460919.27171	2.1312482422049923e+18	7.81147409175273e-10
63	3.492785789813468e-09	42452460919.27171	2.1312482422049923e+18	6.34073410771508e-10
64	3.087516604052778e-09	42452460919.27171	2.1312482422049923e+18	5.260236910066081e-10
65	2.921634015810046e-09	42452460919.27171	2.1312482422049923e+18	4.4771798546818247e-10
66	2.7053231809021344e-09	42452460919.27171	2.1312482422049923e+18	2.9536004350804514e-10
67	2.501666585544502e-09	42452460919.27171	2.1312482422049923e+18	2.787428465155661e-10
68	2.274220998906466e-09	42452460919.27171	2.1312482422049923e+18	2.4284878526480105e-10
69	2.0656050974894526e-09	42452460919.27171	2.1312482422049923e+18	2.084612119135711e-10
70	1.7588851774211798e-09	42452460919.27171	2.1312482422049923e+18	1.849014257692393e-10
71	1.6420293912421545e-09	42452460919.27171	2.1312482422049923e+18	1.6702641508703832e-10
72	1.5750220434272506e-09	42452460919.27171	2.1312482422049923e+18	1.494615396647556e-10
73	1.4855514006292904e-09	42452460919.27171	2.1312482422049923e+18	1.3755183493882013e-10
74	1.355453337509221e-09	42452460919.27171	2.1312482422049923e+18	1.2046790965600432e-10
75	1.2720360878603092e-09	42452460919.27171	2.1312482422049923e+18	1.1800062071871371e-10
76	1.1996646777358838e-09	42452460919.27171	2.1312482422049923e+18	1.1135309366501493e-10
77	1.1915434614431331e-09	42452460919.27171	2.1312482422049923e+18	1.0652753372578213e-10
78	1.11593854020445e-09	42452460919.27171	2.1312482422049923e+18	1.0042653396576573e-10
79	1.094083174128695e-09	42452460919.27171	2.1312482422049923e+18	9.687278173879735e-11
80	1.0678084236614042e-09	42452460919.27171	2.1312482422049923e+18	8.901327520675007e-11
81	1.0372421587784996e-09	42452460919.27171	2.1312482422049923e+18	8.72098968655472e-11
82	1.0358791332045405e-09	42452460919.27171	2.1312482422049923e+18	8.514369163941654e-11
83	1.010637850547199e-09	42452460919.27171	2.1312482422049923e+18	8.103744518018927e-11
84	9.913630013407838e-10	42452460919.27171	2.1312482422049923e+18	7.966898917279185e-11
85	9.858839939558135e-10	42452460919.27171	2.1312482422049923e+18	7.807458562183698e-11
86	9.66344048496675e-10	42452460919.27171	2.1312482422049923e+18	7.671256397714485e-11
87	9.43978146373867e-10	42452460919.27171	1.804469588363728e+18	7.604200685393274e-11
88	9.293182087925646e-10	42452460919.27171	1.0605689943131163e+18	7.413094582190452e-11
89	9.201464387497883e-10	42452460919.27171	1.0605689943131163e+18	7.36934277851921e-11
90	9.159369744604108e-10	42452460919.27171	1.0605689943131163e+18	7.24805854801265e-11
91	9.073213055540872e-10	42452460919.27171	1.0605689943131163e+18	7.198927056278001e-11
92	9.020285048641909e-10	42452460919.27171	1.0605689943131163e+18	7.155543388262582e-11
93	8.997099440059008e-10	42452460919.27171	1.0605689943131163e+18	7.117482727521948e-11
94	8.964252619434777e-10	42452460919.27171	6.246026838571251e+17	7.10339815546773e-11
95	8.95452776738808e-10	42452460919.27171	2.2299152103035654e+17	7.084231369753993e-11
96	8.940796182809007e-10	42452460919.27171	2.2299152103035654e+17	7.069774875218302e-11
97	8.933653527422747e-10	42452460919.27171	6.9770259906825656e+16	7.063757638177015e-11
98	8.926769923439344e-10	42452460919.27171	6.9770259906825656e+16	7.060621310209157e-11
99	8.926769923439344e-10	42452460919.27171	1.210248005516192e+16	7.059237074160037e-11
100	8.926769923439344e-10	42452460919.27171	8839673814171188.0	7.059237074160037e-11
0	1.543973702147598e+21	1.6661778838630085e+19	2.202794702958229e+22	7.998176833431906e+19
1	23269802512.61594	1.6661778838630085e+19	2.5122931884420524e+21	202078717.48330697
2	44.64952589538193	1.0745681172224326e+18	1.6049962226882265e+20	44425.960602124134
3	44.64952589538193	9.357535481358333e+16	1.6049962226882265e+20	60.83052088674057
4	31.019481806356158	9.357535481358333e+16	9.727723423790805e+18	37.82105099747492
5	24.50863403033715	1940659602822235.0	9.727723423790805e+18	31.666061803477266
6	14.22616002954962	1940659602822235.0	9.727723423790805e+18	17.042979770677825
7	10.062889118000948	1940659602822235.0	9.727723423790805e+18	11.082399668054915
8	5.721158134629227	1940659602822235.0	9.727723423790805e+18	7.240050687677949
9	5.721158134629227	1940659602822235.0	9.727723423790805e+18	5.11648493300449
10	3.361629352666696	1682206403500387.8	9.727723423790805e+18	2.698094870677826
11	2.461386310265959	1682206403500387.8	9.727723423790805e+18	1.3903142905237977
12	1.5662829846719877	1682206403500387.8	1.4295115936699156e+18	0.6940362832336971
13	0.985584283972497	1682206403500387.8	1.4295115936699156e+18	0.43961564658036334
14	0.6378396431578354	1682206403500387.8	6.894506440048162e+16	0.43961564658036334
15	0.46828495570619666	1682206403500387.8	6.894506440048162e+16	0.28676706847335526
16	0.27627897110657806	1682206403500387.8	6.894506440048162e+16	0.18013178899693533
17	0.18046410622731407	1682206403500387.8	6.894506440048162e+16	0.11719878911488232
18	0.12909184128093212	1682206403500387.8	6.894506440048162e+16	0.07469627676627649
19	0.09433732073613775	1682206403500387.8	6.894506440048162e+16	0.06165969037148798
20	0.04234555258921879	1682206403500387.8	6.894506440048162e+16	0.03984532546931461
21	0.0397595416760304	1682206403500387.8	6.894506440048162e+16	0.026171519196771416
22	0.023650680762107502	1168343176657203.5	6.894506440048162e+16	0.014913027363100477
23	0.015137630982020025	1168343176657203.5	6.894506440048162e+16	0.011246893019470385
24	0.012663402093222429	1168343176657203.5	6.894506440048162e+16	0.007135940567797652
25	0.006833965613504983	1168343176657203.5	6.894506440048162e+16	0.004283247369919016
26	0.00556584376559128	1168343176657203.5	6.894506440048162e+16	0.002833733402438352
27	0.0019794198187188723	1168343176657203.5	6.894506440048162e+16	0.001940081666729474
28	0.0013249775967017134	1168343176657203.5	6.894506440048162e+16	0.0009752417698266107
29	0.000915397946755469	1168343176657203.5	6.894506440048162e+16	0.0007897960513514398
30	0.0007736500334749089	1168343176657203.5	6.894506440048162e+16	0.0005343978922327482
31	0.0004233400095482342	1168343176657203.5	6.894506440048162e+16	0.00042733968422011557
32	0.00023168074213271103	1168343176657203.5	6.894506440048162e+16	0.00030102503012497035
33	0.00018176806610157667	1168343176657203.5	6.894506440048162e+16	0.0001948257776428554
34	0.0001459458732515348	1168343176657203.5	6.894506440048162e+16	0.0001383171336398409
35	9.405613985015249e-05	653056634177318.0	3.098394066267625e+16	7.80042053333587e-05
36	4.146360816542736e-05	653056634177318.0	3.098394066267625e+16	1.5081861230089905e-05
37	3.827255098065075e-05	653056634177318.0	3.098394066267625e+16	7.889939498369402e-06
38	2.327890084741238e-05	653056634177318.0	3.098394066267625e+16	5.741947187206749e-06
39	1.5456742319048846e-05	653056634177318.0	3.098394066267625e+16	3.9461683282066895e-06
40	1.014686149018463e-05	653056634177318.0	2091855769599895.0	2.7153938231002637e-06
41	4.495573632562411e-06	653056634177318.0	2091855769599895.0	2.0590890737667067e-06
42	2.582626842172945e-06	653056634177318.0	2091855769599895.0	1.3177109615773158e-06
43	1.946783892138813e-06	653056634177318.0	2091855769599895.0	8.870642247892297e-07
44	1.2505136534447681e-06	653056634177318.0	2091855769599895.0	6.348957590363126e-07
45	7.398590970388665e-07	653056634177318.0	2091855769599895.0	3.9083332602244776e-07
46	5.964603936808574e-07	653056634177318.0	2091855769599895.0	2.2065614958713656e-07
47	3.902452153826712e-07	653056634177318.0	2091855769599895.0	1.4448533069483462e-07
48	3.869535260410056e-07	232925715652589.4	2091855769599895.0	7.157384277025585e-08
49	2.6833109777622886e-07	232925715652589.4	2091855769599895.0	5.829556397833086e-08
50	2.2100409255414248e-07	232925715652589.4	928806665937312.8	3.879112423759933e-08
51	1.679972396008075e-07	166506567827734.47	928806665937312.8	2.808394501102638e-08
52	1.2181169210985742e-07	166506567827734.47	928806665937312.8	1.692052461756754e-08
53	9.172662940239488e-08	166506567827734.47	928806665937312.8	1.4026833111963398e-08
54	7.484541439529776e-08	110642813980873.14	928806665937312.8	1.0381024987525663e-08
55	6.25031579864935e-08	110642813980873.14	928806665937312.8	8.962050324593892e-09
56	3.792742762264971e-08	110642813980873.14	928806665937312.8	6.238563825909825e-09
57	3.121601882525074e-08	110642813980873.14	928806665937312.8	4.969484328558527e-09
58	2.649126433718803e-08	110642813980873.14	928806665937312.8	2.9216037395388477e-09
59	2.0798740648819263e-08	110642813980873.14	928806665937312.8	1.5812045538537473e-09
60	1.7436945357721398e-08	110642813980873.14	928806665937312.8	1.5042318641218734e-09
61	1.4533515854966667e-08	110642813980873.14	928806665937312.8	1.215181735060489e-09
62	1.3286435461147484e-08	110642813980873.14	928806665937312.8	8.078347466647299e-10
63	1.0687191892389849e-08	110642813980873.14	838916638368557.5	5.546105111795331e-10
64	9.354592334737499e-09	110642813980873.14	838916638368557.5	4.3972928502615484e-10
65	8.442592733354426e-09	110642813980873.14	838916638368557.5	3.1013585450372944e-10
66	7.138543371684456e-09	110642813980873.14	838916638368557.5	2.2387931122274284e-10
67	6.488405381564657e-09	110642813980873.14	579185180820224.9	1.5421738196030496e-10
68	5.766063580530273e-09	110642813980873.14	579185180820224.9	1.392733720262592e-10
69	5.234428140184983e-09	110642813980873.14	138469206376265.55	1.168999511775874e-10
70	4.178953462153495e-09	110642813980873.14	138469206376265.55	8.954520808606922e-11
71	3.783800317452264e-09	110642813980873.14	138469206376265.55	8.069435645018541e-11
72	3.2775679343593923e-09	110642813980873.14	27045952097926.19	6.550570321497386e-11
73	2.9790296871194017e-09	110642813980873.14	27045952097926.19	5.529057057075662e-11
74	2.9139779580644213e-09	110642813980873.14	14955677774491.602	5.007864546286088e-11
75	2.695475729514086e-09	110642813980873.14	14955677774491.602	4.5936756524609305e-11
76	2.4660813499844633e-09	110642813980873.14	1873674366750.4885	4.314341184767384e-11
77	2.3732639510942083e-09	110642813980873.14	1873674366750.4885	3.997859596419341e-11
78	2.2430055369445835e-09	110642813980873.14	1873674366750.4885	3.8615547853755534e-11
79	2.201518084174563e-09	110642813980873.14	1873674366750.4885	3.6068984648204163e-11
80	2.1276483103494564e-09	110642813980873.14	1873674366750.4885	3.4606639547320695e-11
81	2.083469211835637e-09	110642813980873.14	1873674366750.4885	3.245185171492708e-11
82	2.0153054839135216e-09	110642813980873.14	1873674366750.4885	3.1449909400301357e-11
83	1.902332816272693e-09	110642813980873.14	1873674366750.4885	3.062613169762411e-11
84	1.8430219973114857e-09	110642813980873.14	1873674366750.4885	2.9865517509194316e-11
85	1.7913385401010499e-09	110642813980873.14	458733857889.18713	2.9132996711171683e-11
86	1.728579411579504e-09	110642813980873.14	458733857889.18713	2.850800367430347e-11
87	1.714192416596273e-09	110642813980873.14	458733857889.18713	2.7994594313102558e-11
88	1.6984108659545461e-09	110642813980873.14	458733857889.18713	2.765463478209322e-11
89	1.692919116772524e-09	110642813980873.14	458733857889.18713	2.7305422818332883e-11
90	1.6780185069940845e-09	110642813980873.14	458733857889.18713	2.6979924556152305e-11
91	1.6522752152709896e-09	110642813980873.14	458733857889.18713	2.6615986712596863e-11
92	1.638926384237017e-09	110642813980873.14	374421863393.1261	2.6463433450967024e-11
93	1.6366486813649428e-09	110642813980873.14	374421863393.1261	2.6273719621017298e-11
94	1.6285306491134946e-09	110642813980873.14	215078814254.4496	2.6220992898755347e-11
95	1.6198834166075103e-09	110642813980873.14	215078814254.4496	2.6146969419597166e-11
96	1.61876906047653e-09	110642813980873.14	215078814254.4496	2.6088262809554795e-11
97	1.6179890684474758e-09	110642813980873.14	215078814254.4496	2.6068014147739593e-11
98	1.6167689099803287e-09	110642813980873.14	215078814254.4496	2.60586296769062e-11
99	1.616760060326977e-09	110642813980873.14	215078814254.4496	2.6056182237282095e-11
100	1.616760060326977e-09	110642813980873.14	215078814254.4496	2.6056182237282095e-11
0	3.1043400805631547e+22	6816554362850536.0	7.576386359190668e+21	6.659849116584209e+19
1	3882569295.2122936	6816554362850536.0	7.576386359190668e+21	160397.22388891107
2	87.76887877344923	6816554362850536.0	7.576386359190668e+21	74.00469024991752
3	42.38518891757127	284435981402322.44	7.576386359190668e+21	41.7851293904378
4	42.38518891757127	284435981402322.44	7.576386359190668e+21	26.907636937357946
5	24.000838232798472	284435981402322.44	2.6361379666036366e+21	23.951097454106815
6	20.130404900084024	57064246828966.69	2.096042697322517e+20	15.238589498415529
7	16.023190649129138	57064246828966.69	2.096042697322517e+20	8.091394301451052
8	8.056544528901075	57064246828966.69	2.096042697322517e+20	4.582441456839581
9	6.500450890428321	57064246828966.69	2.096042697322517e+20	2.8701747715043573
10	3.5035118487280963	57064246828966.69	1.3020821551020091e+20	1.9092111255280824
11	2.296124813913882	57064246828966.69	1.3020821551020091e+20	1.207065609029297
12	1.9511730690125852	57064246828966.69	8.271966218944863e+18	0.9043561745019989
13	1.5622675983613308	57064246828966.69	8.271966218944863e+18	0.49162900629315937
14	0.9754204749100336	57064246828966.69	6.9577393679017464e+16	0.3031202154216174
15	0.38249014163881	57064246828966.69	6.9577393679017464e+16	0.1998770518412915
16	0.24311104116484747	57064246828966.69	6.9577393679017464e+16	0.14449073945424423
17	0.1963593249124331	57064246828966.69	6.9577393679017464e+16	0.08017329004433564
18	0.16605920398107452	57064246828966.69	6.9577393679017464e+16	0.04972800432132354
19	0.10732249221420054	57064246828966.69	6.9577393679017464e+16	0.02452612764542995
20	0.07699110103021459	7264495556459.251	6.9577393679017464e+16	0.016032870851066607
21	0.05502518296190793	7264495556459.251	6.9577393679017464e+16	0.009193081347652326
22	0.039589830378292036	7264495556459.251	6.9577393679017464e+16	0.006683702928847451
23	0.013103587680862692	7264495556459.251	6.9577393679017464e+16	0.004337041749172539
24	0.013028975086387382	7264495556459.251	6.9577393679017464e+16	0.0028239200737143603
25	0.006119158071026039	7264495556459.251	6.9577393679017464e+16	0.0020713882363515234
26	0.004830457051852325	7264495556459.251	6.9577393679017464e+16	0.001280449515556003
27	0.002378397074250438	7264495556459.251	6.9577393679017464e+16	0.000844869493757398
28	0.001230767980682939	7264495556459.251	6.9577393679017464e+16	0.0005428902646386265
29	0.000881273357123217	7264495556459.251	6.9577393679017464e+16	0.00029153260917822143
30	0.00033170957599275655	7264495556459.251	6.9577393679017464e+16	0.0001744124401480794
31	0.00033170957599275655	7264495556459.251	6.9577393679017464e+16	8.735540686247887e-05
32	0.00017714090447525408	1479417689679.7107	6.9577393679017464e+16	6.30673375216787e-05
33	0.00014493817955272737	1479417689679.7107	6.9577393679017464e+16	4.821311945781941e-05
34	0.00011996281497995758	1479417689679.7107	6.9577393679017464e+16	2.6938677829895e-05
35	7.434437825191467e-05	1479417689679.7107	6.9577393679017464e+16	8.573820587477655e-06
36	4.0159383605514215e-05	1479417689679.7107	6.9577393679017464e+16	6.486650417703104e-06
37	2.0091257798052394e-05	1479417689679.7107	6.9577393679017464e+16	4.601225532134549e-06
38	1.0279758311287076e-05	1479417689679.7107	6.9577393679017464e+16	3.520297522174905e-06
39	6.729739308089321e-06	1479417689679.7107	6.9577393679017464e+16	2.089788937358876e-06
40	5.6665777095772026e-06	1479417689679.7107	6.9577393679017464e+16	1.856345812304449e-06
41	5.56263770092721e-06	1479417689679.7107	6.9577393679017464e+16	1.2510865894918815e-06
42	3.2859264767992248e-06	1479417689679.7107	6.9577393679017464e+16	9.793143892773536e-07
43	2.136693416471447e-06	1479417689679.7107	6.9577393679017464e+16	5.977979920303019e-07
44	1.6198746718674726e-06	1479417689679.7107	3.0224524204215148e+16	3.49140944905571e-07
45	1.1663040625063458e-06	1479417689679.7107	3.0224524204215148e+16	2.4916939265870694e-07
46	6.324399644669485e-07	1479417689679.7107	3.0224524204215148e+16	1.7677761879257372e-07
47	4.6074345885184026e-07	1479417689679.7107	3.0224524204215148e+16	1.047594505099114e-07
48	3.81566669020386e-07	1479417689679.7107	1.532556325235064e+16	6.787017965971254e-08
49	2.404590722781802e-07	1479417689679.7107	1.5226663363950586e+16	3.462228190132793e-08
50	1.3703125519360177e-07	1479417689679.7107	1.4247304530698324e+16	2.670168063433572e-08
51	1.0919906267404262e-07	1479417689679.7107	1.4247304530698324e+16	2.0778510477854242e-08
52	8.990529814076985e-08	1479417689679.7107	1.4247304530698324e+16	1.392574013329152e-08
53	6.328661891654443e-08	1479417689679.7107	2012056636272801.5	1.076613134570019e-08
54	5.147229256594842e-08	1479417689679.7107	1629186320589154.0	7.914181669692924e-09
55	3.2281878705374725e-08	1479417689679.7107	1629186320589154.0	5.1435891166375495e-09
56	1.9069323088674967e-08	1479417689679.7107	1629186320589154.0	3.602616828663625e-09
57	1.3026721704519133e-08	1479417689679.7107	1629186320589154.0	2.6372694554956413e-09
58	9.847883957330572e-09	1479417689679.7107	1092360445465401.4	1.618900416948671e-09
59	8.591279350057856e-09	1479417689679.7107	937295508287131.5	1.2073209155893184e-09
60	5.18422894365162e-09	1479417689679.7107	937295508287131.5	7.024749404084044e-10
61	3.010547693181916e-09	1479417689679.7107	937295508287131.5	5.770514134468377e-10
62	2.0238343447602043e-09	1479417689679.7107	937295508287131.5	4.125686292779771e-10
63	1.7822237311312017e-09	1479417689679.7107	937295508287131.5	3.109254455829295e-10
64	1.4991501707562849e-09	1479417689679.7107	937295508287131.5	2.502420774390236e-10
65	1.0260909695048117e-09	1479417689679.7107	937295508287131.5	1.801565942078914e-10
66	8.370134715842337e-10	1479417689679.7107	937295508287131.5	1.362605272433497e-10
67	7.572717459157351e-10	1479417689679.7107	117248764445514.56	8.795020102318088e-11
68	6.65465935172421e-10	1479417689679.7107	117248764445514.56	8.308637107747982e-11
69	5.851201741241212e-10	1479417689679.7107	117248764445514.56	7.011825377677593e-11
70	5.130995681714265e-10	1479417689679.7107	117248764445514.56	5.73347545337724e-11
71	4.699069078957799e-10	1479417689679.7107	74514477999017.53	5.661374603377206e-11
72	4.54911842912205e-10	1479417689679.7107	74514477999017.53	5.362453577369591e-11
73	4.296299297343385e-10	1479417689679.7107	47748751403276.42	4.946411551443274e-11
74	4.143641605580657e-10	1479417689679.7107	47748751403276.42	4.683439909618458e-11
75	3.9027836473664754e-10	1479417689679.7107	47748751403276.42	3.835028376060281e-11
76	3.697729081651369e-10	1479417689679.7107	47748751403276.42	3.835028376060281e-11
77	3.5089798164974597e-10	1479417689679.7107	47748751403276.42	3.68412907453629e-11
78	3.4915487433411106e-10	1479417689679.7107	47748751403276.42	3.498921865722409e-11
79	3.1252894931081186e-10	1479417689679.7107	47748751403276.42	3.29100154305621e-11
80	3.1252894931081186e-10	1479417689679.7107	20824455141473.703	3.070256963122502e-11
81	3.054591011458765e-10	1479417689679.7107	20824455141473.703	2.913168825554788e-11
82	2.983952924344359e-10	1479417689679.7107	20824455141473.703	2.8119356227876528e-11
83	2.935178380614359e-10	1479417689679.7107	17839248062627.715	2.7518933078115745e-11
84	2.865678720209215e-10	1479417689679.7107	17839248062627.715	2.697615434754644e-11
85	2.8513453929769707e-10	1479417689679.7107	17839248062627.715	2.5742941420736198e-11
86	2.747294159475166e-10	1479417689679.7107	17839248062627.715	2.5189678747201538e-11
87	2.725078669797221e-10	1479417689679.7107	17839248062627.715	2.4836372897081072e-11
88	2.6885032468190775e-10	1479417689679.7107	17839248062627.715	2.4303477566242743e-11
89	2.6232347616171763e-10	1479417689679.7107	17839248062627.715	2.4179967441806246e-11
90	2.579203416104425e-10	1479417689679.7107	17839248062627.715	2.3960162450426178e-11
91	2.568394347783936e-10	1479417689679.7107	17839248062627.715	2.3803139634963145e-11
92	2.5577277205537737e-10	1479417689679.7107	17839248062627.715	2.3661684097606435e-11
93	2.5460281509602394e-10	1479417689679.7107	17839248062627.715	2.3550945103919164e-11
94	2.5454204570993876e-10	1479417689679.7107	17839248062627.715	2.3488830626653376e-11
95	2.538480900013008e-10	1479417689679.7107	17839248062627.715	2.3365199535744423e-11
96	2.5323739172463637e-10	1479417689679.7107	17839248062627.715	2.3330233502315654e-11
97	2.531013158401738e-10	1479417689679.7107	17839248062627.715	2.3306934839778776e-11
98	2.5293602650721865e-10	1479417689679.7107	17839248062627.715	2.329430265821343e-11
99	2.5285792241526046e-10	1479417689679.7107	2431605740040.394	2.3291808124967088e-11
100	2.5285792241526046e-10	1479417689679.7107	2431605740040.394	2.3291808124967088e-11
0	1.8413281457525017e+23	2.595023375447783e+17	8.999548775647276e+19	1.7819612716330416e+19
1	25455047781.255085	2.595023375447783e+17	8.999548775647276e+19	3145598.7579289773
2	1044115.0987190646	2.595023375447783e+17	8.999548775647276e+19	94.19004262615951
3	56452.26823825459	1734616512618969.8	8.999548775647276e+19	60.730138232066544
4	55.42986560271416	230312210594879.97	8.999548775647276e+19	33.17997872107916
5	39.717964923268816	669334267784.5133	8.999548775647276e+19	25.211041198579434
6	14.514614666788399	669334267784.5133	8.999548775647276e+19	19.417095265545782
7	14.514614666788399	669334267784.5133	7.049170840601543e+19	11.398764953765873
8	9.84052722479855	669334267784.5133	6.780785743568334e+19	7.686595975444263
9	6.6545164837358834	669334267784.5133	6.780785743568334e+19	4.473247796110808
10	5.173754452001742	485772584402.3984	6.780785743568334e+19	2.3540193682461354
11	3.003834297489367	485772584402.3984	6.780785743568334e+19	1.4264033125432787
12	2.6408124408219935	485772584402.3984	6.780785743568334e+19	1.0026179426626327
13	1.5253840733863584	485772584402.3984	6.780785743568334e+19	0.7788831300878007
14	0.9817427207811933	485772584402.3984	6.780785743568334e+19	0.5967959188780374
15	0.680898648019981	485772584402.3984	6.780785743568334e+19	0.28215995754011214
16	0.4749938814735932	485772584402.3984	6.780785743568334e+19	0.10712979918386763
17	0.34442803421457036	485772584402.3984	6.780785743568334e+19	0.09999052468674989
18	0.1765489716426337	485772584402.3984	2.6978196705619075e+19	0.07558352566754487
19	0.11987427771909506	485772584402.3984	2.6978196705619075e+19	0.05159974867359078
20	0.0956022188717537	485772584402.3984	2.6978196705619075e+19	0.03045354579913341
21	0.054099132125923426	485772584402.3984	2.6978196705619075e+19	0.022026855614488472
22	0.02144623729480096	485772584402.3984	1.4192890769025254e+17	0.01588526809217058
23	0.014265415037760115	485772584402.3984	1.4192890769025254e+17	0.008240212392271346
24	0.009582901661075616	485772584402.3984	1.4192890769025254e+17	0.0060427647199760405
25	0.0050339698116273176	485772584402.3984	1.4192890769025254e+17	0.003736039452221479
26	0.0033785126828298376	485772584402.3984	1.4192890769025254e+17	0.0024662833398756113
27	0.0027418927773523267	485772584402.3984	1.4192890769025254e+17	0.0013789159067959945
28	0.0017810784544393865	485772584402.3984	1.4192890769025254e+17	0.0008458461983956177
29	0.0007448194102372128	485772584402.3984	1.4192890769025254e+17	0.0005403374303147164
30	0.0007298791571111419	485772584402.3984	1.4192890769025254e+17	0.0003996117738098755
31	0.00037036551351547715	485772584402.3984	1.4192890769025254e+17	0.000192749425928707
32	0.00017313719465816154	485772584402.3984	1.4192890769025254e+17	0.00012173501745735441
33	0.00011805152874719688	485772584402.3984	1.4192890769025254e+17	5.763948338067486e-05
34	5.9038132724007525e-05	485772584402.3984	1.4192890769025254e+17	4.165253992709829e-05
35	3.422964803367414e-05	485772584402.3984	1.4192890769025254e+17	2.9631748526874433e-05
36	2.668916600761122e-05	485772584402.3984	1.4192890769025254e+17	1.9002809055938905e-05
37	2.51353383090847e-05	485772584402.3984	1.4192890769025254e+17	1.3235986209605116e-05
38	1.3880694230987897e-05	485772584402.3984	1.4192890769025254e+17	7.86493075524116e-06
39	1.1896263255832502e-05	485772584402.3984	1.4192890769025254e+17	4.805347025161866e-06
40	1.0996388386492043e-05	485772584402.3984	1.4192890769025254e+17	3.975264887796036e-06
41	6.432412316967851e-06	485772584402.3984	7.397155318076253e+16	2.8327667872447795e-06
42	4.644563822806775e-06	485772584402.3984	7.397155318076253e+16	1.8056714630049306e-06
43	3.4276285278053948e-06	485772584402.3984	7.397155318076253e+16	1.1750204406529366e-06
44	2.1757316054726643e-06	485772584402.3984	7.397155318076253e+16	6.840868701603139e-07
45	1.2865293674695754e-06	485772584402.3984	7.397155318076253e+16	3.919349515160231e-07
46	7.345552503071515e-07	485772584402.3984	3.7323329250684504e+16	2.2288874219143534e-07
47	5.501302963480297e-07	485772584402.3984	3.7323329250684504e+16	1.3980605042240593e-07
48	3.7215301381592315e-07	485772584402.3984	3.7323329250684504e+16	8.847906630013508e-08
49	2.9854511800852254e-07	485772584402.3984	3.7323329250684504e+16	4.429687228391628e-08
50	1.851385274545151e-07	485772584402.3984	3.329739075023956e+16	3.375545793685469e-08
51	1.5538878579017796e-07	485772584402.3984	3.329739075023956e+16	2.3322080339400442e-08
52	1.2928448370303228e-07	485772584402.3984	3.329739075023956e+16	1.519743070277979e-08
53	9.678113547407433e-08	485772584402.3984	3.329739075023956e+16	1.0064232790034487e-08
54	7.643273085439882e-08	485772584402.3984	2.6014452424189468e+16	7.823596524754364e-09
55	5.318206269015011e-08	485772584402.3984	2.6014452424189468e+16	4.5778619414018185e-09
56	4.5390778034668186e-08	485772584402.3984	2.6014452424189468e+16	2.927612249640707e-09
57	3.615626475235525e-08	485772584402.3984	2.6014452424189468e+16	2.5525801297700176e-09
58	1.874591351343913e-08	485772584402.3984	2.6014452424189468e+16	1.4835996514539236e-09
59	1.6665961290845004e-08	485772584402.3984	2.6014452424189468e+16	9.471808902886578e-10
60	1.2368452977557678e-08	485772584402.3984	2.6014452424189468e+16	4.4722485985698173e-10
61	1.1619447261388822e-08	485772584402.3984	2.6014452424189468e+16	4.4722485985698173e-10
62	9.966688505718062e-09	485772584402.3984	9653171994836428.0	2.2843665339790628e-10
63	8.060117934382753e-09	485772584402.3984	1048328145735666.4	1.6877211089532392e-10
64	7.3293647854182834e-09	485772584402.3984	1047863981905661.5	1.24410476878379e-10
65	6.287646384247271e-09	485772584402.3984	134647151507661.52	9.886644983786964e-11
66	5.590322125539541e-09	485772584402.3984	134647151507661.52	7.092755106586549e-11
67	4.911453234724437e-09	485772584402.3984	14717974730195.773	5.049893541532291e-11
68	4.297078013505225e-09	485772584402.3984	6497671584916.713	4.022517817269922e-11
69	4.0382658042351985e-09	485772584402.3984	6497671584916.713	3.1609796739412885e-11
70	3.583089438344723e-09	485772584402.3984	5138050920725.541	2.498864402781858e-11
71	3.404143268903723e-09	485772584402.3984	5138050920725.541	2.364315158456565e-11
72	3.1999394106993527e-09	485772584402.3984	3244333162935.056	2.118326682478497e-11
73	3.0635511206785212e-09	485772584402.3984	615107305764.5562	1.9043997934449995e-11
74	2.9452776362630695e-09	485772584402.3984	615107305764.5562	1.7258395437455253e-11
75	2.9201884903943374e-09	485772584402.3984	615107305764.5562	1.5646697593817745e-11
76	2.7161808906956515e-09	485772584402.3984	615107305764.5562	1.4709425048441885e-11
77	2.4969704335587245e-09	485772584402.3984	615107305764.5562	1.3688330689845992e-11
78	2.3464341381952854e-09	485772584402.3984	615107305764.5562	1.3151160950592627e-11
79	2.323255262399012e-09	485772584402.3984	615107305764.5562	1.275800848542855e-11
80	2.1774464408535983e-09	485772584402.3984	193729708104.7686	1.2293731820175112e-11
81	2.085148358070846e-09	485772584402.3984	76753459452.72733	1.1578306224191278e-11
82	2.0295681396016104e-09	485772584402.3984	76753459452.72733	1.111768833227042e-11
83	1.94824068640252e-09	485772584402.3984	76753459452.72733	1.0843906553183214e-11
84	1.9122522191743652e-09	485772584402.3984	76753459452.72733	1.051004301789359e-11
85	1.906748757722726e-09	485772584402.3984	76753459452.72733	1.0135167978708023e-11
86	1.8498899991095021e-09	485772584402.3984	76753459452.72733	9.932956513827546e-12
87	1.8189005292281705e-09	485772584402.3984	76753459452.72733	9.566646742266314e-12
88	1.7903791760060776e-09	485772584402.3984	76753459452.72733	9.502006237057865e-12
89	1.777114861664506e-09	485772584402.3984	76753459452.72733	9.425673758780056e-12
90	1.7665594234219555e-09	485772584402.3984	76753459452.72733	9.311047858877026e-12
91	1.745741094769532e-09	485772584402.3984	76753459452.72733	9.245194961771886e-12
92	1.728853672182621e-09	485772584402.3984	76753459452.72733	9.182364886037919e-12
93	1.7273917027122407e-09	485772584402.3984	76753459452.72733	9.120032296029673e-12
94	1.7236697080947851e-09	485772584402.3984	76753459452.72733	9.068324497803058e-12
95	1.7161293417515489e-09	485772584402.3984	76753459452.72733	9.030228442540885e-12
96	1.7127483344767078e-09	485772584402.3984	76753459452.72733	9.007148031980807e-12
97	1.711974508980462e-09	485772584402.3984	76753459452.72733	8.999048002520343e-12
98	1.7111560906099713e-09	485772584402.3984	76753459452.72733	8.992336902455962e-12
99	1.7111560906099713e-09	485772584402.3984	76753459452.72733	8.992179403628873e-12
100	1.7111560906099713e-09	485772584402.3984	76753459452.72733	8.992179403628873e-12
0	2.510573464408317e+21	1.6137987345685276e+16	1.9122772184282592e+20	2.4104178814354656e+16
1	2327902.8661898347	1.6137987345685276e+16	1.9122772184282592e+20	37216443107159.266
2	62.365243424311316	1.6137987345685276e+16	1.9122772184282592e+20	1628919370.9403572
3	54.36449642466374	1.6137987345685276e+16	1.9122772184282592e+20	61.04060588148705
4	37.85852923182022	1.6137987345685276e+16	1.9122772184282592e+20	48.140199252366706
5	14.64131046696965	1.6137987345685276e+16	1.9122772184282592e+20	30.708594954767083
6	10.080594187416162	1.6137987345685276e+16	1.9122772184282592e+20	18.143218323498786
7	7.179725349331146	9343958085591610.0	1.9122772184282592e+20	12.268837134516781
8	5.610180246398587	481525378446387.1	1.9122772184282592e+20	6.571474867439508
9	4.068928770161566	256418766321484.9	1.9122772184282592e+20	4.7363363815575505
10	1.8533201490758993	256418766321484.9	1.9122772184282592e+20	2.5061303794928467
11	1.3933388833735925	256418766321484.9	1.9122772184282592e+20	2.148076830736342
12	0.7897373593873462	256418766321484.9	1.9122772184282592e+20	1.6920731221199208
13	0.5598689757049612	256418766321484.9	1.9122772184282592e+20	0.9138251217905375
14	0.41481014015824513	256418766321484.9	1.9122772184282592e+20	0.42136246172804814
15	0.27238197507962014	256418766321484.9	1.9122772184282592e+20	0.33283114358626065
16	0.16119751288276624	256418766321484.9	1.9122772184282592e+20	0.18134108665694315
17	0.10835344904571083	256418766321484.9	1.9122772184282592e+20	0.08852277791141946
18	0.07155000179501657	256418766321484.9	1.9122772184282592e+20	0.03313432869514052
19	0.027933999481918107	256418766321484.9	1.9122772184282592e+20	0.018903273392143434
20	0.02189142692111437	256418766321484.9	1.9122772184282592e+20	0.01599349470807356
21	0.011208588733209181	256418766321484.9	1.9122772184282592e+20	0.009266990240832043
22	0.005598801368769931	256418766321484.9	1.9122772184282592e+20	0.006870034753056255
23	0.005598801368769931	256418766321484.9	1.9122772184282592e+20	0.004095227095496899
24	0.0023835281703455126	256418766321484.9	1.9122772184282592e+20	0.002253809709587824
25	0.00204400549714106	256418766321484.9	1.9122772184282592e+20	0.0018912378187186242
26	0.0015237425406425468	256418766321484.9	1.9122772184282592e+20	0.0011733181573055777
27	0.00110274273137506	256418766321484.9	1.9122772184282592e+20	0.0007246499171917698
28	0.0003793163173625938	256418766321484.9	1.9122772184282592e+20	0.0004775318819682967
29	0.00010763460788835892	256418766321484.9	1.9122772184282592e+20	0.00028525821131480136
30	8.200424898783805e-05	256418766321484.9	1.9122772184282592e+20	0.00018219291647658082
31	3.9800784648231756e-05	256418766321484.9	1.9122772184282592e+20	9.951112754653394e-05
32	2.825850595120729e-05	256418766321484.9	1.9122772184282592e+20	7.106364780897002e-05
33	2.825850595120729e-05	256418766321484.9	1.9122772184282592e+20	4.524405345232952e-05
34	2.1832554293298262e-05	256418766321484.9	1.9122772184282592e+20	2.9182972528919975e-05
35	1.1610866661907528e-05	256418766321484.9	1.9122772184282592e+20	2.023073408950499e-05
36	6.7188455592775445e-06	256418766321484.9	1.9122772184282592e+20	1.0609544158285683e-05
37	5.684019783621083e-06	256418766321484.9	1.9122772184282592e+20	6.058015209887032e-06
38	3.864954865858082e-06	256418766321484.9	1.9122772184282592e+20	3.1599704700617572e-06
39	2.512443765996713e-06	256418766321484.9	1.9122772184282592e+20	2.127480776294234e-06
40	1.400897286019096e-06	256418766321484.9	1.9122772184282592e+20	1.5232082697359254e-06
41	9.141862306003904e-07	256418766321484.9	1.9122772184282592e+20	9.81367958260856e-07
42	5.927527417273019e-07	256418766321484.9	1.9122772184282592e+20	5.859885162997904e-07
43	5.238399786642568e-07	256418766321484.9	1.9122772184282592e+20	4.0367506529932976e-07
44	3.7735292106875767e-07	256418766321484.9	3.06800120475484e+19	3.2186835257731454e-07
45	2.6065699605392086e-07	256418766321484.9	3.06800120475484e+19	2.0098003262175622e-07
46	2.082727966411711e-07	256418766321484.9	3.06800120475484e+19	1.556462086364372e-07
47	1.707341924496552e-07	256418766321484.9	3.0723525588828257e+18	9.571185096210801e-08
48	1.4017229724226647e-07	256418766321484.9	3.0723525588828257e+18	7.146754503043831e-08
49	8.946556788041708e-08	256418766321484.9	3.0723525588828257e+18	5.0667335477618775e-08
50	2.839043322671241e-08	256418766321484.9	3.0723525588828257e+18	3.6002566575180484e-08
51	1.5327649232660714e-08	256418766321484.9	3.0723525588828257e+18	2.2573272932539084e-08
52	1.2973641142875389e-08	256418766321484.9	6.641695535330204e+17	1.593753300905695e-08
53	8.600683493103872e-09	256418766321484.9	6.641695535330204e+17	1.1573673746542322e-08
54	3.6722338850266266e-09	256418766321484.9	6.641695535330204e+17	8.272148253895383e-09
55	2.009508462188449e-09	256418766321484.9	6.641695535330204e+17	6.771983372626175e-09
56	1.8145092647709406e-09	256418766321484.9	6.641695535330204e+17	5.502991607209054e-09
57	1.0991611043889071e-09	256418766321484.9	6.641695535330204e+17	4.2732194624792885e-09
58	5.812072810171091e-10	8124257063657.053	6.641695535330204e+17	3.3014941426521046e-09
59	3.827210727792383e-10	8124257063657.053	4.6846068880728403e+17	2.643065451713331e-09
60	3.592187171239186e-10	8124257063657.053	2.717996015136745e+16	1.742920393557964e-09
61	2.337897004506158e-10	8124257063657.053	2.717996015136745e+16	1.4377651625431867e-09
62	1.6064427045143986e-10	8124257063657.053	2.717996015136745e+16	1.2346441582483376e-09
63	1.0094948622701252e-10	8124257063657.053	2.717996015136745e+16	9.985531637014964e-10
64	7.332620241132495e-11	8124257063657.053	2.717996015136745e+16	7.563111876366684e-10
65	6.491761791908027e-11	8124257063657.053	2.717996015136745e+16	6.386529061260359e-10
66	5.371286117672116e-11	8124257063657.053	2.717996015136745e+16	5.154310213217835e-10
67	4.2191302522614695e-11	8124257063657.053	2.717996015136745e+16	4.3365609061911293e-10
68	3.591330151392182e-11	8124257063657.053	2974405923645553.0	3.679360239257577e-10
69	3.416606367560236e-11	8124257063657.053	2974405923645553.0	3.322521018037753e-10
70	3.024816078024577e-11	8124257063657.053	2974405923645553.0	2.863476458979002e-10
71	2.8021575550590782e-11	8124257063657.053	2974405923645553.0	2.539199622871747e-10
72	2.6110434073802084e-11	8124257063657.053	2974405923645553.0	2.2767922379548445e-10
73	2.4701211992469517e-11	8124257063657.053	2974405923645553.0	2.054757502464181e-10
74	2.3440259510542226e-11	8124257063657.053	2974405923645553.0	1.8967812132937203e-10
75	2.2463652133309556e-11	8124257063657.053	2974405923645553.0	1.6450691090038371e-10
76	2.2241766495383335e-11	8124257063657.053	2974405923645553.0	1.55054043894263e-10
77	2.1066209901136276e-11	8124257063657.053	2974405923645553.0	1.4226151254233358e-10
78	2.0392675738602064e-11	8124257063657.053	2974405923645553.0	1.4060805556751025e-10
79	1.934202317993913e-11	8124257063657.053	2957501824260508.0	1.3495001811964256e-10
80	1.9110251401839277e-11	8124257063657.053	2577913296402297.0	1.2848020265128032e-10
81	1.8819040588965102e-11	8124257063657.053	1187979917808368.2	1.2548505616584342e-10
82	1.8176977373807593e-11	8124257063657.053	1187979917808368.2	1.2346157189328014e-10
83	1.7726833951529773e-11	8124257063657.053	1187979917808368.2	1.2064626484084686e-10
84	1.738275269323081e-11	8124257063657.053	964681624420412.1	1.171004187878187e-10
85	1.6785101571035128e-11	8124257063657.053	130896322378915.5	1.1512413674563608e-10
86	1.6523182423898792e-11	8124257063657.053	121453351522759.69	1.1291251716193393e-10
87	1.6211288719611795e-11	8124257063657.053	85769325893009.0	1.1112309589885546e-10
88	1.6049542766935662e-11	8124257063657.053	85769325893009.0	1.0909492098395304e-10
89	1.5941495327585594e-11	8124257063657.053	13871509375031.652	1.0827877040514881e-10
90	1.5805811206774487e-11	8124257063657.053	13870670728532.656	1.0669243261123573e-10
91	1.573758335726358e-11	8124257063657.053	13870670728532.656	1.0515017702551419e-10
92	1.565650033893385e-11	8124257063657.053	13870670728532.656	1.0441349644344459e-10
93	1.5588801908700972e-11	8124257063657.053	5120073938807.392	1.0391686537359304e-10
94	1.5526435669795084e-11	8124257063657.053	5120073938807.392	1.0340802822980095e-10
95	1.5497812628165483e-11	8124257063657.053	5120073938807.392	1.032783402241402e-10
96	1.5476989756099762e-11	8124257063657.053	5120073938807.392	1.0312996639184165e-10
97	1.545853264063571e-11	8124257063657.053	5120073938807.392	1.0296406002195207e-10
98	1.545221972823383e-11	8124257063657.053	5120073938807.392	1.0291497897635518e-10
99	1.5449714033522388e-11	8124257063657.053	5120073938807.392	1.0289258236606732e-10
100	1.5449714033522388e-11	8124257063657.053	2217198865611.8896	1.0289258236606732e-10
