# Supplementary material for: An improved genetic algorithm and its application in neural network adversarial attack
Source: PLoS One. 2022 May 5;17(5):e0267970. doi: 10.1371/journal.pone.0267970 (PMC9070932; doi:10.1371/journal.pone.0267970)
Supplement: S1 Data — (ZIP) [file pone.0267970.s001.zip › data3/2_500.csv]

	GWO	PSO	SGA	IGA
0	1.525458279642702e+258	3.3103174798915815e+218	3.6678600490945354e+257	1.3757920523888924e+264
1	1.085845124556271e+128	3.3103174798915815e+218	2.547291259206197e+257	3.035743778330393e+137
2	7.821514792639379e+52	3.3103174798915815e+218	1.0550050998628317e+243	1.2598366810008767e+39
3	641.1481439683905	9.699861154038735e+209	4.809352351458435e+241	632.8255743304089
4	491.9164807544794	3.4321292044311664e+206	1.311664025169531e+239	399.72721524054043
5	315.29389768040994	3.4321292044311664e+206	2.3417845404322997e+238	294.70874730699205
6	136.04042191316734	3.4321292044311664e+206	3.702191220959678e+235	171.46559811180302
7	99.95050178443606	3.4321292044311664e+206	3.6659680901344743e+233	100.49940087387972
8	72.98975539135003	3.4321292044311664e+206	6.088574930867601e+230	69.48323966014385
9	35.05031687761395	7.087233760923219e+201	4.958451520391423e+222	50.05717179549298
10	22.967226302903835	7.087233760923219e+201	1.5653813298513543e+220	28.65758665631936
11	15.096637470768624	7.087233760923219e+201	2.604172316600865e+216	21.528128736798955
12	11.723967381205629	7.087233760923219e+201	1.779275117548103e+214	8.551996981239753
13	5.516749185271602	7.087233760923219e+201	2.4966703529310446e+213	7.7629501511712125
14	4.017088761772398	7.087233760923219e+201	1.0357897698038204e+212	4.703720420789007
15	1.463859141096472	7.087233760923219e+201	2.0629800191996864e+211	2.686566628023842
16	1.3694797006652986	7.087233760923219e+201	4.0965401900319053e+208	1.4137016669504576
17	0.840392790412229	7.087233760923219e+201	4.0965401900319053e+208	0.9881930438731803
18	0.6064811667596098	7.087233760923219e+201	3.8346146430967004e+206	0.6199466234840987
19	0.533162355025074	7.087233760923219e+201	4.368570077621222e+204	0.43093510515518596
20	0.4319971789958344	7.087233760923219e+201	1.45884106825182e+203	0.2994920325110989
21	0.28689822109026974	7.087233760923219e+201	4.613010000655395e+201	0.1336260027931612
22	0.1314383023989021	7.087233760923219e+201	1.0196571024311105e+200	0.0855975030094223
23	0.08159458216266124	7.087233760923219e+201	2.756400665812983e+199	0.06885383576702978
24	0.056049892134224906	7.087233760923219e+201	8.759097180055693e+196	0.04778846844832804
25	0.03667547340678062	7.087233760923219e+201	1.9016244326199417e+194	0.02253240008640571
26	0.025278736925464878	7.087233760923219e+201	1.9016244326199417e+194	0.013843407848557327
27	0.01969623436610093	7.087233760923219e+201	9.413232633842521e+192	0.009325058103946631
28	0.011019499664241901	7.087233760923219e+201	2.1648109657532594e+192	0.005168474963419468
29	0.009128851044667761	7.087233760923219e+201	5.408771663044827e+189	0.00239635122593272
30	0.007163103035732412	7.087233760923219e+201	6.68005599961564e+186	0.0018257261281438837
31	0.004609432106525377	7.087233760923219e+201	1.9053590465946766e+183	0.001009431252089661
32	0.0029216968960273605	7.087233760923219e+201	7.814837300969182e+179	0.0007430793463413485
33	0.002310339264577424	7.087233760923219e+201	8.87746629076538e+178	0.00047725539141700406
34	0.0013317066439937802	7.087233760923219e+201	7.118849777883481e+177	0.0002982009717453877
35	0.0008845208031029733	7.087233760923219e+201	1.058127026967219e+174	0.00017954641253032958
36	0.00037231304822854945	7.087233760923219e+201	1.0249691419108027e+172	7.98338404036882e-05
37	0.000227843671049964	7.087233760923219e+201	1.0249691419108027e+172	5.0554025293037566e-05
38	0.0001665760146937921	7.087233760923219e+201	6.84389780323604e+169	2.9077460164123135e-05
39	0.00010422926603710978	7.087233760923219e+201	6.84389780323604e+169	2.0570436190386722e-05
40	6.947287945055574e-05	7.087233760923219e+201	1.2946718376817425e+169	1.1498453933445891e-05
41	6.325858118363917e-05	7.087233760923219e+201	2.827345060508564e+166	8.155105664151174e-06
42	4.209959792480871e-05	7.087233760923219e+201	2.568957373163608e+164	4.7061390244201536e-06
43	3.20782039970108e-05	7.087233760923219e+201	2.568957373163608e+164	3.607097237945994e-06
44	2.5670003874102865e-05	7.087233760923219e+201	2.065914460304577e+162	2.5242591787785165e-06
45	1.587089787713539e-05	7.087233760923219e+201	1.1685390738138229e+161	1.8513614344465467e-06
46	8.921313350751127e-06	7.087233760923219e+201	1.334044813895418e+159	1.489491846429246e-06
47	6.742923515746662e-06	7.087233760923219e+201	3.9775488758324243e+158	7.308796031255862e-07
48	4.3453786660965154e-06	7.087233760923219e+201	5.851491186840113e+155	5.607329089234368e-07
49	2.9422064599074435e-06	7.087233760923219e+201	8.933635314854652e+153	3.9236922898745493e-07
50	2.0685169679468172e-06	7.087233760923219e+201	8.933635314854652e+153	2.0327008032647156e-07
51	1.8828245692221758e-06	7.087233760923219e+201	6.734416642055164e+151	1.740617156819144e-07
52	1.3840292428067866e-06	7.087233760923219e+201	5.445002073643392e+149	1.29286065264595e-07
53	1.0800516047695246e-06	7.087233760923219e+201	3.0998597624955787e+147	8.105120373284401e-08
54	7.658491913576537e-07	7.087233760923219e+201	3.0998597624955787e+147	6.339423812807221e-08
55	6.954142811044781e-07	7.087233760923219e+201	2.8294148149266363e+144	4.4184335391809494e-08
56	5.366974637199815e-07	7.087233760923219e+201	6.537317447352316e+140	3.0797655446701884e-08
57	3.175735776717362e-07	7.087233760923219e+201	6.537317447352316e+140	2.7130131152524267e-08
58	2.857478800847222e-07	7.087233760923219e+201	6.537317447352316e+140	1.8424137714616757e-08
59	2.408403148595912e-07	7.087233760923219e+201	9.753740480850915e+138	1.2883852311315582e-08
60	1.632285993616268e-07	7.087233760923219e+201	9.753740480850915e+138	8.600568948061422e-09
61	1.0224987158040232e-07	7.087233760923219e+201	9.4427534766819e+137	6.306910906731863e-09
62	9.044747662505758e-08	7.087233760923219e+201	1.5111556543619977e+137	4.691521475525075e-09
63	7.237808921231359e-08	7.087233760923219e+201	5.722470489579546e+136	3.521125825618453e-09
64	6.408627650477776e-08	7.087233760923219e+201	1.620975429969139e+136	3.0199532791030474e-09
65	4.890284409751172e-08	7.087233760923219e+201	2.271424888988553e+133	1.7977943348305314e-09
66	4.1144055247730285e-08	7.087233760923219e+201	7.995099759534884e+130	1.240546617478629e-09
67	3.1614218015932145e-08	7.087233760923219e+201	7.940756860659248e+128	7.219475707718306e-10
68	3.0841279680815355e-08	7.087233760923219e+201	9.29806006260738e+127	3.694316801109431e-10
69	2.8364643227908602e-08	7.087233760923219e+201	2.965227361877582e+126	2.86413207210541e-10
70	2.530704657926849e-08	7.087233760923219e+201	2.965227361877582e+126	2.0338724584128088e-10
71	2.2890933061484962e-08	7.087233760923219e+201	2.5404012074526677e+123	1.7393928059157617e-10
72	2.1312559139444204e-08	7.087233760923219e+201	2.519966183548994e+122	1.3707557894897787e-10
73	1.95387669667402e-08	7.087233760923219e+201	1.8284696765408459e+121	1.164884175815656e-10
74	1.7784382852354612e-08	7.087233760923219e+201	6.057931326598785e+118	1.043050590530171e-10
75	1.7549755178115603e-08	7.087233760923219e+201	3.4043683320860166e+118	9.399487141754836e-11
76	1.6297089431359442e-08	7.087233760923219e+201	1.5565256926531233e+118	8.885460658303334e-11
77	1.4676448062559305e-08	7.087233760923219e+201	4.600440978566952e+115	8.089826663667932e-11
78	1.4596649507501973e-08	7.087233760923219e+201	9.823532235431924e+114	7.669726795908046e-11
79	1.3615218446821219e-08	7.087233760923219e+201	2.040647022864881e+113	7.06499748783424e-11
80	1.2965921464477276e-08	7.087233760923219e+201	1.1743178092298477e+110	6.644057026527372e-11
81	1.2520982070609916e-08	7.087233760923219e+201	1.1743178092298477e+110	6.505543856088978e-11
82	1.2297619894431167e-08	7.087233760923219e+201	1.1743178092298477e+110	6.250653085201022e-11
83	1.1823607499767049e-08	7.087233760923219e+201	1.1743178092298477e+110	6.00195864064127e-11
84	1.144420430206642e-08	7.087233760923219e+201	1.1128357685360973e+109	5.828795615141965e-11
85	1.119313309852056e-08	7.087233760923219e+201	2.2007650414322347e+108	5.700525484647973e-11
86	1.1100703575055726e-08	7.087233760923219e+201	7.766897724055105e+107	5.610677685723494e-11
87	1.0990619636978765e-08	7.087233760923219e+201	1.4946626831790303e+106	5.48400408416677e-11
88	1.0885986150364749e-08	7.087233760923219e+201	9.91355713930132e+103	5.398581950333154e-11
89	1.07863145924156e-08	7.087233760923219e+201	9.91355713930132e+103	5.326775314146871e-11
90	1.0651664915967961e-08	7.087233760923219e+201	4.407882794813064e+102	5.2691018793309415e-11
91	1.0545841584178026e-08	7.087233760923219e+201	4.407882794813064e+102	5.2212191179308133e-11
92	1.0505919651342099e-08	7.087233760923219e+201	5.6428533490961345e+100	5.204357276386826e-11
93	1.0480443034825772e-08	7.087233760923219e+201	5.6428533490961345e+100	5.177915834331259e-11
94	1.0416271065969544e-08	7.087233760923219e+201	5.6428533490961345e+100	5.161438027233239e-11
95	1.0400369268586196e-08	7.087233760923219e+201	4.641735882057117e+99	5.1486024058270015e-11
96	1.0391248089631853e-08	7.087233760923219e+201	2.260334704085867e+99	5.137315388636381e-11
97	1.038002928483904e-08	7.087233760923219e+201	1.9050119412750863e+99	5.134001498366918e-11
98	1.0367102260834587e-08	7.087233760923219e+201	4.695911002820212e+94	5.131533038610692e-11
99	1.0367102260834587e-08	7.087233760923219e+201	4.695911002820212e+94	5.1310283687463064e-11
100	1.0367102260834587e-08	7.087233760923219e+201	2.0512582543240067e+92	5.1310283687463064e-11
0	9.389474872566388e+258	1.4228128681473915e+212	1.351867001654269e+264	1.9279007358043846e+261
1	1.0245048324896738e+124	1.4228128681473915e+212	1.6680412829264706e+259	2.1115980983206257e+150
2	17290.48621890225	1.4228128681473915e+212	6.476707582203943e+256	3.867213577994889e+40
3	625.6545036138614	1.4228128681473915e+212	7.317313892147376e+246	573.3526280777646
4	460.9506270289159	6.102890074625728e+202	7.317313892147376e+246	499.62421747755997
5	277.08290456532706	6.102890074625728e+202	1.8615464060712155e+246	380.27204545777977
6	221.96585807011343	6.102890074625728e+202	2.961835556948663e+242	254.89481700563988
7	135.04479519726488	6.102890074625728e+202	1.0458684420656616e+238	147.02887555407568
8	93.04404476376936	6.102890074625728e+202	4.940358131428195e+237	91.43238999827989
9	38.447643797771235	2.7171529437539863e+202	1.0781350096064083e+234	38.635008248317405
10	29.59158658436938	2.7171529437539863e+202	2.17531263941869e+232	24.84177999110504
11	20.201870363994665	2.7171529437539863e+202	2.0173678782730552e+228	16.28437584663299
12	13.126391201875192	2.7171529437539863e+202	4.5665672092006024e+225	13.976006381372347
13	11.240718351251932	2.7171529437539863e+202	5.448885829399118e+223	10.036560289960791
14	7.305994264965524	2.7171529437539863e+202	1.033697060306946e+223	6.33790967599011
15	4.957964161471169	2.7171529437539863e+202	6.8104815224079754e+221	4.11590330343476
16	3.425984341029044	2.7171529437539863e+202	2.535246236275741e+219	2.482041190717234
17	2.046662043640958	2.7171529437539863e+202	2.3313940743033723e+218	2.02110534737737
18	1.19791715564693	2.7171529437539863e+202	2.988411101574302e+217	1.041287682261496
19	0.6964516808595821	2.7171529437539863e+202	2.494883017346166e+216	0.5913479931516299
20	0.6964516808595821	2.7171529437539863e+202	5.843690731366544e+214	0.4633391336275727
21	0.3983991901662957	2.7171529437539863e+202	5.673024171132004e+213	0.2779415763070584
22	0.3730366166161813	2.7171529437539863e+202	1.8285748643903617e+212	0.2061550431871224
23	0.21925864947165524	2.7171529437539863e+202	1.8285748643903617e+212	0.08085251275107892
24	0.10755434732762315	2.7171529437539863e+202	1.9127822142815323e+210	0.05524491443001441
25	0.07370579151010094	2.7171529437539863e+202	2.701630955810746e+209	0.03224912694255765
26	0.04929088011130493	2.7171529437539863e+202	5.147473563577371e+207	0.02482741168768744
27	0.028429235026534404	2.7171529437539863e+202	3.9546992111883677e+207	0.010959753599888475
28	0.017182022191263958	2.7171529437539863e+202	1.1501683674106732e+207	0.00878770846554976
29	0.00841838080168234	2.7171529437539863e+202	5.4187277148295465e+205	0.0065698326776305205
30	0.007286172883822481	2.7171529437539863e+202	3.994458405742518e+205	0.003428453953362565
31	0.004815633174216263	2.7171529437539863e+202	1.5015256188378884e+202	0.0023064410756135335
32	0.0038614156942160414	2.7171529437539863e+202	1.5015256188378884e+202	0.0014308441061889068
33	0.003107945325788757	2.7171529437539863e+202	1.5015256188378884e+202	0.0010464581433498755
34	0.002101021638450008	2.7171529437539863e+202	3.3335176755916412e+199	0.0006550942064655045
35	0.0016140156032458987	2.7171529437539863e+202	6.822526757271674e+197	0.00040295977785227114
36	0.0011011030374376758	2.7171529437539863e+202	7.394445737248016e+196	0.00020979599938143447
37	0.0006671616873813989	2.7171529437539863e+202	2.0336329377071383e+195	0.00011468929473673723
38	0.0005042308073925433	2.7171529437539863e+202	2.7061847392989392e+193	8.768698344432377e-05
39	0.00041309656010719647	2.7171529437539863e+202	2.7061847392989392e+193	4.3702501257550735e-05
40	0.00024105668998134782	2.7171529437539863e+202	1.7155272872838687e+192	2.5087399167159608e-05
41	0.00018443449929176213	2.7171529437539863e+202	6.902421339632158e+191	1.647598773935484e-05
42	0.00012578792623823713	2.7171529437539863e+202	2.012131406678911e+190	1.0438971956014271e-05
43	7.91161899179081e-05	2.7171529437539863e+202	1.3210751713118119e+188	8.006130000306531e-06
44	4.935267268829225e-05	2.7171529437539863e+202	1.0240258233545748e+188	3.78427297176804e-06
45	4.067466444029302e-05	2.7171529437539863e+202	8.476233790276195e+185	2.9798672096587706e-06
46	2.8690053462898562e-05	2.7171529437539863e+202	3.704352207718933e+182	2.0148724005800645e-06
47	2.0825963010289884e-05	2.7171529437539863e+202	3.704352207718933e+182	1.774665422166186e-06
48	1.5454976250963253e-05	2.7171529437539863e+202	2.386723549118188e+179	1.3765657210658472e-06
49	1.3342230770114894e-05	2.7171529437539863e+202	2.543958741401639e+178	8.808095548426803e-07
50	8.738614820961408e-06	2.7171529437539863e+202	1.6300941170240224e+173	6.396045612578645e-07
51	7.019097973339551e-06	2.7171529437539863e+202	2.8734479585670126e+172	5.440401979923817e-07
52	5.251083214054429e-06	2.7171529437539863e+202	2.8734479585670126e+172	3.4650994870922044e-07
53	4.250980198890057e-06	2.7171529437539863e+202	2.8734479585670126e+172	1.94828205982575e-07
54	3.035752287095155e-06	2.7171529437539863e+202	5.571256245081749e+171	1.649600649923893e-07
55	2.658031009293934e-06	2.7171529437539863e+202	5.571256245081749e+171	8.686387720217645e-08
56	1.6484903554631515e-06	2.7171529437539863e+202	4.43971843739525e+171	5.5256205898319275e-08
57	1.2931263070282358e-06	2.7171529437539863e+202	1.288611441769486e+171	2.944170599397795e-08
58	1.1298254760447139e-06	2.7171529437539863e+202	1.974121493308716e+168	2.4070595931578496e-08
59	9.386293019814144e-07	2.7171529437539863e+202	1.974121493308716e+168	1.7670887858996507e-08
60	7.683639555981609e-07	2.7171529437539863e+202	3.855613039745757e+167	1.3198244295849458e-08
61	5.870231927641194e-07	2.7171529437539863e+202	9.041175258571244e+164	1.169152051626529e-08
62	4.586369833021986e-07	2.7171529437539863e+202	5.851501751818624e+164	9.447755091853231e-09
63	3.243166518329277e-07	2.7171529437539863e+202	2.3396429456003606e+163	7.35479589922008e-09
64	3.031753301444767e-07	2.7171529437539863e+202	6.989428754473265e+161	6.591280372429191e-09
65	2.533223175498614e-07	2.7171529437539863e+202	4.1420622982531275e+161	5.239249512039356e-09
66	1.6336702737700677e-07	2.7171529437539863e+202	4.637751135255942e+159	4.589088152613978e-09
67	1.2674475694075992e-07	2.7171529437539863e+202	3.096719976037504e+157	3.765699760668008e-09
68	9.148091880661238e-08	2.7171529437539863e+202	2.973811590200493e+157	3.3929994201903794e-09
69	8.132230174681465e-08	2.7171529437539863e+202	2.2334747571864216e+156	3.14652100916355e-09
70	7.525399024412605e-08	2.7171529437539863e+202	8.308200586015595e+153	2.838672652371791e-09
71	7.285670000011702e-08	2.7171529437539863e+202	5.412467387784913e+152	2.5747533971036447e-09
72	6.694877943062712e-08	2.7171529437539863e+202	5.433336060797974e+148	2.4165110741325484e-09
73	6.11092573270459e-08	2.7171529437539863e+202	1.586433825351243e+148	2.1340025999005194e-09
74	5.32987045092081e-08	2.7171529437539863e+202	1.586433825351243e+148	1.941942519634221e-09
75	4.91812780016225e-08	2.7171529437539863e+202	4.044766295191841e+146	1.868380967983137e-09
76	4.780529299373042e-08	2.7171529437539863e+202	4.044766295191841e+146	1.7346622997889583e-09
77	4.6214939866532715e-08	2.7171529437539863e+202	2.7872933917082247e+143	1.6341493399803831e-09
78	4.235039879445316e-08	2.7171529437539863e+202	2.152767352758858e+143	1.5951742884893956e-09
79	3.9427462368714304e-08	2.7171529437539863e+202	5.585687855319852e+142	1.4886265331255174e-09
80	3.9427462368714304e-08	2.7171529437539863e+202	5.585687855319852e+142	1.418460475757635e-09
81	3.8112071339336894e-08	2.7171529437539863e+202	4.0132100664889875e+139	1.3628293928554898e-09
82	3.611796686264347e-08	2.7171529437539863e+202	4.0132100664889875e+139	1.2901440869853461e-09
83	3.595079889953129e-08	2.7171529437539863e+202	3.800240300617406e+139	1.2705358237292816e-09
84	3.450656829243109e-08	2.7171529437539863e+202	3.0410080943789513e+139	1.2329744398234533e-09
85	3.364783044345124e-08	2.7171529437539863e+202	7.603153320839901e+138	1.2173391828772129e-09
86	3.3314159650171887e-08	2.7171529437539863e+202	1.2238719023744405e+138	1.1965081065607072e-09
87	3.2619688050451774e-08	2.7171529437539863e+202	5.069154586013095e+136	1.1752754243447426e-09
88	3.2225896358702565e-08	2.7171529437539863e+202	4.270940998359333e+135	1.1553952755536282e-09
89	3.20957576484578e-08	2.7171529437539863e+202	2.1839041857329297e+135	1.1423685482628355e-09
90	3.191488391241518e-08	2.7171529437539863e+202	3.5531383630580966e+134	1.132212517505063e-09
91	3.1441702706541345e-08	2.7171529437539863e+202	1.5672446833929216e+133	1.1132430356324397e-09
92	3.120825787144998e-08	2.7171529437539863e+202	1.3672012225296986e+133	1.1087981094177132e-09
93	3.1119185153370494e-08	2.7171529437539863e+202	2.3522651346602932e+129	1.1030082868551176e-09
94	3.0855577979844096e-08	2.7171529437539863e+202	1.0106618624437307e+128	1.0979639868459647e-09
95	3.08254279509076e-08	2.7171529437539863e+202	1.234255352797363e+124	1.094218345781408e-09
96	3.0775599257419505e-08	2.7171529437539863e+202	1.234255352797363e+124	1.0929729383724697e-09
97	3.074727090574979e-08	2.7171529437539863e+202	1.234255352797363e+124	1.0915269896352507e-09
98	3.0719279263153025e-08	2.7171529437539863e+202	1.234255352797363e+124	1.0910873079155165e-09
99	3.071588342666955e-08	2.7171529437539863e+202	1.0278038739295492e+124	1.090792903590513e-09
100	3.071588342666955e-08	2.7171529437539863e+202	7.039460843833411e+121	1.090792903590513e-09
0	1.9996839744617972e+242	6.733237997219464e+218	6.217214831159467e+258	5.9611895421618044e+256
1	5.425678341472496e+117	6.733237997219464e+218	1.115959717972863e+254	1.5008922026756486e+136
2	685.1462597433157	6.733237997219464e+218	2.6259595622207047e+253	755.6187979926434
3	685.1462597433157	1.094282314421649e+207	6.308634108977168e+245	379.4270774817776
4	447.06793570314176	1.094282314421649e+207	1.3405186237359148e+235	379.4270774817776
5	230.04393071324034	1.094282314421649e+207	1.3405186237359148e+235	218.779062567828
6	230.04393071324034	1.094282314421649e+207	1.3218938551843852e+231	169.80892751920823
7	137.3267655565498	1.094282314421649e+207	1.3218938551843852e+231	101.88364839915661
8	104.32083901815915	1.094282314421649e+207	1.4863835638923936e+229	59.745706244976475
9	83.80508268512546	1.094282314421649e+207	1.9280992565813156e+226	25.029366743050353
10	52.18673927924216	1.094282314421649e+207	1.9280992565813156e+226	21.98867017931405
11	24.56804775129917	1.094282314421649e+207	2.96828170755973e+222	10.29366826090753
12	16.290059875162935	1.094282314421649e+207	4.419982186128486e+220	6.852424434224485
13	9.942995417587694	1.094282314421649e+207	7.369087077784138e+218	6.553525558040655
14	9.54726610069647	1.094282314421649e+207	1.842201563065694e+216	3.5860788897386238
15	5.488036249764481	1.094282314421649e+207	1.6346468618082306e+212	1.9701690023065161
16	2.87943433846053	1.094282314421649e+207	2.261933769496926e+211	1.3569347476513451
17	2.2781447647467474	1.094282314421649e+207	3.5783629909955055e+208	0.5820101201402861
18	1.2341696288752568	1.094282314421649e+207	3.444490522393143e+205	0.5230248702683689
19	0.6735683283464164	1.094282314421649e+207	3.444490522393143e+205	0.29046004962130045
20	0.37487510631339915	1.094282314421649e+207	6.657333324696489e+204	0.21283642563534783
21	0.28460415030079866	1.094282314421649e+207	2.0189749643991266e+203	0.11497805702600872
22	0.14844127788954115	1.094282314421649e+207	1.1947490526670295e+201	0.08942111325065893
23	0.1100706094157369	1.094282314421649e+207	3.9475195710380333e+198	0.05022371461599122
24	0.09032830630672167	1.094282314421649e+207	1.0452606223813956e+197	0.033441117826212514
25	0.060191438854963836	1.094282314421649e+207	7.204203936262365e+193	0.025803350162011504
26	0.04144057191690402	1.094282314421649e+207	7.204203936262365e+193	0.011724954734291877
27	0.025347071065984016	1.094282314421649e+207	7.204203936262365e+193	0.006321151501714075
28	0.019373123420392817	1.094282314421649e+207	1.0614371027528378e+193	0.006077263221144593
29	0.011920185528899022	1.094282314421649e+207	2.8746801189553628e+190	0.003078967999918314
30	0.008459714990820055	1.094282314421649e+207	2.468261133140398e+188	0.0019019404520920324
31	0.005964932970974113	1.094282314421649e+207	7.698200877788257e+186	0.0014310287042037303
32	0.0038947022386384158	1.094282314421649e+207	5.642028101292978e+186	0.0008600630244273027
33	0.0025448148879772753	1.094282314421649e+207	4.706980010045866e+185	0.00045006454524023476
34	0.0012180319272897659	1.094282314421649e+207	8.687871221933654e+183	0.00029447609676586665
35	0.0011704384467162072	1.094282314421649e+207	2.268912168185847e+182	0.00015256679711707114
36	0.000687598811773664	1.094282314421649e+207	6.19459958880768e+180	0.00015256679711707114
37	0.00030292971027953805	1.094282314421649e+207	2.4058018510189873e+180	8.306098902057846e-05
38	0.00024503085418443605	1.094282314421649e+207	1.0101227470444337e+178	6.203563008579913e-05
39	0.0001597725708899223	1.094282314421649e+207	1.29863676159091e+176	4.088734157887758e-05
40	9.635529974091309e-05	1.094282314421649e+207	1.29863676159091e+176	2.4209388653275055e-05
41	3.411406802190454e-05	1.094282314421649e+207	1.9281414156680218e+175	1.7673792385985648e-05
42	2.068640833698848e-05	1.094282314421649e+207	2.6564070164102406e+174	1.3670650041768212e-05
43	1.4598191424020696e-05	1.094282314421649e+207	1.5492354148561453e+173	8.176410255492812e-06
44	5.3388725423966405e-06	1.094282314421649e+207	5.061176313088046e+170	6.159628583180225e-06
45	2.801032909696904e-06	1.094282314421649e+207	2.2270880484541236e+169	4.58612321595936e-06
46	2.7954941349112387e-06	1.094282314421649e+207	8.669015661672422e+166	3.2164673132427177e-06
47	1.696854910602989e-06	1.094282314421649e+207	1.6792700998157472e+166	1.908652508767379e-06
48	7.510168760376006e-07	1.094282314421649e+207	2.449171740430318e+165	1.4248277831513241e-06
49	4.849782332873302e-07	1.094282314421649e+207	1.746302201413079e+164	9.890225029860025e-07
50	4.040444890687572e-07	1.094282314421649e+207	2.588495333267829e+163	6.495607717069339e-07
51	2.6290403067322333e-07	1.094282314421649e+207	6.916099169461835e+162	4.6086379819187893e-07
52	2.006789197083336e-07	1.094282314421649e+207	2.915181487409797e+161	2.78651121297885e-07
53	1.2436730375591338e-07	1.094282314421649e+207	1.747035985435849e+160	2.0894346130048247e-07
54	9.247328801622903e-08	1.094282314421649e+207	1.747035985435849e+160	1.0435937231909669e-07
55	6.543437057761184e-08	1.094282314421649e+207	1.747035985435849e+160	8.60024182104387e-08
56	6.293933472712326e-08	1.094282314421649e+207	2.259937268670163e+159	4.206501487506725e-08
57	4.7262917750371104e-08	1.094282314421649e+207	4.675546677800554e+158	2.9145340293477087e-08
58	2.9030564449267946e-08	1.094282314421649e+207	4.1344310624593895e+157	1.945476729708508e-08
59	1.8401968603060087e-08	1.094282314421649e+207	2.6423490792626274e+156	8.46516260924093e-09
60	9.880915486292795e-09	1.094282314421649e+207	1.9135014746964367e+156	4.6088505087585875e-09
61	8.139073307518482e-09	1.094282314421649e+207	2.0358235628862638e+154	3.896980800722456e-09
62	6.54138646758792e-09	1.094282314421649e+207	1.0835854280038838e+154	2.4840998045873547e-09
63	4.3999919015724145e-09	1.094282314421649e+207	2.5487832721028744e+152	1.6590595597335944e-09
64	3.3864066554828164e-09	1.094282314421649e+207	2.7291260423969816e+151	8.324627735440451e-10
65	2.8789969579790805e-09	1.094282314421649e+207	2.6600830080301703e+149	7.208846769233418e-10
66	2.2615394631152037e-09	1.094282314421649e+207	2.460391462608869e+149	5.811480558168017e-10
67	1.9918345859375544e-09	1.094282314421649e+207	2.460391462608869e+149	4.084666719137374e-10
68	1.6677196342317232e-09	1.094282314421649e+207	1.0066655889384635e+148	3.04854019921582e-10
69	1.3769018811658209e-09	1.094282314421649e+207	7.847808977234956e+147	1.9833124882106607e-10
70	1.2908382655611563e-09	1.094282314421649e+207	1.0793329617221758e+146	1.5296022330059877e-10
71	1.1783795335841573e-09	1.094282314421649e+207	1.3670321357404165e+145	8.887136571877753e-11
72	1.0913901392178557e-09	1.094282314421649e+207	1.7786706284256318e+144	8.887136571877753e-11
73	1.0502928124606315e-09	1.094282314421649e+207	3.1022741347123167e+142	8.763690736169581e-11
74	9.142694665145121e-10	1.094282314421649e+207	2.0222499836349484e+142	7.387028308392631e-11
75	8.713636571474342e-10	1.094282314421649e+207	4.245284451310917e+141	6.596411245434161e-11
76	8.654832857810594e-10	1.094282314421649e+207	1.3051837428478693e+140	6.209226786862188e-11
77	8.371340086371713e-10	1.094282314421649e+207	3.304366092481456e+138	5.6617520089978184e-11
78	7.730479573804891e-10	1.094282314421649e+207	3.230766168102118e+136	5.543221007883008e-11
79	7.528161942814122e-10	1.094282314421649e+207	7.030432939036669e+135	5.104970086382293e-11
80	7.068638427102658e-10	1.094282314421649e+207	1.1610290893845918e+134	4.8556885569103147e-11
81	6.904808415504156e-10	1.094282314421649e+207	1.1768687944543419e+132	4.4674624616948104e-11
82	6.773772743130846e-10	1.094282314421649e+207	3.97920552092845e+131	4.4452916673856316e-11
83	6.536543276348693e-10	1.094282314421649e+207	3.1205659024384387e+131	4.3518164475619826e-11
84	6.473858058566729e-10	1.094282314421649e+207	2.0738436167527018e+130	4.2087984204330006e-11
85	6.307998031534779e-10	1.094282314421649e+207	8.891981920270086e+128	4.1104135175868144e-11
86	6.087005996189272e-10	1.094282314421649e+207	8.063537558873693e+127	4.050909248039303e-11
87	6.001172099552222e-10	1.094282314421649e+207	6.10007896172347e+126	3.9932697100993335e-11
88	5.89473962560394e-10	1.094282314421649e+207	1.1533294383403952e+126	3.936944955111269e-11
89	5.8502836973734e-10	1.094282314421649e+207	1.4982618596305706e+123	3.8750704547690844e-11
90	5.719923761913284e-10	1.094282314421649e+207	1.4982618596305706e+123	3.826908303119235e-11
91	5.704845585375998e-10	1.094282314421649e+207	1.38080461560092e+122	3.7957312687701886e-11
92	5.681524981499115e-10	1.094282314421649e+207	3.565388686678954e+121	3.7572929557712515e-11
93	5.614530139815714e-10	1.094282314421649e+207	1.0359004537430365e+119	3.736216181448704e-11
94	5.608670717616598e-10	1.094282314421649e+207	2.6307264091051123e+116	3.727761951082744e-11
95	5.588508145887206e-10	1.094282314421649e+207	2.6307264091051123e+116	3.717996909814937e-11
96	5.579947854243955e-10	1.094282314421649e+207	2.1995472957168176e+113	3.7153647087474855e-11
97	5.578866765858973e-10	1.094282314421649e+207	8.186819823159697e+112	3.712263870541714e-11
98	5.576541713776174e-10	1.094282314421649e+207	7.375524060565642e+112	3.708444201963688e-11
99	5.575584094277374e-10	1.094282314421649e+207	8.592506897074135e+108	3.707948171772879e-11
100	5.575584094277374e-10	1.094282314421649e+207	3.0724545661572977e+108	3.707948171772879e-11
0	2.19760907369711e+259	2.0803730469814852e+216	5.9477433035713816e+265	6.215561854063747e+255
1	8.711341374884461e+132	2.0803730469814852e+216	1.0939249422812136e+252	2.2425230297273975e+126
2	1.1106783999549044e+65	2.0803730469814852e+216	1.5811172894347113e+250	2.5326087809340505e+36
3	729.5417382463972	3.3940400946372115e+210	1.1186368617830553e+246	578.0554887884094
4	378.09114216934887	3.3940400946372115e+210	7.128828538197265e+241	435.8702811997688
5	287.033548737385	3.3940400946372115e+210	7.018129061351909e+236	232.99605952284023
6	133.12677626631606	3.3940400946372115e+210	2.1503704831364722e+231	200.11734665540564
7	96.45403379799508	3.3940400946372115e+210	7.936186620625661e+226	147.20900959503194
8	48.04637062628221	3.3940400946372115e+210	4.692806085800903e+222	96.69837633291492
9	43.18727395604978	3.3940400946372115e+210	4.692806085800903e+222	75.33884478618549
10	25.451585383717237	3.3940400946372115e+210	3.9147755584746635e+213	30.334690069678572
11	17.419076509323155	3.3940400946372115e+210	3.9147755584746635e+213	21.308087931933834
12	10.09348824301409	3.3940400946372115e+210	7.548398442597223e+211	13.255798470423288
13	6.745933404111609	3.3940400946372115e+210	2.7432739452169197e+210	8.346080495780008
14	2.2818828508098923	3.3940400946372115e+210	1.1504986108372718e+209	5.192232000861061
15	2.2818828508098923	3.3940400946372115e+210	2.5511539974028536e+207	4.398187385977016
16	1.2448911371786053	3.3940400946372115e+210	1.0893866335756322e+206	2.80920112295832
17	0.9921870925535945	3.3940400946372115e+210	1.279488468414575e+202	1.6676979022950982
18	0.6966396756890245	3.3940400946372115e+210	2.134333706792062e+197	1.2005124688174034
19	0.5083578052450856	3.3940400946372115e+210	3.0203619281355904e+196	0.8052667987544699
20	0.40387513718038176	3.3940400946372115e+210	7.881417558998148e+194	0.44167799526498
21	0.15084531812527058	3.3940400946372115e+210	1.0297302046656936e+194	0.2552148498171267
22	0.1296603583637425	3.3940400946372115e+210	1.645451991562793e+193	0.1822218164680684
23	0.05559353750480803	3.3940400946372115e+210	3.073313325232223e+191	0.12301682908074499
24	0.04338862526049227	3.3940400946372115e+210	2.4880907552283163e+190	0.07548885032862421
25	0.03938616274536225	3.3940400946372115e+210	1.050367962497411e+190	0.05591876975400764
26	0.022762963761219876	3.3940400946372115e+210	1.9436976545862503e+188	0.02758249058306595
27	0.02020565164331707	3.3940400946372115e+210	2.0231777079318485e+186	0.018501416186252017
28	0.012813319289286149	3.3940400946372115e+210	5.2531174738241415e+185	0.011746988452514224
29	0.008020577066241262	3.3940400946372115e+210	2.1274080431892053e+184	0.0075149666900004965
30	0.006485231488432806	3.3940400946372115e+210	3.9198251758841273e+183	0.006136964379118344
31	0.00431270866828551	3.3940400946372115e+210	5.2449286661724955e+182	0.0046461458718923525
32	0.0020297830105061527	3.3940400946372115e+210	2.2791266835297478e+179	0.0034620216916024993
33	0.0017960259615459663	3.3940400946372115e+210	3.870104190743681e+175	0.0023118983035264862
34	0.001042705700120704	3.3940400946372115e+210	3.870104190743681e+175	0.0019409883780620633
35	0.0008374835183696201	3.3940400946372115e+210	3.870104190743681e+175	0.0012064323721533102
36	0.0005792723025668659	3.3940400946372115e+210	7.442603556810491e+174	0.0009311185117987272
37	0.0003601934175182615	3.3940400946372115e+210	1.3163314866317186e+172	0.0005486007301307896
38	0.00031725492856800726	3.3940400946372115e+210	4.117230595898995e+171	0.00036475976963219964
39	0.0002304473944668825	3.3940400946372115e+210	3.1453784607149526e+169	0.0002979289079682618
40	0.00018706809671376542	3.3940400946372115e+210	1.2917319777395603e+169	0.00019832059351027065
41	0.00011726411112925634	3.3940400946372115e+210	3.794573393691606e+168	0.00012427442503823308
42	8.361773555343384e-05	3.3940400946372115e+210	1.8017833918841695e+168	9.01164916381151e-05
43	6.703966475721297e-05	3.3940400946372115e+210	2.3465022011628983e+167	3.9309265180423646e-05
44	5.147804651177823e-05	3.3940400946372115e+210	1.3744869125829412e+166	3.559723907206941e-05
45	2.8119723668436895e-05	3.3940400946372115e+210	4.417924899796842e+164	2.3852082322442287e-05
46	1.30016082901296e-05	3.3940400946372115e+210	8.339140631263126e+161	1.403420434955318e-05
47	1.0660786217781003e-05	3.3940400946372115e+210	7.509228460778494e+160	1.0391721496468492e-05
48	9.517119080339655e-06	3.3940400946372115e+210	3.2132868868762153e+159	4.311227182244344e-06
49	5.7463083524698815e-06	3.3940400946372115e+210	3.2132868868762153e+159	2.738875636377279e-06
50	3.298901009679698e-06	3.3940400946372115e+210	4.614816198528993e+158	2.0763589325644363e-06
51	2.610043608767091e-06	3.3940400946372115e+210	1.8016657591866148e+158	1.3720716227327383e-06
52	2.1833579789893556e-06	3.3940400946372115e+210	2.1195857674842648e+157	8.651681361614733e-07
53	1.0375314349025836e-06	3.3940400946372115e+210	7.003943461947629e+154	6.177129217219879e-07
54	8.107303666407933e-07	3.3940400946372115e+210	1.3169375546022148e+151	3.4163099079509973e-07
55	6.805448484994023e-07	3.3940400946372115e+210	3.5266916017277717e+149	2.549559398335026e-07
56	3.942826391275604e-07	3.3940400946372115e+210	3.5266916017277717e+149	1.8150987941329027e-07
57	3.154488745549506e-07	3.3940400946372115e+210	7.790217730165808e+147	1.340840240937839e-07
58	2.0915004181580113e-07	3.3940400946372115e+210	4.023135388518031e+146	8.879444993917836e-08
59	1.9785025177026945e-07	3.3940400946372115e+210	3.838509742413202e+145	7.660704701293837e-08
60	1.4395288434073618e-07	3.3940400946372115e+210	3.838509742413202e+145	4.9414965940605817e-08
61	1.1784716145641297e-07	3.3940400946372115e+210	1.1081351091970161e+142	4.119404306559075e-08
62	1.0184781620458589e-07	3.3940400946372115e+210	1.1081351091970161e+142	2.7720551230889902e-08
63	8.99236094326058e-08	3.3940400946372115e+210	3.3261869370789663e+140	2.63773437433265e-08
64	7.653169704052652e-08	3.3940400946372115e+210	7.624721085684855e+139	1.9297248451012576e-08
65	6.931019760837816e-08	3.3940400946372115e+210	5.896664745761752e+137	1.5008126482728204e-08
66	5.844451725572778e-08	3.3940400946372115e+210	8.435286392962765e+136	1.2814326512826998e-08
67	4.8567666464925566e-08	3.3940400946372115e+210	1.9532659395414128e+135	1.008574023388262e-08
68	4.2381859857315854e-08	3.3940400946372115e+210	2.1264968875871481e+133	9.02793448913583e-09
69	3.7688091165511944e-08	3.3940400946372115e+210	7.16575420293787e+131	7.823591501118803e-09
70	3.54101961407817e-08	3.3940400946372115e+210	2.6555359189338495e+131	7.061992791825721e-09
71	3.1907866501331075e-08	3.3940400946372115e+210	3.5682740798259223e+130	6.3467129771348006e-09
72	3.1046206109076626e-08	3.3940400946372115e+210	1.5208684328273262e+129	5.886250295766502e-09
73	2.9524714487899133e-08	3.3940400946372115e+210	1.0485677016063192e+127	5.531352469314369e-09
74	2.855985278643334e-08	3.3940400946372115e+210	5.439121582073283e+126	5.2733952953523225e-09
75	2.628101899282621e-08	3.3940400946372115e+210	1.4536462226577096e+125	4.935775069543789e-09
76	2.4521236623040045e-08	3.3940400946372115e+210	1.4132730913632328e+125	4.681744435436445e-09
77	2.321813645446979e-08	3.3940400946372115e+210	3.691279559303749e+124	4.581712206943222e-09
78	2.2999089875846452e-08	3.3940400946372115e+210	7.329233628774684e+122	4.3076904957794815e-09
79	2.2043292784765277e-08	3.3940400946372115e+210	3.8285606332435065e+122	4.078566861113957e-09
80	2.0410361561381126e-08	3.3940400946372115e+210	4.348609672674074e+121	3.816662078046761e-09
81	1.9054395994429316e-08	3.3940400946372115e+210	4.348609672674074e+121	3.630773866666886e-09
82	1.9054395994429316e-08	3.3940400946372115e+210	2.616331160390876e+120	3.4576144898393842e-09
83	1.8502265307882154e-08	3.3940400946372115e+210	1.234297683944742e+119	3.399519608262592e-09
84	1.832376234154286e-08	3.3940400946372115e+210	1.4754835922054297e+117	3.3431156389766663e-09
85	1.7792877436820975e-08	3.3940400946372115e+210	1.2554307943639951e+117	3.244942698986509e-09
86	1.7751015716392408e-08	3.3940400946372115e+210	2.3626278727203835e+116	3.197752669757719e-09
87	1.7266318422009757e-08	3.3940400946372115e+210	3.7483966738558062e+115	3.1375434354594757e-09
88	1.7266318422009757e-08	3.3940400946372115e+210	3.8854484343116104e+113	3.0761309661286096e-09
89	1.7137027123517377e-08	3.3940400946372115e+210	3.863502419734433e+113	3.0326877017273056e-09
90	1.7012505076572416e-08	3.3940400946372115e+210	1.2042422201076755e+112	3.0206852041886937e-09
91	1.691485686944247e-08	3.3940400946372115e+210	5.595478750313785e+111	2.9999400009961574e-09
92	1.678230492262221e-08	3.3940400946372115e+210	2.6817017597281695e+111	2.974130398520174e-09
93	1.6672067096096305e-08	3.3940400946372115e+210	1.0619204980937689e+111	2.9480190376659393e-09
94	1.6672067096096305e-08	3.3940400946372115e+210	2.2217471677759516e+109	2.9408953083677407e-09
95	1.663002946540218e-08	3.3940400946372115e+210	2.6036167034243984e+107	2.934834115372133e-09
96	1.6570355725423487e-08	3.3940400946372115e+210	5.8116982387177905e+106	2.9291695341344306e-09
97	1.6550571937998998e-08	3.3940400946372115e+210	1.2961455235301436e+105	2.927779815100033e-09
98	1.653081749730082e-08	3.3940400946372115e+210	1.2961455235301436e+105	2.9248962189665865e-09
99	1.653081749730082e-08	3.3940400946372115e+210	1.428863078493793e+103	2.9248962189665865e-09
100	1.653081749730082e-08	3.3940400946372115e+210	2.26349376401832e+102	2.9248962189665865e-09
0	8.689189442183897e+252	2.4272682756278673e+219	2.572741535427824e+263	1.815407884431607e+265
1	1.1982110432585146e+115	2.4272682756278673e+219	2.572741535427824e+263	2.149668630876969e+122
2	754.4938375190509	2.4272682756278673e+219	2.591507001004466e+255	821.214083055461
3	642.8769069431933	1.525481434183533e+218	1.7235306044623077e+241	611.3843309324017
4	433.11066521674326	2.3061246814780136e+199	6.456795690220104e+239	357.38174874372487
5	250.56293149232891	2.3061246814780136e+199	3.942255501391046e+234	200.69021959822285
6	108.97974987341402	2.3061246814780136e+199	3.942255501391046e+234	88.35099641940822
7	57.83242069684833	2.3061246814780136e+199	5.7135215706959e+230	73.2049396267677
8	40.56170786983242	2.3061246814780136e+199	1.2084584630024069e+229	56.445247041214415
9	20.019695558592204	2.3061246814780136e+199	5.908833942803991e+226	37.64306618371862
10	15.496574315674918	2.3061246814780136e+199	7.368091765806301e+219	18.181394094082712
11	10.738134512354918	2.3061246814780136e+199	4.588042226251163e+217	11.220312199447664
12	5.521426810859056	2.3061246814780136e+199	2.9045344011725923e+216	8.305176129720806
13	3.9988761731979823	2.3061246814780136e+199	1.9792399466154058e+215	4.771954207870336
14	3.2180317571100137	2.3061246814780136e+199	1.6901554986400752e+210	3.613273019699057
15	2.5865926400826886	2.3061246814780136e+199	6.344731213377761e+206	2.3277925419532184
16	1.238370936023263	2.3061246814780136e+199	6.344731213377761e+206	1.4456558478500199
17	0.8257570166012128	2.3061246814780136e+199	1.5740049499567773e+206	0.8916607961919432
18	0.3700710540123862	2.3061246814780136e+199	3.3532095600743107e+205	0.4231381387739135
19	0.31413843499194166	2.3061246814780136e+199	2.015612906284856e+202	0.2788624146718315
20	0.1569812759555882	2.3061246814780136e+199	1.874240123087172e+201	0.21056973832229492
21	0.08585354375015782	2.3061246814780136e+199	1.4698107725876196e+200	0.13010924104918498
22	0.06158255005162909	2.3061246814780136e+199	1.940182753409605e+199	0.07079778888436855
23	0.046902672887251196	2.3061246814780136e+199	1.046926923284977e+199	0.05953641130514431
24	0.03698804058442264	2.3061246814780136e+199	5.838242616719818e+196	0.03959666122979673
25	0.02175216718523596	2.3061246814780136e+199	4.7672692700473266e+194	0.0293766930162133
26	0.017248783032662682	2.3061246814780136e+199	5.1141515820317475e+193	0.015178440627958112
27	0.014179904791890683	2.3061246814780136e+199	1.292261136570037e+192	0.012048313148695915
28	0.010092265546706735	2.3061246814780136e+199	4.553890082009975e+188	0.006753401474143043
29	0.008223579766847417	2.3061246814780136e+199	4.553890082009975e+188	0.0038961092301212
30	0.005040583264239569	2.3061246814780136e+199	2.3873134955417588e+188	0.0023876327120288636
31	0.002183849752904485	2.3061246814780136e+199	8.41656460426488e+186	0.0013165363225012276
32	0.001807693536440782	2.3061246814780136e+199	3.930904962749012e+186	0.0012825664791663608
33	0.0008465661959920815	2.3061246814780136e+199	4.23203856227012e+184	0.0007907066492690285
34	0.0005277730428593852	2.3061246814780136e+199	3.700601270965819e+183	0.0005378538096259794
35	0.0003256633650605401	2.3061246814780136e+199	6.334319745636684e+180	0.0003485644862499329
36	0.00014923111972124553	2.3061246814780136e+199	1.9914902427506126e+179	0.0002027906211129747
37	0.00012106492837256104	2.3061246814780136e+199	1.512121141234133e+179	5.104639452636922e-05
38	7.286553028089908e-05	2.3061246814780136e+199	5.741130439914315e+177	5.104639452636922e-05
39	4.3407711979985886e-05	2.3061246814780136e+199	2.517095489764374e+175	2.1579899761820234e-05
40	3.146247184428569e-05	2.3061246814780136e+199	2.517095489764374e+175	1.831042301272551e-05
41	2.5061536500580167e-05	2.3061246814780136e+199	3.2533220044389147e+174	1.2438452662267751e-05
42	1.3930784832856279e-05	2.3061246814780136e+199	9.208627380839876e+172	9.727736059540548e-06
43	1.3360666114829408e-05	2.3061246814780136e+199	7.6809636164723785e+171	7.279000852412752e-06
44	8.068533808359401e-06	2.3061246814780136e+199	1.2901829539470321e+171	6.0762435476150036e-06
45	4.843262441546323e-06	2.3061246814780136e+199	1.6473806092099612e+170	4.426561435474426e-06
46	3.648198204420756e-06	2.3061246814780136e+199	7.490191968255632e+168	3.0122500159653757e-06
47	1.6557449495716689e-06	2.3061246814780136e+199	1.7920192199878797e+167	1.982822376728938e-06
48	1.030868005996134e-06	2.3061246814780136e+199	9.417207550900485e+165	9.479906144260554e-07
49	6.215800355111918e-07	2.3061246814780136e+199	8.912065171371452e+164	8.212726696396201e-07
50	4.683547942638104e-07	2.3061246814780136e+199	2.131578287832144e+163	4.889814438314141e-07
51	4.084437604813015e-07	2.3061246814780136e+199	1.7141219119274292e+163	3.2242723918080183e-07
52	2.462208969033046e-07	2.3061246814780136e+199	9.545995929292866e+161	1.231924890518028e-07
53	1.9005941372935814e-07	2.3061246814780136e+199	4.53300757822693e+161	8.441415051167554e-08
54	1.5804567735048048e-07	2.3061246814780136e+199	5.5752790001511114e+160	5.2509348754446405e-08
55	1.0215609271169164e-07	2.3061246814780136e+199	4.881646032920299e+158	4.525727972437707e-08
56	7.338279034025212e-08	2.3061246814780136e+199	4.881646032920299e+158	3.164569018542793e-08
57	6.68326491115894e-08	2.3061246814780136e+199	1.1003702500968697e+158	2.2809286540274898e-08
58	5.2233191238879246e-08	2.3061246814780136e+199	4.392958170268056e+156	1.779764324018661e-08
59	3.889921710313931e-08	2.3061246814780136e+199	4.392958170268056e+156	1.190032166528504e-08
60	2.9286156702899444e-08	2.3061246814780136e+199	1.6149237114280227e+155	1.0039667426864268e-08
61	2.023999423843837e-08	2.3061246814780136e+199	4.784844735903532e+154	7.04978071891921e-09
62	1.6947978899476946e-08	2.3061246814780136e+199	1.435515147828686e+153	5.592900891857076e-09
63	1.28013133149017e-08	2.3061246814780136e+199	7.079766035766814e+152	4.7473831911744725e-09
64	1.0040371717415234e-08	2.3061246814780136e+199	6.5328045377181935e+152	3.4196921316259157e-09
65	7.82890391675018e-09	2.3061246814780136e+199	1.0477398765953763e+152	2.6884691709797824e-09
66	7.149946559460473e-09	2.3061246814780136e+199	1.2457950431178782e+148	2.3689169903747978e-09
67	6.442377687680495e-09	2.3061246814780136e+199	3.8323967272976606e+147	1.9601478708617265e-09
68	5.477951767313323e-09	2.3061246814780136e+199	1.9956176102346743e+147	1.5981481783478116e-09
69	4.957207559019286e-09	2.3061246814780136e+199	4.294236700081014e+145	1.4075554989992821e-09
70	4.544148173435814e-09	2.3061246814780136e+199	2.9389293438373503e+144	1.352503613172826e-09
71	4.344102091924216e-09	2.3061246814780136e+199	2.15773494488496e+143	1.1782908812038812e-09
72	4.232747649515661e-09	2.3061246814780136e+199	8.783480403534534e+141	1.1493533867245624e-09
73	4.061361413734785e-09	2.3061246814780136e+199	1.800708365782796e+141	1.0359224307653732e-09
74	3.862556445869837e-09	2.3061246814780136e+199	7.984973626815786e+139	9.711530876586155e-10
75	3.5702705058256793e-09	2.3061246814780136e+199	9.22508996174283e+138	9.105473797394989e-10
76	3.484106125797716e-09	2.3061246814780136e+199	4.807207659458934e+135	8.613595455434332e-10
77	3.2814659185835676e-09	2.3061246814780136e+199	6.143296584496037e+132	8.152237660451755e-10
78	3.226814180625665e-09	2.3061246814780136e+199	6.143296584496037e+132	7.778145386082156e-10
79	3.127940556292107e-09	2.3061246814780136e+199	6.143296584496037e+132	7.299232346537847e-10
80	3.0190049385803336e-09	2.3061246814780136e+199	3.427976031155337e+132	7.059310555940639e-10
81	2.9286683206661467e-09	2.3061246814780136e+199	3.0861026150854205e+131	6.725973848976615e-10
82	2.895860637527158e-09	2.3061246814780136e+199	5.73041429558041e+130	6.302255583511408e-10
83	2.7748586483422155e-09	2.3061246814780136e+199	2.2059770329624845e+130	6.111237778582639e-10
84	2.7748586483422155e-09	2.3061246814780136e+199	1.0612899524734966e+128	5.951910053785787e-10
85	2.7412797871937608e-09	2.3061246814780136e+199	2.6729441634235688e+125	5.824789202454708e-10
86	2.717887670098505e-09	2.3061246814780136e+199	2.6729441634235688e+125	5.770842061482974e-10
87	2.6443254702202484e-09	2.3061246814780136e+199	2.6729441634235688e+125	5.616971537083944e-10
88	2.5768893084868143e-09	2.3061246814780136e+199	9.280957224267954e+123	5.513919636746117e-10
89	2.5768893084868143e-09	2.3061246814780136e+199	3.472234845076646e+123	5.467323254041943e-10
90	2.55209394330322e-09	2.3061246814780136e+199	2.0406028127645713e+123	5.380940277579023e-10
91	2.528308597062252e-09	2.3061246814780136e+199	8.244179035551197e+122	5.321215553629274e-10
92	2.514683602074234e-09	2.3061246814780136e+199	1.951733216773648e+121	5.282231430505987e-10
93	2.497394874273938e-09	2.3061246814780136e+199	8.713276944416537e+120	5.251020874736843e-10
94	2.4873235451769914e-09	2.3061246814780136e+199	8.073653361957671e+120	5.224066780292278e-10
95	2.4831042268314874e-09	2.3061246814780136e+199	1.1090365435329002e+120	5.219072268549197e-10
96	2.4787805347399195e-09	2.3061246814780136e+199	1.1090365435329002e+120	5.203059260643548e-10
97	2.4751016254071e-09	2.3061246814780136e+199	1.1706699861499911e+119	5.197476850876976e-10
98	2.4733686123796075e-09	2.3061246814780136e+199	1.730489460789726e+116	5.19631535997619e-10
99	2.4731203791820415e-09	2.3061246814780136e+199	1.730489460789726e+116	5.195747503571823e-10
100	2.4731203791820415e-09	2.3061246814780136e+199	1.4039072709695e+116	5.195747503571823e-10
0	4.4842427605499134e+253	1.1172193243447967e+226	3.2310449697283534e+265	2.360001942184429e+252
1	1.0275379635004574e+124	1.1172193243447967e+226	2.0040839604628866e+262	6.26684599993577e+120
2	1.0125748313992876e+19	1.1172193243447967e+226	1.1617445456866473e+261	1230218.0410426888
3	422.9347674254625	9.546646071106184e+204	1.5545468708179623e+251	542.9233372679065
4	370.5459787192491	5.779968307359273e+195	5.236703813040681e+248	394.94705608606904
5	236.36891378544766	5.779968307359273e+195	5.236703813040681e+248	298.8304101397662
6	108.15708458484602	5.779968307359273e+195	1.541071750184253e+241	207.1345479018351
7	89.0966717867161	5.779968307359273e+195	6.319077590760749e+240	108.74627175048337
8	48.39521449794616	5.779968307359273e+195	8.746316423438659e+236	63.53815224020208
9	38.77481726003148	5.779968307359273e+195	1.7681042381652408e+236	37.050399515290366
10	24.627752176568137	5.779968307359273e+195	3.305540995243279e+232	23.397937005298246
11	16.92769269326136	5.779968307359273e+195	3.305540995243279e+232	11.379027241767481
12	8.481534890218658	5.779968307359273e+195	9.61258769700996e+231	8.61784244088534
13	5.444967153894082	5.779968307359273e+195	5.77945201458859e+229	7.172417774448063
14	2.5851955843926744	5.779968307359273e+195	4.93379897502125e+227	2.8282992158206595
15	1.1363813386068142	5.779968307359273e+195	6.189526743370931e+225	2.509364705923087
16	1.1199367910897537	5.779968307359273e+195	1.6238860626730066e+225	1.512050184944926
17	0.54086428851799	5.779968307359273e+195	1.8692270228417143e+223	0.6834092552518514
18	0.47372907636545936	5.779968307359273e+195	4.861488577552885e+219	0.6339037620675776
19	0.33560489442228497	5.779968307359273e+195	5.940892663734815e+215	0.34531328456658655
20	0.2496994319905332	5.779968307359273e+195	1.498656057877859e+213	0.24433476053730044
21	0.16455913992277194	5.779968307359273e+195	3.990750674616737e+212	0.1305121758402596
22	0.07929085596173563	5.779968307359273e+195	3.8575917855901116e+209	0.046513267585187576
23	0.04165953715398476	5.779968307359273e+195	7.171139488852114e+206	0.032542845573186555
24	0.020398681670291748	5.779968307359273e+195	2.9530520958696274e+204	0.02023411426884015
25	0.012872519055378905	5.779968307359273e+195	5.3560396603747044e+203	0.01468619546546856
26	0.012872519055378905	5.779968307359273e+195	2.744370565774868e+201	0.00807344232660799
27	0.009376733729790431	5.779968307359273e+195	1.9574977203371593e+201	0.006036600675288885
28	0.0069892207673585074	5.779968307359273e+195	1.2313548050945976e+199	0.0032584293415496186
29	0.0049038629356382025	5.779968307359273e+195	9.714130831687706e+197	0.001852182391320107
30	0.0035221909306572103	5.779968307359273e+195	9.627057939657182e+195	0.0013377244819420997
31	0.002043383511015312	5.779968307359273e+195	4.749063674172518e+192	0.000607301957673377
32	0.0010769666906367014	5.779968307359273e+195	4.749063674172518e+192	0.0004500436244755469
33	0.0007691671282421761	5.779968307359273e+195	5.946471858906793e+190	0.0002658582129777703
34	0.0006696263154538314	5.779968307359273e+195	4.01259685371842e+190	0.00024277970542782226
35	0.00042449781775124424	5.779968307359273e+195	2.087363550732491e+190	0.0001810951307053056
36	0.000303490872727271	5.779968307359273e+195	6.825799783394163e+188	7.881860500993999e-05
37	0.00021740511951559083	5.779968307359273e+195	1.2541792086357015e+188	6.984355922111487e-05
38	8.868013136761988e-05	5.779968307359273e+195	3.512776864749907e+187	4.6671944704238097e-05
39	7.006642775915e-05	5.779968307359273e+195	1.4098720396139743e+185	2.2020648294180667e-05
40	5.106029016695802e-05	5.779968307359273e+195	1.783195969878718e+184	1.5703778478762382e-05
41	4.137866880763262e-05	5.779968307359273e+195	1.783195969878718e+184	1.0807740479403481e-05
42	3.343601254374718e-05	5.779968307359273e+195	2.4754451141523103e+183	7.233346655003255e-06
43	2.2817110126672838e-05	5.779968307359273e+195	8.965553404597484e+182	5.804755060596841e-06
44	2.0517447569175244e-05	5.779968307359273e+195	1.5850325210522627e+181	4.210622490845828e-06
45	1.5226908680174592e-05	5.779968307359273e+195	2.4115494441447612e+179	1.934371337803363e-06
46	1.056043308381038e-05	5.779968307359273e+195	6.979409813327193e+177	1.2139327952314666e-06
47	6.398350915829372e-06	5.779968307359273e+195	8.096270269123288e+175	1.0299138012703048e-06
48	3.5380606417105784e-06	5.779968307359273e+195	7.996054200322583e+175	6.413088897833378e-07
49	1.2329821644633842e-06	5.779968307359273e+195	7.996054200322583e+175	3.1653926359850414e-07
50	1.2329821644633842e-06	5.779968307359273e+195	3.683598161106797e+175	2.458165664279638e-07
51	6.46464519225025e-07	5.779968307359273e+195	3.3002245712575533e+174	1.6493842212858965e-07
52	4.0495569943287567e-07	5.779968307359273e+195	2.3480651050778917e+172	9.933294212264756e-08
53	3.3439152747464e-07	5.779968307359273e+195	2.780175082435546e+171	6.612842815964877e-08
54	2.451231021217481e-07	5.779968307359273e+195	5.187037868104394e+170	4.9788550151803186e-08
55	1.4178071313361932e-07	5.779968307359273e+195	2.945238813997813e+169	3.7394197864141e-08
56	1.2315092481626766e-07	5.779968307359273e+195	1.3215332521926264e+167	1.8761300051483832e-08
57	1.1412721068539318e-07	5.779968307359273e+195	8.337754110351362e+164	1.4690106469027266e-08
58	9.240579041227893e-08	5.779968307359273e+195	1.9451883561415558e+163	9.391694977659007e-09
59	7.54494011578085e-08	5.779968307359273e+195	1.6315263723622603e+163	5.235140061548601e-09
60	6.276142397208356e-08	5.779968307359273e+195	1.1301879604491924e+162	1.7053486332421845e-09
61	5.599740623466905e-08	5.779968307359273e+195	3.545880261088432e+160	1.6610611376597536e-09
62	4.4158005805560436e-08	5.779968307359273e+195	4.221632920030706e+159	1.1012540195832182e-09
63	3.742596277339695e-08	5.779968307359273e+195	4.221632920030706e+159	7.657633454202532e-10
64	3.379613607355324e-08	5.779968307359273e+195	1.4506769153348136e+157	5.55102634176328e-10
65	3.024046154758325e-08	5.779968307359273e+195	1.0909275155030554e+155	3.9352297366072626e-10
66	2.753166891750096e-08	5.779968307359273e+195	1.0909275155030554e+155	3.561724473982179e-10
67	2.6132253250981173e-08	5.779968307359273e+195	8.090992744631095e+152	2.6715025482118046e-10
68	2.3074432988320952e-08	5.779968307359273e+195	8.090992744631095e+152	1.9638595150920055e-10
69	2.0624864872654944e-08	5.779968307359273e+195	8.090992744631095e+152	1.6242901422852432e-10
70	1.7156604222785718e-08	5.779968307359273e+195	1.0080691972889372e+152	1.3836787488188404e-10
71	1.7156604222785718e-08	5.779968307359273e+195	8.854393550094535e+150	1.2412222754542744e-10
72	1.6299094985684547e-08	5.779968307359273e+195	8.905404772467178e+149	1.0686897798191237e-10
73	1.49033525174048e-08	5.779968307359273e+195	5.610047538680444e+148	9.420881330696693e-11
74	1.4747958579270448e-08	5.779968307359273e+195	2.3136769940941516e+143	8.322034763623037e-11
75	1.4308088620662285e-08	5.779968307359273e+195	2.3136769940941516e+143	7.949300576086536e-11
76	1.307486937680601e-08	5.779968307359273e+195	1.307954900192339e+142	7.284431834485457e-11
77	1.24646894615245e-08	5.779968307359273e+195	3.7410104034382995e+140	6.837304809318587e-11
78	1.1831287872831444e-08	5.779968307359273e+195	1.6822117009499006e+140	6.531059786683349e-11
79	1.0950814794519328e-08	5.779968307359273e+195	4.5928383295198244e+138	6.20190212222878e-11
80	1.0559715646058082e-08	5.779968307359273e+195	1.7190761813459403e+137	6.000713951002884e-11
81	1.0559715646058082e-08	5.779968307359273e+195	1.7190761813459403e+137	5.8086119572180804e-11
82	1.0275119746563705e-08	5.779968307359273e+195	6.314067156264441e+136	5.608193791926132e-11
83	9.840634651938994e-09	5.779968307359273e+195	6.7114257843634726e+134	5.3706285310872215e-11
84	9.74542551280825e-09	5.779968307359273e+195	6.316146830660613e+132	5.228115547457108e-11
85	9.514545716917865e-09	5.779968307359273e+195	4.363482571133355e+131	5.0942243476500225e-11
86	9.46590201751089e-09	5.779968307359273e+195	2.5553568180457914e+131	4.890615084584853e-11
87	9.355028395482746e-09	5.779968307359273e+195	2.5553568180457914e+131	4.7557908412596535e-11
88	9.077130397569359e-09	5.779968307359273e+195	5.848708383752987e+129	4.69551924097987e-11
89	9.075512555217416e-09	5.779968307359273e+195	8.207967714698018e+128	4.6110897082319506e-11
90	8.978371712170924e-09	5.779968307359273e+195	8.207967714698018e+128	4.597976700073769e-11
91	8.946080113819708e-09	5.779968307359273e+195	5.815329202652431e+127	4.556517496189011e-11
92	8.866296551796791e-09	5.779968307359273e+195	1.1236586622462988e+127	4.524190346407053e-11
93	8.836433425982462e-09	5.779968307359273e+195	7.645661649991579e+125	4.466625269423238e-11
94	8.823135923694782e-09	5.779968307359273e+195	1.6600135047256974e+124	4.444993047795187e-11
95	8.807435139893669e-09	5.779968307359273e+195	9.217817497984318e+123	4.4373611479443416e-11
96	8.795897495651006e-09	5.779968307359273e+195	1.437343655539369e+123	4.4261085868353395e-11
97	8.783412764957637e-09	5.779968307359273e+195	2.464140038201629e+120	4.418828592121374e-11
98	8.783412764957637e-09	5.779968307359273e+195	1.638998078744497e+119	4.417469845337217e-11
99	8.781822847470938e-09	5.779968307359273e+195	9.665719325570598e+117	4.416788601273867e-11
100	8.781822847470938e-09	5.779968307359273e+195	1.5850813019446937e+115	4.416788601273867e-11
0	2.5039663993385076e+265	6.151735087949241e+219	1.9600942768503162e+257	2.4334711820593898e+262
1	8.396192363282106e+132	6.151735087949241e+219	1.9600942768503162e+257	5.7135015966789713e+135
2	609.6934725610635	6.151735087949241e+219	1.8054691174624695e+255	6.605399451399271e+34
3	363.42535726459096	8.356818642167221e+204	3.477669408108003e+248	595.3601662318058
4	287.2835232231911	8.356818642167221e+204	3.0851750541404317e+241	386.89723540095645
5	164.90525235312754	8.356818642167221e+204	1.392118841066982e+236	232.11196613414927
6	107.39261858612284	8.356818642167221e+204	1.392118841066982e+236	129.78280166977873
7	77.5629195836879	8.356818642167221e+204	2.1438758120980494e+226	89.4434812701973
8	46.283595100463366	8.356818642167221e+204	5.6689229610175924e+225	56.5407548442775
9	29.09391514803505	8.356818642167221e+204	3.6377759524508195e+224	41.33955051485255
10	23.87745208539166	8.356818642167221e+204	2.4747337826990003e+222	20.12551981086941
11	13.889483725658911	8.356818642167221e+204	4.38116809041699e+216	16.42728429480168
12	8.183089960435392	8.356818642167221e+204	1.5190653292794177e+213	9.184046267653487
13	5.813185311927864	8.356818642167221e+204	1.3938729143889875e+210	5.824527215770588
14	4.4665513140693465	8.356818642167221e+204	2.3856586032923646e+206	3.6562138934112536
15	2.626164419476572	8.356818642167221e+204	7.405664991691008e+201	2.2676206289612777
16	2.297625298753191	8.356818642167221e+204	7.814502756602792e+200	1.6444271486274864
17	1.639479423800764	8.356818642167221e+204	8.962049847827723e+199	1.1130382569003934
18	0.7373413690609254	8.356818642167221e+204	2.0023435484125215e+198	0.6449987810813922
19	0.7140405134408161	8.356818642167221e+204	6.893964868617371e+197	0.5220965899837114
20	0.4451542476382573	8.356818642167221e+204	1.9751410370609237e+196	0.34747460296599036
21	0.2400520840955524	8.356818642167221e+204	6.501903585728927e+195	0.1942196340014931
22	0.11152343453181003	8.356818642167221e+204	2.533869508922881e+191	0.10784401662848318
23	0.09151354768580738	8.356818642167221e+204	2.533869508922881e+191	0.0610297217686914
24	0.0698884880745938	8.356818642167221e+204	1.0701623859045135e+191	0.057728575143681904
25	0.04467913997020662	8.356818642167221e+204	1.1345077062255978e+189	0.01950727194582585
26	0.03371241720376596	8.356818642167221e+204	7.553662857944547e+186	0.018737374082832697
27	0.011684437099559795	8.356818642167221e+204	4.90206305739855e+186	0.009340086347165181
28	0.009437292139887747	8.356818642167221e+204	6.978375152656043e+184	0.004718396276197027
29	0.004405251036123854	8.356818642167221e+204	2.969840330332541e+183	0.004014607935107951
30	0.003309579084567614	8.356818642167221e+204	2.969840330332541e+183	0.0026058588700360293
31	0.0024860095243821644	8.356818642167221e+204	8.601951817531975e+179	0.0010966481866827315
32	0.001360600516212845	8.356818642167221e+204	4.46277834266619e+179	0.0008847640818861063
33	0.0012059847618222307	8.356818642167221e+204	1.4705035126848826e+179	0.000559087067211449
34	0.0008984650990759784	8.356818642167221e+204	1.4665355577176867e+177	0.0002790969156453542
35	0.0005904879046932189	8.356818642167221e+204	4.2343004518865005e+176	0.00019090419622185199
36	0.00033757235166041776	8.356818642167221e+204	2.064366220515452e+175	0.00012004784640882244
37	0.00019068507761297514	8.356818642167221e+204	5.278425771263898e+174	5.736252399762661e-05
38	0.00011200646215128856	8.356818642167221e+204	3.5827678314123915e+174	2.2914289009482038e-05
39	6.620045333204422e-05	8.356818642167221e+204	8.919391848286742e+173	2.1226201797124132e-05
40	4.4447072334822705e-05	8.356818642167221e+204	4.886405929784354e+169	1.1618961372493616e-05
41	2.6986036746681865e-05	8.356818642167221e+204	1.6201736357330348e+169	7.54187368996626e-06
42	1.1865905432444345e-05	8.356818642167221e+204	3.8849141983517253e+167	5.320141832443376e-06
43	8.616693060863836e-06	8.356818642167221e+204	3.8849141983517253e+167	3.6480413348131155e-06
44	6.970865999554961e-06	8.356818642167221e+204	2.27700598847461e+164	2.69085407480275e-06
45	4.706323844258282e-06	8.356818642167221e+204	2.27700598847461e+164	1.549960397108367e-06
46	3.6536850510344687e-06	8.356818642167221e+204	2.109007610473001e+162	1.157288890201746e-06
47	2.5403750500782643e-06	8.356818642167221e+204	2.109007610473001e+162	8.601154434320402e-07
48	1.8457101333374103e-06	8.356818642167221e+204	6.91889724879398e+161	5.683540514338293e-07
49	1.0583866947213334e-06	8.356818642167221e+204	5.802920400021494e+160	3.6125540781464215e-07
50	4.562615545561756e-07	8.356818642167221e+204	4.1673903888017664e+159	2.089282159964198e-07
51	3.150814621532627e-07	8.356818642167221e+204	1.3777249870281999e+159	1.5573149296332736e-07
52	2.656465015487243e-07	8.356818642167221e+204	4.1598151806336647e+155	7.727447164674131e-08
53	1.5133079927784704e-07	8.356818642167221e+204	4.1598151806336647e+155	4.23032606591886e-08
54	9.235123440086769e-08	8.356818642167221e+204	3.066422926486336e+155	3.3061104359953044e-08
55	4.582018905743698e-08	8.356818642167221e+204	2.011945835743374e+153	1.5002421586383942e-08
56	4.176448188449752e-08	8.356818642167221e+204	1.8760326799516494e+152	6.424791469203974e-09
57	3.13314917039944e-08	8.356818642167221e+204	1.3044869964324464e+152	5.723438533799189e-09
58	2.04181382421958e-08	8.356818642167221e+204	6.139741913116649e+150	4.184698422784677e-09
59	1.5855396518916186e-08	8.356818642167221e+204	5.2105942269181395e+149	3.057222527139922e-09
60	1.1217994002613052e-08	8.356818642167221e+204	1.9382747213413007e+148	2.2526622417254053e-09
61	7.949779532923952e-09	8.356818642167221e+204	4.710830954676291e+146	1.7613583750641595e-09
62	7.293735551508546e-09	8.356818642167221e+204	4.710830954676291e+146	1.4028544486623538e-09
63	5.779494426706961e-09	8.356818642167221e+204	1.3612600839412348e+145	9.151491688310835e-10
64	4.588962008749528e-09	8.356818642167221e+204	3.059382919033505e+142	6.287498853919876e-10
65	3.826256353875331e-09	8.356818642167221e+204	3.059382919033505e+142	5.197813143529717e-10
66	3.4344193411943584e-09	8.356818642167221e+204	8.43716060765639e+141	3.608644441811072e-10
67	3.1793339754269923e-09	8.356818642167221e+204	5.132346620442281e+139	2.713522215341505e-10
68	2.8280308294088396e-09	8.356818642167221e+204	1.0691742044733474e+138	2.0581614554117703e-10
69	2.3561744170591516e-09	8.356818642167221e+204	6.802694302828342e+136	1.6770485266833343e-10
70	2.109946352984512e-09	8.356818642167221e+204	6.802694302828342e+136	1.4049554567889798e-10
71	2.0165093959679663e-09	8.356818642167221e+204	2.750747255491744e+136	1.166698586782278e-10
72	1.772694745345711e-09	8.356818642167221e+204	3.5924936471401383e+133	1.0193227718249096e-10
73	1.7619261734512418e-09	8.356818642167221e+204	3.5924936471401383e+133	9.703110275665732e-11
74	1.6385371895230784e-09	8.356818642167221e+204	5.262099221813075e+131	8.939087213360287e-11
75	1.4806613803263394e-09	8.356818642167221e+204	2.848956665511658e+129	8.393302899067206e-11
76	1.4499477335607836e-09	8.356818642167221e+204	2.848956665511658e+129	7.832245599118115e-11
77	1.37785405105718e-09	8.356818642167221e+204	2.848956665511658e+129	7.370444009842557e-11
78	1.343184234752889e-09	8.356818642167221e+204	8.389137336839776e+128	6.717847271594203e-11
79	1.2864168535021735e-09	8.356818642167221e+204	5.040981068791993e+126	6.351846795909292e-11
80	1.2690754836325583e-09	8.356818642167221e+204	2.4839720681153976e+125	6.211689386976728e-11
81	1.2469661175059354e-09	8.356818642167221e+204	2.5175520117126434e+123	5.916080610153042e-11
82	1.2146340593837867e-09	8.356818642167221e+204	8.174443878072414e+120	5.819014993423008e-11
83	1.177015855820235e-09	8.356818642167221e+204	3.6706955871454635e+119	5.7013448144397435e-11
84	1.1653826201259102e-09	8.356818642167221e+204	1.1588992591785002e+119	5.527388403757831e-11
85	1.144588554760116e-09	8.356818642167221e+204	1.1588992591785002e+119	5.437539605856554e-11
86	1.1085785759163003e-09	8.356818642167221e+204	4.8939287747853415e+117	5.3545234984962794e-11
87	1.0739061136553164e-09	8.356818642167221e+204	4.351933642695818e+117	5.1700206604410724e-11
88	1.0709820622955946e-09	8.356818642167221e+204	1.9853126350877642e+116	5.1440196010381765e-11
89	1.0520229054674026e-09	8.356818642167221e+204	1.9853126350877642e+116	5.027960264921423e-11
90	1.0485465413621594e-09	8.356818642167221e+204	6.652955581902646e+114	4.983959599827759e-11
91	1.0369320518674557e-09	8.356818642167221e+204	6.652955581902646e+114	4.903340347103976e-11
92	1.030637620627489e-09	8.356818642167221e+204	6.652955581902646e+114	4.860487482141674e-11
93	1.025920319252028e-09	8.356818642167221e+204	8.67985881828836e+113	4.8082857918585736e-11
94	1.0196312546968636e-09	8.356818642167221e+204	2.2022416082895242e+112	4.8082857918585736e-11
95	1.0175430100925708e-09	8.356818642167221e+204	3.5270451710471623e+111	4.791915050076004e-11
96	1.0155626631304367e-09	8.356818642167221e+204	2.3256160260660826e+110	4.783577918843642e-11
97	1.0144066042654492e-09	8.356818642167221e+204	2.3256160260660826e+110	4.7737377319205935e-11
98	1.0141237781527275e-09	8.356818642167221e+204	1.301151794424499e+108	4.7737377319205935e-11
99	1.0139859954047024e-09	8.356818642167221e+204	1.4606273710219266e+106	4.772829930355995e-11
100	1.0139859954047024e-09	8.356818642167221e+204	1.5823553059382746e+105	4.772829930355995e-11
0	1.1489405406474023e+258	1.066358407703509e+226	7.50751045934779e+257	1.4848772330977391e+256
1	1.8991825915265508e+118	1.066358407703509e+226	9.844917698006152e+252	3.141743365692629e+123
2	1.4724844748617886e+59	1.066358407703509e+226	2.150758579974574e+251	1.9293468966564559e+56
3	808.3237448998617	1.7094128077890567e+216	1.7245573871574232e+244	550.688218736084
4	509.0689834310938	2.4079129579957583e+212	6.682481934287299e+239	437.3261511931182
5	255.20127919678933	2.4079129579957583e+212	1.942819846427634e+231	249.56972083358653
6	112.08111455502134	2.4079129579957583e+212	1.942819846427634e+231	140.6047026887478
7	85.19932611808045	2.4079129579957583e+212	1.4099821247891847e+231	78.4186134491739
8	55.527627223919	1.8084274006717302e+211	5.319683090526603e+219	44.43869943840494
9	40.979935656198094	1.8084274006717302e+211	5.319683090526603e+219	36.30904079416949
10	31.67310483952364	1.8084274006717302e+211	7.224959668901792e+217	22.903113154571535
11	8.304199870666878	1.8084274006717302e+211	9.29491888464743e+215	14.377695075838318
12	8.071163270271716	1.8084274006717302e+211	4.0854917558103926e+214	8.839044304833351
13	4.256818969112821	1.8084274006717302e+211	2.1516519604234654e+211	6.9924670403775835
14	3.2708996979987317	1.8084274006717302e+211	3.578761776990704e+207	4.844542930861444
15	2.1429203750322414	1.8084274006717302e+211	1.43971779782004e+204	2.580951078334558
16	1.8859134878904198	1.8084274006717302e+211	6.186505259622024e+202	1.5463753226602437
17	1.169868450504718	1.8084274006717302e+211	1.3121893754573844e+199	1.1646553554169143
18	0.9210991628084342	1.8084274006717302e+211	6.74317150221719e+198	0.49767226078099314
19	0.6839096171783867	1.8084274006717302e+211	8.018417458437906e+195	0.284705954919922
20	0.46632994961233964	1.8084274006717302e+211	1.4616517993397213e+193	0.20845407138787425
21	0.23256028737762843	1.8084274006717302e+211	9.051126905231873e+192	0.11757406936601807
22	0.20035578826685885	1.8084274006717302e+211	4.8916595934845695e+191	0.09053008204171276
23	0.13372840889873364	1.8084274006717302e+211	1.6264940419939486e+190	0.06632135121218008
24	0.04842954480568404	1.8084274006717302e+211	1.9115032489006274e+189	0.046707490214800765
25	0.04299853890029702	1.8084274006717302e+211	2.1515081797933598e+187	0.031454109378964645
26	0.01858408464226608	1.8084274006717302e+211	9.754755167766658e+184	0.020384166899222275
27	0.01569860860558698	1.8084274006717302e+211	2.3749167216182387e+184	0.011667213886690678
28	0.01071166451158424	1.8084274006717302e+211	4.356356231138949e+183	0.00581025604573872
29	0.008581878670550411	1.8084274006717302e+211	9.190550288290149e+182	0.0048690193568109805
30	0.004544584832536624	1.8084274006717302e+211	6.31103538963907e+180	0.0036035758403194693
31	0.002507574140757059	1.8084274006717302e+211	5.422181966833327e+178	0.0025670647647404064
32	0.001551277830125869	1.8084274006717302e+211	5.422181966833327e+178	0.001987757867255379
33	0.0015049635976779356	1.8084274006717302e+211	4.949711457920079e+177	0.0011023256828039552
34	0.0007063836371161804	1.8084274006717302e+211	2.4290055528996952e+176	0.0007010549301294728
35	0.0004970448916310192	1.8084274006717302e+211	1.4947239980827492e+176	0.0003869385254945503
36	0.0003513553255392447	1.8084274006717302e+211	1.3575054412746288e+174	0.00020505301326448534
37	0.00023173748028799986	1.8084274006717302e+211	1.94394666777718e+172	0.00010917240274861963
38	0.00014043310231567533	1.8084274006717302e+211	3.2276139381976667e+167	6.881496485098087e-05
39	7.523082896086269e-05	1.8084274006717302e+211	3.2276139381976667e+167	3.7058981449219885e-05
40	6.505707749263359e-05	1.8084274006717302e+211	3.2276139381976667e+167	2.9197445722596796e-05
41	4.347852052289169e-05	1.8084274006717302e+211	1.1829620248901999e+166	1.8273645241306243e-05
42	1.9158512118613855e-05	1.8084274006717302e+211	1.4307903470541587e+164	1.4694411546480348e-05
43	1.1121683048777154e-05	1.8084274006717302e+211	1.543515885937934e+163	9.69146331677447e-06
44	8.020613932889831e-06	1.8084274006717302e+211	3.340864960183905e+161	5.49741891967655e-06
45	6.858392026714792e-06	1.8084274006717302e+211	1.0685820533381612e+161	4.483653985009792e-06
46	3.68795396372411e-06	1.8084274006717302e+211	1.8346261410263517e+159	2.17855931114379e-06
47	2.75965224855128e-06	1.8084274006717302e+211	2.876375235464716e+155	1.4202592091752561e-06
48	2.0200467563570387e-06	1.8084274006717302e+211	2.876375235464716e+155	9.239790496611161e-07
49	1.578476090161824e-06	1.8084274006717302e+211	1.236437685351485e+155	7.425489604181587e-07
50	1.3162549706092148e-06	1.8084274006717302e+211	1.4128563377844787e+152	4.24931363935894e-07
51	1.0490195768478545e-06	1.8084274006717302e+211	4.203579051762836e+150	2.550298326499574e-07
52	8.6373206412233e-07	1.8084274006717302e+211	2.3018917558116164e+149	1.6128797113968442e-07
53	7.36469311364327e-07	1.8084274006717302e+211	2.3018917558116164e+149	1.2275500963477178e-07
54	4.660382036563848e-07	1.8084274006717302e+211	1.0682255564444928e+149	6.479101867949489e-08
55	3.835861640709346e-07	1.8084274006717302e+211	8.15930623922345e+146	4.157134669688341e-08
56	3.1578313570015355e-07	1.8084274006717302e+211	4.183449365253136e+146	3.672551290552963e-08
57	2.57322974877297e-07	1.8084274006717302e+211	1.979120944887099e+144	2.736973179500349e-08
58	1.99365192914894e-07	1.8084274006717302e+211	4.514354776311912e+143	1.641671216128254e-08
59	1.2970658638388056e-07	1.8084274006717302e+211	3.933159528900882e+141	1.3399442525428315e-08
60	1.0492241031794623e-07	1.8084274006717302e+211	3.933159528900882e+141	9.167803073600628e-09
61	9.078751038862833e-08	1.8084274006717302e+211	8.040907106424184e+140	5.689332025987014e-09
62	7.231438542594716e-08	1.8084274006717302e+211	3.241817867174241e+139	2.6467062130142773e-09
63	6.201066070461559e-08	1.8084274006717302e+211	3.0664310092924916e+138	1.6447130512517449e-09
64	5.0890544638319035e-08	1.8084274006717302e+211	9.756615219536234e+134	1.5645103332264445e-09
65	3.613712814178928e-08	1.8084274006717302e+211	1.0862196210484099e+133	1.179020082421167e-09
66	3.412351422170271e-08	1.8084274006717302e+211	1.0862196210484099e+133	9.426135433221471e-10
67	2.3263724239305575e-08	1.8084274006717302e+211	2.770669638262597e+130	7.265667481962362e-10
68	2.191810418756253e-08	1.8084274006717302e+211	8.996434771459529e+127	5.939358322522318e-10
69	1.5620523577995578e-08	1.8084274006717302e+211	5.550864292532145e+127	4.671690982307597e-10
70	1.4436297498130974e-08	1.8084274006717302e+211	5.769541282024182e+126	3.6023187782281855e-10
71	1.2564893715147116e-08	1.8084274006717302e+211	5.769541282024182e+126	3.6023187782281855e-10
72	1.1269193006663228e-08	1.8084274006717302e+211	7.707157912121285e+123	3.0985693302113913e-10
73	1.0319517109464371e-08	1.8084274006717302e+211	9.14271030952462e+121	2.832006235944684e-10
74	9.653116438276636e-09	1.8084274006717302e+211	9.14271030952462e+121	2.3790620442513936e-10
75	9.303237427347708e-09	1.8084274006717302e+211	1.7150534290104354e+119	2.1920565206681071e-10
76	8.819610583524892e-09	1.8084274006717302e+211	1.7486165363468358e+118	1.9926957754499072e-10
77	8.028341571682435e-09	1.8084274006717302e+211	4.889961185209593e+116	1.8308193576702673e-10
78	7.802980367730563e-09	1.8084274006717302e+211	5.466208096965412e+115	1.7736424520206565e-10
79	7.632062450658812e-09	1.8084274006717302e+211	4.590408068307595e+114	1.671598580724197e-10
80	7.435578773800185e-09	1.8084274006717302e+211	5.890708800282065e+112	1.6374987202954426e-10
81	7.092379353456518e-09	1.8084274006717302e+211	5.890708800282065e+112	1.545910435516777e-10
82	6.9101619537314e-09	1.8084274006717302e+211	2.567468685511789e+112	1.5266544583394253e-10
83	6.7375629509533655e-09	1.8084274006717302e+211	4.447899051417308e+110	1.48826285301549e-10
84	6.564411890792559e-09	1.8084274006717302e+211	3.780348341382479e+109	1.4406352478661398e-10
85	6.442859850321365e-09	1.8084274006717302e+211	3.780348341382479e+109	1.3806681222608166e-10
86	6.284947191851552e-09	1.8084274006717302e+211	7.28165134051704e+106	1.347911638492855e-10
87	6.123135170649997e-09	1.8084274006717302e+211	1.5272599984281971e+105	1.32423040932449e-10
88	6.123135170649997e-09	1.8084274006717302e+211	3.735420108975407e+104	1.311507223785799e-10
89	6.053832666789218e-09	1.8084274006717302e+211	9.916684492553599e+103	1.3020938498926765e-10
90	6.017508981941218e-09	1.8084274006717302e+211	6.444348688595289e+103	1.2862154940403893e-10
91	5.990959841241552e-09	1.8084274006717302e+211	1.8164703729069362e+103	1.2769261679617017e-10
92	5.947343002777299e-09	1.8084274006717302e+211	1.270192918533526e+103	1.2699898813875788e-10
93	5.904948384361946e-09	1.8084274006717302e+211	2.9285380948516916e+101	1.2567374194034828e-10
94	5.890298025140443e-09	1.8084274006717302e+211	7.305407845045361e+99	1.2525431131367267e-10
95	5.85133277567273e-09	1.8084274006717302e+211	4.620989196307745e+99	1.2488846076484041e-10
96	5.8362178616368936e-09	1.8084274006717302e+211	4.620989196307745e+99	1.2472248731655099e-10
97	5.8362178616368936e-09	1.8084274006717302e+211	5.518313361667596e+96	1.245780492290126e-10
98	5.8322644573350965e-09	1.8084274006717302e+211	1.8709850840820488e+96	1.2444844107251364e-10
99	5.8322644573350965e-09	1.8084274006717302e+211	1.8709850840820488e+96	1.244227857504892e-10
100	5.8322644573350965e-09	1.8084274006717302e+211	5.8702421698405666e+94	1.244227857504892e-10
0	1.3201029895074186e+270	2.535316318003383e+226	4.735945713520351e+264	7.001320806259882e+250
1	7.492059230067422e+121	2.535316318003383e+226	3.177965364056414e+264	3.5862492261232485e+117
2	612.5063411770092	2.535316318003383e+226	1.7301399330369927e+260	6.346788299840622e+20
3	508.110154784126	8.966161295154805e+212	2.0506867487316937e+248	643.7539022964428
4	398.33558261081276	6.380571219834212e+203	9.77292799683903e+244	526.7307193695158
5	201.3673038934001	6.380571219834212e+203	2.384395220935181e+240	369.9835420470672
6	167.64829046783524	6.380571219834212e+203	1.3276306687367632e+240	187.14187188024007
7	107.16026562228882	6.380571219834212e+203	1.3280910634221817e+238	107.43996692204418
8	59.99641532432749	6.380571219834212e+203	1.4504717358027874e+233	80.26272339148858
9	30.950897157313182	4.7995887589559246e+197	4.8550415041747465e+228	50.77810764950739
10	23.846007402279284	4.7995887589559246e+197	1.9956266164520306e+226	37.398069966394154
11	8.428825534178365	4.7995887589559246e+197	9.128279402268687e+220	20.678296312912153
12	7.3925411820894045	4.7995887589559246e+197	3.4343342288357538e+215	12.963963682915516
13	3.3529479836193667	4.7995887589559246e+197	1.6569820124666962e+215	8.75803468148873
14	2.985124093125521	4.7995887589559246e+197	1.0633401796126692e+213	5.235021807321504
15	1.0288384878964965	4.7995887589559246e+197	1.1415925966334006e+210	3.510492536781178
16	0.9298360553515577	4.7995887589559246e+197	1.8708910914563055e+208	2.2993148495909534
17	0.47659838402921173	4.7995887589559246e+197	1.0988826469816369e+204	1.5669065786400473
18	0.4322906724970431	4.7995887589559246e+197	1.0988826469816369e+204	1.1093010634042244
19	0.2626734040246989	4.7995887589559246e+197	1.0988826469816369e+204	0.5982521999289726
20	0.17758977189164285	4.7995887589559246e+197	4.041003572735287e+200	0.3688417578684567
21	0.1015624053144691	4.7995887589559246e+197	3.5510059844051095e+198	0.16358263116272304
22	0.08019766491599933	4.7995887589559246e+197	1.2066256360436365e+198	0.10558894423716049
23	0.05167536140389118	4.7995887589559246e+197	1.121381715466278e+197	0.08963146298862297
24	0.04485683850532539	4.7995887589559246e+197	1.8333780383824127e+194	0.045217041992295176
25	0.03177190698815037	4.7995887589559246e+197	6.972675304910592e+192	0.03182151135716346
26	0.01995675841383164	4.7995887589559246e+197	3.832297119573116e+191	0.023826694883280958
27	0.009736635590100864	4.7995887589559246e+197	9.051271156513595e+188	0.01820493784894505
28	0.008344816106720717	4.7995887589559246e+197	1.3395102212361803e+187	0.010726534168725769
29	0.005746057619996959	4.7995887589559246e+197	1.3374375724294016e+187	0.005873996408385854
30	0.003702976785688347	4.7995887589559246e+197	1.0455221582379673e+186	0.004119145488639635
31	0.0032058182197099794	4.7995887589559246e+197	4.1453427874926913e+185	0.001303874344875723
32	0.0014054180093503186	4.7995887589559246e+197	2.449771533149578e+182	0.001303874344875723
33	0.0014002783065785456	4.7995887589559246e+197	2.684294378443015e+181	0.0010639875053549729
34	0.0010126448549405039	4.7995887589559246e+197	2.4398811108691189e+179	0.0007001558886133832
35	0.0006306105006321156	4.7995887589559246e+197	1.4618071682415596e+179	0.0004031305126315236
36	0.00045942944784806063	4.7995887589559246e+197	2.3549304103970483e+174	0.00032912263563324216
37	0.0002484653340563165	4.7995887589559246e+197	2.3549304103970483e+174	0.00022237772757743176
38	0.00019693811780168688	4.7995887589559246e+197	5.284014715189889e+173	0.00012791385828465402
39	0.00012595852872661288	4.7995887589559246e+197	6.960630104135906e+171	8.987265784778888e-05
40	8.215945874816387e-05	4.7995887589559246e+197	1.1151773716777037e+171	4.5332833967469754e-05
41	5.820266579198812e-05	4.7995887589559246e+197	4.525259894326712e+170	2.0222589047759277e-05
42	4.9268045324450414e-05	4.7995887589559246e+197	5.840660926403716e+167	1.5150336440897608e-05
43	4.123625380074486e-05	4.7995887589559246e+197	1.7466272323960938e+167	7.629969188087594e-06
44	2.5593716120065107e-05	4.7995887589559246e+197	5.3678970380685786e+165	6.689919777411654e-06
45	2.110588373239939e-05	4.7995887589559246e+197	8.052387512954275e+163	4.76221198566099e-06
46	1.628691493255691e-05	4.7995887589559246e+197	1.3285212935811936e+162	3.685020849711168e-06
47	1.089763053403444e-05	4.7995887589559246e+197	1.3285212935811936e+162	2.5048902414461124e-06
48	3.6880026261561837e-06	4.7995887589559246e+197	3.9284960530868307e+160	1.5311863812758726e-06
49	3.6880026261561837e-06	4.7995887589559246e+197	6.041450147399851e+157	7.530640982362102e-07
50	2.215285113755232e-06	4.7995887589559246e+197	1.552012177719541e+157	5.148655759386632e-07
51	1.8105443795471613e-06	4.7995887589559246e+197	4.947691445053225e+155	3.3118676976195947e-07
52	8.516097416711183e-07	4.7995887589559246e+197	4.947691445053225e+155	2.3126064902958352e-07
53	6.785268623796087e-07	4.7995887589559246e+197	2.7374367294101495e+155	1.1772270870463551e-07
54	3.7980712219933655e-07	4.7995887589559246e+197	6.128336187645685e+153	8.661458250031899e-08
55	3.041232620938828e-07	4.7995887589559246e+197	2.1639083819188658e+153	7.022800951397289e-08
56	1.9495273768867094e-07	4.7995887589559246e+197	6.77459560444096e+151	5.289469057194551e-08
57	1.378994464117498e-07	4.7995887589559246e+197	2.3331435669734063e+151	2.9266988672883115e-08
58	6.125039066897269e-08	4.7995887589559246e+197	1.2316795027267279e+151	2.3691315581146696e-08
59	5.451128346480173e-08	4.7995887589559246e+197	6.99849073756772e+150	1.974311145323486e-08
60	3.3267673654222595e-08	4.7995887589559246e+197	8.383886676507475e+148	1.6049707298330527e-08
61	2.2033485403810883e-08	4.7995887589559246e+197	4.6971627926272574e+148	9.25013635508943e-09
62	2.0347495821010572e-08	4.7995887589559246e+197	3.4691785368810894e+146	8.704831666744664e-09
63	1.5240914468555462e-08	4.7995887589559246e+197	3.4691785368810894e+146	7.048764144894191e-09
64	1.4988371255073755e-08	4.7995887589559246e+197	1.501345380685861e+145	5.51684274013059e-09
65	1.2368461135042638e-08	4.7995887589559246e+197	1.0716699614975104e+144	4.097480591844142e-09
66	1.07357188180058e-08	4.7995887589559246e+197	2.326489750209879e+143	3.0843333669079308e-09
67	9.616079888205894e-09	4.7995887589559246e+197	5.9656498178146044e+141	2.876937781972577e-09
68	9.144925511386174e-09	4.7995887589559246e+197	5.9656498178146044e+141	2.2678886768824895e-09
69	8.156803778799988e-09	4.7995887589559246e+197	1.456363389198256e+139	1.876943508407592e-09
70	7.559620795366787e-09	4.7995887589559246e+197	6.840663252145809e+138	1.6877585776076972e-09
71	7.4142470847426755e-09	4.7995887589559246e+197	1.6368932621914846e+138	1.5008774576369794e-09
72	6.852767988845653e-09	4.7995887589559246e+197	1.9716954842074416e+136	1.4251813772689335e-09
73	6.115920187378381e-09	4.7995887589559246e+197	6.847586374072637e+135	1.3020447469960101e-09
74	5.4596455962955594e-09	4.7995887589559246e+197	6.847586374072637e+135	1.2406530962179973e-09
75	4.991442476320242e-09	4.7995887589559246e+197	8.973462985983501e+133	1.1269221706357667e-09
76	4.940133574061687e-09	4.7995887589559246e+197	1.53228328819409e+132	1.0329201983089945e-09
77	4.7889969384789595e-09	4.7995887589559246e+197	7.329964839342776e+129	9.696804620833184e-10
78	4.479875559641945e-09	4.7995887589559246e+197	7.329964839342776e+129	8.701046033137808e-10
79	4.280646962831956e-09	4.7995887589559246e+197	6.054561429861438e+129	8.521708408545591e-10
80	4.1518616099122396e-09	4.7995887589559246e+197	7.344700741416231e+127	8.18333507046027e-10
81	3.949068935052038e-09	4.7995887589559246e+197	6.624095976376718e+127	7.739176866414213e-10
82	3.850220498408612e-09	4.7995887589559246e+197	9.622939765938796e+125	7.362971664864198e-10
83	3.7122080602913748e-09	4.7995887589559246e+197	3.438943798608819e+125	7.011318135332862e-10
84	3.603697646527217e-09	4.7995887589559246e+197	1.4390403432132055e+124	6.606851774649859e-10
85	3.582871650374329e-09	4.7995887589559246e+197	8.424243052039781e+122	6.602451682543048e-10
86	3.5314994604606326e-09	4.7995887589559246e+197	1.5405850032288505e+122	6.493527914313358e-10
87	3.4541456344917573e-09	4.7995887589559246e+197	5.6039382280630305e+119	6.405515187583684e-10
88	3.4442090053868662e-09	4.7995887589559246e+197	4.0582563199228616e+119	6.318104805444667e-10
89	3.4082006645850778e-09	4.7995887589559246e+197	2.5191562277010483e+118	6.219697022917297e-10
90	3.3332397852492235e-09	4.7995887589559246e+197	3.6200488361990087e+117	6.185009170543271e-10
91	3.3332397852492235e-09	4.7995887589559246e+197	1.029192047122782e+117	6.097167423636632e-10
92	3.3142605616565447e-09	4.7995887589559246e+197	1.029192047122782e+117	6.041556853491905e-10
93	3.313321868308325e-09	4.7995887589559246e+197	2.363530808432268e+115	6.003784476406282e-10
94	3.282889019875657e-09	4.7995887589559246e+197	1.465623582089433e+115	5.955507143879925e-10
95	3.282889019875657e-09	4.7995887589559246e+197	1.44901393059734e+114	5.929640316629989e-10
96	3.2773193848232187e-09	4.7995887589559246e+197	2.77688771463922e+110	5.929640316629989e-10
97	3.2742056644577285e-09	4.7995887589559246e+197	2.77688771463922e+110	5.926609053102231e-10
98	3.2722843852614612e-09	4.7995887589559246e+197	2.77688771463922e+110	5.924085602533881e-10
99	3.27204445057915e-09	4.7995887589559246e+197	2.77688771463922e+110	5.92228266061027e-10
100	3.27204445057915e-09	4.7995887589559246e+197	2.7332759538207414e+109	5.92228266061027e-10
0	3.7118014391189957e+258	6.04381857299956e+222	1.7132720278581285e+256	1.165326374088039e+261
1	1.8423220617064507e+111	6.04381857299956e+222	1.7132720278581285e+256	1.1440471029011204e+122
2	553.0481220532617	6.04381857299956e+222	1.7132720278581285e+256	627.9498917853157
3	505.3609421072441	8.374652448685315e+214	1.1555400169046838e+252	503.10341361607834
4	346.32642566558326	2.1096489858196361e+210	3.755251441283123e+247	329.4790800447631
5	233.75851412040493	2.1096489858196361e+210	1.9071889699872276e+242	252.41357500899693
6	155.93618547727291	2.1096489858196361e+210	2.2132457861152328e+237	194.58979482935854
7	107.06790910551848	2.1096489858196361e+210	4.5110377721197735e+233	118.81826522594011
8	47.19642816085679	2.1096489858196361e+210	5.629367250509442e+232	69.50516437759129
9	42.44415405798986	7.964760630519427e+209	1.757825945058802e+230	38.95612786208217
10	31.803896412897778	7.964760630519427e+209	3.087039321438185e+224	24.079955966063178
11	20.27218363629902	7.964760630519427e+209	3.087039321438185e+224	16.275567774945713
12	10.004145068963295	7.964760630519427e+209	3.087039321438185e+224	10.889413473797271
13	7.383410096018602	7.964760630519427e+209	3.2203106352604517e+220	8.78964383149157
14	6.827347849563257	7.964760630519427e+209	3.2203106352604517e+220	5.192126924490584
15	3.555134944126293	7.964760630519427e+209	2.4277442628895e+220	3.3686650478914535
16	3.169511879273662	7.964760630519427e+209	3.015458111328798e+217	1.6880145996396416
17	1.8860720558423487	7.964760630519427e+209	3.015458111328798e+217	1.5407130446583501
18	0.8766550053557787	7.964760630519427e+209	2.5244196799841973e+216	0.9836952839306986
19	0.7350318909650124	7.964760630519427e+209	3.878029238343648e+212	0.7535817990687722
20	0.5954289128771848	7.964760630519427e+209	3.7500053284158496e+208	0.4474888322845506
21	0.359743103336768	7.964760630519427e+209	3.7500053284158496e+208	0.2933713946968603
22	0.32768567593570186	7.964760630519427e+209	3.7500053284158496e+208	0.16439644583664254
23	0.23907700511031635	7.964760630519427e+209	4.721707560407405e+207	0.12122908818859257
24	0.1279186958096845	7.964760630519427e+209	4.629511267210034e+207	0.06430940245705932
25	0.06710452210503895	7.964760630519427e+209	4.931473505212333e+205	0.04102709987382147
26	0.0558445425130632	7.964760630519427e+209	8.679135641345608e+203	0.020616484332650314
27	0.025994493483918444	7.964760630519427e+209	1.1124737634140747e+202	0.017638005088648337
28	0.01607116753827143	7.964760630519427e+209	4.67427163639818e+201	0.009855145105799113
29	0.009359650817308444	7.964760630519427e+209	2.0936650269167024e+200	0.006227243726873957
30	0.0038812075956519364	7.964760630519427e+209	1.67960827109341e+200	0.00267862083995473
31	0.0037041870252993046	7.964760630519427e+209	1.4406482940775273e+198	0.002614765553698782
32	0.002042768279075141	7.964760630519427e+209	8.441367939927121e+195	0.0019018856899914015
33	0.0019146416874700539	1.49621286004587e+208	6.230130846753869e+192	0.0010456200861771613
34	0.0012139208206312373	1.49621286004587e+208	6.230130846753869e+192	0.0008375667450018481
35	0.000668304465060859	1.49621286004587e+208	5.6919632221922555e+190	0.0005353118368232456
36	0.000507889427129229	1.49621286004587e+208	5.6919632221922555e+190	0.0003989733155632117
37	0.0004245311219613017	1.49621286004587e+208	5.6919632221922555e+190	0.00032431899709784134
38	0.00025202745209382103	1.49621286004587e+208	1.0816115852067436e+189	0.00017360291297740537
39	0.00014264384573410658	1.49621286004587e+208	2.486738524429063e+188	0.00010359511298271886
40	0.00010546289833766366	1.49621286004587e+208	3.960166612805381e+185	7.439509987349667e-05
41	7.51766413879521e-05	1.49621286004587e+208	2.4019652494362152e+185	5.38414676456678e-05
42	5.4222203679071646e-05	1.49621286004587e+208	1.5323628588985506e+183	3.588232096527769e-05
43	3.7429523039615623e-05	1.49621286004587e+208	4.8440176372910966e+178	2.6090565949166735e-05
44	2.660841821618106e-05	1.49621286004587e+208	4.8440176372910966e+178	1.1655513527453665e-05
45	1.5248904594995824e-05	1.49621286004587e+208	2.9747051300461736e+178	1.1110192372329872e-05
46	6.1011584185327954e-06	1.49621286004587e+208	8.68202853340518e+177	6.289196999990677e-06
47	5.542228468940033e-06	1.49621286004587e+208	2.4840677828328114e+177	4.910857288172934e-06
48	5.133381104254794e-06	1.49621286004587e+208	4.0824567976151654e+175	3.366375855708818e-06
49	3.73948273466534e-06	1.49621286004587e+208	1.2198025474445343e+174	2.2421232306869745e-06
50	2.573686012486623e-06	1.49621286004587e+208	2.009948929692602e+172	1.352585950299178e-06
51	1.7587955483955288e-06	1.49621286004587e+208	2.769671562652293e+171	1.0036412115521587e-06
52	1.7532226228829674e-06	1.49621286004587e+208	1.0414935488203422e+170	6.717933589866898e-07
53	1.1949537599739795e-06	1.49621286004587e+208	1.0414935488203422e+170	4.6917013015511974e-07
54	9.669094648667189e-07	1.49621286004587e+208	5.343044299976257e+168	2.945657784728528e-07
55	4.0690180637445067e-07	1.49621286004587e+208	3.338438041786705e+167	2.1663706611433424e-07
56	4.065262073042083e-07	1.49621286004587e+208	1.440766881086544e+166	1.7448716314406824e-07
57	2.2685451606546275e-07	1.49621286004587e+208	5.031928446573713e+164	1.1394413139309255e-07
58	1.3530588904832352e-07	1.49621286004587e+208	1.7997628911906363e+163	4.540461778840383e-08
59	9.138640302115084e-08	1.49621286004587e+208	1.1784209813983988e+162	2.816324681136395e-08
60	7.819891091708685e-08	1.49621286004587e+208	1.3844727421232936e+160	2.0552058363422427e-08
61	5.622165147722251e-08	1.49621286004587e+208	2.0653766058472043e+159	1.5548893045600037e-08
62	4.837945406655676e-08	1.49621286004587e+208	3.7245913652791016e+158	1.0763022453929058e-08
63	3.7748001206558704e-08	1.1196372275527358e+206	2.0093191493375453e+158	7.146427827556107e-09
64	3.3380167942351896e-08	1.1196372275527358e+206	9.854502529893436e+156	5.259551668897357e-09
65	3.0122589336303734e-08	1.1196372275527358e+206	1.8017134641084203e+154	4.442755108106077e-09
66	2.7453824758551018e-08	1.1196372275527358e+206	4.3012574571197075e+153	3.629489454433896e-09
67	2.4883949338873133e-08	1.1196372275527358e+206	4.3012574571197075e+153	2.4473841217383044e-09
68	2.3861429632554655e-08	1.1196372275527358e+206	4.433291952290852e+151	1.950913073023483e-09
69	2.1536739453218904e-08	1.1196372275527358e+206	4.433291952290852e+151	1.5983888402197774e-09
70	1.9774150767024707e-08	1.1196372275527358e+206	9.315166509485952e+149	1.3793984564609067e-09
71	1.8914032862547156e-08	1.1196372275527358e+206	1.2915637867926814e+148	1.2702953982712827e-09
72	1.6763500990136345e-08	1.1196372275527358e+206	3.484465811887188e+147	1.1663348738349371e-09
73	1.6229198818747734e-08	1.1196372275527358e+206	1.139247815632976e+145	1.0285378470508782e-09
74	1.4665084240709108e-08	1.1196372275527358e+206	8.600332370262771e+142	9.752385503526354e-10
75	1.4570309652754694e-08	1.1196372275527358e+206	8.600332370262771e+142	8.882840922019686e-10
76	1.3257365694049163e-08	1.1196372275527358e+206	8.600332370262771e+142	8.496105397670865e-10
77	1.2046918383092004e-08	1.1196372275527358e+206	4.561063970651932e+142	8.060258587626887e-10
78	1.187255844592565e-08	1.1196372275527358e+206	1.3231849692062873e+142	7.685928893633481e-10
79	1.1278556071763307e-08	1.1196372275527358e+206	4.594671097891661e+139	7.417745756634056e-10
80	1.1201195798827852e-08	1.1196372275527358e+206	1.1342337443913558e+138	7.133228666237575e-10
81	1.0954669765628563e-08	1.1196372275527358e+206	2.587741663259141e+137	6.798061749210025e-10
82	1.0648723656970339e-08	1.1196372275527358e+206	2.1472782287466738e+136	6.583835919643387e-10
83	1.0483178570000286e-08	1.1196372275527358e+206	1.877329735518392e+134	6.405548766131688e-10
84	1.025271413982314e-08	1.1196372275527358e+206	1.877329735518392e+134	6.252615427939839e-10
85	9.950652245244691e-09	1.1196372275527358e+206	2.5111338457271836e+133	6.107304424365801e-10
86	9.847046299627549e-09	1.1196372275527358e+206	2.5111338457271836e+133	6.00398349106798e-10
87	9.418957689977289e-09	1.1196372275527358e+206	1.3149513945829129e+133	5.872955941654881e-10
88	9.282026122847045e-09	1.1196372275527358e+206	2.3115025051039407e+131	5.765013500527186e-10
89	9.218363758087573e-09	1.1196372275527358e+206	4.4102089776500037e+130	5.691491793035045e-10
90	9.182182438197997e-09	1.1196372275527358e+206	3.815171976087246e+129	5.625262848308747e-10
91	9.154057759070702e-09	1.1196372275527358e+206	1.0351178879951404e+128	5.567572679655459e-10
92	9.087895748489298e-09	1.1196372275527358e+206	4.383613727892776e+125	5.530229511909512e-10
93	9.031607120588127e-09	1.1196372275527358e+206	4.383613727892776e+125	5.487267962002123e-10
94	9.01606139327299e-09	1.1196372275527358e+206	4.383613727892776e+125	5.423589965537461e-10
95	8.954154517146048e-09	1.1196372275527358e+206	3.8736965980674e+125	5.421923079453518e-10
96	8.954154517146048e-09	1.1196372275527358e+206	6.220242951446726e+122	5.410987889552067e-10
97	8.950294997029156e-09	1.1196372275527358e+206	1.4799659194330387e+121	5.40553604001928e-10
98	8.936960453828282e-09	1.1196372275527358e+206	9.95911786287484e+120	5.402040971411088e-10
99	8.93656702295221e-09	1.1196372275527358e+206	3.70643850046616e+120	5.400778480443658e-10
100	8.93656702295221e-09	1.1196372275527358e+206	1.9274463856560357e+119	5.400778480443658e-10
