# Supplementary material for: An improved genetic algorithm and its application in neural network adversarial attack
Source: PLoS One. 2022 May 5;17(5):e0267970. doi: 10.1371/journal.pone.0267970 (PMC9070932; doi:10.1371/journal.pone.0267970)
Supplement: S1 Data — (ZIP) [file pone.0267970.s001.zip › data3/3_10.csv]

	GWO	PSO	SGA	IGA
0	14229.363972610377	74.3250434253057	6168.62422301072	7827.254796075669
1	11339.389206548303	74.3250434253057	6168.62422301072	3544.0502245896314
2	9798.235590611012	62.84821910872619	6168.62422301072	3544.0502245896314
3	4969.2022734250795	40.748549978457504	6168.62422301072	1533.8209120244946
4	4639.302142918759	40.748549978457504	6168.62422301072	1236.6385747805941
5	4586.089235808389	40.748549978457504	6168.62422301072	968.2345903420398
6	3598.1583132130127	40.748549978457504	5819.369905846278	731.6136156408012
7	3598.1583132130127	40.748549978457504	5819.369905846278	731.6136156408012
8	3598.1583132130127	40.748549978457504	5819.369905846278	685.3331371500836
9	3390.6861564183664	40.748549978457504	5819.369905846278	465.0007759965893
10	2952.2783307153086	40.748549978457504	5819.369905846278	380.18495012638704
11	2158.482262411451	38.24337419026021	5819.369905846278	380.18495012638704
12	2158.482262411451	38.24337419026021	5819.369905846278	373.1905985078183
13	2158.482262411451	38.24337419026021	5819.369905846278	317.18826236296957
14	2036.7490663963326	36.682434736082485	5819.369905846278	256.6676840567231
15	1723.6908355037647	35.978520869043514	3340.081727003062	256.6676840567231
16	1723.6908355037647	35.978520869043514	3340.081727003062	230.58513338239248
17	1708.031590069814	34.18603378082896	3340.081727003062	205.44580226300906
18	1587.9508838751215	31.11835340055028	3340.081727003062	166.3140105535266
19	1542.7908332426823	31.11835340055028	3340.081727003062	142.5925445808045
20	1433.5673751263598	29.928721041137404	3340.081727003062	141.00548461339633
21	1433.5673751263598	29.928721041137404	3340.081727003062	128.06919476475335
22	1433.5673751263598	29.928721041137404	2887.720902959438	122.44739475814569
23	1426.781119594591	29.928721041137404	2887.720902959438	121.88320326884616
24	1380.367666372822	29.928721041137404	2887.1679668605093	110.79102333812648
25	1380.367666372822	29.928721041137404	2887.1679668605093	110.79102333812648
26	1139.1580668005356	29.928721041137404	2877.0618682025492	102.73333636959195
27	1096.89615451547	29.928721041137404	2877.0618682025492	101.80692926887896
28	1045.910880548513	29.928721041137404	2877.0618682025492	93.3125419038839
29	1029.2371206805592	29.928721041137404	2806.2346345473084	87.23247951196234
30	947.7167317916167	29.928721041137404	2800.8462432799915	77.76338498108937
31	851.0126260313397	29.928721041137404	2656.086057417612	77.76338498108937
32	849.0868975784069	28.896109462724105	2638.6196313388436	77.76338498108937
33	839.6848775084759	28.896109462724105	2638.6196313388436	76.21705384537096
34	806.6094306112665	28.896109462724105	2638.295976252948	73.52842823957491
35	696.5576545278053	28.896109462724105	2638.295976252948	71.13638021759803
36	689.8545935288914	28.896109462724105	2638.295976252948	67.03295028230865
37	689.8545935288914	28.896109462724105	2638.2827333232767	61.9673023833267
38	688.4740681493123	28.896109462724105	2552.931235561533	61.9673023833267
39	668.9893308461691	28.896109462724105	2552.895147153224	61.00390041144051
40	643.5031571637711	28.896109462724105	2552.8951432936	59.67301766126426
41	643.5031571637711	28.896109462724105	2552.8951432936	57.52182277744334
42	614.4473612133413	28.896109462724105	2545.899477703473	57.52182277744334
43	603.1001634391797	28.79983579569824	2545.899477703473	56.782670943673246
44	603.1001634391797	28.79983579569824	2545.899477703473	56.782670943673246
45	595.2195155872558	28.79983579569824	2545.899477703473	55.70555087549737
46	563.9225055849809	28.79983579569824	2545.899477703473	54.42917907029402
47	528.7750857791129	28.79983579569824	2545.899477703473	51.370694959224515
48	528.7750857791129	28.79983579569824	2523.4639865708987	51.370694959224515
49	526.2347285415933	28.79983579569824	2523.4639865708987	50.06256797462949
50	510.6785681981546	28.79983579569824	2523.4639865708987	50.06256797462949
51	510.6785681981546	28.79983579569824	2523.4639865708987	49.94842163698819
52	510.6025421089409	28.79983579569824	2523.4639865708987	49.69380776750021
53	510.0545852396484	28.79983579569824	2523.4639865708987	49.06052118278732
54	508.0000557079418	28.79983579569824	2523.4639865708987	49.06052118278732
55	491.1246360126501	28.79983579569824	2523.4639865708987	48.117076432732375
56	491.1246360126501	28.79983579569824	2523.4639865708987	47.8865420540809
57	482.51088403291965	28.79983579569824	2523.4639865708987	47.47703652757504
58	482.51088403291965	28.79983579569824	2523.4639865708987	46.878790068864376
59	445.122421731308	28.79983579569824	2523.4639865708987	45.707298908124905
60	445.122421731308	28.79983579569824	2523.4639865708987	44.98971859577857
61	433.8953026952619	28.79983579569824	2523.4639865708987	44.98971859577857
62	433.8953026952619	28.79983579569824	2523.4639865708987	44.52781767911246
63	381.3498094790947	28.79983579569824	2523.4639865708987	44.52781767911246
64	359.633885534543	28.79983579569824	2523.4639865708987	44.476950273897266
65	359.633885534543	28.79983579569824	2523.4639865708987	43.98286752026436
66	359.633885534543	28.79983579569824	2375.3667018588408	43.42779152199324
67	333.8413986027472	28.79983579569824	2338.9974418688585	43.416851471754576
68	333.0802391971571	28.79983579569824	2338.9974418688585	43.03408812165353
69	319.71684858379984	28.79983579569824	2338.9974418688585	43.03408812165353
70	299.8725296380853	28.79983579569824	2338.9974418688585	42.7661830628539
71	299.8725296380853	28.79983579569824	2338.9974418688585	42.060023358664765
72	292.1592383425777	28.79983579569824	2338.9974418688585	42.060023358664765
73	292.1592383425777	28.79983579569824	2338.9974418688585	41.50692524204011
74	283.05292535427344	28.79983579569824	2338.9974418688585	41.28839233837061
75	283.05292535427344	28.79983579569824	2338.9974418688585	41.28839233837061
76	281.48985013388	28.79983579569824	2338.9974418688585	40.79777704233146
77	252.0892896788029	28.79983579569824	2338.9974418688585	40.79777704233146
78	251.96329608339985	28.79983579569824	2338.9974418688585	40.461083003573364
79	247.9286493029129	28.79983579569824	2338.9974418688585	40.461083003573364
80	245.14332240193818	28.79983579569824	2338.9974418688585	40.458812211765064
81	243.71608148310344	28.79983579569824	2338.9974418688585	40.30948641656093
82	243.71608148310344	28.79983579569824	2338.9974418688585	40.301139016191435
83	243.71608148310344	28.79983579569824	2338.9974418688585	40.094838401560246
84	243.49636350113516	28.79983579569824	2338.9974418688585	40.01508172480419
85	242.64177970491534	28.79983579569824	2338.9974418688585	39.86963953449926
86	235.85860100314045	28.79983579569824	2338.9974418688585	39.54146125182011
87	231.93575236277525	28.79983579569824	2338.9974418688585	39.54146125182011
88	224.75385663178312	28.79983579569824	2338.9974418688585	39.54146125182011
89	212.82007530720645	28.79983579569824	2338.9974418688585	39.47589801042748
90	209.3632505484194	28.79983579569824	2338.9974418688585	39.47589801042748
91	205.89406045787436	28.79983579569824	2338.9974418688585	39.46618760833743
92	205.87719192411438	28.79983579569824	2338.9974418688585	39.380966211880825
93	202.38261312212188	28.79983579569824	2338.9974418688585	39.34316750644394
94	194.33845868562162	28.79983579569824	2338.9974418688585	39.34316750644394
95	189.4195939449043	28.79983579569824	2338.9974418688585	39.34136428184938
96	180.9757977129176	28.79983579569824	2338.9974418688585	39.302757765368085
97	174.22966006990688	28.79983579569824	2338.9974418688585	39.28153997361015
98	165.93518566644286	28.79983579569824	2338.9974418688585	39.28153997361015
99	163.94164302019144	28.79983579569824	2338.9974418688585	39.276308417868066
100	163.94164302019144	28.79983579569824	2338.9974418688585	39.276308417868066
0	14290.536360584523	47.30439091435146	10734.868955261918	6650.935682143236
1	3528.7894072614476	47.30439091435146	10095.763381929755	3557.332876223163
2	3528.7894072614476	47.30439091435146	4062.6777964840453	3408.2311029429097
3	1490.4773190310866	47.30439091435146	4062.6777964840453	2537.0681693355336
4	1490.4773190310866	47.30439091435146	4062.6777964840453	2125.49410633808
5	1365.676630665452	47.30439091435146	4062.6777964840453	1623.0409354257235
6	1302.6673298570854	47.30439091435146	4062.6777964840453	1623.0409354257235
7	1294.28384398654	47.30439091435146	4062.6777964840453	1415.0752770195309
8	1084.96182348621	47.30439091435146	4062.6777964840453	923.9983696103911
9	1008.5513119475453	47.30439091435146	4062.6777964840453	923.9983696103911
10	989.1951272899817	47.30439091435146	4062.6777964840453	623.3239528478557
11	959.4381692876182	47.30439091435146	4062.6777964840453	520.3023165361436
12	876.3958600298403	47.30439091435146	4062.6777964840453	457.56801120855096
13	876.3958600298403	47.16433588993879	4062.6777964840453	401.61936297969686
14	788.1298946645549	47.16433588993879	4062.6777964840453	279.51188631887555
15	788.1298946645549	47.16433588993879	4062.6777964840453	224.94742339034636
16	717.4293777540611	47.16433588993879	4062.6777964840453	193.3906310102518
17	710.7827446261449	47.16433588993879	4062.6777964840453	193.3906310102518
18	702.3877079851055	47.16433588993879	4062.6777964840453	164.07921611590302
19	654.6943595854318	47.16433588993879	3717.447250865751	121.36639561365845
20	641.2058121033149	47.16433588993879	3717.447250865751	103.52022047321034
21	641.2058121033149	47.16433588993879	3717.447250865751	103.52022047321034
22	589.4900520210124	47.16433588993879	3717.447250865751	87.72521505662405
23	589.4900520210124	46.33175565463281	3717.447250865751	73.5593051413827
24	520.1793120501983	46.33175565463281	3717.447250865751	73.5593051413827
25	520.1793120501983	46.33175565463281	3717.447250865751	66.65308082493573
26	520.1793120501983	46.33175565463281	3717.447250865751	63.85834199638845
27	509.84894099034454	46.33175565463281	3717.447250865751	63.85834199638845
28	509.84894099034454	46.33175565463281	3717.447250865751	63.85834199638845
29	502.5848771570359	44.20000793583459	3717.447250865751	55.74360667956243
30	501.32648605781543	44.20000793583459	3717.447250865751	43.72523457512561
31	501.32648605781543	42.318182898694374	3717.447250865751	43.72523457512561
32	497.6096288572373	42.318182898694374	3717.447250865751	43.72523457512561
33	497.6096288572373	42.318182898694374	3717.447250865751	42.73404197834104
34	497.6096288572373	42.318182898694374	3717.447250865751	39.76183008687946
35	497.6096288572373	42.318182898694374	3717.447250865751	34.00281854836563
36	496.16886133202763	42.318182898694374	3717.447250865751	34.00281854836563
37	486.09394053326054	40.78381235190057	3717.447250865751	32.43244055798124
38	486.09394053326054	40.78381235190057	3717.447250865751	29.35435288328433
39	475.6316032024889	40.78381235190057	3717.447250865751	27.729223461174797
40	475.6316032024889	40.78381235190057	3717.447250865751	26.159970398509042
41	445.52136153860494	40.78381235190057	3717.447250865751	24.34251079232218
42	445.52136153860494	40.78381235190057	3717.447250865751	22.01228613045081
43	421.0730514306809	40.78381235190057	3717.447250865751	21.060261297578144
44	418.9455882297837	40.78381235190057	3717.447250865751	19.927208692238388
45	418.9455882297837	40.78381235190057	3717.447250865751	19.915945498401086
46	415.90488083243974	40.78381235190057	3717.447250865751	19.33335792822266
47	411.4494259778586	40.288707385064164	3717.447250865751	18.404675819965586
48	402.38684442261865	40.288707385064164	3717.447250865751	18.082451614030745
49	364.84661996548505	40.288707385064164	3717.447250865751	17.749320372646004
50	338.85827635081955	40.288707385064164	3431.18410121328	17.749320372646004
51	319.5940311793855	40.288707385064164	3431.18410121328	16.932566130555998
52	319.5940311793855	40.288707385064164	3431.18410121328	16.932566130555998
53	305.81741188477145	40.288707385064164	3431.18410121328	16.670242370236345
54	296.69421227155925	40.288707385064164	3431.18410121328	16.670242370236345
55	295.8209989177158	40.288707385064164	3431.18410121328	16.670242370236345
56	295.8209989177158	40.288707385064164	3431.18410121328	16.29670009988894
57	294.56570673889206	40.288707385064164	3297.066907324812	16.24119556693054
58	290.97159589539046	40.288707385064164	3080.3195876877	16.152199404609025
59	290.2573717444816	40.288707385064164	3080.3195876877	15.822463077098547
60	285.24662032640987	40.288707385064164	3080.3195876877	15.822463077098547
61	222.0610525861497	40.288707385064164	3080.3195876877	15.66303651332122
62	210.7888067876378	39.96914922597754	3080.3195876877	15.610815428753583
63	200.4324886404563	39.96914922597754	3080.3195876877	15.39802114132315
64	197.5380076078899	39.96914922597754	3080.3195876877	15.39802114132315
65	193.96436739741424	39.96914922597754	3080.3195876877	15.236668414160818
66	193.96436739741424	39.96914922597754	3080.3195876877	15.081059485620003
67	190.7770613228569	39.96914922597754	3080.3195876877	14.988808600579503
68	190.12593793971496	39.96914922597754	3080.3195876877	14.767733375818535
69	190.12593793971496	37.5336407138207	3080.3195876877	14.74750102836635
70	189.11450681040998	37.5336407138207	3080.3195876877	14.51343298737638
71	189.11450681040998	35.481211162445135	3080.3195876877	14.420212274496494
72	168.89410547730398	35.481211162445135	3080.3195876877	14.331534826511623
73	168.89410547730398	35.481211162445135	3080.3195876877	14.209297574737459
74	159.53289596437534	35.481211162445135	3080.3195876877	14.11282028102737
75	158.05146234064065	35.481211162445135	3080.3195876877	14.075138895713016
76	156.32336238320391	35.481211162445135	3080.3195876877	13.94474944487929
77	156.32336238320391	35.481211162445135	3080.3195876877	13.94474944487929
78	154.53687312629006	35.481211162445135	3080.3195876877	13.934633317287654
79	154.51530269210744	35.481211162445135	3080.3195876877	13.929361681369265
80	154.1919590731092	35.481211162445135	3080.3195876877	13.868001036592814
81	152.46650986737546	35.481211162445135	2996.837775298412	13.796828927350596
82	152.46650986737546	35.481211162445135	2996.837775298412	13.796828927350596
83	151.86626164444596	35.481211162445135	2996.837775298412	13.762697176973298
84	149.09017422769836	35.481211162445135	2996.837775298412	13.762697176973298
85	148.9122174740643	35.481211162445135	2996.837775298412	13.65749829173854
86	147.82988814615564	35.481211162445135	2996.837775298412	13.65749829173854
87	147.82988814615564	35.481211162445135	2996.837775298412	13.639959842412422
88	147.82988814615564	35.481211162445135	2996.837775298412	13.639959842412422
89	147.57140096758644	35.481211162445135	2996.837775298412	13.59753298963905
90	147.57140096758644	35.481211162445135	2996.837775298412	13.591192694956755
91	147.54671272904605	35.481211162445135	2996.837775298412	13.562142943315363
92	146.26923680885034	35.481211162445135	2996.837775298412	13.562142943315363
93	146.26923680885034	35.481211162445135	2996.837775298412	13.562142943315363
94	139.70677508159517	35.481211162445135	2996.837775298412	13.558883097991913
95	139.51811115593574	35.481211162445135	2996.837775298412	13.555230437732654
96	139.143644141458	35.481211162445135	2906.87158716652	13.55479739430145
97	139.07610513561104	35.481211162445135	2881.23591087408	13.553013256163519
98	136.24399997478292	35.481211162445135	2881.23591087408	13.55175772851998
99	134.30953252768882	35.481211162445135	2881.23591087408	13.550897308367773
100	134.30953252768882	35.481211162445135	2881.23591087408	13.550690146076922
0	7611.8847491488195	58.86005742598168	8867.920401579257	11255.663452405499
1	2911.4332419047887	58.57740360560443	8481.553514387617	4969.267932060927
2	1888.4715516283507	58.57740360560443	8481.553514387617	3505.738937230112
3	1862.3213869109202	58.52970241290794	8481.553514387617	2985.2729329547888
4	1787.5879081797068	58.52970241290794	8481.553514387617	1967.1375550169107
5	1512.0612919191085	57.55109700018579	8481.553514387617	1967.1375550169107
6	1512.0612919191085	47.76180039555901	8481.553514387617	1543.3376799643515
7	1512.0612919191085	43.76157495758784	8481.553514387617	1543.3376799643515
8	1428.2247088741503	43.76157495758784	6856.064186815594	1332.82666605301
9	1428.2247088741503	43.76157495758784	5294.576749342259	1050.069365605937
10	1402.7730518530877	43.76157495758784	5105.050357843156	758.2379930250559
11	1402.7730518530877	43.76157495758784	4696.674332721001	758.2379930250559
12	1372.3130735308307	43.76157495758784	4696.674332721001	664.0972873873975
13	1372.3130735308307	43.76157495758784	4696.674332721001	641.0212059865527
14	1368.5730796934586	43.76157495758784	3591.083787882976	555.3625429391208
15	1207.9303696938778	43.76157495758784	3591.083787882976	539.1174739134306
16	1207.9303696938778	43.76157495758784	3591.083787882976	483.19827878784065
17	860.0358830667075	43.76157495758784	3591.083787882976	479.84240417359507
18	860.0358830667075	43.1946874093388	3591.083787882976	460.4873581299763
19	860.0358830667075	43.1946874093388	3591.083787882976	458.2546845011785
20	815.0154232338353	43.1946874093388	3591.083787882976	458.2546845011785
21	782.7016270656175	41.296057658213115	3591.083787882976	456.87768749600036
22	782.7016270656175	41.296057658213115	3591.083787882976	435.2435514573792
23	782.7016270656175	41.296057658213115	3591.083787882976	409.25281397691367
24	782.7016270656175	41.296057658213115	3591.083787882976	401.286563667789
25	768.4144825036232	41.296057658213115	3591.083787882976	381.048604156963
26	736.6374958584244	41.296057658213115	3591.083787882976	345.3063685991121
27	719.193286466026	41.296057658213115	3591.083787882976	334.78503554044056
28	719.193286466026	41.296057658213115	3591.083787882976	323.9854414643495
29	710.3319883784039	41.296057658213115	3591.083787882976	313.10918584840016
30	699.1325542123726	41.296057658213115	3591.083787882976	303.45097741646174
31	699.1119885988962	41.296057658213115	3591.083787882976	294.0970304556723
32	689.6699829092427	41.296057658213115	3591.083787882976	294.0970304556723
33	598.7693590074384	41.296057658213115	3591.083787882976	278.67758911840207
34	597.4912572705001	41.296057658213115	3591.083787882976	273.4379899865918
35	561.6319568136155	41.296057658213115	3591.083787882976	270.99087617828917
36	549.9701907716915	41.296057658213115	3591.083787882976	256.562411554923
37	527.8750140249421	41.296057658213115	3591.083787882976	248.19280108629488
38	527.8750140249421	41.296057658213115	3591.083787882976	248.19280108629488
39	525.6925788886485	41.296057658213115	3591.083787882976	248.19280108629488
40	519.4926689515905	41.296057658213115	3591.083787882976	245.85137016300988
41	481.9970905703149	41.296057658213115	3591.083787882976	236.2222426444729
42	351.26226145268754	41.296057658213115	3591.083787882976	235.58237568133086
43	351.26226145268754	41.296057658213115	3591.083787882976	228.4739866359567
44	337.72399710217206	41.296057658213115	3591.083787882976	223.40840703386428
45	337.72399710217206	39.21719176934181	3591.083787882976	216.5373148233785
46	337.72399710217206	39.21719176934181	3591.083787882976	216.5373148233785
47	334.8409331656172	39.21719176934181	3591.083787882976	210.15788114610783
48	295.4258617341116	39.21719176934181	3591.083787882976	210.15788114610783
49	292.7254312948721	39.21719176934181	3591.083787882976	207.60864875929565
50	274.81055290256035	39.21719176934181	3591.083787882976	203.79231917194465
51	274.81055290256035	39.21719176934181	3591.083787882976	199.77072289837548
52	273.44010636962554	39.21719176934181	3591.083787882976	194.89836346123235
53	266.0610387745914	39.21719176934181	3591.083787882976	194.89836346123235
54	266.0610387745914	39.21719176934181	3591.083787882976	190.25229430891068
55	266.0610387745914	39.21719176934181	3591.083787882976	189.5384568236022
56	266.03557995548687	39.21719176934181	3591.083787882976	185.1623710845881
57	263.1598360772555	39.21719176934181	3591.083787882976	184.2557134601893
58	254.94343991348896	39.21719176934181	3591.083787882976	183.17492500624084
59	254.94343991348896	39.21719176934181	3591.083787882976	180.21068122744256
60	254.94343991348896	39.21719176934181	3591.083787882976	176.90217416823663
61	254.94343991348896	39.21719176934181	3591.083787882976	174.3592622596484
62	254.94343991348896	39.21719176934181	3591.083787882976	174.3592622596484
63	249.91359227822323	39.21719176934181	3591.083787882976	170.96928192075637
64	249.91359227822323	39.07282971331579	3591.083787882976	169.5812340129718
65	241.97770780143333	39.07282971331579	3591.083787882976	167.7643182815503
66	240.68465766351457	39.07282971331579	3591.083787882976	164.2898641174557
67	239.4287242152918	39.07282971331579	3591.083787882976	164.2898641174557
68	221.64624509588117	39.07282971331579	3591.083787882976	164.2898641174557
69	221.64624509588117	39.07282971331579	3591.083787882976	163.89010334345406
70	221.64624509588117	39.07282971331579	3591.083787882976	162.1495394805638
71	220.96359361379584	36.125582521249086	3591.083787882976	159.93372084691114
72	219.62358805069914	36.125582521249086	3591.083787882976	159.02201266891697
73	219.62358805069914	36.125582521249086	3591.083787882976	157.68684118847366
74	219.62358805069914	36.125582521249086	3591.083787882976	157.40301140917714
75	198.9855773587375	36.125582521249086	3591.083787882976	156.77424274523733
76	198.7935383180285	36.125582521249086	3591.083787882976	156.2255409075457
77	198.06331488962078	34.14556380480849	3591.083787882976	156.09308591459742
78	198.06331488962078	34.14556380480849	3591.083787882976	155.66666913995894
79	198.06331488962078	34.14556380480849	3591.083787882976	153.6573829568072
80	195.1596290383784	34.14556380480849	3591.083787882976	153.07077089533396
81	195.1596290383784	34.14556380480849	3591.083787882976	153.07077089533396
82	194.60462078994192	34.14556380480849	3591.083787882976	153.0264110046054
83	194.60462078994192	34.14556380480849	3591.083787882976	152.21904873865395
84	194.35223974153664	27.907531868905846	3591.083787882976	152.21794861338785
85	194.03088959319393	27.907531868905846	3591.083787882976	151.63893724132416
86	194.03088959319393	27.907531868905846	3591.083787882976	150.97778169183775
87	184.94613069046537	22.25725112276048	3591.083787882976	150.83720202966907
88	184.94613069046537	22.25725112276048	3591.083787882976	149.9068250006143
89	184.94613069046537	22.25725112276048	3591.083787882976	149.9068250006143
90	184.43609087791444	22.25725112276048	3591.083787882976	149.67537126082757
91	184.29723988727747	22.25725112276048	3591.083787882976	149.51464995020592
92	183.9618918555967	22.25725112276048	3591.083787882976	149.51464995020592
93	179.89022259350415	22.25725112276048	3591.083787882976	149.26743785257554
94	178.76261009088168	22.25725112276048	3591.083787882976	149.26743785257554
95	178.38500672907688	22.25725112276048	3591.083787882976	149.08969297331802
96	171.0896192059624	22.25725112276048	3591.083787882976	149.08969297331802
97	171.0896192059624	22.25725112276048	3591.083787882976	149.07078326546534
98	170.50870009850325	22.25725112276048	3591.083787882976	149.05873349214684
99	169.70629353769172	22.25725112276048	3591.083787882976	149.05520208575007
100	169.70629353769172	22.25725112276048	3591.083787882976	149.05520208575007
0	19572.613340776807	63.84341753049293	21028.56091965341	8361.615604390712
1	8649.038104335978	63.84341753049293	10569.072882014754	5415.993241069363
2	5514.028706105791	53.02093657443331	8216.5298603603	2920.2195543532134
3	3583.8671790447056	51.94292198517043	8216.5298603603	1691.8859848533452
4	3082.038464636564	51.8304588545445	8216.5298603603	1121.565244644098
5	3082.038464636564	51.8304588545445	5714.961100900864	1119.892268631037
6	2533.261633233076	51.8304588545445	4246.789796549086	597.3236621107562
7	1471.988837054788	51.8304588545445	4246.789796549086	311.1952615997525
8	1394.7283765652123	48.35410256260133	4246.789796549086	311.1952615997525
9	1010.2693660464281	45.49073873114707	4153.396561973706	234.75387265950806
10	1010.2693660464281	43.28454378048269	4124.519549569514	186.44406084191817
11	1010.2693660464281	43.28454378048269	4020.4955300091206	143.93020047875783
12	1010.2693660464281	43.28454378048269	3564.36494916199	84.54313834894542
13	1002.9851052183666	43.28454378048269	3564.0713767847587	33.887882492049584
14	983.1724434967198	43.28454378048269	3564.0713767847587	23.493736768628732
15	959.8966758125881	43.28454378048269	3564.0713767847587	13.370963134025954
16	959.8966758125881	43.28454378048269	3564.0713767847587	4.622614004735483
17	819.4848702598821	43.28454378048269	3564.0713767847587	4.622614004735483
18	740.3117695286583	43.28454378048269	3564.0713767847587	4.622614004735483
19	637.9929009976028	43.28454378048269	3564.0713767847587	4.514818321811827
20	595.2701058794447	43.28454378048269	3564.0713767847587	3.9457390216667982
21	511.6606578097278	43.28454378048269	3564.0713767847587	3.40805476399506
22	511.6606578097278	43.28454378048269	3169.713758564887	2.8443487052471967
23	436.6274665857537	41.98587714193418	3169.713758564887	2.3164789509136523
24	436.6274665857537	41.54430126052734	2471.083980848892	2.3164789509136523
25	401.87195975790047	41.54430126052734	2471.083980848892	2.0834603113327543
26	401.87195975790047	41.54430126052734	2358.9076138344367	2.0070601519396356
27	349.4218070715859	41.54430126052734	1924.139997241746	1.469127731861332
28	332.35321313929796	41.423511133070654	1924.1194269120047	1.2910917046574166
29	322.54854297716435	41.423511133070654	1921.137287001531	1.225803587727633
30	320.98338759927003	41.423511133070654	1921.136688222662	0.9472858322789826
31	304.6766942182328	41.013504099287466	1921.136688222662	0.9472858322789826
32	294.1804399364468	41.013504099287466	1921.136688222662	0.9472858322789826
33	248.21509911146745	41.013504099287466	1921.136688222662	0.8659600640684045
34	232.82471855576637	41.013504099287466	1918.9645891942816	0.7874646357485268
35	228.0345411923266	41.013504099287466	1918.9645891942816	0.6835315112975038
36	222.21332218362286	41.013504099287466	1918.9645891942816	0.6162533541271042
37	222.21332218362286	41.013504099287466	1720.3510269890817	0.5781159127758326
38	186.61554356889116	41.013504099287466	1718.5222116479613	0.45158893068128364
39	186.61554356889116	41.013504099287466	1718.5222116479613	0.45158893068128364
40	186.61554356889116	40.80437547219063	1695.3823815468268	0.45158893068128364
41	186.61554356889116	40.80437547219063	1695.3823815468268	0.42359271587747205
42	184.2429497800332	40.80437547219063	1695.3823815468268	0.42359271587747205
43	164.58467993049092	40.80437547219063	1685.9625173373868	0.4062550069144482
44	164.58467993049092	40.80437547219063	1685.9625173373868	0.3820590843074868
45	161.4556382374191	40.80437547219063	1685.9625173373868	0.35913241041511834
46	161.4556382374191	40.53341524009903	1685.9625173373868	0.30701081557784693
47	151.743516004037	40.53341524009903	1685.9625173373868	0.30701081557784693
48	115.05235748492676	39.46164118881445	1685.9625173373868	0.30701081557784693
49	92.42384590090367	39.46164118881445	1685.9625173373868	0.30701081557784693
50	83.06401714511973	39.46164118881445	1685.9625173373868	0.2933880417883599
51	81.38101840144138	39.46164118881445	1685.8456979124983	0.28567489034585586
52	79.88464687409986	39.46164118881445	1685.799970874647	0.2733520716292941
53	75.66685378344047	39.46164118881445	1685.799970874647	0.2443307194501747
54	75.5852469514055	39.46164118881445	1658.5857697890415	0.24365984800275306
55	74.37804017289396	39.46164118881445	1623.7138457894835	0.24269709876403453
56	72.86628883153999	39.46164118881445	1570.5346675734195	0.23977608785460564
57	71.97834695270979	39.46164118881445	1376.715058983122	0.23378331034889357
58	71.36457854586754	39.46164118881445	1376.715058983122	0.22847410298362494
59	70.22244906633863	39.46164118881445	1376.715058983122	0.22652386901528876
60	70.22244906633863	39.46164118881445	1376.715058983122	0.20947634917555413
61	70.22244906633863	39.46164118881445	1376.715058983122	0.20943575445533277
62	69.59219172557981	38.47981523675813	1376.715058983122	0.19278048228705186
63	67.60947679367683	38.47981523675813	1376.715058983122	0.19278048228705186
64	67.60947679367683	38.47981523675813	1376.715058983122	0.18186453890550688
65	65.8169571356592	38.47981523675813	1376.715058983122	0.18186453890550688
66	65.2937819842591	38.47981523675813	1376.715058983122	0.18119820774139841
67	64.7082093341978	38.47981523675813	1376.715058983122	0.17760024871524718
68	61.03289274698527	38.47981523675813	1376.715058983122	0.17525958034019343
69	59.77463000904328	38.47981523675813	1376.715058983122	0.17054940583372066
70	59.77463000904328	38.47981523675813	1376.715058983122	0.16369676289030727
71	54.76958510255807	38.47981523675813	1376.715058983122	0.16369676289030727
72	54.76958510255807	38.47981523675813	1376.715058983122	0.16369676289030727
73	46.79407578320374	38.47981523675813	1217.7131145235496	0.16333307941956304
74	45.58300425251338	38.47981523675813	1217.7131145235496	0.1629486574556841
75	45.58300425251338	38.47981523675813	1217.7131145235496	0.16195793083874477
76	44.8923095974782	38.47981523675813	1217.7131145235496	0.16002638325050852
77	44.8923095974782	38.47981523675813	1217.7131145235496	0.16002638325050852
78	44.8923095974782	38.47981523675813	1217.7131145235496	0.15743242562477733
79	44.8923095974782	38.47981523675813	1217.7131145235496	0.1567524390307694
80	44.87279502629174	38.47981523675813	1217.7131145235496	0.1552400649824003
81	44.73738168239507	38.47981523675813	1217.7131145235496	0.1552400649824003
82	44.73738168239507	38.47981523675813	1217.7131145235496	0.15488918525790313
83	44.73738168239507	38.47981523675813	1217.7131145235496	0.1544349409930669
84	44.712065020456535	38.47981523675813	1217.7131145235496	0.15419590598033095
85	24.947582570837657	38.47981523675813	1217.7131145235496	0.15262313695965607
86	24.947582570837657	38.47981523675813	1217.7131145235496	0.15207476598317987
87	20.288068977127892	38.47981523675813	1217.7131145235496	0.15160515059332988
88	20.288068977127892	38.47981523675813	1217.7131145235496	0.15119599348925422
89	20.288068977127892	38.47981523675813	1217.7131145235496	0.15089738225344565
90	19.884148357688524	38.47981523675813	1217.7131145235496	0.15032488867827795
91	18.956975858900176	38.47981523675813	1217.7131145235496	0.1502996386615951
92	18.956975858900176	38.47981523675813	1217.7131145235496	0.14994754818334996
93	18.164374113206986	38.47981523675813	1217.7131145235496	0.14992605633501804
94	16.5143283232381	38.47981523675813	1217.7131145235496	0.1498170033020328
95	16.189768829018778	38.47981523675813	1217.7131145235496	0.1497489505945296
96	16.055260498380086	38.47981523675813	1217.7131145235496	0.14954160607442346
97	15.990037176328327	38.47981523675813	1217.7131145235496	0.14954160607442346
98	15.987404148475811	38.47981523675813	1217.7131145235496	0.14952004204177463
99	15.98717211271846	38.47981523675813	1217.7131145235496	0.14950994044492405
100	15.98717211271846	38.47981523675813	1217.7131145235496	0.14950994044492405
0	11778.056360834387	59.62411705195761	12266.780724465056	12045.44794556812
1	3846.240188509253	59.62411705195761	12266.780724465056	2514.2661123790012
2	3193.6338628295935	59.62411705195761	12266.780724465056	2262.476816857716
3	3193.6338628295935	59.62411705195761	12266.780724465056	1737.8544004198893
4	3054.4632060271124	59.62411705195761	11155.935052801136	910.7978470850036
5	2752.0104193607367	52.18725841705474	11155.935052801136	910.7978470850036
6	2752.0104193607367	51.91650611082489	7797.607184714482	852.9836811082785
7	2642.522608129422	51.91650611082489	7797.607184714482	549.5876431032259
8	2506.4909441161662	51.91650611082489	7797.607184714482	505.535643319845
9	2376.8934287613297	51.91650611082489	7797.607184714482	374.61704320143235
10	2104.6364046532644	51.91650611082489	7797.607184714482	210.9666440848246
11	2104.6364046532644	51.256628173174406	7797.607184714482	169.04150719022948
12	2038.7575622318525	51.256628173174406	7797.607184714482	114.93133730960716
13	1737.1869828773445	50.16522935924203	7797.607184714482	114.93133730960716
14	1737.1869828773445	50.16522935924203	7797.607184714482	76.06740534981692
15	1736.25716201547	36.37532468301056	7797.607184714482	46.105384184134614
16	1684.182681920396	36.37532468301056	7797.607184714482	46.105384184134614
17	1655.7769040577732	36.37532468301056	7797.607184714482	43.72671138051907
18	1633.1594432014665	36.37532468301056	7797.607184714482	36.465956674578756
19	1633.1594432014665	36.37532468301056	7797.607184714482	28.797273775718736
20	1620.530844700161	36.37532468301056	7797.607184714482	28.797273775718736
21	1589.3337354036146	36.37532468301056	7797.607184714482	11.4288873323783
22	1425.0077853687976	34.86522951475183	7797.607184714482	11.4288873323783
23	1425.0077853687976	32.76553236112124	7636.145977164311	11.4288873323783
24	1425.0077853687976	32.76553236112124	7636.145977164311	9.813989648918902
25	1361.8660422226715	32.76553236112124	7636.145977164311	9.608444737976184
26	1361.8660422226715	32.76553236112124	7631.150351792476	7.312500873159288
27	1361.8660422226715	32.76553236112124	7345.1248358044995	5.741130224775525
28	1351.9743843533886	32.76553236112124	7345.1248358044995	5.140741131345135
29	1271.4737690208237	32.76553236112124	6966.879838803972	4.68603902998687
30	1271.4737690208237	32.76553236112124	6966.879838803972	4.0704776156518365
31	1219.2394450998445	32.76553236112124	6921.152169916289	3.720926548513455
32	1168.5600795524417	32.76553236112124	6921.152169916289	3.5360007976816217
33	1149.1196217505299	32.76553236112124	6278.536059022481	3.375271522451728
34	1149.1196217505299	32.76553236112124	6278.536059022481	3.056275747452791
35	1149.1196217505299	32.76553236112124	6278.536059022481	2.8080734248439674
36	1149.1196217505299	32.76553236112124	6278.536059022481	2.6996307424190435
37	1130.862638640935	32.76553236112124	6278.536059022481	2.520791593846322
38	1096.5081246365673	32.76553236112124	6278.536059022481	1.8484895705976796
39	1096.5081246365673	32.76553236112124	6278.536059022481	1.8134275268208313
40	1096.0158062413975	32.76553236112124	6278.536059022481	1.5705046554848068
41	1091.4970033520226	32.76553236112124	6278.536059022481	1.3467239666448825
42	1091.4970033520226	32.76553236112124	6278.536059022481	1.2313007107413894
43	1074.7926059133324	32.76553236112124	6278.536059022481	1.195498580877669
44	1063.884211265341	32.76553236112124	6278.536059022481	1.0954296618973554
45	1063.884211265341	32.76553236112124	6278.536059022481	0.9833147937688334
46	1063.4036857681372	32.76553236112124	6278.536059022481	0.9351650190604193
47	1032.4776836215142	32.76553236112124	6278.536059022481	0.9172499411253479
48	955.2609067834537	32.76553236112124	6278.536059022481	0.8442536063852428
49	955.2609067834537	32.76553236112124	6278.536059022481	0.8442536063852428
50	883.3651038861805	32.76553236112124	6278.536059022481	0.7694651098795757
51	882.5187875013771	32.76553236112124	6278.536059022481	0.7510866614533416
52	868.3461109803603	32.76553236112124	6278.536059022481	0.7355423345934741
53	851.3214986847493	32.76553236112124	6278.536059022481	0.6728117444334685
54	851.3214986847493	32.76553236112124	6278.536059022481	0.6605777828485585
55	835.2091511839014	32.76553236112124	6278.536059022481	0.631321037698649
56	830.284693953986	32.76553236112124	6278.536059022481	0.631321037698649
57	827.3626098083175	32.76553236112124	6278.536059022481	0.6050502984957838
58	811.9974623267736	32.687038929391434	6278.536059022481	0.5889407746676542
59	811.9974623267736	32.687038929391434	6278.536059022481	0.574996024437277
60	807.3122373895858	32.32093129437978	6278.536059022481	0.5490512297725288
61	802.0920196293201	32.32093129437978	6278.536059022481	0.5272865133374702
62	802.0920196293201	32.32093129437978	6278.536059022481	0.5272865133374702
63	802.0920196293201	32.32093129437978	6278.536059022481	0.5204738710840033
64	788.4003795122468	32.32093129437978	6278.536059022481	0.509767575903989
65	788.4003795122468	32.32093129437978	6278.536059022481	0.48731745692216694
66	788.4003795122468	32.32093129437978	6278.536059022481	0.48167895123444593
67	788.4003795122468	32.32093129437978	6278.536059022481	0.46606005886970553
68	768.9723140237948	32.32093129437978	6278.536059022481	0.46606005886970553
69	767.8783618945478	32.32093129437978	6278.536059022481	0.46104243512898313
70	717.0389629403876	32.32093129437978	6278.536059022481	0.44930286076982906
71	708.7000863233576	32.32093129437978	6278.536059022481	0.43978877744539246
72	708.7000863233576	32.32093129437978	6278.536059022481	0.43978877744539246
73	708.7000863233576	32.32093129437978	6278.536059022481	0.43106073747417645
74	708.7000863233576	32.32093129437978	6069.455461058836	0.43043892174543735
75	689.9331120536231	32.32093129437978	6069.455461058836	0.42613801898431397
76	689.9331120536231	32.32093129437978	6069.455461058836	0.4160152015382213
77	679.4957369259054	32.32093129437978	6069.455461058836	0.4110394361080571
78	677.4702440079328	32.32093129437978	6069.455461058836	0.4055762055199053
79	676.879458059962	31.14378736906457	6069.455461058836	0.4055762055199053
80	676.879458059962	31.14378736906457	6069.455461058836	0.40144652607630493
81	668.7769736485042	31.14378736906457	6069.455461058836	0.39613396356513003
82	663.689941119026	31.14378736906457	6069.455461058836	0.3942292822852579
83	611.841129276095	29.148483800449483	6069.455461058836	0.39077591454252736
84	611.841129276095	29.148483800449483	6069.455461058836	0.39043711898787903
85	601.4498346125833	29.148483800449483	6069.455461058836	0.3867840204363482
86	598.0179642423356	29.148483800449483	6069.455461058836	0.3855151050468827
87	597.2850799813345	29.148483800449483	6069.455461058836	0.38465569458616006
88	597.2850799813345	29.148483800449483	6069.455461058836	0.38238976340769204
89	596.2695170487934	29.148483800449483	6069.455461058836	0.3804092812825107
90	596.2695170487934	29.148483800449483	6069.455461058836	0.37894616409730686
91	596.2695170487934	29.148483800449483	6069.455461058836	0.37829080308535223
92	593.737856070946	29.148483800449483	6069.455461058836	0.37806972021236607
93	587.2861244997562	29.148483800449483	6069.455461058836	0.37729451721131735
94	586.6010231342881	29.148483800449483	6069.455461058836	0.37724296282222763
95	583.7927265964596	29.148483800449483	6069.455461058836	0.3771793417970615
96	574.6115540787941	29.148483800449483	6069.455461058836	0.37688046690623395
97	571.7753750061771	29.148483800449483	6069.455461058836	0.37674069482134126
98	566.7940084081665	29.148483800449483	6069.455461058836	0.3765802575446576
99	566.4245564257955	29.148483800449483	6069.455461058836	0.3765282833469394
100	566.4215619287804	29.148483800449483	6069.455461058836	0.3765282833469394
0	7836.675278896269	47.874678786361294	10693.377447746854	11864.67065981773
1	2607.086735886797	47.874678786361294	10690.86775718795	4989.051060143669
2	2607.086735886797	43.02418143005045	10690.86775718795	2067.882493250656
3	2048.6484626698802	37.18145199456342	10690.86775718795	1512.9951851924043
4	1365.8990328780037	37.18145199456342	7959.89817644557	1512.9951851924043
5	1365.8990328780037	37.18145199456342	5236.311493178662	905.263344116009
6	1365.8990328780037	37.18145199456342	5236.311493178662	770.8433996672939
7	1249.481737160655	37.18145199456342	5236.311493178662	770.8433996672939
8	1164.9188205189967	37.18145199456342	5236.311493178662	592.2682609791254
9	1091.2656669838636	36.63964140275295	5236.311493178662	536.0128371155486
10	900.2870523082038	35.95102555589708	5236.311493178662	499.2035402848826
11	860.3826857909717	35.95102555589708	5236.311493178662	478.62774393372695
12	664.8459325567355	35.95102555589708	5236.311493178662	380.2345855406344
13	664.8459325567355	35.95102555589708	5236.311493178662	380.2345855406344
14	591.8835159941797	35.95102555589708	5236.311493178662	366.79917188944904
15	591.8835159941797	35.95102555589708	5236.311493178662	327.99444181507545
16	576.1062660057876	35.95102555589708	5236.311493178662	327.99444181507545
17	576.1062660057876	34.128183390245745	5236.311493178662	270.22833570027586
18	576.1062660057876	34.128183390245745	5236.311493178662	270.22833570027586
19	559.8638242843526	34.128183390245745	5236.311493178662	270.22833570027586
20	518.295436764667	34.128183390245745	5236.311493178662	251.0120867754772
21	513.8928836298196	34.128183390245745	5236.311493178662	235.49920559681453
22	507.996862518726	34.128183390245745	5236.311493178662	235.49920559681453
23	507.0815458031771	31.553365868174595	5236.311493178662	229.92235446005188
24	362.3071107413629	31.553365868174595	5236.311493178662	221.7947366162965
25	362.3071107413629	31.553365868174595	5236.311493178662	215.5495919033786
26	362.3071107413629	31.553365868174595	5236.311493178662	213.5789810461613
27	341.38420784711235	31.553365868174595	5236.311493178662	205.53026184198268
28	328.5130826004199	31.553365868174595	5236.311493178662	182.94237453523615
29	315.62222817179804	31.553365868174595	5236.311493178662	175.82403220889307
30	315.62222817179804	31.553365868174595	5236.311493178662	171.71527957806705
31	308.23947082631327	31.553365868174595	5236.311493178662	148.5817579171537
32	308.23947082631327	31.553365868174595	5236.311493178662	137.89175423367817
33	306.4722055193086	31.553365868174595	5236.311493178662	137.185904182478
34	306.4722055193086	31.553365868174595	5236.311493178662	130.27736358337012
35	306.4722055193086	31.553365868174595	5236.311493178662	130.27736358337012
36	306.4722055193086	31.553365868174595	5236.311493178662	124.50371180695664
37	306.4722055193086	31.553365868174595	5236.311493178662	119.53017659983662
38	306.4722055193086	31.553365868174595	5236.311493178662	119.53017659983662
39	306.4722055193086	31.553365868174595	5236.311493178662	110.30482289808657
40	306.2682982682182	31.553365868174595	5236.311493178662	106.73165820567951
41	306.2682982682182	31.553365868174595	5236.311493178662	106.73165820567951
42	288.0867442594	31.553365868174595	5236.311493178662	102.79170459358603
43	260.65567134035365	31.553365868174595	5236.311493178662	99.66621536194371
44	258.3910206987144	31.553365868174595	5236.311493178662	99.2105622798208
45	251.82878214730607	31.553365868174595	5236.311493178662	98.79850730785178
46	251.82878214730607	31.553365868174595	5236.311493178662	98.30309043802346
47	251.7467534287016	31.553365868174595	5236.311493178662	98.13965417092744
48	249.146292477458	31.553365868174595	5236.311493178662	98.05906597863293
49	249.146292477458	31.553365868174595	5236.311493178662	96.41346655849735
50	187.87708213874586	31.553365868174595	5236.311493178662	93.82315540544438
51	187.87708213874586	31.553365868174595	5236.311493178662	89.22688329810696
52	182.40252610277665	31.553365868174595	5236.311493178662	89.04017885362691
53	179.72306623254005	31.178983994729563	5236.311493178662	87.78726374105449
54	174.4365371596507	31.178983994729563	5236.311493178662	85.63813790351968
55	174.4365371596507	31.178983994729563	5236.311493178662	85.63813790351968
56	136.42791819648684	31.178983994729563	5236.311493178662	83.22459220066612
57	136.42791819648684	31.178983994729563	5236.311493178662	83.22459220066612
58	136.42791819648684	31.178983994729563	5236.311493178662	82.48746485415174
59	131.88657639893924	31.178983994729563	5236.311493178662	80.33523071269182
60	131.88657639893924	30.644219964550565	5236.311493178662	80.33523071269182
61	131.5091782593403	30.644219964550565	5236.311493178662	80.33523071269182
62	128.84438862723027	30.644219964550565	5236.311493178662	77.78592877666827
63	121.00091018783695	30.644219964550565	5236.311493178662	77.78592877666827
64	120.72694373981487	30.644219964550565	5236.311493178662	77.3932003032468
65	119.51150328042087	30.644219964550565	5236.311493178662	77.11270420456674
66	117.83147143163417	30.644219964550565	5236.311493178662	73.62755187531326
67	116.2113406035894	30.644219964550565	5236.311493178662	73.62755187531326
68	115.0079545717991	30.644219964550565	5236.311493178662	72.49955218281366
69	108.44979878723043	30.644219964550565	5236.311493178662	72.49955218281366
70	108.44979878723043	30.644219964550565	5236.311493178662	72.49955218281366
71	108.38601781184599	30.644219964550565	5236.311493178662	72.49955218281366
72	106.57187786413961	30.644219964550565	5192.226806799054	72.14365443562245
73	106.57187786413961	30.644219964550565	5192.226806799054	71.76595835117558
74	106.57187786413961	30.644219964550565	5192.226806799054	70.77637350212711
75	93.93455510924343	30.644219964550565	5192.226806799054	70.77637350212711
76	93.93455510924343	30.644219964550565	5192.226806799054	70.56725783310016
77	93.22070482704201	30.644219964550565	5192.226806799054	69.39098057837889
78	93.22070482704201	30.644219964550565	5192.226806799054	69.39098057837889
79	93.22070482704201	22.423658412521636	5192.226806799054	69.1067777463959
80	93.12925562603554	22.423658412521636	5192.226806799054	68.73416814813987
81	93.12925562603554	22.423658412521636	5192.226806799054	68.73416814813987
82	93.12925562603554	22.423658412521636	5192.226806799054	68.73416814813987
83	93.12925562603554	22.423658412521636	5192.226806799054	68.3852552388515
84	88.0328915484356	22.423658412521636	5192.226806799054	68.05468900447596
85	87.85968862863433	22.423658412521636	5192.226806799054	67.96614813795381
86	86.68063550148028	22.423658412521636	5192.226806799054	67.96614813795381
87	86.5751570492419	22.423658412521636	5192.226806799054	67.9269440353992
88	86.5751570492419	22.423658412521636	5192.226806799054	67.65371511727633
89	84.49406336094091	22.423658412521636	5192.226806799054	67.65371511727633
90	84.08191456035678	22.423658412521636	5192.226806799054	67.6008613880878
91	84.08191456035678	22.423658412521636	5192.226806799054	67.57613526999737
92	84.03739354627989	22.423658412521636	5192.226806799054	67.48670250124405
93	84.03739354627989	22.423658412521636	5192.226806799054	67.3535180072569
94	83.99489396725536	21.126438876940327	5192.226806799054	67.3535180072569
95	83.97109949194484	21.126438876940327	5192.226806799054	67.3535180072569
96	78.14257207867743	21.126438876940327	5192.226806799054	67.33358271850499
97	78.14257207867743	21.126438876940327	5192.226806799054	67.32000178369164
98	78.14257207867743	21.126438876940327	5192.226806799054	67.31124322393126
99	77.2752378781039	21.126438876940327	5189.969028075764	67.3028678772466
100	77.2752378781039	21.126438876940327	5189.969028075764	67.3028678772466
0	17351.537042660286	89.61618326664667	8262.28801192944	11560.703307819533
1	7609.627141655379	56.796181217071705	8262.28801192944	7164.060249703722
2	3040.9274870938343	56.796181217071705	8262.28801192944	5015.587018845688
3	1144.9512796210086	48.67745429428531	8262.28801192944	3200.338007078646
4	1144.9512796210086	48.67745429428531	8262.28801192944	2903.233034667412
5	1144.9512796210086	41.708951186200316	8262.28801192944	2903.233034667412
6	972.598668940522	41.708951186200316	8262.28801192944	2903.233034667412
7	972.598668940522	38.426719830531866	8262.28801192944	2280.963817907266
8	887.1395526980255	38.426719830531866	8262.28801192944	2280.963817907266
9	780.1965829773061	38.426719830531866	8262.28801192944	2280.963817907266
10	780.1965829773061	38.426719830531866	8262.28801192944	2139.9535625391773
11	698.4202142783854	38.426719830531866	6348.239307740717	2139.9535625391773
12	694.7122868278321	38.426719830531866	6075.384378555213	1913.2908699588606
13	694.7122868278321	35.090526181418475	6075.384378555213	1869.635468200917
14	694.7122868278321	33.50409547161375	6075.384378555213	1704.9284155808514
15	680.9402602869673	33.50409547161375	6075.384378555213	1704.9284155808514
16	680.9402602869673	31.550651470500487	6075.384378555213	1296.1096089424848
17	677.8984902581496	31.550651470500487	6075.384378555213	1273.0226983211899
18	677.6628794717908	31.550651470500487	6075.384378555213	1076.2080414481964
19	677.6628794717908	31.550651470500487	6075.384378555213	1076.2080414481964
20	674.3965939010807	31.550651470500487	6075.384378555213	1076.2080414481964
21	663.1136416257858	31.550651470500487	6075.384378555213	958.6326310532334
22	663.1136416257858	31.550651470500487	6075.384378555213	904.2297070743284
23	659.0542787908812	31.550651470500487	6075.384378555213	829.0251474287699
24	651.3004452374372	31.550651470500487	6075.384378555213	783.9349087429482
25	651.3004452374372	31.550651470500487	6075.384378555213	783.5544581241544
26	651.3004452374372	31.550651470500487	6075.384378555213	762.2538710276567
27	608.563748262499	31.550651470500487	6075.384378555213	762.2538710276567
28	600.6502289941772	31.550651470500487	6075.384378555213	753.4376246059535
29	598.7364069108904	31.550651470500487	6075.384378555213	703.2690958122985
30	594.0460386974244	31.550651470500487	6075.384378555213	703.2690958122985
31	581.902298271799	31.550651470500487	6075.384378555213	702.3468211659739
32	581.902298271799	31.550651470500487	6075.384378555213	661.8167559255086
33	580.7679033205543	31.550651470500487	6075.384378555213	651.737459230931
34	580.7679033205543	31.550651470500487	6075.384378555213	624.5974991972967
35	580.7679033205543	31.550651470500487	6075.384378555213	624.5974991972967
36	580.7679033205543	31.550651470500487	6075.384378555213	616.0857844577956
37	575.2559539992104	31.550651470500487	6075.384378555213	598.7258551448532
38	547.5590288060578	31.550651470500487	6075.384378555213	471.2977390642962
39	506.5468263254551	31.550651470500487	6075.384378555213	471.2977390642962
40	466.3059947117119	31.550651470500487	6075.384378555213	471.2977390642962
41	466.3059947117119	31.550651470500487	6075.384378555213	471.2977390642962
42	466.3059947117119	30.43583969823866	6075.384378555213	463.1050759219193
43	448.49052109909326	30.43583969823866	6075.384378555213	452.1701767337167
44	448.49052109909326	30.43583969823866	6075.384378555213	450.3268798857663
45	442.62697848940826	30.43583969823866	6075.384378555213	415.6549843427541
46	435.37031740828644	30.43583969823866	6075.384378555213	415.6549843427541
47	430.3460597623117	30.43583969823866	6075.384378555213	415.6549843427541
48	399.7706117363606	30.43583969823866	6075.384378555213	411.8494447637803
49	399.7706117363606	30.43583969823866	6075.384378555213	399.2075391150169
50	366.48002263693104	30.43583969823866	6075.384378555213	392.4413560603369
51	366.48002263693104	30.43583969823866	6075.384378555213	392.25046848342464
52	360.9409962394853	30.43583969823866	6075.384378555213	385.8770216085708
53	355.75625776741686	30.43583969823866	6075.384378555213	383.91051558851666
54	355.75625776741686	30.43583969823866	6075.384378555213	364.7564671353772
55	352.17097197784653	30.43583969823866	6075.384378555213	355.85297117435556
56	343.13029551457385	30.43583969823866	6075.384378555213	350.41344546686145
57	343.13029551457385	25.79308616839456	6075.384378555213	339.15547747410665
58	342.4412248736291	25.79308616839456	6075.384378555213	339.15547747410665
59	334.45728001478665	25.79308616839456	6075.384378555213	336.2068841692975
60	334.45728001478665	25.79308616839456	6075.384378555213	336.2068841692975
61	333.87146040221086	25.79308616839456	6075.384378555213	332.72817034281314
62	333.87146040221086	25.79308616839456	6075.384378555213	331.63932627351437
63	331.99649422155034	25.79308616839456	6075.384378555213	327.25472851557396
64	330.92402686994626	25.79308616839456	6075.384378555213	321.2323683690533
65	318.010306961804	25.79308616839456	6075.384378555213	321.2323683690533
66	318.010306961804	25.79308616839456	6075.384378555213	316.7557103321799
67	311.9836207444645	25.79308616839456	6075.384378555213	316.7557103321799
68	311.9836207444645	24.771051049924026	6075.384378555213	314.5937960724174
69	311.6922743022123	24.771051049924026	6075.384378555213	309.5524465467941
70	311.6922743022123	24.771051049924026	6075.384378555213	309.5524465467941
71	308.3067757797988	24.771051049924026	6075.384378555213	308.9004202512767
72	308.3067757797988	24.771051049924026	6075.384378555213	308.34369259981025
73	308.3067757797988	24.771051049924026	6075.384378555213	307.35873750494983
74	305.4235752043442	24.771051049924026	6075.384378555213	307.31541071561986
75	305.4235752043442	24.771051049924026	6075.384378555213	302.5155207751299
76	305.4235752043442	24.771051049924026	6075.384378555213	302.5155207751299
77	288.8336481678393	24.771051049924026	6075.384378555213	301.2350964088602
78	278.69648465740795	24.771051049924026	6075.384378555213	300.8219092653525
79	273.7906662900275	24.771051049924026	6075.384378555213	300.0203594418478
80	273.7906662900275	24.771051049924026	6075.384378555213	299.398105647861
81	273.7906662900275	24.771051049924026	6075.384378555213	299.210420314543
82	273.7906662900275	24.771051049924026	6075.384378555213	296.8819018080075
83	269.79347961595147	24.771051049924026	6075.384378555213	296.8819018080075
84	269.79347961595147	24.771051049924026	6075.384378555213	296.8819018080075
85	269.41933440600036	24.771051049924026	6075.384378555213	296.8819018080075
86	269.41933440600036	24.771051049924026	6075.384378555213	296.543314585511
87	263.69347255103264	24.771051049924026	6075.384378555213	295.84535183116606
88	263.69347255103264	24.771051049924026	6075.384378555213	294.311300323397
89	263.37326783092004	24.771051049924026	6075.384378555213	293.5725567920156
90	256.48822362208665	24.771051049924026	6075.384378555213	293.56908513073125
91	256.48822362208665	24.771051049924026	6075.384378555213	293.40916265825456
92	255.02639535658255	24.771051049924026	6075.384378555213	293.13916830174287
93	254.8543690819471	24.771051049924026	6075.384378555213	292.43041394038903
94	254.52980885588994	24.771051049924026	6075.384378555213	292.43041394038903
95	251.2991459051193	24.771051049924026	6075.384378555213	292.23965866501806
96	251.2991459051193	24.771051049924026	6075.384378555213	292.20544443117166
97	251.2991459051193	24.771051049924026	6075.384378555213	292.1957816167509
98	251.12919755318117	24.771051049924026	6075.384378555213	292.14946721947024
99	250.07005452915536	24.771051049924026	6075.384378555213	292.1321717513014
100	250.07005452915536	24.771051049924026	6075.384378555213	292.1321717513014
0	17778.99596915981	69.56641809856957	9821.272175322832	8537.344409850037
1	4401.006991511147	69.56641809856957	7861.3737390403185	3902.5062534632434
2	3032.723462686554	46.76142424719888	7861.3737390403185	1959.3354133104488
3	2479.8279352077325	46.76142424719888	7861.3737390403185	1959.3354133104488
4	2479.8279352077325	46.76142424719888	7861.3737390403185	1911.5948392747596
5	2479.8279352077325	46.76142424719888	7861.3737390403185	1674.170715644377
6	2479.8279352077325	46.76142424719888	7861.3737390403185	1419.5406713530353
7	2479.8279352077325	46.76142424719888	7110.4455323017855	1219.080667361237
8	2155.5585762765418	46.76142424719888	6834.915953580101	1135.7870936040126
9	1879.9445826016313	46.1643970418348	3396.4284218620764	1077.7233915404802
10	1859.604606600684	46.1643970418348	3396.4284218620764	935.804380108862
11	1582.6049734190015	46.1643970418348	3396.4284218620764	873.4047819893553
12	1505.427514234299	46.1643970418348	3396.4284218620764	425.67121314471376
13	1350.3252475216264	43.206906050621654	3396.4284218620764	375.3101986547301
14	1350.3252475216264	43.206906050621654	3396.4284218620764	328.447560406584
15	1319.891650297561	43.206906050621654	3396.4284218620764	299.3560045951513
16	1319.891650297561	43.206906050621654	3396.4284218620764	265.54810096705194
17	1252.9913950521548	43.206906050621654	3396.4284218620764	230.66020248521764
18	1252.9913950521548	43.206906050621654	3396.4284218620764	222.3224825599276
19	1187.6144692794362	43.206906050621654	3396.4284218620764	146.47636087075117
20	1187.6144692794362	43.206906050621654	3396.4284218620764	146.47636087075117
21	1187.6144692794362	43.206906050621654	3396.4284218620764	146.47636087075117
22	1185.3448878873862	43.206906050621654	3396.4284218620764	139.44266237255985
23	1125.250432207683	43.206906050621654	3396.4284218620764	123.50418760473582
24	1125.250432207683	43.206906050621654	3396.4284218620764	113.27821669356436
25	1125.250432207683	43.206906050621654	3396.4284218620764	93.45683168590942
26	1114.2982711342343	43.206906050621654	3396.4284218620764	93.45683168590942
27	951.7548082526412	43.206906050621654	3396.4284218620764	90.55298161154084
28	935.2729407257677	43.206906050621654	3396.4284218620764	80.67513725740788
29	923.6293895115903	41.08846761737869	3396.4284218620764	66.29020576475398
30	923.6293895115903	41.08846761737869	3396.4284218620764	66.29020576475398
31	887.9415013539096	41.08846761737869	3396.4284218620764	60.84030701859906
32	829.6114209000252	41.08846761737869	3396.4284218620764	53.66151476404846
33	824.4849085778766	41.08846761737869	3396.4284218620764	48.05652058801458
34	824.0901140084441	41.08846761737869	3396.4284218620764	42.32272682497104
35	812.4258494609658	41.08846761737869	3396.4284218620764	35.51845685157666
36	812.4258494609658	41.08846761737869	3396.4284218620764	34.393374687891544
37	812.4258494609658	41.08846761737869	3396.4284218620764	33.62442735767455
38	811.0386023126558	41.08846761737869	3396.4284218620764	32.492725244290526
39	787.9041697944302	41.08846761737869	3396.4284218620764	31.482769783700004
40	787.9041697944302	41.08846761737869	3396.4284218620764	30.386349820177358
41	787.9041697944302	41.08846761737869	3396.4284218620764	29.291155240264242
42	787.8804596326365	41.08846761737869	3396.4284218620764	27.049017559914454
43	787.8804596326365	41.08846761737869	3396.4284218620764	25.345667321642487
44	786.179717480792	41.08846761737869	3396.4284218620764	24.48284520888915
45	786.179717480792	41.08846761737869	3396.4284218620764	22.97937426555422
46	786.179717480792	41.08846761737869	3396.4284218620764	21.705542396923093
47	786.179717480792	41.08846761737869	3396.4284218620764	20.483003891362404
48	786.0058772145985	41.08846761737869	3396.4284218620764	20.483003891362404
49	786.0058772145985	41.08846761737869	3396.4284218620764	18.663317821732548
50	784.2180866959402	38.03892375267083	3396.4284218620764	18.519453623312987
51	783.0283777350181	38.03892375267083	3396.4284218620764	17.50487594157613
52	742.0620478461225	38.03892375267083	3396.4284218620764	16.786739014074424
53	742.0620478461225	38.03892375267083	3396.4284218620764	16.72522504882378
54	732.6575494692197	38.03892375267083	3396.4284218620764	16.67369604429042
55	728.6563164238495	38.03892375267083	3396.4284218620764	15.587039444534113
56	727.2212627630806	38.03892375267083	3396.4284218620764	15.415847357093478
57	720.6094717403095	38.03892375267083	3396.4284218620764	15.299118458609858
58	720.6094717403095	38.03892375267083	3396.4284218620764	14.757010309709136
59	702.0133805204116	38.03892375267083	3396.4284218620764	14.757010309709136
60	702.0133805204116	35.73969865945469	3396.4284218620764	14.741394524737979
61	667.523718465992	35.73969865945469	3396.4284218620764	13.958645391323435
62	626.4933880636695	35.73969865945469	3396.4284218620764	13.958645391323435
63	626.4933880636695	35.73969865945469	3396.4284218620764	13.450609652295194
64	522.1851335897805	35.73969865945469	3396.4284218620764	13.450609652295194
65	522.1851335897805	35.05288291964446	3396.4284218620764	13.077335351937334
66	511.0561912835897	35.05288291964446	3396.4284218620764	13.077335351937334
67	508.1258625912824	35.05288291964446	3396.4284218620764	13.077335351937334
68	485.8174969701188	35.05288291964446	3396.4284218620764	12.883683960784778
69	485.8174969701188	35.05288291964446	3396.4284218620764	12.339434704849198
70	484.47652357328576	31.09324123609697	3396.4284218620764	12.339434704849198
71	482.60780068760465	31.09324123609697	3396.4284218620764	12.067967333161508
72	482.60780068760465	31.09324123609697	3396.4284218620764	12.04651013920747
73	457.6095421553557	31.09324123609697	3396.4284218620764	11.689651085203348
74	457.6095421553557	31.09324123609697	3396.4284218620764	11.689651085203348
75	450.93439544479713	31.09324123609697	3396.4284218620764	11.381290356981278
76	449.9449236046216	31.09324123609697	3396.4284218620764	11.22682471072481
77	449.9401572788392	31.09324123609697	3396.4284218620764	11.013851769581962
78	406.48837362910064	31.09324123609697	3396.4284218620764	10.951131162518521
79	406.48837362910064	31.09324123609697	3396.4284218620764	10.910105518357838
80	404.16582299940455	31.09324123609697	3396.4284218620764	10.90422644801983
81	402.0385835633874	31.09324123609697	3396.4284218620764	10.796289722469513
82	401.75560362438665	31.09324123609697	3396.4284218620764	10.746270422069767
83	395.3855171010841	31.09324123609697	3396.4284218620764	10.713940297528378
84	340.66241740595206	31.09324123609697	3396.4284218620764	10.606145653942102
85	340.66241740595206	31.09324123609697	3396.4284218620764	10.542176141684822
86	340.66241740595206	31.09324123609697	3396.4284218620764	10.540635019180549
87	317.01076827336067	31.09324123609697	3396.4284218620764	10.46781458270616
88	317.01076827336067	31.09324123609697	3396.4284218620764	10.356162546340476
89	313.2672274602204	31.09324123609697	3396.4284218620764	10.356162546340476
90	313.2672274602204	31.09324123609697	3396.4284218620764	10.319497771786311
91	309.31845230530024	31.09324123609697	3396.4284218620764	10.319497771786311
92	307.52240965697825	31.09324123609697	3396.4284218620764	10.315059180220821
93	306.6058085315792	31.09324123609697	3396.4284218620764	10.296457791302343
94	306.2421993925479	31.09324123609697	3396.4284218620764	10.296457791302343
95	306.2421993925479	31.09324123609697	3396.4284218620764	10.296457791302343
96	305.7555477229974	31.09324123609697	3396.4284218620764	10.290133168297743
97	303.3713706812219	31.09324123609697	3396.4284218620764	10.282252880235442
98	301.68717027669834	25.675921929517873	3396.4284218620764	10.282252880235442
99	300.06759782891936	25.675921929517873	3396.4284218620764	10.282252880235442
100	299.91295925082017	25.675921929517873	3396.4284218620764	10.282252880235442
0	6559.95711823464	77.06180237708729	16472.436725810323	12439.485937567335
1	3664.8366358050675	77.06180237708729	16472.436725810323	3692.9388204057814
2	1569.8290002644571	49.495240768913106	16472.436725810323	3177.1765192328603
3	1129.6561368747198	49.495240768913106	12078.599555427878	1912.558384924134
4	921.4133110928428	49.495240768913106	9341.318175035263	1912.558384924134
5	847.5408565907808	49.495240768913106	9341.318175035263	1245.0664317384824
6	847.5408565907808	37.384798110771605	9341.318175035263	1146.6871357651466
7	629.8518082375704	37.384798110771605	9341.318175035263	1023.9546393559995
8	558.1160860879793	37.384798110771605	9341.318175035263	931.5565282965848
9	489.21395206767227	37.384798110771605	9341.318175035263	826.1364601906541
10	436.9051696590579	37.384798110771605	9341.318175035263	674.1313798637099
11	409.5183658417681	37.384798110771605	9341.318175035263	570.525199354143
12	367.65511968979354	37.384798110771605	9341.318175035263	543.0039132442799
13	285.65828664655237	37.384798110771605	9341.318175035263	543.0039132442799
14	285.65828664655237	37.384798110771605	9341.318175035263	464.58408373898453
15	285.65828664655237	37.384798110771605	9341.318175035263	464.58408373898453
16	281.7369240266059	37.384798110771605	9341.318175035263	343.52540935812226
17	279.49103685923234	37.384798110771605	9341.318175035263	343.52540935812226
18	278.5923416154792	37.384798110771605	9341.318175035263	296.1966899908106
19	278.1402605749545	37.384798110771605	9341.318175035263	232.61884890350754
20	265.68632212758666	36.970521527657844	9341.318175035263	194.89280517180566
21	265.68632212758666	36.970521527657844	9341.318175035263	176.3978619553233
22	260.3347532378206	36.970521527657844	9341.318175035263	176.3978619553233
23	247.46938182372202	36.970521527657844	9341.318175035263	169.6392480827126
24	247.46938182372202	34.65718723920584	9341.318175035263	143.52430219980258
25	238.3646763744285	34.65718723920584	9341.318175035263	136.14346208968792
26	238.3646763744285	34.65718723920584	9341.318175035263	109.62885937092452
27	238.3646763744285	34.65718723920584	9341.318175035263	106.76767824930205
28	236.94830386815866	34.65718723920584	9341.318175035263	94.89038447283272
29	233.2101669342881	34.65718723920584	9341.318175035263	94.00487091193216
30	223.37275624925726	34.65718723920584	9341.318175035263	93.41748630736377
31	223.22195026025494	34.65718723920584	9341.318175035263	91.04345626770572
32	222.1199408360577	34.65718723920584	9341.318175035263	91.04345626770572
33	217.14858552898403	34.28726053380767	9341.318175035263	87.64244376907251
34	217.14858552898403	34.28726053380767	9341.318175035263	85.97545126450258
35	217.14858552898403	34.28726053380767	9341.318175035263	82.83742356688246
36	217.14858552898403	34.28726053380767	9341.318175035263	75.65217922764492
37	204.2211211344018	34.28726053380767	9341.318175035263	72.26541626431839
38	204.2211211344018	34.28726053380767	9341.318175035263	72.26541626431839
39	204.2211211344018	34.28726053380767	9341.318175035263	64.49408162396686
40	201.91499870487456	34.28726053380767	9341.318175035263	60.70197274690606
41	197.7952612247349	34.28726053380767	9341.318175035263	57.52922900933485
42	189.8597158682025	34.28726053380767	9341.318175035263	56.96842526744886
43	175.16146687534174	33.081131684088376	9341.318175035263	50.971405661563885
44	171.09760659216553	31.445374035151662	9341.318175035263	50.971405661563885
45	169.22932433604092	31.445374035151662	9341.318175035263	49.57831013603969
46	159.75294976548892	31.445374035151662	9341.318175035263	48.34910026433545
47	159.75294976548892	31.445374035151662	9341.318175035263	46.395393766798634
48	156.87698872075546	31.445374035151662	9341.318175035263	46.37033208237781
49	152.9793679129975	31.445374035151662	9341.318175035263	45.61766415013248
50	152.9793679129975	31.445374035151662	9341.318175035263	41.88928150779721
51	151.46172066451254	31.445374035151662	9341.318175035263	41.88928150779721
52	130.18785876669213	31.445374035151662	9341.318175035263	41.33158018343941
53	128.99348338821213	31.445374035151662	9341.318175035263	40.59312986912099
54	119.96735595762821	31.445374035151662	9341.318175035263	39.729860155624195
55	111.66193999803298	30.45272386073544	9341.318175035263	35.099159710126486
56	111.66193999803298	30.45272386073544	9341.318175035263	35.099159710126486
57	108.64084745595459	30.45272386073544	9341.318175035263	35.099159710126486
58	106.87603649260664	30.45272386073544	9341.318175035263	33.33628627199634
59	102.1115974562724	30.45272386073544	9341.318175035263	33.33628627199634
60	102.1115974562724	30.45272386073544	9341.318175035263	32.65449820282877
61	101.40288542285526	30.45272386073544	9341.318175035263	32.084820209943196
62	89.27167332054306	30.45272386073544	9341.318175035263	31.845469863215573
63	89.27167332054306	30.45272386073544	9341.318175035263	31.3043727736999
64	85.18034325785749	30.45272386073544	9341.318175035263	31.131493706715386
65	85.18034325785749	30.45272386073544	9341.318175035263	29.8381689740846
66	85.18034325785749	30.45272386073544	9341.318175035263	29.62493848905881
67	84.37685766841228	26.713534292516147	9341.318175035263	29.244007829698006
68	84.37685766841228	26.713534292516147	9341.318175035263	29.02031853273225
69	84.08877914287652	26.713534292516147	9341.318175035263	28.28983394021007
70	84.08877914287652	26.713534292516147	9341.318175035263	28.28441848315627
71	83.65237658980804	26.713534292516147	9341.318175035263	28.198924118421296
72	83.65237658980804	26.713534292516147	9341.318175035263	27.92995529710917
73	70.02329453853987	26.713534292516147	9341.318175035263	27.91575298545703
74	70.02329453853987	26.713534292516147	9341.318175035263	27.60731792774422
75	68.48745976349629	26.713534292516147	9341.318175035263	27.328080952902994
76	67.97677038597715	26.713534292516147	9341.318175035263	27.328080952902994
77	67.50663335266931	26.713534292516147	9341.318175035263	27.145580829679286
78	66.7233896489341	26.713534292516147	9341.318175035263	27.139064291923525
79	66.6319459936247	26.713534292516147	9341.318175035263	26.974623268155
80	60.56586465653945	26.713534292516147	9341.318175035263	26.863671941393957
81	60.56586465653945	26.713534292516147	9341.318175035263	26.641599218234163
82	54.49318271988281	26.713534292516147	9341.318175035263	26.320483387661554
83	54.24048328573081	26.713534292516147	9341.318175035263	26.320483387661554
84	54.196227225758776	26.713534292516147	9341.318175035263	26.249247492643356
85	54.151758880999694	26.713534292516147	9341.318175035263	26.249247492643356
86	53.886832325371365	26.713534292516147	9341.318175035263	26.079129835693728
87	53.26172830588238	26.713534292516147	9341.318175035263	26.079129835693728
88	48.93352016887643	26.713534292516147	9341.318175035263	25.97200502898538
89	48.93352016887643	26.713534292516147	9341.318175035263	25.97200502898538
90	47.85070921479935	26.713534292516147	9341.318175035263	25.86698348331935
91	47.85070921479935	26.713534292516147	9341.318175035263	25.86698348331935
92	47.55610665319663	26.713534292516147	9341.318175035263	25.86698348331935
93	47.55610665319663	26.713534292516147	9341.318175035263	25.8651725433831
94	45.7663552960317	26.713534292516147	9341.318175035263	25.8515713867414
95	43.875963624076995	26.713534292516147	9341.318175035263	25.821362958740753
96	42.896029951288696	26.713534292516147	9341.318175035263	25.81668971535995
97	42.74770197232603	26.713534292516147	9341.318175035263	25.81131372033286
98	42.63388208848194	26.713534292516147	9341.318175035263	25.805802581893722
99	42.624787533291496	26.713534292516147	9341.318175035263	25.802760731719925
100	42.624787533291496	26.713534292516147	9341.318175035263	25.802760731719925
0	8840.906280539812	86.19059925399158	10472.922319873449	9732.39982368809
1	5417.962304336418	54.86229493142674	10472.922319873449	5407.8950213390635
2	1532.0742274450822	54.86229493142674	10472.922319873449	3313.1773293036313
3	1481.472792532656	44.33041575349124	10472.922319873449	3093.764199928033
4	1293.4020374405115	33.23062382675009	9710.900431733842	2184.7471466801144
5	1293.4020374405115	33.23062382675009	9710.900431733842	2184.7471466801144
6	945.3746221636378	26.183695790611267	9710.900431733842	1569.5038377298833
7	648.617933971328	26.183695790611267	9710.900431733842	1400.5986683036226
8	605.025313795859	26.183695790611267	9710.900431733842	1082.4219540212741
9	481.6726142199759	26.183695790611267	9710.900431733842	1072.8890547584372
10	473.8311740858484	26.183695790611267	9710.900431733842	915.5545570277354
11	439.2289677003005	26.183695790611267	9710.900431733842	673.8835300702285
12	311.7555078860575	26.183695790611267	9710.900431733842	497.2400076216466
13	311.0369128873084	26.183695790611267	9710.900431733842	439.2604683613296
14	286.51131359099816	26.183695790611267	9710.900431733842	292.3362382723332
15	244.47718704855953	26.183695790611267	9710.900431733842	259.4993921017039
16	156.8366491900044	26.183695790611267	9710.900431733842	219.70273800827582
17	122.19723285319911	21.568583293648196	9710.900431733842	195.48094588794487
18	110.91181601575981	21.568583293648196	9710.900431733842	153.14039246381515
19	110.91181601575981	21.568583293648196	9710.900431733842	153.14039246381515
20	109.31965784536631	21.568583293648196	9710.900431733842	153.14039246381515
21	99.36889125835017	21.568583293648196	9710.900431733842	146.14473945553905
22	91.62335674655766	21.0302790736187	9710.900431733842	133.904923108342
23	87.94605620179357	21.0302790736187	9710.900431733842	121.38771725346888
24	87.94605620179357	17.645468925446234	9710.900431733842	121.38771725346888
25	81.0977867657977	17.645468925446234	9710.900431733842	119.0431452790452
26	81.0977867657977	17.645468925446234	9710.900431733842	110.49330109887036
27	74.94499200102554	17.645468925446234	9710.900431733842	107.88650864607213
28	69.12583680428713	17.645468925446234	9710.900431733842	99.06927484357129
29	69.12583680428713	17.645468925446234	9710.900431733842	99.06927484357129
30	68.69468196377191	17.645468925446234	9710.900431733842	96.63000959346296
31	60.49226524261516	17.645468925446234	9710.900431733842	96.12732658840547
32	60.12214704507733	17.645468925446234	9710.900431733842	90.56851824955153
33	56.0929892986384	17.645468925446234	9710.900431733842	88.09158590722576
34	56.0929892986384	17.645468925446234	9710.900431733842	86.87397127201
35	53.31185509860426	17.645468925446234	9710.900431733842	84.54667286165805
36	53.31185509860426	17.645468925446234	9710.900431733842	79.2810693454091
37	53.07330299439345	17.645468925446234	9710.900431733842	76.71587010112924
38	53.07330299439345	17.645468925446234	9710.900431733842	74.7968177570025
39	49.69828596824993	17.645468925446234	9710.900431733842	74.7968177570025
40	47.9471353740138	17.645468925446234	9710.900431733842	68.64301056483109
41	47.9471353740138	17.645468925446234	9710.900431733842	67.65474420936569
42	46.421119765328534	17.645468925446234	9710.900431733842	67.40959775545959
43	46.22526698674748	17.645468925446234	9710.900431733842	66.0452639560975
44	46.22526698674748	17.645468925446234	9710.900431733842	65.05535082727889
45	46.22526698674748	17.645468925446234	9710.900431733842	61.221045081648285
46	45.26573717742732	17.645468925446234	9710.900431733842	60.80177902735439
47	45.26573717742732	17.645468925446234	9710.900431733842	58.328982556432514
48	45.26573717742732	17.645468925446234	9710.900431733842	58.328982556432514
49	45.26573717742732	17.645468925446234	9710.900431733842	56.716842406305844
50	44.670549967873896	17.645468925446234	9710.900431733842	54.90693299661465
51	44.439050593059065	17.645468925446234	9710.900431733842	51.111074993120454
52	44.439050593059065	17.645468925446234	9710.900431733842	51.111074993120454
53	44.13195743040055	17.645468925446234	9710.900431733842	49.798779875042065
54	44.13195743040055	17.645468925446234	9710.900431733842	49.798779875042065
55	44.09189237747556	17.645468925446234	9710.900431733842	49.798779875042065
56	44.09189237747556	17.645468925446234	9710.900431733842	49.76077537499631
57	43.98079512523171	17.645468925446234	9710.900431733842	48.84832291324122
58	43.98079512523171	17.645468925446234	9710.900431733842	48.07249440993093
59	43.98079512523171	17.645468925446234	9710.900431733842	46.79159127502072
60	43.878108543938836	17.645468925446234	9710.900431733842	45.67110124274354
61	43.878108543938836	17.645468925446234	9710.900431733842	45.67110124274354
62	43.878108543938836	17.645468925446234	9710.900431733842	45.253105798064894
63	43.878108543938836	17.645468925446234	9710.900431733842	44.67955105614615
64	43.70562251873929	17.645468925446234	9710.900431733842	43.56087586240791
65	43.70562251873929	17.645468925446234	9710.900431733842	43.56087586240791
66	43.70562251873929	17.645468925446234	9710.900431733842	43.282264260536905
67	43.6146996485494	17.645468925446234	9710.900431733842	43.282264260536905
68	43.528572625900615	17.645468925446234	9710.900431733842	42.6029109993848
69	43.437621776922114	17.645468925446234	9710.900431733842	42.6029109993848
70	43.437621776922114	17.645468925446234	9710.900431733842	42.6029109993848
71	36.83707409157508	17.645468925446234	9710.900431733842	42.17481491299673
72	35.753460495095524	17.645468925446234	9710.900431733842	42.17481491299673
73	35.753460495095524	17.645468925446234	9710.900431733842	41.65423184477078
74	35.45373059366085	17.645468925446234	9710.900431733842	41.232817583871956
75	35.45373059366085	17.645468925446234	9710.900431733842	41.232817583871956
76	35.190639989598964	17.645468925446234	9710.900431733842	41.232817583871956
77	35.13381395394439	17.645468925446234	9710.900431733842	41.003725559996184
78	35.10951354310192	17.645468925446234	9710.900431733842	41.003725559996184
79	35.05096834115887	17.645468925446234	9710.900431733842	40.821175201265355
80	35.05032962438352	17.645468925446234	9710.900431733842	40.7712082490494
81	34.900080447267484	17.645468925446234	9710.900431733842	40.47060129403004
82	34.12446198530418	17.645468925446234	9710.900431733842	40.47060129403004
83	34.013656144493396	17.645468925446234	9710.900431733842	40.47060129403004
84	33.90137184269616	17.645468925446234	9710.900431733842	40.442626930264126
85	33.85697344796605	17.645468925446234	9710.900431733842	40.40119536069725
86	33.82569598635669	17.645468925446234	9710.900431733842	40.301661449766776
87	33.81651256199273	17.645468925446234	9710.900431733842	40.23216855119395
88	33.81651256199273	17.645468925446234	9710.900431733842	40.18789563050752
89	33.77834429150093	17.645468925446234	9710.900431733842	40.10487515020108
90	33.76325354344424	17.645468925446234	9698.21649025504	40.10487515020108
91	32.205103240936666	17.645468925446234	9698.21649025504	40.070765502455856
92	31.87554447816806	17.645468925446234	9665.402259480466	40.002410447756816
93	31.75574158984544	17.645468925446234	9600.73377982744	40.002410447756816
94	31.75574158984544	17.645468925446234	9481.125175055482	39.975498319005034
95	31.70728463534698	17.645468925446234	9173.604851802858	39.975498319005034
96	31.702925682681943	17.645468925446234	9173.58568512018	39.975498319005034
97	31.697112073283527	17.645468925446234	8041.794232051068	39.94823963247932
98	30.0576962218367	17.645468925446234	8041.794232051068	39.94823963247932
99	30.0576962218367	17.645468925446234	8041.794232051068	39.94823963247932
100	30.0576962218367	17.645468925446234	8041.794232051068	39.94823963247932
