# Supplementary material for: An improved genetic algorithm and its application in neural network adversarial attack
Source: PLoS One. 2022 May 5;17(5):e0267970. doi: 10.1371/journal.pone.0267970 (PMC9070932; doi:10.1371/journal.pone.0267970)
Supplement: S1 Data — (ZIP) [file pone.0267970.s001.zip › data3/3_100.csv]

	GWO	PSO	SGA	IGA
0	1563847.099680658	5308.788332240751	1682212.6771165354	844135.5764090937
1	1432539.4202113475	5308.788332240751	1682212.6771165354	567635.0187295659
2	844190.0329618617	4212.611420399368	985458.1299100997	567635.0187295659
3	844190.0329618617	4212.611420399368	985458.1299100997	427767.2150682392
4	844190.0329618617	3586.6636454969	894977.1174508734	357013.0706267068
5	844190.0329618617	3586.6636454969	894977.1174508734	357013.0706267068
6	712526.1857713377	3206.66713245738	894977.1174508734	357013.0706267068
7	698093.7917261465	3206.66713245738	894977.1174508734	327491.4407943454
8	636611.9252826015	3188.9138094416307	890874.5472564781	327491.4407943454
9	636611.9252826015	3188.9138094416307	619108.3651544349	327491.4407943454
10	633958.8336678157	3188.9138094416307	619108.3651544349	327491.4407943454
11	621366.643891563	3093.748015619582	619108.3651544349	327491.4407943454
12	605301.8914817155	3093.748015619582	619108.3651544349	327491.4407943454
13	605301.8914817155	3022.03085267481	619108.3651544349	327491.4407943454
14	561096.5626653101	3022.03085267481	570460.0474012649	327491.4407943454
15	561096.5626653101	3022.03085267481	564545.7273282313	327491.4407943454
16	553278.262189559	3022.03085267481	564545.7273282313	327491.4407943454
17	534886.9726851418	3022.03085267481	564545.7273282313	308035.2044145361
18	517589.06690168555	3022.03085267481	564545.7273282313	308035.2044145361
19	517589.06690168555	3020.250371407935	564545.7273282313	308035.2044145361
20	440304.772491539	3020.250371407935	564545.7273282313	308035.2044145361
21	421885.4220540754	2543.7815823123324	564545.7273282313	308035.2044145361
22	421885.4220540754	2402.5088738769773	564545.7273282313	301510.5085715894
23	421885.4220540754	2402.5088738769773	564545.7273282313	285330.3575381462
24	419034.0907169258	2402.5088738769773	564545.7273282313	285330.3575381462
25	419034.0907169258	2402.5088738769773	564545.7273282313	285330.3575381462
26	419034.0907169258	2402.5088738769773	564545.7273282313	285330.3575381462
27	419034.0907169258	2146.8490724830936	564545.7273282313	285330.3575381462
28	395904.34689389996	2146.8490724830936	564545.7273282313	285330.3575381462
29	395904.34689389996	2146.8490724830936	564545.7273282313	283665.4192698707
30	395904.34689389996	2146.8490724830936	564545.7273282313	275275.0268275351
31	394952.9478292351	2146.8490724830936	564545.7273282313	275194.4264281414
32	394094.1941217423	2146.8490724830936	564545.7273282313	259213.25357645313
33	394094.1941217423	2146.8490724830936	564545.7273282313	259213.25357645313
34	356613.91672021005	2146.8490724830936	564545.7273282313	259213.25357645313
35	356613.91672021005	2074.113984048761	564545.7273282313	255819.29949670273
36	356613.91672021005	2074.113984048761	564545.7273282313	255819.29949670273
37	343812.0228024839	2074.113984048761	564545.7273282313	255819.29949670273
38	343812.0228024839	2074.113984048761	564545.7273282313	255819.29949670273
39	343812.0228024839	2074.113984048761	564545.7273282313	245797.3239891194
40	340490.5632250272	1960.8739637648841	564545.7273282313	245797.3239891194
41	340490.5632250272	1960.8739637648841	564545.7273282313	243984.74783505127
42	335964.19273883686	1960.8739637648841	564545.7273282313	242025.9242700832
43	294735.68929329683	1960.8739637648841	564545.7273282313	237596.5200763404
44	293681.1276067981	1960.8739637648841	564545.7273282313	235938.3535467661
45	290251.3157511686	1960.8739637648841	564545.7273282313	231853.99935464142
46	289525.9680178379	1960.8739637648841	564545.7273282313	231853.99935464142
47	289525.9680178379	1960.8739637648841	564545.7273282313	231853.99935464142
48	289525.9680178379	1960.8739637648841	564545.7273282313	231853.99935464142
49	289525.9680178379	1960.8739637648841	564545.7273282313	231853.99935464142
50	285659.9632201315	1960.8739637648841	564545.7273282313	231373.5649691129
51	285659.9632201315	1960.8739637648841	564545.7273282313	227360.296946652
52	285659.9632201315	1960.8739637648841	564545.7273282313	227360.296946652
53	285659.9632201315	1960.8739637648841	564545.7273282313	227360.296946652
54	263444.01547275594	1960.8739637648841	553236.7152706047	227360.296946652
55	246004.44182414518	1960.8739637648841	553236.7152706047	226838.3500040999
56	246004.44182414518	1960.8739637648841	553236.7152706047	226465.83303976723
57	246004.44182414518	1960.8739637648841	553236.7152706047	225872.96406894043
58	246004.44182414518	1960.8739637648841	553236.7152706047	223682.5816490827
59	246004.44182414518	1957.0203219940968	553236.7152706047	223682.5816490827
60	246004.44182414518	1950.769058488266	550803.1895491042	220725.1927456979
61	246004.44182414518	1892.5855256873149	550803.1895491042	220725.1927456979
62	246004.44182414518	1892.5855256873149	550803.1895491042	220725.1927456979
63	246004.44182414518	1892.5855256873149	550803.1895491042	220418.69551114872
64	246004.44182414518	1892.5855256873149	550803.1895491042	220418.69551114872
65	246004.44182414518	1892.5855256873149	550803.1895491042	220418.69551114872
66	246004.44182414518	1892.5855256873149	550803.1895491042	220418.69551114872
67	246004.44182414518	1892.5855256873149	550803.1895491042	220418.69551114872
68	246004.44182414518	1892.5855256873149	550803.1895491042	220341.96903194915
69	246004.44182414518	1892.5855256873149	550803.1895491042	220258.03843589162
70	246004.44182414518	1892.5855256873149	550803.1895491042	220258.03843589162
71	246004.44182414518	1892.5855256873149	550803.1895491042	220258.03843589162
72	246004.44182414518	1892.5855256873149	550803.1895491042	220258.03843589162
73	246004.44182414518	1892.5855256873149	550803.1895491042	219803.07885089493
74	246004.44182414518	1892.5855256873149	550803.1895491042	219803.07885089493
75	246004.44182414518	1892.5855256873149	550803.1895491042	218928.76185828276
76	246004.44182414518	1892.5855256873149	550803.1895491042	217917.1186834905
77	245283.09211475687	1892.5855256873149	550803.1895491042	217917.1186834905
78	245221.1801143398	1892.5855256873149	550803.1895491042	217917.1186834905
79	244464.8530089065	1892.5855256873149	550803.1895491042	217636.46328006673
80	244464.8530089065	1892.5855256873149	550803.1895491042	217516.80593036066
81	243459.68742818033	1892.5855256873149	550803.1895491042	217516.80593036066
82	243248.2527996156	1892.5855256873149	550803.1895491042	217516.80593036066
83	243248.2527996156	1892.5855256873149	550803.1895491042	217516.80593036066
84	243248.2527996156	1892.5855256873149	550803.1895491042	217516.80593036066
85	243248.2527996156	1892.5855256873149	550803.1895491042	217516.80593036066
86	243165.0327673923	1892.5855256873149	550803.1895491042	217516.80593036066
87	243121.0325716403	1892.5855256873149	550803.1895491042	217516.80593036066
88	243119.36109544378	1892.5855256873149	550803.1895491042	217516.80593036066
89	243119.36109544378	1892.5855256873149	550803.1895491042	217313.0917070543
90	243119.36109544378	1892.5855256873149	550803.1895491042	217313.0917070543
91	241365.8437770092	1892.5855256873149	550803.1895491042	216698.2351833598
92	234391.96318742228	1892.5855256873149	542175.3421939426	216698.2351833598
93	227338.11040038645	1892.5855256873149	542175.3421939426	216698.2351833598
94	226791.3682243602	1892.5855256873149	513874.03946619655	216698.2351833598
95	226791.3682243602	1892.5855256873149	513874.03946619655	216698.2351833598
96	223421.73991685273	1892.5855256873149	513874.03946619655	216698.2351833598
97	222757.89791588552	1892.5855256873149	513874.03946619655	216698.2351833598
98	222757.89791588552	1892.5855256873149	459749.75752813776	216698.2351833598
99	222524.87834857404	1892.5855256873149	459749.75752813776	216698.2351833598
100	222524.87834857404	1892.5855256873149	459749.75752813776	216698.2351833598
0	467257.95404740435	9052.966084223151	982378.84799168	1081946.0846149572
1	467257.95404740435	5850.203305764525	969632.3478078669	880558.8342964327
2	467257.95404740435	4670.893615717702	969632.3478078669	633522.0817000698
3	467257.95404740435	4387.543912456479	918313.8257701889	514559.30684338574
4	467257.95404740435	3828.7334764880543	873995.5165803956	514559.30684338574
5	467257.95404740435	3828.7334764880543	873995.5165803956	426187.7880505022
6	467257.95404740435	3828.7334764880543	658435.7556242822	426187.7880505022
7	467257.95404740435	3828.7334764880543	646513.6466877047	426187.7880505022
8	467257.95404740435	3828.7334764880543	646513.6466877047	408466.71464364853
9	446190.0888974674	3271.7643403011716	646513.6466877047	385513.939114577
10	446190.0888974674	3197.06618418051	646513.6466877047	385513.939114577
11	434870.4279333474	3197.06618418051	646513.6466877047	385513.939114577
12	434870.4279333474	2880.4522154630354	646513.6466877047	385513.939114577
13	434870.4279333474	2666.786989881849	646513.6466877047	385513.939114577
14	434870.4279333474	2666.786989881849	646513.6466877047	379980.27170164604
15	434870.4279333474	2666.786989881849	646513.6466877047	379980.27170164604
16	432968.27026475244	2666.786989881849	646513.6466877047	360898.0435840195
17	431050.1126297112	2666.786989881849	646513.6466877047	352999.6945554707
18	431050.1126297112	2614.378966829987	646513.6466877047	352999.6945554707
19	431050.1126297112	2614.378966829987	646513.6466877047	352999.6945554707
20	431050.1126297112	2614.378966829987	646513.6466877047	352999.6945554707
21	431050.1126297112	2543.851201087184	646513.6466877047	352999.6945554707
22	424073.2985614776	2543.851201087184	646513.6466877047	352999.6945554707
23	424073.2985614776	2543.851201087184	646513.6466877047	338181.35212522914
24	424073.2985614776	2543.851201087184	646513.6466877047	338181.35212522914
25	404145.1084187492	2355.7243626160457	646513.6466877047	338181.35212522914
26	364997.5427567069	2355.7243626160457	646513.6466877047	338181.35212522914
27	364997.5427567069	2355.7243626160457	646513.6466877047	338181.35212522914
28	364997.5427567069	2355.7243626160457	646513.6466877047	338181.35212522914
29	364997.5427567069	2355.7243626160457	646513.6466877047	338181.35212522914
30	364997.5427567069	2355.7243626160457	646513.6466877047	336117.9122385042
31	364997.5427567069	2355.7243626160457	646513.6466877047	336117.9122385042
32	364997.5427567069	2355.7243626160457	646513.6466877047	336117.9122385042
33	364997.5427567069	2355.7243626160457	646513.6466877047	336117.9122385042
34	364997.5427567069	2355.7243626160457	646513.6466877047	336117.9122385042
35	361230.1218371104	2355.7243626160457	646513.6466877047	336117.9122385042
36	361230.1218371104	2256.073990394345	646513.6466877047	336117.9122385042
37	361230.1218371104	2256.073990394345	646513.6466877047	336117.9122385042
38	361230.1218371104	2256.073990394345	646513.6466877047	336117.9122385042
39	361230.1218371104	2248.3460039451984	646513.6466877047	335607.54536740517
40	361230.1218371104	2247.2859084438574	646513.6466877047	335607.54536740517
41	361230.1218371104	2247.2859084438574	646513.6466877047	335607.54536740517
42	358128.22764380707	2096.8770790098356	646513.6466877047	335607.54536740517
43	358128.22764380707	2096.8770790098356	646513.6466877047	332954.42644735903
44	358128.22764380707	2091.767826455545	646513.6466877047	332954.42644735903
45	357368.66761433816	2091.767826455545	646513.6466877047	325861.0990180237
46	357368.66761433816	2073.883924337229	646513.6466877047	325703.62256528443
47	357070.16937800916	2073.883924337229	646513.6466877047	316227.32270460465
48	357070.16937800916	2073.883924337229	646513.6466877047	316227.32270460465
49	357070.16937800916	2066.7337914136165	646513.6466877047	308528.2625860593
50	357070.16937800916	2065.330189469924	646513.6466877047	308528.2625860593
51	341808.2970791123	2065.330189469924	646513.6466877047	307190.5144251692
52	341808.2970791123	1916.5470145811196	646513.6466877047	307042.1255333417
53	340759.972340639	1916.5470145811196	646513.6466877047	307042.1255333417
54	338270.36264584237	1892.4157366266934	646513.6466877047	307042.1255333417
55	338046.01435598114	1892.4157366266934	646513.6466877047	307042.1255333417
56	334339.3471017041	1892.4157366266934	646513.6466877047	307042.1255333417
57	334339.3471017041	1892.4157366266934	646513.6466877047	305448.3090275099
58	334339.3471017041	1892.4157366266934	575345.6733324336	305448.3090275099
59	334339.3471017041	1892.4157366266934	575345.6733324336	305448.3090275099
60	334339.3471017041	1892.4157366266934	575345.6733324336	305448.3090275099
61	334339.3471017041	1892.4157366266934	575345.6733324336	305332.2876285026
62	334202.8549734019	1889.9253336716924	575345.6733324336	305332.2876285026
63	334202.8549734019	1889.9253336716924	575345.6733324336	305284.3825529141
64	334202.8549734019	1889.9253336716924	529802.3014167424	304098.0181409753
65	334202.8549734019	1889.9253336716924	529802.3014167424	304098.0181409753
66	334202.8549734019	1889.9253336716924	529802.3014167424	304098.0181409753
67	334202.8549734019	1889.9253336716924	529802.3014167424	300949.8149706295
68	334202.8549734019	1889.9253336716924	529802.3014167424	300949.8149706295
69	333814.07085682027	1861.0824055945873	529802.3014167424	300949.8149706295
70	333814.07085682027	1861.0824055945873	529802.3014167424	300949.8149706295
71	333814.07085682027	1861.0824055945873	514635.3632364173	299530.4891442318
72	333758.5334832409	1861.0824055945873	514635.3632364173	299429.95510782546
73	333758.5334832409	1861.0824055945873	514635.3632364173	299429.95510782546
74	333758.5334832409	1861.0824055945873	514635.3632364173	299429.95510782546
75	322124.12481475924	1861.0824055945873	514635.3632364173	299429.95510782546
76	322124.12481475924	1836.9427832724573	514635.3632364173	299013.82359193
77	322124.12481475924	1836.9427832724573	514635.3632364173	299013.82359193
78	321958.7772008722	1836.9427832724573	514635.3632364173	298894.215301891
79	321958.7772008722	1836.9427832724573	514635.3632364173	298894.215301891
80	319141.57182708563	1836.9427832724573	514635.3632364173	298894.215301891
81	318338.3940860041	1836.9427832724573	514635.3632364173	298894.215301891
82	318338.3940860041	1836.9427832724573	514635.3632364173	298466.2036380349
83	318338.3940860041	1836.9427832724573	514635.3632364173	298330.74974949076
84	318338.3940860041	1836.9427832724573	514635.3632364173	298330.74974949076
85	318338.3940860041	1826.0303701867003	434179.7500353962	298330.74974949076
86	318338.3940860041	1826.0303701867003	434179.7500353962	297962.5749868493
87	317841.01005547517	1826.0303701867003	434179.7500353962	297962.5749868493
88	317841.01005547517	1826.0303701867003	434179.7500353962	297938.72170795646
89	317841.01005547517	1826.0303701867003	434179.7500353962	297938.72170795646
90	317841.01005547517	1826.0303701867003	434179.7500353962	297836.9443588854
91	317841.01005547517	1826.0303701867003	434179.7500353962	297836.9443588854
92	317841.01005547517	1826.0303701867003	434179.7500353962	297746.9674372912
93	317841.01005547517	1826.0303701867003	434179.7500353962	297407.57221793354
94	316026.9546177256	1826.0303701867003	434179.7500353962	297407.57221793354
95	316026.9546177256	1826.0303701867003	434179.7500353962	297407.57221793354
96	315933.5708769949	1826.0303701867003	434179.7500353962	297407.57221793354
97	315933.5708769949	1826.0303701867003	434179.7500353962	297407.57221793354
98	315933.5708769949	1826.0303701867003	434179.7500353962	297407.57221793354
99	315931.2928329053	1826.0303701867003	434179.7500353962	297407.57221793354
100	315931.2928329053	1826.0303701867003	434179.7500353962	297407.57221793354
0	1004666.9959722487	11119.03472221409	1062500.9269120842	885655.637611101
1	395308.0685725109	7327.560244973626	1062500.9269120842	885655.637611101
2	395308.0685725109	5185.421378178741	798413.6700390005	426086.96711877966
3	304123.25048643077	4079.409284652106	798413.6700390005	426086.96711877966
4	304123.25048643077	4079.409284652106	798413.6700390005	426086.96711877966
5	302437.953909623	3803.0894346938007	798413.6700390005	368438.1928168422
6	302437.953909623	3387.566636882624	798413.6700390005	318305.91087721987
7	288987.8131512493	3028.27138026868	798413.6700390005	240019.31509126237
8	288987.8131512493	3028.27138026868	798413.6700390005	226531.43731406212
9	288987.8131512493	3028.27138026868	798413.6700390005	226531.43731406212
10	288987.8131512493	2998.2147690934635	798413.6700390005	220894.72621830972
11	265203.55459598085	2998.2147690934635	798413.6700390005	220894.72621830972
12	265203.55459598085	2998.2147690934635	798413.6700390005	161731.5737844642
13	236491.50835583796	2193.9765470051384	798413.6700390005	161731.5737844642
14	236491.50835583796	2193.9765470051384	798413.6700390005	161731.5737844642
15	236491.50835583796	2193.9765470051384	798413.6700390005	161731.5737844642
16	208108.2747815602	2193.9765470051384	798413.6700390005	161731.5737844642
17	138278.19815078436	2193.9765470051384	798413.6700390005	161731.5737844642
18	138278.19815078436	2193.9765470051384	798413.6700390005	161731.5737844642
19	138278.19815078436	2193.9765470051384	798413.6700390005	161731.5737844642
20	138278.19815078436	2193.9765470051384	798413.6700390005	153822.80815543607
21	130564.86771384993	1962.322154029859	798413.6700390005	153822.80815543607
22	130564.86771384993	1962.322154029859	798413.6700390005	153822.80815543607
23	123578.80930476352	1962.322154029859	798413.6700390005	153822.80815543607
24	123578.80930476352	1962.322154029859	798413.6700390005	153822.80815543607
25	123578.80930476352	1962.322154029859	771418.1562023291	153822.80815543607
26	123578.80930476352	1962.322154029859	547658.8010665842	153822.80815543607
27	123578.80930476352	1923.1766588728274	547658.8010665842	153822.80815543607
28	123489.94521844233	1923.1766588728274	547658.8010665842	153822.80815543607
29	123489.94521844233	1923.1766588728274	547658.8010665842	153822.80815543607
30	123489.94521844233	1923.1766588728274	547658.8010665842	134293.00224530138
31	123489.94521844233	1744.551937408851	547658.8010665842	131604.1008761044
32	123489.94521844233	1744.551937408851	547658.8010665842	131604.1008761044
33	120709.77684247597	1744.551937408851	547658.8010665842	130226.89460970694
34	120709.77684247597	1744.551937408851	547658.8010665842	130226.89460970694
35	120709.77684247597	1744.551937408851	547658.8010665842	130226.89460970694
36	120709.77684247597	1744.551937408851	547658.8010665842	130226.89460970694
37	120709.77684247597	1744.551937408851	547658.8010665842	129945.15225420696
38	120483.92688497277	1666.4894677078307	504817.4536976214	116934.61895951467
39	120483.92688497277	1666.4894677078307	504817.4536976214	116934.61895951467
40	120483.92688497277	1666.4894677078307	504817.4536976214	116934.61895951467
41	120483.92688497277	1666.4894677078307	504817.4536976214	116934.61895951467
42	120483.92688497277	1666.4894677078307	504817.4536976214	116783.18779602164
43	120483.92688497277	1640.2400114760303	504817.4536976214	114156.18341608797
44	120473.91688052716	1640.2400114760303	504817.4536976214	114156.18341608797
45	120473.91688052716	1640.2400114760303	504817.4536976214	114156.18341608797
46	120473.91688052716	1640.2400114760303	504817.4536976214	110659.37293687493
47	120473.91688052716	1640.2400114760303	504817.4536976214	110659.37293687493
48	120473.91688052716	1640.2400114760303	504817.4536976214	110659.37293687493
49	120473.91688052716	1640.2400114760303	504817.4536976214	110659.37293687493
50	120228.90751079257	1640.2400114760303	504817.4536976214	110659.37293687493
51	120228.90751079257	1640.2400114760303	504817.4536976214	108125.13988783048
52	120219.07062213538	1640.2400114760303	504817.4536976214	108125.13988783048
53	120219.07062213538	1640.2400114760303	504817.4536976214	108125.13988783048
54	120219.07062213538	1640.2400114760303	504817.4536976214	108125.13988783048
55	120219.07062213538	1640.2400114760303	504817.4536976214	108125.13988783048
56	120219.07062213538	1610.6396851661054	504817.4536976214	108125.13988783048
57	99957.91805363986	1610.6396851661054	504817.4536976214	108125.13988783048
58	99957.91805363986	1610.6396851661054	504817.4536976214	107686.14337913028
59	97102.49544644212	1595.5596406399056	504817.4536976214	107686.14337913028
60	93059.79595845928	1595.5596406399056	504817.4536976214	107686.14337913028
61	93059.79595845928	1595.5596406399056	504817.4536976214	107686.14337913028
62	93059.79595845928	1595.5596406399056	504817.4536976214	107686.14337913028
63	93059.79595845928	1595.5596406399056	504817.4536976214	107686.14337913028
64	93059.79595845928	1595.5596406399056	504817.4536976214	107686.14337913028
65	93059.79595845928	1595.5596406399056	504817.4536976214	107686.14337913028
66	93059.79595845928	1595.5596406399056	504817.4536976214	107686.14337913028
67	93059.79595845928	1595.5596406399056	504817.4536976214	107686.14337913028
68	86353.59741989315	1595.5596406399056	504817.4536976214	107515.22424587933
69	86353.59741989315	1595.5596406399056	504817.4536976214	106923.31306215092
70	83728.00529307625	1595.5596406399056	504817.4536976214	105146.16031002643
71	83728.00529307625	1595.5596406399056	504817.4536976214	105146.16031002643
72	83728.00529307625	1595.5596406399056	504817.4536976214	105146.16031002643
73	83728.00529307625	1595.5596406399056	504817.4536976214	104742.02084571261
74	82618.17163430732	1595.5596406399056	504817.4536976214	104742.02084571261
75	82618.17163430732	1595.5596406399056	504817.4536976214	104690.95392594048
76	82618.17163430732	1595.5596406399056	504817.4536976214	104690.95392594048
77	82618.17163430732	1595.5596406399056	504817.4536976214	104690.95392594048
78	82618.17163430732	1595.5596406399056	504817.4536976214	104690.95392594048
79	82592.24290134938	1595.5596406399056	504817.4536976214	104690.95392594048
80	82592.24290134938	1595.5596406399056	504817.4536976214	104290.03112175743
81	82592.24290134938	1595.5596406399056	504817.4536976214	104290.03112175743
82	82592.24290134938	1595.5596406399056	504817.4536976214	104290.03112175743
83	82592.24290134938	1595.5596406399056	504817.4536976214	104083.72827489015
84	82592.24290134938	1595.5596406399056	504817.4536976214	104083.72827489015
85	82592.24290134938	1595.5596406399056	504817.4536976214	104083.72827489015
86	82592.24290134938	1595.5596406399056	504817.4536976214	104054.78248808185
87	82592.24290134938	1595.5596406399056	504817.4536976214	103738.7171124943
88	82592.24290134938	1595.5596406399056	504817.4536976214	103738.7171124943
89	82592.24290134938	1595.5596406399056	504817.4536976214	103738.7171124943
90	82592.24290134938	1595.5596406399056	504817.4536976214	103738.7171124943
91	82592.24290134938	1595.5596406399056	504817.4536976214	103725.18134068647
92	82592.24290134938	1595.5596406399056	504817.4536976214	103704.31471927375
93	82592.24290134938	1595.5596406399056	504817.4536976214	103704.31471927375
94	80619.04335546949	1595.5596406399056	504817.4536976214	103704.31471927375
95	80619.04335546949	1595.5596406399056	504817.4536976214	103704.31471927375
96	80272.97124744784	1595.5596406399056	504817.4536976214	103677.75983792935
97	80272.97124744784	1595.5596406399056	504817.4536976214	103677.75983792935
98	79562.6589128058	1595.5596406399056	504817.4536976214	103667.71695016362
99	79562.6589128058	1595.5596406399056	504817.4536976214	103667.71695016362
100	79562.6589128058	1595.5596406399056	504817.4536976214	103667.71695016362
0	637529.1754090408	5197.251841107468	1364159.8703117757	877338.5001249942
1	194910.37476517103	5197.251841107468	1364159.8703117757	272693.6435320287
2	181068.50087063262	5197.251841107468	1009832.590068259	272693.6435320287
3	161035.07692336643	3115.6993214493764	1009832.590068259	272693.6435320287
4	161035.07692336643	3115.6993214493764	1009832.590068259	272693.6435320287
5	161035.07692336643	3115.6993214493764	1009832.590068259	267721.296810372
6	161035.07692336643	3115.6993214493764	1009832.590068259	267721.296810372
7	156204.20432273517	3115.6993214493764	912086.7673382575	267721.296810372
8	156204.20432273517	2537.890503117519	858876.2924783399	246239.9334352975
9	156204.20432273517	2537.890503117519	858876.2924783399	246239.9334352975
10	155951.08522421963	2537.890503117519	760005.1060233746	246239.9334352975
11	155951.08522421963	2537.890503117519	662778.1477161412	212032.80173822434
12	155951.08522421963	2537.890503117519	649595.9815053684	208427.57748491777
13	155951.08522421963	2537.890503117519	649595.9815053684	208427.57748491777
14	155951.08522421963	2537.890503117519	649595.9815053684	187170.4619416988
15	155951.08522421963	2537.890503117519	649595.9815053684	187170.4619416988
16	155951.08522421963	2537.890503117519	649595.9815053684	187035.1385985688
17	155951.08522421963	2409.923543869884	649595.9815053684	173332.40717771117
18	155951.08522421963	2409.923543869884	649595.9815053684	173332.40717771117
19	155951.08522421963	2409.923543869884	649595.9815053684	173332.40717771117
20	146679.29856528307	2409.923543869884	649595.9815053684	173332.40717771117
21	146679.29856528307	2409.923543869884	649595.9815053684	173332.40717771117
22	146679.29856528307	2409.923543869884	649595.9815053684	173332.40717771117
23	146679.29856528307	2409.923543869884	649595.9815053684	169022.17238887958
24	146679.29856528307	2409.923543869884	649595.9815053684	169022.17238887958
25	146679.29856528307	2409.923543869884	649595.9815053684	169022.17238887958
26	146679.29856528307	2409.923543869884	649595.9815053684	158493.27550932424
27	146679.29856528307	2409.923543869884	649595.9815053684	148909.60868333423
28	146679.29856528307	2409.923543869884	649595.9815053684	148909.60868333423
29	146679.29856528307	2409.923543869884	649595.9815053684	148909.60868333423
30	146679.29856528307	2409.923543869884	649595.9815053684	148909.60868333423
31	146679.29856528307	2409.923543869884	649595.9815053684	148909.60868333423
32	146679.29856528307	2409.923543869884	649595.9815053684	148909.60868333423
33	146679.29856528307	2371.90678986615	649595.9815053684	148909.60868333423
34	146679.29856528307	2371.90678986615	649595.9815053684	148909.60868333423
35	146679.29856528307	2275.9643457864086	649595.9815053684	148909.60868333423
36	146679.29856528307	2275.9643457864086	649595.9815053684	147455.89073994316
37	146679.29856528307	2275.9643457864086	649595.9815053684	146342.8797672514
38	146679.29856528307	2275.9643457864086	649595.9815053684	146342.8797672514
39	146679.29856528307	2275.9643457864086	649595.9815053684	140305.26404139985
40	146679.29856528307	1990.3828176054053	649595.9815053684	140042.169151679
41	146679.29856528307	1990.3828176054053	649595.9815053684	137531.40606757984
42	146679.29856528307	1990.3828176054053	649595.9815053684	136771.54329621277
43	146679.29856528307	1990.3828176054053	649595.9815053684	136771.54329621277
44	146679.29856528307	1990.3828176054053	649595.9815053684	136771.54329621277
45	146679.29856528307	1990.3828176054053	649595.9815053684	136771.54329621277
46	146679.29856528307	1990.3828176054053	649595.9815053684	136771.54329621277
47	146679.29856528307	1990.3828176054053	649595.9815053684	136771.54329621277
48	146679.29856528307	1990.3828176054053	649595.9815053684	135734.0590122422
49	146679.29856528307	1990.3828176054053	649595.9815053684	135734.0590122422
50	146679.29856528307	1990.3828176054053	649595.9815053684	135734.0590122422
51	146679.29856528307	1990.3828176054053	649595.9815053684	135734.0590122422
52	146679.29856528307	1990.3828176054053	649595.9815053684	135734.0590122422
53	146679.29856528307	1990.3828176054053	649595.9815053684	135734.0590122422
54	146679.29856528307	1990.3828176054053	649595.9815053684	135734.0590122422
55	146679.29856528307	1990.3828176054053	649595.9815053684	124644.10428853177
56	146679.29856528307	1990.3828176054053	649595.9815053684	124644.10428853177
57	146679.29856528307	1990.3828176054053	649595.9815053684	124644.10428853177
58	146679.29856528307	1990.3828176054053	649595.9815053684	122930.6058828003
59	146679.29856528307	1990.3828176054053	649595.9815053684	121975.98335051328
60	146679.29856528307	1990.3828176054053	649595.9815053684	121522.12132573701
61	146679.29856528307	1990.3828176054053	649595.9815053684	121522.12132573701
62	146679.29856528307	1990.3828176054053	649595.9815053684	121522.12132573701
63	146679.29856528307	1990.3828176054053	649595.9815053684	121331.90710792755
64	146679.29856528307	1990.3828176054053	594872.1041721373	121331.90710792755
65	146672.3981311605	1920.449061723521	594872.1041721373	121272.87368012765
66	146672.3981311605	1920.449061723521	594872.1041721373	121272.87368012765
67	146672.3981311605	1920.449061723521	594872.1041721373	121272.87368012765
68	146672.3981311605	1920.449061723521	594872.1041721373	121203.01877751377
69	146672.3981311605	1920.449061723521	594872.1041721373	121203.01877751377
70	146672.3981311605	1920.449061723521	594872.1041721373	121203.01877751377
71	146672.3981311605	1920.449061723521	594872.1041721373	121151.39288863468
72	137675.86818851947	1920.449061723521	594872.1041721373	120717.49810721913
73	137675.86818851947	1920.449061723521	594872.1041721373	120717.49810721913
74	137675.86818851947	1920.449061723521	594872.1041721373	120717.49810721913
75	136285.1474043811	1920.449061723521	594872.1041721373	120717.49810721913
76	136139.72276852347	1920.449061723521	594872.1041721373	120717.49810721913
77	134899.30137641772	1920.449061723521	594872.1041721373	120717.49810721913
78	134899.30137641772	1920.449061723521	594872.1041721373	120717.49810721913
79	134816.41289689534	1920.449061723521	594872.1041721373	120717.49810721913
80	134816.41289689534	1920.449061723521	594872.1041721373	120401.30499333235
81	131381.65657311608	1920.449061723521	594872.1041721373	120025.10597030837
82	131381.65657311608	1920.449061723521	594872.1041721373	120025.10597030837
83	130688.24681026764	1920.449061723521	594872.1041721373	120025.10597030837
84	130283.36881619814	1920.449061723521	594872.1041721373	120025.10597030837
85	129633.47943739001	1920.449061723521	594872.1041721373	120025.10597030837
86	129633.47943739001	1764.840960875729	594872.1041721373	120025.10597030837
87	129633.47943739001	1764.840960875729	594872.1041721373	119951.48895411017
88	129500.95128277544	1764.840960875729	594872.1041721373	119951.48895411017
89	129500.95128277544	1764.840960875729	594872.1041721373	119951.48895411017
90	129500.95128277544	1764.840960875729	594872.1041721373	119825.24322440928
91	129055.97720704107	1764.840960875729	594872.1041721373	119825.24322440928
92	129055.97720704107	1764.840960875729	594872.1041721373	119760.3880381008
93	129039.75955273639	1764.840960875729	594872.1041721373	119749.00072496623
94	129039.75955273639	1764.840960875729	594872.1041721373	119738.02623535917
95	129027.32555605048	1764.840960875729	594872.1041721373	119738.02623535917
96	128401.90903990158	1764.840960875729	594872.1041721373	119738.02623535917
97	127234.78738831483	1764.840960875729	583970.7064848575	119723.75947121892
98	127234.78738831483	1764.840960875729	564283.6581885552	119723.75947121892
99	126649.9329458155	1764.840960875729	564283.6581885552	119723.01250802913
100	126649.9329458155	1764.840960875729	564283.6581885552	119723.01250802913
0	1452971.5106739867	5985.464321641537	729602.6691000499	1079976.1523210641
1	863097.3549765577	5985.464321641537	729602.6691000499	339015.16388935404
2	863097.3549765577	5985.464321641537	729602.6691000499	339015.16388935404
3	536784.1374045069	5985.464321641537	729602.6691000499	270268.808122347
4	536784.1374045069	4159.008597169601	729602.6691000499	270268.808122347
5	536784.1374045069	4159.008597169601	729602.6691000499	222040.16381958005
6	536784.1374045069	3950.534207793087	729602.6691000499	222040.16381958005
7	536784.1374045069	3950.534207793087	729602.6691000499	222040.16381958005
8	536784.1374045069	3725.9621412777465	729602.6691000499	222040.16381958005
9	536784.1374045069	3581.226688332538	729602.6691000499	214231.54714370662
10	533439.4690350009	3581.226688332538	729602.6691000499	191432.48582349232
11	533439.4690350009	3581.226688332538	729602.6691000499	191432.48582349232
12	533439.4690350009	3581.226688332538	729602.6691000499	166249.40993711347
13	522741.6872790407	3581.226688332538	729602.6691000499	166249.40993711347
14	522741.6872790407	3581.226688332538	729602.6691000499	166249.40993711347
15	522741.6872790407	3581.226688332538	729602.6691000499	166249.40993711347
16	522741.6872790407	3316.712991504088	729602.6691000499	166249.40993711347
17	522741.6872790407	2990.082573570918	729602.6691000499	166249.40993711347
18	522741.6872790407	2990.082573570918	729602.6691000499	166249.40993711347
19	522424.96840918664	2990.082573570918	729602.6691000499	166249.40993711347
20	522424.96840918664	2990.082573570918	729602.6691000499	166249.40993711347
21	522424.96840918664	2604.720353231091	729602.6691000499	166249.40993711347
22	479335.7496819457	2604.720353231091	729602.6691000499	166249.40993711347
23	479335.7496819457	2604.720353231091	729602.6691000499	166249.40993711347
24	381830.39486887626	2604.720353231091	729602.6691000499	166249.40993711347
25	377212.58507964894	2604.720353231091	412825.9433468488	166249.40993711347
26	377212.58507964894	2604.720353231091	412825.9433468488	166249.40993711347
27	377212.58507964894	2604.720353231091	412825.9433468488	161045.2132818199
28	377212.58507964894	2604.720353231091	412825.9433468488	161045.2132818199
29	377212.58507964894	2604.720353231091	412825.9433468488	161045.2132818199
30	377212.58507964894	2604.720353231091	412825.9433468488	161045.2132818199
31	367658.4664871604	2475.059880043504	412825.9433468488	161045.2132818199
32	363578.83016200864	2475.059880043504	412825.9433468488	161045.2132818199
33	363578.83016200864	2475.059880043504	412825.9433468488	159101.664041502
34	363578.83016200864	2475.059880043504	412825.9433468488	159101.664041502
35	321564.76771529217	2265.6938710804197	412825.9433468488	159101.664041502
36	298048.8047719698	2265.6938710804197	412825.9433468488	159101.664041502
37	298048.8047719698	2265.6938710804197	412825.9433468488	159101.664041502
38	297296.9325737023	2265.6938710804197	412825.9433468488	155785.14875996084
39	296709.64394002454	2216.6846896801767	412825.9433468488	155785.14875996084
40	273295.9152648922	2216.6846896801767	412825.9433468488	155530.96247692782
41	267877.3823487082	2158.9761182695756	412825.9433468488	155140.27590423505
42	251947.15483393712	2099.8559675493925	412825.9433468488	152544.19393059306
43	236352.77868929197	2099.8559675493925	412825.9433468488	152544.19393059306
44	234201.3725544317	2099.8559675493925	412825.9433468488	152544.19393059306
45	228379.46232412264	2099.8559675493925	412825.9433468488	152544.19393059306
46	228379.46232412264	2099.8559675493925	412825.9433468488	152544.19393059306
47	228379.46232412264	2099.8559675493925	412825.9433468488	152544.19393059306
48	228379.46232412264	2099.8559675493925	412825.9433468488	152544.19393059306
49	228379.46232412264	2099.8559675493925	412825.9433468488	152307.96111284517
50	227538.07258463703	2099.8559675493925	412825.9433468488	152307.96111284517
51	227538.07258463703	2099.8559675493925	412825.9433468488	152307.96111284517
52	227538.07258463703	2099.8559675493925	412825.9433468488	152307.96111284517
53	227538.07258463703	2099.8559675493925	412825.9433468488	152307.96111284517
54	226767.21885702087	2099.8559675493925	412825.9433468488	152307.96111284517
55	226767.21885702087	2099.8559675493925	412825.9433468488	152187.20985458657
56	223901.9899172279	2099.8559675493925	412825.9433468488	152187.20985458657
57	223901.9899172279	2099.8559675493925	412825.9433468488	149598.82329110804
58	223901.9899172279	2099.8559675493925	412825.9433468488	149598.82329110804
59	223901.9899172279	2099.8559675493925	412825.9433468488	148618.50320227604
60	223901.9899172279	2099.8559675493925	412825.9433468488	148618.50320227604
61	222951.3228890009	2044.6865004565639	412825.9433468488	147387.09290748555
62	222951.3228890009	2044.6865004565639	412825.9433468488	144283.0480216376
63	222951.3228890009	2044.6865004565639	412825.9433468488	144283.0480216376
64	222951.3228890009	2044.6865004565639	412825.9433468488	144283.0480216376
65	218255.6459178342	2044.6865004565639	412825.9433468488	144283.0480216376
66	218255.6459178342	2044.6865004565639	412825.9433468488	144283.0480216376
67	213291.47009681904	2044.6865004565639	412825.9433468488	144283.0480216376
68	210037.06910789205	2044.6865004565639	412825.9433468488	144283.0480216376
69	199511.94006973816	2044.6865004565639	412825.9433468488	144283.0480216376
70	199511.94006973816	2044.6865004565639	412825.9433468488	144283.0480216376
71	199044.76818253615	2044.6865004565639	412825.9433468488	144283.0480216376
72	199044.76818253615	2044.6865004565639	412825.9433468488	144121.0142019801
73	197503.9280568678	2044.6865004565639	412825.9433468488	144065.93898088444
74	197503.9280568678	2044.6865004565639	412825.9433468488	144065.93898088444
75	197503.9280568678	2044.6865004565639	412825.9433468488	144065.93898088444
76	196403.38229881527	2044.6865004565639	412825.9433468488	144065.93898088444
77	195736.68378606267	2044.6865004565639	412825.9433468488	143253.06405833884
78	192828.4061852371	2044.6865004565639	412825.9433468488	143253.06405833884
79	191313.36562280206	2044.6865004565639	412825.9433468488	142755.37519718581
80	191313.36562280206	2044.6865004565639	412825.9433468488	142755.37519718581
81	191313.36562280206	2044.6865004565639	412825.9433468488	142755.37519718581
82	191313.36562280206	2044.6865004565639	412825.9433468488	142755.37519718581
83	190702.41076028498	2029.4617349856298	412825.9433468488	142755.37519718581
84	190702.41076028498	2029.4617349856298	412825.9433468488	142755.37519718581
85	190487.64090938526	2029.4617349856298	412825.9433468488	142755.37519718581
86	190487.64090938526	2029.4617349856298	412825.9433468488	142749.42745064772
87	190318.57682338823	2029.4617349856298	412825.9433468488	142749.42745064772
88	190318.57682338823	2029.4617349856298	412825.9433468488	142749.42745064772
89	187068.12227553473	2029.4617349856298	412825.9433468488	142749.42745064772
90	186949.53040589183	2029.4617349856298	412825.9433468488	142749.42745064772
91	186949.53040589183	2029.4617349856298	412825.9433468488	142657.83762407242
92	185896.41407999044	2029.4617349856298	412825.9433468488	142657.83762407242
93	179607.34904909955	2029.4617349856298	412825.9433468488	142657.83762407242
94	179607.34904909955	2029.4617349856298	412825.9433468488	142657.83762407242
95	177946.18114903988	2029.4617349856298	412825.9433468488	142657.83762407242
96	174009.06955865416	2029.4617349856298	412825.9433468488	142657.83762407242
97	174009.06955865416	2029.4617349856298	412825.9433468488	142657.83762407242
98	174009.06955865416	2029.4617349856298	412825.9433468488	142657.83762407242
99	173590.78401910313	2029.4617349856298	412825.9433468488	142657.83762407242
100	173590.78401910313	2029.4617349856298	412825.9433468488	142657.83762407242
0	1673561.2916689662	3528.4579040138074	1775356.867785295	1003517.928227514
1	823122.2723777628	3528.4579040138074	954827.9318343935	1003517.928227514
2	823122.2723777628	3528.4579040138074	954827.9318343935	458590.9045986823
3	823122.2723777628	3450.024146926702	954827.9318343935	458590.9045986823
4	823122.2723777628	3450.024146926702	954827.9318343935	458590.9045986823
5	823122.2723777628	3450.024146926702	954827.9318343935	458590.9045986823
6	823122.2723777628	3450.024146926702	954827.9318343935	452812.4745373164
7	823122.2723777628	3450.024146926702	781820.4322050796	423433.61623978574
8	823122.2723777628	3450.024146926702	781820.4322050796	423433.61623978574
9	511346.6764903205	3450.024146926702	781820.4322050796	423433.61623978574
10	511346.6764903205	3450.024146926702	781820.4322050796	395952.6860169344
11	511346.6764903205	3450.024146926702	781820.4322050796	395952.6860169344
12	389717.7163839226	3450.024146926702	731589.8735535017	392073.58975813165
13	389717.7163839226	3450.024146926702	731589.8735535017	392073.58975813165
14	272130.5744528809	3450.024146926702	731589.8735535017	379779.97081911913
15	248090.08149729343	3450.024146926702	731589.8735535017	375451.42970957176
16	232040.29764982706	3419.8316908340444	727837.4780352663	347300.1560909774
17	209650.27659912457	3030.821411866834	664432.6182382784	347300.1560909774
18	209650.27659912457	2751.561451918501	664432.6182382784	347300.1560909774
19	209650.27659912457	2751.561451918501	664432.6182382784	341772.0620376975
20	209650.27659912457	2751.561451918501	664432.6182382784	340541.4243946843
21	209650.27659912457	2751.561451918501	664432.6182382784	319537.81152155396
22	209650.27659912457	2751.561451918501	664432.6182382784	319537.81152155396
23	209650.27659912457	2751.561451918501	664432.6182382784	314097.23232076265
24	208724.100967446	2751.561451918501	664432.6182382784	314097.23232076265
25	208612.31585610742	2337.4476607446886	664432.6182382784	314097.23232076265
26	189003.21321984558	2337.4476607446886	664432.6182382784	314097.23232076265
27	189003.21321984558	2337.4476607446886	664432.6182382784	314097.23232076265
28	189003.21321984558	2337.4476607446886	664432.6182382784	314097.23232076265
29	189003.21321984558	2337.4476607446886	664432.6182382784	294883.1273050815
30	189003.21321984558	2337.4476607446886	664432.6182382784	294883.1273050815
31	189003.21321984558	2337.4476607446886	600545.3278986277	294883.1273050815
32	179914.7960563146	2337.4476607446886	600545.3278986277	294425.92400734074
33	179914.7960563146	2337.4476607446886	600545.3278986277	294425.92400734074
34	179914.7960563146	2337.4476607446886	600545.3278986277	294425.92400734074
35	179914.7960563146	1690.5975141590454	600545.3278986277	294425.92400734074
36	179914.7960563146	1690.5975141590454	600545.3278986277	294425.92400734074
37	179914.7960563146	1690.5975141590454	524995.749442843	287643.54107255634
38	179914.7960563146	1675.0263095234707	524806.6352584688	287643.54107255634
39	179914.7960563146	1675.0263095234707	524806.6352584688	287234.4024604606
40	177763.02326149703	1675.0263095234707	524806.6352584688	287234.4024604606
41	177763.02326149703	1675.0263095234707	524806.6352584688	283410.6605261589
42	177763.02326149703	1675.0263095234707	524806.6352584688	283410.6605261589
43	177405.71216856834	1675.0263095234707	524806.6352584688	283410.6605261589
44	177405.71216856834	1675.0263095234707	508160.67402795854	283410.6605261589
45	175927.39872123973	1675.0263095234707	503146.59121789236	278673.1714319526
46	175927.39872123973	1675.0263095234707	503146.59121789236	278673.1714319526
47	147132.43677028292	1675.0263095234707	503146.59121789236	278673.1714319526
48	147132.43677028292	1675.0263095234707	503146.59121789236	278673.1714319526
49	140262.27152881143	1675.0263095234707	503146.59121789236	278673.1714319526
50	140262.27152881143	1675.0263095234707	503146.59121789236	278673.1714319526
51	140262.27152881143	1675.0263095234707	503146.59121789236	278673.1714319526
52	140262.27152881143	1675.0263095234707	503146.59121789236	278237.6625246406
53	140262.27152881143	1675.0263095234707	503146.59121789236	278237.6625246406
54	140262.27152881143	1675.0263095234707	503146.59121789236	278237.6625246406
55	140262.27152881143	1675.0263095234707	503146.59121789236	278153.148192013
56	140262.27152881143	1675.0263095234707	503146.59121789236	278153.148192013
57	140262.27152881143	1675.0263095234707	503146.59121789236	278153.148192013
58	140262.27152881143	1675.0263095234707	503146.59121789236	277952.5065574192
59	140262.27152881143	1675.0263095234707	503146.59121789236	276269.32801291393
60	140262.27152881143	1675.0263095234707	503146.59121789236	276269.32801291393
61	140262.27152881143	1655.0106788730752	503146.59121789236	276269.32801291393
62	140262.27152881143	1655.0106788730752	503146.59121789236	276269.32801291393
63	140262.27152881143	1655.0106788730752	503146.59121789236	275227.9612143481
64	140262.27152881143	1655.0106788730752	503146.59121789236	275227.9612143481
65	140240.24640985642	1655.0106788730752	503146.59121789236	275227.9612143481
66	140240.24640985642	1655.0106788730752	503146.59121789236	275227.9612143481
67	140240.24640985642	1557.2429364527509	503146.59121789236	274981.3079528136
68	140240.24640985642	1557.2429364527509	463194.56231411634	273203.5346817218
69	140240.24640985642	1509.944364104879	454926.1734690554	273203.5346817218
70	140240.24640985642	1509.944364104879	433065.7149306949	273203.5346817218
71	140233.3332847983	1509.944364104879	415161.76159548457	273203.5346817218
72	140233.3332847983	1509.944364104879	415161.76159548457	271904.9068121621
73	140233.3332847983	1509.944364104879	415161.76159548457	271904.9068121621
74	140233.3332847983	1509.944364104879	415161.76159548457	271904.9068121621
75	140204.49515111733	1509.944364104879	415161.76159548457	271904.9068121621
76	140204.49515111733	1509.944364104879	415161.76159548457	271904.9068121621
77	140202.2728826773	1509.944364104879	415161.76159548457	271904.9068121621
78	140202.2728826773	1482.4231089885216	415161.76159548457	271785.42091619706
79	140202.2728826773	1482.4231089885216	415161.76159548457	271785.42091619706
80	140202.2728826773	1482.4231089885216	415161.76159548457	271785.42091619706
81	137208.881672328	1482.4231089885216	415161.76159548457	271785.42091619706
82	137208.881672328	1482.4231089885216	415161.76159548457	271785.42091619706
83	137208.881672328	1328.0288640566791	414785.468444288	271785.42091619706
84	135937.59775165547	1328.0288640566791	414727.4912481998	271785.42091619706
85	135830.04830210225	1328.0288640566791	411020.76553439524	271785.42091619706
86	135030.00206393332	1328.0288640566791	411020.76553439524	271785.42091619706
87	130494.20050280336	1328.0288640566791	411020.76553439524	271785.42091619706
88	129783.04755258253	1328.0288640566791	411020.76553439524	271785.42091619706
89	126792.76972501914	1328.0288640566791	411020.76553439524	271771.31046221073
90	126792.76972501914	1328.0288640566791	411020.76553439524	271771.31046221073
91	126792.76972501914	1328.0288640566791	411020.76553439524	271771.31046221073
92	126715.36403007552	1328.0288640566791	411020.76553439524	271771.31046221073
93	126715.36403007552	1328.0288640566791	411020.76553439524	271645.9165108889
94	126715.36403007552	1328.0288640566791	411020.76553439524	271644.45012980734
95	126715.36403007552	1328.0288640566791	411020.76553439524	271644.45012980734
96	126715.36403007552	1328.0288640566791	411020.76553439524	271644.45012980734
97	122294.42502763685	1328.0288640566791	411020.76553439524	271644.45012980734
98	122294.42502763685	1328.0288640566791	411020.76553439524	271631.24433703005
99	122045.20291135802	1328.0288640566791	411020.76553439524	271628.6098701835
100	122045.20291135802	1328.0288640566791	411020.76553439524	271628.6098701835
0	1996034.9785573164	10357.411229541627	1049955.9900225704	1382023.6318426619
1	778380.4559845256	4677.714484524233	1049955.9900225704	511944.1263853747
2	778380.4559845256	3790.5032384788215	1049955.9900225704	511944.1263853747
3	518058.4316029692	3790.5032384788215	902521.4002067221	511944.1263853747
4	518058.4316029692	3054.0265794582233	902521.4002067221	457731.4452920381
5	518058.4316029692	3054.0265794582233	902521.4002067221	354595.1473906538
6	437918.13274488895	3054.0265794582233	902521.4002067221	354595.1473906538
7	437918.13274488895	2404.9419605659814	757896.9275549693	354595.1473906538
8	437918.13274488895	2404.9419605659814	757896.9275549693	354595.1473906538
9	437918.13274488895	2386.3809980775613	757896.9275549693	354595.1473906538
10	437918.13274488895	2386.3809980775613	757896.9275549693	354595.1473906538
11	437918.13274488895	2386.3809980775613	757896.9275549693	354595.1473906538
12	437918.13274488895	2386.3809980775613	757896.9275549693	354595.1473906538
13	434206.5602599591	2340.617644703015	757896.9275549693	354595.1473906538
14	434206.5602599591	2147.340418500378	757896.9275549693	340125.24934615014
15	424625.8945538343	2121.884803494947	757896.9275549693	340125.24934615014
16	424625.8945538343	2097.880798344035	757896.9275549693	340125.24934615014
17	424625.8945538343	2097.880798344035	757896.9275549693	340125.24934615014
18	424625.8945538343	2097.880798344035	757896.9275549693	340125.24934615014
19	424625.8945538343	1959.8683082981772	757896.9275549693	340125.24934615014
20	423476.3940402296	1959.8683082981772	757896.9275549693	337534.29190768354
21	423476.3940402296	1919.001587864384	757896.9275549693	337534.29190768354
22	388152.8326658807	1919.001587864384	757896.9275549693	337534.29190768354
23	388152.8326658807	1909.525735170385	628497.0087444448	337534.29190768354
24	376108.01287123514	1894.4393112701202	545616.1745579544	337534.29190768354
25	363451.7258144443	1894.4393112701202	545616.1745579544	334764.39151311526
26	363451.7258144443	1894.4393112701202	525902.8828458126	334764.39151311526
27	363451.7258144443	1894.4393112701202	525902.8828458126	334764.39151311526
28	359177.3491476921	1894.4393112701202	456113.87616277917	319656.7484500562
29	359177.3491476921	1894.4393112701202	456113.87616277917	319656.7484500562
30	359177.3491476921	1894.4393112701202	456113.87616277917	310133.7909752682
31	359177.3491476921	1894.4393112701202	456113.87616277917	250679.79179090683
32	359177.3491476921	1894.4393112701202	456113.87616277917	250679.79179090683
33	359177.3491476921	1894.4393112701202	456113.87616277917	250679.79179090683
34	359177.3491476921	1894.4393112701202	456113.87616277917	250679.79179090683
35	359177.3491476921	1894.4393112701202	456113.87616277917	250679.79179090683
36	359177.3491476921	1894.4393112701202	456113.87616277917	244500.083550519
37	359075.34133120085	1894.4393112701202	456113.87616277917	244500.083550519
38	359075.34133120085	1893.9177503223282	456113.87616277917	244500.083550519
39	359075.34133120085	1893.9177503223282	456113.87616277917	216515.4168291574
40	359075.34133120085	1893.9177503223282	456113.87616277917	216515.4168291574
41	359075.34133120085	1893.9177503223282	456113.87616277917	216515.4168291574
42	277113.0873391109	1893.9177503223282	456113.87616277917	216515.4168291574
43	266118.51529235055	1893.9177503223282	456113.87616277917	209444.4755507215
44	266118.51529235055	1893.9177503223282	456113.87616277917	209444.4755507215
45	238795.39598620724	1893.9177503223282	456113.87616277917	208891.0462340911
46	238795.39598620724	1880.4695228911896	456113.87616277917	206699.42263080232
47	238795.39598620724	1880.4695228911896	456113.87616277917	206699.42263080232
48	238795.39598620724	1880.4695228911896	456113.87616277917	206699.42263080232
49	238795.39598620724	1787.82306970036	456113.87616277917	203039.4678387584
50	223999.20243203617	1787.82306970036	456113.87616277917	203039.4678387584
51	223999.20243203617	1787.82306970036	456113.87616277917	201982.19528746224
52	222581.97302911826	1787.82306970036	456113.87616277917	201982.19528746224
53	217301.0099809719	1787.82306970036	456113.87616277917	201498.38879199763
54	217301.0099809719	1787.82306970036	427525.1645654269	200694.43409723626
55	217301.0099809719	1787.82306970036	414194.3137497104	191791.15266448297
56	209358.02728514836	1769.6317293290456	414194.3137497104	191791.15266448297
57	209358.02728514836	1632.5645588834893	414194.3137497104	191791.15266448297
58	209358.02728514836	1632.5645588834893	414194.3137497104	191791.15266448297
59	209358.02728514836	1632.5645588834893	414194.3137497104	191723.29187409746
60	209358.02728514836	1632.5645588834893	414194.3137497104	189697.77687957382
61	209358.02728514836	1632.5645588834893	414194.3137497104	189697.77687957382
62	209358.02728514836	1632.5645588834893	414194.3137497104	187085.2371015497
63	209358.02728514836	1632.5645588834893	414194.3137497104	178541.35752453888
64	209337.52654973886	1632.5645588834893	414194.3137497104	178541.35752453888
65	209261.99585283984	1632.5645588834893	414194.3137497104	178541.35752453888
66	209261.99585283984	1632.5645588834893	414194.3137497104	172833.1571798763
67	209261.99585283984	1632.5645588834893	414194.3137497104	170650.35750897528
68	209261.99585283984	1632.5645588834893	414194.3137497104	168144.2005824637
69	209261.99585283984	1632.5645588834893	414194.3137497104	165975.78283082263
70	209248.63354057702	1632.5645588834893	414194.3137497104	164152.89873730662
71	209101.84068797217	1616.2318908203235	414194.3137497104	162898.57882991285
72	209101.84068797217	1616.2318908203235	406644.7349307004	162898.57882991285
73	209101.84068797217	1616.2318908203235	406644.7349307004	162898.57882991285
74	209088.44679586054	1598.5271541336522	406644.7349307004	162898.57882991285
75	209088.44679586054	1598.5271541336522	406644.7349307004	161976.26808086652
76	209088.44679586054	1598.5271541336522	406644.7349307004	161790.67728983882
77	209088.44679586054	1589.874162993919	406644.7349307004	161676.54443161577
78	209088.44679586054	1589.874162993919	406644.7349307004	161414.47067982377
79	209088.44679586054	1474.4009929634567	406644.7349307004	161083.70066562277
80	209088.44679586054	1474.4009929634567	406644.7349307004	161083.70066562277
81	209088.44679586054	1444.865119387467	400284.1757951431	161083.70066562277
82	209088.44679586054	1444.865119387467	400284.1757951431	161083.70066562277
83	209088.44679586054	1444.865119387467	400284.1757951431	160937.24942400705
84	209088.44679586054	1444.865119387467	400284.1757951431	160937.24942400705
85	209088.44679586054	1444.865119387467	400284.1757951431	160937.24942400705
86	208403.09539456366	1444.865119387467	383151.0648287941	160937.24942400705
87	208403.09539456366	1444.865119387467	383151.0648287941	160897.8973696344
88	203069.39585360346	1444.865119387467	383151.0648287941	160897.8973696344
89	203069.39585360346	1444.865119387467	383151.0648287941	160865.9980885613
90	202940.4691616784	1444.865119387467	383151.0648287941	160865.9980885613
91	202940.4691616784	1444.865119387467	383151.0648287941	160865.9980885613
92	202940.4691616784	1444.865119387467	383151.0648287941	160856.75051276523
93	202360.30018733142	1444.865119387467	383151.0648287941	160804.0645277047
94	195682.30468128523	1444.865119387467	383151.0648287941	160765.071601298
95	195201.14554328195	1444.865119387467	383151.0648287941	160765.071601298
96	191993.42805991665	1444.865119387467	383151.0648287941	160760.35083087595
97	191993.42805991665	1438.9852934983637	383151.0648287941	160745.33132165272
98	191613.84334520967	1438.9852934983637	383151.0648287941	160745.33132165272
99	189249.90469838236	1438.9852934983637	383151.0648287941	160745.33132165272
100	189249.90469838236	1438.9852934983637	374355.3674764036	160745.33132165272
0	970602.1158246439	3509.412793287409	1224225.02767664	1274601.9588703655
1	404485.4985215797	3509.412793287409	1117245.4255216864	696273.3166765304
2	310226.5504195851	3509.412793287409	973121.16828053	520346.18819026265
3	310226.5504195851	3365.0623619806224	821335.4194911163	371003.2646800217
4	309232.0408318398	3365.0623619806224	821335.4194911163	371003.2646800217
5	294680.7662247706	3365.0623619806224	637465.8461193955	348736.9624631601
6	294680.7662247706	3365.0623619806224	568103.7243200266	327238.2109494795
7	225329.50162348273	3365.0623619806224	568103.7243200266	322539.96471446677
8	225329.50162348273	3365.0623619806224	568103.7243200266	322539.96471446677
9	225329.50162348273	3365.0623619806224	568103.7243200266	314731.33409238636
10	225329.50162348273	3006.537151391109	568103.7243200266	314731.33409238636
11	225329.50162348273	2455.4071059795697	568103.7243200266	314731.33409238636
12	219592.73884461066	2455.4071059795697	568103.7243200266	313721.1400274383
13	219506.97628887775	2455.4071059795697	568103.7243200266	263907.59796725225
14	219506.97628887775	2455.4071059795697	568103.7243200266	263907.59796725225
15	219506.97628887775	2355.6810669269985	568103.7243200266	263907.59796725225
16	219506.97628887775	2249.489525759407	568103.7243200266	252117.7250034749
17	219506.97628887775	2175.329016777885	568103.7243200266	237955.0077919119
18	219506.97628887775	2175.329016777885	568103.7243200266	237955.0077919119
19	219506.97628887775	2175.329016777885	568103.7243200266	237955.0077919119
20	219506.97628887775	2085.445303180597	568103.7243200266	237955.0077919119
21	219506.97628887775	2085.445303180597	568103.7243200266	237955.0077919119
22	219506.97628887775	1945.8995614580022	568103.7243200266	234768.80349049743
23	219506.97628887775	1945.8995614580022	568103.7243200266	231652.81349036816
24	218682.4436899524	1945.8995614580022	568103.7243200266	231652.81349036816
25	218682.4436899524	1876.051448494688	568103.7243200266	229523.90602035314
26	218682.4436899524	1876.051448494688	512525.24035632104	221160.7980263367
27	218682.4436899524	1678.6048899597424	512525.24035632104	221160.7980263367
28	218682.4436899524	1678.6048899597424	512525.24035632104	221160.7980263367
29	218682.4436899524	1678.6048899597424	512525.24035632104	210314.50560400786
30	218682.4436899524	1678.6048899597424	512525.24035632104	210314.50560400786
31	218682.4436899524	1678.6048899597424	512525.24035632104	210314.50560400786
32	218682.4436899524	1678.6048899597424	512525.24035632104	208038.5338394946
33	218682.4436899524	1678.6048899597424	512525.24035632104	208038.5338394946
34	218682.4436899524	1678.6048899597424	512525.24035632104	208038.5338394946
35	218682.4436899524	1678.6048899597424	512525.24035632104	201842.41821832885
36	218682.4436899524	1561.5555465899104	512525.24035632104	201241.07146696976
37	218682.4436899524	1561.5555465899104	512525.24035632104	201241.07146696976
38	218682.4436899524	1561.5555465899104	370236.5977795549	201241.07146696976
39	218682.4436899524	1561.5555465899104	370236.5977795549	201241.07146696976
40	218682.4436899524	1548.218983019346	356621.9204099086	198250.65990208928
41	218682.4436899524	1548.218983019346	356161.2883263132	198250.65990208928
42	218682.4436899524	1548.218983019346	356161.2883263132	198250.65990208928
43	218682.4436899524	1548.218983019346	356161.2883263132	189394.70247775508
44	212988.19572293025	1548.218983019346	356161.2883263132	189394.70247775508
45	212988.19572293025	1530.413304500877	351394.6188323974	189394.70247775508
46	212988.19572293025	1530.413304500877	351394.6188323974	188487.36448367176
47	212988.19572293025	1530.413304500877	351394.6188323974	188487.36448367176
48	212630.80053563314	1530.413304500877	351394.6188323974	185505.841781879
49	212630.80053563314	1530.413304500877	351394.6188323974	185505.841781879
50	212630.80053563314	1530.413304500877	351394.6188323974	185505.841781879
51	212630.80053563314	1530.413304500877	351394.6188323974	185505.841781879
52	212630.80053563314	1526.9308747459795	336737.6165825829	185505.841781879
53	212147.5700401868	1507.4439448316878	336737.6165825829	181922.01571309875
54	212147.5700401868	1507.4439448316878	336737.6165825829	181922.01571309875
55	211445.69414275012	1507.4439448316878	336737.6165825829	181922.01571309875
56	211445.69414275012	1507.4439448316878	336737.6165825829	181922.01571309875
57	211445.69414275012	1507.4439448316878	336737.6165825829	181048.79603697197
58	211445.69414275012	1507.4439448316878	336737.6165825829	181048.79603697197
59	211445.69414275012	1507.4439448316878	336737.6165825829	180413.05227842816
60	211445.69414275012	1507.4439448316878	336737.6165825829	180413.05227842816
61	211358.33140743748	1507.4439448316878	336737.6165825829	180413.05227842816
62	211358.33140743748	1507.4439448316878	336737.6165825829	180362.9681614096
63	210529.1673438167	1507.4439448316878	336737.6165825829	177318.5205016474
64	209802.78652868202	1507.4439448316878	336737.6165825829	177318.5205016474
65	209802.78652868202	1507.4439448316878	336737.6165825829	175448.77751723723
66	209802.78652868202	1507.4439448316878	336737.6165825829	175448.77751723723
67	200952.69830855596	1507.4439448316878	336737.6165825829	175448.77751723723
68	200952.69830855596	1507.4439448316878	336737.6165825829	175448.77751723723
69	198969.38638592503	1507.4439448316878	336737.6165825829	175138.82066047244
70	198969.38638592503	1507.4439448316878	336737.6165825829	174891.23638865445
71	198969.38638592503	1505.2653251042423	336737.6165825829	173403.49749277913
72	198969.38638592503	1505.2653251042423	336737.6165825829	173403.49749277913
73	198969.38638592503	1505.2653251042423	336737.6165825829	173403.49749277913
74	198849.79546955845	1505.2653251042423	336737.6165825829	173356.69281112036
75	198849.79546955845	1505.2653251042423	336737.6165825829	173356.69281112036
76	198780.22786048095	1505.2653251042423	336737.6165825829	173356.69281112036
77	198387.91196738437	1505.2653251042423	336737.6165825829	173257.47580958577
78	198387.91196738437	1505.2653251042423	336737.6165825829	173257.47580958577
79	192446.6839054574	1505.2653251042423	336737.6165825829	171986.50038804708
80	192446.6839054574	1505.2653251042423	336737.6165825829	171986.50038804708
81	192446.6839054574	1505.2653251042423	336737.6165825829	171986.50038804708
82	187418.07562893775	1505.2653251042423	336737.6165825829	171986.50038804708
83	187418.07562893775	1505.2653251042423	336737.6165825829	171937.21257749404
84	187418.07562893775	1505.2653251042423	336737.6165825829	171842.39007881042
85	177638.23175041517	1505.2653251042423	336737.6165825829	171842.39007881042
86	177638.23175041517	1505.2653251042423	336737.6165825829	171842.39007881042
87	177638.23175041517	1505.2653251042423	336737.6165825829	171842.39007881042
88	177638.23175041517	1505.2653251042423	336737.6165825829	171449.7423170221
89	177638.23175041517	1505.2653251042423	336737.6165825829	171449.7423170221
90	177303.9279039209	1505.2653251042423	336737.6165825829	171326.83360399472
91	177303.9279039209	1505.2653251042423	336737.6165825829	171207.8550214282
92	177303.9279039209	1505.2653251042423	336737.6165825829	171207.8550214282
93	177301.6558090582	1505.2653251042423	336737.6165825829	171196.2990759645
94	177255.22447274099	1505.2653251042423	336737.6165825829	171196.2990759645
95	177235.20260370217	1505.2653251042423	336737.6165825829	171196.2990759645
96	177147.3707741574	1505.2653251042423	336737.6165825829	171193.0211283129
97	174417.11318913626	1505.2653251042423	336737.6165825829	171169.48022689074
98	174417.11318913626	1505.2653251042423	336737.6165825829	171154.89421511622
99	171232.88821733088	1504.101890219901	336737.6165825829	171154.89421511622
100	171232.88821733088	1504.101890219901	336737.6165825829	171154.89421511622
0	2096701.385084698	9747.233328241733	1355440.5282025463	1024526.6647564942
1	657441.6583916418	9747.233328241733	1355440.5282025463	623624.847580302
2	519892.590086427	6865.076133054887	1143736.159230532	534887.7708859016
3	519892.590086427	5967.791592015131	1143736.159230532	427776.0689442907
4	477186.1558202824	2901.3410003860654	1143736.159230532	397046.1410637298
5	477186.1558202824	2901.3410003860654	1040278.7281865526	397046.1410637298
6	477186.1558202824	2556.722513743398	644146.9709086348	397046.1410637298
7	423696.07557780563	2556.722513743398	644146.9709086348	396650.9784956656
8	423696.07557780563	2533.0018155765056	644146.9709086348	396650.9784956656
9	356430.5430887681	2106.5029317698272	644146.9709086348	396650.9784956656
10	356430.5430887681	2106.5029317698272	644146.9709086348	391588.13646341197
11	356430.5430887681	1931.9699673057946	644146.9709086348	385372.8311779454
12	356430.5430887681	1931.9699673057946	644146.9709086348	385372.8311779454
13	356430.5430887681	1931.9699673057946	644146.9709086348	385372.8311779454
14	356430.5430887681	1814.834060995613	644146.9709086348	374321.8501184101
15	356430.5430887681	1814.834060995613	644146.9709086348	348041.4006277153
16	356430.5430887681	1814.834060995613	644146.9709086348	348041.4006277153
17	356430.5430887681	1814.834060995613	644146.9709086348	348041.4006277153
18	356430.5430887681	1814.834060995613	644146.9709086348	348041.4006277153
19	322759.547657588	1814.834060995613	644146.9709086348	343620.7428068216
20	318033.4240751098	1814.834060995613	644146.9709086348	343620.7428068216
21	318033.4240751098	1814.5316691246755	644146.9709086348	308108.80167161644
22	301338.25595893065	1814.5316691246755	644146.9709086348	308108.80167161644
23	297906.03078334377	1814.5316691246755	644146.9709086348	308108.80167161644
24	292859.95494913805	1790.180127256988	644146.9709086348	308108.80167161644
25	292859.95494913805	1790.180127256988	644146.9709086348	303833.99814491865
26	282400.1696729337	1790.180127256988	644146.9709086348	303833.99814491865
27	282400.1696729337	1744.9044405889751	564402.914132074	263741.0908427228
28	280376.5573285673	1660.5845935298769	564402.8799405233	263741.0908427228
29	267066.1106949535	1660.5845935298769	564402.8799405233	263741.0908427228
30	260179.48482380927	1660.5845935298769	564402.8799405233	263741.0908427228
31	241569.5542227655	1660.5845935298769	564402.8799405233	263741.0908427228
32	241569.5542227655	1660.5845935298769	564402.8799405233	263741.0908427228
33	238325.15636062954	1660.5845935298769	564402.8799405233	263741.0908427228
34	238325.15636062954	1660.5845935298769	564402.8799405233	263741.0908427228
35	223422.36059184567	1660.5845935298769	558227.9342477456	263741.0908427228
36	223422.36059184567	1660.5845935298769	558227.9342477456	256060.46461734516
37	223422.36059184567	1643.0506078047279	558227.9342477456	256060.46461734516
38	223422.36059184567	1643.0506078047279	558227.9342477456	256060.46461734516
39	219434.5055836224	1579.2336354071572	521407.6802012512	250561.35843543283
40	219434.5055836224	1579.2336354071572	521407.6802012512	245233.68595614476
41	219434.5055836224	1579.2336354071572	521407.6802012512	239956.6599109781
42	219434.5055836224	1579.2336354071572	521407.6802012512	239956.6599109781
43	219434.5055836224	1579.2336354071572	521407.6802012512	231955.27223088624
44	219434.5055836224	1579.2336354071572	521407.6802012512	231955.27223088624
45	219434.5055836224	1579.2336354071572	521407.6802012512	221389.24059933852
46	219434.5055836224	1543.0251480572865	521407.6802012512	221389.24059933852
47	219434.5055836224	1543.0251480572865	521407.6802012512	221389.24059933852
48	219434.5055836224	1543.0251480572865	521407.6802012512	217899.32438140048
49	219434.5055836224	1543.0251480572865	521407.6802012512	216884.24815218602
50	219434.5055836224	1543.0251480572865	521407.6802012512	216534.69219903115
51	219434.5055836224	1543.0251480572865	521407.6802012512	216534.69219903115
52	219434.5055836224	1543.0251480572865	521407.6802012512	212170.888085097
53	219434.5055836224	1543.0251480572865	521407.6802012512	209756.39689591405
54	219434.5055836224	1543.0251480572865	521407.6802012512	208689.3337116288
55	219399.26350549827	1543.0251480572865	521407.6802012512	208346.80361347887
56	219120.7340818063	1543.0251480572865	521407.6802012512	206113.64270749124
57	219024.8568064965	1543.0251480572865	521407.6802012512	206113.64270749124
58	206541.19017766952	1511.809373843379	473766.3829559683	201911.4768158804
59	202863.14010191444	1511.809373843379	473766.3829559683	201911.4768158804
60	202863.14010191444	1511.809373843379	473766.3829559683	201911.4768158804
61	202863.14010191444	1511.809373843379	473766.3829559683	201911.4768158804
62	202863.14010191444	1511.809373843379	473766.3829559683	200651.5930498299
63	202863.14010191444	1511.809373843379	473766.3829559683	200651.5930498299
64	202537.93631923216	1511.809373843379	473766.3829559683	200651.5930498299
65	202537.93631923216	1511.809373843379	473766.3829559683	200651.5930498299
66	202537.93631923216	1511.809373843379	473766.3829559683	200651.5930498299
67	201481.17026597515	1511.809373843379	473766.3829559683	200651.5930498299
68	200920.2224194185	1511.809373843379	473766.3829559683	200651.5930498299
69	194257.95639210645	1511.809373843379	473766.3829559683	200651.5930498299
70	194257.95639210645	1511.809373843379	473766.3829559683	200285.98041769752
71	193621.18193543944	1511.809373843379	473766.3829559683	200285.98041769752
72	193621.18193543944	1511.809373843379	473766.3829559683	200285.98041769752
73	193621.18193543944	1511.809373843379	473766.3829559683	200285.98041769752
74	193621.18193543944	1511.809373843379	473766.3829559683	200285.98041769752
75	193621.18193543944	1511.809373843379	473766.3829559683	200285.98041769752
76	193621.18193543944	1511.809373843379	473766.3829559683	200007.54908023894
77	193621.18193543944	1511.809373843379	473766.3829559683	200007.54908023894
78	193621.18193543944	1511.809373843379	473766.3829559683	199126.19328487068
79	193621.18193543944	1511.809373843379	473766.3829559683	199126.19328487068
80	193621.18193543944	1511.809373843379	473766.3829559683	199126.19328487068
81	193621.18193543944	1511.809373843379	473766.3829559683	199126.19328487068
82	192282.13546163755	1511.809373843379	473766.3829559683	199126.19328487068
83	192282.13546163755	1511.809373843379	473766.3829559683	199126.19328487068
84	191369.2271629453	1511.809373843379	473766.3829559683	198942.57020687143
85	191062.70430667244	1511.809373843379	473766.3829559683	198776.80152102446
86	191062.70430667244	1511.809373843379	473766.3829559683	198776.80152102446
87	190298.8733314337	1511.809373843379	473766.3829559683	198776.80152102446
88	190298.8733314337	1511.809373843379	473766.3829559683	198776.80152102446
89	189998.1691537945	1511.809373843379	473766.3829559683	198776.80152102446
90	188265.11464152005	1511.809373843379	473766.3829559683	198776.80152102446
91	183942.0283412807	1511.809373843379	473766.3829559683	198776.80152102446
92	183942.0283412807	1511.809373843379	473766.3829559683	198675.76454362064
93	183762.40552188508	1511.809373843379	473766.3829559683	198675.76454362064
94	178637.87137117647	1511.809373843379	473766.3829559683	198675.76454362064
95	178637.87137117647	1511.809373843379	465868.16009040806	198675.76454362064
96	178637.87137117647	1511.809373843379	465868.16009040806	198675.76454362064
97	178350.747978543	1462.5391440445253	444195.5521689488	198675.76454362064
98	178065.28563060312	1462.5391440445253	434632.4136731782	198675.76454362064
99	177595.23291735668	1462.5391440445253	434632.4136731782	198675.76454362064
100	177595.23291735668	1462.5391440445253	434632.4136731782	198675.76454362064
0	1866215.094112804	3981.0190457473295	1224162.5249135895	1538837.3804661133
1	1866215.094112804	3981.0190457473295	1124628.0193166751	1152093.0341469664
2	1866215.094112804	3981.0190457473295	1124628.0193166751	662804.994165666
3	1866215.094112804	3659.2487417905477	1124628.0193166751	662804.994165666
4	1866215.094112804	3233.378335915458	1043688.6405697902	662804.994165666
5	1702516.7867457836	3233.378335915458	632889.3367275165	433269.0756021321
6	1629543.6567102806	3233.378335915458	632889.3367275165	408683.86964383733
7	1238631.9534557683	2847.5444318378245	632889.3367275165	369798.6964713689
8	976336.0031394078	2847.5444318378245	632889.3367275165	351984.3047356091
9	976336.0031394078	2847.5444318378245	632889.3367275165	351984.3047356091
10	920915.5485933513	2847.5444318378245	632889.3367275165	351984.3047356091
11	920915.5485933513	2847.5444318378245	632889.3367275165	348781.61949303705
12	920915.5485933513	2735.852502600019	632889.3367275165	332329.2763545802
13	920915.5485933513	2637.223962949904	632889.3367275165	332329.2763545802
14	920915.5485933513	2637.223962949904	632889.3367275165	332329.2763545802
15	763368.1776229317	2613.927013415399	632889.3367275165	332329.2763545802
16	724232.3069191594	2613.927013415399	632889.3367275165	332329.2763545802
17	724232.3069191594	2576.2362703645426	632889.3367275165	285020.0240036777
18	724232.3069191594	2362.2118390422584	632889.3367275165	285020.0240036777
19	672938.0556795478	2352.656021685352	632889.3367275165	285020.0240036777
20	672935.3636901703	2352.656021685352	632889.3367275165	262305.0371066426
21	672935.3636901703	2302.1933754645793	632889.3367275165	251105.20878563516
22	672935.3636901703	2118.995733681435	632889.3367275165	251105.20878563516
23	672935.3636901703	2079.5653300821227	632889.3367275165	232461.15159956034
24	672935.3636901703	2079.5653300821227	632889.3367275165	232461.15159956034
25	672935.3636901703	1988.2451298817653	632889.3367275165	232461.15159956034
26	671203.8206578307	1966.5340984144304	632889.3367275165	232461.15159956034
27	562114.1468526701	1934.4475236738135	632889.3367275165	232461.15159956034
28	508046.1133091863	1934.4475236738135	632889.3367275165	232461.15159956034
29	497916.3192682878	1934.4475236738135	632889.3367275165	232461.15159956034
30	497916.3192682878	1934.4475236738135	632889.3367275165	232461.15159956034
31	491350.14814529073	1934.4475236738135	632889.3367275165	232461.15159956034
32	474529.3780258641	1934.4475236738135	632889.3367275165	231271.54133286318
33	453287.0729991058	1934.4475236738135	632889.3367275165	231271.54133286318
34	453287.0729991058	1879.8697606492149	632889.3367275165	231271.54133286318
35	453287.0729991058	1878.7284926442564	632889.3367275165	223435.23846756856
36	453287.0729991058	1878.7284926442564	632889.3367275165	223435.23846756856
37	453287.0729991058	1878.7284926442564	632889.3367275165	219358.6721611413
38	453287.0729991058	1878.7284926442564	632889.3367275165	219358.6721611413
39	453287.0729991058	1878.7284926442564	632889.3367275165	213129.23735807277
40	450527.37602568837	1878.7284926442564	632889.3367275165	213129.23735807277
41	450527.37602568837	1878.7284926442564	632889.3367275165	213129.23735807277
42	450527.37602568837	1878.7284926442564	632889.3367275165	213129.23735807277
43	450527.37602568837	1872.2482265107387	632889.3367275165	213129.23735807277
44	450527.37602568837	1872.2482265107387	632889.3367275165	213129.23735807277
45	450527.37602568837	1872.2482265107387	632889.3367275165	208991.573796515
46	450527.37602568837	1872.2482265107387	632889.3367275165	208991.573796515
47	450527.37602568837	1872.2482265107387	632889.3367275165	208991.573796515
48	450527.37602568837	1872.2482265107387	632889.3367275165	208991.573796515
49	450527.37602568837	1872.2482265107387	632889.3367275165	208991.573796515
50	442133.9738806301	1872.2482265107387	632889.3367275165	208991.573796515
51	416962.47743322037	1872.2482265107387	632889.3367275165	208991.573796515
52	416962.47743322037	1872.2482265107387	632889.3367275165	208991.573796515
53	416962.47743322037	1872.2482265107387	632889.3367275165	208991.573796515
54	410281.63266548055	1856.7826584789318	632889.3367275165	208505.0408052647
55	410281.63266548055	1856.7826584789318	632889.3367275165	208505.0408052647
56	398693.8277869161	1844.2117604336972	632889.3367275165	208505.0408052647
57	398693.8277869161	1844.2117604336972	632889.3367275165	208505.0408052647
58	398693.8277869161	1844.2117604336972	632889.3367275165	208505.0408052647
59	369640.17883060046	1844.2117604336972	632889.3367275165	208505.0408052647
60	369640.17883060046	1844.2117604336972	632889.3367275165	208505.0408052647
61	367604.0996857566	1841.5261962121306	632889.3367275165	208484.91559859688
62	367604.0996857566	1841.5261962121306	632889.3367275165	206967.46596340265
63	363991.01757710654	1841.5261962121306	632889.3367275165	206967.46596340265
64	363991.01757710654	1841.5261962121306	632889.3367275165	206967.46596340265
65	363991.01757710654	1841.5261962121306	632889.3367275165	206967.46596340265
66	363991.01757710654	1841.5261962121306	632889.3367275165	206967.46596340265
67	363991.01757710654	1826.6330460915049	632889.3367275165	206967.46596340265
68	363991.01757710654	1826.6330460915049	632889.3367275165	205644.4509086116
69	363991.01757710654	1826.6330460915049	632889.3367275165	205359.1904552937
70	363991.01757710654	1826.6330460915049	632889.3367275165	205359.1904552937
71	363991.01757710654	1826.6330460915049	632889.3367275165	205175.99042463233
72	363991.01757710654	1826.6330460915049	632889.3367275165	205175.99042463233
73	363991.01757710654	1826.6330460915049	632889.3367275165	205175.99042463233
74	363991.01757710654	1826.6330460915049	632889.3367275165	204360.1591808846
75	363991.01757710654	1826.6330460915049	632889.3367275165	204360.1591808846
76	363991.01757710654	1826.6330460915049	632889.3367275165	204360.1591808846
77	363991.01757710654	1826.6330460915049	632889.3367275165	204360.1591808846
78	363991.01757710654	1826.6330460915049	632889.3367275165	204108.61347797478
79	363991.01757710654	1826.6330460915049	632889.3367275165	204108.61347797478
80	363991.01757710654	1826.6330460915049	632889.3367275165	202837.83167233347
81	363991.01757710654	1826.6330460915049	632889.3367275165	202837.83167233347
82	363991.01757710654	1826.6330460915049	632889.3367275165	202837.83167233347
83	363991.01757710654	1822.3198699955904	632889.3367275165	202837.83167233347
84	363907.60152535915	1822.3198699955904	632889.3367275165	202779.18664211614
85	363907.60152535915	1822.3198699955904	632889.3367275165	202701.29041354972
86	363907.60152535915	1822.3198699955904	632889.3367275165	202649.956768756
87	363907.60152535915	1822.3198699955904	632889.3367275165	202447.40699197957
88	363907.60152535915	1822.3198699955904	632889.3367275165	202447.40699197957
89	359564.41166633967	1822.3198699955904	632889.3367275165	202447.40699197957
90	359059.466584969	1822.3198699955904	632889.3367275165	202447.40699197957
91	358257.10429780406	1822.3198699955904	632889.3367275165	202447.40699197957
92	358257.10429780406	1822.3198699955904	632889.3367275165	202447.40699197957
93	358257.10429780406	1822.3198699955904	632889.3367275165	202447.40699197957
94	358257.10429780406	1814.2615299911286	632889.3367275165	202447.40699197957
95	356769.0288936797	1814.2615299911286	632889.3367275165	202177.41223375074
96	355350.5763159068	1814.2615299911286	632889.3367275165	202177.41223375074
97	355350.5763159068	1814.2615299911286	632889.3367275165	202177.41223375074
98	354507.80514257046	1814.2615299911286	632889.3367275165	202166.77144383025
99	352963.28299011826	1814.2615299911286	632889.3367275165	202147.64097625963
100	352963.28299011826	1814.2615299911286	632889.3367275165	202147.64097625963
