# Supplementary material for: An improved genetic algorithm and its application in neural network adversarial attack
Source: PLoS One. 2022 May 5;17(5):e0267970. doi: 10.1371/journal.pone.0267970 (PMC9070932; doi:10.1371/journal.pone.0267970)
Supplement: S1 Data — (ZIP) [file pone.0267970.s001.zip › data3/3_30.csv]

	GWO	PSO	SGA	IGA
0	66446.31858498983	644.0612915500353	101812.46609599389	79825.07412359097
1	66446.31858498983	514.8061804625734	101812.46609599389	79825.07412359097
2	50477.28562336625	514.8061804625734	98659.34586829085	18879.950470033033
3	35689.759684392215	433.1465511382322	98659.34586829085	18879.950470033033
4	35689.759684392215	294.75168443390544	98659.34586829085	17554.596917657465
5	29278.006982379957	294.75168443390544	90747.71211748902	14844.382168658702
6	28722.177050365364	294.75168443390544	84694.16197020761	14115.10170979273
7	22316.926729965526	294.75168443390544	62410.274532244104	12183.354203462868
8	22316.926729965526	294.75168443390544	62410.274532244104	12183.354203462868
9	22269.47984929229	294.75168443390544	57431.71430348004	12183.354203462868
10	22269.47984929229	270.45637356337346	56092.22884185269	10679.485423225651
11	22269.47984929229	270.45637356337346	54961.34329896359	10679.485423225651
12	20668.562279367812	270.45637356337346	51276.15549869022	10679.485423225651
13	20414.67635109077	270.45637356337346	51276.15549869022	10015.080080223062
14	18678.540289860386	270.45637356337346	51276.15549869022	9569.410551964396
15	18257.84808612489	257.2408720728452	51276.15549869022	9209.255450183793
16	18257.84808612489	252.70960173530239	51276.15549869022	9060.263918311139
17	18257.84808612489	252.70960173530239	51276.15549869022	7251.709801463495
18	18257.84808612489	252.70960173530239	51276.15549869022	7251.709801463495
19	18257.84808612489	252.70960173530239	51276.15549869022	7012.122236682643
20	18197.371182793064	252.70960173530239	51276.15549869022	6936.07749392293
21	18197.371182793064	252.70960173530239	51276.15549869022	6936.07749392293
22	18197.371182793064	252.70960173530239	51276.15549869022	5999.507728802547
23	18197.371182793064	252.70960173530239	51276.15549869022	5999.507728802547
24	18197.371182793064	252.70960173530239	47648.93677256769	5999.507728802547
25	18173.874077167027	240.50124392252957	47648.93677256769	5999.507728802547
26	18173.874077167027	240.50124392252957	47648.93677256769	5907.319441440319
27	18126.23576016454	240.50124392252957	47648.93677256769	5849.849051736981
28	18126.23576016454	235.10288070273353	47648.93677256769	5555.2111100608045
29	18126.23576016454	235.10288070273353	47648.93677256769	5405.813353105829
30	18126.23576016454	229.99134887821526	47648.93677256769	5186.882769649377
31	16906.15839141618	229.99134887821526	47648.93677256769	4914.157573440094
32	16906.15839141618	229.99134887821526	47648.93677256769	4791.871467403456
33	16906.15839141618	229.99134887821526	47648.93677256769	4791.871467403456
34	16251.92084321956	229.99134887821526	47488.2038690104	4791.871467403456
35	15956.150384907342	229.99134887821526	47488.2038690104	4758.294879641437
36	15956.150384907342	229.99134887821526	47488.2038690104	4657.902432571864
37	15956.150384907342	229.99134887821526	47488.2038690104	4497.974257833469
38	15956.150384907342	229.99134887821526	47488.2038690104	4496.9491071185275
39	15956.150384907342	229.99134887821526	46549.15902110518	4492.993539381377
40	15956.150384907342	229.99134887821526	46549.07016647021	4492.993539381377
41	15933.26773337429	229.99134887821526	46549.07016647021	4492.993539381377
42	15923.943103527174	229.99134887821526	46549.07016647021	4352.006165837474
43	15923.943103527174	229.99134887821526	46549.07016647021	4322.952104714064
44	15923.943103527174	229.99134887821526	46549.07016647021	4165.541548350321
45	15923.943103527174	229.99134887821526	41027.370216426316	4085.328354595622
46	15908.727549956682	229.99134887821526	41027.370216426316	4085.328354595622
47	15908.727549956682	223.22973950041774	41027.370216426316	4085.328354595622
48	15908.727549956682	223.22973950041774	35628.162208351016	3820.378739324778
49	15908.727549956682	223.22973950041774	35628.162208351016	3820.378739324778
50	15908.727549956682	223.22973950041774	35628.162208351016	3699.4401751617024
51	15904.382335189184	223.22973950041774	35628.162208351016	3663.824594001163
52	15904.382335189184	223.22973950041774	35263.37141783023	3614.247645766021
53	15904.382335189184	223.22973950041774	35263.37141783023	3614.247645766021
54	15904.382335189184	223.22973950041774	35263.37141783023	3489.253301344142
55	15904.382335189184	223.22973950041774	35263.37141783023	3489.253301344142
56	15904.382335189184	223.22973950041774	35263.37141783023	3441.941580028364
57	15904.382335189184	223.22973950041774	35263.37141783023	3441.941580028364
58	15898.15751449538	223.22973950041774	35263.37141783023	3347.4200505833815
59	15898.15751449538	223.22973950041774	35263.37141783023	3347.217872839866
60	15898.15751449538	223.22973950041774	35263.37141783023	3346.73492720835
61	15460.678254835982	223.22973950041774	35263.37141783023	3337.5969233330975
62	15460.678254835982	223.22973950041774	35263.37141783023	3286.265386210072
63	15460.678254835982	223.22973950041774	35263.37141783023	3286.265386210072
64	15350.916514589664	223.22973950041774	35263.37141783023	3278.5219398316003
65	14622.410604937504	223.22973950041774	35263.37141783023	3278.5219398316003
66	14604.1343117507	223.22973950041774	35263.37141783023	3203.0293273801735
67	14581.38512785228	222.15132196082925	35263.37141783023	3203.0293273801735
68	14485.857809303216	222.15132196082925	35263.37141783023	3186.112288544612
69	14440.802743046945	222.15132196082925	35263.37141783023	3186.112288544612
70	14393.185101387135	216.57487189576813	35263.37141783023	3186.112288544612
71	14325.298024667441	216.57487189576813	35263.37141783023	3171.552343727177
72	13676.639152579673	216.57487189576813	35263.37141783023	3156.654205344659
73	13676.639152579673	216.57487189576813	35263.37141783023	3156.654205344659
74	13676.639152579673	216.57487189576813	35263.37141783023	3154.423748099303
75	12909.435784516601	216.57487189576813	35263.37141783023	3107.6920789879878
76	12909.435784516601	216.57487189576813	35263.37141783023	3107.6920789879878
77	12891.335175622524	216.57487189576813	35263.37141783023	3107.6920789879878
78	12886.472146182161	216.57487189576813	35263.37141783023	3107.460567476466
79	12839.456947940203	216.57487189576813	35263.37141783023	3107.460567476466
80	12839.456947940203	216.57487189576813	35263.37141783023	3107.460567476466
81	12833.681664564803	216.57487189576813	35263.37141783023	3106.337594171797
82	12636.718188399063	216.57487189576813	35263.37141783023	3106.337594171797
83	12636.718188399063	216.57487189576813	35263.37141783023	3097.0827078484435
84	12593.116669925681	216.57487189576813	35263.37141783023	3097.0827078484435
85	12553.960620838168	216.57487189576813	35263.37141783023	3097.0827078484435
86	12146.57863802081	216.57487189576813	35263.37141783023	3087.418578551467
87	12146.57863802081	216.57487189576813	35263.37141783023	3078.907422222351
88	12040.697015701846	216.57487189576813	35263.37141783023	3078.907422222351
89	12040.697015701846	215.68012963202122	35263.37141783023	3078.907422222351
90	11971.211178484105	215.68012963202122	35263.37141783023	3078.907422222351
91	11971.211178484105	215.68012963202122	35263.37141783023	3078.907422222351
92	11637.511432788715	215.68012963202122	35263.37141783023	3076.4688645117308
93	11637.511432788715	213.67913336312506	35263.37141783023	3076.226842223345
94	11637.511432788715	213.67913336312506	35263.37141783023	3076.176664749347
95	11365.126358349835	213.67913336312506	35263.37141783023	3074.3738831592887
96	11365.126358349835	213.67913336312506	35263.37141783023	3074.3738831592887
97	11365.126358349835	213.67913336312506	35263.37141783023	3072.6797452813103
98	11318.930300913822	213.67913336312506	35263.37141783023	3072.6797452813103
99	11257.269653393556	213.67913336312506	35263.37141783023	3072.6797452813103
100	11257.269653393556	213.67913336312506	35263.37141783023	3072.6797452813103
0	139904.09134287116	548.2210767182687	123362.4987319748	50882.06930690322
1	44728.2466304666	548.2210767182687	113269.51748303433	45700.80490577919
2	44728.2466304666	437.3911499390321	100077.95065056416	31055.832768380915
3	42472.06503295637	392.294992384805	93725.6299648949	31055.832768380915
4	32856.63141335115	392.294992384805	93725.6299648949	23628.846214461308
5	32856.63141335115	306.3439748768902	93725.6299648949	19445.458878560155
6	28338.097571351103	306.3439748768902	93725.6299648949	19261.006245099805
7	14137.048986058828	306.3439748768902	93725.6299648949	15847.498131111595
8	14137.048986058828	306.3439748768902	79821.02699192229	15847.498131111595
9	14137.048986058828	306.3439748768902	61673.347541251766	15847.498131111595
10	12904.217038702069	306.3439748768902	61673.347541251766	15628.931499849921
11	12568.449338983826	306.3439748768902	61673.347541251766	15326.7770881909
12	12568.449338983826	306.3439748768902	61673.347541251766	15326.7770881909
13	12568.449338983826	306.2844106303064	61673.347541251766	15326.7770881909
14	12568.449338983826	306.2844106303064	61673.347541251766	15160.993134386483
15	12568.449338983826	306.2844106303064	61673.347541251766	15160.993134386483
16	12568.449338983826	306.2844106303064	61673.347541251766	15160.993134386483
17	12517.027077545576	306.2844106303064	61673.347541251766	14242.58579248371
18	12517.027077545576	277.767343946612	61673.347541251766	14242.58579248371
19	12517.027077545576	277.767343946612	61673.347541251766	14020.477087294226
20	12489.453715212407	277.767343946612	61673.347541251766	14020.477087294226
21	12451.331613349681	277.767343946612	61673.347541251766	14020.477087294226
22	12451.331613349681	277.767343946612	59207.99607358428	14020.477087294226
23	12451.331613349681	268.27446041268007	47998.82384132141	13654.04364193075
24	12451.331613349681	268.27446041268007	47998.82384132141	12588.722076978776
25	12451.331613349681	268.27446041268007	47998.82384132141	12588.722076978776
26	12451.331613349681	268.27446041268007	47998.82384132141	12588.722076978776
27	12175.396237557163	268.27446041268007	47998.82384132141	12588.722076978776
28	11857.24487569349	256.78398917895527	47998.82384132141	12581.475368981522
29	11857.24487569349	256.78398917895527	47998.82384132141	12522.036473680577
30	11857.24487569349	256.78398917895527	47998.82384132141	12443.055948150326
31	11857.24487569349	256.78398917895527	47998.82384132141	12443.055948150326
32	11857.24487569349	256.78398917895527	47998.82384132141	12443.055948150326
33	11727.193713438357	256.78398917895527	47998.82384132141	12443.055948150326
34	11304.963521664567	256.78398917895527	47998.82384132141	12443.055948150326
35	11304.963521664567	256.78398917895527	47998.82384132141	12443.055948150326
36	11304.963521664567	256.78398917895527	47998.82384132141	12443.055948150326
37	11304.963521664567	256.78398917895527	47998.82384132141	12443.055948150326
38	11297.765033122263	256.78398917895527	47998.82384132141	12443.055948150326
39	11297.765033122263	256.78398917895527	47998.82384132141	12443.055948150326
40	11297.765033122263	256.78398917895527	42900.442765817366	12307.745283452427
41	11274.288353459235	256.78398917895527	42900.442765817366	12307.745283452427
42	11274.288353459235	256.78398917895527	42900.442765817366	12266.093725881388
43	11262.615067515757	252.23862709951715	42900.442765817366	12266.093725881388
44	11262.615067515757	252.23862709951715	42900.442765817366	11900.578238232169
45	11262.615067515757	245.39908308037005	42900.442765817366	11869.892897285446
46	11253.327355700087	245.39908308037005	42900.442765817366	11695.655810197386
47	11253.327355700087	245.39908308037005	42900.442765817366	11660.770398147599
48	10936.511174300973	245.39908308037005	42900.442765817366	11604.397442767813
49	10912.869060009058	245.39908308037005	42900.442765817366	11577.18635926163
50	10912.869060009058	245.39908308037005	42900.442765817366	11503.603399369991
51	10912.869060009058	245.39908308037005	42900.442765817366	11420.582488719836
52	10825.0574244095	245.39908308037005	42900.442765817366	11420.582488719836
53	10816.108743401557	245.39908308037005	42900.442765817366	11412.690908788012
54	10816.108743401557	245.39908308037005	42900.442765817366	11349.230826069952
55	10753.401348420919	245.39908308037005	42900.442765817366	11349.230826069952
56	10732.48597114159	245.39908308037005	42900.442765817366	11326.787206404619
57	10732.48597114159	245.39908308037005	42900.442765817366	11314.168700663042
58	10732.48597114159	245.39908308037005	42900.442765817366	11185.916921342234
59	10732.48597114159	244.1017854792331	42900.442765817366	11185.916921342234
60	10640.856087356615	244.1017854792331	42900.442765817366	11185.916921342234
61	10640.856087356615	244.1017854792331	42900.442765817366	11155.77205844127
62	10640.856087356615	244.1017854792331	42900.442765817366	10952.606732249571
63	10640.856087356615	244.1017854792331	42900.442765817366	10937.180813695233
64	10640.856087356615	244.1017854792331	42900.442765817366	10937.180813695233
65	10640.856087356615	235.82970463828354	42900.442765817366	10937.180813695233
66	10608.558426645212	235.82970463828354	42900.442765817366	10937.180813695233
67	10608.558426645212	235.82970463828354	42900.442765817366	10905.96573317289
68	10608.558426645212	235.82970463828354	42900.442765817366	10898.283384746972
69	10608.558426645212	235.82970463828354	42900.442765817366	10898.283384746972
70	10421.94927111876	235.82970463828354	42900.442765817366	10896.236218060003
71	10389.247444719886	235.82970463828354	42900.442765817366	10847.830034949859
72	10358.719555641268	235.82970463828354	42900.442765817366	10847.830034949859
73	10146.007177326497	235.82970463828354	42900.442765817366	10847.830034949859
74	10117.665868330198	235.82970463828354	42900.442765817366	10847.830034949859
75	10048.857909991415	235.82970463828354	42900.442765817366	10847.291693274148
76	10048.857909991415	235.82970463828354	42900.442765817366	10839.386521577586
77	10048.857909991415	235.82970463828354	42186.06463928328	10834.335461349592
78	9972.74612514762	235.82970463828354	42186.06463928328	10788.712229525348
79	9963.887394130385	235.82970463828354	42186.06463928328	10788.712229525348
80	9963.887394130385	235.82970463828354	42186.06463928328	10788.712229525348
81	9963.887394130385	235.82970463828354	42186.06463928328	10773.116113946375
82	9904.726346948013	235.82970463828354	42186.06463928328	10773.116113946375
83	9902.338498052653	235.82970463828354	42186.06463928328	10773.116113946375
84	9899.300146971695	235.82970463828354	42186.06463928328	10773.116113946375
85	9579.750066701565	235.82970463828354	42186.06463928328	10773.116113946375
86	9444.083332094364	235.82970463828354	42186.06463928328	10773.116113946375
87	9157.3736686214	235.82970463828354	42186.06463928328	10770.83081004976
88	9157.3736686214	235.82970463828354	42186.06463928328	10753.114306283353
89	9113.753384894711	235.82970463828354	42186.06463928328	10753.114306283353
90	9041.206065223696	235.82970463828354	42186.06463928328	10745.040862282045
91	9018.441581674762	235.82970463828354	42186.06463928328	10742.942660773111
92	8997.561208422267	235.82970463828354	42186.06463928328	10741.434641274607
93	8927.206466460102	235.82970463828354	42186.06463928328	10736.430922101237
94	8822.456930990425	235.82970463828354	42186.06463928328	10736.430922101237
95	8822.456930990425	235.82970463828354	42186.06463928328	10736.430922101237
96	8822.456930990425	235.82970463828354	42186.06463928328	10736.430922101237
97	8801.148172275653	235.82970463828354	42186.06463928328	10736.430922101237
98	8800.756396941082	235.82970463828354	42186.06463928328	10735.333582792007
99	8785.659934208228	235.82970463828354	42186.06463928328	10734.374271415376
100	8785.659934208228	235.82970463828354	42186.06463928328	10734.374271415376
0	118150.77674725861	532.9603424204084	130900.62928165233	87967.18095161793
1	118150.77674725861	468.8994306457058	100811.8755758345	59454.21994220861
2	111977.21306205956	468.8994306457058	84701.71160550854	37493.72692662443
3	95357.29822954383	412.20718276084045	52091.04896231914	37493.72692662443
4	65382.320950713096	412.20718276084045	52091.04896231914	21248.77301331825
5	56076.40146596839	399.64513954076364	52091.04896231914	21248.77301331825
6	55094.613187337185	399.64513954076364	52091.04896231914	21248.77301331825
7	50554.88235745439	399.64513954076364	52091.04896231914	20977.49811788168
8	49912.10706839801	362.57641598588754	52091.04896231914	14970.594367841732
9	46614.54666245506	331.40199394754836	52091.04896231914	14970.594367841732
10	43181.034351953014	291.2169327212167	52091.04896231914	14970.594367841732
11	42108.732393065504	291.2169327212167	52091.04896231914	14470.497747206675
12	42108.732393065504	291.2169327212167	52091.04896231914	13704.06719519295
13	40616.098457369204	290.62555283000114	52091.04896231914	13528.607885589443
14	40616.098457369204	290.62555283000114	52091.04896231914	12339.69569415678
15	36740.959691021795	285.96964980743894	52091.04896231914	9993.708490543799
16	36280.62655425004	271.414848348765	52091.04896231914	9993.708490543799
17	36280.62655425004	271.414848348765	52091.04896231914	9993.708490543799
18	34383.05655948749	271.414848348765	52091.04896231914	9540.961684435684
19	34383.05655948749	271.414848348765	52091.04896231914	9506.294324043996
20	34383.05655948749	271.414848348765	52091.04896231914	8979.459008999607
21	34383.05655948749	271.414848348765	52091.04896231914	8979.459008999607
22	34383.05655948749	271.414848348765	52091.04896231914	8979.459008999607
23	34383.05655948749	271.414848348765	51906.652280639704	8979.459008999607
24	34283.181990622805	271.414848348765	43217.15608726196	8979.459008999607
25	33921.57487586321	271.414848348765	40092.38241049371	8789.208018049367
26	33921.57487586321	271.414848348765	40092.38241049371	8568.660720894704
27	33705.69629440221	271.414848348765	40092.38241049371	8390.604130472779
28	33705.69629440221	271.414848348765	40092.38241049371	7902.2078551012455
29	32244.93322771571	271.414848348765	40092.38241049371	7902.2078551012455
30	32244.93322771571	271.414848348765	40092.38241049371	7902.2078551012455
31	31724.042990721373	271.414848348765	40092.38241049371	7902.2078551012455
32	28848.715223523854	254.88430095484702	40092.38241049371	7902.2078551012455
33	28841.255073129854	254.88430095484702	40092.38241049371	7855.198857630566
34	28841.255073129854	254.88430095484702	40092.38241049371	7605.10461631087
35	28841.255073129854	254.88430095484702	40092.38241049371	7445.759472741229
36	27711.833977225775	254.88430095484702	40092.38241049371	7440.226600348445
37	27711.833977225775	254.88430095484702	40092.38241049371	7333.618144808722
38	27082.836620168608	254.88430095484702	40092.38241049371	7333.618144808722
39	27082.836620168608	254.88430095484702	40092.38241049371	7289.94067027514
40	27082.836620168608	254.88430095484702	40092.38241049371	7169.729884460709
41	27082.836620168608	254.88430095484702	40092.38241049371	7169.729884460709
42	27072.470479764324	254.88430095484702	40092.38241049371	7169.729884460709
43	26571.768484684937	254.88430095484702	40092.38241049371	7169.729884460709
44	26571.768484684937	254.88430095484702	40092.38241049371	7169.729884460709
45	26566.900020771245	254.88430095484702	40092.38241049371	7169.729884460709
46	26566.900020771245	254.88430095484702	40092.38241049371	7147.554840294881
47	26378.322388049673	254.88430095484702	40092.38241049371	7147.554840294881
48	26378.322388049673	254.88430095484702	40092.38241049371	7092.286930818586
49	26378.322388049673	254.88430095484702	40092.38241049371	7092.286930818586
50	26378.322388049673	254.88430095484702	40092.38241049371	7092.286930818586
51	26269.095163686135	254.88430095484702	40092.38241049371	6972.859507837529
52	26269.095163686135	254.88430095484702	40092.38241049371	6971.151730043378
53	26269.095163686135	254.88430095484702	40092.38241049371	6971.151730043378
54	26269.095163686135	254.88430095484702	40092.38241049371	6962.661204225416
55	25020.942035691485	254.88430095484702	40092.38241049371	6938.484225932589
56	25020.942035691485	254.88430095484702	40092.38241049371	6938.484225932589
57	25020.942035691485	254.88430095484702	40092.38241049371	6938.484225932589
58	25020.942035691485	254.88430095484702	40092.38241049371	6920.58244152549
59	24329.014152732823	254.88430095484702	40092.38241049371	6877.134778104835
60	23707.755675078733	254.88430095484702	40092.38241049371	6877.134778104835
61	23075.93791128784	254.88430095484702	40092.38241049371	6877.134778104835
62	23011.1215322653	254.88430095484702	40092.38241049371	6877.134778104835
63	22982.268771355004	254.88430095484702	40092.38241049371	6877.134778104835
64	21850.849661793207	254.88430095484702	40092.38241049371	6852.145014137095
65	21132.356569123393	254.88430095484702	40092.38241049371	6852.145014137095
66	21132.356569123393	254.88430095484702	40092.38241049371	6852.145014137095
67	21132.356569123393	254.88430095484702	40092.38241049371	6844.811483551382
68	21020.310535134176	254.88430095484702	40092.38241049371	6844.811483551382
69	21000.763776432002	254.88430095484702	40092.38241049371	6789.333647142948
70	21000.763776432002	254.88430095484702	40092.38241049371	6789.333647142948
71	21000.763776432002	254.88430095484702	40092.38241049371	6789.333647142948
72	21000.763776432002	254.88430095484702	40092.38241049371	6788.379804217611
73	20979.014305511315	254.88430095484702	40092.38241049371	6788.379804217611
74	20525.419536140846	254.88430095484702	40092.38241049371	6788.379804217611
75	19519.093068655846	254.88430095484702	40092.38241049371	6770.234371154159
76	19519.093068655846	254.88430095484702	40092.38241049371	6699.0544655123285
77	19519.093068655846	254.88430095484702	40092.38241049371	6699.0544655123285
78	19400.554803175786	254.88430095484702	40092.38241049371	6699.0544655123285
79	19381.010598428606	254.88430095484702	40092.38241049371	6699.0544655123285
80	18657.717055192134	254.88430095484702	40092.38241049371	6699.0544655123285
81	18087.436326245814	254.88430095484702	40092.38241049371	6699.0544655123285
82	18087.436326245814	254.88430095484702	40092.38241049371	6688.166483449127
83	18087.436326245814	254.88430095484702	40092.38241049371	6688.166483449127
84	18026.37541752223	254.88430095484702	40092.38241049371	6675.646108679048
85	17600.032841235556	254.88430095484702	40092.38241049371	6666.605877905338
86	17600.032841235556	254.88430095484702	40092.38241049371	6666.605877905338
87	17538.42936855642	254.88430095484702	40092.38241049371	6666.605877905338
88	17498.833601295977	254.88430095484702	40092.38241049371	6663.682872320311
89	17498.833601295977	254.88430095484702	40092.38241049371	6663.682872320311
90	17306.67688894146	254.88430095484702	40092.38241049371	6658.218184459156
91	17305.736062774256	254.88430095484702	40092.38241049371	6658.218184459156
92	17097.020274670056	254.88430095484702	40092.38241049371	6658.218184459156
93	17059.012419908224	254.88430095484702	40092.38241049371	6657.733743484424
94	16915.26213251201	254.88430095484702	40092.38241049371	6656.513844974074
95	16855.663902286607	254.88430095484702	40092.38241049371	6656.513844974074
96	16595.294855078133	254.88430095484702	40092.38241049371	6656.513844974074
97	16393.090348430433	254.88430095484702	40092.38241049371	6656.513844974074
98	16366.85934080445	254.88430095484702	40092.38241049371	6656.38472252686
99	16366.85934080445	254.88430095484702	40092.38241049371	6656.122107027523
100	16366.85934080445	254.88430095484702	40092.38241049371	6656.122107027523
0	162754.99101671964	569.4602315909725	142882.90579409938	67280.69466678436
1	103215.56919836966	569.4602315909725	81732.67089141454	56695.39665571744
2	61342.5683707347	569.4602315909725	81732.67089141454	45826.79126978839
3	61342.5683707347	515.17328847944	81732.67089141454	44818.45791338167
4	61337.12913906901	426.037340604775	78151.92526957415	42607.61105940954
5	55312.84192247611	332.0782602673185	78151.92526957415	42607.61105940954
6	51155.4285661519	332.0782602673185	77511.92097645129	42607.61105940954
7	47654.212300717045	332.0782602673185	77511.92097645129	40756.66253421773
8	47654.212300717045	332.0782602673185	77511.92097645129	40756.66253421773
9	44110.67561157365	298.28378387043836	64289.54162216019	40756.66253421773
10	44110.67561157365	298.28378387043836	64289.54074972813	40021.67186947679
11	41110.92174357218	298.28378387043836	64289.54074972813	40021.67186947679
12	39287.160851311484	280.6496275166552	64289.54074972813	39920.02416341817
13	33867.95188078765	270.9322338842078	64289.54074972813	36128.42795519559
14	33867.95188078765	262.20102143086905	51904.59460205981	36128.42795519559
15	32815.64478145181	262.20102143086905	48112.18638073459	36128.42795519559
16	30828.348196399533	262.20102143086905	48112.18638073459	32623.330960495314
17	28850.221468219723	262.20102143086905	48112.18638073459	32623.330960495314
18	28815.089375756103	262.20102143086905	48112.18638073459	32623.330960495314
19	28815.089375756103	262.20102143086905	48112.18638073459	32623.330960495314
20	27589.84561259414	262.20102143086905	48112.18638073459	32094.65000523297
21	27589.84561259414	262.20102143086905	48112.18638073459	30588.168387717633
22	26852.426450727417	262.20102143086905	48112.18638073459	30588.168387717633
23	26852.426450727417	262.20102143086905	48112.18638073459	28509.34846309844
24	26852.426450727417	262.20102143086905	48112.18638073459	28509.34846309844
25	26852.426450727417	262.20102143086905	48112.18638073459	28509.34846309844
26	26762.43246024272	262.20102143086905	48112.18638073459	28509.34846309844
27	26762.43246024272	259.89265422952656	48112.18638073459	28509.34846309844
28	26413.27149236547	259.89265422952656	48112.18638073459	28509.34846309844
29	25597.53371708564	245.2623351749396	48112.18638073459	28509.34846309844
30	25597.53371708564	245.2623351749396	48112.18638073459	28509.34846309844
31	25597.53371708564	233.18679689004114	48112.18638073459	28509.34846309844
32	25597.53371708564	233.18679689004114	48112.18638073459	28328.104534460126
33	25597.53371708564	233.18679689004114	48112.18638073459	28328.104534460126
34	25597.53371708564	233.18679689004114	48112.18638073459	27019.979673830912
35	25597.53371708564	233.18679689004114	48112.18638073459	27019.979673830912
36	25053.462219382727	233.18679689004114	48112.18638073459	27019.979673830912
37	25053.462219382727	233.18679689004114	48112.18638073459	26847.934172047928
38	25053.462219382727	233.18679689004114	48112.18638073459	26847.934172047928
39	24460.289558425426	233.18679689004114	48112.18638073459	26847.934172047928
40	24341.41781621028	233.18679689004114	48112.18638073459	25704.107153289835
41	24341.41781621028	233.18679689004114	48112.18638073459	25704.107153289835
42	24341.41781621028	233.18679689004114	48112.18638073459	25590.96379910117
43	23806.24873640546	233.18679689004114	48112.18638073459	24902.974858425387
44	23421.696976841504	233.18679689004114	48112.18638073459	24269.253223064366
45	23421.696976841504	233.18679689004114	48112.18638073459	24114.93347913363
46	23402.700268114877	233.18679689004114	48112.18638073459	24114.93347913363
47	23342.358907965165	233.18679689004114	48112.18638073459	23588.48439362092
48	23342.358907965165	233.18679689004114	48112.18638073459	23463.282170702227
49	23342.358907965165	233.18679689004114	48112.18638073459	22881.355239959412
50	23342.358907965165	233.18679689004114	48112.18638073459	22802.94091793297
51	23342.358907965165	233.18679689004114	48112.18638073459	22365.45574797778
52	23327.456766700896	233.18679689004114	48112.18638073459	22365.45574797778
53	23327.456766700896	233.18679689004114	48112.18638073459	22348.648883682265
54	23327.456766700896	233.18679689004114	48112.18638073459	22229.630368169073
55	22285.605050158	233.18679689004114	48112.18638073459	22133.34103043
56	22285.605050158	233.18679689004114	48112.18638073459	22133.34103043
57	22285.605050158	233.18679689004114	48112.18638073459	22072.88268532754
58	22285.605050158	233.18679689004114	48112.18638073459	22072.88268532754
59	22285.605050158	233.18679689004114	48112.18638073459	22028.32027908932
60	22285.605050158	233.18679689004114	48112.18638073459	22028.32027908932
61	22220.354312095835	233.18679689004114	48112.18638073459	21581.27630895498
62	22220.354312095835	232.56407184713115	48112.18638073459	21581.27630895498
63	22220.354312095835	232.56407184713115	48112.18638073459	21581.27630895498
64	22219.44064516692	232.56407184713115	48112.18638073459	21468.069156773796
65	22048.849917901924	232.56407184713115	48112.18638073459	21468.069156773796
66	22048.849917901924	232.56407184713115	48112.18638073459	21468.069156773796
67	22048.849917901924	232.56407184713115	48112.18638073459	21468.069156773796
68	21998.982051344807	232.56407184713115	48112.18638073459	21406.960107911516
69	21996.448499444028	232.56407184713115	48112.18638073459	21393.69926568155
70	21949.319205971213	232.56407184713115	48112.18638073459	21393.69926568155
71	21949.319205971213	232.56407184713115	48112.18638073459	21288.163428304317
72	21888.238431579666	232.56407184713115	48112.18638073459	21288.163428304317
73	21870.523741399793	232.56407184713115	48112.18638073459	21288.163428304317
74	20781.92761865851	232.56407184713115	48112.18638073459	21194.92317626593
75	20781.92761865851	232.56407184713115	48112.18638073459	21194.92317626593
76	20674.91367577785	232.56407184713115	48112.18638073459	21176.974594250627
77	20506.557408382818	232.56407184713115	48112.18638073459	21176.974594250627
78	20374.60712468963	232.56407184713115	48112.18638073459	21154.85213419982
79	20254.288273737697	232.56407184713115	48112.18638073459	21154.85213419982
80	20254.288273737697	232.56407184713115	48112.18638073459	21098.656184436797
81	20247.072830651596	232.56407184713115	48112.18638073459	21098.656184436797
82	19828.965152791552	232.56407184713115	48112.18638073459	21098.656184436797
83	19378.7906463402	228.08225420593357	48112.18638073459	21098.656184436797
84	19117.00254637398	228.08225420593357	48112.18638073459	21058.46237916801
85	18882.579988395737	228.08225420593357	48112.18638073459	21058.46237916801
86	18586.551687095474	228.08225420593357	48112.18638073459	21028.24688819406
87	18586.551687095474	228.08225420593357	48112.18638073459	21028.24688819406
88	18394.26909798894	228.08225420593357	48112.18638073459	21028.24688819406
89	18394.26909798894	228.08225420593357	48112.18638073459	21010.817809086187
90	17977.95217238482	228.08225420593357	48112.18638073459	21010.817809086187
91	17977.95217238482	228.08225420593357	48112.18638073459	21010.11312470231
92	17971.840006317616	223.53300691167414	48112.18638073459	20998.229642024824
93	17937.843707034062	223.53300691167414	48112.18638073459	20997.241381516884
94	17781.944832547222	223.53300691167414	48112.18638073459	20987.879423625236
95	17781.944832547222	223.53300691167414	48112.18638073459	20985.882405399072
96	17725.872500018697	216.2168598228323	48112.18638073459	20984.07442071077
97	17709.885197512333	216.2168598228323	48112.18638073459	20980.470566897562
98	17662.56431070384	216.2168598228323	48112.18638073459	20978.450153369064
99	17522.96489656123	215.09849607385073	48112.18638073459	20978.450153369064
100	17522.96489656123	215.09849607385073	48112.18638073459	20978.450153369064
0	116774.45012535871	497.38465519284523	148173.20651357903	120228.44589885563
1	50816.36223218131	497.38465519284523	126945.38927280073	79640.5558894974
2	50816.36223218131	497.38465519284523	126945.38927280073	44349.15606310819
3	36801.51582970733	497.38465519284523	126945.38927280073	44349.15606310819
4	36345.02845474735	448.7306515294188	126945.38927280073	44349.15606310819
5	26034.883745025705	448.7306515294188	126945.38927280073	33021.75510063715
6	25041.985868997468	448.7306515294188	126945.38927280073	28787.45959942336
7	25041.985868997468	448.7306515294188	122019.5944442651	28075.699655955046
8	23064.827790215026	335.46464210191755	97434.67528748032	17013.240537754118
9	23064.827790215026	335.46464210191755	97434.67528748032	17013.240537754118
10	20167.780291861476	289.9422584808953	97434.67528748032	14851.168835163384
11	17182.813046487114	289.9422584808953	97434.67528748032	13033.356475232216
12	17109.98971504708	289.9422584808953	89502.52392880943	12311.241159244195
13	15532.143264474407	280.8670180556734	81535.48238337171	11836.601427400747
14	15532.143264474407	280.8670180556734	81535.48238337171	10293.35440109386
15	15532.143264474407	280.8670180556734	81535.48238337171	10293.35440109386
16	15532.143264474407	280.8670180556734	81535.48238337171	10293.35440109386
17	15532.143264474407	280.8670180556734	81535.48238337171	10213.263533395522
18	15532.143264474407	280.8670180556734	81535.48238337171	9892.925376120957
19	15167.671915879062	280.8670180556734	81535.48238337171	9440.801987859848
20	15167.671915879062	280.8670180556734	76068.46035808281	9128.189374617916
21	15046.030572442713	280.8670180556734	76068.46035808281	9128.189374617916
22	15046.030572442713	280.8670180556734	73701.5284834458	8453.351215950257
23	14325.774652339065	267.85267990701055	73701.5284834458	7888.619966729659
24	13121.664592997899	267.85267990701055	73701.5284834458	7255.169774646176
25	13121.664592997899	263.89255498430015	73701.5284834458	7255.169774646176
26	13121.664592997899	263.8340028019388	73701.5284834458	7255.169774646176
27	13121.664592997899	263.8340028019388	71673.33587614376	7255.169774646176
28	13121.664592997899	260.86537475741306	71673.33587614376	6981.496821900678
29	13121.664592997899	260.86537475741306	71673.33587614376	6981.496821900678
30	13121.664592997899	260.86537475741306	71673.33587614376	6896.789158859789
31	13120.256895026665	260.86537475741306	71673.33587614376	6663.431553503323
32	13120.256895026665	260.86537475741306	71673.33587614376	6068.33271913884
33	12836.015700745253	260.86537475741306	71121.35657363938	6068.33271913884
34	12152.293337276673	260.86537475741306	62620.17475421462	6068.33271913884
35	12152.293337276673	260.86537475741306	62620.17475421462	5795.58473938368
36	11829.779347508867	260.86537475741306	62620.17475421462	5795.58473938368
37	11677.09090929854	260.86537475741306	62620.17475421462	5795.58473938368
38	11677.09090929854	259.53824102843345	62620.17475421462	5795.58473938368
39	11677.09090929854	259.53824102843345	62620.17475421462	5660.859452518969
40	11677.09090929854	259.53824102843345	62620.17475421462	5610.175752659765
41	11322.206153049437	259.53824102843345	62620.17475421462	5543.826965336874
42	11322.206153049437	259.53824102843345	62620.17475421462	5543.826965336874
43	11149.395383682153	259.53824102843345	62620.17475421462	5543.826965336874
44	10927.7195008764	254.65794843539717	62620.17475421462	5514.526689625538
45	10026.892254932043	254.65794843539717	62620.17475421462	5514.526689625538
46	9506.762244954827	254.65794843539717	62620.17475421462	5514.526689625538
47	9452.42412293834	254.65794843539717	62620.17475421462	5514.526689625538
48	9274.570182484611	254.65794843539717	62620.17475421462	5369.691077641357
49	9257.157990562408	254.65794843539717	60679.901751315236	5369.691077641357
50	9129.934681576384	254.65794843539717	60679.901751315236	5274.1799046822825
51	9111.195353805148	254.65794843539717	60679.901751315236	5274.1799046822825
52	9111.195353805148	254.65794843539717	60679.901751315236	5274.1799046822825
53	9059.52465822532	254.65794843539717	60679.901751315236	5226.607519840234
54	9059.52465822532	254.65794843539717	60679.901751315236	5226.607519840234
55	8996.00584442337	254.65794843539717	60679.901751315236	5183.148385744734
56	8996.00584442337	254.65794843539717	60679.901751315236	5166.118876831885
57	8967.339447919361	254.65794843539717	57706.67279351812	5166.118876831885
58	8967.339447919361	254.65794843539717	49798.11408959023	5069.530482805139
59	8815.882720179969	254.65794843539717	49798.11408959023	4980.589959296306
60	8590.906232683521	254.65794843539717	49798.11408959023	4954.633812583735
61	8590.906232683521	254.65794843539717	49798.11408959023	4954.633812583735
62	8588.052819567692	254.65794843539717	49798.11408959023	4954.633812583735
63	8588.052819567692	254.65794843539717	49798.11408959023	4950.615020343906
64	8525.872041189346	254.65794843539717	49798.11408959023	4948.8116368682195
65	8525.872041189346	254.65794843539717	49798.11408959023	4898.026792631628
66	8454.340924509124	254.65794843539717	45474.44491104466	4883.98896318587
67	8454.340924509124	254.65794843539717	44017.288404806386	4874.30523246431
68	8315.145390780177	254.65794843539717	37833.040418083976	4853.030465951372
69	8315.145390780177	254.65794843539717	37833.040418083976	4797.394026266736
70	8315.145390780177	254.65794843539717	37833.040418083976	4797.394026266736
71	8291.250493750935	254.65794843539717	37833.040418083976	4797.394026266736
72	8291.250493750935	254.65794843539717	37833.040418083976	4797.394026266736
73	8291.250493750935	253.43643005488383	37833.040418083976	4775.587943874523
74	8291.250493750935	253.43643005488383	37434.657248400756	4775.587943874523
75	8228.83320555599	253.43643005488383	37272.79442454381	4775.587943874523
76	8228.83320555599	253.43643005488383	37137.92945952178	4775.587943874523
77	8228.83320555599	253.43643005488383	36467.158997088554	4775.44492787727
78	8028.901210389601	253.43643005488383	35652.55578515157	4775.44492787727
79	8028.901210389601	253.43643005488383	35652.55578515157	4758.62704673257
80	7974.194240569065	253.43643005488383	34859.78838342459	4758.62704673257
81	7974.194240569065	253.43643005488383	34859.78838342459	4738.74474094413
82	7966.728349071672	253.43643005488383	32521.27254607366	4738.74474094413
83	7966.728349071672	253.43643005488383	28387.772212995536	4726.1441582918205
84	7966.728349071672	253.43643005488383	28387.772212995536	4726.1441582918205
85	7754.105317856667	253.43643005488383	28387.772212995536	4726.1441582918205
86	7707.20951531466	253.43643005488383	28387.772212995536	4726.1441582918205
87	7707.20951531466	253.43643005488383	28387.772212995536	4720.314357707349
88	7707.20951531466	253.43643005488383	28387.772212995536	4720.314357707349
89	7643.256632860203	253.43643005488383	28387.772212995536	4720.314357707349
90	7508.665793508436	253.43643005488383	28387.772212995536	4719.818375896537
91	7508.665793508436	253.43643005488383	28387.772212995536	4714.785840905046
92	7503.276814325814	253.43643005488383	28387.772212995536	4714.785840905046
93	7502.789124374514	253.43643005488383	28387.772212995536	4709.125880163631
94	7444.785249425524	253.43643005488383	28387.772212995536	4709.125880163631
95	7298.52281472204	252.7264949559751	28387.772212995536	4709.125880163631
96	7287.360920519804	252.7264949559751	28067.871552047643	4706.777986917932
97	7287.264682176557	252.7264949559751	28066.15019734466	4706.777986917932
98	7269.805731950893	252.7264949559751	28038.757741958238	4706.633431021555
99	7234.90002947165	252.7264949559751	27316.57209500947	4706.398490884757
100	7234.90002947165	252.7264949559751	27202.10818764048	4706.398490884757
0	214806.43565705884	911.7322715424866	143539.37451072593	106211.10002566659
1	34390.44684071004	496.37980802848375	143539.37451072593	76428.43909288743
2	30775.91094673074	496.37980802848375	143539.37451072593	58781.7061994392
3	30775.91094673074	274.7833756226046	143539.37451072593	52691.320191262734
4	24297.35197888708	274.7833756226046	143539.37451072593	52691.320191262734
5	19821.03961806483	266.8916547675619	130513.84411633457	47942.70921853949
6	19425.863679160826	266.8916547675619	130513.84411633457	40409.69976442253
7	18310.62931513439	266.8916547675619	129232.27262424599	39416.26180666113
8	17151.22869705682	243.14341317695994	92735.23562468903	37563.832405975525
9	16297.656241073453	243.14341317695994	92735.23562468903	29257.246230201938
10	14798.777459277222	243.14341317695994	92735.23562468903	29257.246230201938
11	14798.777459277222	243.14341317695994	92735.23562468903	28412.634903559097
12	14798.777459277222	243.14341317695994	92735.23562468903	25746.91113887867
13	14798.777459277222	243.14341317695994	92735.23562468903	24366.62556891997
14	14235.886612313707	221.68058789593803	82378.4553550653	24366.62556891997
15	14235.886612313707	221.68058789593803	73115.32326979413	18373.18530647137
16	14235.886612313707	221.68058789593803	73115.32326979413	18373.18530647137
17	14235.886612313707	221.68058789593803	73115.32326979413	18373.18530647137
18	14235.886612313707	221.68058789593803	73115.32326979413	18373.18530647137
19	14235.886612313707	214.05803964499339	73115.32326979413	18373.18530647137
20	14235.886612313707	214.05803964499339	73115.32326979413	18373.18530647137
21	14230.38374968601	214.05803964499339	73115.32326979413	18373.18530647137
22	14185.552500426731	214.05803964499339	73115.32326979413	18373.18530647137
23	14185.552500426731	214.05803964499339	73115.32326979413	18233.029104638088
24	13830.726669026042	214.05803964499339	73115.32326979413	17271.085077392214
25	13830.726669026042	214.05803964499339	73115.32326979413	15663.783653496937
26	13830.726669026042	202.75911608959044	73115.32326979413	15663.783653496937
27	13830.726669026042	202.75911608959044	73115.32326979413	15663.783653496937
28	13830.726669026042	202.75911608959044	73115.32326979413	15599.131504835514
29	13830.726669026042	202.75911608959044	73115.32326979413	15022.667395440285
30	13830.726669026042	202.75911608959044	73115.32326979413	15022.667395440285
31	13830.726669026042	202.75911608959044	73115.32326979413	14306.943924129166
32	13830.726669026042	202.75911608959044	73115.32326979413	14306.943924129166
33	13830.726669026042	202.75911608959044	73115.32326979413	14306.943924129166
34	13816.539877664547	202.75911608959044	72679.0925320043	13839.398560583017
35	10802.127535314588	202.75911608959044	72679.0925320043	13839.398560583017
36	10802.127535314588	202.75911608959044	66611.3154168086	13822.653874730871
37	10802.127535314588	202.75911608959044	55295.910830185	13427.047291680012
38	10802.127535314588	202.75911608959044	55295.910830185	13326.072065398854
39	10802.127535314588	202.75911608959044	55295.910830185	13060.270332835213
40	10684.773634763565	202.75911608959044	55295.910830185	12819.728199766261
41	10574.84568552678	202.75911608959044	55295.910830185	12819.728199766261
42	10344.617562097772	202.75911608959044	55295.910830185	12357.379851021436
43	10344.617562097772	202.75911608959044	55295.910830185	12276.999623509852
44	10153.962569825851	202.75911608959044	55295.910830185	12176.271292813652
45	9711.94440276799	202.75911608959044	55295.910830185	12068.984679418872
46	9711.94440276799	202.75911608959044	55295.910830185	11861.277887244663
47	9711.94440276799	202.75911608959044	55295.910830185	11632.733240866952
48	9711.94440276799	202.75911608959044	55295.910830185	11632.733240866952
49	9711.94440276799	202.75911608959044	55295.910830185	11545.415229106457
50	9589.864105550736	202.75911608959044	55295.910830185	11545.415229106457
51	9589.864105550736	202.75911608959044	55295.910830185	11545.415229106457
52	9589.864105550736	202.75911608959044	55295.910830185	11384.88829980139
53	9589.864105550736	202.75911608959044	55295.910830185	11379.932160383225
54	9451.713425195683	199.8957387737562	55295.910830185	11379.932160383225
55	9451.713425195683	199.8957387737562	55295.910830185	11322.319298763088
56	9449.364815491921	199.8957387737562	55295.910830185	11004.425614274787
57	9449.364815491921	199.8957387737562	55295.910830185	11004.425614274787
58	9449.364815491921	199.8957387737562	55295.910830185	11004.425614274787
59	9449.364815491921	199.8957387737562	55295.910830185	11004.425614274787
60	9153.747588216362	199.8957387737562	55295.910830185	10955.545445276943
61	9153.747588216362	199.8957387737562	55295.910830185	10955.545445276943
62	9125.598415460494	199.8957387737562	55295.910830185	10955.545445276943
63	9073.190728039346	199.8957387737562	55295.910830185	10955.545445276943
64	9073.190728039346	199.8957387737562	55295.910830185	10857.632201481843
65	9073.190728039346	199.8957387737562	55295.910830185	10853.558053330862
66	9073.190728039346	199.8957387737562	55295.910830185	10825.52877015976
67	9073.190728039346	199.8957387737562	55295.910830185	10808.426814818498
68	9073.190728039346	199.8957387737562	55295.910830185	10808.426814818498
69	8993.861701811635	199.8957387737562	55295.910830185	10795.362281160973
70	8993.861701811635	199.8957387737562	55295.910830185	10628.92236212341
71	8986.618212944446	199.8957387737562	55295.910830185	10624.66846724268
72	8986.618212944446	199.8957387737562	55295.910830185	10604.986446767303
73	8972.715799395777	199.8957387737562	50500.42263127572	10541.651226105805
74	8972.715799395777	199.8957387737562	50500.42263127572	10541.651226105805
75	8954.098396394656	199.8957387737562	50500.42263127572	10475.287441674585
76	8954.098396394656	199.8957387737562	50500.42263127572	10475.287441674585
77	8954.098396394656	199.8957387737562	50500.42263127572	10443.605336623557
78	8954.098396394656	199.8957387737562	50500.42263127572	10415.356596545305
79	8954.098396394656	199.8957387737562	50500.42263127572	10415.356596545305
80	8952.508960964122	199.8957387737562	50500.42263127572	10415.356596545305
81	8952.508960964122	199.8957387737562	50500.42263127572	10400.458150467603
82	8856.90329647764	199.8957387737562	50500.42263127572	10400.458150467603
83	8856.90329647764	199.8957387737562	50500.42263127572	10399.174487344342
84	8851.95836382974	199.8957387737562	50500.42263127572	10383.235342828793
85	8715.633003728113	199.8957387737562	50500.42263127572	10383.235342828793
86	8633.727448372425	199.8957387737562	50500.42263127572	10380.484052592898
87	8633.727448372425	199.8957387737562	50500.42263127572	10380.484052592898
88	8633.727448372425	199.8957387737562	50500.42263127572	10357.898867932263
89	8624.619866399184	199.8957387737562	50500.42263127572	10357.898867932263
90	8624.619866399184	199.8957387737562	50500.42263127572	10343.66939608782
91	8623.13157479782	199.8957387737562	50500.42263127572	10338.324573959706
92	8585.258687993382	199.8957387737562	47819.638087845415	10338.324573959706
93	8585.258687993382	199.8957387737562	47743.91102436407	10336.638547280814
94	8428.68403923282	199.8957387737562	47110.80862314628	10335.512014002401
95	8426.737742177263	199.8957387737562	47110.80862314628	10331.544032554119
96	8337.290143914068	199.8957387737562	47110.80862314628	10319.603639710642
97	8302.539539720281	199.8957387737562	47110.80862314628	10319.603639710642
98	8288.279597341407	199.8957387737562	47110.80862314628	10319.016507576718
99	8239.856492672947	199.8957387737562	47110.80862314628	10319.016507576718
100	8239.856492672947	199.8957387737562	47110.80862314628	10319.016507576718
0	87023.79785065642	489.94238138886476	93669.01404747857	66477.92271812531
1	55321.16746376947	489.94238138886476	93669.01404747857	60735.610700624355
2	24362.106201746272	470.1444284820763	93669.01404747857	32065.784361671947
3	24362.106201746272	449.6125314531811	93669.01404747857	28280.270009187454
4	24362.106201746272	449.6125314531811	93669.01404747857	22888.317771417587
5	24362.106201746272	319.0768924520767	93669.01404747857	20765.08133986887
6	24360.006752229667	319.0768924520767	93669.01404747857	20765.08133986887
7	21533.49505396803	319.0768924520767	78962.68040390569	20765.08133986887
8	21533.49505396803	318.94347349136024	75197.53996289356	20765.08133986887
9	20657.44264937861	294.95425053091304	75197.53996289356	20765.08133986887
10	20657.44264937861	294.95425053091304	75197.53996289356	18420.181764825185
11	20657.44264937861	293.46741551705037	75197.53996289356	15509.040808081176
12	20246.188992357893	293.04835080772284	75197.53996289356	14666.317119738287
13	17523.722540819323	277.3143603848421	75197.53996289356	12346.593954141561
14	15614.292178327705	277.3143603848421	75197.53996289356	12346.593954141561
15	15614.292178327705	277.3143603848421	75197.53996289356	11768.640568471428
16	15614.292178327705	277.3143603848421	75197.53996289356	11768.640568471428
17	15614.292178327705	277.3143603848421	60066.86714576186	11768.640568471428
18	15233.431196882151	277.3143603848421	60066.86714576186	11597.116201846447
19	15233.431196882151	277.3143603848421	60066.86714576186	11597.116201846447
20	15233.431196882151	277.3143603848421	60066.86714576186	11459.27555553449
21	15233.431196882151	277.3143603848421	60066.86714576186	10759.67097778057
22	15233.431196882151	277.3143603848421	60066.86714576186	10715.215124861152
23	15233.431196882151	277.3143603848421	60066.86714576186	9884.21653708926
24	15233.431196882151	277.3143603848421	60066.86714576186	9884.21653708926
25	15217.551094473438	277.3143603848421	60066.86714576186	9417.883213720415
26	15217.551094473438	277.3143603848421	60066.86714576186	9417.883213720415
27	15217.551094473438	271.64925267022	60066.86714576186	9417.883213720415
28	15217.551094473438	271.64925267022	60066.86714576186	9188.527435216994
29	15217.551094473438	271.64925267022	60066.86714576186	9188.527435216994
30	15217.551094473438	271.64925267022	60066.86714576186	9188.527435216994
31	15123.166826746847	271.64925267022	60066.86714576186	9188.527435216994
32	15123.166826746847	271.64925267022	60066.86714576186	9188.527435216994
33	15123.166826746847	271.64925267022	60066.86714576186	8961.555800169052
34	15123.166826746847	271.64925267022	60066.86714576186	8961.555800169052
35	14139.673449090213	271.64925267022	60066.86714576186	8961.555800169052
36	14139.673449090213	271.64925267022	60066.86714576186	8859.272512706868
37	14139.673449090213	271.64925267022	60066.86714576186	8859.272512706868
38	14139.673449090213	271.64925267022	60066.86714576186	8859.272512706868
39	13963.203677069554	271.64925267022	60066.86714576186	8853.062768827034
40	13778.270995154637	271.64925267022	60066.86714576186	8853.062768827034
41	13778.270995154637	271.64925267022	60066.86714576186	8836.85307249484
42	13778.270995154637	271.64925267022	60066.86714576186	8740.271149232736
43	13722.940390076643	271.64925267022	60066.86714576186	8728.476162821815
44	13716.24855191608	271.64925267022	60066.86714576186	8605.55947584169
45	13716.24855191608	271.64925267022	60066.86714576186	8569.537802880004
46	13694.349580681943	271.64925267022	60066.86714576186	8522.374787646564
47	13694.349580681943	271.64925267022	60066.86714576186	8419.915737853247
48	13694.349580681943	271.64925267022	60066.86714576186	8358.504223777745
49	13684.578633849089	271.64925267022	60066.86714576186	8191.053054753421
50	13544.541891395438	271.64925267022	60066.86714576186	8191.053054753421
51	13464.473843493552	271.64925267022	60066.86714576186	8191.053054753421
52	13368.595152018326	271.64925267022	60066.86714576186	8185.09975354844
53	13368.595152018326	271.64925267022	60066.86714576186	8154.4734141860345
54	13323.46634550238	271.64925267022	60066.86714576186	8154.4734141860345
55	12823.831710257602	271.64925267022	60066.86714576186	8152.448588722696
56	12823.831710257602	271.64925267022	60066.86714576186	8152.448588722696
57	12823.831710257602	271.64925267022	60066.86714576186	8152.448588722696
58	12670.910622845951	271.64925267022	60066.86714576186	8123.400109929019
59	12670.910622845951	271.64925267022	60066.86714576186	8075.069630022172
60	12670.910622845951	271.64925267022	60066.86714576186	7937.295635806745
61	12615.207659306936	271.64925267022	60066.86714576186	7910.260530014657
62	12615.207659306936	271.64925267022	53988.649922401695	7841.809569535006
63	12615.207659306936	271.64925267022	53109.95870069305	7750.298935144534
64	12611.239989697784	271.64925267022	48923.43356217281	7750.298935144534
65	12595.73839613943	271.64925267022	48923.43356217281	7750.298935144534
66	12274.493966936629	271.64925267022	48923.43356217281	7581.037334133429
67	12274.493966936629	271.64925267022	48923.43356217281	7581.037334133429
68	12274.493966936629	271.64925267022	48923.43356217281	7515.381344730268
69	12207.717285981	271.64925267022	48923.43356217281	7351.401976903523
70	12207.717285981	271.64925267022	48923.43356217281	7351.401976903523
71	12207.717285981	271.64925267022	48923.43356217281	7320.191768354674
72	12031.473706146426	271.64925267022	48923.43356217281	7281.756373148152
73	12031.473706146426	271.64925267022	48923.43356217281	7245.292288859813
74	12031.473706146426	271.64925267022	48923.43356217281	7245.292288859813
75	11962.228741439158	271.64925267022	48923.43356217281	7241.858797970745
76	11729.108490827584	271.64925267022	47923.96024643175	7212.918919513384
77	11717.552218246465	271.64925267022	47923.96024643175	7176.0342626087395
78	11717.552218246465	271.64925267022	47813.4036319837	7176.0342626087395
79	11688.416888681473	271.64925267022	47813.4036319837	7129.588516875824
80	11569.83574841803	254.38241350005882	44652.99197122467	7129.588516875824
81	11461.001134341468	254.38241350005882	44652.99197122467	7113.512026669387
82	11377.476075970386	254.38241350005882	44652.99197122467	7113.512026669387
83	11377.476075970386	243.08989533552028	44652.99197122467	7099.325569999986
84	11377.476075970386	223.863399132802	44652.99197122467	7099.325569999986
85	11375.90928619787	223.863399132802	44652.99197122467	7099.325569999986
86	11354.204431515713	223.863399132802	44652.99197122467	7092.4774709938565
87	11354.204431515713	223.863399132802	44652.99197122467	7087.8894852636695
88	11354.204431515713	223.863399132802	44652.99197122467	7087.583925447342
89	11354.204431515713	223.863399132802	44652.99197122467	7085.148215411666
90	11353.686526286328	223.863399132802	44652.99197122467	7082.731580646794
91	11348.72562491238	222.76058499585508	44652.99197122467	7077.934504940345
92	11313.587767970252	222.76058499585508	44652.99197122467	7077.422314558642
93	11300.465019390482	222.76058499585508	44652.99197122467	7077.422314558642
94	11144.044118734386	222.76058499585508	44652.99197122467	7076.0107777291105
95	11132.858292457842	222.76058499585508	44652.99197122467	7075.812462166918
96	11127.073150513843	222.76058499585508	44652.99197122467	7075.765000269797
97	11107.402814823687	217.98711354581457	44652.99197122467	7075.625195420681
98	11104.400513253175	217.98711354581457	44652.99197122467	7074.7320601786505
99	11054.853408159346	217.98711354581457	44652.99197122467	7074.051543148183
100	11054.853408159346	217.98711354581457	44652.99197122467	7074.051543148183
0	136828.26056729082	780.6625931675321	138609.85356534627	112586.07156023748
1	85246.02989893906	456.66549100813756	138609.85356534627	46141.712037888516
2	85246.02989893906	456.66549100813756	138609.85356534627	39364.51869369845
3	69325.4557646044	373.5623513514734	138609.85356534627	36812.6894677485
4	39532.84864868856	357.08292724012813	138609.85356534627	30097.58482995767
5	39532.84864868856	338.79718143115315	138609.85356534627	30097.58482995767
6	39532.84864868856	283.5116081471082	138609.85356534627	30097.58482995767
7	24950.772945283385	259.2444171165157	89014.11857399433	24210.58011311371
8	24284.507028716936	259.2444171165157	88115.16316644159	24210.58011311371
9	20991.30514101842	259.2444171165157	87837.35027265297	21743.68132890663
10	20197.66669020042	259.2444171165157	77243.74674856245	21110.768388146527
11	20197.66669020042	259.2444171165157	71204.07954005907	14808.170055971765
12	19584.857247320127	259.2444171165157	71201.57669575093	14808.170055971765
13	19584.857247320127	259.2444171165157	71201.57669575093	14808.170055971765
14	19536.281104136484	259.2444171165157	71201.57669575093	14808.170055971765
15	19514.818470009333	259.2444171165157	71201.57669575093	13980.89331886082
16	18886.318283965407	259.2444171165157	71201.57669575093	11672.471532106965
17	18886.318283965407	259.2444171165157	71201.57669575093	11046.55769741644
18	18886.318283965407	257.3784610981045	71201.57669575093	10976.644128873024
19	18886.318283965407	257.3784610981045	59844.64245034081	10069.794783131128
20	18886.318283965407	245.8493262232868	59844.64245034081	9828.49549831144
21	18886.318283965407	245.8493262232868	59844.64245034081	9828.49549831144
22	18886.318283965407	245.8493262232868	59844.64245034081	9714.369166671926
23	18886.318283965407	245.8493262232868	59844.64245034081	9714.369166671926
24	18886.318283965407	245.8493262232868	59844.64245034081	8551.787681612213
25	18886.318283965407	245.8493262232868	59844.64245034081	8349.676879424076
26	18886.318283965407	233.93917070020245	59844.64245034081	8208.671641967563
27	18874.674489848883	233.93917070020245	59844.64245034081	8148.276017225332
28	18208.874882686014	233.93917070020245	59844.64245034081	8122.552614165975
29	18047.381515559566	233.93917070020245	58397.52801279773	7988.523831898392
30	17302.54563946789	233.93917070020245	58397.52801279773	7930.683776994731
31	17302.54563946789	233.93917070020245	57543.94515101648	7930.683776994731
32	16749.96990444316	233.93917070020245	57543.94515101648	7930.683776994731
33	16749.96990444316	233.93917070020245	54124.042328667776	7930.683776994731
34	16107.384258226391	233.93917070020245	54124.042328667776	7847.954717821359
35	15918.578172965877	233.93917070020245	49074.26455026387	7817.523535347962
36	15918.578172965877	233.93917070020245	49074.26455026387	7730.262951275671
37	15918.578172965877	233.93917070020245	46359.057338263025	7730.262951275671
38	15918.578172965877	233.93917070020245	46359.057338263025	7603.383430273067
39	15916.089378497843	233.93917070020245	46359.057338263025	7491.296286666988
40	15916.089378497843	233.93917070020245	46359.057338263025	7121.583745723676
41	15916.089378497843	233.93917070020245	46359.057338263025	7121.583745723676
42	15916.089378497843	233.93917070020245	46359.057338263025	7121.583745723676
43	15916.089378497843	233.93917070020245	46359.057338263025	7121.583745723676
44	15916.089378497843	233.93917070020245	46359.057338263025	7121.583745723676
45	15916.089378497843	233.93917070020245	46359.057338263025	7121.583745723676
46	15916.089378497843	233.90510363775493	46359.057338263025	7121.583745723676
47	15904.088604033768	233.90510363775493	46359.057338263025	7121.583745723676
48	15904.088604033768	233.90510363775493	46359.057338263025	7121.583745723676
49	15903.197045665635	233.90510363775493	46359.057338263025	7077.598816721495
50	15877.307405758222	233.90510363775493	46359.057338263025	7077.598816721495
51	15877.307405758222	233.90510363775493	46359.057338263025	7077.598816721495
52	15877.307405758222	233.90510363775493	46359.057338263025	7077.598816721495
53	15877.307405758222	233.90510363775493	46359.057338263025	7077.598816721495
54	14044.707350727045	233.90510363775493	46359.057338263025	7077.598816721495
55	14044.707350727045	233.90510363775493	39929.86505224367	6800.202236710631
56	12370.331632086374	233.90510363775493	39929.86505224367	6800.202236710631
57	12272.57874536997	233.90510363775493	39929.86505224367	6800.202236710631
58	12015.413958042513	233.90510363775493	39929.86505224367	6800.202236710631
59	12015.413958042513	233.90510363775493	39929.86505224367	6770.073377744114
60	12015.413958042513	233.90510363775493	39929.86505224367	6687.0664133810515
61	12015.413958042513	233.90510363775493	39929.86505224367	6687.0664133810515
62	11984.484897470396	233.90510363775493	39929.86505224367	6685.378572655248
63	11984.484897470396	233.90510363775493	39929.86505224367	6685.378572655248
64	11984.484897470396	233.90510363775493	39929.86505224367	6633.734828644887
65	11984.484897470396	233.90510363775493	39929.86505224367	6633.734828644887
66	11984.484897470396	233.90510363775493	39929.86505224367	6627.746196055064
67	11984.484897470396	233.90510363775493	39929.86505224367	6627.746196055064
68	11967.085594159362	233.90510363775493	39929.86505224367	6627.746196055064
69	11651.592839716017	233.90510363775493	39929.86505224367	6627.746196055064
70	11556.834360934921	233.90510363775493	39929.86505224367	6602.314771233249
71	11341.59510472026	233.90510363775493	39929.86505224367	6602.314771233249
72	11341.59510472026	233.90510363775493	39929.86505224367	6596.9661395997255
73	11341.59510472026	233.90510363775493	39929.86505224367	6539.644804646101
74	11341.59510472026	233.90510363775493	39033.816367815045	6539.644804646101
75	11341.59510472026	233.90510363775493	39033.816367815045	6539.644804646101
76	11338.722415967777	233.90510363775493	39033.816367815045	6527.012265490029
77	11277.032195708405	233.90510363775493	39033.816367815045	6527.012265490029
78	11277.032195708405	233.90510363775493	39033.816367815045	6527.012265490029
79	11277.032195708405	233.90510363775493	36781.93884660603	6509.5604073587065
80	11277.032195708405	233.90510363775493	36781.93884660603	6509.5604073587065
81	11277.032195708405	233.90510363775493	36467.10928465132	6509.5604073587065
82	11277.032195708405	233.90510363775493	36467.10928465132	6509.5604073587065
83	11277.032195708405	233.90510363775493	36467.10928465132	6506.952653722649
84	10821.170233863499	233.90510363775493	36467.10928465132	6494.785172346616
85	10821.170233863499	233.90510363775493	36467.10928465132	6489.982600233894
86	10821.170233863499	233.90510363775493	36467.10928465132	6489.008119729817
87	10673.255505819878	233.90510363775493	36467.10928465132	6477.315696605117
88	10673.255505819878	233.90510363775493	36467.10928465132	6477.315696605117
89	10629.534591019596	233.90510363775493	36467.10928465132	6476.206325024071
90	10616.965555157618	233.90510363775493	36467.10928465132	6469.05746720583
91	10616.965555157618	233.90510363775493	36467.10928465132	6469.05746720583
92	10578.53168222094	233.90510363775493	36467.10928465132	6469.05746720583
93	10456.67900919386	233.90510363775493	36467.10928465132	6469.05746720583
94	10456.67900919386	233.90510363775493	36467.10928465132	6468.4372380740315
95	10456.67900919386	233.90510363775493	36467.10928465132	6467.039877092587
96	10436.368314384803	233.90510363775493	36467.10928465132	6467.039877092587
97	10415.15056411302	233.90510363775493	36467.10928465132	6467.039877092587
98	10395.51380245192	233.90510363775493	36467.10928465132	6466.620845577559
99	10390.201415090847	233.90510363775493	36467.10928465132	6466.288946362821
100	10390.201415090847	233.90510363775493	36467.10928465132	6466.288946362821
0	130969.65941450419	371.2821098646973	97689.289115204	92608.73727798689
1	75207.25766794893	371.2821098646973	97689.289115204	73237.83972720656
2	51475.120027178236	371.2821098646973	80497.37411974637	33673.9613618651
3	42644.37093659681	323.33348760025723	80497.37411974637	33673.9613618651
4	33319.97549845422	323.33348760025723	80497.37411974637	31533.609377056153
5	29722.142403318172	323.33348760025723	61588.56171752805	31533.609377056153
6	25795.796938271626	323.33348760025723	61588.56171752805	29850.19540720842
7	23094.914431718687	323.33348760025723	58116.399715484265	29850.19540720842
8	23094.914431718687	225.92101068290864	58116.399715484265	29850.19540720842
9	23094.914431718687	225.92101068290864	50430.083632035436	25840.81065135361
10	23094.914431718687	225.92101068290864	46053.66982810403	25840.81065135361
11	23094.914431718687	225.92101068290864	46053.66982810403	24410.58996554896
12	23094.914431718687	225.92101068290864	46053.66982810403	19390.6660922041
13	23094.914431718687	225.92101068290864	46053.66982810403	19390.6660922041
14	22657.79007395729	225.92101068290864	46053.66982810403	19390.6660922041
15	21678.51922344122	225.92101068290864	46053.66982810403	15195.836841238028
16	21678.51922344122	225.92101068290864	46053.66982810403	15195.836841238028
17	21302.58782967307	225.92101068290864	46053.66982810403	14394.923489615514
18	21302.58782967307	225.92101068290864	46053.66982810403	14104.13126715916
19	19890.046107410115	225.92101068290864	46053.66982810403	13245.869416539572
20	18903.779999914837	225.92101068290864	45257.69610019138	13245.869416539572
21	18903.779999914837	225.92101068290864	45257.69610019138	12667.450383137444
22	18903.779999914837	225.92101068290864	45257.69610019138	12667.450383137444
23	18903.779999914837	225.92101068290864	45257.69610019138	12667.450383137444
24	18405.267846322145	210.82904521615274	45252.73079378603	12667.450383137444
25	18405.267846322145	210.82904521615274	39664.396264337716	12095.495255291265
26	18405.267846322145	210.82904521615274	39664.396264337716	11973.636827420023
27	18405.267846322145	210.82904521615274	39664.396264337716	11973.636827420023
28	18405.267846322145	210.82904521615274	39664.396264337716	11800.724919083255
29	18332.227564170484	210.82904521615274	39664.396264337716	11800.724919083255
30	17929.588323968754	210.82904521615274	39664.396264337716	11735.21059572038
31	17929.588323968754	210.82904521615274	39664.396264337716	11735.21059572038
32	17821.454104169774	210.82904521615274	39664.396264337716	11735.21059572038
33	17821.454104169774	210.82904521615274	39664.396264337716	11383.676811932499
34	17688.756590934507	210.82904521615274	39664.396264337716	11383.676811932499
35	17688.756590934507	210.82904521615274	39664.396264337716	11383.676811932499
36	17603.417624826332	210.82904521615274	39664.396264337716	11383.676811932499
37	17603.417624826332	210.82904521615274	39664.396264337716	11383.676811932499
38	17603.417624826332	210.82904521615274	39664.396264337716	11178.926407233716
39	17603.417624826332	210.82904521615274	39664.396264337716	11178.926407233716
40	17603.417624826332	210.82904521615274	39664.396264337716	10716.002290559114
41	17592.69518796296	210.82904521615274	39664.396264337716	10609.604822295834
42	17592.69518796296	210.82904521615274	39664.396264337716	10609.604822295834
43	17592.69518796296	206.78854150034718	36627.4638533281	10534.507965102262
44	17575.67262077538	206.78854150034718	36627.4638533281	10459.937061983
45	17575.67262077538	206.78854150034718	36627.4638533281	10223.215454738125
46	17575.67262077538	206.78854150034718	36627.4638533281	10223.215454738125
47	17575.67262077538	198.50768281767722	36627.4638533281	10223.215454738125
48	17575.67262077538	192.35872900542262	36627.4638533281	10223.215454738125
49	17575.67262077538	192.35872900542262	36627.4638533281	10223.215454738125
50	17575.67262077538	192.35872900542262	36627.4638533281	10207.834202207596
51	17519.22749815744	192.35872900542262	36627.4638533281	10151.981265978971
52	17519.22749815744	192.35872900542262	36627.4638533281	10014.11773389271
53	17512.855161926494	192.35872900542262	36627.4638533281	10014.11773389271
54	17512.855161926494	192.35872900542262	36627.4638533281	10014.11773389271
55	17512.855161926494	192.35872900542262	36627.4638533281	10014.11773389271
56	17512.855161926494	192.35872900542262	36627.4638533281	9848.179183708606
57	17512.855161926494	192.35872900542262	36627.4638533281	9848.179183708606
58	17508.057276434087	192.35872900542262	36627.4638533281	9838.37165524184
59	17508.057276434087	192.35872900542262	36627.4638533281	9838.37165524184
60	17508.057276434087	192.35872900542262	32650.445564192047	9787.400838049589
61	17508.057276434087	192.35872900542262	32635.639686318656	9777.358200611769
62	17508.057276434087	192.35872900542262	32635.639686318656	9712.329761259252
63	17508.057276434087	192.35872900542262	32635.639686318656	9712.329761259252
64	17508.057276434087	192.35872900542262	32635.639686318656	9712.329761259252
65	17508.057276434087	192.35872900542262	32635.639686318656	9712.329761259252
66	17500.762631891914	192.35872900542262	32635.639686318656	9708.048125818868
67	17500.762631891914	192.35872900542262	32635.639686318656	9696.504370221726
68	17500.762631891914	192.35872900542262	32635.639686318656	9654.570549786977
69	17500.762631891914	192.35872900542262	32635.639686318656	9654.570549786977
70	17500.762631891914	192.35872900542262	32635.639686318656	9617.954364922794
71	17500.244866271223	192.35872900542262	32635.639686318656	9599.119059076185
72	17500.244866271223	192.35872900542262	32635.639686318656	9588.433764069943
73	17500.244866271223	192.35872900542262	32635.639686318656	9563.666426479076
74	17500.244866271223	192.35872900542262	32635.639686318656	9563.666426479076
75	17500.244866271223	192.35872900542262	32635.639686318656	9563.666426479076
76	17500.244866271223	192.35872900542262	32635.639686318656	9563.666426479076
77	17098.93138280839	192.35872900542262	32635.639686318656	9523.344756159888
78	17098.93138280839	192.35872900542262	32635.639686318656	9523.344756159888
79	17098.93138280839	192.35872900542262	32635.639686318656	9523.344756159888
80	16992.70035769639	192.35872900542262	32635.639686318656	9523.344756159888
81	16992.47609271398	192.35872900542262	32635.639686318656	9523.344756159888
82	16992.47609271398	192.35872900542262	32635.639686318656	9521.8953836764
83	16992.47609271398	192.35872900542262	32635.639686318656	9503.290379936783
84	16487.349888756064	192.35872900542262	32635.639686318656	9503.290379936783
85	16487.349888756064	192.35872900542262	32635.639686318656	9503.290379936783
86	16487.349888756064	192.35872900542262	32635.639686318656	9503.290379936783
87	16477.80716645445	192.35872900542262	32635.639686318656	9503.290379936783
88	16477.80716645445	192.35872900542262	32635.639686318656	9498.541695310538
89	16472.36393556835	192.35872900542262	32635.639686318656	9498.541695310538
90	16311.579527271106	192.35872900542262	32635.639686318656	9490.171718455009
91	16262.454768700432	192.35872900542262	32635.639686318656	9490.171718455009
92	16166.999076568121	192.35872900542262	32635.639686318656	9490.171718455009
93	16166.999076568121	192.35872900542262	32635.639686318656	9488.018997765308
94	16148.266408195468	192.35872900542262	32635.639686318656	9482.350090626305
95	16147.457626169153	192.35872900542262	32635.639686318656	9482.350090626305
96	16047.33639766708	192.35872900542262	32635.639686318656	9482.350090626305
97	16047.33639766708	192.35872900542262	32635.639686318656	9482.350090626305
98	16031.195031062029	192.35872900542262	32635.639686318656	9482.350090626305
99	15995.012429275977	192.35872900542262	32635.639686318656	9482.350090626305
100	15995.012429275977	192.35872900542262	32635.639686318656	9482.350090626305
0	81175.47274615106	808.0552251553007	104270.60918337425	125859.28817880011
1	69218.27962669644	745.1000676110233	100360.08109283344	30720.92492335529
2	69218.27962669644	745.1000676110233	100360.08109283344	30720.92492335529
3	39807.53444473332	656.731593362853	100360.08109283344	30720.92492335529
4	32518.962589322466	573.3912919830756	85488.10654903796	30711.119647553467
5	30463.777188791082	472.7022250440078	85488.10654903796	24347.56932333177
6	26464.19042246769	462.45264440255875	85488.10654903796	21996.6351250846
7	26464.19042246769	438.6225073774434	85488.10654903796	21872.84986067944
8	22105.786802059156	403.56241394413837	85488.10654903796	17592.421637018826
9	22105.786802059156	403.56241394413837	85488.10654903796	16765.401919724296
10	22105.786802059156	403.56241394413837	85488.10654903796	16765.401919724296
11	18443.842330869906	403.56241394413837	85488.10654903796	16105.92165816712
12	18443.842330869906	403.56241394413837	85488.10654903796	14348.661536070429
13	18443.842330869906	403.56241394413837	85488.10654903796	14348.661536070429
14	17971.092629415365	403.56241394413837	85488.10654903796	13758.998439569143
15	17971.092629415365	403.56241394413837	85488.10654903796	12121.227897268174
16	17767.29821814478	396.88468074175273	85488.10654903796	12121.227897268174
17	17735.973371010576	396.88468074175273	85488.10654903796	11441.457118786278
18	17735.973371010576	396.88468074175273	85488.10654903796	11441.457118786278
19	17563.940731518047	396.88468074175273	85488.10654903796	10145.419555133787
20	17094.735026278537	396.88468074175273	72110.45899007995	10145.419555133787
21	13937.552642042883	395.8783297399052	72110.45899007995	9732.890698363595
22	13890.15391219337	395.8783297399052	72110.45899007995	9227.853575267301
23	11758.943582673113	376.643697264859	72110.45899007995	8837.66962129184
24	11219.459903554382	376.643697264859	72110.45899007995	8513.217070435368
25	11219.459903554382	368.416572069642	72110.45899007995	8513.217070435368
26	11219.459903554382	368.416572069642	72110.45899007995	8193.815860980594
27	11219.459903554382	368.416572069642	72110.45899007995	7294.249960823738
28	11193.754641783016	368.416572069642	72110.45899007995	6801.159952151409
29	11190.535390467345	368.416572069642	72110.45899007995	6801.159952151409
30	11031.64878913532	358.4135205522915	72110.45899007995	6545.566327821566
31	10993.108324167573	358.4135205522915	72110.45899007995	6545.566327821566
32	10979.297223466801	358.4135205522915	72110.45899007995	6457.401845889027
33	10849.93313312495	358.4135205522915	72110.45899007995	6076.725490780076
34	10695.215708195765	358.4135205522915	72110.45899007995	6076.725490780076
35	10695.215708195765	357.0370567300493	72110.45899007995	6076.725490780076
36	10695.215708195765	350.6951676038851	72110.45899007995	5620.602425933396
37	10695.215708195765	350.6951676038851	72110.45899007995	5620.602425933396
38	10695.215708195765	350.6951676038851	72110.45899007995	5620.602425933396
39	10656.49039294837	337.6914688280878	72110.45899007995	5547.775911970358
40	10069.1440178523	337.6914688280878	72110.45899007995	5547.775911970358
41	9693.009599379124	337.6914688280878	72110.45899007995	5547.775911970358
42	9514.83162590758	337.6914688280878	72110.45899007995	5547.775911970358
43	9514.83162590758	337.6914688280878	72110.45899007995	5339.996186352907
44	9497.455741213384	337.6914688280878	72110.45899007995	5245.32860467152
45	9497.455741213384	333.81569027575506	72110.45899007995	5245.32860467152
46	9233.596317903684	332.88998394300984	72110.45899007995	5214.74935567014
47	9233.596317903684	332.88998394300984	72110.45899007995	5130.0400605020905
48	9172.229006523175	332.88998394300984	72110.45899007995	5078.570998990413
49	9006.929092047822	332.88998394300984	72110.45899007995	4974.425593934152
50	9006.929092047822	332.88998394300984	72110.45899007995	4940.0743423702215
51	9006.929092047822	332.88998394300984	72110.45899007995	4940.0743423702215
52	8972.339270348604	326.2987333085797	72110.45899007995	4842.305944033491
53	8972.339270348604	326.2987333085797	72110.45899007995	4842.305944033491
54	8972.339270348604	326.2987333085797	72110.45899007995	4836.983169848156
55	8970.141901977893	326.2987333085797	72110.45899007995	4812.62138547731
56	8970.141901977893	326.2987333085797	72110.45899007995	4812.62138547731
57	8970.141901977893	326.2987333085797	72110.45899007995	4812.62138547731
58	8970.141901977893	325.4000908074566	72110.45899007995	4768.473865698286
59	8953.670790103519	325.4000908074566	70557.29966100676	4703.016547427749
60	8953.670790103519	325.4000908074566	70557.29966100676	4703.016547427749
61	8953.670790103519	325.4000908074566	70557.29966100676	4703.016547427749
62	8942.68772217232	311.83190264525155	70557.29966100676	4702.864994902917
63	8942.68772217232	311.83190264525155	70557.29966100676	4702.864994902917
64	8942.68772217232	311.83190264525155	70557.29966100676	4673.9609514032545
65	8941.45174628383	311.83190264525155	70557.29966100676	4673.9609514032545
66	8941.45174628383	311.83190264525155	70557.29966100676	4655.179425414708
67	8932.98219679726	311.83190264525155	66206.27200572824	4608.592760795656
68	8932.98219679726	311.83190264525155	59663.87509490804	4608.592760795656
69	8932.98219679726	311.83190264525155	59663.87509490804	4559.20347488859
70	8931.180232658087	311.83190264525155	59663.87509490804	4559.20347488859
71	8931.180232658087	311.83190264525155	59663.87509490804	4554.767921973077
72	8901.320449463152	311.83190264525155	59663.87509490804	4543.450470742636
73	8732.812965277353	311.83190264525155	59663.87509490804	4532.499441065628
74	8309.421029841096	311.83190264525155	59663.87509490804	4532.499441065628
75	8309.421029841096	311.83190264525155	59663.87509490804	4498.469478958034
76	8309.421029841096	311.83190264525155	59663.87509490804	4498.469478958034
77	8309.421029841096	311.83190264525155	59663.87509490804	4492.437184708608
78	8304.532586542371	311.83190264525155	59663.87509490804	4482.976623826332
79	8304.532586542371	311.83190264525155	59663.87509490804	4461.8096803229955
80	8296.334034763411	311.83190264525155	57786.865138407695	4461.8096803229955
81	8231.082324012837	311.83190264525155	57786.864428485365	4461.8096803229955
82	8117.303434269764	311.83190264525155	57786.864428485365	4461.8096803229955
83	7919.264520600516	311.83190264525155	57786.864428485365	4455.957374742854
84	7915.291611438976	311.83190264525155	57786.864428485365	4455.274191876564
85	7881.636801845852	311.83190264525155	54982.74187163086	4448.058555337941
86	7816.793783553781	311.83190264525155	54982.74187163086	4432.550129331275
87	7780.793868153581	311.83190264525155	54982.74187163086	4429.847115082031
88	7687.354418370344	311.83190264525155	54982.74187163086	4424.926614160617
89	7687.354418370344	311.83190264525155	54982.74187163086	4423.544456271137
90	7685.559674881576	311.83190264525155	54982.74187163086	4417.629271779758
91	7521.843251457971	311.83190264525155	54982.74187163086	4415.722135979171
92	7378.870085191815	311.83190264525155	54982.74187163086	4415.6951635514315
93	7240.321425539584	311.83190264525155	54982.74187163086	4414.729635803875
94	7240.321425539584	311.83190264525155	54982.74187163086	4414.246481922332
95	7240.321425539584	311.83190264525155	54982.74187163086	4413.067316622762
96	7227.600559104568	311.83190264525155	54982.74187163086	4411.500170815047
97	7227.600559104568	311.83190264525155	54982.74187163086	4411.164299845239
98	7197.216391573391	311.83190264525155	54982.74187163086	4411.164299845239
99	7197.216391573391	311.83190264525155	54982.74187163086	4411.164299845239
100	7197.216391573391	311.83190264525155	54982.74187163086	4411.164299845239
