# Supplementary material for: An improved genetic algorithm and its application in neural network adversarial attack
Source: PLoS One. 2022 May 5;17(5):e0267970. doi: 10.1371/journal.pone.0267970 (PMC9070932; doi:10.1371/journal.pone.0267970)
Supplement: S1 Data — (ZIP) [file pone.0267970.s001.zip › data3/3_50.csv]

	GWO	PSO	SGA	IGA
0	255557.11573635216	1658.862792465285	213628.82145525806	267469.13761140883
1	131804.16610887638	1449.7294229569402	213628.82145525806	158189.7544590628
2	121306.52737108014	1121.0750477923812	213628.82145525806	153803.78563441517
3	119090.2218135108	983.64148220717	211258.50722796202	115985.74619667884
4	112814.09478210626	983.64148220717	211258.50722796202	89644.36052624408
5	112737.87868084882	976.9013140282096	211258.50722796202	89644.36052624408
6	112737.87868084882	913.7946287303316	211258.50722796202	89644.36052624408
7	106689.49142389084	913.7946287303316	198079.44651343662	89644.36052624408
8	106689.49142389084	827.1221953624246	198079.44651343662	83110.54127107588
9	95076.46997681812	823.3937659485448	198079.44651343662	83110.54127107588
10	95076.46997681812	823.3937659485448	198079.44651343662	71585.62724721353
11	95076.46997681812	823.3937659485448	198079.44651343662	71585.62724721353
12	87419.05368909347	817.2092568158022	198079.44651343662	71585.62724721353
13	87419.05368909347	817.2092568158022	198079.44651343662	68549.8656163041
14	87187.58068782129	817.2092568158022	198079.44651343662	64313.09131556814
15	87187.58068782129	761.6556821188238	198079.44651343662	64313.09131556814
16	86736.65577772571	761.6556821188238	198079.44651343662	64313.09131556814
17	86736.65577772571	761.6556821188238	198079.44651343662	64313.09131556814
18	86736.65577772571	761.6556821188238	198079.44651343662	59113.22520279566
19	86736.65577772571	751.9042697578524	173198.87571117596	59113.22520279566
20	85975.09525845468	745.2533201856401	173198.87571117596	59113.22520279566
21	85301.55174989576	745.2533201856401	173198.87571117596	59113.22520279566
22	85301.55174989576	738.7096145588594	173198.87571117596	57477.936350633165
23	85301.55174989576	738.7096145588594	173198.87571117596	57157.22942783196
24	85122.14770812239	738.7096145588594	173198.87571117596	56414.58701772137
25	84533.16284495968	738.7096145588594	173198.87571117596	56414.58701772137
26	83657.5177115674	738.7096145588594	173198.87571117596	56414.58701772137
27	83657.5177115674	738.7096145588594	173198.87571117596	56414.58701772137
28	78041.70913636865	738.7096145588594	173198.87571117596	55156.430864841204
29	78041.70913636865	738.7096145588594	173198.87571117596	55094.77607736323
30	78041.70913636865	738.7096145588594	173198.87571117596	55094.77607736323
31	78041.70913636865	738.7096145588594	173198.87571117596	55094.77607736323
32	78041.70913636865	738.7096145588594	173198.87571117596	54400.42108540345
33	78041.70913636865	732.1810455075548	173198.87571117596	54400.42108540345
34	74859.39111644878	716.9872066280932	173198.87571117596	54400.42108540345
35	74859.39111644878	716.9872066280932	173198.87571117596	54400.42108540345
36	74859.39111644878	716.9872066280932	173198.87571117596	54262.51516643353
37	74370.43751008266	716.9872066280932	173198.87571117596	54262.51516643353
38	74370.43751008266	716.9872066280932	173198.87571117596	53217.54558326999
39	74370.43751008266	716.9872066280932	173198.87571117596	51555.80283211968
40	74370.43751008266	716.9872066280932	173198.87571117596	51555.80283211968
41	74370.43751008266	715.7448301882113	172264.95037170633	50811.35797520623
42	71115.79237064692	715.7448301882113	172264.95037170633	49803.13829371797
43	71115.79237064692	715.7448301882113	172264.95037170633	49342.01016545249
44	71102.68498330639	715.7448301882113	172264.95037170633	49342.01016545249
45	71102.68498330639	715.7448301882113	172264.95037170633	49342.01016545249
46	69556.4197589216	715.7448301882113	154670.17824401366	49342.01016545249
47	69556.4197589216	715.7448301882113	127031.62046028148	49165.98099635583
48	69556.4197589216	715.7448301882113	127031.62046028148	48658.274791006064
49	69556.4197589216	715.7448301882113	127031.62046028148	48658.274791006064
50	68536.64253794818	715.7448301882113	127031.62046028148	48658.274791006064
51	66674.89879697267	715.7448301882113	127031.62046028148	48158.21725090124
52	66674.89879697267	715.7448301882113	127031.62046028148	48158.21725090124
53	66507.57621920743	715.7448301882113	127031.62046028148	48158.21725090124
54	66507.57621920743	715.7448301882113	127031.62046028148	48117.24451228296
55	66464.6571137137	715.7448301882113	127031.62046028148	48117.24451228296
56	66464.6571137137	715.7448301882113	127031.62046028148	47959.93420940054
57	66464.6571137137	711.419480245908	127031.62046028148	47959.93420940054
58	66464.6571137137	711.419480245908	127031.62046028148	47861.76347995269
59	66217.55235807986	711.419480245908	127031.62046028148	47541.60664775145
60	65590.3727212784	711.419480245908	127031.62046028148	47344.13781937793
61	65590.3727212784	711.419480245908	127031.62046028148	47344.13781937793
62	65590.3727212784	697.8027520080065	127031.62046028148	46779.28279917151
63	65590.3727212784	697.8027520080065	127031.62046028148	46779.28279917151
64	65590.3727212784	697.8027520080065	127031.62046028148	46779.28279917151
65	64188.03427356864	697.8027520080065	127031.62046028148	45972.34235925018
66	64009.644686684864	697.8027520080065	127031.62046028148	45972.34235925018
67	64009.644686684864	697.8027520080065	127031.62046028148	45972.34235925018
68	64009.644686684864	697.8027520080065	127031.62046028148	45972.34235925018
69	63981.95315853039	697.8027520080065	125381.33650068758	45780.725816544786
70	63981.95315853039	697.8027520080065	125381.33650068758	45767.346078704664
71	63981.95315853039	697.8027520080065	125381.33650068758	45628.658954211234
72	63785.85075707014	697.8027520080065	125381.33650068758	45588.08295575309
73	63785.85075707014	697.8027520080065	125381.33650068758	44931.97290377523
74	63785.85075707014	697.8027520080065	125381.33650068758	44797.616516345595
75	63785.85075707014	697.8027520080065	125381.33650068758	44453.60934603288
76	63785.85075707014	697.8027520080065	125381.33650068758	44269.935821703846
77	63785.85075707014	697.8027520080065	125381.33650068758	44269.935821703846
78	63724.01226185026	697.8027520080065	125381.33650068758	44215.50756487167
79	61831.77699779209	697.8027520080065	125381.33650068758	43736.135350720266
80	61831.77699779209	697.8027520080065	125381.33650068758	43736.135350720266
81	61370.58681614616	697.8027520080065	125381.33650068758	43736.135350720266
82	61187.35602007621	697.8027520080065	125381.33650068758	43736.135350720266
83	61187.35602007621	697.8027520080065	125381.33650068758	43736.135350720266
84	61187.35602007621	697.8027520080065	125381.33650068758	43649.87671571812
85	61187.35602007621	697.8027520080065	125381.33650068758	43649.87671571812
86	59073.92042759726	697.8027520080065	125381.33650068758	43649.87671571812
87	58908.38587859931	697.8027520080065	125381.33650068758	43649.87671571812
88	58754.75459764465	697.8027520080065	125381.33650068758	43643.397831150614
89	58754.75459764465	697.8027520080065	125381.33650068758	43596.23448289585
90	58638.488361316966	697.8027520080065	125381.33650068758	43596.23448289585
91	56773.80080366405	697.8027520080065	125381.33650068758	43596.23448289585
92	56773.80080366405	697.8027520080065	125381.33650068758	43595.48369597376
93	55715.06857810182	697.8027520080065	125381.33650068758	43595.48369597376
94	55588.47148870326	684.3372359109154	125381.33650068758	43595.48369597376
95	55588.47148870326	684.3372359109154	125381.33650068758	43595.48369597376
96	55406.89303100331	684.3372359109154	125381.33650068758	43595.48369597376
97	55330.283103946276	684.3372359109154	125381.33650068758	43595.48369597376
98	55311.78559977106	684.3372359109154	125381.33650068758	43595.48369597376
99	55220.77078983209	684.3372359109154	125381.33650068758	43594.53077004765
100	55220.77078983209	684.3372359109154	125381.33650068758	43594.53077004765
0	248121.0073488157	1899.6980175366548	333912.43362228794	307954.8725418857
1	248121.0073488157	957.4118920994338	277881.25794462074	144569.86960113537
2	183984.1531999031	957.4118920994338	277881.25794462074	120078.46469799621
3	145580.1492240602	957.4118920994338	277881.25794462074	102096.26685837841
4	111597.84547721887	957.4118920994338	254492.17235803665	96587.83337117107
5	111597.84547721887	957.4118920994338	213870.21672676632	68551.52315763176
6	111597.84547721887	957.4118920994338	212547.6570139559	68551.52315763176
7	111597.84547721887	957.4118920994338	212547.6570139559	68551.52315763176
8	111597.84547721887	957.4118920994338	204094.89391790822	68551.52315763176
9	111597.84547721887	957.4118920994338	204094.89391790822	62719.711454832985
10	111597.84547721887	957.4118920994338	204094.89391790822	62719.711454832985
11	109766.56473179307	822.6854051043043	204094.89391790822	62719.711454832985
12	109766.56473179307	822.6854051043043	204094.89391790822	54454.33518144053
13	96082.0746183834	822.6854051043043	204094.89391790822	54454.33518144053
14	96082.0746183834	822.6854051043043	204094.89391790822	50126.45145257369
15	96082.0746183834	604.3501165439162	204094.89391790822	50126.45145257369
16	96082.0746183834	604.3501165439162	204094.89391790822	50126.45145257369
17	96082.0746183834	604.3501165439162	170239.15263416583	50040.28418822024
18	96082.0746183834	604.3501165439162	167096.77872697703	47709.46487343085
19	90836.22423937228	604.3501165439162	167096.77872697703	47709.46487343085
20	90836.22423937228	604.3501165439162	167096.77872697703	47709.46487343085
21	90836.22423937228	604.3501165439162	167096.77872697703	47709.46487343085
22	90836.22423937228	604.3501165439162	167096.77872697703	47624.4436580583
23	90836.22423937228	604.3501165439162	167096.77872697703	46832.8376950025
24	89063.04748263836	604.3501165439162	167096.77872697703	46832.8376950025
25	85934.04497488141	604.3501165439162	167096.77872697703	45065.76392158513
26	81626.7280525602	604.3501165439162	167096.77872697703	45065.76392158513
27	76598.66737520142	604.3501165439162	167096.77872697703	43760.05242785014
28	76021.90747905262	604.3501165439162	167096.77872697703	43760.05242785014
29	73819.79672090587	604.3501165439162	167096.77872697703	43760.05242785014
30	71112.47201257118	604.3501165439162	167096.77872697703	43760.05242785014
31	59060.84270603195	604.3501165439162	167096.77872697703	40737.735107663124
32	59060.84270603195	604.3501165439162	164297.77538664365	40737.735107663124
33	55335.53479713631	604.3501165439162	164297.77538664365	39771.81352546611
34	55335.53479713631	604.3501165439162	164297.77538664365	39171.80033305832
35	55335.53479713631	604.3501165439162	164297.77538664365	39171.80033305832
36	53697.18504363513	604.3501165439162	164297.77538664365	39171.80033305832
37	53697.18504363513	604.3501165439162	164297.77538664365	39171.80033305832
38	53697.18504363513	604.3501165439162	164297.77538664365	39092.542462170146
39	53697.18504363513	604.3501165439162	164297.77538664365	37276.594786319634
40	53177.84840788718	604.3501165439162	164297.77538664365	37276.594786319634
41	53177.84840788718	604.3501165439162	164297.77538664365	37276.594786319634
42	53177.84840788718	604.3501165439162	155398.6535369829	37276.594786319634
43	53177.84840788718	604.3501165439162	144495.8231162706	37276.594786319634
44	53168.7908190015	604.3501165439162	144495.8231162706	37276.594786319634
45	53168.7908190015	604.3501165439162	139112.42671430725	37276.594786319634
46	53168.7908190015	604.3501165439162	139112.42671430725	35609.784136156304
47	53158.741581668866	604.3501165439162	139112.42671430725	35464.63719050483
48	53158.741581668866	604.3501165439162	139112.42671430725	35293.8736535658
49	53158.741581668866	604.3501165439162	139112.42671430725	34888.07203218451
50	53158.741581668866	604.3501165439162	139112.42671430725	34371.87223911777
51	53158.741581668866	604.3501165439162	139112.42671430725	34371.87223911777
52	53158.741581668866	604.3501165439162	139112.42671430725	33843.68976327824
53	53158.741581668866	604.3501165439162	139112.42671430725	33843.68976327824
54	53158.741581668866	604.3501165439162	139112.42671430725	33543.43442901938
55	53158.741581668866	604.3501165439162	139112.42671430725	33520.2801093356
56	53158.741581668866	604.3501165439162	139112.42671430725	33202.07030710651
57	53158.741581668866	604.3501165439162	139112.42671430725	33202.07030710651
58	53158.741581668866	604.3501165439162	139112.42671430725	33202.07030710651
59	53158.741581668866	604.3501165439162	139112.42671430725	33037.39701472893
60	53156.14027281252	604.3501165439162	138996.69660027148	33037.39701472893
61	53156.14027281252	551.2479048252961	134887.0227700604	32423.329536145015
62	53156.14027281252	551.2479048252961	134887.0227700604	32423.329536145015
63	53156.14027281252	551.2479048252961	134887.0227700604	32423.329536145015
64	53156.14027281252	551.2479048252961	134887.0227700604	32423.329536145015
65	53156.14027281252	551.2479048252961	134887.0227700604	32423.329536145015
66	53156.14027281252	551.2479048252961	134887.0227700604	32375.942343819483
67	53156.14027281252	551.2479048252961	134887.0227700604	31793.442146828944
68	52174.905074067356	551.2479048252961	134887.0227700604	31793.442146828944
69	52174.905074067356	551.2479048252961	134887.0227700604	31793.442146828944
70	52174.905074067356	551.2479048252961	134887.0227700604	31793.442146828944
71	52083.752590600954	551.2479048252961	134887.0227700604	31793.442146828944
72	52083.752590600954	548.0424618322257	134887.0227700604	31576.98194011913
73	52083.752590600954	548.0424618322257	134887.0227700604	31576.98194011913
74	50246.876945355245	548.0424618322257	134887.0227700604	31572.191282956992
75	49238.24902693405	548.0424618322257	134887.0227700604	31572.191282956992
76	49238.24902693405	548.0424618322257	134887.0227700604	31472.52251437415
77	48992.54648269538	548.0424618322257	134887.0227700604	31472.52251437415
78	48992.54648269538	548.0424618322257	134887.0227700604	31278.500272373436
79	48992.54648269538	548.0424618322257	134887.0227700604	31278.500272373436
80	48338.43619266551	548.0424618322257	134887.0227700604	31278.500272373436
81	48338.43619266551	548.0424618322257	134887.0227700604	31250.208214030143
82	48338.43619266551	548.0424618322257	134887.0227700604	31141.363754846454
83	47456.61629263655	518.3879114793406	134887.0227700604	31123.81500639509
84	47189.356742211494	518.3879114793406	134887.0227700604	31101.189608405282
85	46908.7294284822	518.3879114793406	134887.0227700604	31032.42623439255
86	46819.239019703746	470.55547558011415	134887.0227700604	31032.42623439255
87	46794.73309450789	470.55547558011415	134887.0227700604	31032.42623439255
88	46755.29294923264	470.55547558011415	134887.0227700604	31028.130029144868
89	46744.27653008627	470.55547558011415	134887.0227700604	31021.768813377585
90	46744.27653008627	470.55547558011415	134887.0227700604	31009.121246456263
91	46727.49707607777	470.55547558011415	134887.0227700604	31009.121246456263
92	46720.79959694508	470.55547558011415	129161.42131895873	31009.121246456263
93	46711.77990624261	470.55547558011415	111836.28112955262	31009.121246456263
94	43286.15097019044	470.55547558011415	111836.28112955262	31009.121246456263
95	43286.15097019044	470.55547558011415	111836.28112955262	31006.756781185475
96	43253.164814150645	470.55547558011415	111836.28112955262	31006.756781185475
97	43253.164814150645	470.55547558011415	111836.28112955262	31006.756781185475
98	43132.66271016608	470.55547558011415	111836.28112955262	31006.756781185475
99	43132.66271016608	470.55547558011415	111836.28112955262	31006.756781185475
100	43132.66271016608	470.55547558011415	111836.28112955262	31006.73687689775
0	236947.1676090321	1558.3302567233216	428067.25135359453	430755.3384102386
1	149403.2705739042	1558.3302567233216	389986.1546868972	183555.56390013106
2	149403.2705739042	1558.3302567233216	360410.03409502946	183555.56390013106
3	149403.2705739042	1462.6144505447035	266966.6803599417	139164.59059629263
4	149403.2705739042	1462.6144505447035	266966.6803599417	117232.18547903936
5	149403.2705739042	1462.6144505447035	258172.30306898613	109466.31593473758
6	149403.2705739042	1350.8692079653804	247708.7213609148	95951.27073188822
7	137727.6671080408	1228.4995478237772	247708.7213609148	95951.27073188822
8	134648.70632812855	1116.0612349586138	194896.15236661673	95951.27073188822
9	131730.6215719479	1001.8606338873903	194896.15236661673	95951.27073188822
10	131730.6215719479	1001.8606338873903	194896.15236661673	85740.37017787629
11	131730.6215719479	1001.8606338873903	194896.15236661673	83690.30999544535
12	129333.58758262463	1001.8606338873903	171219.02251138503	72703.4341874717
13	125404.24398261443	1001.8606338873903	171219.02251138503	72703.4341874717
14	125404.24398261443	1001.8606338873903	171219.02251138503	72703.4341874717
15	125404.24398261443	1001.8606338873903	171219.02251138503	72703.4341874717
16	125404.24398261443	1001.8606338873903	171219.02251138503	69403.49178448753
17	121867.79589697061	1001.8606338873903	171219.02251138503	69403.49178448753
18	118865.60116885122	1001.8606338873903	171219.02251138503	69403.49178448753
19	118865.60116885122	1001.8606338873903	171219.02251138503	69403.49178448753
20	118515.21594686652	940.6575906950663	161479.29033215565	69403.49178448753
21	118515.21594686652	940.6575906950663	161479.29033215565	67373.18950517318
22	118515.21594686652	887.7316649497644	161479.29033215565	65245.990956133726
23	118515.21594686652	887.7316649497644	161479.29033215565	65169.494152853295
24	118515.21594686652	712.8037056668353	161479.29033215565	50107.88499727363
25	118515.21594686652	712.8037056668353	161479.29033215565	50107.88499727363
26	118515.21594686652	712.8037056668353	161479.29033215565	50107.88499727363
27	118515.21594686652	709.772372776919	161479.29033215565	50107.88499727363
28	118515.21594686652	709.772372776919	161479.29033215565	50107.88499727363
29	118515.21594686652	638.4016400113802	161479.29033215565	50107.88499727363
30	118515.21594686652	638.4016400113802	161479.29033215565	50107.88499727363
31	118515.21594686652	632.4846821290056	161479.29033215565	50107.88499727363
32	118515.21594686652	632.4846821290056	161479.29033215565	50107.88499727363
33	98784.89039729613	632.4846821290056	161479.29033215565	50107.88499727363
34	91204.9797534687	632.4846821290056	161479.29033215565	49953.357831383444
35	91204.9797534687	624.7662035122518	161479.29033215565	49953.357831383444
36	91204.9797534687	624.7662035122518	161479.29033215565	49436.384916685216
37	91204.9797534687	624.7662035122518	156444.8708259242	49436.384916685216
38	91204.9797534687	624.7662035122518	156444.8708259242	49336.66598972477
39	89523.50938225341	624.7662035122518	149080.858991132	49336.66598972477
40	82688.97380673683	586.2940216248765	134297.98641982	47774.315702962886
41	82688.97380673683	586.2940216248765	134297.98641982	47774.315702962886
42	76329.14351423945	586.2940216248765	132362.4786400711	47437.104059840254
43	72705.5667419074	586.2940216248765	132362.4786400711	47437.104059840254
44	72705.5667419074	586.2940216248765	132362.4786400711	47437.104059840254
45	70961.01275283605	586.2940216248765	132362.4786400711	47437.104059840254
46	69608.98959047579	586.2940216248765	132362.4786400711	47437.104059840254
47	67153.44346028379	586.2940216248765	132362.4786400711	46152.71461588414
48	67153.44346028379	586.2940216248765	132362.4786400711	46152.71461588414
49	64442.70437625286	586.2940216248765	132362.4786400711	46152.71461588414
50	64442.70437625286	586.2940216248765	130875.88960345212	45623.979793055616
51	62081.70433897708	586.2940216248765	130875.88960345212	45386.26233567394
52	62031.24197796942	586.2940216248765	130875.88960345212	45386.26233567394
53	62031.24197796942	586.2940216248765	130875.88960345212	45386.26233567394
54	61568.094413188956	586.2940216248765	117999.46359732242	45052.96019566813
55	61568.094413188956	586.2940216248765	114241.61453629025	45052.96019566813
56	61568.094413188956	586.2940216248765	111597.38159048771	45052.96019566813
57	61568.094413188956	586.2940216248765	102258.37994448956	44847.339157945076
58	61568.094413188956	586.2940216248765	102258.37994448956	44815.12997842582
59	61568.094413188956	586.2940216248765	102258.37994448956	44815.12997842582
60	60154.64700986087	586.2940216248765	102258.37994448956	44588.13391898494
61	60154.64700986087	586.2940216248765	102258.37994448956	44588.13391898494
62	60154.64700986087	586.2940216248765	102258.37994448956	44588.13391898494
63	56077.669246307734	586.2940216248765	102258.37994448956	44273.07491345605
64	56077.669246307734	586.2940216248765	102258.37994448956	44117.05356002674
65	56077.669246307734	586.2940216248765	102258.37994448956	44117.05356002674
66	56077.669246307734	586.2940216248765	102258.37994448956	44117.05356002674
67	56077.669246307734	586.2940216248765	102258.37994448956	44065.841664389496
68	56077.669246307734	586.2940216248765	102258.37994448956	44044.78747958506
69	56077.669246307734	586.2940216248765	102258.37994448956	44027.969853687675
70	56077.669246307734	586.2940216248765	102258.37994448956	43909.80840810891
71	56077.669246307734	586.2940216248765	102258.37994448956	43761.774232477626
72	56077.669246307734	586.2940216248765	102258.37994448956	43212.67580445264
73	52750.2932941757	586.2940216248765	102258.37994448956	43212.67580445264
74	52750.2932941757	586.2940216248765	102258.37994448956	43212.67580445264
75	52706.42291805176	586.2940216248765	101632.32630536042	43031.0386631013
76	52706.42291805176	586.2940216248765	99782.11123833597	43031.0386631013
77	52659.17666167523	586.2940216248765	99782.11123833597	43031.0386631013
78	52638.13991076376	586.2940216248765	99782.11123833597	43031.0386631013
79	52638.13991076376	586.2940216248765	99782.11123833597	43031.0386631013
80	52638.13991076376	586.2940216248765	99782.11123833597	42979.65561230408
81	52636.580133886266	586.2940216248765	99782.11123833597	42979.65561230408
82	52636.580133886266	586.2940216248765	99782.11123833597	42781.30729698235
83	52636.580133886266	586.2940216248765	99782.11123833597	42781.30729698235
84	52636.580133886266	586.2940216248765	99782.11123833597	42781.30729698235
85	52179.29764654672	585.0507378586117	99782.11123833597	42780.6113561755
86	52168.77570637926	585.0507378586117	99782.11123833597	42759.734169974145
87	52168.77570637926	585.0507378586117	99782.11123833597	42706.111450188255
88	52058.427916815635	585.0507378586117	99782.11123833597	42695.46420030556
89	51440.24560706548	585.0507378586117	99782.11123833597	42695.46420030556
90	51440.24560706548	585.0507378586117	99782.11123833597	42674.38507431343
91	51410.17921337195	585.0507378586117	99782.11123833597	42666.05540179531
92	51218.78406509561	585.0507378586117	99782.11123833597	42666.05540179531
93	50483.62416183377	585.0507378586117	99782.11123833597	42666.05540179531
94	50228.12280901718	570.1370586238289	99782.11123833597	42666.05540179531
95	49367.489920132866	570.1370586238289	99782.11123833597	42649.546697510625
96	49367.489920132866	570.1370586238289	99782.11123833597	42649.546697510625
97	49073.39761985736	570.1370586238289	99782.11123833597	42649.546697510625
98	48694.89599206257	570.1370586238289	99782.11123833597	42649.546697510625
99	48485.555871730816	570.1370586238289	99782.11123833597	42648.01676580308
100	48485.555871730816	570.1370586238289	99782.11123833597	42648.01676580308
0	346793.6194441995	2111.2650277832345	240124.40057439535	296786.0340979685
1	346793.6194441995	2111.2650277832345	240124.40057439535	133412.61600803927
2	120513.63628722691	1201.7989485187134	240124.40057439535	133412.61600803927
3	111865.99513601928	1201.7989485187134	223608.7019291501	99113.31325591747
4	111865.99513601928	949.5161591849819	220474.63646672305	71772.24094613823
5	100572.23888695515	949.5161591849819	220474.63646672305	71772.24094613823
6	100572.23888695515	937.9849576035526	194634.80044514406	64486.08995338225
7	100572.23888695515	813.2741350592496	194634.80044514406	61028.340788826084
8	100572.23888695515	813.2741350592496	194634.80044514406	48166.645982737115
9	100421.19855895745	813.2741350592496	194408.95395089732	48166.645982737115
10	83516.92277457565	813.2741350592496	194408.95395089732	48166.645982737115
11	83516.92277457565	796.4867305438256	194408.95395089732	48166.645982737115
12	74936.48283606052	796.4867305438256	194408.95395089732	44132.14175138237
13	74936.48283606052	796.4867305438256	194408.95395089732	42226.07301321722
14	68530.6767682042	796.4867305438256	194408.95395089732	36997.036934502285
15	68530.6767682042	796.4867305438256	194408.95395089732	33241.15219610538
16	68530.6767682042	796.4867305438256	194408.95395089732	33241.15219610538
17	68530.6767682042	796.4867305438256	194408.95395089732	33241.15219610538
18	64484.13853639516	796.4867305438256	194408.95395089732	32759.45029746141
19	64484.13853639516	762.286245594253	194408.95395089732	32759.45029746141
20	64232.21408724718	748.1446354300551	194408.95395089732	31677.673901839873
21	64232.21408724718	748.1446354300551	194408.95395089732	31666.9499978958
22	64232.21408724718	748.1446354300551	194408.95395089732	31666.9499978958
23	64232.21408724718	748.1446354300551	194408.95395089732	31666.9499978958
24	64232.21408724718	748.1446354300551	194408.95395089732	31353.552356819568
25	61927.5827711581	748.1446354300551	194408.95395089732	31353.552356819568
26	61927.5827711581	748.1446354300551	194408.95395089732	30921.034882195487
27	61927.5827711581	738.1623710125439	194408.95395089732	28636.415558600467
28	61927.5827711581	708.2163459415617	194408.95395089732	28636.415558600467
29	61927.5827711581	708.2163459415617	194408.95395089732	26615.436890981102
30	61927.5827711581	708.2163459415617	194408.95395089732	26615.436890981102
31	61927.5827711581	708.2163459415617	194408.95395089732	26331.29801569493
32	61927.5827711581	708.2163459415617	194408.95395089732	24298.340735394522
33	61927.5827711581	708.2163459415617	194408.95395089732	24298.340735394522
34	52407.22846605014	708.2163459415617	194408.95395089732	24298.340735394522
35	51737.12937012473	695.1687894706763	184455.78063757365	24288.363027090058
36	47278.16174695248	695.1687894706763	184455.78063757365	24288.363027090058
37	47278.16174695248	693.6862239796826	184455.78063757365	24235.944594265904
38	45812.30693129963	693.6862239796826	184455.78063757365	24235.944594265904
39	45812.30693129963	693.6862239796826	184455.78063757365	23766.258066124534
40	45488.086987276816	693.6862239796826	184455.78063757365	23766.258066124534
41	45488.086987276816	693.6862239796826	184455.78063757365	23766.258066124534
42	44298.46358861378	693.6862239796826	167941.09801056652	23426.56432688625
43	44298.46358861378	693.6862239796826	167941.09801056652	22982.095522162046
44	44298.46358861378	690.3061751840476	167941.09801056652	22960.505857333555
45	44236.1544825959	671.8866935638735	167941.09801056652	22960.505857333555
46	44236.1544825959	671.8866935638735	167941.09801056652	22960.505857333555
47	44102.23376189679	671.8866935638735	167941.09801056652	22505.757344323312
48	44102.23376189679	671.8866935638735	167941.09801056652	22505.757344323312
49	44102.23376189679	671.8866935638735	167941.09801056652	22505.572755007983
50	44102.23376189679	671.8866935638735	167941.09801056652	22113.46916865685
51	44102.23376189679	671.8866935638735	167941.09801056652	22113.46916865685
52	44102.23376189679	671.8866935638735	167941.09801056652	22113.46916865685
53	44102.23376189679	671.8866935638735	167941.09801056652	21855.361661593503
54	44102.23376189679	671.8866935638735	167941.09801056652	21855.361661593503
55	44102.23376189679	671.8866935638735	167941.09801056652	21855.361661593503
56	44102.23376189679	671.8866935638735	167941.09801056652	21800.764249618373
57	44102.23376189679	664.3348670701612	167941.09801056652	21800.764249618373
58	44102.23376189679	664.3348670701612	167941.09801056652	21631.57574875137
59	44102.23376189679	664.3348670701612	167941.09801056652	21631.57574875137
60	43341.40181202813	664.3348670701612	167941.09801056652	21282.389427281374
61	42373.464310279756	662.0378017925291	167941.09801056652	21282.389427281374
62	41799.99382078794	662.0378017925291	167941.09801056652	21282.389427281374
63	41799.99382078794	662.0378017925291	167941.09801056652	21282.389427281374
64	41799.99382078794	662.0378017925291	167941.09801056652	21282.389427281374
65	41799.99382078794	662.0378017925291	167941.09801056652	21274.7690185002
66	41458.07985653158	662.0378017925291	158616.5973276475	21274.7690185002
67	41458.07985653158	662.0378017925291	153136.5308001017	21262.497141387044
68	41458.07985653158	662.0378017925291	152963.93859927653	21119.121187993598
69	41458.07985653158	662.0378017925291	152873.07370673004	21119.121187993598
70	41458.07985653158	662.0378017925291	152873.07370673004	21119.121187993598
71	41444.389165801	662.0378017925291	152873.07370673004	21119.121187993598
72	40798.37157231531	662.0378017925291	152873.07370673004	20905.402284233944
73	40682.71574072026	662.0378017925291	152873.07370673004	20905.402284233944
74	40663.7384112755	662.0378017925291	152873.07370673004	20905.402284233944
75	40663.7384112755	662.0378017925291	152873.07370673004	20905.402284233944
76	40663.7384112755	662.0378017925291	152873.07370673004	20905.402284233944
77	40588.50392998194	662.0378017925291	152873.07370673004	20905.402284233944
78	40552.1008945707	662.0378017925291	152873.07370673004	20905.402284233944
79	40552.1008945707	662.0378017925291	152873.07370673004	20905.402284233944
80	40552.1008945707	662.0378017925291	152873.07370673004	20905.402284233944
81	38879.350516672865	662.0378017925291	152873.07370673004	20896.429784846092
82	38879.350516672865	662.0378017925291	152873.07370673004	20896.429784846092
83	38696.68556546351	662.0378017925291	152873.07370673004	20877.400692668987
84	38696.68556546351	662.0378017925291	152873.07370673004	20877.400692668987
85	38696.68556546351	662.0378017925291	150377.72854821544	20877.400692668987
86	38681.69001525941	662.0378017925291	150377.72854821544	20842.207301477552
87	38681.69001525941	662.0378017925291	150377.72854821544	20820.974478348366
88	38650.71178286719	662.0378017925291	150377.72854821544	20820.974478348366
89	38650.71178286719	662.0378017925291	150377.72854821544	20820.974478348366
90	38650.71178286719	662.0378017925291	150377.72854821544	20801.627363996682
91	38650.71178286719	662.0378017925291	150377.72854821544	20801.146359221788
92	38650.71178286719	662.0378017925291	150377.72854821544	20791.36726465869
93	38624.29240373568	662.0378017925291	150377.72854821544	20791.36726465869
94	38624.29240373568	662.0378017925291	150377.72854821544	20785.37388281826
95	38516.12865933745	662.0378017925291	150377.72854821544	20785.37388281826
96	38509.319620793736	662.0378017925291	150377.72854821544	20785.37388281826
97	38490.75703060162	662.0378017925291	150377.72854821544	20785.37388281826
98	38490.75703060162	662.0378017925291	150377.72854821544	20785.341279521654
99	38462.58120844953	662.0378017925291	150377.72854821544	20784.59868467444
100	38462.58120844953	662.0378017925291	150377.72854821544	20784.59868467444
0	471967.3839953577	1802.7377952055099	232020.8259316368	216405.7608207025
1	258587.0623611297	1802.7377952055099	230416.89975960218	188199.7732741432
2	216448.6936483906	1539.8017418222814	230416.89975960218	82960.55043371007
3	159482.32123167277	713.75090777617	230416.89975960218	78406.96109961321
4	158911.4142705428	713.75090777617	230416.89975960218	71223.42111750027
5	141281.25936566936	681.7043907801838	230416.89975960218	43638.62370496292
6	141281.25936566936	634.2034970020388	230416.89975960218	42968.40255754586
7	140545.06897643738	634.2034970020388	230416.89975960218	38429.25324995677
8	124155.971013451	634.2034970020388	230416.89975960218	30244.04342829127
9	110938.07085439903	611.1560719776784	228322.99584604354	30244.04342829127
10	110938.07085439903	605.4950729357618	139196.94656498876	30244.04342829127
11	98549.02053413432	565.6220403861677	139196.94656498876	30244.04342829127
12	98549.02053413432	565.6220403861677	139196.94656498876	28495.845492569948
13	98507.08398022136	565.6220403861677	139196.94656498876	28176.206308707646
14	94779.57188086264	565.6220403861677	139196.94656498876	28176.206308707646
15	93515.74526144202	565.6220403861677	139196.94656498876	27646.68155114471
16	91601.9599724779	565.6220403861677	139196.94656498876	26937.929645460812
17	87690.49692042792	555.7058714885488	125384.18129977491	26753.66840063388
18	87690.49692042792	550.7331865860239	125384.18129977491	26542.284762616895
19	87690.49692042792	544.4934515273358	125384.18129977491	26542.284762616895
20	87690.49692042792	532.2854262877173	125384.18129977491	25275.446603605764
21	87690.49692042792	532.2854262877173	125384.18129977491	25275.446603605764
22	87690.49692042792	532.2854262877173	125384.18129977491	25275.446603605764
23	87690.49692042792	532.2854262877173	125384.18129977491	25275.446603605764
24	86453.16625321911	532.2854262877173	125384.18129977491	24618.211236763516
25	85968.74498399286	532.2854262877173	115983.97057272337	24618.211236763516
26	85968.74498399286	532.2854262877173	113807.11514032971	23887.845162391877
27	85693.23524412412	532.2854262877173	113807.11514032971	22870.7718984142
28	85693.23524412412	532.2854262877173	113807.11514032971	22870.7718984142
29	85693.23524412412	490.54795823273787	113807.11514032971	22112.944670549383
30	84807.47319022553	490.54795823273787	112409.35246328938	22112.944670549383
31	71172.05861517802	472.4879368498215	112409.35246328938	22112.944670549383
32	70026.03558923418	472.4879368498215	112409.35246328938	22112.944670549383
33	70026.03558923418	472.4879368498215	112409.35246328938	20917.52836248822
34	67924.50460443235	472.4879368498215	105865.87768938777	20917.52836248822
35	67924.50460443235	472.4879368498215	105865.87768938777	20917.52836248822
36	67253.0846065669	472.4879368498215	105865.87768938777	20917.52836248822
37	66723.25862632933	472.4879368498215	105865.87768938777	20917.52836248822
38	66723.25862632933	472.4879368498215	105865.87768938777	20917.52836248822
39	61279.100790777586	472.4879368498215	105865.87768938777	20917.52836248822
40	61279.100790777586	472.4879368498215	105865.87768938777	20917.52836248822
41	61279.100790777586	472.4879368498215	105865.87768938777	20917.52836248822
42	58483.35274173509	472.4879368498215	105865.87768938777	20797.808510786417
43	58483.35274173509	472.4879368498215	105865.87768938777	20797.808510786417
44	58483.35274173509	472.4879368498215	105865.87768938777	20797.808510786417
45	58483.35274173509	472.4879368498215	105865.87768938777	20797.808510786417
46	58483.35274173509	472.4879368498215	105865.87768938777	20706.664746154067
47	58336.45723825882	472.4879368498215	105865.87768938777	20706.664746154067
48	56479.38305743899	472.4879368498215	105865.87768938777	20269.179470492338
49	56060.329752050726	472.4879368498215	105865.87768938777	20269.179470492338
50	56060.329752050726	472.4879368498215	105865.87768938777	20269.179470492338
51	56060.329752050726	472.4879368498215	105865.87768938777	20269.179470492338
52	55985.365346155355	472.4879368498215	105865.87768938777	20269.179470492338
53	55985.365346155355	472.4879368498215	105865.87768938777	20269.179470492338
54	55985.365346155355	472.4879368498215	105865.87768938777	20269.179470492338
55	55985.365346155355	472.4879368498215	105865.87768938777	20185.16977492823
56	55905.29690957922	453.77728951361433	105865.87768938777	20185.16977492823
57	55905.29690957922	453.77728951361433	105865.87768938777	20185.16977492823
58	52220.56740953266	453.77728951361433	105865.87768938777	19830.499488953148
59	52220.56740953266	453.77728951361433	105865.87768938777	19830.499488953148
60	52220.56740953266	453.77728951361433	105865.87768938777	19681.711210219913
61	49507.79012009779	453.77728951361433	105865.87768938777	19681.711210219913
62	48841.38217266496	453.77728951361433	105865.87768938777	19646.204457690415
63	46544.38004982591	453.77728951361433	105865.87768938777	19595.332692285174
64	46544.38004982591	453.77728951361433	105865.87768938777	19595.332692285174
65	46544.38004982591	453.77728951361433	105865.87768938777	19595.332692285174
66	46544.38004982591	453.77728951361433	105865.87768938777	19595.332692285174
67	46448.47188028539	453.77728951361433	105865.87768938777	19595.332692285174
68	46148.58102575379	453.77728951361433	105865.87768938777	19576.89536054577
69	46115.57510221956	453.77728951361433	105865.87768938777	19479.320235521358
70	46105.9884441883	453.40384014134804	105865.87768938777	19479.320235521358
71	44877.55143744583	453.40384014134804	105865.87768938777	19479.320235521358
72	44563.00801247527	453.40384014134804	105865.87768938777	19479.320235521358
73	44172.4338730892	453.40384014134804	105865.87768938777	19479.320235521358
74	44172.4338730892	453.40384014134804	105865.87768938777	19479.320235521358
75	44172.4338730892	453.40384014134804	105865.87768938777	19459.09482281497
76	44172.4338730892	453.40384014134804	105865.87768938777	19459.09482281497
77	44168.738431537946	453.40384014134804	105865.87768938777	19459.09482281497
78	44168.738431537946	453.40384014134804	105865.87768938777	19459.09482281497
79	42583.18929807715	453.40384014134804	105865.87768938777	19459.09482281497
80	39961.20978319409	453.40384014134804	105865.87768938777	19459.09482281497
81	39961.20978319409	453.40384014134804	105865.87768938777	19425.796129095907
82	39961.20978319409	453.40384014134804	105865.87768938777	19419.53445899888
83	39568.211225286475	453.40384014134804	105865.87768938777	19419.53445899888
84	39408.21803879612	453.40384014134804	105865.87768938777	19399.949873266658
85	39277.2529213452	453.40384014134804	105865.87768938777	19399.949873266658
86	37458.477038653196	453.40384014134804	105865.87768938777	19396.625408107666
87	37372.71494501729	453.40384014134804	105865.87768938777	19396.625408107666
88	37372.71494501729	453.40384014134804	105865.87768938777	19396.625408107666
89	36909.92334786023	453.40384014134804	90577.88961380612	19392.95410457329
90	36777.35537602786	453.40384014134804	77447.91581400571	19392.95410457329
91	36549.399057418	453.40384014134804	77447.91581400571	19392.95410457329
92	36310.30175731654	453.40384014134804	77447.91581400571	19392.95410457329
93	36118.97191308106	453.40384014134804	77447.91581400571	19392.95410457329
94	36118.97191308106	453.40384014134804	77447.91581400571	19385.88440840296
95	35851.530107703154	453.40384014134804	77447.91581400571	19385.88440840296
96	35754.678939390564	453.40384014134804	77447.91581400571	19385.88440840296
97	35428.76703702498	453.40384014134804	77447.91581400571	19385.88440840296
98	35428.76703702498	453.40384014134804	77447.91581400571	19385.789579259956
99	35330.82056059594	453.40384014134804	77447.91581400571	19384.982689693912
100	35330.82056059594	444.649243399273	74970.51333444774	19384.982689693912
0	487540.95820602815	1608.014961137505	288669.8908712837	170607.44109139586
1	188731.9848057668	1608.014961137505	210124.67624919562	65032.311388506314
2	168360.90937317707	1608.014961137505	210124.67624919562	65032.311388506314
3	168360.90937317707	1372.2842276674028	210124.67624919562	56338.323950203674
4	167288.27801165817	1372.2842276674028	210124.67624919562	56338.323950203674
5	143156.13731304885	1243.787887638284	210124.67624919562	47566.278434293796
6	143156.13731304885	1161.7772560302394	210124.67624919562	41227.94365709989
7	143156.13731304885	1095.733029186536	210124.67624919562	39636.97290183532
8	133155.65743163266	1019.5423549473127	162881.87246623138	39636.97290183532
9	124190.33353359849	1019.5423549473127	162881.87246623138	39636.97290183532
10	124190.33353359849	1019.5423549473127	162881.87246623138	38989.95896508382
11	115846.32137559477	1019.5423549473127	162881.87246623138	38989.95896508382
12	115846.32137559477	1019.5423549473127	162881.87246623138	34947.78058484923
13	105700.71426639646	1019.5423549473127	162881.87246623138	34947.78058484923
14	105700.71426639646	1019.5423549473127	162881.87246623138	34947.78058484923
15	105700.71426639646	1010.7401539194849	162881.87246623138	34947.78058484923
16	105700.71426639646	993.3030977265286	162881.87246623138	34947.78058484923
17	105700.71426639646	986.1312923615936	162881.87246623138	32260.713524348317
18	105700.71426639646	986.1312923615936	153960.47104308198	32260.713524348317
19	104626.29699587105	908.8351699123231	153960.47104308198	25414.430698885928
20	104626.29699587105	908.8351699123231	153960.47104308198	24566.996540606422
21	104626.29699587105	908.8351699123231	153960.47104308198	23501.383774254373
22	104603.56376502635	908.8351699123231	153960.47104308198	23122.248077564942
23	103368.1941895484	908.8351699123231	153960.47104308198	23122.248077564942
24	89499.67823083824	908.8351699123231	153960.47104308198	18979.871173278003
25	89499.67823083824	878.0593788559007	134777.1998364381	18979.871173278003
26	86905.6165495254	856.7390382823802	134777.1998364381	17782.223704715172
27	86905.6165495254	856.7390382823802	134777.1998364381	17682.24331007203
28	78963.58449899575	838.6157679452187	134777.1998364381	16902.65525801581
29	78673.80464945632	792.3685285148176	134777.1998364381	16774.946145078517
30	78673.80464945632	777.7813337224536	134777.1998364381	16158.049271697782
31	77062.0530433397	777.7813337224536	134777.1998364381	16135.85051250793
32	77062.0530433397	765.4682440516913	134777.1998364381	15791.084084203283
33	75259.04227148548	765.4682440516913	134777.1998364381	15289.386787552801
34	75259.04227148548	765.4682440516913	134777.1998364381	15289.386787552801
35	72257.65757108087	765.4682440516913	108288.70863670364	15289.386787552801
36	71257.22780515278	765.4682440516913	108288.70863670364	15289.386787552801
37	70939.48540448162	765.4682440516913	108288.70863670364	15289.386787552801
38	68702.8674152791	765.4682440516913	108288.70863670364	15028.451851064958
39	68702.8674152791	756.1075858811438	108288.70863670364	14872.252698662936
40	68702.8674152791	756.1075858811438	108288.70863670364	14872.252698662936
41	68702.8674152791	756.1075858811438	108288.70863670364	14656.14680603498
42	68702.8674152791	756.1075858811438	108288.70863670364	14656.14680603498
43	68702.8674152791	756.1075858811438	108288.70863670364	14656.14680603498
44	57674.31923937702	756.1075858811438	108288.70863670364	14593.271653506476
45	57674.31923937702	756.1075858811438	108288.70863670364	14209.031480548121
46	56080.2802541554	755.7974282293725	108288.70863670364	14209.031480548121
47	56080.2802541554	755.7974282293725	108288.70863670364	14209.031480548121
48	56080.2802541554	755.7974282293725	108288.70863670364	14209.031480548121
49	56080.2802541554	755.7974282293725	108288.70863670364	14209.031480548121
50	56080.2802541554	755.7974282293725	108288.70863670364	14209.031480548121
51	56080.2802541554	755.7974282293725	108288.70863670364	14172.179245146508
52	56080.2802541554	755.7974282293725	108288.70863670364	14137.222130292354
53	56057.9778760014	755.7974282293725	108288.70863670364	13802.07673215922
54	53003.23765465232	755.7974282293725	108288.70863670364	13802.07673215922
55	52912.417027473224	755.7974282293725	108288.70863670364	13802.07673215922
56	52912.417027473224	755.7974282293725	108288.70863670364	13802.07673215922
57	52912.417027473224	755.7974282293725	108288.70863670364	13802.07673215922
58	52714.75332563424	755.7974282293725	108288.70863670364	13802.07673215922
59	50167.059549595426	755.7974282293725	108288.70863670364	13802.07673215922
60	48989.222647375966	755.7974282293725	108288.70863670364	13802.07673215922
61	48989.222647375966	755.7974282293725	108288.70863670364	13648.652510658287
62	48989.222647375966	755.7974282293725	108288.70863670364	13648.652510658287
63	48989.222647375966	755.7974282293725	103366.0565536203	13648.652510658287
64	48853.09860754078	755.7974282293725	103366.0565536203	13638.505273127588
65	48853.09860754078	755.7974282293725	103366.0565536203	13619.605594541872
66	48853.09860754078	755.7974282293725	103366.0565536203	13611.891331530334
67	48853.09860754078	755.7974282293725	103366.0565536203	13611.891331530334
68	48845.552832372356	755.7974282293725	103366.0565536203	13563.587680003922
69	48845.552832372356	755.7974282293725	103366.0565536203	13563.587680003922
70	48845.552832372356	755.7974282293725	103366.0565536203	13558.248055902395
71	48845.552832372356	755.7974282293725	103366.0565536203	13558.248055902395
72	48845.552832372356	755.7974282293725	103366.0565536203	13500.917192147816
73	48839.77525690914	755.7974282293725	98553.49127862397	13500.917192147816
74	48839.77525690914	755.7974282293725	88269.03973989683	13500.917192147816
75	48839.77525690914	755.7974282293725	88269.03973989683	13500.917192147816
76	48839.77525690914	755.7974282293725	88269.03973989683	13500.917192147816
77	48839.77525690914	754.1163307400865	88269.03973989683	13500.917192147816
78	48839.77525690914	754.1163307400865	88269.03973989683	13500.917192147816
79	48839.77525690914	754.1163307400865	88269.03973989683	13491.31041755701
80	48839.77525690914	754.1163307400865	88269.03973989683	13491.31041755701
81	47124.830593147424	754.1163307400865	88269.03973989683	13491.31041755701
82	45031.18588978852	754.1163307400865	88269.03973989683	13447.510199274715
83	45031.18588978852	753.5576940871423	87914.40657708177	13447.510199274715
84	45031.18588978852	753.5576940871423	87914.40657708177	13445.088845038117
85	44423.6250217451	753.5576940871423	87914.40657708177	13416.330214181315
86	44423.6250217451	753.5576940871423	87914.40657708177	13408.595111756635
87	44391.608036213795	753.5576940871423	87914.40657708177	13406.01337441199
88	44330.171353844205	753.5576940871423	83523.090799109	13406.01337441199
89	43746.6661866992	753.5576940871423	83523.090799109	13392.683454141508
90	43188.40051218952	753.5576940871423	82233.58817811603	13392.683454141508
91	43188.40051218952	753.5576940871423	82233.58817811603	13390.75418077744
92	43188.40051218952	753.5576940871423	82233.58817811603	13390.75418077744
93	42595.037596009875	753.5576940871423	82233.58817811603	13390.75418077744
94	42595.037596009875	753.5576940871423	82233.58817811603	13390.75418077744
95	42311.406789544	753.5576940871423	82233.58817811603	13390.75418077744
96	42120.049674822134	753.5576940871423	82233.58817811603	13390.75418077744
97	41821.76548109238	753.5576940871423	82233.58817811603	13390.75418077744
98	41821.76548109238	753.5576940871423	82233.58817811603	13390.75418077744
99	41694.726578427704	753.5576940871423	82233.58817811603	13390.225836924728
100	41694.726578427704	753.5576940871423	82233.58817811603	13390.225836924728
0	409548.8518773493	1976.4479505523643	400479.147781832	259211.57959882705
1	145987.4454728016	1621.2480187861127	400479.147781832	119941.6734473982
2	145987.4454728016	1157.0323424983208	399486.1434898874	119941.6734473982
3	127570.69329737074	1157.0323424983208	337671.92557241034	100532.31284558956
4	117698.6814160837	1157.0323424983208	337671.92557241034	83384.82672189172
5	117698.6814160837	895.5461329873856	327293.89771826216	83384.82672189172
6	113068.80869028537	895.5461329873856	327293.89771826216	73457.48503402069
7	109445.03430294199	895.5461329873856	327293.89771826216	67889.49945961026
8	87391.86262746896	851.2042829916572	327293.89771826216	67889.49945961026
9	85295.0529236132	851.2042829916572	327293.89771826216	67889.49945961026
10	75723.83556086008	839.6434060147584	274539.22389859526	67889.49945961026
11	75723.83556086008	839.6434060147584	274539.22389859526	66459.0974788536
12	75723.83556086008	839.6434060147584	268610.6110236601	66459.0974788536
13	75723.83556086008	832.4646537297963	268610.6110236601	66315.44224663932
14	75723.83556086008	775.7441815469887	268610.6110236601	65220.10042807318
15	70520.51452467927	775.7441815469887	268610.6110236601	65220.10042807318
16	70520.51452467927	746.3148728663526	268610.6110236601	54215.74070498398
17	70520.51452467927	746.3148728663526	258148.9040018075	54215.74070498398
18	70520.51452467927	738.4707416789743	258148.9040018075	54215.74070498398
19	68333.50854315692	735.9939893006177	258148.9040018075	53673.50475266888
20	67157.7976825848	724.315240489922	258148.9040018075	53673.50475266888
21	67157.7976825848	724.315240489922	258148.9040018075	52695.84058243503
22	54396.64928720756	671.8510483360457	258148.9040018075	52695.84058243503
23	52617.71237099607	670.4453846207701	258148.9040018075	45135.594879511395
24	52617.71237099607	670.4453846207701	258148.9040018075	45135.594879511395
25	52617.71237099607	670.4453846207701	258148.9040018075	43631.43986965794
26	52617.71237099607	670.4453846207701	258148.9040018075	41342.37206164716
27	52617.71237099607	670.4453846207701	258148.9040018075	41342.37206164716
28	50942.2784049444	669.988855819092	258148.9040018075	39896.915733239155
29	50942.2784049444	663.9192362418511	258148.9040018075	39896.915733239155
30	50942.2784049444	663.8627939211668	258148.9040018075	39076.23687264866
31	50942.2784049444	650.4089733725913	258148.9040018075	39076.23687264866
32	50942.2784049444	650.4089733725913	252160.11749514376	39076.23687264866
33	50942.2784049444	650.4089733725913	252160.11749514376	39076.23687264866
34	50942.2784049444	650.4089733725913	252160.11749514376	39076.23687264866
35	50942.2784049444	650.4089733725913	249263.48389340725	39076.23687264866
36	50942.2784049444	650.4089733725913	227849.21274907485	39076.23687264866
37	50942.2784049444	645.6640683492429	226778.60180183375	39076.23687264866
38	46311.53604838345	645.6640683492429	214698.10818014867	39076.23687264866
39	46311.53604838345	645.6640683492429	170300.73846360334	39076.23687264866
40	44266.37369007203	645.6640683492429	170300.73846360334	38700.61857528144
41	44266.37369007203	645.6640683492429	170300.73846360334	37792.64003033942
42	44266.37369007203	645.6640683492429	170300.73846360334	37792.64003033942
43	42710.63398110174	603.0544282771863	170300.73846360334	37792.64003033942
44	31477.305770756306	573.2299619438589	170300.73846360334	36789.032283757406
45	31477.305770756306	573.2299619438589	170300.73846360334	36484.394447409926
46	30025.099074739544	573.2299619438589	170300.73846360334	36484.394447409926
47	30025.099074739544	573.2299619438589	170300.73846360334	36014.84361558175
48	30025.099074739544	573.2299619438589	168373.95559535403	36014.84361558175
49	29591.58810404766	552.7139748810482	165258.17731462882	36014.84361558175
50	24940.241097831462	552.7139748810482	165258.17731462882	36014.84361558175
51	24940.241097831462	552.7139748810482	165258.17731462882	34529.04448808653
52	24196.878769962423	552.7139748810482	119092.65442420058	34529.04448808653
53	23893.85135227815	552.7139748810482	115009.93061928244	34529.04448808653
54	23893.85135227815	552.7139748810482	115009.93061928244	34298.11562665808
55	23677.02012944949	552.7139748810482	115009.93061928244	34298.11562665808
56	23677.02012944949	552.7139748810482	115009.93061928244	34298.11562665808
57	22364.366463448143	552.7139748810482	115009.93061928244	34298.11562665808
58	22364.366463448143	552.7139748810482	115009.93061928244	34298.11562665808
59	22364.366463448143	552.7139748810482	115009.93061928244	34298.11562665808
60	21780.44347081449	552.7139748810482	115009.93061928244	34298.11562665808
61	21780.44347081449	552.7139748810482	115009.93061928244	34152.68775752565
62	21780.44347081449	552.7139748810482	115009.93061928244	34152.68775752565
63	21780.44347081449	552.7139748810482	115009.93061928244	34152.68775752565
64	21619.599393730652	552.7139748810482	115009.93061928244	33673.36253978717
65	21619.599393730652	552.7139748810482	115009.93061928244	33673.36253978717
66	21619.599393730652	552.7139748810482	115009.93061928244	33673.36253978717
67	21616.914970734608	552.7139748810482	115009.93061928244	33643.37172660724
68	21616.914970734608	552.7139748810482	115009.93061928244	33643.37172660724
69	21616.914970734608	552.7139748810482	115009.93061928244	33643.37172660724
70	21614.583161492115	552.7139748810482	115009.93061928244	33617.777672254415
71	21614.583161492115	552.7139748810482	115009.93061928244	33447.13332899422
72	21614.583161492115	552.7139748810482	115009.93061928244	33447.13332899422
73	20753.550668038068	552.7139748810482	115009.93061928244	33447.13332899422
74	20737.06317589053	552.7139748810482	115009.93061928244	33396.48612292866
75	20335.574784505014	552.7139748810482	115009.93061928244	33337.89777350872
76	20335.574784505014	552.7139748810482	115009.93061928244	33319.04602851046
77	20334.306419367862	552.7139748810482	115009.93061928244	33254.30886999878
78	20173.47075301985	552.7139748810482	115009.93061928244	33254.30886999878
79	20173.47075301985	552.7139748810482	115009.93061928244	33254.30886999878
80	20173.47075301985	552.7139748810482	115009.93061928244	33254.30886999878
81	20173.47075301985	552.7139748810482	115009.93061928244	33185.937807593196
82	19757.720677074605	552.7139748810482	115009.93061928244	33185.937807593196
83	19310.648798683178	552.7139748810482	115009.93061928244	33185.937807593196
84	19143.25641394292	552.7139748810482	115009.93061928244	33185.937807593196
85	19143.25641394292	552.7139748810482	115009.93061928244	33182.23592474764
86	19143.25641394292	552.7139748810482	115009.93061928244	33143.27344174154
87	19143.25641394292	552.7139748810482	115009.93061928244	33143.27344174154
88	19143.25641394292	552.7139748810482	115009.93061928244	33135.53884921446
89	19075.763254574493	552.7139748810482	115009.93061928244	33123.80653498451
90	19063.37581898131	552.7139748810482	115009.93061928244	33062.44077283356
91	19038.47758598227	552.7139748810482	115009.93061928244	33062.44077283356
92	19038.47758598227	552.7139748810482	115009.93061928244	33062.44077283356
93	19031.11585808087	552.7139748810482	115009.93061928244	33062.44077283356
94	19031.11585808087	552.7139748810482	115009.93061928244	33021.65162450169
95	19030.995385876842	552.7139748810482	112609.42107539426	32996.7293967285
96	19030.995385876842	552.7139748810482	112609.42107539426	32996.7293967285
97	19030.995385876842	546.62453363789	112609.42107539426	32996.7293967285
98	19030.995385876842	546.62453363789	112609.42107539426	32996.29717276364
99	19030.889819351578	546.62453363789	112609.42107539426	32992.714622283245
100	19030.71133278947	546.62453363789	112609.42107539426	32992.714622283245
0	206356.26477027463	1551.220146575073	420841.6113064227	219473.67711415215
1	170181.3135606824	783.1487237130146	367727.68407689803	167544.5935340611
2	136654.32219769259	783.1487237130146	367727.68407689803	145014.18113426122
3	93582.79217806594	783.1487237130146	367727.68407689803	113153.87082357479
4	89802.84322300274	783.1487237130146	291896.71463118226	94395.06064737796
5	89802.84322300274	783.1487237130146	204382.15274844246	84541.70937732566
6	89692.84560842448	783.1487237130146	204382.15274844246	73852.60303760317
7	84729.09574776019	698.4440048506741	204382.15274844246	73852.60303760317
8	84729.09574776019	698.4440048506741	204382.15274844246	73852.60303760317
9	84729.09574776019	698.4440048506741	204382.15274844246	73852.60303760317
10	84729.09574776019	698.4440048506741	204382.15274844246	71922.15905598756
11	84729.09574776019	639.9440544908992	204382.15274844246	71922.15905598756
12	84464.13090512597	639.9440544908992	204382.15274844246	71922.15905598756
13	84464.13090512597	639.9440544908992	204382.15274844246	71922.15905598756
14	84464.13090512597	639.3350434445553	204382.15274844246	71922.15905598756
15	74050.88273518643	639.3350434445553	204382.15274844246	71922.15905598756
16	74050.88273518643	574.9046175965843	204382.15274844246	67321.60675357246
17	74050.88273518643	574.9046175965843	204382.15274844246	67321.60675357246
18	74050.88273518643	574.9046175965843	204382.15274844246	66399.97002303854
19	74050.88273518643	574.9046175965843	204382.15274844246	64601.40446150932
20	68789.67337162622	574.9046175965843	204382.15274844246	59002.74985620405
21	68789.67337162622	564.5855813526764	204382.15274844246	59002.74985620405
22	68789.67337162622	564.5855813526764	204382.15274844246	59002.74985620405
23	68789.67337162622	564.5855813526764	191080.52256051183	57898.04285082325
24	67249.08899586019	564.5855813526764	191080.52256051183	56531.919625486815
25	67249.08899586019	564.5855813526764	191080.52256051183	56531.919625486815
26	67249.08899586019	564.5855813526764	191080.52256051183	56531.919625486815
27	67249.08899586019	564.5855813526764	191080.52256051183	56531.919625486815
28	66766.47131893784	564.5855813526764	191080.52256051183	55801.39500474789
29	66596.7530822335	564.5855813526764	191080.52256051183	55801.39500474789
30	54933.25267440855	564.5855813526764	191080.52256051183	54861.34609549472
31	54933.25267440855	564.5855813526764	191080.52256051183	54861.34609549472
32	54933.25267440855	564.5855813526764	191080.52256051183	54861.34609549472
33	54933.25267440855	564.5855813526764	191080.52256051183	54861.34609549472
34	54768.7654169988	564.5855813526764	191080.52256051183	54861.34609549472
35	54060.070900493316	564.5855813526764	191080.52256051183	54857.159453167544
36	54060.070900493316	564.5855813526764	191080.52256051183	53959.15200071942
37	51255.55228348945	564.5855813526764	191080.52256051183	53959.15200071942
38	51255.55228348945	556.3732762879163	191080.52256051183	53959.15200071942
39	51255.55228348945	556.3732762879163	191080.52256051183	53959.15200071942
40	51114.19298767538	556.3732762879163	191080.52256051183	53959.15200071942
41	50229.78229562535	556.3732762879163	191080.52256051183	53959.15200071942
42	50229.78229562535	556.3732762879163	191080.52256051183	53959.15200071942
43	49088.30308237257	556.3732762879163	191080.52256051183	53959.15200071942
44	49088.30308237257	556.3732762879163	191080.52256051183	53198.063975509474
45	49088.30308237257	556.3732762879163	191080.52256051183	53198.063975509474
46	49088.30308237257	556.3732762879163	191080.52256051183	53198.063975509474
47	48388.21666449043	556.3732762879163	191080.52256051183	53198.063975509474
48	48388.21666449043	556.3732762879163	191080.52256051183	53198.063975509474
49	48388.21666449043	556.3732762879163	191080.52256051183	53198.063975509474
50	48388.21666449043	556.3732762879163	191080.52256051183	53198.063975509474
51	48300.25618310997	556.3732762879163	191080.52256051183	53181.24882768369
52	48300.25618310997	556.3732762879163	191080.52256051183	52723.84614267075
53	48300.25618310997	556.3732762879163	191080.52256051183	52723.84614267075
54	48300.25618310997	556.3732762879163	191080.52256051183	52593.59424348205
55	45274.68222653495	556.3732762879163	191080.52256051183	52520.268299867996
56	45274.68222653495	556.3732762879163	191080.52256051183	51920.40875689122
57	45274.68222653495	556.3732762879163	191080.52256051183	51920.40875689122
58	45259.91640245038	556.3732762879163	191080.52256051183	51920.40875689122
59	45259.91640245038	556.3732762879163	191080.52256051183	51920.40875689122
60	45259.91640245038	556.3732762879163	191080.52256051183	51593.13893510353
61	45259.91640245038	556.3732762879163	191080.52256051183	51593.13893510353
62	45085.06480649682	551.6320658369895	191080.52256051183	51246.6901267165
63	45085.06480649682	551.6320658369895	191080.52256051183	51246.6901267165
64	45085.06480649682	551.6320658369895	191080.52256051183	51246.6901267165
65	45085.06480649682	551.6320658369895	191080.52256051183	51246.6901267165
66	43322.51248537786	551.6320658369895	191080.52256051183	51131.8026736758
67	43322.51248537786	551.6320658369895	191080.52256051183	51131.8026736758
68	43322.51248537786	551.6320658369895	191080.52256051183	50884.033968858406
69	42925.86125111578	551.6320658369895	191080.52256051183	50654.60407745163
70	42925.86125111578	551.6320658369895	191080.52256051183	50654.60407745163
71	42768.76020586564	551.6320658369895	191080.52256051183	50654.60407745163
72	42768.76020586564	551.6320658369895	191080.52256051183	50654.60407745163
73	42724.04837158624	551.6320658369895	191080.52256051183	49738.66543071255
74	40049.18427559483	488.40582657183455	191080.52256051183	49738.66543071255
75	40049.18427559483	488.40582657183455	191080.52256051183	49738.66543071255
76	39788.85680029757	488.40582657183455	191080.52256051183	49637.295050846005
77	38878.58429189552	488.40582657183455	191080.52256051183	49465.61289126609
78	38670.093572968355	488.40582657183455	191080.52256051183	49465.61289126609
79	38670.093572968355	488.40582657183455	191080.52256051183	49393.02313613964
80	38670.093572968355	488.40582657183455	191080.52256051183	49333.62012830178
81	37742.20594861408	488.40582657183455	191080.52256051183	49333.62012830178
82	37742.20594861408	488.40582657183455	183609.6860577836	49331.88875546854
83	37742.20594861408	488.40582657183455	176726.95912183405	49331.88875546854
84	37742.20594861408	488.40582657183455	176726.53384919465	49331.88875546854
85	37354.32309905969	488.40582657183455	176726.53384919465	49270.74652001901
86	37354.32309905969	488.40582657183455	176726.53384919465	49270.74652001901
87	36879.28304428971	488.40582657183455	176726.53384919465	49267.68190659599
88	36780.71564047148	488.40582657183455	168469.41727449448	49169.233802371586
89	36535.63416578046	488.40582657183455	168469.41727449448	49169.233802371586
90	36535.63416578046	488.40582657183455	168469.41727449448	49169.233802371586
91	36535.63416578046	488.40582657183455	168469.41727449448	49169.233802371586
92	35456.04294626679	488.40582657183455	168469.41727449448	49169.233802371586
93	35228.82423137152	488.40582657183455	144123.25568725393	49138.44116988383
94	35228.82423137152	488.40582657183455	144123.25568725393	49138.44116988383
95	34980.73104823782	488.40582657183455	124016.64816875066	49138.44116988383
96	34942.31479376487	488.40582657183455	124016.64816875066	49138.44116988383
97	34930.58400258929	488.40582657183455	124016.64816875066	49138.44116988383
98	34898.71345067925	488.40582657183455	124016.64816875066	49138.44116988383
99	34898.71345067925	488.40582657183455	124016.64816875066	49138.44116988383
100	34898.71345067925	488.40582657183455	124016.64816875066	49138.44116988383
0	565452.6115559915	1081.3623810764159	340874.23490824254	275733.39418306993
1	111944.85958744153	1081.3623810764159	273211.84663388017	69812.57930960336
2	111944.85958744153	1081.3623810764159	273211.84663388017	69812.57930960336
3	111944.85958744153	854.0898206929625	244379.74180721532	69812.57930960336
4	111944.85958744153	854.0898206929625	244379.74180721532	69812.57930960336
5	104312.32052373329	854.0898206929625	244379.74180721532	69812.57930960336
6	104312.32052373329	854.0898206929625	225179.7168312868	69812.57930960336
7	104312.32052373329	854.0898206929625	225179.7168312868	69812.57930960336
8	104312.32052373329	854.0898206929625	224253.21991635932	63210.98440438857
9	103831.96112219073	809.2738878096101	208045.814235066	61898.73782204833
10	92052.52148885744	800.3597351751614	208045.814235066	61746.992363293466
11	92052.52148885744	800.3597351751614	208045.814235066	52280.07104127682
12	86097.75041419097	800.3597351751614	208045.814235066	50568.4378357983
13	79269.18579328523	647.0172793982628	208045.814235066	50568.4378357983
14	68879.56803524525	647.0172793982628	208045.814235066	41671.70710240002
15	68879.56803524525	647.0172793982628	208045.814235066	41671.70710240002
16	66306.78267291779	647.0172793982628	200828.62007920077	41671.70710240002
17	66306.78267291779	647.0172793982628	200828.62007920077	37175.65449809432
18	66102.73340185908	647.0172793982628	200828.62007920077	37175.65449809432
19	66102.73340185908	647.0172793982628	200828.62007920077	37115.94231487945
20	66102.73340185908	626.2956128098866	179116.3372037773	35551.322200381655
21	64020.042446005726	626.2956128098866	179116.33706685324	35536.91348840063
22	64020.042446005726	626.2956128098866	179116.33706685324	35536.91348840063
23	64020.042446005726	626.2956128098866	179116.33706685324	35536.91348840063
24	64020.042446005726	626.2956128098866	179116.33706685324	34787.68841770068
25	64020.042446005726	626.2956128098866	179116.33706685324	34787.68841770068
26	63461.24938830046	626.2956128098866	179116.33706685324	34787.68841770068
27	63461.24938830046	626.2956128098866	179116.33706685324	34787.68841770068
28	63275.3662034212	626.2956128098866	179116.33706685324	34787.68841770068
29	63275.3662034212	626.2956128098866	179116.33706685324	34787.68841770068
30	62588.437784375106	626.2956128098866	179116.33706685324	34787.68841770068
31	62588.437784375106	626.2956128098866	173620.27088059636	34787.68841770068
32	62588.437784375106	626.2956128098866	173401.3437268738	34787.68841770068
33	62333.94211520077	626.2956128098866	150745.1166272156	34576.15634955048
34	62333.94211520077	626.2956128098866	150745.1166272156	34576.15634955048
35	62157.668537590165	616.0054673409237	150745.1166272156	34454.989182139274
36	59461.73411583865	616.0054673409237	150745.1166272156	34051.203788845116
37	59461.73411583865	616.0054673409237	150745.1166272156	34051.203788845116
38	59461.73411583865	616.0054673409237	150745.1166272156	34051.203788845116
39	58151.90861898049	616.0054673409237	150720.8369428213	32706.31944531521
40	58151.90861898049	589.4619587371502	150720.8369428213	31486.33341086644
41	49461.08948481835	589.4619587371502	150720.8369428213	30969.230918214955
42	49461.08948481835	585.7828355901195	150720.8369428213	30969.230918214955
43	49461.08948481835	563.4262231549449	150720.8369428213	30969.230918214955
44	49293.465798888086	563.4262231549449	150720.8369428213	30969.230918214955
45	49293.465798888086	563.4262231549449	150720.8369428213	30927.495737946825
46	49293.465798888086	563.4262231549449	150720.8369428213	29742.3973025718
47	49293.465798888086	563.4262231549449	150720.8369428213	29742.3973025718
48	48316.19694033034	563.4262231549449	150720.8369428213	29742.3973025718
49	48316.19694033034	563.4262231549449	150720.8369428213	29619.460935362764
50	47902.401150027545	563.4262231549449	150720.8369428213	29619.460935362764
51	47902.401150027545	551.8924130451093	150720.8369428213	29490.95550578018
52	47902.401150027545	551.8924130451093	150720.8369428213	29490.95550578018
53	45273.90447742991	551.8924130451093	150720.8369428213	29169.16649363778
54	45273.90447742991	551.8924130451093	150720.8369428213	29169.16649363778
55	44921.98797908804	551.8924130451093	150720.8369428213	29166.941484586983
56	42405.0360635631	551.8924130451093	150720.8369428213	29166.941484586983
57	41525.19915122498	551.8924130451093	150720.8369428213	29166.941484586983
58	40160.21111667057	551.8924130451093	150720.8369428213	29011.892091029786
59	40148.07654232627	551.8924130451093	150720.8369428213	29011.892091029786
60	40148.07654232627	551.8924130451093	150720.8369428213	28492.173441149927
61	38906.607529057685	551.8924130451093	150720.8369428213	27664.38431709751
62	38731.98878447531	551.8924130451093	150720.8369428213	27664.38431709751
63	37951.026566753404	551.8924130451093	150720.8369428213	27584.32043525451
64	37951.026566753404	551.8924130451093	150720.8369428213	27584.32043525451
65	37951.026566753404	551.8924130451093	150720.8369428213	27584.32043525451
66	37911.68213077155	551.8924130451093	150720.8369428213	27560.729665445346
67	35649.850348884924	551.8924130451093	150720.8369428213	27510.54849614546
68	35525.44218614429	551.8924130451093	150720.8369428213	27510.54849614546
69	35412.152690100316	551.8924130451093	150720.8369428213	27039.74691594617
70	35412.152690100316	551.8924130451093	150720.8369428213	26892.895326333968
71	35412.152690100316	551.8924130451093	150720.8369428213	26673.97533689901
72	35412.152690100316	551.8924130451093	150720.8369428213	26673.97533689901
73	35412.152690100316	551.8924130451093	150720.8369428213	26673.97533689901
74	35412.152690100316	551.8924130451093	150720.8369428213	26411.633541998817
75	35407.2166752976	551.8924130451093	150720.8369428213	26411.633541998817
76	32737.590976135834	551.8924130451093	150720.8369428213	26411.633541998817
77	32012.087225236446	551.8924130451093	150720.8369428213	26298.267285692225
78	31320.062686684407	551.8924130451093	150720.8369428213	26142.752077064706
79	31050.425410205316	551.8924130451093	150720.8369428213	26142.752077064706
80	31050.425410205316	551.8924130451093	150720.8369428213	26142.752077064706
81	30812.238641902793	551.8924130451093	150720.8369428213	26036.53088356218
82	30812.238641902793	551.8924130451093	150720.8369428213	26015.277617694937
83	30812.238641902793	551.8924130451093	150720.8369428213	26015.277617694937
84	30812.238641902793	551.8924130451093	150720.8369428213	26015.277617694937
85	30812.238641902793	551.8924130451093	150720.8369428213	25997.997720518386
86	30812.238641902793	551.8924130451093	150720.8369428213	25997.997720518386
87	30687.035855130805	551.8924130451093	150720.8369428213	25997.997720518386
88	30409.93955382887	551.8924130451093	150720.8369428213	25997.997720518386
89	30409.93955382887	551.8924130451093	150720.8369428213	25997.70340237411
90	30409.93955382887	551.8924130451093	150720.8369428213	25997.70340237411
91	29810.66675916026	551.8924130451093	150720.8369428213	25978.857815865143
92	29810.66675916026	551.8924130451093	150720.8369428213	25978.857815865143
93	29808.39091440103	551.8924130451093	150720.8369428213	25978.857815865143
94	29221.82066918328	551.8924130451093	150720.8369428213	25978.857815865143
95	29221.82066918328	551.8924130451093	139029.43817029192	25972.9462282341
96	28929.761498226835	551.8924130451093	138489.47404223328	25972.9462282341
97	28771.981570327185	551.8924130451093	138489.47404223328	25972.9462282341
98	28771.981570327185	551.8924130451093	138489.47404223328	25972.9462282341
99	28770.97142703964	551.8924130451093	138489.47404223328	25971.78089696123
100	28768.950153968293	551.8924130451093	138489.47404223328	25971.78089696123
0	205312.23473193593	961.0993061791484	305575.62764112314	277988.77039241756
1	205312.23473193593	961.0993061791484	232262.68806153283	277988.77039241756
2	185401.7565236051	961.0993061791484	232262.68806153283	149258.9037333965
3	185401.7565236051	752.9096638225885	222957.9123644829	144564.21566245618
4	139300.1741851102	752.9096638225885	212888.49376659084	91126.24194424065
5	130837.22752001384	750.4270896618566	190800.51892882274	91121.91910854432
6	127599.2026758529	750.4270896618566	171726.2816642071	91121.91910854432
7	127599.2026758529	750.4270896618566	150567.964407285	91121.91910854432
8	127599.2026758529	750.4270896618566	150567.964407285	87228.42345759699
9	109310.02310120138	750.4270896618566	150567.964407285	76720.60123961447
10	104046.30701935646	652.506915016501	150567.964407285	76720.60123961447
11	98521.13267873295	652.506915016501	150567.964407285	75038.21422683728
12	98521.13267873295	652.506915016501	150567.964407285	75038.21422683728
13	94679.84769078813	652.506915016501	150567.964407285	75038.21422683728
14	94679.84769078813	652.506915016501	150567.964407285	75038.21422683728
15	94679.84769078813	652.506915016501	150567.964407285	75038.21422683728
16	94086.72950286105	652.506915016501	150567.964407285	68854.20531392423
17	94086.72950286105	652.506915016501	150567.964407285	68854.20531392423
18	94086.72950286105	652.506915016501	150567.964407285	63216.99480946946
19	93599.17984670949	652.506915016501	150567.964407285	57984.74477522201
20	93599.17984670949	652.506915016501	150567.964407285	57984.74477522201
21	93599.17984670949	652.506915016501	150567.964407285	57984.74477522201
22	93599.17984670949	652.506915016501	150567.964407285	57984.74477522201
23	93599.17984670949	652.506915016501	150567.964407285	57984.74477522201
24	93599.17984670949	652.506915016501	150567.964407285	57984.74477522201
25	93548.31267161854	652.506915016501	150567.964407285	57365.32488207848
26	93548.31267161854	652.506915016501	150567.964407285	56564.782024088796
27	93548.31267161854	652.506915016501	150567.964407285	54809.89387801636
28	93548.31267161854	652.506915016501	150567.964407285	54809.89387801636
29	93452.14852023771	652.506915016501	150567.964407285	54809.89387801636
30	93452.14852023771	609.7116409494436	150567.964407285	54809.89387801636
31	93452.14852023771	609.7116409494436	150567.964407285	54764.925998808954
32	93452.14852023771	609.7116409494436	150567.964407285	54764.925998808954
33	93452.14852023771	609.7116409494436	150567.964407285	44733.25398321342
34	93345.91983989996	609.7116409494436	150567.964407285	44733.25398321342
35	93345.91983989996	609.7116409494436	150567.964407285	44733.25398321342
36	93345.91983989996	567.6992897513919	150567.964407285	44733.25398321342
37	93345.91983989996	567.6992897513919	150567.964407285	44031.18444666712
38	88369.22559002567	567.6992897513919	150567.964407285	43953.39716252541
39	88369.22559002567	567.6992897513919	150567.964407285	43379.5695151295
40	85178.68421570127	567.6992897513919	150567.964407285	43222.68871694234
41	85178.68421570127	567.6992897513919	150567.964407285	43222.68871694234
42	85043.45759799064	567.6992897513919	150567.964407285	43222.68871694234
43	85043.45759799064	567.6992897513919	150567.964407285	43222.68871694234
44	84775.75312358962	552.3696060707772	150567.964407285	43029.536080031874
45	84137.90778773879	552.3696060707772	150567.964407285	43029.536080031874
46	84137.90778773879	552.3696060707772	150567.964407285	40491.45780232887
47	84137.90778773879	552.3696060707772	150567.964407285	40491.45780232887
48	81342.8919288639	552.3696060707772	148701.33658434683	40491.45780232887
49	81342.8919288639	552.3696060707772	139017.9511870232	40491.45780232887
50	81342.8919288639	552.3696060707772	139017.9511870232	40491.45780232887
51	81342.8919288639	552.3696060707772	120609.89384750108	40491.45780232887
52	81228.31188457647	552.3696060707772	120609.89384750108	40265.663507250385
53	80497.083400555	552.3696060707772	120609.89384750108	38281.940141633
54	80497.083400555	552.3696060707772	120609.89384750108	38281.940141633
55	74944.99181354283	552.3696060707772	120609.89384750108	38281.940141633
56	74944.99181354283	552.3696060707772	120609.89384750108	37957.70912134919
57	74944.99181354283	542.2174179525149	120609.89384750108	37513.933539877995
58	73518.76911347658	527.0994039827282	120609.89384750108	37296.788761754695
59	73518.76911347658	527.0994039827282	120609.89384750108	37296.788761754695
60	73518.76911347658	527.0994039827282	120609.89384750108	37296.788761754695
61	73518.76911347658	527.0994039827282	120609.89384750108	36582.69311775021
62	73518.76911347658	527.0994039827282	120609.89384750108	36582.69311775021
63	73518.76911347658	527.0994039827282	120609.89384750108	36582.69311775021
64	73433.48726533442	527.0994039827282	120609.89384750108	36582.69311775021
65	73433.48726533442	527.0994039827282	120609.89384750108	36124.736489837225
66	73433.48726533442	527.0994039827282	120609.89384750108	36124.736489837225
67	71820.62118436302	527.0994039827282	120609.89384750108	36124.736489837225
68	71820.62118436302	527.0994039827282	120609.89384750108	36124.736489837225
69	71820.62118436302	527.0994039827282	120609.89384750108	36124.736489837225
70	68562.3349679634	527.0994039827282	120609.89384750108	36124.736489837225
71	68562.3349679634	527.0994039827282	120609.89384750108	36124.736489837225
72	68562.3349679634	527.0994039827282	120609.89384750108	36085.41347177267
73	67998.11193871101	527.0994039827282	120609.89384750108	36006.91866794271
74	67526.74525510834	527.0994039827282	120609.89384750108	36006.91866794271
75	67526.74525510834	527.0994039827282	120609.89384750108	35945.20442821311
76	67526.74525510834	527.0994039827282	120609.89384750108	35945.20442821311
77	67121.2479107339	527.0994039827282	120609.89384750108	35867.28463800308
78	67121.2479107339	527.0994039827282	120609.89384750108	35867.28463800308
79	66307.08003705852	527.0994039827282	120609.89384750108	35840.17213523425
80	66307.08003705852	527.0994039827282	120609.89384750108	35840.17213523425
81	66307.08003705852	527.0994039827282	120609.89384750108	35840.17213523425
82	65954.35806787369	527.0994039827282	120609.89384750108	35710.81254293082
83	65796.39093240602	527.0994039827282	120609.89384750108	35710.81254293082
84	65380.89100090668	527.0994039827282	120609.89384750108	35710.81254293082
85	65380.89100090668	527.0994039827282	120609.89384750108	35665.14691273037
86	63371.32150633366	527.0994039827282	120609.89384750108	35665.14691273037
87	63371.32150633366	527.0994039827282	120609.89384750108	35649.804713329766
88	63347.51710949611	527.0994039827282	120609.89384750108	35649.804713329766
89	63347.51710949611	527.0994039827282	120609.89384750108	35649.804713329766
90	63334.251570331246	527.0994039827282	120609.89384750108	35641.64890387961
91	63334.251570331246	527.0994039827282	120609.89384750108	35641.64890387961
92	63334.251570331246	527.0994039827282	120609.89384750108	35629.701008299286
93	63286.65131054949	527.0994039827282	120609.89384750108	35614.35147424941
94	63286.65131054949	527.0994039827282	120609.89384750108	35614.35147424941
95	62922.09759169875	527.0994039827282	120609.89384750108	35614.35147424941
96	62920.22958573833	527.0994039827282	120609.89384750108	35614.35147424941
97	62606.59710631959	527.0994039827282	120609.89384750108	35610.23908011204
98	62213.204892612	527.0994039827282	120609.89384750108	35609.83547977191
99	62211.549098486044	527.0994039827282	120609.89384750108	35608.5457222519
100	62211.549098486044	527.0994039827282	120609.89384750108	35608.5457222519
