# Supplementary material for: An improved genetic algorithm and its application in neural network adversarial attack
Source: PLoS One. 2022 May 5;17(5):e0267970. doi: 10.1371/journal.pone.0267970 (PMC9070932; doi:10.1371/journal.pone.0267970)
Supplement: S1 Data — (ZIP) [file pone.0267970.s001.zip › data3/4_10.csv]

	GWO	PSO	SGA	IGA
0	48.400014933772184	5.0	71.43769328083735	51.50953649183385
1	26.38192878531213	5.0	66.42765000761842	37.091642952915606
2	18.38901386335648	5.0	45.958718725460926	34.34605690482315
3	14.002378161853569	5.0	45.958718725460926	26.69700181152358
4	13.429651986674797	5.0	45.958718725460926	18.150186815446144
5	10.585693469598619	5.0	45.958718725460926	13.181213336827375
6	8.878925610026416	5.0	41.089190329000914	7.093632051545472
7	7.880636919394104	5.0	38.91281175376514	5.028076488842078
8	6.191399886423341	4.955723053791699	38.91281175376514	3.1539329929032527
9	5.161480471163389	4.955723053791699	38.91134687648683	1.4860132699298927
10	2.9174947017017696	4.955723053791699	38.91134687648683	1.0878234514257035
11	1.9381266620413011	4.955723053791699	38.91134687648683	0.8210431252753446
12	1.5992676441459126	4.955723053791699	38.91134575889974	0.5239293772352838
13	1.093632451120243	4.955723053791699	38.91134575889974	0.360055268362202
14	0.6274977833180285	4.955723053791699	38.91134575889974	0.19134673032265512
15	0.6274977833180285	4.955723053791699	38.91134575889974	0.1368798260440532
16	0.5094064755773008	4.955723053791699	38.91134575889974	0.11310928529665738
17	0.3478844716034685	4.60927658046341	38.91134575889974	0.09482873432791357
18	0.2896800396157741	4.60927658046341	38.91006425903647	0.08575974413647885
19	0.2724448556920556	4.365663004387494	38.91006425903647	0.050424562932330365
20	0.1473672055825472	4.365663004387494	38.91006425903647	0.050424562932330365
21	0.1473672055825472	4.365663004387494	38.91006425903647	0.03862740951516441
22	0.13488769076027152	4.365663004387494	36.0871868841756	0.023220490535509175
23	0.11527649074253203	4.017285062405803	36.0871868841756	0.019503858223378596
24	0.10560953550034106	4.007742316449756	36.0871868841756	0.015779273083701653
25	0.09231138328978324	3.241912630549388	36.0871868841756	0.013506398340549638
26	0.08541071088852308	3.241912630549388	36.0871868841756	0.00415150916516887
27	0.07462062195695084	3.241912630549388	36.0871868841756	0.00415150916516887
28	0.05225835035537326	3.231704564150296	36.0871868841756	0.002970579972094635
29	0.05225835035537326	3.231704564150296	36.0871868841756	0.0026634014063435358
30	0.0403009220004672	3.231704564150296	36.0871868841756	0.0021778037728570894
31	0.03130504170254706	3.231704564150296	36.0871868841756	0.0015376126302229683
32	0.03130504170254706	3.231704564150296	36.0871868841756	0.0009922362529937898
33	0.028995956322514883	3.231704564150296	36.0871868841756	0.0006104995261256799
34	0.023963378032023242	3.231704564150296	36.0871868841756	0.0005421613946327919
35	0.020424387155113563	3.231704564150296	36.0871868841756	0.0003574455680417841
36	0.019903373714197318	3.231704564150296	36.0871868841756	0.00022580688914142019
37	0.016187173605625868	3.231704564150296	36.0871868841756	0.00018345875890375638
38	0.016187173605625868	2.7982102675515357	36.0871868841756	0.00013846267462445128
39	0.01511162981042049	2.7982102675515357	36.0871868841756	8.994771920113999e-05
40	0.014156650439816685	2.7982102675515357	32.57302471090715	8.502430790979886e-05
41	0.013213708699033393	2.7982102675515357	32.57302471090715	7.90762909413596e-05
42	0.012065399308928373	2.7982102675515357	31.489463397995323	6.701596709701817e-05
43	0.0119629076591444	2.7982102675515357	31.489463397995323	5.595426189464163e-05
44	0.009974244920320376	2.7982102675515357	31.489459952101797	4.8384507609470485e-05
45	0.009974244920320376	2.7982102675515357	31.489459952101797	3.8433171748841755e-05
46	0.009576242815782758	2.7982102675515357	31.159250313024614	3.4278641147827374e-05
47	0.008666459806981525	2.7982102675515357	31.159250313024614	2.3819296472281766e-05
48	0.008591078927641561	2.7982102675515357	31.159250313024614	1.886390979788434e-05
49	0.008432144161094302	2.7982102675515357	31.010524710179553	1.6607323573644548e-05
50	0.00808099818473476	2.7982102675515357	31.010524710179553	1.581555427762321e-05
51	0.007976185288167	2.7982102675515357	31.010524710179553	1.458925098310916e-05
52	0.007670237875778317	2.7982102675515357	29.77824971535162	1.198507827066541e-05
53	0.0075702126691731915	2.7982102675515357	29.77824971535162	1.1452429669219088e-05
54	0.0075702126691731915	2.1860894023943276	29.77824971535162	1.021441211993839e-05
55	0.007457473003350882	2.1860894023943276	29.77824971535162	1.0191187561866018e-05
56	0.007251216658082686	2.1860894023943276	29.77824971535162	9.565170256057378e-06
57	0.007136850467516828	2.1860894023943276	29.77824971535162	9.211873994376492e-06
58	0.007136850467516828	2.1860894023943276	29.77824971535162	9.142197093586499e-06
59	0.007116489426526267	2.1860894023943276	29.77824971535162	8.888447393560838e-06
60	0.007074756511175079	2.1860894023943276	29.77824971535162	8.753758412301541e-06
61	0.007054802573035934	2.1860894023943276	29.77824971535162	8.263037124673351e-06
62	0.007043878375510075	2.1860894023943276	29.77824971535162	8.263037124673351e-06
63	0.007043878375510075	2.1860894023943276	29.778139167361957	8.142900859253654e-06
64	0.007043878375510075	2.1860894023943276	29.778139167361957	7.827383150944352e-06
65	0.00703202381924566	2.1860894023943276	29.778139167361957	7.827383150944352e-06
66	0.00703202381924566	2.1860894023943276	29.778139167361957	7.802492334331744e-06
67	0.00703202381924566	2.1860894023943276	29.778139167361957	7.642625023303757e-06
68	0.007026855764746115	2.1860894023943276	29.778139167361957	7.63503282652714e-06
69	0.007026855764746115	2.1860894023943276	29.778139167361957	7.616387129275258e-06
70	0.007026855764746115	2.1860894023943276	29.778139167361957	7.6158432321976985e-06
71	0.007026855764746115	2.1860894023943276	29.778139167361957	7.549580864612816e-06
72	0.007026855764746115	2.1860894023943276	29.778139167361957	7.432439749250982e-06
73	0.007026855764746115	2.1860894023943276	29.778139167361957	7.432439749250982e-06
74	0.007026855764746115	2.1860894023943276	29.778139167361957	7.409478827381584e-06
75	0.007026855764746115	2.1860894023943276	29.778139167361957	7.3937770159179e-06
76	0.007026855764746115	2.1860894023943276	29.778139167361957	7.384116682053896e-06
77	0.007026855764746115	2.1860894023943276	29.778139167361957	7.384116682053896e-06
78	0.007026855764746115	2.1860894023943276	29.778139167361957	7.349065929157151e-06
79	0.007026855764746115	2.1860894023943276	29.778139167361957	7.349065929157151e-06
80	0.007026855764746115	2.1860894023943276	29.778139167361957	7.349065929157151e-06
81	0.007026855764746115	2.1860894023943276	29.77794843249859	7.349065929157151e-06
82	0.007026855764746115	2.1860894023943276	29.77794843249859	7.349065929157151e-06
83	0.007026855764746115	2.1860894023943276	29.77794843249859	7.34369410252255e-06
84	0.007026855764746115	2.1860894023943276	29.77794843249859	7.337515099417219e-06
85	0.007026855764746115	2.1860894023943276	27.01970242290743	7.330000952477841e-06
86	0.007026855764746115	2.1860894023943276	27.01970242290743	7.3236671369684145e-06
87	0.007026855764746115	2.1860894023943276	27.00862191943854	7.3215760893042215e-06
88	0.007026855764746115	2.1860894023943276	27.00862191943854	7.3215760893042215e-06
89	0.007026855764746115	2.1860894023943276	27.00862191943854	7.320595207741381e-06
90	0.007026855764746115	2.1860894023943276	27.00862191943854	7.318829141240021e-06
91	0.007026855764746115	2.1860894023943276	27.00862191943854	7.3170637390915105e-06
92	0.007026855764746115	2.1860894023943276	27.00862191943854	7.3170637390915105e-06
93	0.007026855764746115	2.1860894023943276	27.00862191943854	7.316430256227662e-06
94	0.007026855764746115	2.1860894023943276	27.00862191943854	7.315453705003689e-06
95	0.007026855764746115	2.1860894023943276	27.00862191943854	7.315453705003689e-06
96	0.007026855764746115	2.1860894023943276	27.00862191943854	7.314105344570507e-06
97	0.007026855764746115	2.1860894023943276	27.00862191943854	7.314105344570507e-06
98	0.007026855764746115	2.1860894023943276	27.00862191943854	7.314105344570507e-06
99	0.007026855764746115	2.1860894023943276	27.00862191943854	7.314105344570507e-06
100	0.007026855764746115	2.1860894023943276	27.00862191943854	7.314105344570507e-06
0	63.7580692931607	5.0	59.710257015987416	44.9469895429622
1	30.742243118671627	5.0	56.150050254608516	25.981278746698422
2	24.57450027784621	5.0	56.150050254608516	11.390881240323404
3	16.746551553967198	5.0	56.150050254608516	6.730801333189864
4	13.589907662620556	5.0	56.150050254608516	3.679145634064239
5	10.320892811969943	5.0	56.150050254608516	2.268932732321524
6	7.106041350322298	5.0	56.150050254608516	1.0933753203647052
7	4.290902187741895	5.0	49.839015095419725	0.5122931453075772
8	4.290902187741895	5.0	49.839015095419725	0.4905042979893351
9	3.7720643412245045	5.0	49.839015095419725	0.31863255015714326
10	2.8647543450774884	5.0	49.839015095419725	0.2225965389318455
11	2.6093584788128967	5.0	42.36184076516043	0.1530863380791607
12	2.331624999758537	5.0	42.36184076516043	0.09250359693763455
13	2.331624999758537	5.0	42.36184076516043	0.041115017159132974
14	2.208235385484263	4.892388455153279	42.36184076516043	0.018476454010874912
15	1.7751800095378096	4.892388455153279	42.36184076516043	0.010661449491425395
16	1.438485875284804	4.892388455153279	42.36184076516043	0.007141784430861741
17	1.38213048565094	4.892388455153279	42.36184076516043	0.004022111047742099
18	1.1916794461302322	4.892388455153279	42.36184076516043	0.002700183936132383
19	1.0031416158207402	4.362352098957312	42.36184076516043	0.0018210746380812298
20	1.0031416158207402	4.362352098957312	40.98945573949695	0.001639603780073648
21	0.9903951638681537	4.362352098957312	40.98945573949695	0.0012757286219024853
22	0.9425411867518241	4.24903026632286	40.98945573949695	0.0008172127358370275
23	0.865558421164045	4.24903026632286	40.98945573949695	0.0006483488967480717
24	0.8496941534174179	4.24903026632286	40.98932162904615	0.00047624644182006436
25	0.8496941534174179	2.8203484285472937	40.98932162904615	0.00019181845304074604
26	0.8496941534174179	2.8203484285472937	40.98932162904615	0.00017169831849455977
27	0.8302601514689302	2.8203484285472937	40.98932162904615	0.00011176103069813086
28	0.8053651432308891	2.8203484285472937	38.88815927267455	5.497115352708568e-05
29	0.7762932736241023	2.8203484285472937	38.88815927267455	4.4670844898407027e-05
30	0.7762932736241023	2.8203484285472937	38.88815927267455	2.5812661277493175e-05
31	0.687995056821153	2.8203484285472937	38.88815927267455	1.7406292760950318e-05
32	0.687995056821153	2.8203484285472937	38.88815917954229	1.3502214406016765e-05
33	0.68290374711796	2.8203484285472937	38.88815917954229	6.879765172343286e-06
34	0.6062717514607138	2.8203484285472937	38.88815917954229	4.46935347207544e-06
35	0.5779255659526178	2.8203484285472937	38.88815917954229	3.6736737914362e-06
36	0.5111928354741008	2.8203484285472937	38.88815917954229	2.087809560334514e-06
37	0.47555220505695317	2.8203484285472937	38.88808206603307	1.8038304126864097e-06
38	0.4113260171070172	2.8203484285472937	38.88808206603307	1.3596334644874875e-06
39	0.4113260171070172	2.8203484285472937	38.88808206603307	1.0928990509940077e-06
40	0.3982571006042545	2.613459654572411	38.88808206603307	6.700277300584613e-07
41	0.38384986997487386	2.613459654572411	38.887795963738014	4.3408607383279055e-07
42	0.37740010691482695	2.613459654572411	38.88596582174579	2.447862255178723e-07
43	0.3666319288226272	2.613459654572411	38.88596582174579	2.447862255178723e-07
44	0.36359962592524236	2.613459654572411	38.88596582174579	2.1285236732324227e-07
45	0.36261940452367525	2.613459654572411	38.04708166888312	1.6439596283561423e-07
46	0.3576782249047276	2.2430485093078127	38.04708166888312	1.2271672916890874e-07
47	0.3417587994199973	2.2430485093078127	38.04708166888312	1.1790289701860401e-07
48	0.3399937087142421	2.2430485093078127	38.03934414779738	9.467948662406886e-08
49	0.3386760706796261	2.2430485093078127	38.03934414779738	8.087164385250191e-08
50	0.3347006398549297	2.2430485093078127	38.027137116541695	6.005403944836232e-08
51	0.3289114955972299	2.2430485093078127	38.027137116541695	5.474295086594677e-08
52	0.3289114955972299	2.2430485093078127	38.027137116541695	5.3312967746435035e-08
53	0.32849280223533556	2.2430485093078127	36.95291836604147	4.7245397290569975e-08
54	0.32849280223533556	2.2430485093078127	36.95291836604147	4.261165947284424e-08
55	0.32849280223533556	2.2430485093078127	36.48458166815553	3.946216225583751e-08
56	0.32849280223533556	2.2430485093078127	36.48458166815553	3.691202224309954e-08
57	0.3264480558780833	2.2430485093078127	36.48458166815553	3.6402737551576404e-08
58	0.3264480558780833	2.2430485093078127	36.48458166815553	3.620343455850644e-08
59	0.3264480558780833	2.2430485093078127	36.48458166815553	3.4849141759657626e-08
60	0.3264480558780833	2.2430485093078127	36.48458166815553	3.4849141759657626e-08
61	0.3264480558780833	2.2430485093078127	36.48458166815553	3.166356445581577e-08
62	0.32563430228964624	2.2430485093078127	34.92208166742793	3.166356445581577e-08
63	0.32563430228964624	2.2430485093078127	34.92208166742793	3.1345365012468174e-08
64	0.32563430228964624	2.2430485093078127	34.92208166742793	2.999985743998717e-08
65	0.32563430228964624	2.2430485093078127	34.92208166742793	2.999985743998717e-08
66	0.32562493210904225	2.2430485093078127	34.92208166742793	2.905815272630893e-08
67	0.32562493210904225	2.2430485093078127	34.92208166742793	2.905815272630893e-08
68	0.32562493210904225	2.2430485093078127	34.92208166742793	2.8997430722766484e-08
69	0.32562493210904225	2.2430485093078127	34.92208166742793	2.7851444343090968e-08
70	0.32562493210904225	2.2418910308642106	34.92208166742793	2.7851444343090968e-08
71	0.32562493210904225	2.2418910308642106	33.53872519616908	2.7851444343090968e-08
72	0.32562493210904225	2.2175924367874247	33.53872519616908	2.7851444343090968e-08
73	0.32562493210904225	2.2175924367874247	33.53872519616908	2.7525410563169663e-08
74	0.32562493210904225	1.8117219110742888	33.453462335026586	2.6467414835863892e-08
75	0.32562493210904225	1.8117219110742888	33.453462335026586	2.6467414835863892e-08
76	0.32562493210904225	1.8117219110742888	33.453462335026586	2.6467414835863892e-08
77	0.32562493210904225	1.8117219110742888	33.453462335026586	2.6291266142944637e-08
78	0.32562493210904225	1.8117219110742888	33.453462335026586	2.6291266142944637e-08
79	0.32562493210904225	1.8117219110742888	33.453462335026586	2.6211103618809087e-08
80	0.32562493210904225	1.8117219110742888	33.453462335026586	2.6211103618809087e-08
81	0.32562493210904225	1.8117219110742888	33.453462335026586	2.6134239072365384e-08
82	0.32562493210904225	1.8117219110742888	33.453462335026586	2.6134239072365384e-08
83	0.32562493210904225	1.8117219110742888	33.453462335026586	2.6104060339632282e-08
84	0.32562493210904225	1.8117219110742888	33.453462335026586	2.6014113368210232e-08
85	0.32562493210904225	1.8117219110742888	33.453462335026586	2.6014113368210232e-08
86	0.32562493210904225	1.8117219110742888	32.86754867661165	2.6014113368210232e-08
87	0.32562493210904225	1.8117219110742888	32.743666196588265	2.6014113368210232e-08
88	0.32562493210904225	1.8117219110742888	32.688786989398665	2.5965849076069965e-08
89	0.32562493210904225	1.8117219110742888	32.688786989398665	2.5965849076069965e-08
90	0.32562493210904225	1.8117219110742888	32.688786989398665	2.5964074631573038e-08
91	0.32562493210904225	1.8117219110742888	32.086088476742646	2.5960793094164736e-08
92	0.32560238507154327	1.8117219110742888	32.086088476742646	2.5923588671775172e-08
93	0.32560238507154327	1.8117219110742888	32.086088476742646	2.5923588671775172e-08
94	0.32560238507154327	1.8117219110742888	32.086088476742646	2.5923588671775172e-08
95	0.32560238507154327	1.8117219110742888	32.086088476742646	2.5923588671775172e-08
96	0.32560238507154327	1.8117219110742888	32.086088476742646	2.5923588671775172e-08
97	0.32560238507154327	1.8117219110742888	32.086088476742646	2.5923588671775172e-08
98	0.32560238507154327	1.8117219110742888	32.086088476742646	2.5923430270347792e-08
99	0.32560238507154327	1.8117219110742888	32.086088476742646	2.5923430270347792e-08
100	0.32560238507154327	1.8117219110742888	32.086088476742646	2.5923430270347792e-08
0	75.93758211825829	5.0	71.57945333587912	54.51169123168809
1	51.043514062165855	5.0	63.239512854832924	35.90556411266934
2	35.14843543417942	5.0	59.203176647053645	30.13671372165265
3	34.84045809037818	5.0	59.203176647053645	15.97476821657362
4	27.911471586888712	5.0	56.57246017668976	7.916686576425552
5	14.014981588175937	5.0	56.57246017668976	7.230669298644837
6	13.84434449319717	5.0	55.85028769255163	4.486988063921793
7	11.951450413479487	5.0	54.68480603521913	3.16752884103051
8	5.855889138579077	5.0	54.68480603521913	2.20177463665995
9	5.855889138579077	5.0	54.68480603521913	1.7989770539607803
10	5.153773488527595	5.0	54.68480603521913	1.0414801563478975
11	3.7412471368244122	5.0	54.68480603521913	0.5482789617939976
12	1.822043610287711	5.0	54.68480603521913	0.4607650135946428
13	1.7881549669507473	5.0	51.488125208526895	0.33356538438645966
14	1.2631971776706195	4.542535445064329	51.488125208526895	0.2064390530118254
15	0.8896253286814867	4.542535445064329	51.48812036564951	0.087642030030698
16	0.7512367353744955	4.542535445064329	48.34097612106288	0.087642030030698
17	0.47876488931465694	4.542535445064329	48.34097612106288	0.0498893786180172
18	0.34421065510657395	4.542535445064329	48.34097612106288	0.030015590750089225
19	0.33174142740444473	4.542535445064329	48.34097612106288	0.02288637318362956
20	0.29138047314558024	4.542535445064329	48.34097612106288	0.014606878953815605
21	0.19442772919790552	4.176047160950224	48.34097612106288	0.008140850259350782
22	0.18656849477514673	4.176047160950224	48.34097612106288	0.007085699714536338
23	0.10221354351363315	3.738034144548172	48.34097612106288	0.004113663711492871
24	0.10221354351363315	3.738034144548172	48.34097612106288	0.0031258860137369834
25	0.07835885651657597	3.738034144548172	48.34097612106288	0.0015308865302057339
26	0.05871790513186803	3.738034144548172	48.34097612106288	0.0008122087182824171
27	0.05749253248315444	3.738034144548172	48.34097612106288	0.0003279040002579523
28	0.04559044044511149	3.738034144548172	48.34097612106288	0.00018247745628527257
29	0.03627807336440774	3.738034144548172	48.34097612106288	0.00016465831449642587
30	0.028403266609571414	2.9027623736568238	48.34097612106288	9.253528734689475e-05
31	0.02695239844926253	2.9027623736568238	48.340899752611705	6.290407481882145e-05
32	0.022783705202565934	2.9027623736568238	48.340899752611705	3.739730238170207e-05
33	0.021540536158055526	2.9027623736568238	48.340899752611705	2.5488509090896698e-05
34	0.02122799807462464	2.9027623736568238	48.340899752611705	2.133433861279806e-05
35	0.02000519218503447	2.9027623736568238	48.340899752611705	1.3621778956904864e-05
36	0.015381784812770758	2.9027623736568238	47.74894022743635	1.319562630097286e-05
37	0.015250454704168368	2.9027623736568238	47.74894022743635	1.1378316755846762e-05
38	0.014471716201788401	2.9027623736568238	47.74894022743635	7.538554986840586e-06
39	0.01396276716413402	2.9027623736568238	44.75112266128469	6.099923685536242e-06
40	0.011843173100360288	2.9027623736568238	44.75112266128469	4.788104976471761e-06
41	0.011843173100360288	2.9027623736568238	44.75112266128469	3.334339295143148e-06
42	0.01150962486385905	2.050857602244158	44.75112266128469	2.7125100065003046e-06
43	0.01150962486385905	2.050857602244158	44.75112266128469	2.1869043158098108e-06
44	0.011145558980628857	2.050857602244158	44.75112266128469	2.081442015077004e-06
45	0.011005209924551609	2.050857602244158	44.75112266128469	1.7641602151429887e-06
46	0.010954748080694387	2.050857602244158	44.75112266128469	1.5285181948304197e-06
47	0.010954748080694387	2.050857602244158	44.1638990045357	1.2813490360902703e-06
48	0.010954748080694387	2.050857602244158	44.11735103657346	1.2424345116816353e-06
49	0.010954748080694387	2.050857602244158	44.11735103657346	9.905860556537693e-07
50	0.010954748080694387	2.050857602244158	44.11735103657346	9.374592173897275e-07
51	0.01094621486719278	2.050857602244158	41.967627379096875	8.724467840659816e-07
52	0.010926486832659203	2.050857602244158	41.967627379096875	8.287751909337207e-07
53	0.010900335258623758	2.050857602244158	39.282372658738105	7.497720861044033e-07
54	0.010900335258623758	2.050857602244158	39.282372658738105	7.193727822347913e-07
55	0.010900335258623758	2.050857602244158	39.282372658738105	7.093630452672399e-07
56	0.010805997491685641	2.050857602244158	39.282372658738105	6.814614722932249e-07
57	0.010805997491685641	2.050857602244158	39.282372658738105	6.694167476746898e-07
58	0.010801617007807261	2.050857602244158	39.282372658738105	6.688800838757295e-07
59	0.010801617007807261	2.050857602244158	39.282372658738105	6.374986511099813e-07
60	0.010787350141134534	2.050857602244158	39.282372658738105	6.137124218826135e-07
61	0.010787350141134534	2.050857602244158	39.282372658738105	6.137124218826135e-07
62	0.010770053201192916	2.050857602244158	39.282372658738105	6.062156727377362e-07
63	0.010770053201192916	2.050857602244158	39.282372658738105	5.960994732459097e-07
64	0.01075021193500083	2.050857602244158	39.2823726587381	5.868890744116812e-07
65	0.01074749880644415	2.050857602244158	39.28208050284632	5.634945009164686e-07
66	0.01074749880644415	2.050857602244158	39.28208050284632	5.48951171480967e-07
67	0.01074104683035882	2.050857602244158	39.28208050284632	5.48951171480967e-07
68	0.01074104683035882	2.050857602244158	39.28208050284632	5.487381890496392e-07
69	0.01074104683035882	2.050857602244158	37.29436413258983	5.454922292153673e-07
70	0.01074104683035882	2.050857602244158	37.29436413258983	5.317094652458377e-07
71	0.01074104683035882	2.050857602244158	37.29436413258983	5.225011112856839e-07
72	0.01074104683035882	2.050857602244158	37.29436413258983	5.148219904364064e-07
73	0.01074104683035882	2.050857602244158	37.29436413258983	5.148219904364064e-07
74	0.01074104683035882	2.050857602244158	37.29436413258983	5.044681434566076e-07
75	0.01074104683035882	2.050857602244158	33.975342537264964	5.044681434566076e-07
76	0.01074104683035882	2.050857602244158	33.975342537264964	5.02183347236713e-07
77	0.01073863216521781	2.050857602244158	33.975342537264964	5.005198579758358e-07
78	0.01073863216521781	2.050857602244158	33.975342537264964	4.986687524931403e-07
79	0.01073863216521781	2.050857602244158	33.975342537264964	4.986687524931403e-07
80	0.01073863216521781	2.050857602244158	33.975342537264964	4.985840031272636e-07
81	0.01073863216521781	2.050857602244158	33.975342537264964	4.984748969753814e-07
82	0.01073863216521781	2.050857602244158	33.975342537264964	4.964849244805738e-07
83	0.01073863216521781	2.050857602244158	33.975342537264964	4.964849244805738e-07
84	0.01073863216521781	2.011700916307232	33.975342537264964	4.964849244805738e-07
85	0.01073863216521781	2.011700916307232	33.975342537264964	4.964849244805738e-07
86	0.01073863216521781	2.011700916307232	33.975342537264964	4.964849244805738e-07
87	0.01073863216521781	2.011700916307232	33.975342537264964	4.958484608620361e-07
88	0.010737718322495272	2.011700916307232	33.975342537264964	4.951508604219782e-07
89	0.010737718322495272	2.011700916307232	33.975342537264964	4.94747079561132e-07
90	0.010737718322495272	2.011700916307232	33.975342537264964	4.946687668058451e-07
91	0.010737718322495272	2.011700916307232	33.975342537264964	4.946687668058451e-07
92	0.010737718322495272	2.011700916307232	33.975342537264964	4.939110053088034e-07
93	0.010737718322495272	2.011700916307232	33.975342537264964	4.939110053088034e-07
94	0.010737718322495272	2.011700916307232	33.975342537264964	4.939110053088034e-07
95	0.010737718322495272	2.011700916307232	29.59480980857964	4.939110053088034e-07
96	0.010737718322495272	2.011700916307232	29.59480980857964	4.939110053088034e-07
97	0.010737718322495272	2.011700916307232	29.58487771897805	4.939110053088034e-07
98	0.010737718322495272	2.011700916307232	29.58487371429098	4.939110053088034e-07
99	0.010737718322495272	2.011700916307232	29.58487371429098	4.939110053088034e-07
100	0.010737718322495272	2.011700916307232	29.58487371429098	4.939110053088034e-07
0	62.498879727001054	5.0	68.40188399348496	51.39550759610208
1	29.15877691988729	5.0	66.3114921964293	35.71096893603095
2	18.702634851306573	5.0	62.99935577576949	26.279253799958827
3	12.029730295168525	4.868260584097073	59.435914437955205	21.91583796796192
4	8.006128935628794	4.868260584097073	56.94260781488503	15.138915593390387
5	7.723046845046414	4.868260584097073	56.94260781488503	10.980812568216983
6	5.87403790822038	4.868260584097073	56.94260781488503	7.183129833348843
7	5.239653603979342	4.868260584097073	52.97742819086529	4.582042168962695
8	3.5659483332026896	4.868260584097073	52.97742819086529	2.9104007692385174
9	3.1254314060855037	4.868260584097073	52.97742819086529	1.1135234894279888
10	2.8935893542903037	3.6962600627841384	52.97742819086529	0.7421411282859691
11	2.252940570054228	3.6962600627841384	47.022571855700846	0.5334313921350056
12	2.19590560749239	3.6962600627841384	47.022571855700846	0.28114946743612523
13	2.14892098249163	3.6962600627841384	47.022571855700846	0.16011995961773767
14	1.2398125232739892	3.6962600627841384	47.022571855700846	0.13031547240271277
15	1.1271456459895435	3.6962600627841384	47.022571855700846	0.09368461373989138
16	1.0113325948575806	3.6962600627841384	47.022571855700846	0.058969199728999944
17	0.7447158899042566	3.6962600627841384	47.022571855700846	0.044353222426014964
18	0.6708036189910901	3.6962600627841384	47.022571855700846	0.028357167986591544
19	0.600405527433631	3.6962600627841384	47.022571855700846	0.019462233398467463
20	0.537365233254576	3.4620228843295515	47.022571855700846	0.014225592496671312
21	0.4799841779367185	3.4620228843295515	47.022571855700846	0.011173769951242434
22	0.43146138325886074	3.345488013273543	47.022571855700846	0.007682863014248361
23	0.4134033091591953	3.345488013273543	47.022571855700846	0.007120494785003345
24	0.36273866071363603	3.345488013273543	36.11704117437685	0.004276431023741048
25	0.35269842123911327	3.345488013273543	36.11704117437685	0.003469689494060344
26	0.32854305676667234	3.345488013273543	36.11501452332132	0.0014736184148726645
27	0.32431343260312046	3.345488013273543	36.11501452332132	0.0007889356956261974
28	0.2909306327124421	3.345488013273543	36.05092760922896	0.00047073215482147586
29	0.22433135837708118	3.163083708746102	36.05092760922896	0.0002854761302904745
30	0.22433135837708118	2.9052619405914593	30.507038315062886	8.849887232944625e-05
31	0.20193231044692436	2.9052619405914593	30.507038315062886	7.989045816715163e-05
32	0.16384565620389666	2.9052619405914593	30.507038315062886	5.924966077314686e-05
33	0.1570578336922741	2.9052619405914593	26.384991373114744	4.489926293713333e-05
34	0.14327633209509963	2.9052619405914593	26.384991373114744	2.7459279818383368e-05
35	0.14327633209509963	2.9052619405914593	26.384991373114744	1.7895178233399936e-05
36	0.12102057150808347	2.9052619405914593	26.384991373114744	1.4852410778282984e-05
37	0.11514611155679057	2.9052619405914593	26.384991373114744	9.839668157094e-06
38	0.09698924334961982	2.5156355111402187	26.384991373114744	3.3422132376208057e-06
39	0.09475568126254845	2.5156355111402187	26.384991373114744	3.3422132376208057e-06
40	0.08998205494023748	2.5156355111402187	26.384991373114744	2.756210391271567e-06
41	0.08689108947596579	2.5156355111402187	26.384991373114744	1.8042119874761062e-06
42	0.08238713672731714	2.5156355111402187	26.384991373114744	1.7057547282674785e-06
43	0.08238713672731714	2.5156355111402187	26.384991373114744	1.5995469053547934e-06
44	0.0744742677157929	2.5156355111402187	26.384991373114744	1.372009284513324e-06
45	0.07218375954730034	2.5156355111402187	26.384991373114744	1.1739121483340598e-06
46	0.06941581650930848	2.5156355111402187	26.384991373114744	1.0619364651348618e-06
47	0.06723256187900083	2.5156355111402187	26.384991373114744	9.835615226556323e-07
48	0.05618181493752505	2.5156355111402187	26.384991373114744	8.35505021580058e-07
49	0.05618181493752505	2.5156355111402187	26.384991373114744	7.418003821687898e-07
50	0.05610988103862521	2.5156355111402187	26.384991373114744	6.904879599539973e-07
51	0.053713866591214195	2.5156355111402187	26.384991373114744	6.198311184673082e-07
52	0.05245864491568919	2.5156355111402187	26.384991373114744	5.920671556881702e-07
53	0.05080546130075547	2.5156355111402187	26.384991373114744	4.332217677912397e-07
54	0.049602125290784456	2.5156355111402187	26.384991373114744	4.332217677912397e-07
55	0.04771987885561893	2.5156355111402187	26.384991373114744	4.2508507865839923e-07
56	0.0459510951668514	2.5156355111402187	26.384991373114744	3.8137631021026756e-07
57	0.04543497945317881	2.5156355111402187	26.384991373114744	3.764063929758087e-07
58	0.04491756236859804	2.5156355111402187	26.384991373114744	3.401326763609806e-07
59	0.04446294604398946	2.5156355111402187	26.384991373114744	3.3285618163712293e-07
60	0.043352888460435245	2.5156355111402187	26.379615127285774	3.1638832963576024e-07
61	0.043352888460435245	2.5156355111402187	26.379615127285774	3.114102929914701e-07
62	0.04310534461485153	2.5156355111402187	26.379615127285774	2.981069827899557e-07
63	0.0426132322718163	2.5156355111402187	26.379615127285774	2.9025656972962423e-07
64	0.0426132322718163	2.5156355111402187	26.379615127285774	2.783196557536539e-07
65	0.0421312841587406	2.5156355111402187	26.379615127285774	2.7502568755172187e-07
66	0.0421312841587406	2.5156355111402187	26.221029612338654	2.614100542492882e-07
67	0.0421312841587406	2.5156355111402187	26.221029612338654	2.614100542492882e-07
68	0.0421236759556716	2.5156355111402187	26.221029612338654	2.576636232310123e-07
69	0.0421236759556716	2.5156355111402187	26.221029612338654	2.522684188735735e-07
70	0.0421236759556716	2.5156355111402187	26.221029612338654	2.5159280584096803e-07
71	0.0421236759556716	2.5156355111402187	26.221029612338654	2.5044486920757013e-07
72	0.04190975239611037	2.5156355111402187	26.221029612338654	2.496421358360281e-07
73	0.04190975239611037	2.5156355111402187	26.220758131808026	2.496421358360281e-07
74	0.04190975239611037	2.5156355111402187	26.220758131808026	2.4634750195763705e-07
75	0.04190485836294089	2.5156355111402187	26.220758131808026	2.462693085396476e-07
76	0.04190485836294089	2.5156355111402187	26.220758131808026	2.455884847530763e-07
77	0.04190485836294089	2.5156355111402187	26.220758131808026	2.4220298143629666e-07
78	0.041899712096296476	2.5156355111402187	26.220758131808026	2.4220298143629666e-07
79	0.041899712096296476	2.5156355111402187	26.220758131808026	2.4220298143629666e-07
80	0.041899712096296476	2.5156355111402187	26.220758131808026	2.4220298143629666e-07
81	0.041899712096296476	2.5156355111402187	26.220758131808026	2.4220298143629666e-07
82	0.041899712096296476	2.5156355111402187	26.220758131808026	2.4220298143629666e-07
83	0.041899712096296476	2.5156355111402187	26.220758131808026	2.41180092713504e-07
84	0.041899712096296476	2.5156355111402187	26.220758131808026	2.41180092713504e-07
85	0.041899712096296476	2.5156355111402187	26.220758131808026	2.41180092713504e-07
86	0.041899712096296476	2.5156355111402187	26.220758131808026	2.41180092713504e-07
87	0.041899712096296476	2.5156355111402187	26.220758131808026	2.4112286739533945e-07
88	0.041899712096296476	2.5156355111402187	26.220758131808026	2.4102323341883624e-07
89	0.041899712096296476	2.5156355111402187	26.220758131808026	2.4087384815460034e-07
90	0.041897797373402455	2.5156355111402187	26.220758131808026	2.4087384815460034e-07
91	0.041897797373402455	2.5156355111402187	26.220758131808026	2.4087384815460034e-07
92	0.041897797373402455	2.5156355111402187	26.220758131808026	2.4087384815460034e-07
93	0.041892800354221306	2.5156355111402187	26.220758131808026	2.4086960397568227e-07
94	0.041892800354221306	2.5156355111402187	26.220758131808026	2.4086960397568227e-07
95	0.041892800354221306	2.5156355111402187	26.220758131808026	2.4086960397568227e-07
96	0.041892800354221306	2.5156355111402187	26.220758131808026	2.4086960397568227e-07
97	0.04189210022596942	2.5156355111402187	26.220758131808026	2.4086960397568227e-07
98	0.04189210022596942	2.5156355111402187	26.220758131808026	2.408308894302044e-07
99	0.04189210022596942	2.5156355111402187	26.220758131808026	2.408308894302044e-07
100	0.04189210022596942	2.5156355111402187	26.220758131808026	2.408308894302044e-07
0	61.582213596540214	5.0	68.41034571100508	53.57156966530286
1	27.232989854286107	5.0	66.52303019842273	25.908741941839722
2	23.471496153033154	5.0	61.252740286874	15.584242453147503
3	13.936350666479543	5.0	61.252740286874	9.818428395663902
4	8.239896677465575	4.693943172462475	61.252740286874	7.104113133400148
5	6.524013341162463	4.693943172462475	56.86100225749473	6.269173200857703
6	4.876992113238113	4.693943172462475	56.86100225749473	4.725898773485682
7	3.222848681608341	4.693943172462475	56.86100225749473	2.7843391140320963
8	2.1641991186068923	4.693943172462475	56.86100225749473	1.3756826240350932
9	1.8140298345375567	4.693943172462475	56.86100225749473	1.19050416944319
10	1.35554529048183	4.693943172462475	56.86100160556893	0.7503733903568165
11	0.8699789132526744	4.693943172462475	56.86100160556893	0.5141038704250561
12	0.5533205529556144	4.693943172462475	56.81087251604109	0.32913283837706653
13	0.5099461127007939	4.693943172462475	56.81087251604109	0.2263561496853843
14	0.3574883909344739	4.693943172462475	56.81087251604109	0.13825370693331726
15	0.302964046116497	4.693943172462475	56.81087251604109	0.07991338649539166
16	0.22540691074333083	4.693943172462475	56.633951494765455	0.07823393063798163
17	0.22540691074333083	4.693943172462475	56.633951494765455	0.06652049604551709
18	0.18721768375008674	4.693943172462475	55.63899751549539	0.05165586416040576
19	0.1522106804425953	4.38763003050963	55.63899751549539	0.035413792129920886
20	0.12840776496569675	4.38763003050963	55.63899751549539	0.026426990633113896
21	0.0966854173859454	4.364372486282037	55.63899751549539	0.016951475656879322
22	0.0966854173859454	4.364372486282037	55.63899751549539	0.008319720222032997
23	0.05914072957041213	4.166824364752536	55.63899751549539	0.007354135945518587
24	0.03860135949069975	4.166824364752536	51.09655296015393	0.005567444865789927
25	0.03860135949069975	4.166824364752536	48.75274028105323	0.004510813243160398
26	0.029703036340483213	4.166824364752536	44.31087251022032	0.0033135855568903736
27	0.029703036340483213	4.166824364752536	44.31087251022032	0.002419398562653368
28	0.027546694843969776	4.166824364752536	44.31087251022032	0.0017441364812868403
29	0.02379533002155818	4.166824364752536	44.31087251022032	0.0007271961239697527
30	0.02379533002155818	4.166824364752536	44.28776034353663	0.0006704500555655789
31	0.02346710531080944	4.166824364752536	44.28776034353663	0.0004221520702283154
32	0.021681377873190893	4.166824364752536	43.18912753052504	0.0003402256404208876
33	0.021681377873190893	3.820953155218011	43.18912753052504	0.00022416978307318678
34	0.018868034702136025	3.2079810551982364	43.18912753052504	0.00012696206111254842
35	0.018868034702136025	3.2079810551982364	43.18912753052504	9.420953166793542e-05
36	0.01810309352005871	3.2079810551982364	37.70335565214202	6.599632799967935e-05
37	0.017468634097025353	3.2079810551982364	37.70335565214202	4.878511998849844e-05
38	0.017264867115558163	3.2079810551982364	37.70335565214202	4.0419880709906656e-05
39	0.016930143974908936	3.2079810551982364	37.70335565214202	3.366266643817339e-05
40	0.016193063714576506	3.2079810551982364	37.296644382782574	2.9606192687452234e-05
41	0.016100068739909084	3.2079810551982364	37.29664335832774	1.8900173044469706e-05
42	0.015747319355813246	3.2079810551982364	37.29664335832774	1.886604480767914e-05
43	0.01563009295451519	3.2079810551982364	36.14085667586926	1.4938763072433181e-05
44	0.015520469774054168	3.2079810551982364	36.14085667586926	1.1258017450203911e-05
45	0.015520469774054168	3.2079810551982364	36.14085667586926	1.0650595148801343e-05
46	0.015520469774054168	3.2079810551982364	36.14085667586926	8.561875718273677e-06
47	0.015427184554864156	3.2079810551982364	36.14085667586926	7.776184375392857e-06
48	0.015327544569160583	3.2079810551982364	36.140837770020966	6.4690619087608185e-06
49	0.015288377973095539	3.2079810551982364	34.71606855034645	6.102197754724908e-06
50	0.015242810496176559	3.2079810551982364	34.71606855034645	5.629377566403861e-06
51	0.015242810496176559	3.2079810551982364	34.71606855034645	5.1925492529616325e-06
52	0.015242810496176559	3.2079810551982364	34.71606855034645	4.9144799632821005e-06
53	0.015242810496176559	3.2079810551982364	34.71606855034645	4.562720116536857e-06
54	0.015154125088348314	3.2079810551982364	34.71606855034645	4.333813613095106e-06
55	0.015154125088348314	2.617204559749049	34.71606855034645	3.919918271315317e-06
56	0.015154125088348314	2.617204559749049	34.71606855034645	3.3932537586333875e-06
57	0.015154125088348314	2.617204559749049	34.71606855034645	3.3771611185106146e-06
58	0.015135914908825843	2.617204559749049	34.71606855034645	3.07434459483517e-06
59	0.015135914908825843	2.608274625552742	34.71606855034645	3.015216408027895e-06
60	0.015135370566712903	2.3058947315339764	34.71606855034645	2.9207463346277094e-06
61	0.015135370566712903	2.3058947315339764	34.71606855034645	2.9207463346277094e-06
62	0.01510708418589362	1.91272576478601	34.71606855034645	2.901791803244975e-06
63	0.01510708418589362	1.6721110385282976	34.71606855034645	2.867428775252337e-06
64	0.01510708418589362	1.6721110385282976	34.71606855034645	2.843844771011395e-06
65	0.01510708418589362	1.6721110385282976	34.71606855034645	2.8164851825852747e-06
66	0.01510708418589362	1.6721110385282976	34.71606855034645	2.7971326749264127e-06
67	0.01510708418589362	1.6721110385282976	34.71606855034645	2.7513679850588127e-06
68	0.01510708418589362	1.6721110385282976	34.71606855034645	2.726907433019972e-06
69	0.01510708418589362	1.6721110385282976	34.71606855034645	2.7139768905734786e-06
70	0.015103353153564097	1.6721110385282976	34.71606855034645	2.7063669473652975e-06
71	0.015091986966333218	1.6721110385282976	34.71606855034645	2.7063669473652975e-06
72	0.015091986966333218	1.6721110385282976	34.71606855034645	2.6992918964934877e-06
73	0.015091986966333218	1.6721110385282976	34.71606855034645	2.6883847340497004e-06
74	0.015091986966333218	1.6721110385282976	34.71606855034645	2.6790502335503894e-06
75	0.015091986966333218	1.6721110385282976	34.71606855034645	2.6586124032182347e-06
76	0.015091986966333218	1.6721110385282976	34.71606855034645	2.642091199341028e-06
77	0.015091986966333218	1.6721110385282976	34.71606855034645	2.6361010807989064e-06
78	0.015091986966333218	1.6721110385282976	34.71606855034645	2.629862770100364e-06
79	0.015091986966333218	1.6721110385282976	34.71606855034645	2.6169789819932943e-06
80	0.015091986966333218	1.6721110385282976	34.71606855034645	2.608777382973896e-06
81	0.015091986966333218	1.6721110385282976	34.71606855034645	2.608777382973896e-06
82	0.015091986966333218	1.6721110385282976	34.71606855034645	2.5955786260657653e-06
83	0.015091986966333218	1.6721110385282976	34.71606855034645	2.5955786260657653e-06
84	0.015091986966333218	1.6721110385282976	34.71606855034645	2.5955786260657653e-06
85	0.015091986966333218	1.6721110385282976	34.71606855034645	2.5955786260657653e-06
86	0.015091986966333218	1.6721110385282976	34.71606855034645	2.595432810196502e-06
87	0.015091986966333218	1.6721110385282976	34.71606855034645	2.592669428771051e-06
88	0.015091986966333218	1.6721110385282976	34.71606855034645	2.5908859138055085e-06
89	0.015091986966333218	1.6721110385282976	34.71606855034645	2.5908859138055085e-06
90	0.015091962997533149	1.6721110385282976	34.71606855034645	2.590038401959968e-06
91	0.015091962997533149	1.6721110385282976	34.71606855034645	2.590038401959968e-06
92	0.015091962997533149	1.6721110385282976	34.71606855034645	2.590038401959968e-06
93	0.015091962997533149	1.6721110385282976	34.71606855034645	2.589629504621656e-06
94	0.015091962997533149	1.6721110385282976	34.71606855034645	2.589629504621656e-06
95	0.015091962997533149	1.6721110385282976	34.71606855034645	2.589590290655192e-06
96	0.015091962997533149	1.6721110385282976	34.71606855034645	2.589590290655192e-06
97	0.015091962997533149	1.6721110385282976	34.71606855034645	2.589142985646877e-06
98	0.015091962997533149	1.6721110385282976	34.71606855034645	2.5888494813332574e-06
99	0.015091962997533149	1.6721110385282976	34.71606855034645	2.5888494813332574e-06
100	0.015091962997533149	1.6721110385282976	34.71606855034645	2.5888494813332574e-06
0	61.29394681989072	5.0	55.785929763589955	60.09004980450754
1	54.13890987530086	5.0	55.785929763589955	35.115217410347526
2	37.637827622570846	5.0	49.49864910426487	21.388141633233094
3	33.19271136400931	5.0	49.49864910426487	7.435393030477715
4	28.10640247041104	5.0	49.49864910426487	5.516214085952342
5	20.58460813037441	5.0	49.49864910426487	4.170015752370234
6	13.869161505384847	5.0	43.740612894175854	1.9911416497375984
7	13.869161505384847	5.0	43.740612801043596	1.8276081304793337
8	9.645649394941488	5.0	42.35203198266774	0.9453719720230054
9	9.068780663532664	5.0	42.35137754229427	0.6544466165719838
10	5.027332970268691	5.0	42.35137754229427	0.6006715355204821
11	4.857555877745352	5.0	39.56370863111862	0.41910221973054435
12	4.163243599552833	5.0	39.56370863111862	0.33995398581854247
13	2.6016551384850106	5.0	39.56370863111862	0.1822554921903854
14	2.6016551384850106	5.0	37.78168388539073	0.17656943754224727
15	2.106725932291274	5.0	37.15225883626948	0.11549104475417926
16	1.5659032932873493	5.0	37.15225883626948	0.09193122755836985
17	0.8312788073188481	5.0	37.15225883626948	0.05509766759907216
18	0.8241138768579067	5.0	37.15225883626948	0.03421106276259972
19	0.6596237565750137	5.0	37.15225883626948	0.025566946490431074
20	0.5720514947966634	5.0	37.06649119829132	0.018767901811767896
21	0.48082788495182127	5.0	37.06649119829132	0.01523417202829222
22	0.43111512938424174	5.0	37.06649119829132	0.011266347962578463
23	0.3464045706565904	5.0	37.06649119829132	0.007554634351123764
24	0.3437653989495062	5.0	37.06649119829132	0.006085933756847124
25	0.29909170368409965	5.0	37.06649119829132	0.004617732596552068
26	0.29909170368409965	4.774857701946427	37.06649119829132	0.0030343056836067517
27	0.2558448842794304	4.774857701946427	37.06649119829132	0.0021489233280678425
28	0.22787194333385727	4.774857701946427	37.06649119829132	0.0017089048167562195
29	0.22219198600302256	4.774857701946427	37.06649119829132	0.0011307659626897603
30	0.1942279876962997	4.774857701946427	36.95694633617853	0.0006196514207382718
31	0.17844514055490932	4.774857701946427	32.02763382905519	0.0004321991004589658
32	0.1750916292069354	4.774857701946427	32.02763382905519	0.00024091532978980407
33	0.16835942890205427	4.372127295688008	31.93720995073076	0.0001239827406910312
34	0.15248297275247943	3.9746552730042257	31.644241200594337	0.0001102460659048605
35	0.12791327780388062	3.203695192072206	31.644241200594337	6.76511948499921e-05
36	0.11386075884908864	3.203695192072206	31.644241200594337	6.244685028441737e-05
37	0.11386075884908864	3.203695192072206	31.344040078736867	4.4354297749674846e-05
38	0.10615411065040697	3.203695192072206	31.344040078736867	3.5111944717400517e-05
39	0.10215740163814546	3.203695192072206	31.344040078736867	2.6200792336529463e-05
40	0.10151106723991328	3.203695192072206	31.344040078736867	2.2786349862713817e-05
41	0.09280827520526425	3.203695192072206	31.344040078736867	1.9376742775887518e-05
42	0.09280827520526425	3.203695192072206	31.344040078736867	1.9152646113848373e-05
43	0.0919125252522787	3.203695192072206	30.56279007837307	1.8040371312786586e-05
44	0.09066332100123838	3.203695192072206	30.56279007837307	1.4751840666856543e-05
45	0.08750841388806559	3.203695192072206	30.56279007837307	1.1222979463970455e-05
46	0.08356474356096305	3.203695192072206	30.56279007837307	1.077548617517888e-05
47	0.08356474356096305	3.203695192072206	30.56279007837307	8.13470028661989e-06
48	0.08166607969712113	3.203695192072206	30.56279007837307	7.72715777365807e-06
49	0.08166607969712113	2.9878844986294295	30.56279007837307	6.197558130124458e-06
50	0.08107534697580532	2.9878844986294295	30.56279007837307	6.001845979213048e-06
51	0.08107534697580532	2.9878844986294295	29.919433467983936	5.843589711387843e-06
52	0.08084496521510572	2.9878844986294295	29.919433467983936	5.005166145719852e-06
53	0.08084496521510572	2.9878844986294295	29.89501968486934	4.864193065475398e-06
54	0.08084496521510572	2.9878844986294295	27.549255978106174	4.448164680785317e-06
55	0.08084496521510572	2.9878844986294295	27.549255978106174	4.197726426452518e-06
56	0.08056444761104063	2.9878844986294295	27.549255978106174	4.00936050056501e-06
57	0.07923249063461844	2.9878844986294295	27.549255978106174	3.932915854846859e-06
58	0.07923249063461844	2.9878844986294295	27.549255978106174	3.8002548137010105e-06
59	0.07923249063461844	2.9878844986294295	27.549255978106174	3.5765403445257074e-06
60	0.07923249063461844	2.9878844986294295	27.549255978106174	3.3689733155423926e-06
61	0.07923249063461844	2.9878844986294295	27.549255978106174	3.296394026864116e-06
62	0.07923249063461844	2.9878844986294295	27.549255978106174	3.0580987631136712e-06
63	0.07923249063461844	2.9878844986294295	27.549255978106174	2.8342458452786138e-06
64	0.07923249063461844	2.9878844986294295	27.549255978106174	2.8342458452786138e-06
65	0.07923249063461844	2.9878844986294295	27.549255978106174	2.657227532612316e-06
66	0.07923249063461844	2.9878844986294295	27.549255978106174	2.633165989167312e-06
67	0.07914954432102864	2.9878844986294295	27.549255978106174	2.594198793183493e-06
68	0.07914954432102864	2.9878844986294295	27.549255978106174	2.529653898871547e-06
69	0.07914954432102864	2.9878844986294295	27.549255978106174	2.478256963171542e-06
70	0.07912182958988845	2.9878844986294295	27.549255978106174	2.4405022650540714e-06
71	0.07912182958988845	2.318616470589401	27.549255978106174	2.4405022650540714e-06
72	0.07912182958988845	2.318616470589401	27.549255978106174	2.432156327064119e-06
73	0.07912182958988845	2.318616470589401	27.549255978106174	2.426405206210416e-06
74	0.07912182958988845	2.318616470589401	27.549255978106174	2.4052672820232635e-06
75	0.07912182958988845	2.318616470589401	27.549255978106174	2.4052672820232635e-06
76	0.07912182958988845	2.318616470589401	27.549255978106174	2.4052672820232635e-06
77	0.07911807652201532	2.318616470589401	27.549255978106174	2.39368840506527e-06
78	0.07911807652201532	2.318616470589401	27.549255978106174	2.38423021005815e-06
79	0.07911807652201532	2.318616470589401	27.549255978106174	2.38423021005815e-06
80	0.07911807652201532	2.318616470589401	27.549255978106174	2.38423021005815e-06
81	0.07911807652201532	2.318616470589401	27.549255978106174	2.3750468843794157e-06
82	0.07911807652201532	2.318616470589401	27.549255978106174	2.3750468843794157e-06
83	0.07911646425626494	2.318616470589401	27.549255978106174	2.3750468843794157e-06
84	0.07911646425626494	2.318616470589401	27.549255978106174	2.370647040287155e-06
85	0.07911646425626494	2.318616470589401	27.549255978106174	2.366939542400517e-06
86	0.07911646425626494	2.318616470589401	27.549255978106174	2.366939542400517e-06
87	0.07911646425626494	2.318616470589401	27.549255978106174	2.366939542400517e-06
88	0.07911646425626494	2.318616470589401	27.549255978106174	2.366939542400517e-06
89	0.07911646425626494	2.318616470589401	27.549255978106174	2.365474796327566e-06
90	0.07911646425626494	2.318616470589401	27.549255978106174	2.365107474763734e-06
91	0.07911646425626494	2.318616470589401	27.549255978106174	2.363146058815486e-06
92	0.07911646425626494	2.318616470589401	27.549255978106174	2.361617641850474e-06
93	0.07911646425626494	2.318616470589401	27.549255978106174	2.361617641850474e-06
94	0.07911646425626494	2.318616470589401	27.549255978106174	2.361617641850474e-06
95	0.07911646425626494	2.1431818071317936	27.528869047541576	2.361617641850474e-06
96	0.07911646425626494	2.1431818071317936	27.528869047541576	2.361617641850474e-06
97	0.07911646425626494	2.1431818071317936	27.11486757132917	2.361617641850474e-06
98	0.07911646425626494	2.1431818071317936	27.11486757132917	2.361617641850474e-06
99	0.07911477541020279	2.1431818071317936	24.60449045738416	2.361617641850474e-06
100	0.07911477541020279	1.806414750945247	24.60449045738416	2.361617641850474e-06
0	61.625296712914746	5.0	60.342005342404356	64.03370884451246
1	37.60293313962557	5.0	57.297240270905775	44.00848569690987
2	24.3371348411317	5.0	57.297240270905775	30.419178421116914
3	8.09217577452374	5.0	51.65338541923714	20.553363150310346
4	8.09217577452374	5.0	51.65338541923714	11.583549192540437
5	8.09217577452374	5.0	42.46100864487747	9.300701703473756
6	7.655931693243924	5.0	42.46100864487747	5.469666334375578
7	5.336312256584542	5.0	42.46100864487747	3.8592579553452473
8	5.336312256584542	4.9173964234835355	42.46100864487747	2.413441120691587
9	4.2521284885419215	4.9173964234835355	42.46100864487747	2.045584661168409
10	3.7839292038196946	4.9173964234835355	42.46100864487747	1.6249076977314896
11	3.2598220247739556	4.9173964234835355	42.46100864487747	1.3242683030460947
12	3.186956176852357	4.9173964234835355	42.46097120570994	0.9985393281745817
13	2.5932234431945833	4.9173964234835355	42.46097120570994	0.9008922471991073
14	2.1509767860575058	4.9173964234835355	42.304653740629874	0.7537139105525413
15	1.9819744793652312	4.9173964234835355	42.304653740629874	0.4685775914857608
16	1.6029894096994024	4.831519884998553	42.304653740629874	0.3067180659415367
17	1.6029894096994024	4.831519884998553	42.304653740629874	0.22073243491241423
18	1.391451892480181	4.831519884998553	42.304653740629874	0.15394948713515422
19	1.2131490889792456	4.831519884998553	42.304653740629874	0.13572007574546138
20	1.048791840646248	4.831519884998553	42.304653740629874	0.08592067316700036
21	0.8288995869030638	3.946373131324476	39.50868022605249	0.05795692387196033
22	0.778627829645136	3.946373131324476	39.50868022605249	0.034532610805019244
23	0.7383082340471384	3.946373131324476	39.50867882906863	0.030457374297187433
24	0.5625072188806559	3.946373131324476	39.50867882906863	0.02188282295236052
25	0.5625072188806559	3.946373131324476	39.50867882906863	0.0186181831726418
26	0.4807661635797318	3.946373131324476	39.50867882906863	0.012571447403880194
27	0.4164196390046359	3.946373131324476	39.49522606073657	0.007527666422056575
28	0.3578367523938788	3.946373131324476	39.49513805075321	0.006374167925159181
29	0.30522994634089334	3.946373131324476	39.49513805075321	0.005201564564316798
30	0.2927303475829119	3.946373131324476	39.49513805075321	0.0029044274600049046
31	0.23994970601410792	3.946373131324476	39.49513805075321	0.0025196306181149686
32	0.15254153090540398	3.946373131324476	39.49513805075321	0.0020095727959852376
33	0.15254153090540398	3.8157267758086815	39.49513805075321	0.0016451744677777778
34	0.15254153090540398	3.8157267758086815	39.45985210102975	0.001353126653932981
35	0.13556589177640546	3.8157267758086815	39.45985210102975	0.0009810230561153215
36	0.12713066452428493	3.8157267758086815	39.45985210102975	0.0006994115779876965
37	0.12423577421023728	3.8157267758086815	37.738351588015604	0.0006069391356562163
38	0.12423577421023728	3.8157267758086815	37.738351588015604	0.0005628517967235387
39	0.10398161510782189	3.8157267758086815	37.738351588015604	0.00044785526505895226
40	0.10398161510782189	3.8157267758086815	37.738351588015604	0.00044785526505895226
41	0.10269770093776938	3.8157267758086815	37.738104135607415	0.00036689668157712896
42	0.09825361152955342	3.8157267758086815	37.738104135607415	0.00029535818941428717
43	0.08711738494303699	3.8157267758086815	37.738104135607415	0.0002160975766922123
44	0.08620625847637793	3.8157267758086815	37.738104135607415	0.00020497054776825823
45	0.08156326197746468	3.8157267758086815	37.738104135607415	0.00019619184041379166
46	0.07986334880899937	3.8157267758086815	37.738104135607415	0.00015929678067505652
47	0.0794979865438145	3.8157267758086815	37.738104135607415	0.000154737083339148
48	0.079348907518286	3.8157267758086815	37.738104135607415	0.000126899922352388
49	0.079348907518286	3.8157267758086815	37.738104135607415	0.00010992348945091843
50	0.07615177127674327	3.8157267758086815	37.738104135607415	9.862767442371176e-05
51	0.07615177127674327	3.8157267758086815	37.738104135607415	9.338142284395403e-05
52	0.07615177127674327	3.8157267758086815	37.738104135607415	8.101858900116519e-05
53	0.07560941257536763	3.8157267758086815	37.738104135607415	7.22286023966138e-05
54	0.07560941257536763	3.8157267758086815	37.73797011828887	7.135877554265769e-05
55	0.07560941257536763	3.8157267758086815	37.26189589931718	5.733791184113398e-05
56	0.07520169731648955	3.8157267758086815	37.26189589931718	5.733791184113398e-05
57	0.07520169731648955	3.8157267758086815	37.26189589931718	5.4371862454140275e-05
58	0.07484655976905745	3.8157267758086815	33.285458448010246	5.3572178789195825e-05
59	0.07484655976905745	3.8157267758086815	33.285458448010246	5.2830294898647705e-05
60	0.07484655976905745	3.4722403307022214	33.285458448010246	5.1359728949911704e-05
61	0.07484655976905745	3.4722403307022214	33.285458448010246	5.050712306064421e-05
62	0.07484655976905745	3.4722403307022214	33.120791582912574	4.969852694095447e-05
63	0.07484655976905745	3.4722403307022214	33.120791582912574	4.9417679570157096e-05
64	0.07484655976905745	3.0898964481692337	33.120791582912574	4.8640459937693713e-05
65	0.0747932866184292	3.0898964481692337	32.53899073812133	4.8108922411639686e-05
66	0.0747932866184292	3.08861259026907	32.53899073812133	4.7614862234479096e-05
67	0.0747932866184292	3.08861259026907	32.53899073812133	4.697482884063245e-05
68	0.0747932866184292	3.08861259026907	32.53899073812133	4.5331003640698e-05
69	0.0747932866184292	3.0706980543167313	32.53899073812133	4.502432772521054e-05
70	0.07471274035734093	3.018929673949395	32.53899073812133	4.4592507871958446e-05
71	0.07471274035734093	3.018929673949395	32.53899073812133	4.442475264460697e-05
72	0.07471274035734093	3.018929673949395	31.488104132697032	4.424364582048272e-05
73	0.07471274035734093	3.018929673949395	31.488104132697032	4.424364582048272e-05
74	0.07471274035734093	3.018929673949395	31.488104132697032	4.419193206751294e-05
75	0.07471274035734093	3.018929673949395	31.488104132697032	4.4065894848732195e-05
76	0.07471274035734093	3.018929673949395	31.488104132697032	4.3988855346378835e-05
77	0.07471183895417895	3.018929673949395	31.488104132697032	4.3872948339083636e-05
78	0.07471183895417895	3.018929673949395	31.488104132697032	4.378351236788955e-05
79	0.07471183895417895	3.018929673949395	31.488104132697032	4.378351236788955e-05
80	0.07471183895417895	3.018929673949395	31.488104132697032	4.362968513355496e-05
81	0.07471183895417895	3.018929673949395	31.488104132697032	4.362968513355496e-05
82	0.07471183895417895	2.827116771648026	31.488104132697032	4.362968513355496e-05
83	0.07471183895417895	2.827116771648026	31.488104132697032	4.362968513355496e-05
84	0.07471183895417895	2.827116771648026	31.488104132697032	4.362968513355496e-05
85	0.07471183895417895	2.827116771648026	31.488104132697032	4.3592015074028816e-05
86	0.07471183895417895	2.827116771648026	31.488104132697032	4.351240092007102e-05
87	0.07471183895417895	2.827116771648026	31.488065482810185	4.351240092007102e-05
88	0.07471183895417895	2.7795138157112746	31.488065482810185	4.3499456317504465e-05
89	0.07471183895417895	2.7795138157112746	31.488065482810185	4.3499456317504465e-05
90	0.07471183895417895	2.7795138157112746	31.488065482810185	4.3499456317504465e-05
91	0.07471183895417895	2.7795138157112746	31.488065482810185	4.3499456317504465e-05
92	0.07471183895417895	2.7795138157112746	31.488065482810185	4.3499456317504465e-05
93	0.07471183895417895	2.472314861105164	31.488065482810185	4.348980220012836e-05
94	0.07471183895417895	2.472314861105164	31.488065482810185	4.3466001270616804e-05
95	0.07471161010226696	2.472314861105164	31.488065482810185	4.3466001270616804e-05
96	0.07471161010226696	2.472314861105164	31.488065482810185	4.3466001270616804e-05
97	0.07471161010226696	2.472314861105164	31.488065482810185	4.3466001270616804e-05
98	0.07471161010226696	2.316748893078965	31.488065482810185	4.3460775043636434e-05
99	0.07471161010226696	2.316748893078965	31.488065482810185	4.345830787176065e-05
100	0.07471161010226696	2.316748893078965	31.488065482810185	4.345830787176065e-05
0	65.80853558306333	5.0	62.09603006117793	72.72403783503049
1	31.47299131996971	5.0	51.4085113775956	46.617639620682276
2	31.47299131996971	5.0	43.33382302119108	28.876302739349104
3	23.140301710305938	5.0	43.33382302119108	23.628809435412915
4	17.78034817159576	5.0	43.33382302119108	8.064398330910295
5	13.623214442503544	5.0	43.33382302119108	4.042436381401983
6	9.521377990246647	5.0	43.33382302119108	2.9206003939321783
7	5.5855267095087795	5.0	43.33382302119108	1.4652722622651906
8	5.5855267095087795	5.0	43.33382302119108	1.2057233534514857
9	4.575920796883763	5.0	43.329995378539905	0.8334979524480781
10	3.7733070597110463	5.0	43.31677776915802	0.37845976546510657
11	3.4426419076544033	5.0	43.31677776915802	0.2055740309085218
12	2.7008404196761013	5.0	43.31677776915802	0.1420591743184115
13	2.149620515090357	5.0	43.31677339194192	0.09892597633436717
14	1.3124898719109068	5.0	43.31677339194192	0.04965832365078615
15	1.3124898719109068	4.852365338981979	43.03853723362022	0.04965832365078615
16	0.8426853129580419	4.852365338981979	41.046269955600735	0.03795670558878434
17	0.7418894395871699	4.852365338981979	40.98498008259804	0.01662312402850123
18	0.47251072959162954	4.852365338981979	36.387841653259386	0.01596973929811743
19	0.3782859499601156	4.852365338981979	36.387841653259386	0.007957308867711798
20	0.308365818828564	4.659024907278792	36.387841653259386	0.007957308867711798
21	0.2678558623092494	4.4619629541246635	36.387841653259386	0.0070339531258118105
22	0.25527942450145674	4.411365246533617	36.36606463061929	0.002869297873422808
23	0.25527942450145674	4.411365246533617	36.26840838057382	0.001926284792940698
24	0.2131543685856194	4.411365246533617	36.26840838057382	0.00102252173574026
25	0.2131543685856194	4.411365246533617	36.268405866002865	0.0005609707866971255
26	0.1768646787344783	4.411365246533617	26.231591648530014	0.0002475002886444979
27	0.1768646787344783	3.9603531473468974	26.231591648530014	0.00019112083671928798
28	0.16638881757334453	3.9603531473468974	26.231591648530014	0.00013230849029159206
29	0.15320582060721824	3.9603531473468974	26.23157972760106	8.05394448333917e-05
30	0.13849193270259452	3.9603531473468974	26.23157972760106	5.513212846132795e-05
31	0.10418828966154399	3.618109631162703	26.23157972760106	4.047100952904592e-05
32	0.10288158396423959	3.618109631162703	26.23157972760106	2.783934582505879e-05
33	0.09510525222771722	3.618109631162703	26.23157972760106	1.8472514890994067e-05
34	0.09193659233535911	3.618109631162703	26.23157972760106	1.213042711964231e-05
35	0.06601969419231808	3.618109631162703	26.23157972760106	9.30552673071208e-06
36	0.06601969419231808	3.618109631162703	26.23157972760106	5.483659368032578e-06
37	0.03981050094655969	3.618109631162703	26.23157972760106	3.934316721786826e-06
38	0.03981050094655969	3.618109631162703	26.23157972760106	2.734706656223408e-06
39	0.03930648217131433	3.618109631162703	26.23157972760106	2.073208905705538e-06
40	0.026132841060228226	3.3571058136690954	26.23157972760106	1.6697422853976697e-06
41	0.026132841060228226	3.3571058136690954	26.23157972760106	1.1807706149847356e-06
42	0.02151245938179237	3.3571058136690954	26.23157972760106	9.61900156183682e-07
43	0.017379829089481925	3.3571058136690954	26.23157972760106	6.938507764214852e-07
44	0.014086376041072192	3.3571058136690954	26.23157972760106	6.938507764214852e-07
45	0.013018600933110613	3.3571058136690954	26.23157972760106	6.227443523473633e-07
46	0.01151205213956257	3.080457266546529	26.23157972760106	5.521900021751997e-07
47	0.01151205213956257	3.080457266546529	26.23157972760106	4.899954155919111e-07
48	0.010410780020420304	3.080457266546529	26.23157972760106	4.3864184790662933e-07
49	0.00944507448238676	3.080457266546529	26.23157972760106	4.287947590229418e-07
50	0.00903435930340609	3.080457266546529	26.23157972760106	4.001524170377925e-07
51	0.008830406147657404	3.080457266546529	26.23157972760106	3.707803125907879e-07
52	0.008830406147657404	3.080457266546529	26.23157972760106	3.4001497333945965e-07
53	0.008505261239280961	3.080457266546529	26.23157972760106	3.0002818021269133e-07
54	0.008483672501635738	3.080457266546529	26.23157972760106	3.0002818021269133e-07
55	0.008458885145300394	3.080457266546529	26.23157972760106	3.0002818021269133e-07
56	0.008394228014779475	3.080457266546529	26.23157972760106	2.894988072702989e-07
57	0.008229792877699801	3.080457266546529	19.84341345720152	2.8204097697688034e-07
58	0.008229792877699801	2.9910387867212136	19.84341345720152	2.7957648456905666e-07
59	0.008229792877699801	2.9910387867212136	19.84341345720152	2.645831959755873e-07
60	0.008221975298272786	2.9910387867212136	16.905419769187176	2.6408144647106146e-07
61	0.008195148819546099	2.9910387867212136	15.945794301082287	2.4606136645603523e-07
62	0.008165369557993964	2.9910387867212136	15.945794301082287	2.437440372192297e-07
63	0.008165369557993964	2.9910387867212136	15.945794301082287	2.3967991754901743e-07
64	0.008165369557993964	2.9910387867212136	15.945794301082287	2.3701561506850592e-07
65	0.008143543770826015	2.9910387867212136	15.94564705898317	2.3072413651727938e-07
66	0.008143543770826015	2.9910387867212136	15.94564705898317	2.284727320735497e-07
67	0.008131246926779464	2.9910387867212136	15.945074854393056	2.2599237451582134e-07
68	0.008131246926779464	2.9910387867212136	15.945074854393056	2.2484648001964565e-07
69	0.008131246926779464	2.9910387867212136	15.945074854393056	2.2120522335798102e-07
70	0.008131246926779464	2.9910387867212136	15.945074854393056	2.2102949968889735e-07
71	0.008131246926779464	2.9910387867212136	15.945074854393056	2.21002680510924e-07
72	0.008131246926779464	2.9910387867212136	15.945074854393056	2.1994772907025612e-07
73	0.008131246926779464	2.9910387867212136	15.945074854393056	2.1394500047090297e-07
74	0.008115197857223505	2.9910387867212136	15.945074854393056	2.1394500047090297e-07
75	0.008115197857223505	2.9910387867212136	15.945074854393056	2.1394500047090297e-07
76	0.008115197857223505	2.9910387867212136	15.945074854393056	2.1394500047090297e-07
77	0.008115197857223505	2.9910387867212136	15.79602412683704	2.1394500047090297e-07
78	0.008115197857223505	2.9910387867212136	15.79602412683704	2.1394500047090297e-07
79	0.008115197857223505	2.9910387867212136	15.79602412683704	2.1256900308913557e-07
80	0.008115197857223505	2.9910387867212136	15.79602412683704	2.1256900308913557e-07
81	0.008115197857223505	2.9910387867212136	15.79602412683704	2.1256900308913557e-07
82	0.008115197857223505	2.9910387867212136	15.79602412683704	2.123278342917513e-07
83	0.008115197857223505	2.9910387867212136	15.79602412683704	2.123278342917513e-07
84	0.008115197857223505	2.9910387867212136	15.79602412683704	2.123278342917513e-07
85	0.008115197857223505	2.9910387867212136	15.79602412683704	2.123278342917513e-07
86	0.008115197857223505	2.7791271785311276	15.694830713651527	2.1201980001093867e-07
87	0.008115197857223505	2.7791271785311276	15.694830713651527	2.1201980001093867e-07
88	0.008115197857223505	2.7791271785311276	15.694830713651527	2.1201980001093867e-07
89	0.008115197857223505	2.7791271785311276	15.694830713651527	2.1194253310505883e-07
90	0.008115197857223505	2.7791271785311276	15.694830713651527	2.1194253310505883e-07
91	0.008115197857223505	2.7791271785311276	15.694830713651527	2.1194253310505883e-07
92	0.008115197857223505	2.7791271785311276	15.694830713651527	2.1194253310505883e-07
93	0.008115197857223505	2.7791271785311276	15.694830713651527	2.1193343538751907e-07
94	0.008115197857223505	2.7791271785311276	15.694830713651527	2.1182202624146582e-07
95	0.008115197857223505	2.7791271785311276	15.694830713651527	2.117938785516225e-07
96	0.008115197857223505	2.7791271785311276	15.694830713651527	2.117938785516225e-07
97	0.008115197857223505	2.7791271785311276	15.694830713651527	2.117938785516225e-07
98	0.008115197857223505	2.7791271785311276	15.694830713651527	2.117808176449964e-07
99	0.008115197857223505	2.7791271785311276	15.694830713651527	2.117808176449964e-07
100	0.008115197857223505	2.7791271785311276	15.694830713651527	2.1177359104619998e-07
0	70.71159926335011	5.0	57.08993689952881	51.64741977710577
1	38.63288123526842	5.0	57.08993689952881	28.08484774701881
2	35.64340074234808	5.0	57.08993689952881	24.948458051846874
3	22.721087512425672	5.0	57.08993689952881	18.14319251892626
4	13.948322152202941	4.4901478769370256	40.3953942192697	16.286145221530692
5	10.757024753974344	4.4901478769370256	40.3953942192697	9.597762028458694
6	8.288318750751829	4.4901478769370256	40.3953942192697	9.597762028458694
7	6.678891453331328	4.4901478769370256	40.3953942192697	8.160853346743028
8	4.757274259085539	4.4901478769370256	32.563380679378014	6.488183943628067
9	4.508978419379313	4.4901478769370256	32.563380679378014	3.8121502020660727
10	3.217354278000954	4.4901478769370256	32.563380679378014	2.422775862824051
11	2.9203213505664873	4.352070932514984	32.563380679378014	2.422775862824051
12	2.567034058572949	4.149153207907533	32.563380679378014	1.3292531050993264
13	1.8819558460068915	4.149153207907533	32.563380679378014	0.593120708260095
14	1.6279996795435625	4.149153207907533	32.563380679378014	0.25065923123256195
15	1.4495323899122639	4.149153207907533	32.563380679378014	0.1731092527057497
16	1.177116653592248	4.149153207907533	32.563380679378014	0.1010856451635404
17	0.8297474402930578	3.3626859598537204	32.563380679378014	0.07277741749110457
18	0.8297474402930578	3.3626859598537204	32.5633804931135	0.03169122687144253
19	0.8127973022122302	3.3626859598537204	32.5633804931135	0.031483993946607315
20	0.547159683191295	3.3626859598537204	32.56264661092433	0.014545843609415956
21	0.527508473138371	3.3626859598537204	32.56264661092433	0.007990440253184064
22	0.4421861238204054	3.3626859598537204	32.56264661092433	0.005608158177770589
23	0.35127913465879157	3.3626859598537204	32.56264661092433	0.004028201541943712
24	0.25849229858066486	3.298539492318167	32.56264661092433	0.00270725141421971
25	0.2510528393834665	3.298539492318167	32.548924038442266	0.0021136563762611245
26	0.2334504936905184	3.298539492318167	32.548924038442266	0.0014222160499960165
27	0.21048358579544638	3.298539492318167	32.548924038442266	0.0007531935575261156
28	0.20701868240732313	3.266167228923012	32.548924038442266	0.0005488585012345741
29	0.19460033846828173	3.266167228923012	32.548924038442266	0.00028995475659141656
30	0.1755293752286771	3.266167228923012	32.548924038442266	0.0002172257624502369
31	0.15421438898750572	3.266167228923012	32.548884829761874	0.00014866944627037104
32	0.14556593418777672	3.266167228923012	29.951075990661565	0.00014866944627037104
33	0.13253760547276347	3.266167228923012	29.951075990661565	9.273339051521787e-05
34	0.12674369192978305	3.266167228923012	29.951075990661565	7.32708072209247e-05
35	0.1265335028062398	3.266167228923012	29.951075990661565	5.4663133176360966e-05
36	0.11440023059877215	3.266167228923012	29.951075990661565	4.248372154935119e-05
37	0.10585982582822705	3.266167228923012	29.95035225988846	2.7076345976359052e-05
38	0.10585982582822705	3.266167228923012	29.95035225988846	1.3407959899819197e-05
39	0.10445950313445303	3.266167228923012	29.95035225988846	1.09362506655009e-05
40	0.09763901193298276	3.266167228923012	29.936619349725817	5.024930579771926e-06
41	0.09345351283484808	3.266167228923012	29.936619349725817	2.8853765031542595e-06
42	0.08455652724959416	3.266167228923012	29.93661925659356	2.2748402542084674e-06
43	0.08446787715414754	3.266167228923012	29.93661925659356	8.684154761469592e-07
44	0.08106566138987688	3.266167228923012	29.93661925659356	8.684154761469592e-07
45	0.07262453857610295	3.266167228923012	29.93661925659356	6.620671115170634e-07
46	0.07262453857610295	3.266167228923012	29.932765536910296	4.924514001174387e-07
47	0.06352806687552372	3.266167228923012	29.932765536910296	4.507031100766358e-07
48	0.0604623782261138	3.266167228923012	29.932765536910296	3.773736761897127e-07
49	0.05694522157552026	3.266167228923012	29.932765536910296	3.220339285580648e-07
50	0.05421597102297645	3.266167228923012	29.932765536910296	2.59221477518213e-07
51	0.05304252658383177	3.266167228923012	29.930515740965717	2.2905993458069854e-07
52	0.051737818026891036	3.266167228923012	29.444484286682922	2.0198766280669296e-07
53	0.04990865839095374	3.266167228923012	29.444484286682922	1.6923195653881393e-07
54	0.0497149288935124	3.266167228923012	29.444141839372037	1.577403745561228e-07
55	0.0497149288935124	3.266167228923012	29.324911408743304	1.5542894434108923e-07
56	0.04956342350376177	3.266167228923012	29.324911408743304	1.3270252080014615e-07
57	0.04956342350376177	3.266167228923012	29.324911408743304	1.3270252080014615e-07
58	0.04896676825532681	3.0993434868148513	29.324911408743304	1.1791410093278812e-07
59	0.047863701540282355	3.0993434868148513	29.324911408743304	1.1163524067387127e-07
60	0.047863701540282355	3.0993434868148513	28.03839562835097	1.0589700239496929e-07
61	0.047863701540282355	3.0993434868148513	28.03839562835097	9.960242573247464e-08
62	0.04765316620731177	2.817779305206358	28.03839562835097	9.960242573247464e-08
63	0.04751515777637123	2.8058182384745685	28.03839562835097	9.737643066757877e-08
64	0.04751515777637123	2.8058182384745685	28.03839562835097	9.737643066757877e-08
65	0.04751515777637123	2.651964828063943	28.03839562835097	9.440259297667051e-08
66	0.047259959504957115	2.651964828063943	28.03839562835097	9.423529205500959e-08
67	0.047259959504957115	2.651964828063943	28.01550744474656	9.26783071150102e-08
68	0.047259959504957115	2.651964828063943	28.01550744474656	9.154270578808781e-08
69	0.047259959504957115	2.651964828063943	28.01550744474656	9.111974641714543e-08
70	0.04714091338602172	2.651964828063943	28.01550744474656	9.108860042351477e-08
71	0.04714091338602172	2.651964828063943	28.01550744474656	9.072244938050063e-08
72	0.04712596561902518	2.651964828063943	28.01550744474656	8.9840758976703e-08
73	0.047125436973457786	2.651964828063943	28.01550744474656	8.903089678331422e-08
74	0.047125436973457786	2.651964828063943	28.015338223434668	8.903089678331422e-08
75	0.047125436973457786	2.651964828063943	27.868224460570246	8.866343199035777e-08
76	0.047125436973457786	2.651964828063943	27.868224181173474	8.837057800037018e-08
77	0.047125436973457786	2.651964828063943	27.868224181173474	8.812733785016922e-08
78	0.047125436973457786	2.651964828063943	27.86812657856761	8.800949087524422e-08
79	0.047125436973457786	2.651964828063943	27.86812657856761	8.800949087524422e-08
80	0.047125436973457786	2.651964828063943	27.86812657856761	8.800949087524422e-08
81	0.047125436973457786	2.651964828063943	27.86812657856761	8.788179636249153e-08
82	0.047125436973457786	2.651964828063943	27.86812657856761	8.786756721744062e-08
83	0.047125436973457786	2.651964828063943	27.868122853277313	8.786756721744062e-08
84	0.047125436973457786	2.651964828063943	27.868122853277313	8.786756721744062e-08
85	0.047125436973457786	2.651964828063943	27.868122853277313	8.781982920704432e-08
86	0.047125436973457786	2.651964828063943	27.795837320292293	8.781982920704432e-08
87	0.047125436973457786	2.651964828063943	27.795837320292293	8.781982920704432e-08
88	0.047125436973457786	2.651964828063943	27.795837320292293	8.772803550173707e-08
89	0.047125436973457786	2.651964828063943	27.795837320292293	8.772803550173707e-08
90	0.047125436973457786	2.651964828063943	27.795837320292293	8.772803550173707e-08
91	0.047125436973457786	2.651964828063943	27.795837320292293	8.772803550173707e-08
92	0.047124993973265056	2.651964828063943	27.795837320292293	8.772803550173707e-08
93	0.047124993973265056	2.651964828063943	27.795837320292293	8.772803550173707e-08
94	0.047124993973265056	2.651964828063943	27.795837320292293	8.772803550173707e-08
95	0.047124993973265056	2.651964828063943	27.795837320292293	8.772803550173707e-08
96	0.047124993973265056	2.1397194062488682	27.795837320292293	8.772803550173707e-08
97	0.047124993973265056	2.1397194062488682	27.795837320292293	8.772803550173707e-08
98	0.047124993973265056	2.1397194062488682	27.795837320292293	8.772803550173707e-08
99	0.047124993973265056	2.1397194062488682	27.795837320292293	8.772803550173707e-08
100	0.047124993973265056	2.1397194062488682	27.795837320292293	8.772803550173707e-08
0	67.86992123085386	5.0	70.75181834900371	66.06689295670088
1	44.38637158828581	5.0	67.54486643129255	47.102621829937625
2	39.833148094809076	5.0	64.7149234845838	38.43600302630609
3	36.975319929741794	5.0	49.19978675860901	12.997285789260507
4	25.89584778399633	5.0	49.19978675860901	12.69794883205025
5	22.46016339412611	5.0	49.19978675860901	6.876264367625268
6	19.586032969030185	5.0	49.19978675860901	3.141172202837417
7	13.10085533050104	5.0	49.19978675860901	2.9283430421220285
8	12.74517659281261	4.345587245811144	49.19978675860901	1.2708285537398378
9	11.508502436555824	4.345587245811144	49.19978675860901	1.0968905926211192
10	7.765681376239719	4.345587245811144	49.19978675860901	0.8102793406496301
11	6.381568238329703	4.345587245811144	49.19978675860901	0.47583329348758757
12	6.381568238329703	4.345587245811144	49.19978675860901	0.13741589607394947
13	5.5082037164276665	4.345587245811144	49.19978675860901	0.13741589607394947
14	4.012215635069183	3.741823062727507	49.19978675860901	0.0809447274005806
15	3.7041543081945476	3.7355915803882938	49.19978675860901	0.03622670733964461
16	1.990537682155815	3.0510027226366705	48.53446881684217	0.030388160116014456
17	1.990537682155815	3.0510027226366705	48.53446881684217	0.017234713408604458
18	1.7908039617683837	3.0431795343938997	48.53446881684217	0.01269898996726986
19	1.4420923344106142	3.0431795343938997	48.53446881684217	0.009425577081328752
20	1.3562177697558386	3.0431795343938997	48.53446881684217	0.007743099451345221
21	1.1219459928963695	3.0431795343938997	48.53446881684217	0.007058985474739297
22	1.021056802142222	3.0431795343938997	28.057204619076657	0.00486236144539505
23	0.8169262815441457	3.0431795343938997	26.465531218082432	0.0022555929782031056
24	0.6561807314525021	3.0431795343938997	26.465531218082432	0.0016219356448833495
25	0.49071872448020154	3.0431795343938997	26.46552721339536	0.0010416681798033085
26	0.4507347709417857	3.0431795343938997	26.46552721339536	0.0008148310839837975
27	0.4313519479635732	3.0431795343938997	26.46552721339536	0.000558036397396692
28	0.3969182580500826	3.0431795343938997	26.46552721339536	0.0003914114578664354
29	0.39219333324106226	3.0431795343938997	26.464156213432616	0.00030522825330596247
30	0.3104395747814437	3.0431795343938997	26.464156213432616	0.0002031467448815748
31	0.2662087891885882	3.0431795343938997	26.464156213432616	0.00014361246724242484
32	0.23466031460804285	3.0431795343938997	26.268843806473924	8.879623165945211e-05
33	0.22620684336301033	3.0431795343938997	26.268843806473924	6.810056408315336e-05
34	0.2044874404648066	3.0431795343938997	26.268843806473924	4.444170326171497e-05
35	0.19748394788979004	3.0431795343938997	26.268843806473924	4.444170326171497e-05
36	0.17924621326630139	3.0431795343938997	26.268843806473924	2.1224799108786313e-05
37	0.17325155225060632	3.0431795343938997	26.268843806473924	1.3667755707196212e-05
38	0.17325155225060632	3.0431795343938997	26.268843806473924	8.13755170119966e-06
39	0.16350754319998675	3.0431795343938997	26.268843806473924	5.019203455147139e-06
40	0.15405943049735876	2.9889467666185414	26.268843806473924	2.51906746249972e-06
41	0.1530956432031458	2.5132939941278765	25.277027266694716	2.51906746249972e-06
42	0.1465236211469069	2.5132939941278765	25.277027266694716	1.7663983725853484e-06
43	0.14251984437516865	2.336790994691999	25.277027266694716	1.3536979660605422e-06
44	0.14117141346896278	2.336790994691999	25.277027266694716	1.153866734651537e-06
45	0.12001641463607411	2.336790994691999	25.277027266694716	9.727866777533495e-07
46	0.12001641463607411	2.336790994691999	25.277027266694716	4.614106261657143e-07
47	0.11729925261131548	2.336790994691999	25.277009850962557	4.614106261657143e-07
48	0.110969786534368	2.336790994691999	25.277009850962557	3.0720359482416847e-07
49	0.110969786534368	2.336790994691999	25.277009850962557	2.1610198639569955e-07
50	0.11000216316585014	2.336790994691999	25.277009850962557	2.069931014683069e-07
51	0.10554209596653767	2.336790994691999	25.277009850962557	1.709303937900266e-07
52	0.10336129993281078	2.336790994691999	25.277009850962557	1.6470462077033267e-07
53	0.10023745047970141	2.336790994691999	25.276866799815025	1.54014545440702e-07
54	0.10023745047970141	2.336790994691999	25.276866799815025	1.4548227785124773e-07
55	0.09978982013020599	1.9955001912401857	25.276866799815025	1.4066838589013614e-07
56	0.09659881992706319	1.9955001912401857	25.276866799815025	1.3738099964627878e-07
57	0.09659881992706319	1.9955001912401857	25.276866799815025	1.3146507423788804e-07
58	0.09659881992706319	1.9955001912401857	25.275340920908064	1.3003646241813768e-07
59	0.09659881992706319	1.9955001912401857	25.275340920908064	1.2777701565241278e-07
60	0.09659881992706319	1.9955001912401857	25.26008315629329	1.26516736396106e-07
61	0.09659881992706319	1.9955001912401857	25.26008315629329	1.2545014213495926e-07
62	0.09659881992706319	1.9955001912401857	25.26008315629329	1.229415573210091e-07
63	0.09659881992706319	1.9955001912401857	25.26008315629329	1.2001975366299285e-07
64	0.09644593635351784	1.9955001912401857	25.26008213183846	1.1679413088053566e-07
65	0.09641489041861369	1.9955001912401857	25.26008213183846	1.1679413088053566e-07
66	0.0963694342898858	1.9955001912401857	25.26008213183846	1.1513366171806321e-07
67	0.0963694342898858	1.9955001912401857	25.26008213183846	1.1117591681724415e-07
68	0.0963694342898858	1.9955001912401857	25.26008213183846	1.1117591681724415e-07
69	0.09636674324994422	1.9955001912401857	25.26008213183846	1.1088068802088816e-07
70	0.09636674324994422	1.9955001912401857	25.26008213183846	1.0978216341095607e-07
71	0.09636674324994422	1.9955001912401857	25.26008213183846	1.090174164673317e-07
72	0.09636674324994422	1.9955001912401857	25.26008213183846	1.090174164673317e-07
73	0.09636674324994422	1.9955001912401857	24.722972756588348	1.0847576513151519e-07
74	0.09636674324994422	1.9955001912401857	24.722972756588348	1.07899261474005e-07
75	0.09634588695587952	1.9955001912401857	24.722972756588348	1.07899261474005e-07
76	0.09634588695587952	1.9955001912401857	24.722972756588348	1.0683823156070034e-07
77	0.09634588695587952	1.9955001912401857	24.722972756588348	1.0683823156070034e-07
78	0.09634588695587952	1.9955001912401857	24.722972756588348	1.0683823156070034e-07
79	0.09634588695587952	1.9955001912401857	24.722972756588348	1.0683823156070034e-07
80	0.09634588695587952	1.9955001912401857	24.722972756588348	1.0647334609779181e-07
81	0.09634588695587952	1.9955001912401857	24.722972756588348	1.0571451071803581e-07
82	0.09630559797762983	1.9955001912401857	24.722972756588348	1.0571451071803581e-07
83	0.09630559797762983	1.9955001912401857	24.722972756588348	1.055992464065088e-07
84	0.09630559797762983	1.9955001912401857	24.722972756588348	1.0536240728721018e-07
85	0.09630559797762983	1.9955001912401857	24.722972756588348	1.0536240728721018e-07
86	0.09630559797762983	1.9955001912401857	24.722972756588348	1.0536240728721018e-07
87	0.09630444433739684	1.9955001912401857	24.722972756588348	1.0536240728721018e-07
88	0.09630444433739684	1.9955001912401857	24.722972756588348	1.0536240728721018e-07
89	0.09630444433739684	1.9955001912401857	24.722972756588348	1.0536240728721018e-07
90	0.09630444433739684	1.9955001912401857	24.722972756588348	1.0536240728721018e-07
91	0.09630444433739684	1.9955001912401857	24.722972756588348	1.0536240728721018e-07
92	0.09630444433739684	1.9955001912401857	24.722972756588348	1.0536240728721018e-07
93	0.09628955149110396	1.9955001912401857	24.722972756588348	1.0536240728721018e-07
94	0.0962872012051184	1.9955001912401857	24.722972756588348	1.0536240728721018e-07
95	0.0962872012051184	1.9955001912401857	24.722972756588348	1.0535664170756715e-07
96	0.0962872012051184	1.9955001912401857	24.722972756588348	1.0534925769478107e-07
97	0.09628463138543514	1.9955001912401857	24.722972756588348	1.0534925769478107e-07
98	0.09628463138543514	1.9955001912401857	24.722972756588348	1.0534925769478107e-07
99	0.09628463138543514	1.9955001912401857	24.722972756588348	1.0534925769478107e-07
100	0.09628463138543514	1.9955001912401857	24.722972756588348	1.0534763295200972e-07
