# Supplementary material for: An improved genetic algorithm and its application in neural network adversarial attack
Source: PLoS One. 2022 May 5;17(5):e0267970. doi: 10.1371/journal.pone.0267970 (PMC9070932; doi:10.1371/journal.pone.0267970)
Supplement: S1 Data — (ZIP) [file pone.0267970.s001.zip › data3/4_100.csv]

	GWO	PSO	SGA	IGA
0	93.75296767169972	5.0	94.63446419436227	93.72799536049553
1	82.73504513165045	5.0	94.63446419436227	74.71563726704933
2	76.25913552879048	5.0	94.44596999997552	72.95751154189044
3	75.55524420453779	5.0	94.44596999997552	72.0490253556165
4	47.07665842301958	5.0	94.44596999997552	65.79582637620233
5	47.07665842301958	5.0	94.44596999997552	61.60705633493046
6	40.37378836417008	5.0	93.51897686418098	52.86426839291489
7	35.0262068383533	5.0	93.51897686418098	52.68646462973562
8	29.89671733736761	5.0	93.51897686418098	42.75033723258388
9	20.893978995707528	5.0	93.51897686418098	37.71999469404419
10	15.874633869056323	5.0	93.51897686418098	26.830154402310626
11	14.58390263955433	5.0	93.51897686418098	21.52572286657345
12	13.36004762901709	5.0	93.51897686418098	10.370974973258125
13	12.237436403340828	5.0	91.71071173237203	8.294567929674967
14	10.21549935252346	5.0	91.6552855594341	4.975333854590455
15	6.758538522080023	5.0	91.6552855594341	3.140388536061581
16	6.66607518159944	5.0	91.6552855594341	2.631844033696644
17	5.187658813580675	5.0	91.6552855594341	1.6165114389891937
18	2.8599699806301087	5.0	91.6552855594341	0.8760716408303709
19	2.515743098482884	5.0	91.6552855594341	0.6231426199926805
20	2.0441623396491257	5.0	91.6552855594341	0.5873669935770377
21	1.2308630176696327	5.0	91.6552855594341	0.49799501044072875
22	0.5832038429269559	5.0	91.6552855594341	0.29971581607881986
23	0.5832038429269559	5.0	91.6552855594341	0.24535484760170148
24	0.4346876582332795	5.0	91.6552855594341	0.16833391933231057
25	0.3154748444692941	5.0	91.6552855594341	0.1340340932831192
26	0.21196035447902392	5.0	91.6552855594341	0.09567450840329418
27	0.18230178988547321	5.0	91.6552855594341	0.06553172247383005
28	0.1666959523747784	5.0	91.6552855594341	0.054061218426753654
29	0.15683052108044926	5.0	91.6552855594341	0.04655412473980025
30	0.14857774069212423	5.0	91.6552855594341	0.03992987783190446
31	0.13775467999224458	5.0	91.6552855594341	0.03249006043067045
32	0.13293617838408778	5.0	91.6552855594341	0.028569402241400536
33	0.0958072068403734	5.0	91.6552855594341	0.020360277301683542
34	0.0958072068403734	5.0	91.6552855594341	0.018979216749955872
35	0.09266691139299908	5.0	91.6552855594341	0.015705832323997807
36	0.08697772596598453	5.0	91.6552855594341	0.012836366244416891
37	0.08438574898293816	5.0	91.6552855594341	0.008493988501315252
38	0.07912100798541025	5.0	91.6552855594341	0.008493988501315252
39	0.07427999585621992	5.0	91.65159612505306	0.006749658955203437
40	0.07059454288222616	5.0	91.65159612505306	0.005422542285686657
41	0.06529871856956561	5.0	91.65159612505306	0.004568563945583134
42	0.06252031805546256	5.0	91.65159612505306	0.004022029384987067
43	0.057770641362809294	5.0	91.65159612505306	0.003566402402005922
44	0.057770641362809294	5.0	91.65159612505306	0.0028492539658521213
45	0.054881807148862705	5.0	91.65159612505306	0.0025908131797195695
46	0.05240745717335859	5.0	91.65159612505306	0.002557214314269487
47	0.050371805484268374	5.0	91.65159612505306	0.0023225581026530295
48	0.04933246743774972	5.0	91.65159612505306	0.002070694893049002
49	0.047588326240384116	5.0	91.55152896025754	0.0017748224426546086
50	0.04735662110621865	5.0	91.55152896025754	0.0017132054653129722
51	0.04732402839486227	5.0	91.55152896025754	0.0016395579240744533
52	0.04724477855539494	5.0	91.55152896025754	0.0013761936794929903
53	0.046925830460355235	5.0	91.55152896025754	0.0012191794713484795
54	0.046925830460355235	5.0	91.55152896025754	0.0011590128638018582
55	0.04683112954829286	5.0	91.5512695869204	0.0011537417442901972
56	0.046734301494534475	5.0	91.5417328437519	0.0010652874349449868
57	0.046734301494534475	5.0	91.5417328437519	0.0010652874349449868
58	0.04644415601430921	5.0	91.5417328437519	0.0010389787196794598
59	0.04644415601430921	5.0	91.5417328437519	0.0010040556041396565
60	0.04614094965713636	5.0	91.5417328437519	0.0009235107670278363
61	0.04614094965713636	5.0	91.5417328437519	0.0009235107670278363
62	0.04614094965713636	5.0	91.5417328437519	0.0009235107670278363
63	0.04601237192113844	5.0	91.5417328437519	0.0009211761678766111
64	0.04601085546459166	5.0	91.5417328437519	0.0008700885552110209
65	0.04594249589483698	5.0	91.5417328437519	0.0008700885552110209
66	0.04594249589483698	5.0	91.5417328437519	0.0008693439250662301
67	0.04594249589483698	5.0	91.5417328437519	0.0008464777648737937
68	0.04594249589483698	5.0	91.5417328437519	0.0008464777648737937
69	0.04594249589483698	5.0	91.5417328437519	0.0008450050547188381
70	0.04594249589483698	5.0	91.5417328437519	0.0008332294639924633
71	0.04594249589483698	5.0	91.5417328437519	0.0008278086329281619
72	0.04594249589483698	5.0	91.5417328437519	0.0008230771276397005
73	0.04591143887900769	5.0	91.5417328437519	0.0008230771276397005
74	0.04591143887900769	5.0	91.5417328437519	0.0008218685416299561
75	0.04591143887900769	5.0	91.5417328437519	0.0008218685416299561
76	0.04591143887900769	5.0	91.5417328437519	0.0008218685416299561
77	0.04591143887900769	5.0	91.5417328437519	0.0008189604036098986
78	0.04591143887900769	5.0	91.5417328437519	0.0008178532616956385
79	0.04591143887900769	5.0	91.5417328437519	0.0008167965371366462
80	0.04591143887900769	5.0	91.5417328437519	0.0008139753565193744
81	0.04591143887900769	5.0	91.5417328437519	0.0008139753565193744
82	0.04590367669719894	5.0	91.5417328437519	0.0008139753565193744
83	0.04590367669719894	5.0	91.5417328437519	0.0008134686102369454
84	0.04590367669719894	5.0	91.5417328437519	0.0008134686102369454
85	0.04590367669719894	5.0	91.5417328437519	0.0008134686102369454
86	0.04590367669719894	5.0	91.5417328437519	0.0008134686102369454
87	0.04590367669719894	5.0	91.5417328437519	0.0008120126933424291
88	0.04590367669719894	5.0	91.5417328437519	0.0008120126933424291
89	0.04590367669719894	5.0	91.5417328437519	0.0008108966324481773
90	0.04590367669719894	5.0	91.5417328437519	0.0008108966324481773
91	0.04590367669719894	5.0	91.5417328437519	0.0008108966324481773
92	0.04590367669719894	5.0	91.5417328437519	0.0008108966324481773
93	0.04590012626640349	5.0	91.5417328437519	0.0008106221860530834
94	0.04590012626640349	5.0	91.5417328437519	0.0008106221860530834
95	0.04590012626640349	5.0	91.5417328437519	0.000810568935101046
96	0.04590012626640349	5.0	91.5417328437519	0.0008105522166285075
97	0.04590012626640349	5.0	91.5417328437519	0.0008105522166285075
98	0.045897340733937975	5.0	91.5417328437519	0.0008104334845319125
99	0.045897340733937975	5.0	91.5417328437519	0.0008104105678009838
100	0.045897340733937975	5.0	91.5417328437519	0.0008104065959636935
0	96.15436343495425	5.0	95.03092523432846	95.64525878525109
1	77.36134622213046	5.0	94.67090740551748	85.49976718473012
2	73.3391884753741	5.0	91.51779189310865	73.10876060793659
3	73.3391884753741	5.0	90.02936714795854	70.75664896200315
4	72.00949010612923	5.0	90.02936714795854	66.56580138131665
5	69.7226589374891	5.0	90.02936714795854	54.84381403997295
6	62.722478695057674	5.0	90.02936714795854	54.84381403997295
7	60.76474078262036	5.0	90.02936714795854	38.16760342272057
8	53.57575996910944	5.0	90.02936714795854	28.933512420122927
9	51.596952268594926	5.0	90.02936714795854	27.37689660716555
10	47.93623450348446	5.0	90.02936714795854	23.31452427865706
11	43.295694042775146	5.0	89.66505117233146	16.004005180623306
12	30.318983900417052	5.0	89.66505117233146	10.418820546982548
13	30.318983900417052	5.0	89.66505117233146	6.398691351173291
14	26.221997706003744	5.0	89.66505117233146	4.490837174014029
15	17.42585108137902	5.0	89.66505117233146	2.849958937278167
16	16.56889440725089	5.0	89.66501177738655	2.8057298656463447
17	9.933495135965531	5.0	89.66501177738655	2.0989836897142595
18	9.933495135965531	5.0	89.66501177738655	1.6406608991959024
19	7.859480876217631	5.0	89.66501177738655	1.0364715048553645
20	6.132478628559031	5.0	89.63186330610506	0.7002252622162836
21	4.035679909881266	5.0	89.63186330610506	0.5006637100852646
22	3.9346591940698947	5.0	89.63186330610506	0.32943197982019895
23	2.286562320937001	5.0	89.63186330610506	0.2248607246678754
24	1.7307435521838987	5.0	89.63186330610506	0.177121635552305
25	1.7307435521838987	5.0	89.63186330610506	0.1186357682574453
26	1.5930734006818967	5.0	86.48942261305145	0.10964708227717279
27	1.5146939372644759	5.0	86.45979621748431	0.07039032616483765
28	1.2724242049099252	5.0	86.45979621748431	0.0576985792092525
29	1.205538793487947	5.0	86.45979621748431	0.03395026531661236
30	1.145431108371737	5.0	86.45979621748431	0.032313650550041526
31	1.0340713653976368	5.0	86.45979621748431	0.02469726778176744
32	0.851976309482798	5.0	85.70714033474547	0.019335806738540795
33	0.8037795652668457	5.0	85.70714033474547	0.013174235005361856
34	0.594656147208933	5.0	85.70714033474547	0.010822481608447662
35	0.594656147208933	5.0	85.70704431538798	0.007391165175524174
36	0.5320492547526599	5.0	85.70699728359793	0.005650685055144003
37	0.5320492547526599	5.0	85.70699728359793	0.004942315467634008
38	0.5044021587345788	5.0	85.70699728359793	0.002771209446480412
39	0.49236226524988247	5.0	85.70699728359793	0.002771209446480412
40	0.48511684816928596	5.0	85.70699728359793	0.002659004785084428
41	0.4675209781484569	5.0	85.70699728359793	0.0019376050718598627
42	0.46004882926677776	5.0	85.70399255757405	0.0017567444769950762
43	0.45649765348369026	5.0	84.9706374970128	0.001585745890760139
44	0.44436961795007673	5.0	84.9706374970128	0.0014667706408582018
45	0.4241899342627562	5.0	84.9706374970128	0.0013700521948203437
46	0.42330268073339344	5.0	84.9706374970128	0.0011215504462397648
47	0.4114736653956648	5.0	84.97063293353219	0.0011215504462397648
48	0.41030274910098274	5.0	84.97063293353219	0.0011081664625828148
49	0.4035121596571567	5.0	84.97063293353219	0.0010552515661081752
50	0.4035121596571567	5.0	84.97063293353219	0.0010552515661081752
51	0.40345240838225616	5.0	84.96344461336892	0.0010198289886854826
52	0.3976753899289735	5.0	84.96344461336892	0.0009845343392295332
53	0.3976753899289735	5.0	84.96344461336892	0.0009180683393685702
54	0.3929653758276776	5.0	84.96344461336892	0.0008707538236128738
55	0.3929653758276776	5.0	84.96344461336892	0.0008351894561351483
56	0.39268679799594447	5.0	84.96344461336892	0.0007821995800855042
57	0.3899000406608577	5.0	84.96344461336892	0.0007643061700402873
58	0.3899000406608577	5.0	84.96344461336892	0.0007284913397152261
59	0.3899000406608577	5.0	84.96344461336892	0.0007284913397152261
60	0.3899000406608577	5.0	84.96344461336892	0.0006748697770801892
61	0.3899000406608577	5.0	84.96344461336892	0.0006364081812102522
62	0.3899000406608577	5.0	84.96344461336892	0.0006188728078530856
63	0.3899000406608577	5.0	84.96344461336892	0.0006025390321250341
64	0.3899000406608577	5.0	84.96344461336892	0.0005868985867242258
65	0.3899000406608577	5.0	84.96344461336892	0.0005787238651489244
66	0.3899000406608577	5.0	84.96344461336892	0.0005568831223112294
67	0.3899000406608577	5.0	84.96338500872412	0.000547178468403642
68	0.38982732522840063	5.0	84.96338500872412	0.0005382706817622531
69	0.38982732522840063	5.0	84.96338500872412	0.0005233843920322043
70	0.38982732522840063	5.0	84.96338500872412	0.0005182424813942224
71	0.38982732522840063	5.0	84.96338500872412	0.0005174795164330468
72	0.38982732522840063	5.0	84.96338500872412	0.0005126206956772626
73	0.38970642104935593	5.0	84.96338500872412	0.0004954936267431738
74	0.3897002755321332	5.0	84.96338500872412	0.0004954936267431738
75	0.3897002755321332	5.0	84.95849007040192	0.00048489091846776997
76	0.3897002755321332	5.0	84.95849007040192	0.00048489091846776997
77	0.3897002755321332	5.0	84.95849007040192	0.0004845656388727531
78	0.3896682184609275	5.0	84.95849007040192	0.0004801859912268053
79	0.3896682184609275	5.0	84.95849007040192	0.0004801859912268053
80	0.3896141901917239	5.0	84.61052877111851	0.00048002850644593225
81	0.3896141901917239	5.0	84.61052877111851	0.00047920029291721153
82	0.3896141901917239	5.0	84.61052877111851	0.00047395417938603506
83	0.3896141901917239	5.0	84.61052877111851	0.00047395417938603506
84	0.3896141901917239	5.0	84.61052877111851	0.00047395417938603506
85	0.3896141901917239	5.0	84.61052877111851	0.00047395417938603506
86	0.3896141901917239	5.0	84.61052877111851	0.00047395417938603506
87	0.3896141901917239	5.0	84.61052877111851	0.00047362940999912004
88	0.3896141901917239	5.0	84.61052877111851	0.00047281641908995456
89	0.3896141901917239	5.0	84.61052877111851	0.00047281641908995456
90	0.3895443093526188	5.0	84.61052877111851	0.0004723385720377628
91	0.3895443093526188	5.0	84.61052877111851	0.00047195084231104926
92	0.3895443093526188	5.0	84.61052877111851	0.00047195084231104926
93	0.3895443093526188	5.0	84.19494292894143	0.0004719421867073878
94	0.3895443093526188	5.0	84.19494292894143	0.00047189610392986463
95	0.3895443093526188	5.0	84.18273524575994	0.00047189610392986463
96	0.3895443093526188	5.0	84.18273524575994	0.00047187845391564385
97	0.3895443093526188	5.0	84.18273524575994	0.00047187845391564385
98	0.3895443093526188	5.0	84.18273524575994	0.00047185760739535076
99	0.3895443093526188	5.0	84.18273524575994	0.00047185760739535076
100	0.3895443093526188	5.0	84.18273524575994	0.00047184179183679944
0	94.57158579905492	5.0	96.39177564363544	96.47484851755479
1	66.64187290859785	5.0	95.88183760451238	81.21535631976366
2	58.999941739427875	5.0	95.88183760451238	81.21535631976366
3	58.999941739427875	5.0	95.88183760451238	81.21535631976366
4	51.62737511371	5.0	95.50998043059836	81.21535631976366
5	46.23918594458177	5.0	95.50998043059836	80.62319378118191
6	46.23918594458177	5.0	95.50998043059836	78.55335727971071
7	38.7663735363273	5.0	92.93378954424233	66.03071933295278
8	30.20385354549124	5.0	92.93378954424233	64.0637504044783
9	29.687501758408942	5.0	92.93378954424233	58.84597138571919
10	22.502110663656577	5.0	92.93378954424233	52.47666032739497
11	18.78283075508141	5.0	92.93378954424233	48.019406913769416
12	13.554959047934078	5.0	92.93378954424233	40.11981350867077
13	13.554959047934078	5.0	92.93378833352298	31.727943745530382
14	10.178014104407422	5.0	92.93378833352298	23.62163326368021
15	5.022956499862452	5.0	92.93378833352298	17.00850888089585
16	5.022956499862452	5.0	92.93378833352298	12.380445244997603
17	2.893191759269319	5.0	90.9689965615836	9.842840208863505
18	2.893191759269319	5.0	90.9689965615836	8.517238226160284
19	1.9498667307248976	5.0	90.9689965615836	6.694990586120458
20	1.6125385345772967	5.0	90.9689965615836	5.397434269949
21	1.4567754970837807	5.0	90.63170020963611	3.209709175947775
22	0.8646399169764512	5.0	90.15533625621131	2.4393739056764683
23	0.8646399169764512	5.0	90.15533625621131	1.9513888127743548
24	0.7348874743027193	5.0	90.15533625621131	0.8862382272098094
25	0.5977745579225441	5.0	90.15533625621131	0.611427234254266
26	0.5081279698740083	5.0	90.15533625621131	0.5235751802253955
27	0.44993822305206255	5.0	90.15533625621131	0.45595395273564315
28	0.41305705920656904	5.0	90.15531846795014	0.3203841310019066
29	0.3878375067764943	5.0	90.15531846795014	0.22415811870856586
30	0.3722829040976499	5.0	90.15531846795014	0.09174540446566176
31	0.3143092689987064	5.0	90.15531846795014	0.07251363604887709
32	0.3143092689987064	5.0	90.15531846795014	0.04507081772497559
33	0.3139379248724217	5.0	90.15510389122883	0.033564825364363546
34	0.2904868472044794	5.0	90.15510389122883	0.02430468424387905
35	0.2904868472044794	5.0	90.15510389122883	0.019179195585354695
36	0.27625160954208744	5.0	89.5321638274622	0.014724276856807933
37	0.27625160954208744	5.0	89.5321638274622	0.008037973097905833
38	0.27625160954208744	5.0	89.5321638274622	0.005827401860777376
39	0.2643540980217878	5.0	89.5321638274622	0.003931160750942412
40	0.2643540980217878	5.0	89.25830115995291	0.003156166076032937
41	0.2554893637171319	5.0	89.25830115995291	0.0028222148691615344
42	0.2546536612771703	5.0	89.25830115995291	0.0025560923657673563
43	0.24832226853257947	5.0	89.25830115995291	0.0017426485965340171
44	0.24540458834790824	5.0	89.25830115995291	0.0015043536473735516
45	0.23744355449610297	5.0	89.25830115995291	0.0013004453632560824
46	0.23744355449610297	5.0	89.25830115995291	0.0011437910151081735
47	0.235172882532359	5.0	89.25830115995291	0.0010782484783826802
48	0.23267970862407172	5.0	89.25829845911744	0.0009328530623038987
49	0.2305467742560963	5.0	86.72964013494999	0.0008791906936242511
50	0.23038169704523062	5.0	86.72964013494999	0.0008024905415621259
51	0.22813103636974733	5.0	86.72964013494999	0.0007425275257298267
52	0.22813103636974733	5.0	86.72964013494999	0.0006080561999977674
53	0.22628971777692353	5.0	86.03975576629851	0.0006080561999977674
54	0.22628971777692353	5.0	86.03975576629851	0.0005735719561450608
55	0.22456242436292775	5.0	86.03975576629851	0.0005156520492360428
56	0.22456242436292775	5.0	86.03975576629851	0.000510985026558535
57	0.22456242436292775	5.0	86.03975576629851	0.00046283092801181763
58	0.22447270920219675	5.0	83.53057484306888	0.00046283092801181763
59	0.22373243152433794	5.0	83.53057484306888	0.0004480470147001018
60	0.22373243152433794	5.0	83.53057484306888	0.0004126441347810222
61	0.22373243152433794	5.0	83.53057484306888	0.00041193779282194505
62	0.2230250203159003	5.0	83.53057484306888	0.0004083636904888335
63	0.2230250203159003	5.0	83.53057484306888	0.00039886438664890324
64	0.2230250203159003	5.0	83.53057484306888	0.00039886438664890324
65	0.2230250203159003	5.0	83.53057484306888	0.0003936217645675719
66	0.2230250203159003	5.0	83.53057484306888	0.0003880429450661721
67	0.2230250203159003	5.0	83.53057484306888	0.0003749459064971617
68	0.2230250203159003	5.0	83.53057484306888	0.0003749459064971617
69	0.2230250203159003	5.0	83.53057484306888	0.00036871738677086904
70	0.2230250203159003	5.0	83.53057484306888	0.00036774607562732874
71	0.2230250203159003	5.0	83.53057484306888	0.00036773129978624357
72	0.2230250203159003	5.0	83.53057484306888	0.0003622334674317339
73	0.2230250203159003	5.0	83.53057484306888	0.0003619383251610068
74	0.22285538759681509	5.0	83.53057484306888	0.0003608685982431107
75	0.22285538759681509	5.0	83.53057484306888	0.0003608685982431107
76	0.2227211274292851	5.0	83.53057484306888	0.0003608685982431107
77	0.2227211274292851	5.0	83.53057484306888	0.00036015913366548605
78	0.2227211274292851	5.0	83.53057484306888	0.00035708085576127577
79	0.2227211274292851	5.0	83.53057484306888	0.00035708085576127577
80	0.2227211274292851	5.0	83.53057484306888	0.00035708085576127577
81	0.2227211274292851	5.0	83.53057484306888	0.00035708085576127577
82	0.2227211274292851	5.0	83.53057484306888	0.00035595770749477783
83	0.2227211274292851	5.0	83.53057484306888	0.0003556432016343966
84	0.2227211274292851	5.0	83.53057484306888	0.0003556432016343966
85	0.2227211274292851	5.0	83.53057484306888	0.0003556432016343966
86	0.2227211274292851	5.0	83.53057484306888	0.0003556432016343966
87	0.2227211274292851	5.0	83.53057484306888	0.00035494991078180877
88	0.2227211274292851	5.0	83.53057484306888	0.00035494991078180877
89	0.2227211274292851	5.0	83.53057484306888	0.00035494991078180877
90	0.2227211274292851	5.0	83.53057484306888	0.00035494991078180877
91	0.2227211274292851	5.0	83.53057484306888	0.0003547416019721011
92	0.2227211274292851	5.0	83.53057484306888	0.0003545393259536578
93	0.2227211274292851	5.0	83.53057484306888	0.0003545393259536578
94	0.2227211274292851	5.0	83.53057484306888	0.0003545393259536578
95	0.2227211274292851	5.0	83.53057484306888	0.0003545393259536578
96	0.2227211274292851	5.0	83.53057484306888	0.0003545393259536578
97	0.2227211274292851	5.0	83.53057484306888	0.0003545304569169576
98	0.2227211274292851	5.0	83.53057484306888	0.0003545304569169576
99	0.2227211274292851	5.0	83.53057484306888	0.0003545277298236849
100	0.2227211274292851	5.0	83.53057484306888	0.0003545162366331695
0	94.25518545303217	5.0	96.93623771748331	96.112981348203
1	81.67650190428985	5.0	95.27470925602816	77.61032397420188
2	77.08870431238347	5.0	95.27470925602816	75.01272020112935
3	77.08870431238347	5.0	95.27470925602816	68.88645669642248
4	74.3182624381151	5.0	94.79622496049676	61.832751278593825
5	70.83843232976045	5.0	94.16333650898343	54.071892904857975
6	55.27511347267106	5.0	94.16333650898343	46.57432364989328
7	44.76345198265691	5.0	94.16333650898343	40.06605938708325
8	36.98107197316346	5.0	93.22652909589303	34.42488688157382
9	33.892261198017174	5.0	93.07779185151578	26.784887016431032
10	30.646313349565364	5.0	93.07779185151578	17.951976381603
11	24.856880368461095	5.0	93.07779185151578	8.258333610630723
12	24.472573289479055	5.0	92.57398228746558	8.258333610630723
13	19.4457118974549	5.0	91.13332135189944	6.9368355052403095
14	18.015423613245833	5.0	91.13332135189944	4.894754615930588
15	16.957788706977187	5.0	91.13332135189944	2.9979257294070805
16	15.452996729797242	5.0	91.13332135189944	2.4960365156921545
17	13.40561758953663	5.0	91.13332135189944	1.0863754954120048
18	10.98591200396376	5.0	91.13332135189944	1.0863754954120048
19	10.000724176562727	5.0	91.13332135189944	0.6764792735843299
20	8.20524321291127	5.0	91.13332135189944	0.6198929956989647
21	4.401925179157833	5.0	91.13332135189944	0.43281776492878493
22	4.401925179157833	5.0	91.13332135189944	0.16319962602085145
23	3.203529495552424	5.0	90.63202002580837	0.09933855182312602
24	2.6653758890791313	5.0	90.63202002580837	0.07468768126890157
25	1.9730871591371246	5.0	90.63202002580837	0.07056189405606351
26	1.8026926915155974	5.0	90.63202002580837	0.021073348356254153
27	1.3280731149065812	5.0	90.63190370361875	0.021073348356254153
28	1.104102635989565	5.0	88.97917726495265	0.019758560079628437
29	0.8230876914553905	5.0	88.66984908872743	0.015570931405578596
30	0.6696451598996194	5.0	88.66984908872743	0.009811862728215588
31	0.538183661461451	5.0	88.66984908872743	0.008836650993921207
32	0.48890634060987104	5.0	88.66984908872743	0.00834380762668683
33	0.42902506250767664	5.0	88.66984908872743	0.006748879947097326
34	0.3940424426972326	5.0	88.66984908872743	0.006320546685288641
35	0.3507337002654578	5.0	88.66984908872743	0.005504099105001821
36	0.32890251174901586	5.0	88.66984908872743	0.0051085668688421034
37	0.3159079975405014	5.0	88.66984908872743	0.00404720200717234
38	0.31326237665509443	5.0	88.66984908872743	0.003455781007653361
39	0.2808834578429726	5.0	88.66984787800808	0.003429227941414233
40	0.27812710500956234	5.0	88.66984787800808	0.002875125592631897
41	0.272074922624002	5.0	88.66984787800808	0.002733473168164462
42	0.2596104392131171	5.0	88.66984787800808	0.0026011672732393324
43	0.23807601387445487	5.0	88.66984787800808	0.0022894696542644886
44	0.2331833132586102	5.0	87.79003293616233	0.002065863000954758
45	0.2331833132586102	5.0	87.79003293616233	0.0017001587449468568
46	0.2324955672345362	5.0	87.79003293616233	0.0015919176130131517
47	0.22435580630385088	5.0	87.79003293616233	0.0015599178588646186
48	0.22053905915475022	5.0	87.79003293616233	0.0014535940236533318
49	0.21744861888019043	5.0	87.79003293616233	0.0014045469723488824
50	0.2109834223955891	5.0	87.79003293616233	0.0012377818230268015
51	0.2109834223955891	5.0	87.79003293616233	0.0012377818230268015
52	0.20957191404857434	5.0	87.79003293616233	0.0010263521004859057
53	0.20855339954785615	5.0	87.79003293616233	0.0010263521004859057
54	0.20359200823128465	5.0	87.79003293616233	0.0009378844717844539
55	0.20359200823128465	5.0	87.79003293616233	0.0008437473127352674
56	0.20359200823128465	5.0	87.79003293616233	0.0008068704536455545
57	0.20349684085317202	5.0	87.79003293616233	0.0007476690602437309
58	0.20349684085317202	5.0	87.79003293616233	0.0007058842976819399
59	0.20336102787804053	5.0	87.79003293616233	0.0006554472406980573
60	0.20191474622279357	5.0	87.79003293616233	0.0006054451027205598
61	0.20191474622279357	5.0	87.79003293616233	0.0006019068918811234
62	0.20171405150356292	5.0	87.79003293616233	0.0005868395271672604
63	0.20105540071548597	5.0	87.79003293616233	0.0005624461828321906
64	0.20105540071548597	5.0	87.79003293616233	0.0005624461828321906
65	0.20105540071548597	5.0	87.79003293616233	0.0005167420960546457
66	0.20105540071548597	5.0	87.79003293616233	0.0005167420960546457
67	0.20105540071548597	5.0	87.79003293616233	0.0005135839563567094
68	0.20105540071548597	5.0	87.79003293616233	0.0005116082494992886
69	0.20105540071548597	5.0	87.79003293616233	0.0005061575886580873
70	0.2006970309964211	5.0	87.79003293616233	0.000504724560872712
71	0.2006970309964211	5.0	87.78980085057663	0.0005033251961857698
72	0.20057903027299184	5.0	87.7047331015136	0.0004965857014932897
73	0.20044423633255745	5.0	87.7047331015136	0.0004965857014932897
74	0.20044423633255745	5.0	87.7047331015136	0.0004941690156495018
75	0.20027702775281545	5.0	87.7047331015136	0.0004916669993975941
76	0.20027702775281545	5.0	87.7047331015136	0.0004907929987315745
77	0.20027702775281545	5.0	87.7047331015136	0.0004883197187530318
78	0.20027702775281545	5.0	87.7047331015136	0.0004883197187530318
79	0.20027702775281545	5.0	87.7047331015136	0.0004883197187530318
80	0.20027702775281545	5.0	87.600824231096	0.0004883197187530318
81	0.20027702775281545	5.0	87.600824231096	0.0004883197187530318
82	0.20027702775281545	5.0	87.600824231096	0.00048729817888142085
83	0.20022117620184174	5.0	87.600824231096	0.00048729817888142085
84	0.20022117620184174	5.0	87.600824231096	0.00048729817888142085
85	0.20022117620184174	5.0	87.34482926658579	0.00048639214722974704
86	0.200217777769057	5.0	87.34482926658579	0.00048590883777803825
87	0.200217777769057	5.0	87.08989694113373	0.00048571843812621174
88	0.200217777769057	5.0	87.08989694113373	0.0004853747867275588
89	0.200217777769057	5.0	87.08918028841222	0.00048517686767972747
90	0.200217777769057	5.0	86.00722895283587	0.00048517686767972747
91	0.200217777769057	5.0	86.00722895283587	0.0004851184775747037
92	0.20021315289533206	5.0	86.00722895283587	0.00048503400934885076
93	0.20021315289533206	5.0	86.00722895283587	0.00048503400934885076
94	0.20019319261566426	5.0	86.00722895283587	0.00048503400934885076
95	0.20019319261566426	5.0	86.00722895283587	0.00048503400934885076
96	0.20018813121801016	5.0	86.00722895283587	0.00048503400934885076
97	0.20018813121801016	5.0	86.00722895283587	0.00048503400934885076
98	0.20018813121801016	5.0	86.00722895283587	0.00048503400934885076
99	0.20018264183608858	5.0	86.00722895283587	0.00048503400934885076
100	0.20018264183608858	5.0	86.00722895283587	0.00048503400934885076
0	95.2274082068374	5.0	95.81325799031802	92.9605384352614
1	71.01165646679674	5.0	95.81325799031802	83.009881721773
2	71.01165646679674	5.0	95.81325799031802	79.702684745879
3	71.01165646679674	5.0	95.81325799031802	73.25040720513522
4	52.70520854566257	5.0	94.38162790349759	72.17068729138042
5	52.70520854566257	5.0	92.40887667630281	69.73159458496968
6	40.11974074129078	5.0	92.40887667630281	59.384525728155175
7	39.256273804177816	5.0	92.40887667630281	54.16487401212455
8	34.996376867067234	5.0	91.6099740153225	48.72083106617729
9	33.46315992293551	5.0	90.43586300240639	39.04181553942011
10	32.21082858674047	5.0	90.43586300240639	38.20893769806081
11	32.10253140625917	5.0	90.43586300240639	28.17859364576523
12	30.136870993150893	5.0	90.43586300240639	23.689348492810407
13	27.566249381939716	5.0	90.43586300240639	21.428751578442473
14	27.555530301061413	5.0	90.43586300240639	14.66551551347524
15	25.897529363851763	5.0	90.10155461267641	7.631178120612517
16	22.938493782120897	5.0	90.10155461267641	7.163885139594288
17	20.17982129895625	5.0	90.10155461267641	4.251183560639752
18	20.096624630477546	5.0	90.10155461267641	3.658907586814397
19	9.60386841421029	5.0	90.10155461267641	2.7498087165577854
20	9.60386841421029	5.0	90.10155461267641	2.2466329957522184
21	8.84780214584688	5.0	90.10155461267641	1.9659776931079695
22	7.417035975703125	5.0	90.10155461267641	1.4041539384706734
23	5.796785369073557	5.0	90.10155461267641	1.357454419513732
24	4.2267220391078295	5.0	90.10155461267641	1.0252152121147453
25	3.91157554005744	5.0	89.51833229023885	0.9008844891824367
26	3.5448401958870073	5.0	89.51833229023885	0.6121124235072204
27	2.796790682712704	5.0	89.51833229023885	0.5678556696109802
28	2.796790682712704	5.0	89.51832083497118	0.42876028433171537
29	2.137525856928738	5.0	89.51832083497118	0.27948543878207455
30	1.936062168448414	5.0	89.51832083497118	0.2069506573406429
31	1.4808203233206692	5.0	89.51832083497118	0.14250752870905656
32	1.4808203233206692	5.0	89.51832083497118	0.11181703519567426
33	1.1492044689794385	5.0	89.51832083497118	0.06331721629008581
34	1.1492044689794385	5.0	89.51832083497118	0.04901063054231058
35	1.0596263832774602	5.0	89.51832083497118	0.03594038988004672
36	0.9807603054484444	5.0	89.51832083497118	0.024797031940523146
37	0.9807603054484444	5.0	89.51832083497118	0.019173812560560027
38	0.9547048946549098	5.0	89.51832083497118	0.014171438173714057
39	0.8731324804175439	5.0	89.51832083497118	0.011153153092156233
40	0.8731324804175439	5.0	89.51832083497118	0.008253299289255717
41	0.8706558398085287	5.0	89.51832083497118	0.007666984472769465
42	0.8590345932493696	5.0	89.51832083497118	0.005889248028629431
43	0.8383187096196885	5.0	89.51832083497118	0.005570516361084862
44	0.8118294546403555	5.0	89.51832083497118	0.004233621533850418
45	0.8036554010969272	5.0	89.51832083497118	0.004090349827360266
46	0.7761440066909322	5.0	89.51832083497118	0.003959685638792594
47	0.7520385007497428	5.0	89.51832083497118	0.003407831646211435
48	0.7520385007497428	5.0	89.51832083497118	0.0031295303780459866
49	0.7504406278166887	5.0	89.51832083497118	0.0028060508968461213
50	0.7438611263332081	5.0	89.51832083497118	0.0025869759996471754
51	0.7438611263332081	5.0	89.51832083497118	0.00217376325573153
52	0.7373521241918155	5.0	89.51832083497118	0.0021195413847132465
53	0.7244224506462137	5.0	89.51832083497118	0.0018759885623092184
54	0.7244224506462137	5.0	89.51832083497118	0.0018678049065541742
55	0.7131487050535057	5.0	89.51832083497118	0.0017117198530749035
56	0.7121276785986402	5.0	89.3635037305595	0.001613907272604939
57	0.7121276785986402	5.0	89.3635037305595	0.0015534691370999588
58	0.7032739553522765	5.0	89.3635037305595	0.00147452451107411
59	0.7020189054193339	5.0	89.3635037305595	0.0014616395977551236
60	0.7020189054193339	5.0	89.3635037305595	0.0014506309189146768
61	0.7020189054193339	5.0	89.3635037305595	0.0014309098438727728
62	0.6961966244404326	5.0	89.3635037305595	0.001423368900019402
63	0.6955074868439391	5.0	89.3635037305595	0.0014102104162429026
64	0.6949615762555733	5.0	89.24245880415776	0.001400838376285354
65	0.6949615762555733	5.0	89.24245880415776	0.0013849254776249714
66	0.6949615762555733	5.0	89.24245880415776	0.0013782888547901925
67	0.6949615762555733	5.0	89.24245880415776	0.0013643867010248191
68	0.6949615762555733	5.0	89.24245880415776	0.0013643867010248191
69	0.6949615762555733	5.0	89.24245880415776	0.001359157463302378
70	0.6949615762555733	5.0	89.24245880415776	0.0013526806397095347
71	0.6949615762555733	5.0	89.24245880415776	0.001333528211967176
72	0.6948989703782869	5.0	89.24245880415776	0.0013221832701862
73	0.6948989703782869	5.0	89.24245880415776	0.001316066577164018
74	0.6948989703782869	5.0	89.24245880415776	0.0013029913180451068
75	0.6948989703782869	5.0	89.24245880415776	0.0013029913180451068
76	0.6948989703782869	5.0	89.24245880415776	0.0012989959973606243
77	0.6948989703782869	5.0	89.24245880415776	0.0012989959973606243
78	0.6948989703782869	5.0	89.24245880415776	0.0012976418192955444
79	0.6948149052471909	5.0	89.24245880415776	0.0012962528464546986
80	0.6948149052471909	5.0	89.24245880415776	0.0012948565969620922
81	0.6948149052471909	5.0	89.24245880415776	0.0012899018936887656
82	0.6948149052471909	5.0	89.24245880415776	0.0012859284335473957
83	0.6948149052471909	5.0	89.24245880415776	0.0012859284335473957
84	0.6948149052471909	5.0	89.24245880415776	0.0012859284335473957
85	0.6948149052471909	5.0	89.24245880415776	0.0012858173760818264
86	0.6948149052471909	5.0	89.24245880415776	0.0012858173760818264
87	0.6948149052471909	5.0	89.17570160197826	0.0012857870052507883
88	0.6948149052471909	5.0	89.17570160197826	0.0012846750126680733
89	0.6948149052471909	5.0	89.17570160197826	0.0012844555501874404
90	0.6948149052471909	5.0	89.17570160197826	0.0012844555501874404
91	0.6948149052471909	5.0	89.17570160197826	0.0012842954159681824
92	0.6948149052471909	5.0	89.17570160197826	0.0012842954159681824
93	0.6948149052471909	5.0	89.17570160197826	0.0012842954159681824
94	0.6947779937157775	5.0	89.17570160197826	0.001283956004411358
95	0.6947779937157775	5.0	89.17570160197826	0.001283956004411358
96	0.6947779937157775	5.0	89.17570160197826	0.001283956004411358
97	0.6947779937157775	5.0	89.17570160197826	0.001283956004411358
98	0.6947779937157775	5.0	89.17570160197826	0.001283956004411358
99	0.6947779937157775	5.0	89.17570160197826	0.001283956004411358
100	0.6947779937157775	5.0	89.17570160197826	0.001283956004411358
0	94.73881519127556	5.0	94.61506958800138	95.59151574926533
1	74.18457458995198	5.0	94.61215948435114	72.49398750242689
2	74.18457458995198	5.0	94.04655871635609	71.87533927563182
3	72.69828847350514	5.0	94.04655871635609	66.62504674697227
4	67.93503889477593	5.0	94.04655871635609	61.8019243755247
5	57.65630725046978	5.0	94.04655871635609	57.740302676594126
6	50.851054265736764	5.0	92.90761388508025	53.39668222270143
7	44.11930473325727	5.0	92.90761388508025	41.123003920348545
8	44.11930473325727	5.0	92.90761388508025	37.58762518823055
9	40.57520067815674	5.0	92.90761388508025	29.89226627209533
10	34.74908187047874	5.0	92.90761388508025	24.591275919413025
11	30.150447566201947	5.0	92.90761388508025	17.123435454555402
12	30.150447566201947	5.0	92.90761388508025	14.266877741853998
13	27.359508005540704	5.0	92.90761388508025	8.811147223017658
14	24.02600240803805	5.0	92.90761388508025	4.753610716078868
15	23.591831551094614	5.0	92.90761388508025	2.9012311359925476
16	20.81955305675019	5.0	92.90761388508025	1.8137994297994087
17	20.81955305675019	5.0	92.74276243184823	1.2120799316497286
18	19.732890576886764	5.0	92.74276243184823	0.9858805545224856
19	19.691015910405905	5.0	91.9976081661869	0.7046175282544201
20	17.211392234995298	5.0	90.3731649696702	0.624027637238974
21	12.875368121862067	5.0	90.3731649696702	0.52917920733308
22	12.574595135439877	5.0	90.3731649696702	0.2771298271663801
23	10.069796975175217	5.0	90.3731649696702	0.2479497354416916
24	5.738601541417324	5.0	90.12909587013027	0.16648574336179686
25	5.689053405655035	5.0	90.12909587013027	0.09212850927463634
26	3.689151626418598	5.0	90.12909587013027	0.06635491337524564
27	1.9636362840567496	5.0	90.12909587013027	0.05749750516996068
28	1.4564233615161484	5.0	90.12909587013027	0.03818289569085051
29	0.7881274768991237	5.0	90.12909587013027	0.0317124537008639
30	0.4921358492808549	5.0	90.12909587013027	0.025101106109334876
31	0.3536442287849453	5.0	90.12909587013027	0.02014708171067641
32	0.3536442287849453	5.0	90.12909587013027	0.017874136875371656
33	0.2932242347893509	5.0	90.12909587013027	0.015933560134314646
34	0.22873211657793877	5.0	90.12909587013027	0.01301569611396327
35	0.21943078742108443	5.0	90.12909587013027	0.01216647237236119
36	0.18475673296405448	5.0	90.12909587013027	0.01021874862799279
37	0.134136250816451	5.0	90.12909587013027	0.009217741301492265
38	0.134136250816451	5.0	90.12909587013027	0.007583634159865386
39	0.11923059064857953	5.0	90.12909587013027	0.006375148665654626
40	0.10702542012205346	5.0	89.34656232099354	0.004676872216029617
41	0.09813058056468942	5.0	89.34656232099354	0.004428817102141433
42	0.09566356349623195	5.0	87.97267898357133	0.0038072712846422066
43	0.08981847275728883	5.0	87.97267898357133	0.003613130316084552
44	0.08849804386547516	5.0	87.97267898357133	0.002850974194654505
45	0.08311805432328723	5.0	87.97267898357133	0.0024289904611990427
46	0.08024097098698595	5.0	87.97267898357133	0.0022871355647087117
47	0.07601221427523647	5.0	87.97019943034752	0.0021722120101261657
48	0.07601221427523647	5.0	87.75183511327572	0.0019290168886239249
49	0.0742407415171451	5.0	87.75183511327572	0.0018804132521766366
50	0.0742407415171451	5.0	87.75183511327572	0.0017801368483111356
51	0.07270725200141424	5.0	87.75183511327572	0.0016140216791174528
52	0.07101040955551963	5.0	87.39273705863987	0.0015935387676560785
53	0.07101040955551963	5.0	87.39273705863987	0.001513697812129497
54	0.07101040955551963	5.0	87.39273705863987	0.001457753557814947
55	0.07068403219736073	5.0	87.39273705863987	0.0013735744018006128
56	0.06952864036712363	5.0	87.39273705863987	0.0013735744018006128
57	0.06900987714735578	5.0	87.39273705863987	0.001344243223778994
58	0.06818577823307724	5.0	87.39273705863987	0.001320259954647236
59	0.06818577823307724	5.0	87.39273705863987	0.001307568851108135
60	0.06798482642722818	5.0	87.39273705863987	0.0012483337652123801
61	0.06798482642722818	5.0	87.39273705863987	0.0012483337652123801
62	0.06748708967714016	5.0	87.39273705863987	0.001213812125245254
63	0.06748708967714016	5.0	87.39273705863987	0.0011951675715483623
64	0.06748708967714016	5.0	87.39273705863987	0.001171680332928094
65	0.06748708967714016	5.0	87.39273705863987	0.0011435135468923663
66	0.06731871273075017	5.0	87.39273705863987	0.0011246048341199228
67	0.06731871273075017	5.0	87.39273705863987	0.001108289018712175
68	0.06709639046146704	5.0	87.39273705863987	0.001108289018712175
69	0.06695902630343015	5.0	87.39273705863987	0.0010980784727324057
70	0.06695902630343015	5.0	87.39273705863987	0.0010818981414169348
71	0.06689063142664159	5.0	87.39273705863987	0.0010743507067452263
72	0.06689063142664159	5.0	87.39273705863987	0.0010743507067452263
73	0.06689063142664159	5.0	87.39273705863987	0.0010708381998252182
74	0.06689063142664159	5.0	87.39273705863987	0.0010616678153238677
75	0.06689063142664159	5.0	87.39273705863987	0.0010549602996196524
76	0.06689063142664159	5.0	87.39273705863987	0.0010485136199129329
77	0.06688970982411366	5.0	87.39273705863987	0.0010401445490184332
78	0.06688970982411366	5.0	87.39273705863987	0.0010391479776230789
79	0.06688970982411366	5.0	87.39273705863987	0.001030932823153711
80	0.06688970982411366	5.0	87.39273705863987	0.0010256778271093036
81	0.06688970982411366	5.0	87.39273705863987	0.0010256778271093036
82	0.06688970982411366	5.0	87.33855606398478	0.0010214363442322297
83	0.06688970982411366	5.0	87.33855606398478	0.0010214363442322297
84	0.06688970982411366	5.0	87.33855606398478	0.0010214363442322297
85	0.06688970982411366	5.0	87.33855606398478	0.001018917080671509
86	0.06688970982411366	5.0	87.33855606398478	0.001018917080671509
87	0.06688970982411366	5.0	87.33855606398478	0.0010171300573774344
88	0.06688970982411366	5.0	87.33855606398478	0.0010171300573774344
89	0.06688970982411366	5.0	87.33855606398478	0.0010171300573774344
90	0.06688970982411366	5.0	87.33855606398478	0.0010171300573774344
91	0.06688970982411366	5.0	87.33855606398478	0.0010171300573774344
92	0.06688970982411366	5.0	87.33855606398478	0.0010169318777962966
93	0.06688970982411366	5.0	87.33855606398478	0.0010169318777962966
94	0.06688970982411366	5.0	87.33855606398478	0.0010167616282946753
95	0.06688970982411366	5.0	87.33855606398478	0.0010167260502518323
96	0.06688632543720623	5.0	87.33855606398478	0.0010167260502518323
97	0.06688632543720623	5.0	87.33855606398478	0.001016526982337178
98	0.06688632543720623	5.0	87.33855606398478	0.0010165246983228377
99	0.0668862493451305	5.0	87.33855606398478	0.0010165172271292262
100	0.0668862493451305	5.0	87.33855606398478	0.0010165025983710201
0	95.4539266542608	5.0	96.09744800072976	94.03850166569029
1	84.0281645681394	5.0	95.35596882708182	74.66968678057891
2	76.83287323782478	5.0	94.62584387260762	72.42390638756807
3	76.83287323782478	5.0	94.62584387260762	72.42390638756807
4	76.79073036626626	5.0	93.28549476027744	63.438096854438946
5	75.23735741514821	5.0	93.28549476027744	61.7352232333541
6	75.23735741514821	5.0	91.48195003694016	56.88832898667257
7	75.23735741514821	5.0	91.48195003694016	52.72830958635935
8	59.89176249357015	5.0	88.79136535748437	49.146121210461054
9	59.89176249357015	5.0	88.79136535748437	48.440788419952554
10	58.975522954998304	5.0	88.79136535748437	44.2000565766024
11	54.435371105159284	5.0	88.79136535748437	37.11725455666319
12	46.6611850709973	5.0	88.79136535748437	28.577761241176756
13	43.05575618911527	5.0	88.02490718105105	20.52873814623364
14	40.01316493023674	5.0	88.02490718105105	14.52567118985734
15	38.83757679071223	5.0	88.02490718105105	9.9279236736677
16	37.206801002612	5.0	88.02490718105105	7.134523850661583
17	30.63031169900837	5.0	88.02490718105105	6.007610510733083
18	30.63031169900837	5.0	88.02490718105105	4.5324109317589505
19	28.992650325396067	5.0	88.02490718105105	3.635406787568554
20	22.30977456295423	5.0	87.54174028874456	2.109000965153536
21	21.649138768663686	5.0	87.54174028874456	1.393733507549457
22	19.108043860302132	5.0	87.3135275148384	1.146866383012337
23	18.4124321263568	5.0	87.3135275148384	0.9289446594862971
24	17.15549689875417	5.0	87.3135275148384	0.6773837068567219
25	16.860752910972987	5.0	87.3135275148384	0.42991629491284106
26	16.227315521569576	5.0	87.3135275148384	0.26731081273603496
27	15.312254737478915	5.0	87.3135275148384	0.17567650107140573
28	14.611920400663601	5.0	84.40224704537646	0.07633227837463508
29	14.611920400663601	5.0	84.40224704537646	0.04674860767473974
30	14.162115750823423	5.0	84.40224704537646	0.03566922729502022
31	12.515911707037029	5.0	84.40224704537646	0.03230760754565134
32	12.515911707037029	5.0	84.40224704537646	0.02357453230531359
33	12.481474676308025	5.0	84.4022469522442	0.019094308937206424
34	11.835976278413336	5.0	84.4022469522442	0.014396359833556013
35	11.54368771730052	5.0	84.4022469522442	0.01332290468241281
36	11.019746359587506	5.0	84.4022469522442	0.012207460702246648
37	9.798161770692637	5.0	84.4022469522442	0.009118257753292051
38	8.946613144302953	5.0	84.39658125135888	0.009089087538832656
39	8.817831019096987	5.0	84.39658125135888	0.007284741344046538
40	8.21505020705522	5.0	84.39658125135888	0.006650642715373671
41	8.052513165532284	5.0	84.39658125135888	0.006003828757897901
42	6.300428173908677	5.0	84.39658125135888	0.005291831081665345
43	6.300428173908677	5.0	84.39658125135888	0.004176191096404507
44	6.153377137677517	5.0	84.39658125135888	0.0036914070998727024
45	5.633778808864265	5.0	84.39658125135888	0.0034885892959049826
46	5.598122058724975	5.0	84.39658125135888	0.003208967276719739
47	5.549200052259433	5.0	84.39658125135888	0.002419483349924511
48	5.4253002768698435	5.0	84.34775303320389	0.002419483349924511
49	5.137662637131411	5.0	80.19846946941617	0.0023415748103104805
50	5.137662637131411	5.0	80.19846946941617	0.002054173967797579
51	5.041131633408116	5.0	79.78709301901381	0.0018855522505375315
52	4.897133125142932	5.0	79.7870342525593	0.0016858795219837294
53	4.897133125142932	5.0	79.7870342525593	0.0014682161452413912
54	4.795013396418076	5.0	79.7870342525593	0.0014682161452413912
55	4.673015017121212	5.0	79.7870342525593	0.001274669005953619
56	4.551312764102249	5.0	79.4685964376985	0.001179925709102789
57	4.551312764102249	5.0	79.4685964376985	0.0010592658666735428
58	4.551312764102249	5.0	79.4685964376985	0.000979057157644611
59	4.533705337329226	5.0	79.4685964376985	0.0009150126906022346
60	4.533705337329226	5.0	79.4685964376985	0.0008349912083219963
61	4.468283287956671	5.0	79.4685964376985	0.0008215116816992314
62	4.468283287956671	5.0	79.4685964376985	0.0008009548434562208
63	4.455229169816684	5.0	79.4685964376985	0.0007840024825460573
64	4.452174316591954	5.0	79.4685964376985	0.0007371766398363077
65	4.442617533983017	5.0	79.4685964376985	0.0007371766398363077
66	4.442617533983017	5.0	79.4685964376985	0.0007006316466637514
67	4.442617533983017	5.0	79.4685964376985	0.0006937953232684919
68	4.442617533983017	5.0	79.4685964376985	0.0006866707861294874
69	4.407268654258562	5.0	79.4685964376985	0.0006660699930250698
70	4.407268654258562	5.0	79.4685964376985	0.0006609207850449629
71	4.407268654258562	5.0	79.4685964376985	0.0006609207850449629
72	4.403894353743335	5.0	79.4685964376985	0.0006534620702215344
73	4.403894353743335	5.0	79.46859634456624	0.0006494147770720577
74	4.403894353743335	5.0	79.46859634456624	0.0006436565478347131
75	4.403894353743335	5.0	79.46859634456624	0.0006404686183333424
76	4.403894353743335	5.0	79.46859634456624	0.0006390246096379177
77	4.403894353743335	5.0	79.46859634456624	0.0006363789867649054
78	4.403894353743335	5.0	79.46859634456624	0.0006359777681036677
79	4.403421791074121	5.0	79.46859634456624	0.0006347974193988253
80	4.403421791074121	5.0	79.46847648335086	0.0006347974193988253
81	4.403421791074121	5.0	79.46847648335086	0.0006347974193988253
82	4.403421791074121	5.0	79.46847648335086	0.0006347974193988253
83	4.403421791074121	5.0	79.46847648335086	0.0006315964527256329
84	4.403421791074121	5.0	79.26104300621014	0.0006315964527256329
85	4.403421791074121	5.0	79.26104300621014	0.0006315964527256329
86	4.403421791074121	5.0	79.13725598675072	0.0006315964527256329
87	4.403421791074121	5.0	79.13725598675072	0.0006315113573238383
88	4.401993013479282	5.0	79.13725598675072	0.0006309406965393972
89	4.401631902823008	5.0	79.13725598675072	0.0006305684007895874
90	4.401631902823008	5.0	79.13725598675072	0.0006305684007895874
91	4.401631902823008	5.0	79.13725598675072	0.0006303341163851267
92	4.401631902823008	5.0	79.13725598675072	0.0006303341163851267
93	4.401631902823008	5.0	79.12425071891595	0.0006298490173659759
94	4.401631902823008	5.0	79.12425071891595	0.0006298241738075505
95	4.401631902823008	5.0	79.12425071891595	0.0006296899336424512
96	4.401631902823008	5.0	79.12425071891595	0.0006296476072068232
97	4.400435730972008	5.0	79.12425071891595	0.0006296476072068232
98	4.390173739958643	5.0	79.12425071891595	0.0006296148605652671
99	4.390173739958643	5.0	79.12425071891595	0.0006295809166728014
100	4.390173739958643	5.0	79.12425071891595	0.0006295809166728014
0	96.33613372588663	5.0	94.8148068016464	92.84656188778459
1	79.95837324417492	5.0	94.58206938327388	76.36604643658916
2	67.37071697449512	5.0	93.56756228654066	65.70003057240416
3	67.37071697449512	5.0	92.54070380355265	55.18508321187317
4	64.20841113478896	5.0	91.48667417070207	42.593980072816265
5	59.69878059146104	5.0	91.48667417070207	38.66382079329586
6	58.64164732361841	5.0	91.48667417070207	28.295730490191485
7	57.04980885610533	5.0	91.48667417070207	21.112685758164474
8	55.66494493192676	5.0	91.48667417070207	18.005226161213283
9	53.5940844041671	5.0	91.48667417070207	12.507071677848288
10	51.43579120511538	5.0	91.48667417070207	10.879590953076736
11	51.40609406021795	5.0	91.48667417070207	4.702965747883069
12	51.40609406021795	5.0	91.48667417070207	4.528976099008585
13	49.129478057435165	5.0	91.48667417070207	3.0277785323722175
14	49.129478057435165	5.0	91.44604112554623	2.58028575317527
15	43.93012983099396	5.0	90.59703768724438	1.8813223251819722
16	43.93012983099396	5.0	90.59703768724438	1.6695282875058552
17	43.58090538178832	5.0	90.59703768724438	1.111690905359052
18	43.58090538178832	5.0	90.59703768724438	0.8283287124241318
19	39.45806041275701	5.0	88.0470980834435	0.5511312178927416
20	39.012745182753086	5.0	87.29173745368223	0.3712750562604439
21	36.70397427303599	5.0	87.29173745368223	0.26168117132862023
22	36.70397427303599	5.0	87.29173745368223	0.1944227885317251
23	32.069843107821576	5.0	87.29173745368223	0.15254912944360513
24	32.069843107821576	5.0	87.29173745368223	0.08126820391278686
25	27.92051362309067	5.0	87.29173745368223	0.08043060167063762
26	27.92051362309067	5.0	87.29173745368223	0.05683095427052315
27	26.77508658137842	5.0	87.29173745368223	0.03080329192025018
28	24.208343185065093	5.0	87.29173745368223	0.016461251018482056
29	22.501842007221498	5.0	87.29173745368223	0.00933920393716574
30	19.71662697698326	5.0	87.29173745368223	0.007327521698732947
31	19.71662697698326	5.0	87.29173745368223	0.005379917849379527
32	18.361264366287134	5.0	87.29173745368223	0.0038399116130172404
33	17.888072408177017	5.0	87.29173745368223	0.0032849706664959144
34	16.149002045944968	5.0	87.29173745368223	0.0019305103505497412
35	15.06369915952323	5.0	87.29173745368223	0.0010722525292874245
36	15.06369915952323	5.0	87.29173745368223	0.000802383268494279
37	13.780041927494397	5.0	87.29173745368223	0.0005418896905803346
38	13.780041927494397	5.0	87.29173745368223	0.00040069747476155563
39	13.442201635115055	5.0	87.29173745368223	0.0003065189132197567
40	12.789895390054062	5.0	87.29173745368223	0.00014945560973675018
41	12.377721297018875	5.0	87.29173745368223	0.00010066066474175943
42	11.825960676986933	5.0	87.29173745368223	4.755157328205042e-05
43	11.442136519426981	5.0	87.29173745368223	2.8812057551913845e-05
44	10.917604201615703	5.0	87.29173745368223	2.6013273303851264e-05
45	10.366854421257157	5.0	87.29173745368223	1.9711451325869037e-05
46	10.290743439335905	5.0	87.29173745368223	1.5092794647683774e-05
47	9.940423881968846	5.0	87.29173745368223	1.2747947936862754e-05
48	9.49465588447285	5.0	87.29173745368223	1.0942823394732594e-05
49	9.49465588447285	5.0	87.29173745368223	1.0457704751689505e-05
50	9.432447693229848	5.0	87.13176259171766	8.911520212393478e-06
51	9.340322432010902	5.0	87.13176259171766	8.634198663926105e-06
52	9.340322432010902	5.0	87.13176259171766	7.743313763057889e-06
53	9.340322432010902	5.0	87.13176259171766	7.699523964043194e-06
54	9.340322432010902	5.0	87.13176259171766	7.202369853343331e-06
55	9.240007961330262	5.0	87.13176259171766	7.202369853343331e-06
56	9.239116399223716	5.0	87.13176259171766	6.9849834126608615e-06
57	9.155476925703338	5.0	87.13176259171766	5.882369114954637e-06
58	9.155476925703338	5.0	87.13176259171766	5.535616189613185e-06
59	9.107689159561255	5.0	87.13176259171766	5.366278213238014e-06
60	9.107689159561255	5.0	87.13176259171766	4.840109665413694e-06
61	9.107689159561255	5.0	87.13176259171766	4.771761746546406e-06
62	9.107689159561255	5.0	87.13176259171766	4.414156790457409e-06
63	9.107689159561255	5.0	87.13176259171766	4.414156790457409e-06
64	9.107689159561255	5.0	87.13176259171766	4.383042326931329e-06
65	9.096257903665	5.0	87.13176259171766	4.327143298723449e-06
66	9.096257903665	5.0	87.13176259171766	4.209928037064966e-06
67	9.096257903665	5.0	87.13176259171766	4.142344041724633e-06
68	9.096257903665	5.0	87.13176259171766	4.100557155779821e-06
69	9.096257903665	5.0	87.13176259171766	4.072203830204323e-06
70	9.095222662830908	5.0	87.13176259171766	4.032472948651434e-06
71	9.095222662830908	5.0	87.13176259171766	3.997667515123162e-06
72	9.095222662830908	5.0	87.13176259171766	3.981122579187452e-06
73	9.095222662830908	5.0	87.13176259171766	3.941954338315365e-06
74	9.095222662830908	5.0	87.13176259171766	3.904111662911963e-06
75	9.095222662830908	5.0	87.13176259171766	3.904111662911963e-06
76	9.095222662830908	5.0	87.13176259171766	3.904111662911963e-06
77	9.095222662830908	5.0	87.13176259171766	3.8745087147484146e-06
78	9.095222662830908	5.0	87.13176259171766	3.864434515492055e-06
79	9.095222662830908	5.0	87.13176259171766	3.842692939392417e-06
80	9.095222662830908	5.0	86.1457626270809	3.841192501465058e-06
81	9.095222662830908	5.0	86.1457626270809	3.825048126964855e-06
82	9.095222662830908	5.0	86.1457626270809	3.8120199090520017e-06
83	9.095222662830908	5.0	86.1457626270809	3.800978199709274e-06
84	9.095222662830908	5.0	86.1457626270809	3.800978199709274e-06
85	9.095222662830908	5.0	86.1457626270809	3.7928406886386753e-06
86	9.095222662830908	5.0	86.1457626270809	3.7916408788611734e-06
87	9.095222662830908	5.0	86.1457626270809	3.7863928799628367e-06
88	9.095222662830908	5.0	86.1457626270809	3.7849518677062363e-06
89	9.095222662830908	5.0	86.1457626270809	3.783144448162828e-06
90	9.095222662830908	5.0	86.1457626270809	3.783144448162828e-06
91	9.095222662830908	5.0	86.1457626270809	3.7821918457354486e-06
92	9.095222662830908	5.0	86.1457626270809	3.7821918457354486e-06
93	9.095222662830908	5.0	86.1457626270809	3.781279515354477e-06
94	9.095222662830908	5.0	86.1457626270809	3.781279515354477e-06
95	9.095222662830908	5.0	86.1457626270809	3.780977395085711e-06
96	9.095094231395922	5.0	86.1457626270809	3.7808500131239132e-06
97	9.095094231395922	5.0	86.1457626270809	3.7808500131239132e-06
98	9.095094231395922	5.0	86.14576253394864	3.780631888862221e-06
99	9.089557103051487	5.0	86.14576253394864	3.780631888862221e-06
100	9.088439260185678	5.0	86.14576253394864	3.780631888862221e-06
0	93.18839030491279	5.0	92.49433036544096	92.31014330154156
1	77.31051846916303	5.0	92.49433036544096	75.14191321300036
2	74.85162383381875	5.0	92.49433036544096	66.39997053625221
3	70.81644349692853	5.0	92.49433036544096	58.14925085254467
4	64.30292751484599	5.0	92.49433036544096	55.10126988519659
5	59.92701928935921	5.0	92.4943114595927	40.28403713338539
6	58.44908063845608	5.0	89.87141474609794	36.2522665031124
7	58.20089354890982	5.0	89.87141474609794	28.676853080339527
8	53.834849690921125	5.0	89.52875360358914	18.275624267494447
9	42.27751704662563	5.0	89.52875360358914	17.340727792001218
10	39.74093005835194	5.0	89.52875360358914	13.256107146385725
11	36.15972560953359	5.0	89.52875360358914	10.159024501321184
12	35.701516313287534	5.0	89.37685880315344	4.6454977341889725
13	32.460169671277114	5.0	89.37685880315344	3.7060898811828342
14	30.787772635451716	5.0	89.37685880315344	3.1497021184195706
15	28.809369025188005	5.0	89.37685880315344	2.178489716996626
16	27.12623213328556	5.0	89.37685880315344	1.5386082321188834
17	20.23922527580731	5.0	89.37685880315344	1.1474015970856226
18	20.23922527580731	5.0	89.37685880315344	0.9594441996588937
19	17.98080054351895	5.0	89.37685880315344	0.7599999717224958
20	15.73788860406078	5.0	89.37685880315344	0.579131965984423
21	15.317954817687237	5.0	89.37685880315344	0.33867710408853596
22	13.809053041780464	5.0	89.37685880315344	0.33867710408853596
23	11.31793591610728	5.0	89.37685880315344	0.26476133891392
24	8.587572530132142	5.0	89.37685880315344	0.22373944916585034
25	7.568784791344021	5.0	89.37685880315344	0.1732878858352689
26	6.770899596348987	5.0	89.37685880315344	0.11192033435307587
27	4.374407514973329	5.0	89.37685880315344	0.07718836444684267
28	4.374407514973329	5.0	89.37685880315344	0.07118567905996498
29	3.9735740673022364	5.0	89.37685880315344	0.03999837459672024
30	3.721425659860079	5.0	89.37685880315344	0.02599495395622457
31	3.0352489749467275	5.0	89.37685880315344	0.016089550653230058
32	2.854940619366012	5.0	89.37685880315344	0.014414511487253081
33	2.482931225020583	5.0	89.37685880315344	0.009391556443425937
34	2.3579434903388146	5.0	89.37685880315344	0.007313487218929222
35	2.0851095886152815	5.0	89.37685880315344	0.0056758269452970985
36	2.0851095886152815	5.0	89.37685880315344	0.0052436463833246605
37	1.9420719630259768	5.0	89.37685880315344	0.0038067398598809216
38	1.7204649405727224	5.0	89.37685880315344	0.003130687877780343
39	1.7204649405727224	5.0	89.37685880315344	0.001567906406112771
40	1.5353011705813044	5.0	89.37685880315344	0.001567906406112771
41	1.5353011705813044	5.0	89.37685880315344	0.001179691269191792
42	1.5206617903636228	5.0	89.37685880315344	0.000915103706236565
43	1.3967113919893432	5.0	89.37685880315344	0.0007967913960337641
44	1.390660535489885	5.0	89.37685880315344	0.0007495842581704313
45	1.3876231837138395	5.0	89.37685880315344	0.000609453853851699
46	1.3099482449467803	5.0	89.37685880315344	0.00044418149304229117
47	1.2499580512888484	5.0	89.37685880315344	0.00041636543193784327
48	1.2499580512888484	5.0	89.37685880315344	0.00038046095817881987
49	1.2360068461414777	5.0	89.37685880315344	0.0003161286204761347
50	1.2077757082467304	5.0	89.37685880315344	0.0003161286204761347
51	1.2058470866589708	5.0	89.37685880315344	0.0002815985236117939
52	1.176434838456452	5.0	89.37685880315344	0.0002815985236117939
53	1.1610850135650905	5.0	89.37685880315344	0.00026261732359022795
54	1.1610850135650905	5.0	89.37685880315344	0.00026261732359022795
55	1.1302385134911261	5.0	89.37685880315344	0.00025055582046213564
56	1.1302385134911261	5.0	89.37685880315344	0.00025055582046213564
57	1.1302385134911261	5.0	89.3692593040733	0.0002477435103343607
58	1.1302385134911261	5.0	89.3692593040733	0.0002465671730827531
59	1.1232309387665056	5.0	89.3692593040733	0.00024463199661004697
60	1.117715638521288	5.0	89.13876627997438	0.0002380430715468348
61	1.117715638521288	5.0	89.13876627997438	0.00023019856519819893
62	1.1149540771018804	5.0	89.13876627997438	0.00023019856519819893
63	1.1098363851915736	5.0	89.13876627997438	0.0002288522536786534
64	1.0973476788130403	5.0	89.13876627997438	0.0002253014116905503
65	1.0973476788130403	5.0	89.13876627997438	0.00022135210472409871
66	1.0949655524116724	5.0	89.13876627997438	0.00021938813986453084
67	1.0949655524116724	5.0	89.13876627997438	0.00021762878488675532
68	1.0949655524116724	5.0	88.30835949085113	0.00021414984847380178
69	1.0949655524116724	5.0	88.30835949085113	0.00021414984847380178
70	1.0949655524116724	5.0	88.30835949085113	0.00021141608274216853
71	1.093642432560261	5.0	88.3083594908511	0.00021141608274216853
72	1.093642432560261	5.0	88.3083594908511	0.00021124854224591961
73	1.0916561187744802	5.0	88.3083594908511	0.00020943730828533016
74	1.0916561187744802	5.0	88.3083594908511	0.00020824024570615228
75	1.0916561187744802	5.0	88.3083594908511	0.00020653723181801326
76	1.0916561187744802	5.0	88.3083594908511	0.0002062710526955481
77	1.0916561187744802	5.0	88.3083594908511	0.00020437995219401987
78	1.0916561187744802	5.0	88.3083594908511	0.00020417550814629229
79	1.0916561187744802	5.0	88.3083594908511	0.0002029583733374491
80	1.0916561187744802	5.0	88.3083594908511	0.0002029583733374491
81	1.0916561187744802	5.0	88.3083594908511	0.00020263509893235339
82	1.0916561187744802	5.0	88.3083594908511	0.00020261232483946565
83	1.091445249975116	5.0	88.3083594908511	0.00020237927145097954
84	1.091445249975116	5.0	88.3083594908511	0.00020207397984002497
85	1.091445249975116	5.0	88.3083594908511	0.00020207397984002497
86	1.091445249975116	5.0	88.3083594908511	0.00020205923152407076
87	1.091445249975116	5.0	88.3083594908511	0.00020180992437756237
88	1.091445249975116	5.0	88.3083594908511	0.0002016754564180864
89	1.091445249975116	5.0	88.3083594908511	0.0002016754564180864
90	1.091445249975116	5.0	88.3083594908511	0.00020165040910014248
91	1.0913978941334	5.0	88.3083594908511	0.00020165040910014248
92	1.0913978941334	5.0	88.30835921145436	0.00020165040910014248
93	1.0913978941334	5.0	88.30835921145436	0.00020165040910014248
94	1.0913978941334	5.0	88.30835921145436	0.00020165040910014248
95	1.0913978941334	5.0	88.30754635311081	0.00020161024716360454
96	1.0913978941334	5.0	88.30754635311081	0.00020161024716360454
97	1.0913978941334	5.0	88.30754635311081	0.00020161024716360454
98	1.0913978941334	5.0	88.30754635311081	0.00020161024716360454
99	1.09134315674898	5.0	86.37801883107889	0.00020157840397498576
100	1.09134315674898	5.0	85.7639743880201	0.00020157415565665382
0	95.15112664234348	5.0	94.20881345598437	95.5754889386941
1	79.21429613618464	5.0	94.20881345598437	73.01312178809202
2	73.11972968820375	5.0	94.20881345598437	69.72200614589735
3	53.44698610900212	5.0	94.20881345598437	64.54547924802301
4	53.44698610900212	5.0	93.4595250494124	63.52605542715687
5	46.69653467424641	5.0	93.4595250494124	53.25116419222369
6	38.05433137598508	5.0	93.4595250494124	36.46265084634199
7	26.219239672982805	5.0	93.4595250494124	27.424199271796237
8	26.219239672982805	5.0	93.4595250494124	26.105185553002844
9	24.398326207484228	5.0	92.59291970757438	19.581210382107034
10	15.627404794124637	5.0	92.59291970757438	13.785473413670315
11	15.627404794124637	5.0	92.59291970757438	11.92525943927509
12	13.45298472285269	5.0	91.49274862906557	9.302634068566515
13	10.659274755430284	5.0	91.49274862906557	7.176627897077427
14	8.40979683036833	5.0	91.49274862906557	5.2146068878348375
15	6.669726120710937	5.0	91.49274862906557	3.374520375903227
16	6.669726120710937	5.0	91.49274862906557	1.5995196451562395
17	4.308236536518897	5.0	91.49274862906557	1.429749494589948
18	3.1067202910257605	5.0	91.49274862906557	0.8771449859203416
19	2.2883937832934307	5.0	91.49274862906557	0.6700039222510711
20	2.065267799138247	5.0	91.49274862906557	0.5287677508729113
21	1.4917303664402581	5.0	91.49274862906557	0.38107406852069364
22	1.437938471186273	5.0	91.31975145606313	0.22003868486913766
23	1.2416152143182018	5.0	91.31975145606313	0.18272894327755962
24	0.959518691157944	5.0	91.31975145606313	0.10200926658215881
25	0.6685787342971818	5.0	91.14652154554918	0.10091535158900411
26	0.6012114368385267	5.0	91.14652154554918	0.06111689678078127
27	0.5543693936273382	5.0	91.14652154554918	0.03212687711982101
28	0.5370271807446493	5.0	91.14652154554918	0.02643908571925856
29	0.46244365138281945	5.0	91.14652154554918	0.01778768204224925
30	0.35477627443910736	5.0	91.14652154554918	0.01581858359223014
31	0.21914424831789417	5.0	91.14652154554918	0.01416324909347809
32	0.21914424831789417	5.0	91.14652154554918	0.013496454240770903
33	0.2118691215508215	5.0	91.14652154554918	0.009335563388241151
34	0.1846182664739409	5.0	91.14652154554918	0.009042373438337484
35	0.15104259011066865	5.0	91.14652154554918	0.005754471023128156
36	0.13332032031630467	5.0	91.14652154554918	0.0029202037645767293
37	0.13169807064642072	5.0	91.14652154554918	0.0017669580055102241
38	0.1153106272268179	5.0	91.14652145241692	0.0010611318468106104
39	0.11331806788934418	5.0	91.14652145241692	0.0008902911800096706
40	0.11189033548454287	5.0	91.14652145241692	0.0006395248320811884
41	0.11189033548454287	5.0	91.13126275647957	0.0005601036039412868
42	0.10999029159533709	5.0	91.12886916432942	0.0004157124667475474
43	0.10168482089878224	5.0	89.68095276024236	0.00038784051844556114
44	0.098376585758153	5.0	89.68095276024236	0.0003257099863685029
45	0.09362178155871326	5.0	89.68095276024236	0.0002311001125093748
46	0.0876330396267219	5.0	89.68095276024236	0.00021648388350260585
47	0.07523860559455718	5.0	89.68095276024236	0.00019286987074206195
48	0.0638945827231625	5.0	89.68095276024236	0.00016144599658095298
49	0.061443386656244346	5.0	89.68095276024236	0.00014565768902751247
50	0.06007698416583309	5.0	89.68095276024236	0.00012561027274101674
51	0.05835004663607943	5.0	89.68095276024236	0.00011703091679965461
52	0.05696593183759895	5.0	89.68095276024236	0.00011268425618844072
53	0.05696593183759895	5.0	89.68095276024236	9.537321225252138e-05
54	0.05678120021121821	5.0	89.68095276024236	9.208095573428846e-05
55	0.05639936431165823	5.0	89.68095276024236	8.172599592468718e-05
56	0.056332892038364606	5.0	89.68095276024236	7.875012595455994e-05
57	0.05584513256736053	5.0	89.68095276024236	7.790880723996895e-05
58	0.05558732430784333	5.0	89.68095276024236	7.433397807743223e-05
59	0.05558732430784333	5.0	89.68095276024236	7.113312560433765e-05
60	0.05503425150996874	5.0	89.68095276024236	6.547121769973112e-05
61	0.05503425150996874	5.0	89.68095276024236	6.294164068083108e-05
62	0.05500328204268178	5.0	89.68095276024236	6.224786809394287e-05
63	0.05500328204268178	5.0	89.68095276024236	5.976053335518994e-05
64	0.05500328204268178	5.0	89.68095276024236	5.946422549797265e-05
65	0.05500328204268178	5.0	89.68095276024236	5.833185090247593e-05
66	0.05500328204268178	5.0	89.68095276024236	5.738260293134223e-05
67	0.05500328204268178	5.0	89.68095276024236	5.708112344057884e-05
68	0.05500328204268178	5.0	89.68095276024236	5.653366886249558e-05
69	0.05500328204268178	5.0	89.68095276024236	5.594149644756382e-05
70	0.05488171559811158	5.0	89.68095276024236	5.567973303499246e-05
71	0.05488171559811158	5.0	89.68095276024236	5.443646533112674e-05
72	0.05488171559811158	5.0	89.68095276024236	5.443646533112674e-05
73	0.05488171559811158	5.0	89.68095276024236	5.398668850925705e-05
74	0.05488171559811158	5.0	89.68095276024236	5.369504034945336e-05
75	0.0548745609064581	5.0	89.68095276024236	5.369504034945336e-05
76	0.0548745609064581	5.0	89.68095276024236	5.369504034945336e-05
77	0.05484253754943339	5.0	89.68095276024236	5.3519492277563955e-05
78	0.05484253754943339	5.0	89.68095276024236	5.334710964243275e-05
79	0.05484253754943339	5.0	89.68095276024236	5.334710964243275e-05
80	0.05484253754943339	5.0	89.68095276024236	5.3299947716111316e-05
81	0.05484253754943339	5.0	89.68095276024236	5.3299947716111316e-05
82	0.05484253754943339	5.0	89.68095276024236	5.319649564456116e-05
83	0.05484253754943339	5.0	89.68095276024236	5.313911243574454e-05
84	0.05484253754943339	5.0	89.68095276024236	5.313911243574454e-05
85	0.05484253754943339	5.0	89.68095276024236	5.304722945127213e-05
86	0.05484253754943339	5.0	89.62835371011326	5.295702424949661e-05
87	0.05484253754943339	5.0	89.62835371011326	5.295702424949661e-05
88	0.05484253754943339	5.0	89.62808558234389	5.295702424949661e-05
89	0.05484253754943339	5.0	89.62808558234389	5.295702424949661e-05
90	0.05484253754943339	5.0	89.62808558234389	5.294895846358564e-05
91	0.05484253754943339	5.0	89.62808558234389	5.294895846358564e-05
92	0.05484253754943339	5.0	89.62808558234389	5.293992477438668e-05
93	0.05484253754943339	5.0	89.62808558234389	5.292761632763241e-05
94	0.05484253754943339	5.0	89.62808558234389	5.2904514116111554e-05
95	0.05484251445428547	5.0	89.62808558234389	5.2904514116111554e-05
96	0.05483933159969002	5.0	89.62808558234389	5.2900221364568106e-05
97	0.05483933159969002	5.0	89.62808558234389	5.2900221364568106e-05
98	0.05483933159969002	5.0	89.62808558234389	5.2900221364568106e-05
99	0.05483933159969002	5.0	89.62808558234389	5.2900221364568106e-05
100	0.05483933159969002	5.0	89.62579676398346	5.289993391081877e-05
