# Supplementary material for: An improved genetic algorithm and its application in neural network adversarial attack
Source: PLoS One. 2022 May 5;17(5):e0267970. doi: 10.1371/journal.pone.0267970 (PMC9070932; doi:10.1371/journal.pone.0267970)
Supplement: S1 Data — (ZIP) [file pone.0267970.s001.zip › data3/4_30.csv]

	GWO	PSO	SGA	IGA
0	87.27494445051792	5.0	85.34434474322217	83.55453549987095
1	57.333944009229846	5.0	80.91296422337786	42.76802467260219
2	55.299004450081036	5.0	78.3363710056694	39.63993780225675
3	47.674998796586124	5.0	78.3363710056694	20.203982615386174
4	39.470377815574835	5.0	78.3363710056694	20.203982615386174
5	37.47488020622271	5.0	76.67380747230433	18.150821540910837
6	34.17449631109221	5.0	68.23488677304	10.876438169760997
7	34.17449631109221	5.0	68.23488677304	6.059141716300229
8	29.536446306955458	5.0	68.23488574858517	4.960462675031107
9	29.536446306955458	5.0	68.23488574858517	3.947326235007273
10	27.633857414582366	5.0	68.22751563425525	2.5756751698501774
11	26.83700418133451	5.0	66.774989649083	1.7213269955689026
12	26.16945350244177	5.0	66.3839999429807	1.1943888074897029
13	24.156891049285957	5.0	66.3839999429807	0.9340335105176866
14	21.73627278680621	5.0	66.3839999429807	0.7063009757294756
15	20.044580144097115	5.0	66.3839999429807	0.3783886913367011
16	16.505075592942614	5.0	66.3839999429807	0.3024353168500222
17	14.766773079045867	5.0	66.3839999429807	0.20566249025804492
18	11.937209339641436	5.0	66.38398653193562	0.12228028441516701
19	11.501841581262532	5.0	65.76917849749753	0.12228028441516701
20	7.748371624350476	5.0	65.76917849749753	0.0841543315975733
21	4.819405267644956	5.0	65.76917849749753	0.07231419747894059
22	4.819405267644956	5.0	65.76917849749753	0.040475023616399444
23	3.7322559067984415	5.0	65.76917849749753	0.03526769706532148
24	3.632996840326791	5.0	65.76158328250125	0.018734553080286886
25	2.510695894143009	5.0	65.76158328250125	0.01606419367979474
26	2.291917841072218	5.0	65.76158328250125	0.011823523286432311
27	2.145638897869268	5.0	65.76158328250125	0.009194099263679084
28	1.9942534449609937	5.0	65.76158328250125	0.00697784890443186
29	1.8670197353184619	5.0	65.76158328250125	0.004997917359391069
30	1.7455506284310778	5.0	65.76157890528515	0.002917493675623492
31	1.7213316281611615	5.0	65.76157890528515	0.0022739329813702496
32	1.5330745766543756	5.0	65.76157890528515	0.0020072902627336583
33	1.4644526574642003	5.0	65.76157890528515	0.0013487487863290844
34	1.4313734607930642	5.0	65.76157890528515	0.0010090227091546502
35	1.2326714621816086	5.0	65.76157890528515	0.0006412497794770921
36	1.2326714621816086	5.0	65.76002760127187	0.00048107288274378614
37	1.183387606917216	5.0	65.76002760127187	0.00034989767255522234
38	1.1341041811549635	5.0	65.76002760127187	0.00027574101494733425
39	1.057034221140352	5.0	65.76002760127187	0.000194542499709675
40	1.057034221140352	5.0	65.76002760127187	0.00017858365993466159
41	1.057034221140352	5.0	65.75697584345795	0.00013516073076434083
42	1.057034221140352	5.0	65.75697584345795	0.0001235824498483248
43	1.0503627701460623	5.0	65.4884211558329	0.00010207645541356427
44	1.0503627701460623	5.0	65.4884211558329	8.275887984176151e-05
45	1.0503627701460623	5.0	65.4884211558329	6.991681119836498e-05
46	1.0503627701460623	5.0	65.4884211558329	5.984180808325112e-05
47	1.042007256767289	5.0	65.4884211558329	4.714458560587604e-05
48	1.042007256767289	5.0	65.4884211558329	3.550018480767191e-05
49	1.042007256767289	5.0	65.4884211558329	3.550018480767191e-05
50	1.042007256767289	5.0	65.4884211558329	3.425658710931028e-05
51	1.042007256767289	5.0	65.4884211558329	3.11195133707526e-05
52	1.0383203013936553	5.0	65.4884211558329	3.0891441613476906e-05
53	1.0383203013936553	5.0	65.4884211558329	3.0470446859300157e-05
54	1.0367071169656643	5.0	61.000409052241764	2.8907517583440597e-05
55	1.0367071169656643	5.0	61.000409052241764	2.8139125993269325e-05
56	1.0346348491279918	5.0	61.000409052241764	2.809378030815485e-05
57	1.0346348491279918	5.0	61.000409052241764	2.7258306063781987e-05
58	1.0337833757084989	5.0	61.000409052241764	2.6549946988993525e-05
59	1.0337833757084989	5.0	61.000409052241764	2.6215576944367243e-05
60	1.0317617713698268	5.0	61.000409052241764	2.5465202932174687e-05
61	1.0317617713698268	5.0	60.9515525218805	2.512356034653406e-05
62	1.0311419483741666	5.0	60.9515525218805	2.512356034653406e-05
63	1.0311419483741666	5.0	60.9515525218805	2.48755507735016e-05
64	1.0308482378099757	5.0	60.9515525218805	2.48755507735016e-05
65	1.0293436528347886	5.0	60.42468592544304	2.4728106336550765e-05
66	1.0293436528347886	5.0	60.42468592544304	2.456193735845501e-05
67	1.0293436528347886	5.0	60.42468592544304	2.4334092519141014e-05
68	1.0293436528347886	5.0	60.42468592544304	2.388517250000064e-05
69	1.0289263115028058	5.0	60.42468592544304	2.388517250000064e-05
70	1.0289263115028058	5.0	60.42468592544304	2.388517250000064e-05
71	1.0289263115028058	5.0	60.42468592544304	2.384799987582832e-05
72	1.0289263115028058	5.0	60.42468592544304	2.3338211744017078e-05
73	1.0289263115028058	5.0	60.42468592544304	2.3338211744017078e-05
74	1.0284332559425506	5.0	60.42468592544304	2.3237129418174092e-05
75	1.0284332559425506	5.0	60.42468592544304	2.313312684474959e-05
76	1.0284332559425506	5.0	60.42468592544304	2.2828252027509982e-05
77	1.0284332559425506	5.0	60.42468592544304	2.2828252027509982e-05
78	1.0284332559425506	5.0	60.42468592544304	2.2828252027509982e-05
79	1.0284332559425506	5.0	60.42468592544304	2.264679289083211e-05
80	1.0284332559425506	5.0	60.42468592544304	2.264679289083211e-05
81	1.0284225293006053	5.0	60.42468592544304	2.264679289083211e-05
82	1.0284225293006053	5.0	60.42468592544304	2.264619288961429e-05
83	1.0284225293006053	5.0	60.42468592544304	2.264619288961429e-05
84	1.0284225293006053	5.0	60.42468592544304	2.2587597777281474e-05
85	1.0284225293006053	5.0	60.42468592544304	2.2583719701663005e-05
86	1.0284225293006053	5.0	60.42468592544304	2.2560159166666654e-05
87	1.0284225293006053	5.0	60.424637403536885	2.2560159166666654e-05
88	1.0284225293006053	5.0	60.424637403536885	2.2560159166666654e-05
89	1.0284225293006053	5.0	60.418820828394416	2.2560159166666654e-05
90	1.0284225293006053	5.0	60.4188199902041	2.254989410624853e-05
91	1.028347967423035	5.0	60.40637537855952	2.2539056259279813e-05
92	1.028347967423035	5.0	60.40637537855952	2.2539056259279813e-05
93	1.028347967423035	5.0	60.40637537855952	2.2538503619033852e-05
94	1.028347967423035	5.0	60.40637537855952	2.2538503619033852e-05
95	1.0282842581908451	5.0	59.21705856882829	2.2538503619033852e-05
96	1.0282842581908451	5.0	59.21705856882829	2.2538503619033852e-05
97	0.9896938930290906	5.0	59.21705856882829	2.2534256272788345e-05
98	0.9896938930290906	5.0	59.21705856882829	2.2534256272788345e-05
99	0.9864940570678881	5.0	59.21705856882829	2.2534256272788345e-05
100	0.9862944846500703	5.0	59.21705856882829	2.2534256272788345e-05
0	72.03616952945535	5.0	87.45710551154664	90.2773668797622
1	51.35233522849355	5.0	86.17300967973331	69.27787860048345
2	44.24663351361454	5.0	86.17300967973331	66.52216200797604
3	39.367874944299324	5.0	76.29427526904935	66.52216200797604
4	25.611899037516526	5.0	76.29427526904935	60.109150385975475
5	20.885921603703387	5.0	76.29427526904935	53.53476994247219
6	17.830020463464404	5.0	76.29427526904935	42.673206448291616
7	13.469751387264376	5.0	75.35723074123135	37.541950257502016
8	12.625209758238773	5.0	75.35723074123135	27.710932068431195
9	10.440641789652696	5.0	75.35723074123135	10.097800628190809
10	8.40953014422389	5.0	75.35723074123135	8.207141990882567
11	8.40953014422389	5.0	75.35723074123135	4.046056943999203
12	7.10239305384384	5.0	74.52440959146452	3.82168450221227
13	6.290299798875444	5.0	74.42256332115389	1.983919473559346
14	5.824964859848681	5.0	74.42256332115389	1.983919473559346
15	5.102070524458112	5.0	74.42256332115389	1.094972317493886
16	3.8584452534508706	5.0	74.42256332115389	0.6620108818442126
17	2.631166972030816	5.0	74.42256332115389	0.4259327217852096
18	2.0037904639396373	5.0	74.42256332115389	0.33290350008027053
19	1.7478720899382962	5.0	74.42256332115389	0.23394258138247756
20	1.4639139833115469	5.0	74.42256332115389	0.18793720107332812
21	1.1915361152808932	5.0	74.42256332115389	0.16355420320783462
22	0.9721581348791265	5.0	74.42256332115389	0.11279432469131816
23	0.9721581348791265	5.0	74.42256332115389	0.08123959057505274
24	0.9721581348791265	5.0	74.42256332115389	0.06398531356392999
25	0.9011044729180399	5.0	74.42256332115389	0.03456801784494057
26	0.8895033695516125	5.0	74.42256332115389	0.020729703865304955
27	0.725752733712242	5.0	74.42256332115389	0.012100285296154345
28	0.6329254543979261	5.0	74.42256332115389	0.008796733243757198
29	0.6034607327853901	5.0	74.42256332115389	0.006490322766883344
30	0.5410766779331584	5.0	74.42256332115389	0.005256504149738054
31	0.36152164544376014	5.0	74.42256332115389	0.003917502558775622
32	0.35702353604498044	5.0	74.42256332115389	0.0033831023629651152
33	0.21882171878025578	5.0	74.42256332115389	0.0023997191919471555
34	0.21014088168029957	5.0	74.42256332115389	0.0018632207074554456
35	0.14901530696222573	5.0	74.42256332115389	0.0015800352155373807
36	0.12606152351940836	5.0	74.42256332115389	0.001467069177558934
37	0.11546984580904822	5.0	74.42256332115389	0.0011358093182281884
38	0.0977365873723169	5.0	74.42256332115389	0.001071787998066758
39	0.08805316169227236	5.0	74.42256332115389	0.0008668739666618477
40	0.08065488200051625	5.0	74.01493674796771	0.0008277029816473877
41	0.07645897680173279	5.0	74.01493674796771	0.0004633747530521346
42	0.06596790102983656	5.0	74.01493674796771	0.0004633747530521346
43	0.05887372106687197	5.0	74.01493674796771	0.0004633747530521346
44	0.05493369172820977	5.0	72.2804000472093	0.00045171376318059805
45	0.049602212388316504	5.0	72.2804000472093	0.0004159608294727296
46	0.04909463995751858	5.0	71.30383763988681	0.00034160036135087745
47	0.04365795555670548	5.0	71.30383763988681	0.0003112337502092724
48	0.042704639574021715	5.0	71.30383763988681	0.000260993947022675
49	0.041092618694633896	5.0	71.30383763988681	0.00024966107568181556
50	0.03703295536837236	5.0	66.22331960416554	0.0002311262992928401
51	0.03562876602771334	5.0	66.22331960416554	0.0001947301693463086
52	0.033771054959073156	5.0	66.22331960416554	0.00017645761739723865
53	0.03212836635265744	5.0	66.22296979940634	0.00016407251849024024
54	0.030172097280700055	5.0	66.22296979940634	0.00016020724319712356
55	0.029768681576916995	5.0	66.22296979940634	0.00015254542543221533
56	0.029564760683944553	5.0	66.22296979940634	0.00014624025832603622
57	0.02881123595141317	5.0	65.21960001681913	0.00013824708199497538
58	0.028725270888680276	5.0	65.21960001681913	0.00013702209212567765
59	0.027974571452222614	5.0	65.21960001681913	0.0001287030999340587
60	0.027974571452222614	5.0	65.21960001681913	0.0001266922488486397
61	0.027974571452222614	5.0	65.21960001681913	0.0001230407296017398
62	0.02770342871438175	5.0	65.21960001681913	0.00012174723331824336
63	0.027645136694926613	5.0	65.05383754384417	0.00011514876190771066
64	0.027514577597003334	5.0	65.05383754384417	0.00010799593264357928
65	0.026995517043899308	5.0	65.05383754384417	0.00010799593264357928
66	0.026995517043899308	5.0	65.05383754384417	0.00010632725592011996
67	0.026995517043899308	5.0	65.05383754384417	0.00010396340872464095
68	0.026975847593741987	5.0	65.05383754384417	0.00010268879015292724
69	0.02688700130251157	5.0	65.05383754384417	0.00010268879015292724
70	0.02688700130251157	5.0	65.05383754384417	0.00010113894772435432
71	0.02688700130251157	5.0	65.05383754384417	0.00010052447183791262
72	0.026831263126596786	5.0	65.05383754384417	0.00010025345297976476
73	0.026831263126596786	5.0	65.05383754384417	0.00010025345297976476
74	0.026831263126596786	5.0	65.05383754384417	0.00010022806845191199
75	0.026831263126596786	5.0	65.05383754384417	9.999910348417064e-05
76	0.026831263126596786	5.0	65.05383754384417	9.937977625234314e-05
77	0.026809610319681678	5.0	65.05383754384417	9.937977625234314e-05
78	0.026778510513717112	5.0	65.05383754384417	9.90262988691287e-05
79	0.026778510513717112	5.0	65.05383754384417	9.90262988691287e-05
80	0.026764479114938188	5.0	65.05383754384417	9.899723822811852e-05
81	0.026764479114938188	5.0	65.05383754384417	9.884107242589395e-05
82	0.026764479114938188	5.0	65.05383754384417	9.838157558364339e-05
83	0.026764479114938188	5.0	65.05383754384417	9.838157558364339e-05
84	0.026764479114938188	5.0	65.05383754384417	9.838157558364339e-05
85	0.026764479114938188	5.0	65.05383754384417	9.838157558364339e-05
86	0.026764479114938188	5.0	65.05383754384417	9.838157558364339e-05
87	0.026764479114938188	5.0	65.05383754384417	9.838157558364339e-05
88	0.026761695644046447	5.0	65.05383754384417	9.836667060214302e-05
89	0.026761695644046447	5.0	65.05383754384417	9.83582149012964e-05
90	0.026761695644046447	5.0	65.05383754384417	9.830314834460245e-05
91	0.026760292880394988	5.0	65.05327921596043	9.830314834460245e-05
92	0.026760292880394988	5.0	65.05327921596043	9.830314834460245e-05
93	0.026760292880394988	5.0	65.05327921596043	9.830314834460245e-05
94	0.026760292880394988	5.0	65.05327921596043	9.824489174690785e-05
95	0.026760292880394988	5.0	65.05327921596043	9.824489174690785e-05
96	0.026760292880394988	5.0	65.05327921596043	9.824489174690785e-05
97	0.026760292880394988	5.0	65.05327921596043	9.82298557012937e-05
98	0.026760292880394988	5.0	65.05327921596043	9.822297702812097e-05
99	0.026760292880394988	5.0	65.05327921596043	9.822297702812097e-05
100	0.026760292880394988	5.0	65.05327921596043	9.822297702812097e-05
0	90.08935350309528	5.0	87.57454119044101	84.11513636728189
1	71.96936063854334	5.0	87.57454119044101	52.64192869652308
2	62.579943417002234	5.0	87.57454119044101	39.51734252309448
3	62.579943417002234	5.0	87.57454119044101	29.94060342419083
4	53.56161431336373	5.0	87.57454119044101	15.891402052655826
5	41.65931188996978	5.0	86.51796634612509	11.159395243701036
6	31.311420298069734	5.0	83.87789138773357	6.339166450779345
7	31.311420298069734	5.0	83.87789138773357	5.258607481586702
8	23.592125099625004	5.0	83.3254236650306	4.722897742269116
9	20.161785538715918	5.0	82.75949320884398	4.193281532449089
10	17.912450428136754	5.0	82.75949320884398	2.3452788156935935
11	16.669788806509498	5.0	82.63756250154114	1.9116376636887438
12	10.078152955726182	5.0	82.63756250154114	1.2041755682593325
13	9.169141699316336	5.0	82.63756250154114	0.828644060163692
14	7.912621674489497	5.0	82.63756250154114	0.6762238483983299
15	7.139449772018943	5.0	82.63756250154114	0.31355144917392236
16	4.914756790631183	5.0	82.63756250154114	0.18994814168153076
17	4.914756790631183	5.0	82.0474848067609	0.09721364161407504
18	4.909650580305329	5.0	82.0474848067609	0.07231775477495848
19	3.3957654103141834	5.0	82.0474848067609	0.031766522550810514
20	3.3957654103141834	5.0	82.0474848067609	0.014551040006450702
21	2.663756584036466	5.0	82.0474848067609	0.014551040006450702
22	2.663756584036466	5.0	82.0474848067609	0.011410535200463978
23	2.2472711811029678	5.0	82.0474848067609	0.007635032077334864
24	2.1983867076320665	5.0	82.0474848067609	0.007283722329398011
25	1.7567985522875358	5.0	82.0474848067609	0.005799216108813131
26	1.1291321088606836	5.0	82.04748471362865	0.00516420334793838
27	1.0302883857404457	5.0	81.42493757485641	0.003808026675020256
28	0.8530297709550995	5.0	81.42493757485641	0.0033114027872239685
29	0.5807175152668923	5.0	81.42493757485641	0.00263183433969579
30	0.5807175152668923	5.0	81.42493757485641	0.0021976308023903828
31	0.3591532656098506	5.0	81.42493757485641	0.00190123588372724
32	0.2918242505434476	5.0	81.42493757485641	0.0014385980533962502
33	0.26866577372919304	5.0	81.42493757485641	0.0012033694585636397
34	0.22500335608176533	5.0	81.30300686755358	0.0010029706013129286
35	0.18672922924676008	5.0	81.30300686755358	0.0009081476771511343
36	0.18120934062597238	5.0	81.2703750009045	0.0007446649698466598
37	0.14772033882860544	5.0	81.2703750009045	0.0006303129100511652
38	0.1444720556400945	5.0	81.2703750009045	0.000556267390300402
39	0.1349615396567924	5.0	81.27037490777224	0.0004824387178372043
40	0.13014894611325886	5.0	81.27037490777224	0.00040523352947443507
41	0.1276063632058125	5.0	81.26624616853252	0.00036306344615100747
42	0.12072248710360511	5.0	81.26624616853252	0.0003204558484001393
43	0.11718855863222767	5.0	81.26624616853252	0.0002978603716377193
44	0.11366518153711765	5.0	81.26624616853252	0.0002601432024569332
45	0.11331162207328645	5.0	81.26624616853252	0.00022222911458005045
46	0.11155169360183827	5.0	81.26624616853252	0.00019086575539573037
47	0.11155169360183827	5.0	81.26624616853252	0.00017259087475310881
48	0.11129224868293004	5.0	73.8408296247203	0.00015169223930122986
49	0.11129224868293004	5.0	73.8408296247203	0.00013678061021432083
50	0.11129224868293004	5.0	73.84078818086572	0.00013117586423729106
51	0.11129224868293004	5.0	73.84078818086572	0.0001152029265388436
52	0.10983249056543075	5.0	73.84078818086572	0.00011248829357626951
53	0.10983249056543075	5.0	73.83983450654887	0.00010775866407709233
54	0.10983249056543075	5.0	73.83983450654887	0.00010104740955276668
55	0.10957687857505007	5.0	73.83983450654887	0.00010066830205449928
56	0.1095378026219312	5.0	73.83983450654887	9.355243715077634e-05
57	0.1095378026219312	5.0	73.83983450654887	8.97230085145846e-05
58	0.1095378026219312	5.0	73.37709841010026	8.108295240460843e-05
59	0.10931466951977815	5.0	73.37709841010026	7.448448660038298e-05
60	0.10931466951977815	5.0	73.30258915820279	7.025017819347155e-05
61	0.10919731024783053	5.0	73.30258915820279	6.96367042716368e-05
62	0.10919731024783053	5.0	73.30258915820279	6.569103494784156e-05
63	0.10919731024783053	5.0	73.03417314450917	6.272397476900819e-05
64	0.10914343281327503	5.0	73.03417314450917	6.08332680237887e-05
65	0.10914343281327503	5.0	73.03417314450917	6.0456929716145235e-05
66	0.10914343281327503	5.0	73.0341704436737	5.902913731838205e-05
67	0.10907043059439712	5.0	72.86426712426555	5.8633369054106054e-05
68	0.10907043059439712	5.0	72.86426712426555	5.796219848620351e-05
69	0.10907043059439712	5.0	72.86426712426555	5.636002849989662e-05
70	0.10907043059439712	5.0	72.86426712426555	5.593929711751447e-05
71	0.10907043059439712	5.0	72.86426712426555	5.534151540447942e-05
72	0.10906693132981027	5.0	72.86426712426555	5.534151540447942e-05
73	0.10904687014969065	5.0	72.86426712426555	5.473741387827808e-05
74	0.10904687014969065	5.0	72.86426712426555	5.425713703298822e-05
75	0.10879337666192741	5.0	72.86426712426555	5.393117073973072e-05
76	0.10879337666192741	5.0	72.27912273829762	5.377757446047436e-05
77	0.10879337666192741	5.0	72.27912273829762	5.363619485872358e-05
78	0.10879337666192741	5.0	72.27912273829762	5.351781445255563e-05
79	0.10879337666192741	5.0	72.27912273829762	5.3355800673950873e-05
80	0.10879292362687236	5.0	72.27912273829762	5.33062173851556e-05
81	0.10879292362687236	5.0	72.27912273829762	5.316738422278541e-05
82	0.10878513412599942	5.0	72.27912273829762	5.316738422278541e-05
83	0.10878513412599942	5.0	72.27912273829762	5.314407362209118e-05
84	0.10873508844361945	5.0	72.27912273829762	5.307087794003504e-05
85	0.10873508844361945	5.0	72.27912273829762	5.307087794003504e-05
86	0.10873508844361945	5.0	72.27912273829762	5.285846423095452e-05
87	0.10873508844361945	5.0	72.27912273829762	5.285846423095452e-05
88	0.10872642379307883	5.0	72.27912273829762	5.285846423095452e-05
89	0.10872642379307883	5.0	72.27912273829762	5.285846423095452e-05
90	0.10872642379307883	5.0	72.27912273829762	5.285846423095452e-05
91	0.10871947008457618	5.0	72.27912273829762	5.285846423095452e-05
92	0.10870604094216822	5.0	72.27912273829762	5.284859464098251e-05
93	0.10870604094216822	5.0	72.27912273829762	5.284339213210479e-05
94	0.10870604094216822	5.0	72.27911631217185	5.283131984728378e-05
95	0.10870114026499243	5.0	72.27911631217185	5.2826021220157405e-05
96	0.10870114026499243	5.0	72.27883020987679	5.28143847730318e-05
97	0.10870114026499243	5.0	72.27883020987679	5.28143847730318e-05
98	0.10869395939248931	5.0	72.27883020987679	5.28143847730318e-05
99	0.10869268333732389	5.0	72.27883020987679	5.281392668221187e-05
100	0.1086919778292819	5.0	72.27883020987679	5.281392668221187e-05
0	84.49113535382295	5.0	86.92774874480801	80.00926537650346
1	50.593067966896136	5.0	86.92774874480801	45.33854117841066
2	45.651006869202035	5.0	76.79694601185477	39.91351767021771
3	37.661608649900906	5.0	76.79694601185477	30.119768657422654
4	25.423375650327486	5.0	72.52636988299264	20.71828838767834
5	25.423375650327486	5.0	72.52636988299264	16.935506065381997
6	24.861373021565868	5.0	72.52636988299264	16.401252781907576
7	19.384832816600465	5.0	72.52636988299264	10.808106778888055
8	7.865116702882166	5.0	72.52636988299264	7.032124602575739
9	7.865116702882166	5.0	72.52636988299264	4.305275322805442
10	7.865116702882166	5.0	65.68724017855118	3.4396837289975153
11	4.8640337684471495	5.0	65.68724017855118	2.535717476721232
12	4.441917310089498	5.0	65.68724017855118	1.0986641189745783
13	3.9322024876532855	5.0	65.68724017855118	0.7955551508107946
14	2.7227146154031208	5.0	65.68724017855118	0.6168913130931379
15	2.4751677804865793	5.0	65.68724017855118	0.4251709620636408
16	2.1912342031615344	5.0	65.68724017855118	0.2669716720425164
17	1.9571394313903727	5.0	65.68724017855118	0.21160653706466426
18	1.4178547682216756	5.0	65.68724017855118	0.1369784754418776
19	1.3040159836421268	5.0	65.68724017855118	0.10828384066826897
20	1.0372164003872268	5.0	65.68724017855118	0.1053949817061915
21	0.994503548147177	5.0	65.68724017855118	0.07608401093595474
22	0.935101489464713	5.0	65.68724017855118	0.05481407936391153
23	0.7982961256948647	5.0	65.68724017855118	0.04524053835861396
24	0.7877716992150519	5.0	65.68724017855118	0.02927731430765455
25	0.7877716992150519	5.0	65.68724017855118	0.018988820342964164
26	0.6687076401421992	5.0	65.68724017855118	0.018988820342964164
27	0.6049369097244318	5.0	65.68724017855118	0.01255208284974498
28	0.46142685546165935	5.0	65.68724017855118	0.010794715932968199
29	0.46142685546165935	5.0	65.68724017855118	0.006763792145148687
30	0.44144730406637384	5.0	65.68724017855118	0.004222217045598142
31	0.3272885255826777	5.0	65.68724017855118	0.0029960391591753385
32	0.3140627469399208	5.0	65.68724017855118	0.002482460581594317
33	0.2708528668806796	5.0	65.68724017855118	0.001489515148422406
34	0.2708528668806796	5.0	65.68724017855118	0.0013356356246714142
35	0.25236610496344086	5.0	65.68724017855118	0.0008250347434348212
36	0.22129515950284015	5.0	65.68724017855118	0.0006939873272777123
37	0.21742490298046055	5.0	65.68724017855118	0.00044625278163941336
38	0.2112046862158925	5.0	65.68724017855118	0.0004078670377206125
39	0.20429990279726415	5.0	65.68724017855118	0.00034472537626562444
40	0.20429990279726415	5.0	65.68724017855118	0.0002882223161412239
41	0.2008355454849783	5.0	65.68724017855118	0.0002523332854923036
42	0.2008355454849783	5.0	65.68724017855118	0.0002008275977504048
43	0.1960979504508531	5.0	65.68724017855118	0.00018644708529188538
44	0.1960979504508531	5.0	65.68724017855118	0.00017356741454835288
45	0.1960979504508531	5.0	65.68724017855118	0.0001565313703365583
46	0.19568978164143366	5.0	65.68724017855118	0.00015181452028915739
47	0.19568978164143366	5.0	65.68724017855118	0.00013140541442749785
48	0.19557170886908523	5.0	65.68724017855118	0.00011495713367941735
49	0.19557170886908523	5.0	65.68724017855118	0.00011495713367941735
50	0.19557170886908523	5.0	65.68724017855118	0.00010771983249673721
51	0.19557170886908523	5.0	65.68724017855118	9.259356702896011e-05
52	0.19557170886908523	5.0	65.68724017855118	8.833037372544773e-05
53	0.19557170886908523	5.0	65.68724017855118	8.329386444914416e-05
54	0.19557170886908523	5.0	65.68724017855118	8.011769151139004e-05
55	0.19557170886908523	5.0	65.68724017855118	8.011769151139004e-05
56	0.19557170886908523	5.0	65.68724017855118	6.992940938390808e-05
57	0.19557170886908523	5.0	65.68724017855118	6.953428763689609e-05
58	0.19557170886908523	5.0	65.68724017855118	6.714177035205905e-05
59	0.19557170886908523	5.0	65.68724017855118	6.714177035205905e-05
60	0.19557170886908523	5.0	65.68724017855118	6.312189541264493e-05
61	0.19557170886908523	5.0	65.68724017855118	6.235255567605686e-05
62	0.19557170886908523	5.0	65.68724017855118	5.926452205238522e-05
63	0.19557170886908523	5.0	65.68724017855118	5.802597209365e-05
64	0.19557170886908523	5.0	65.68724017855118	5.696950208326846e-05
65	0.19557170886908523	5.0	65.68724017855118	5.506525369291204e-05
66	0.19557170886908523	5.0	65.68724017855118	5.4785101006552634e-05
67	0.19557170886908523	5.0	65.68724017855118	5.339982724301809e-05
68	0.19557170886908523	5.0	65.68724017855118	5.29311291981371e-05
69	0.19557170886908523	5.0	65.68724017855118	5.286369848142719e-05
70	0.19557170886908523	5.0	65.68724017855118	5.2728686691003844e-05
71	0.19557170886908523	5.0	65.68724017855118	5.139576837147485e-05
72	0.19557170886908523	5.0	65.68724017855118	5.139576837147485e-05
73	0.19557170886908523	5.0	65.68724017855118	5.069394536027528e-05
74	0.19557170886908523	5.0	65.68724017855118	5.001450761605552e-05
75	0.19557170886908523	5.0	65.68724017855118	5.001450761605552e-05
76	0.19557170886908523	5.0	65.68724017855118	4.9743498732154406e-05
77	0.19557170886908523	5.0	65.68724017855118	4.956551251258128e-05
78	0.19557170886908523	5.0	65.68724017855118	4.9494312291521064e-05
79	0.19557170886908523	5.0	65.68724017855118	4.936713402982794e-05
80	0.19557170886908523	5.0	65.68724017855118	4.908101889266207e-05
81	0.19557170886908523	5.0	65.68724017855118	4.893953898899548e-05
82	0.19557170886908523	5.0	65.68724017855118	4.893953898899548e-05
83	0.19557170886908523	5.0	65.68724017855118	4.8905838670869094e-05
84	0.19557170886908523	5.0	65.68724017855118	4.8864695667247446e-05
85	0.19557170886908523	5.0	65.68724017855118	4.8805363486204946e-05
86	0.19557170886908523	5.0	65.68724017855118	4.8805363486204946e-05
87	0.19557170886908523	5.0	65.68724017855118	4.8805363486204946e-05
88	0.19557170886908523	5.0	65.68724017855118	4.880306018295154e-05
89	0.19557170886908523	5.0	65.68724017855118	4.878827218959874e-05
90	0.19557170886908523	5.0	65.68724017855118	4.878827218959874e-05
91	0.19557170886908523	5.0	65.68724017855118	4.878827218959874e-05
92	0.19557170886908523	5.0	65.68724017855118	4.8754721306111304e-05
93	0.19557170886908523	5.0	65.68724017855118	4.8754721306111304e-05
94	0.19557170886908523	5.0	65.68724017855118	4.8754721306111304e-05
95	0.19557170886908523	5.0	65.68724017855118	4.8754721306111304e-05
96	0.19557170886908523	5.0	65.68724017855118	4.8754721306111304e-05
97	0.19557170886908523	5.0	65.68724017855118	4.8744089716888716e-05
98	0.19557170886908523	5.0	65.68724017855118	4.8744089716888716e-05
99	0.19557170886908523	5.0	65.68724017855118	4.874105442557125e-05
100	0.19557170886908523	5.0	65.68724017855118	4.874105442557125e-05
0	87.70685318671462	5.0	89.83383867416245	84.9983127718622
1	59.37358874507714	5.0	83.09837923529483	54.157472320154056
2	54.91537559165744	5.0	83.09837923529483	46.354796312826146
3	42.35991108256854	5.0	83.09837923529483	40.92622238501048
4	42.35991108256854	5.0	83.09837923529483	17.65588990167753
5	37.538027336417265	5.0	78.85786629228754	17.65588990167753
6	34.681857438697506	5.0	78.85786629228754	17.65588990167753
7	26.14155579328289	5.0	78.85786629228754	13.28912466331878
8	26.14155579328289	5.0	77.39213378047204	7.631083421060659
9	19.247197688823444	5.0	77.39213378047204	5.191739723647106
10	19.17941224083197	5.0	77.39213378047204	3.5059154092812475
11	14.058640925695483	5.0	77.39213378047204	2.625459035764955
12	14.058640925695483	5.0	77.39213378047204	2.173777315490393
13	4.332989306828139	5.0	77.39213378047204	1.377758232541523
14	4.332989306828139	5.0	77.39213378047204	1.1500123284160095
15	4.288879871566997	5.0	77.39213378047204	0.6515520813915888
16	2.545112119278405	5.0	77.39213378047204	0.4584200957528244
17	1.6449673493949712	5.0	77.39213378047204	0.4122111570999046
18	1.6068947743081974	5.0	77.39213378047204	0.3129691020943306
19	0.6877525691148719	5.0	77.39213378047204	0.17803863799017638
20	0.6877525691148719	5.0	77.39187813242519	0.10699707988209793
21	0.36460711418372105	5.0	77.39187813242519	0.06696167576737728
22	0.2828562706006342	5.0	77.39187813242519	0.05228951895298919
23	0.22955933226459	5.0	77.39187813242519	0.0354545814425909
24	0.19684427412634778	5.0	77.39187813242519	0.02263437004998344
25	0.15349081973413672	5.0	77.39187813242519	0.010206579778059277
26	0.1223550845436263	5.0	77.36860847909405	0.010005482341030339
27	0.11900110833868999	5.0	77.36860847909405	0.006513717534691756
28	0.10796011614389694	5.0	77.24845939187728	0.0048308575031731004
29	0.08062631656301464	5.0	77.24845939187728	0.0035196647244022682
30	0.07234268681384194	5.0	77.24845939187728	0.0019619366112015187
31	0.05679129930790024	5.0	77.24845939187728	0.0008463907384264493
32	0.05201971513671466	5.0	77.24845939187728	0.000578686488340021
33	0.04722247862422966	5.0	77.24845939187728	0.0005566427520499641
34	0.045418190869672935	5.0	77.24845939187728	0.0003652409450482193
35	0.045418190869672935	5.0	77.24845939187728	0.00032636260495175163
36	0.03941390673514369	5.0	77.24845939187728	0.00028820363475987385
37	0.038509469165501464	5.0	77.24845939187728	0.00022936509575594921
38	0.03241921226994746	5.0	77.24845939187728	0.0001885339574223923
39	0.03241921226994746	5.0	77.24845939187728	0.0001410937331004768
40	0.03210706325197182	5.0	77.24845939187728	0.00012162856746279688
41	0.02942137244728003	5.0	76.65827412933962	8.507456405005096e-05
42	0.028237529287704666	5.0	76.65827412933962	7.470832901674529e-05
43	0.02552100523137767	5.0	75.73305702569571	6.251666061188426e-05
44	0.02113669707517439	5.0	75.73305702569571	5.097331109530075e-05
45	0.02113669707517439	5.0	75.7317867948356	4.779625659445732e-05
46	0.020348123622452422	5.0	75.7317867948356	4.083190111987686e-05
47	0.019621718813659685	5.0	75.7317867948356	3.8327031885281214e-05
48	0.01885688536559715	5.0	75.63413054479012	3.2563588159005216e-05
49	0.018716239066049797	5.0	75.42482948648967	2.4690997425285874e-05
50	0.018716239066049797	5.0	75.42482948648967	2.4171807639083743e-05
51	0.018260413318777494	5.0	75.42482948648967	2.2059928456296085e-05
52	0.018260413318777494	5.0	75.42482948648967	1.987645675681259e-05
53	0.01797946296369583	5.0	75.42482948648967	1.904609199611355e-05
54	0.017266461025709782	5.0	75.42482948648967	1.8153694261250188e-05
55	0.017224766079438385	5.0	75.13522551168465	1.7348949524107013e-05
56	0.016630634324011694	5.0	75.13522551168465	1.672155458007759e-05
57	0.01652167084329508	5.0	75.1352254185524	1.6605627767832175e-05
58	0.016490550372059504	5.0	75.1352254185524	1.5749311377068025e-05
59	0.016484703808086733	5.0	75.1352254185524	1.5647179499978037e-05
60	0.016484703808086733	5.0	75.1352254185524	1.4595286457994808e-05
61	0.016395268274677813	5.0	75.1352254185524	1.4429341054565911e-05
62	0.016395268274677813	5.0	75.1352254185524	1.4118785083981889e-05
63	0.01636876076592655	5.0	75.1352254185524	1.3621697620661575e-05
64	0.01635320718005712	5.0	75.1352254185524	1.3562403816717486e-05
65	0.01635320718005712	5.0	75.10891518327823	1.323744444159642e-05
66	0.016245987008381372	5.0	75.10891518327823	1.3128864060964304e-05
67	0.016245987008381372	5.0	75.10891518327823	1.2782620926105224e-05
68	0.016245987008381372	5.0	75.10891518327823	1.266296187765986e-05
69	0.016245987008381372	5.0	75.10891518327823	1.2529832173608604e-05
70	0.016245987008381372	5.0	75.10891518327823	1.2399805942918388e-05
71	0.016219600053409357	5.0	75.10891518327823	1.2297507621953796e-05
72	0.016219600053409357	5.0	75.10891518327823	1.2270044909017664e-05
73	0.01620612234745834	5.0	75.10891518327823	1.2270044909017664e-05
74	0.01620612234745834	5.0	75.10891518327823	1.2228326640643135e-05
75	0.01620612234745834	5.0	75.10891518327823	1.2146308943127937e-05
76	0.01620612234745834	5.0	75.10891518327823	1.2109560123591122e-05
77	0.01620612234745834	5.0	75.10891518327823	1.2096813398698293e-05
78	0.01620612234745834	5.0	75.10891518327823	1.2057042592291832e-05
79	0.01620612234745834	5.0	75.10891518327823	1.1979616070497615e-05
80	0.01620612234745834	5.0	75.10891518327823	1.192629293084416e-05
81	0.016205170624359385	5.0	75.10891518327823	1.1882068864871553e-05
82	0.016205170624359385	5.0	75.10891518327823	1.1882068864871553e-05
83	0.016205170624359385	5.0	74.74461159424139	1.1853413747750365e-05
84	0.016205170624359385	5.0	74.74461159424139	1.1853413747750365e-05
85	0.016205170624359385	5.0	74.74461159424139	1.1853413747750365e-05
86	0.016205170624359385	5.0	74.74461159424139	1.1850786152890628e-05
87	0.016205170624359385	5.0	74.74461159424139	1.1842261690740122e-05
88	0.016205170624359385	5.0	74.74461159424139	1.184129663864115e-05
89	0.016205170624359385	5.0	74.74461159424139	1.1837168714863285e-05
90	0.016205170624359385	5.0	74.74461159424139	1.1833778806743508e-05
91	0.01620500740191372	5.0	74.74461159424139	1.1833778806743508e-05
92	0.01620350790103949	5.0	74.36586952505907	1.1833778806743508e-05
93	0.01620350790103949	5.0	74.36586952505907	1.1833684357428521e-05
94	0.01620350790103949	5.0	74.36586952505907	1.1833684357428521e-05
95	0.01620350790103949	5.0	74.36586952505907	1.1833684357428521e-05
96	0.01620350790103949	5.0	74.36586952505907	1.1832041834161174e-05
97	0.01620350790103949	5.0	74.36586952505907	1.1832041834161174e-05
98	0.01620350790103949	5.0	74.36586952505907	1.1831651775824485e-05
99	0.01620350790103949	5.0	74.36586952505907	1.183134656539608e-05
100	0.01620350790103949	5.0	74.36586952505907	1.1831329898246745e-05
0	88.19309495418281	5.0	81.37194234010389	83.34016586045598
1	71.71463616508093	5.0	81.37194234010389	73.93362088598438
2	65.54417168218573	5.0	81.37194234010389	60.342932511174574
3	50.71083207363254	5.0	81.3706724817728	45.30139620197597
4	50.71083207363254	5.0	79.72139333361824	37.571163601568095
5	37.61782990667499	5.0	79.72139333361824	28.523539767711906
6	30.181764094679625	5.0	79.72139333361824	16.0566925921781
7	23.155053460456894	5.0	79.72139333361824	11.925997084162146
8	23.155053460456894	5.0	79.66702495686107	7.673948902331058
9	16.57719948477242	5.0	79.66702495686107	6.002303411802358
10	12.972455791556905	5.0	77.28910985276528	4.139368427154229
11	9.76267680916777	5.0	77.28910985276528	2.847335803427898
12	9.76267680916777	5.0	77.28910985276528	2.5998948150214987
13	6.4890810078710155	5.0	77.222482942614	1.785405039378101
14	4.668438779917987	5.0	77.222482942614	1.32082589422328
15	3.80575706625123	5.0	77.222482942614	0.834706477429445
16	3.80575706625123	5.0	77.222482942614	0.6380081982442478
17	2.5854251247761066	5.0	77.222482942614	0.45160544438591943
18	2.5854251247761066	5.0	74.13135411875851	0.2878733222004399
19	2.453728746366363	5.0	73.91992191500958	0.2238632660058363
20	1.9302715358595097	5.0	73.91992191500958	0.15164916411233065
21	1.9302715358595097	5.0	73.91992191500958	0.10050015752750596
22	1.4077231639480816	5.0	73.91992191500958	0.06958609940901696
23	1.4020684889595436	5.0	73.91992191500958	0.0338347046656977
24	1.3115863968166848	5.0	73.91992191500958	0.014696638954603334
25	1.2899472508977456	5.0	68.98639042348898	0.010853078883630525
26	1.1874636160028038	5.0	68.98639042348898	0.007507923275434511
27	1.0532844939026433	5.0	68.98639042348898	0.003678568956160745
28	0.9387578309175532	5.0	68.98358034388329	0.0032421880116836697
29	0.9387578309175532	5.0	68.98358034388329	0.0026236269339359537
30	0.8364471652202555	5.0	68.98358034388329	0.0021134549986038605
31	0.8190183510904028	5.0	68.98358034388329	0.0019080749207431105
32	0.7266204399428197	5.0	68.98358034388329	0.0016360894462616935
33	0.6575578107912713	5.0	67.05000277936924	0.001154878929206211
34	0.6575578107912713	5.0	67.03202853306757	0.0007947669446426091
35	0.6188125382673855	5.0	67.03202853306757	0.0006556315531534461
36	0.6013380345485496	5.0	67.03202853306757	0.00045155588831490993
37	0.5196931661694162	5.0	67.03202853306757	0.0003109074820539897
38	0.5035991871128972	5.0	67.03202853306757	0.0003109074820539897
39	0.47139680654889043	5.0	67.03202853306757	0.00024189668297942607
40	0.4146605209343723	5.0	67.03202853306757	0.00022151396152198495
41	0.3815552908965651	5.0	67.03202853306757	0.00018248557004229857
42	0.3594068822003649	5.0	67.03202853306757	0.00016872784060599703
43	0.3594068822003649	5.0	67.03202853306757	0.00012035409548582332
44	0.3038244529923014	5.0	67.03202853306757	0.0001049172816789491
45	0.2988848345179204	5.0	67.03202853306757	0.00010062245039725951
46	0.259750440019831	5.0	67.03202853306757	8.681867658802665e-05
47	0.2335077823516397	5.0	67.03202853306757	7.087722075162705e-05
48	0.2335077823516397	5.0	67.03202853306757	6.482003783353079e-05
49	0.221063825941612	5.0	67.03202853306757	6.294853406986843e-05
50	0.21925554093338348	5.0	66.77372118773579	5.845654758834635e-05
51	0.21294704113667948	5.0	66.77370302694555	5.52433123114156e-05
52	0.2087371839405229	5.0	66.77370302694555	5.1669561792551074e-05
53	0.20797778179968407	5.0	66.77370302694555	4.94182516702765e-05
54	0.2031774520344922	5.0	66.77370302694555	3.947111663040348e-05
55	0.20249131626647018	5.0	66.7727266283579	3.947111663040348e-05
56	0.20249131626647018	5.0	66.7727266283579	3.7811827921357205e-05
57	0.20232706290814004	5.0	66.7727266283579	3.402104037311379e-05
58	0.20232706290814004	5.0	66.7226042443526	3.342012111927942e-05
59	0.199273355960183	5.0	66.7226042443526	3.240659008918817e-05
60	0.1990868622887713	5.0	65.78047152877807	3.1556467625298314e-05
61	0.19761715501685048	5.0	65.78047152877807	3.140300371989569e-05
62	0.19761715501685048	5.0	65.78047152877807	2.8884484089480524e-05
63	0.1943712984369191	5.0	65.78047152877807	2.849512721137206e-05
64	0.1943712984369191	5.0	65.78047152877807	2.784350822550088e-05
65	0.1943712984369191	5.0	65.78047152877807	2.741437087633499e-05
66	0.1934403092824105	5.0	65.78047152877807	2.6732209538629396e-05
67	0.19341230281310698	5.0	65.78047152877807	2.6337191302174607e-05
68	0.19196280328810786	5.0	65.78047152877807	2.614804241671094e-05
69	0.19196280328810786	5.0	65.78047152877807	2.6058413933091332e-05
70	0.19170013633683144	5.0	65.78047152877807	2.6058413933091332e-05
71	0.19170013633683144	5.0	65.78047152877807	2.565873367235242e-05
72	0.19170013633683144	5.0	65.78047152877807	2.5555876010786637e-05
73	0.19166986100369168	5.0	65.78047152877807	2.512657884388757e-05
74	0.19166986100369168	5.0	65.78047152877807	2.49967428664085e-05
75	0.1915470944945105	5.0	65.78047152877807	2.4982099157858705e-05
76	0.1915470944945105	5.0	65.78047152877807	2.4627568411825264e-05
77	0.1915470944945105	5.0	65.78047152877807	2.4627568411825264e-05
78	0.1913770248563871	5.0	65.78047152877807	2.4627568411825264e-05
79	0.1913770248563871	5.0	65.78047152877807	2.4613540032090636e-05
80	0.1913770248563871	5.0	65.78047152877807	2.4612043427453898e-05
81	0.19127879157919084	5.0	65.78047152877807	2.454014171456413e-05
82	0.19127879157919084	5.0	65.66484103243093	2.454014171456413e-05
83	0.19127879157919084	5.0	65.46952853233998	2.4506860606207346e-05
84	0.19127879157919084	5.0	65.46952853233998	2.4506860606207346e-05
85	0.19127879157919084	5.0	65.46952853233998	2.448341788836232e-05
86	0.19127879157919084	5.0	65.46952853233998	2.448341788836232e-05
87	0.19127879157919084	5.0	65.46952853233998	2.4468644158289555e-05
88	0.19127879157919084	5.0	65.46952853233998	2.4468644158289555e-05
89	0.19127879157919084	5.0	65.46952750788515	2.4458246536715148e-05
90	0.19127879157919084	5.0	65.46938296662148	2.4458246536715148e-05
91	0.19127879157919084	5.0	65.01871830086162	2.4458246536715148e-05
92	0.19127879157919084	5.0	63.54883777142914	2.445738034891716e-05
93	0.19127499340664456	5.0	63.54883777142914	2.445738034891716e-05
94	0.1912687226873223	5.0	63.54883777142914	2.445738034891716e-05
95	0.1912687226873223	5.0	63.54883777142914	2.445674053603517e-05
96	0.19126114849040257	5.0	63.54883777142914	2.445646476287316e-05
97	0.1912598359066996	5.0	63.54883777142914	2.445646476287316e-05
98	0.1912598359066996	5.0	63.54883777142914	2.445646476287316e-05
99	0.1912598359066996	5.0	63.54883777142914	2.4456140127496586e-05
100	0.1912598359066996	5.0	63.54883777142914	2.4456140127496586e-05
0	86.3461503077335	5.0	88.23107098612519	89.21786255889336
1	65.32112273100302	5.0	88.23107098612519	79.92657741034928
2	61.97092297127117	5.0	85.39825034579181	70.95913448750167
3	54.933924497478586	5.0	85.39825034579181	66.669401470551
4	45.70814326782635	5.0	80.74289578047716	66.669401470551
5	35.587170490772195	5.0	76.16214527569812	56.61392736670941
6	26.039327212324874	5.0	76.16214527569812	52.438149290769076
7	26.039327212324874	5.0	67.83285102240409	32.63546295817386
8	21.437903730140125	5.0	67.83285102240409	25.095631078504244
9	13.087305061094801	5.0	67.83285074300731	15.103688551632997
10	13.087305061094801	5.0	67.83285074300731	12.026174996440437
11	10.485863749978973	5.0	67.32339904053295	9.937399511492076
12	6.187516546997029	5.0	67.32339904053295	8.04547947938832
13	6.187516546997029	5.0	67.32339904053295	5.354753564834245
14	6.187516546997029	5.0	67.32339904053295	3.3914185691817837
15	5.992939823066711	5.0	67.32339904053295	2.247653736702182
16	5.311972612274219	5.0	67.32339904053295	2.1114755514629446
17	4.780674557624253	5.0	67.32339904053295	1.1817038080655955
18	4.474305706287193	5.0	67.32339904053295	1.007910632064319
19	3.419843909480187	5.0	67.32339904053295	0.7449638598913371
20	3.419843909480187	5.0	67.32339904053295	0.5784203631890344
21	2.7188129733681112	5.0	67.32339904053295	0.3985839442918973
22	2.2010217529233507	5.0	67.32339904053295	0.21007701967494652
23	2.2010217529233507	5.0	67.32339904053295	0.13123581399302855
24	1.7579109126566699	5.0	67.32339904053295	0.11434165067009343
25	1.7490703439998956	5.0	67.32339904053295	0.08108145350969823
26	1.6280280826089717	5.0	67.32339904053295	0.051694350544476124
27	1.480068268210916	5.0	67.32339904053295	0.03764800449580759
28	1.4490409238076103	5.0	67.32339904053295	0.011642961905435177
29	1.1662134884778899	5.0	67.32339904053295	0.011642961905435177
30	0.9620506548477953	5.0	67.32339904053295	0.00661843283706718
31	0.9620506548477953	5.0	67.24240284750348	0.0050099657467409416
32	0.6975803367696155	5.0	67.24240284750348	0.0029422194082467275
33	0.483420107114672	5.0	67.24240284750348	0.00228986117068997
34	0.46750917524665175	5.0	67.24240284750348	0.0016780592488946533
35	0.2540717129245514	5.0	67.24240284750348	0.0009115248572967924
36	0.2469782445713888	5.0	67.24240284750348	0.0008251739246407432
37	0.22910115262732691	5.0	67.24240284750348	0.0006408866947950018
38	0.2091445346556805	5.0	67.24240284750348	0.0005265639276477398
39	0.19133725199555776	5.0	67.24240284750348	0.00047307857841378625
40	0.17641608301613046	5.0	67.24240284750348	0.00042786719379491925
41	0.1753560877039285	5.0	67.24240284750348	0.0003458181589199487
42	0.15600928215980187	5.0	67.24240284750348	0.00028288963098246277
43	0.15516647163766709	5.0	67.24240284750348	0.0001980660567443334
44	0.1449212019108483	5.0	67.24240284750348	0.00017248563170019755
45	0.14005597733152841	5.0	67.24240284750348	0.00015373082020399886
46	0.14005597733152841	5.0	67.24240284750348	0.00011289971418734856
47	0.14005597733152841	5.0	67.24240284750348	9.819038356658729e-05
48	0.1388570002253038	5.0	67.24240284750348	8.24693927668326e-05
49	0.13808005384074354	5.0	67.24240284750348	6.391717155196907e-05
50	0.1354850415726412	5.0	67.24240284750348	6.335191488422063e-05
51	0.13460112601228483	5.0	67.24240284750348	5.275604257114163e-05
52	0.13276202702848397	5.0	67.24240284750348	4.71268780270165e-05
53	0.131291133494006	5.0	67.24240284750348	3.9060085590851364e-05
54	0.1267053804882333	5.0	67.24240284750348	3.880150828358599e-05
55	0.1267053804882333	5.0	67.24240284750348	3.6175145461744434e-05
56	0.1267053804882333	5.0	67.24240284750348	3.3720317459756585e-05
57	0.12569506347170392	5.0	67.24240284750348	3.1611103459221495e-05
58	0.12569506347170392	5.0	67.24240284750348	3.0397461882150464e-05
59	0.12569506347170392	5.0	67.24240284750348	2.9264583162077804e-05
60	0.12569506347170392	5.0	67.24240284750348	2.9264583162077804e-05
61	0.12569506347170392	5.0	67.24169755691742	2.822889890823535e-05
62	0.12557248024210085	5.0	67.24169755691742	2.7496403925678603e-05
63	0.12557248024210085	5.0	67.24169755691742	2.7496403925678603e-05
64	0.12557248024210085	5.0	67.24169755691742	2.7496403925678603e-05
65	0.12557248024210085	5.0	67.24169755691742	2.744973335632083e-05
66	0.12544950027205778	5.0	67.24169755691742	2.7092625107071714e-05
67	0.12540574257315945	5.0	67.24169755691742	2.6865251513274893e-05
68	0.12540574257315945	5.0	67.24169755691742	2.664569771060412e-05
69	0.12519789276450977	5.0	67.24169755691742	2.664569771060412e-05
70	0.12519789276450977	5.0	67.24169755691742	2.637281843396658e-05
71	0.12519789276450977	5.0	67.24169755691742	2.637281843396658e-05
72	0.12519789276450977	5.0	67.24169755691742	2.594279280947577e-05
73	0.12519789276450977	5.0	67.24169755691742	2.5653695951137577e-05
74	0.12519789276450977	5.0	67.24169755691742	2.5320930462307834e-05
75	0.12519789276450977	5.0	67.24169755691742	2.5320930462307834e-05
76	0.12519789276450977	5.0	67.24169755691742	2.5001942363868237e-05
77	0.12519789276450977	5.0	67.24169755691742	2.5001942363868237e-05
78	0.12519789276450977	5.0	67.24169755691742	2.4996034787163268e-05
79	0.12519789276450977	5.0	67.24169755691742	2.4996034787163268e-05
80	0.12519789276450977	5.0	67.24169755691742	2.488863883940366e-05
81	0.12519789276450977	5.0	67.24169755691742	2.4562869058895512e-05
82	0.12519789276450977	5.0	67.24169755691742	2.4562869058895512e-05
83	0.12519789276450977	5.0	67.24169755691742	2.4562869058895512e-05
84	0.12519789276450977	5.0	67.24169755691742	2.4562869058895512e-05
85	0.12519789276450977	5.0	67.24093461746395	2.4562869058895512e-05
86	0.12519789276450977	5.0	67.24093461746395	2.449685636095146e-05
87	0.12519789276450977	5.0	67.23025346511523	2.449685636095146e-05
88	0.12519789276450977	5.0	67.23025346511523	2.447378143731966e-05
89	0.12519789276450977	5.0	67.23024349996365	2.443054626121632e-05
90	0.12519789276450977	5.0	67.23024349996365	2.443054626121632e-05
91	0.12519789276450977	5.0	67.23024349996365	2.443054626121632e-05
92	0.12519789276450977	5.0	67.23024349996365	2.443054626121632e-05
93	0.12519789276450977	5.0	67.23024349996365	2.443054626121632e-05
94	0.12519789276450977	5.0	67.23024349996365	2.443054626121632e-05
95	0.12519789276450977	5.0	67.23024349996365	2.443054626121632e-05
96	0.12519789276450977	5.0	67.23024349996365	2.443054626121632e-05
97	0.12519789276450977	5.0	67.23024349996365	2.443054626121632e-05
98	0.12519700032707218	5.0	67.23024349996365	2.443054626121632e-05
99	0.12519700032707218	5.0	67.23024349996365	2.4430189645489808e-05
100	0.12519700032707218	5.0	67.23024349996365	2.4429637756329412e-05
0	87.31053470609606	5.0	90.03085083795287	84.99893174465726
1	59.85405357685065	5.0	90.03085083795287	62.59391137401724
2	59.651098645569085	5.0	90.03085083795287	52.22831909631415
3	47.99663547413411	5.0	89.43869908779799	43.48365869792542
4	44.66973108636742	5.0	89.43869908779799	30.860329064697254
5	40.316207263885154	5.0	89.43869908779799	21.613431915968466
6	33.04323756275726	5.0	89.43869908779799	13.450889631729739
7	27.073289279655082	5.0	84.9443701025771	11.862904758253228
8	17.342254022668147	5.0	84.9443701025771	8.884003331499128
9	15.498827992731153	5.0	84.9443701025771	4.8945076633865305
10	13.950033731135756	5.0	84.9443701025771	3.068438119240767
11	10.415143526524327	5.0	84.9443701025771	2.1853994970004993
12	10.415143526524327	5.0	84.94437000944484	1.159217492555417
13	8.10367704778921	5.0	84.84527374843381	0.7382741159296972
14	6.365070696901817	5.0	84.84527374843381	0.6770625082074396
15	6.365070696901817	5.0	84.84527374843381	0.5270277805429399
16	5.499987254124265	5.0	84.84526378328226	0.34725639007870707
17	5.408549073474366	5.0	84.84526378328226	0.27199803767794234
18	4.573958359859987	5.0	84.84526378328226	0.20590742976656853
19	4.00914637317749	5.0	80.12626468209842	0.12495344925040004
20	3.754311944685736	5.0	80.12626468209842	0.10077422227746329
21	3.506631706770398	5.0	80.12626468209842	0.06640846953120837
22	3.4350951127285274	5.0	80.12626468209842	0.037069539352000865
23	2.995618722647059	5.0	80.12626468209842	0.024921325708394833
24	2.995618722647059	5.0	80.12626468209842	0.0074605805845384615
25	2.58646729137061	5.0	80.07881351750288	0.005296687966876095
26	2.4544167506186008	5.0	80.07881351750288	0.0035446887891367137
27	2.4033011020847908	5.0	80.07881351750288	0.0032224465026740854
28	2.3532794571673032	5.0	80.07881351750288	0.0014090741637532902
29	2.0187458974956063	5.0	80.07881351750288	0.0008694402681448619
30	1.8122296222090373	5.0	80.07881351750288	0.0007047851731852498
31	1.8122296222090373	5.0	80.07881351750288	0.00047961506074314957
32	1.6830602328914857	5.0	80.07881351750288	0.00045784071390071675
33	1.5818954810757522	5.0	80.07881351750288	0.00038031640480692524
34	1.5803760175921993	5.0	80.07881351750288	0.0003285004044932631
35	1.5803760175921993	5.0	80.07881351750288	0.0003009345345600726
36	1.5471872019191906	5.0	80.07881351750288	0.00025693683439529763
37	1.5286916563596364	5.0	79.26014558377682	0.00023102158076758364
38	1.5286916563596364	5.0	79.26014558377682	0.0001847302688085298
39	1.5286916563596364	5.0	79.26014558377682	0.0001847302688085298
40	1.5067446358474166	5.0	79.26014558377682	0.00017045781231097226
41	1.4970467730344035	5.0	79.2601447455865	0.00014936764293854804
42	1.483324787234041	5.0	79.2601447455865	0.00014788489127244643
43	1.450594130182078	5.0	79.26012388396083	0.00012967886377100463
44	1.419789501327659	5.0	79.23573366330737	0.00011826857395839246
45	1.419219571897566	5.0	79.23573366330737	0.00010696567881641138
46	1.4020986023525943	5.0	77.78285247170498	8.691764657379618e-05
47	1.4000815083991014	5.0	77.71780759921197	7.605677734919144e-05
48	1.385137293125971	5.0	77.71780759921197	4.210439394262774e-05
49	1.351227028932203	5.0	77.71780759921197	4.210439394262774e-05
50	1.3495134501553563	5.0	77.71780759921197	4.195544719332757e-05
51	1.324542208048194	5.0	77.6858976006908	3.9317747187453704e-05
52	1.324542208048194	5.0	77.6858976006908	3.2316549330373196e-05
53	1.324542208048194	5.0	77.61871310771383	3.059661332910478e-05
54	1.312139875728255	5.0	77.61871310771383	2.871435719762549e-05
55	1.312139875728255	5.0	77.61871310771383	2.694318715584363e-05
56	1.3050207655369903	5.0	77.61871310771383	2.6139190603838273e-05
57	1.3050207655369903	5.0	77.61871310771383	2.3290988959597285e-05
58	1.3050207655369903	5.0	77.61871310771383	2.269418862605282e-05
59	1.3050207655369903	5.0	77.61871310771383	2.222013760458989e-05
60	1.3050207655369903	5.0	77.61871310771383	2.2048609109632734e-05
61	1.2909683185275347	5.0	77.61871310771383	2.194063207716625e-05
62	1.2909683185275347	5.0	77.58753997161404	2.0997592113867437e-05
63	1.289778637553182	5.0	77.58753997161404	2.0547208682390207e-05
64	1.2797812531785384	5.0	77.58753997161404	2.04954097952815e-05
65	1.2797812531785384	5.0	77.58753997161404	2.0376125223951094e-05
66	1.2782083065827203	5.0	77.58753997161404	1.9405553657588253e-05
67	1.2778200395260462	5.0	77.58753997161404	1.9260039092038456e-05
68	1.2778200395260462	5.0	77.58753997161404	1.9208942584013893e-05
69	1.2778200395260462	5.0	77.58753997161404	1.8985089048214507e-05
70	1.275467504694408	5.0	77.55549223048405	1.876203686370162e-05
71	1.275467504694408	5.0	77.55549223048405	1.8740774537849473e-05
72	1.275467504694408	5.0	77.55549223048405	1.8505842550218193e-05
73	1.274279591015975	5.0	77.55549223048405	1.8505842550218193e-05
74	1.274279591015975	5.0	77.55549223048405	1.841161596814737e-05
75	1.274279591015975	5.0	77.55549223048405	1.8340281798403874e-05
76	1.274279591015975	5.0	77.55549223048405	1.8249867101393827e-05
77	1.274279591015975	5.0	77.55549223048405	1.8228598751206336e-05
78	1.2735747108437256	5.0	77.55549223048405	1.8184152043846186e-05
79	1.27292245986189	5.0	77.55549223048405	1.8016834540511246e-05
80	1.27292245986189	5.0	77.55549223048405	1.8016834540511246e-05
81	1.272470717981227	5.0	77.55549223048405	1.796043383369534e-05
82	1.272470717981227	5.0	75.62743824703034	1.796043383369534e-05
83	1.272470717981227	5.0	75.56574622893976	1.796043383369534e-05
84	1.2719241206638658	5.0	75.56574622893976	1.796043383369534e-05
85	1.2719241206638658	5.0	75.56574622893976	1.795134013030331e-05
86	1.2719241206638658	5.0	75.56574622893976	1.7948288999127413e-05
87	1.2719241206638658	5.0	75.43827797073791	1.7948288999127413e-05
88	1.2719241206638658	5.0	75.43827797073791	1.794151854917958e-05
89	1.2719241206638658	5.0	75.43827797073791	1.7935083168735808e-05
90	1.2719241206638658	5.0	75.43827797073791	1.7912424019400335e-05
91	1.2719241206638658	5.0	75.43827797073791	1.7912424019400335e-05
92	1.2719241206638658	5.0	75.43827797073791	1.7912424019400335e-05
93	1.2716576335825336	5.0	75.43827797073791	1.7912424019400335e-05
94	1.2716576335825336	5.0	75.43827797073791	1.7912424019400335e-05
95	1.1468700325130434	5.0	75.43827797073791	1.7912183030905533e-05
96	1.1468700325130434	5.0	75.43827797073791	1.7912183030905533e-05
97	1.1468700325130434	5.0	75.43827797073791	1.7912183030905533e-05
98	1.1342842427511564	5.0	75.43827797073791	1.7912183030905533e-05
99	1.1326135124960046	5.0	75.43827797073791	1.791081421031867e-05
100	1.1326135124960046	5.0	75.43827797073791	1.7910702660405765e-05
0	84.08576032729658	5.0	87.12009544815874	85.01506496366667
1	60.08169665024152	5.0	83.64085656760301	55.21911906386981
2	55.625898590521246	5.0	83.64085656760301	51.48447590229399
3	43.7032453782146	5.0	82.7649542050273	47.57393702538536
4	37.545626294268146	5.0	82.50579293002644	34.47740259436976
5	34.05528686649122	5.0	82.50579293002644	16.187127945177256
6	15.787938163838453	5.0	80.03731359729417	16.187127945177256
7	15.787938163838453	5.0	79.73504587064267	14.036206359083906
8	15.787938163838453	5.0	79.65671810305523	8.88882181595256
9	9.349961711860303	5.0	79.65671810305523	8.020107062784923
10	9.349961711860303	5.0	79.65671810305523	5.362601408192444
11	6.795073700399736	5.0	79.65671810305523	2.647482701377438
12	5.793458372564832	5.0	79.65671810305523	2.2095305099572093
13	4.676733613364127	5.0	79.62192379851916	1.6809405477818107
14	3.0271153897698198	5.0	79.62192379851916	1.1116895868332506
15	2.780500085862355	5.0	79.3624512755137	0.5807272424862647
16	2.257952337922324	5.0	76.18109461673586	0.34499680390471
17	1.2226400597753042	5.0	76.18109461673586	0.21634039742683261
18	1.2226400597753042	5.0	76.18109461673586	0.14205683434211658
19	0.9629245796821432	5.0	76.18109461673586	0.11940070300605173
20	0.7404003162683837	5.0	76.18109461673586	0.062016771795605476
21	0.6386850166288943	5.0	76.18109461673586	0.044601804811613445
22	0.5197825280158987	5.0	76.18109461673586	0.024154578623450065
23	0.4554414885362537	5.0	76.18109461673586	0.013477142812902682
24	0.339676141724549	5.0	76.18109461673586	0.010794626507867744
25	0.18907351261234615	5.0	76.18109461673586	0.009215682496672076
26	0.18907351261234615	5.0	76.18109461673586	0.008108053490942029
27	0.17789417278347427	5.0	76.18109461673586	0.0056212418557577476
28	0.14687456298523488	5.0	76.18109461673586	0.004033609648233797
29	0.1435593476577038	5.0	76.18109461673586	0.0036562214749883
30	0.1418526114516194	5.0	76.18109461673586	0.002647616734800434
31	0.13056196587764277	5.0	76.18109461673586	0.002647616734800434
32	0.11988584394286078	5.0	76.18109461673586	0.0015528714268281641
33	0.11610002205671048	5.0	76.18109461673586	0.0015528714268281641
34	0.10866357942627806	5.0	76.18109461673586	0.0012420777379601935
35	0.09714815382222093	5.0	76.18109461673586	0.0010105722478021492
36	0.09714815382222093	5.0	76.18109461673586	0.0008968837089207288
37	0.09456760575518401	5.0	76.18109461673586	0.00036403038902685174
38	0.09258264273872659	5.0	76.18109461673586	0.00036403038902685174
39	0.08780234554269545	5.0	76.18109461673586	0.00031511188400084727
40	0.08505150497623744	5.0	76.18109461673586	0.00024233369483790744
41	0.08029583345908396	5.0	76.18109461673586	0.00018168542659797275
42	0.07747595640071937	5.0	76.18109461673586	0.00014948503729684935
43	0.06790794307131785	5.0	76.18109461673586	0.00011817947041357842
44	0.06790794307131785	5.0	76.18109461673586	9.916278481431871e-05
45	0.06784617786760827	5.0	75.9533924869976	8.872001228242114e-05
46	0.06767282303911186	5.0	75.9533924869976	8.594793542573878e-05
47	0.06523135004982773	5.0	74.47694315317875	8.364195578875357e-05
48	0.06385343920549902	5.0	74.47694315317875	7.193131452454943e-05
49	0.06268735160795856	5.0	74.47694315317875	5.5010983014294676e-05
50	0.06164763855598949	5.0	74.47694315317875	5.5010983014294676e-05
51	0.060715041654737706	5.0	74.47694315317875	4.7649867520311295e-05
52	0.059752882501375025	5.0	74.47694315317875	4.270929586086951e-05
53	0.05877626440985895	5.0	74.47694315317875	4.0680626009370776e-05
54	0.05877626440985895	5.0	74.47694315317875	3.8706090931839666e-05
55	0.05876825755579099	5.0	74.47694315317875	3.704314180987936e-05
56	0.05852488328871011	5.0	74.47694315317875	3.650506458764739e-05
57	0.05704292995507728	5.0	74.47694315317875	3.49048387845947e-05
58	0.05704292995507728	5.0	74.47694315317875	3.387921794344268e-05
59	0.056801065157750484	5.0	74.47694315317875	3.245872882809121e-05
60	0.056801065157750484	5.0	74.47694315317875	3.245872882809121e-05
61	0.05670338786702441	5.0	74.47694315317875	3.2249556606674016e-05
62	0.05670338786702441	5.0	74.47694315317875	3.136893065464069e-05
63	0.05670338786702441	5.0	74.47694315317875	3.090964248647064e-05
64	0.0566843842111239	5.0	74.40008948296312	3.0746281153607476e-05
65	0.0565172784684731	5.0	74.40008948296312	3.067746862714997e-05
66	0.0565172784684731	5.0	74.40008948296312	3.0485194308051068e-05
67	0.0565172784684731	5.0	74.40008948296312	3.044993786982676e-05
68	0.0565172784684731	5.0	74.40008948296312	3.000442418969146e-05
69	0.056483624733487614	5.0	74.40008948296312	3.000442418969146e-05
70	0.05646700907872989	5.0	74.40008948296312	3.000442418969146e-05
71	0.05646700907872989	5.0	74.40008948296312	3.000442418969146e-05
72	0.05646700907872989	5.0	74.40008948296312	2.969200219875291e-05
73	0.05646700907872989	5.0	74.40008948296312	2.940469818247003e-05
74	0.05646700907872989	5.0	74.40008948296312	2.940469818247003e-05
75	0.05645253724999418	5.0	74.40008948296312	2.92491352884052e-05
76	0.05645253724999418	5.0	74.40008948296312	2.92203296817226e-05
77	0.05645253724999418	5.0	74.40008948296312	2.91182545176535e-05
78	0.05645253724999418	5.0	74.40008948296312	2.91182545176535e-05
79	0.05645253724999418	5.0	74.40008948296312	2.9001813133292065e-05
80	0.05645253724999418	5.0	74.39141449257332	2.8823681215521243e-05
81	0.05643910494838856	5.0	74.39141449257332	2.8823681215521243e-05
82	0.05643910494838856	5.0	74.3303793362949	2.859665863627309e-05
83	0.05643910494838856	5.0	74.3303793362949	2.8516871009455654e-05
84	0.05643910494838856	5.0	72.5446207320991	2.8498905445196305e-05
85	0.05643910494838856	5.0	72.5446207320991	2.8414415450417398e-05
86	0.05643910494838856	5.0	72.5446207320991	2.8272699175829405e-05
87	0.05643910494838856	5.0	72.5446207320991	2.8272699175829405e-05
88	0.05643910494838856	5.0	72.5446207320991	2.8272699175829405e-05
89	0.05643910494838856	5.0	72.49248501495109	2.8262844443214903e-05
90	0.05643910494838856	5.0	72.49248501495109	2.8262844443214903e-05
91	0.05643143011670588	5.0	72.49248501495109	2.8254541648423766e-05
92	0.05643143011670588	5.0	72.49248501495109	2.8254541648423766e-05
93	0.05643143011670588	5.0	72.03876505235152	2.8254541648423766e-05
94	0.05643143011670588	5.0	72.03876505235152	2.8254541648423766e-05
95	0.05643143011670588	5.0	72.03876505235152	2.8254541648423766e-05
96	0.05643143011670588	5.0	72.03876505235152	2.8254541648423766e-05
97	0.05643143011670588	5.0	72.03876505235152	2.8253408509850285e-05
98	0.05643143011670588	5.0	72.03876505235152	2.8251212111653207e-05
99	0.05643143011670588	5.0	70.45129368568365	2.8251212111653207e-05
100	0.05643143011670588	5.0	70.381426424897	2.8250401500808294e-05
0	81.40588254828462	5.0	81.0076989145054	81.8820169701574
1	52.15369628093068	5.0	71.12049244862072	54.145363647993065
2	38.04336015888291	5.0	71.12049244862072	51.303152843182666
3	30.91781811609496	5.0	71.12049244862072	43.513016085404125
4	22.099165734059984	5.0	69.73733798122842	31.31190348803034
5	17.174663082189205	5.0	69.73733798122842	18.13756136638104
6	15.870422072233787	5.0	69.73733798122842	17.374731502821856
7	12.377724924646236	5.0	69.73733798122842	10.455682172796168
8	12.377724924646236	5.0	69.73733798122842	9.66229934379855
9	9.953580918458504	5.0	69.73733798122842	6.337241834765044
10	9.109249676043959	5.0	69.73733798122842	4.900404122289877
11	5.9524832048730225	5.0	69.73733798122842	1.9104870765872992
12	5.754366341550514	5.0	69.73733798122842	1.311319904291209
13	4.500329222739091	5.0	69.73733798122842	0.7625867449419368
14	3.5285228756633944	5.0	69.73733798122842	0.6016757035209955
15	3.4429164280008453	5.0	69.73733798122842	0.33212508918963685
16	2.7599682271422807	5.0	69.73733798122842	0.16589897287137334
17	2.0388821659688894	5.0	69.73733416280587	0.16589897287137334
18	2.0388821659688894	5.0	69.73733416280587	0.09806440613721333
19	1.9378185805516865	5.0	69.73733416280587	0.08171607875061933
20	1.8187126908107283	5.0	69.73733416280587	0.05171097557404567
21	1.5890755270741703	5.0	69.73733416280587	0.03718001842595036
22	1.5085651209164028	5.0	69.73729234642224	0.02813697834523547
23	1.3806334993857838	5.0	68.844754700011	0.01942900466299066
24	1.0566963972129677	5.0	68.844754700011	0.009033126113801247
25	1.0319233101576202	5.0	68.844754700011	0.00832433585847638
26	0.8875956684770657	5.0	68.844754700011	0.005722724206676118
27	0.6512209963943881	5.0	68.844754700011	0.0032609281640984256
28	0.6512209963943881	5.0	68.84399176055751	0.0032609281640984256
29	0.6512209963943881	5.0	67.79236680259572	0.0029650764264790796
30	0.6294131215190187	5.0	67.79236680259572	0.0020445836492489007
31	0.5959785454570542	5.0	67.79236680259572	0.001502786085086051
32	0.5823822306226346	5.0	67.79236680259572	0.00137015110372299
33	0.5823822306226346	5.0	67.79236680259572	0.0010493560423162178
34	0.5745436465800708	5.0	67.79236680259572	0.0008896891199174779
35	0.5416965290745072	5.0	67.79236680259572	0.0007170754631583397
36	0.5334427642845684	5.0	67.79236680259572	0.0006848939027614447
37	0.5334017368671693	5.0	63.58490100297374	0.0005690221307483705
38	0.5334017368671693	5.0	63.58490100297374	0.00048502087656458834
39	0.5199582602240315	5.0	63.58490100297374	0.0004430661333177226
40	0.5115501533914727	5.0	63.58490100297374	0.0003989355246290667
41	0.48979827014340005	5.0	63.58490100297374	0.0003500190458511371
42	0.48979827014340005	5.0	63.58490100297374	0.0003122973399435705
43	0.46303266969430285	5.0	61.20481768679098	0.00023843169911962352
44	0.4549283409986226	5.0	61.20481768679098	0.00022760142696276684
45	0.4443709028855451	5.0	61.20481768679098	0.00019333327101167682
46	0.4393653098762373	5.0	61.20481768679098	0.0001732938564254474
47	0.4249107328933717	5.0	61.20481768679098	0.0001611545371264075
48	0.39695066213899405	5.0	61.20481768679098	0.0001524301061506338
49	0.3910587336050537	5.0	61.20481768679098	0.00012473584982829089
50	0.3774086486825278	5.0	61.20481768679098	0.00012473584982829089
51	0.37324596872749777	5.0	61.20481768679098	0.00011662865821282806
52	0.36957389329947743	5.0	61.20481768679098	0.00011201400176831043
53	0.35814709126830296	5.0	61.20481768679098	0.00011087827651747369
54	0.35814709126830296	5.0	61.20481768679098	0.00010717928404463345
55	0.34860183247568205	5.0	61.20481768679098	9.848780930749679e-05
56	0.3434255842646945	5.0	61.20481768679098	9.156559808704623e-05
57	0.33516320823081824	5.0	61.20481768679098	9.156559808704623e-05
58	0.31763632463247365	5.0	61.20481768679098	8.2146663049564e-05
59	0.31763632463247365	5.0	61.20481768679098	8.2146663049564e-05
60	0.3133555956155368	5.0	61.20481768679098	8.16997230109065e-05
61	0.3130013498963395	5.0	61.20481768679098	7.84964341763213e-05
62	0.3119466154329547	5.0	61.20481768679098	7.503441869601155e-05
63	0.3119466154329547	5.0	61.20481768679098	7.397406273179797e-05
64	0.3119466154329547	5.0	61.20481768679098	7.386565443399087e-05
65	0.3103509119308469	5.0	61.20481768679098	7.121873817306604e-05
66	0.3103509119308469	5.0	61.20481768679098	7.111014240916144e-05
67	0.3096705521932977	5.0	61.20481768679098	6.983379114938798e-05
68	0.3096705521932977	5.0	61.20481768679098	6.898688120181663e-05
69	0.3093653160770226	5.0	61.20481768679098	6.896077893711296e-05
70	0.3093405664326975	5.0	61.20481768679098	6.869757371546218e-05
71	0.3093405664326975	5.0	61.20481768679098	6.734889422524553e-05
72	0.3093405664326975	5.0	61.20481768679098	6.734889422524553e-05
73	0.3093405664326975	5.0	61.20481768679098	6.68952577540793e-05
74	0.30911485868505106	5.0	61.20481768679098	6.661237726609947e-05
75	0.3089418780713846	5.0	61.20481768679098	6.614770247511253e-05
76	0.30893165720353105	5.0	61.20481768679098	6.602653001630243e-05
77	0.3088597549727367	5.0	61.20481768679098	6.57708529355942e-05
78	0.3088597549727367	5.0	61.20481768679098	6.554091023762418e-05
79	0.3088597549727367	5.0	61.20481768679098	6.526700332946146e-05
80	0.3088597549727367	5.0	61.20481768679098	6.524269270282526e-05
81	0.3088597549727367	5.0	61.20481768679098	6.524269270282526e-05
82	0.3088597549727367	5.0	61.20481768679098	6.524269270282526e-05
83	0.3088597549727367	5.0	61.20481768679098	6.517062155526117e-05
84	0.3088597549727367	5.0	61.20481768679098	6.502945477061855e-05
85	0.3088597549727367	5.0	61.20481768679098	6.501881551414828e-05
86	0.3088597549727367	5.0	61.20481768679098	6.501881551414828e-05
87	0.3088597549727367	5.0	61.20481768679098	6.501881551414828e-05
88	0.3088597549727367	5.0	61.20481768679098	6.501881551414828e-05
89	0.3088597549727367	5.0	61.20423989426542	6.501881551414828e-05
90	0.3088597549727367	5.0	61.20423989426542	6.497169153092119e-05
91	0.3088597549727367	5.0	61.20423989426542	6.496984524867272e-05
92	0.3088597549727367	5.0	61.20423989426542	6.496984524867272e-05
93	0.3088597549727367	5.0	61.20423989426542	6.496984524867272e-05
94	0.3088597549727367	5.0	61.20423989426542	6.496330585634945e-05
95	0.3088597549727367	5.0	61.20423989426542	6.496330585634945e-05
96	0.30883359315740755	5.0	61.20423989426542	6.496330585634945e-05
97	0.30883359315740755	5.0	61.20423989426542	6.496330585634945e-05
98	0.30883359315740755	5.0	61.20423989426542	6.496304454609123e-05
99	0.30883081769140436	5.0	61.20423989426542	6.496020334263495e-05
100	0.3088286326128063	5.0	61.20423989426542	6.496018140578846e-05
