# Supplementary material for: An improved genetic algorithm and its application in neural network adversarial attack
Source: PLoS One. 2022 May 5;17(5):e0267970. doi: 10.1371/journal.pone.0267970 (PMC9070932; doi:10.1371/journal.pone.0267970)
Supplement: S1 Data — (ZIP) [file pone.0267970.s001.zip › data3/4_50.csv]

	GWO	PSO	SGA	IGA
0	90.920379808998	5.0	94.15918467294387	91.61404990507512
1	68.394468139826	5.0	94.02959905286767	77.32119119217168
2	62.17156957192308	5.0	93.6307532683158	71.12947096940199
3	61.20512314905424	5.0	89.55148569752997	58.73730612690006
4	58.146635375473174	5.0	89.14925129578879	49.388341145858966
5	50.906440058125206	5.0	87.72908914262851	43.140725572458486
6	45.742198547283955	5.0	87.72908914262851	32.306097833516326
7	29.714930971738568	5.0	85.80382065186456	26.247001184980416
8	21.62735776983581	5.0	85.80382065186456	17.8634184458555
9	21.62735776983581	5.0	85.80382065186456	7.415132491524466
10	19.64580073596417	5.0	85.80382065186456	5.540999016269275
11	15.48808492116227	5.0	85.80382065186456	3.662350697332155
12	15.48808492116227	5.0	85.80382065186456	2.363711672814968
13	14.403324691367558	5.0	85.80382065186456	0.5267330934066932
14	11.989746857626216	5.0	85.80382065186456	0.5267330934066932
15	11.78893248415888	5.0	85.80382065186456	0.3647821626337449
16	9.481209274149842	5.0	85.80382065186456	0.23024378965492698
17	8.451058722032224	5.0	85.80382065186456	0.1840849974150566
18	7.840210624867059	5.0	85.80382065186456	0.13982203604550314
19	6.564293514184267	5.0	85.80382065186456	0.11098249096514194
20	4.496859560967203	5.0	85.80382065186456	0.07858956410618335
21	4.496859560967203	5.0	85.80382065186456	0.04726141363885946
22	4.496859560967203	5.0	85.80382065186456	0.0207540844928854
23	3.5829609162671203	5.0	85.80382065186456	0.019801281106008508
24	3.574200590561851	5.0	85.80382065186456	0.01081984877400266
25	3.106112739848579	5.0	85.80376914972615	0.0049574082904870675
26	2.60787496412271	5.0	85.80376914972615	0.0037383628159701897
27	2.60787496412271	5.0	85.28992942780718	0.0016448759302620727
28	2.4249204818004393	5.0	85.28992942780718	0.0016448759302620727
29	2.3595182981889717	5.0	85.28992942780718	0.0012942411408491778
30	2.3595182981889717	5.0	85.28992942780718	0.000927636776936611
31	2.3562178925632153	5.0	85.28992942780718	0.0008430738652595093
32	2.329943468869507	5.0	85.28992942780718	0.000475752478648801
33	2.050414571818098	5.0	85.28992942780718	0.0004112161134863443
34	2.050414571818098	5.0	85.28992942780718	0.00030177687458486305
35	2.050414571818098	5.0	85.28992942780718	0.00016063494697102974
36	2.041488135626725	5.0	85.28992942780718	0.0001290770676443938
37	2.0150108578343935	5.0	85.28992942780718	0.00010901403499824124
38	1.972321951377417	5.0	85.28992942780718	6.366361055354699e-05
39	1.972321951377417	5.0	85.28992942780718	6.347947282645746e-05
40	1.9270754379431452	5.0	85.28992942780718	4.1378445105867016e-05
41	1.926742122523713	5.0	85.28992942780718	3.732412184466043e-05
42	1.926742122523713	5.0	85.28992942780718	2.30358155717689e-05
43	1.926742122523713	5.0	85.28992942780718	2.1234998266403795e-05
44	1.926742122523713	5.0	85.28992942780718	1.8098435812653593e-05
45	1.9050221069285982	5.0	85.28992942780718	1.504514201459171e-05
46	1.8885369378299834	5.0	85.08315029790772	1.434298401656423e-05
47	1.8871580038593854	5.0	85.08315029790772	1.3775630621724216e-05
48	1.8562915010266565	5.0	85.08315029790772	1.3168770534604099e-05
49	1.799016419170626	5.0	85.08315029790772	1.2770996956870736e-05
50	1.799016419170626	5.0	84.45115153885034	1.0968587405872946e-05
51	1.7936540079518715	5.0	84.45115153885034	9.791663552958417e-06
52	1.7879094828640705	5.0	84.45115153885034	9.289049362236904e-06
53	1.7879094828640705	5.0	84.45115153885034	8.904181894247999e-06
54	1.7879094828640705	5.0	84.45115153885034	8.170453310198602e-06
55	1.7817245171164273	5.0	84.45105496069931	7.584685851262717e-06
56	1.7817245171164273	5.0	84.4499105515191	6.727286947195102e-06
57	1.757058424639144	5.0	84.4499105515191	6.194900234817938e-06
58	1.757058424639144	5.0	84.4499105515191	5.5862838269925665e-06
59	1.757058424639144	5.0	84.4499105515191	5.47411714173246e-06
60	1.7551690374256097	5.0	84.4499105515191	5.180362432845033e-06
61	1.749934148738184	5.0	84.39301409963193	4.861003227356865e-06
62	1.7478973222745753	5.0	82.97364524704108	4.683970824103916e-06
63	1.742504937520944	5.0	82.97364524704108	4.562772250368679e-06
64	1.742504937520944	5.0	82.97364524704108	4.412495109798582e-06
65	1.7346681454213442	5.0	82.9443235802205	4.354273390109348e-06
66	1.7346681454213442	5.0	82.9443235802205	4.0737929747208005e-06
67	1.7337937069150577	5.0	82.9443235802205	4.0737929747208005e-06
68	1.7302126532782631	5.0	82.9443235802205	4.0737929747208005e-06
69	1.7296457059481292	5.0	82.9443235802205	4.066669772920856e-06
70	1.7296457059481292	5.0	82.9443235802205	4.036680655902479e-06
71	1.7296457059481292	5.0	82.9443235802205	4.0212394493036655e-06
72	1.7296457059481292	5.0	82.9443235802205	3.989935564050326e-06
73	1.7296457059481292	5.0	82.02190063056625	3.949454945474102e-06
74	1.7296457059481292	5.0	82.02190063056625	3.949454945474102e-06
75	1.7296457059481292	5.0	82.02190063056625	3.932442457215721e-06
76	1.7296457059481292	5.0	82.02190063056625	3.932442457215721e-06
77	1.7296457059481292	5.0	82.02190063056625	3.916685521328178e-06
78	1.7296457059481292	5.0	82.02190035116948	3.890113728008461e-06
79	1.7296457059481292	5.0	82.02190035116948	3.890113728008461e-06
80	1.7296457059481292	5.0	82.02190035116948	3.890113728008461e-06
81	1.7296457059481292	5.0	82.02190035116948	3.890113728008461e-06
82	1.7295331213162546	5.0	82.01618566271671	3.885153802652199e-06
83	1.7295331213162546	5.0	82.01618566271671	3.885153802652199e-06
84	1.7295331213162546	5.0	82.01618566271671	3.884852213756869e-06
85	1.7295331213162546	5.0	82.01618566271671	3.8806981263440285e-06
86	1.7295331213162546	5.0	82.01618566271671	3.870999503669217e-06
87	1.7295331213162546	5.0	82.01618566271671	3.870999503669217e-06
88	1.7295331213162546	5.0	82.01618538331994	3.870999503669217e-06
89	1.7295331213162546	5.0	82.01618538331994	3.8659878557334564e-06
90	1.7295331213162546	5.0	82.01618538331994	3.864720457385587e-06
91	1.7295331213162546	5.0	82.01618538331994	3.864720457385587e-06
92	1.7295331213162546	5.0	82.01618538331994	3.863191465526391e-06
93	1.7295331213162546	5.0	82.01618538331994	3.8603710215089865e-06
94	1.7295331213162546	5.0	81.60208341740169	3.85957637688598e-06
95	1.7295331213162546	5.0	81.60208341740169	3.85957637688598e-06
96	1.7294035331282078	5.0	81.60208341740169	3.859101646649841e-06
97	1.7294035331282078	5.0	81.60208341740169	3.858711640427209e-06
98	1.7061437501903598	5.0	81.60208341740169	3.858711640427209e-06
99	1.7058868884031597	5.0	81.60208341740169	3.858711640427209e-06
100	1.7058868884031597	5.0	81.60208341740169	3.858711640427209e-06
0	93.13675487279397	5.0	92.29350788159925	92.49318078087322
1	62.568459430494066	5.0	90.9237899775262	63.86559294169532
2	62.568459430494066	5.0	90.10954265953487	55.26258176873906
3	62.568459430494066	5.0	89.19999887663872	43.00743525994457
4	59.75685472605858	5.0	89.19999887663872	33.14193119401316
5	56.95122445715564	5.0	89.19999887663872	28.390533131552512
6	56.90661085211983	5.0	89.19999887663872	27.093404717396137
7	54.700287017347925	5.0	85.99621950927946	17.442692935953378
8	51.92344703712988	5.0	85.99621950927946	13.751153812452294
9	51.92344703712988	5.0	84.67558062853087	10.870688980925415
10	49.40444525122587	5.0	84.67558062853087	3.471508134019212
11	48.156450267307946	5.0	84.67558062853087	1.9478763907919223
12	45.821983276770425	5.0	84.67558062853087	1.7144662589251636
13	43.01929002686836	5.0	84.67556805567608	0.9379976276108474
14	42.96068616218228	5.0	84.67556805567608	0.6954282796630845
15	40.97965360045074	5.0	84.67556805567608	0.4682970535441222
16	39.291541384009506	5.0	84.67556805567608	0.26293440767085774
17	39.06922704397825	5.0	84.67410243333975	0.18654851859674484
18	38.80510528066813	5.0	84.67410243333975	0.10299140942060932
19	38.79715018051092	5.0	84.67410243333975	0.07106917045868617
20	37.739321043088815	5.0	84.67410243333975	0.04415242926971588
21	37.739321043088815	5.0	84.63181815325834	0.029432094805753876
22	37.739321043088815	5.0	84.63181815325834	0.02289967020565827
23	37.43682472539455	5.0	84.63181815325834	0.012204255768334915
24	35.82262206662001	5.0	84.51635538810694	0.007824866824367333
25	35.82262206662001	5.0	84.51635538810694	0.007824866824367333
26	35.82262206662001	5.0	84.51635538810694	0.005307919393341611
27	35.82262206662001	5.0	84.51635538810694	0.004785571485793327
28	35.53367749688828	5.0	84.51635538810694	0.004090869800644305
29	35.454360171887764	5.0	84.51635538810694	0.0029979750923105745
30	35.454360171887764	5.0	84.51635538810694	0.0028188909246634696
31	35.454360171887764	5.0	84.51635538810694	0.0023675362095277016
32	35.454360171887764	5.0	84.51635538810694	0.0018293249628266214
33	35.454360171887764	5.0	84.51635538810694	0.001329047884530886
34	35.454360171887764	5.0	84.51635538810694	0.0010476594480477383
35	35.454360171887764	5.0	84.51635538810694	0.000892210760029718
36	35.41201512799781	5.0	84.51635538810694	0.0006276384742954612
37	35.41201512799781	5.0	84.51635538810694	0.0006191048513472054
38	35.34544782999379	5.0	84.51635538810694	0.0004039808623528377
39	35.29198532700236	5.0	84.51635538810694	0.00032919470106546555
40	35.26561938780501	5.0	84.51635538810694	0.0003146129441862658
41	35.26561938780501	5.0	84.51635538810694	0.00024108212931108242
42	35.26561938780501	5.0	84.51635538810694	0.00024108212931108242
43	35.26561938780501	5.0	84.5088069255039	0.00021383543018637253
44	35.21897648858434	5.0	84.5088069255039	0.00018569148369061586
45	35.1710703570956	5.0	84.5088069255039	0.00014870997038063957
46	35.16255382539919	5.0	84.5088069255039	0.0001485222047922512
47	35.16255382539919	5.0	84.5088069255039	0.00013537691584310734
48	35.147738556931245	5.0	84.5088069255039	0.0001311978180612267
49	35.147738556931245	5.0	84.5088069255039	0.00012211200509251757
50	35.147738556931245	5.0	84.5088069255039	0.00010952890646553946
51	35.147738556931245	5.0	84.5088069255039	0.00010147160569593016
52	35.147738556931245	5.0	84.5088069255039	9.550317600533761e-05
53	35.147738556931245	5.0	84.5088069255039	9.442065512410318e-05
54	35.147738556931245	5.0	84.5088069255039	8.33837414351897e-05
55	35.147738556931245	5.0	84.5088069255039	8.33837414351897e-05
56	35.147738556931245	5.0	84.5088069255039	8.33837414351897e-05
57	35.147738556931245	5.0	84.5088069255039	7.982730441533724e-05
58	35.147738556931245	5.0	83.9240611455981	7.682331653736464e-05
59	35.147738556931245	5.0	83.9240611455981	7.682331653736464e-05
60	35.147738556931245	5.0	83.9240611455981	7.31075209457004e-05
61	35.147738556931245	5.0	83.9240611455981	7.196239025900633e-05
62	35.015421259275676	5.0	83.9240611455981	7.057799493327662e-05
63	34.89606687841776	5.0	83.9240611455981	6.886465885144626e-05
64	34.41504489692907	5.0	83.9240611455981	6.826866014369506e-05
65	34.41504489692907	5.0	83.9240611455981	6.638483837419089e-05
66	34.394001138404526	5.0	83.9240611455981	6.629531138032092e-05
67	34.38278426319591	5.0	83.9240611455981	6.528640720738238e-05
68	34.38278426319591	5.0	83.9240611455981	6.490453712280335e-05
69	34.17294203185843	5.0	83.9240611455981	6.456160352390798e-05
70	34.17294203185843	5.0	83.9240611455981	6.398718257466282e-05
71	34.17294203185843	5.0	83.9240611455981	6.398718257466282e-05
72	34.1576482588317	5.0	83.9240611455981	6.398718257466282e-05
73	34.15742304715193	5.0	83.9240611455981	6.35661405189413e-05
74	34.15742304715193	5.0	83.9240611455981	6.285230381487604e-05
75	34.15742304715193	5.0	83.9240611455981	6.217315704880093e-05
76	34.15742304715193	5.0	83.9240611455981	6.208860189088374e-05
77	34.15742304715193	5.0	83.9240611455981	6.190621266729926e-05
78	34.15742304715193	5.0	83.9240611455981	6.182007707547875e-05
79	34.15742304715193	5.0	83.9240611455981	6.162625266918208e-05
80	34.13144523696927	5.0	83.9240611455981	6.154958320291785e-05
81	34.13144523696927	5.0	83.9240611455981	6.136066020319781e-05
82	34.13144523696927	5.0	83.9240611455981	6.136066020319781e-05
83	34.12450013681782	5.0	83.9240611455981	6.13405178494828e-05
84	34.1200820670098	5.0	83.9240611455981	6.128412915210498e-05
85	34.11599524015552	5.0	83.9240611455981	6.1238552133564e-05
86	33.98615100868569	5.0	83.9240611455981	6.123178972200182e-05
87	33.945704427429945	5.0	83.9240611455981	6.104775210553094e-05
88	33.938567031703975	5.0	83.9240611455981	6.1034340375309656e-05
89	33.938567031703975	5.0	83.9240611455981	6.093197791146827e-05
90	33.938567031703975	5.0	83.9240611455981	6.093197791146827e-05
91	33.85628510400935	5.0	83.9240611455981	6.093197791146827e-05
92	33.71707425788946	5.0	83.9240611455981	6.093197791146827e-05
93	32.85558964012116	5.0	83.9240611455981	6.093197791146827e-05
94	32.84736853994182	5.0	83.9240611455981	6.0887833911449634e-05
95	32.8281614819621	5.0	83.9240611455981	6.0887833911449634e-05
96	32.77849893009409	5.0	83.9240611455981	6.0887833911449634e-05
97	32.615605443465476	5.0	83.9240611455981	6.0868401767929426e-05
98	32.48985961215625	5.0	83.9240611455981	6.0868401767929426e-05
99	32.48985961215625	5.0	83.9240611455981	6.0868401767929426e-05
100	32.48985961215625	5.0	83.9240611455981	6.0868401767929426e-05
0	89.22842828598993	5.0	93.85599903476239	88.0957839736077
1	58.739941995399654	5.0	90.74346664861937	58.64386769260949
2	52.62044066975776	5.0	87.31693606233083	48.52512163654304
3	32.88777015619905	5.0	87.31693606233083	41.931276955156726
4	32.88777015619905	5.0	86.53307286395369	30.688588582895175
5	24.716843783388203	5.0	86.53307286395369	29.822692657053747
6	21.28705797702307	5.0	85.19759317170715	23.396056966469587
7	12.771049818515442	5.0	84.39251500386396	18.233724456937114
8	12.771049818515442	5.0	83.54481159874462	11.572478246770835
9	9.263715666837374	5.0	82.79612883124321	8.112011504717998
10	8.843052293004986	5.0	80.53639967950826	4.224573138680422
11	7.0684965414897825	5.0	80.53639967950826	3.0200483232231097
12	5.820945226263991	5.0	80.53639967950826	2.124017362428892
13	4.020576783448692	5.0	80.53639967950826	1.390156337353315
14	4.020576783448692	5.0	80.53639967950826	1.0490298763927297
15	3.269132530364016	5.0	80.53639967950826	0.7359589765285953
16	2.330463731532882	5.0	79.0376992798586	0.5958383720689174
17	2.1954658979642243	5.0	79.0376992798586	0.3663560465177185
18	2.042713005975943	5.0	79.0376992798586	0.3085251510795014
19	1.827634055128503	5.0	79.0376992798586	0.24812523018519328
20	1.6166526050705556	5.0	79.0376992798586	0.17613961810454903
21	1.2807216239887302	5.0	79.0376992798586	0.10912806258161556
22	1.1811569743177908	5.0	79.0376992798586	0.10468082935551215
23	1.0618413169623284	5.0	79.0376992798586	0.07919315743260115
24	1.0421913569479608	5.0	79.0376992798586	0.06464952067055596
25	0.9092888817506108	5.0	79.0376992798586	0.062100517711543436
26	0.9033501119081112	5.0	79.0376992798586	0.045311671230468475
27	0.838479784476322	5.0	79.0376992798586	0.03789806671062702
28	0.7287627112195102	5.0	79.0376992798586	0.010791641593032203
29	0.7093267167065015	5.0	79.0376992798586	0.010791641593032203
30	0.7093267167065015	5.0	79.0376992798586	0.008990566099919457
31	0.6839090731358457	5.0	79.0376992798586	0.005945454285504655
32	0.6645799353600204	5.0	79.0376992798586	0.004395769592543287
33	0.6253726541371195	5.0	78.23991774499413	0.00336865684312674
34	0.5782760493748342	5.0	78.23991709306833	0.0024523263028562886
35	0.5293087330788463	5.0	78.23991709306833	0.0020662044086052016
36	0.5216337506337226	5.0	78.23991709306833	0.0013700026222582286
37	0.372701119726593	5.0	78.23991709306833	0.001072764295870764
38	0.372701119726593	5.0	78.23991709306833	0.0009006489443962093
39	0.34005809591590613	5.0	78.23991709306833	0.00076602249578454
40	0.3138753645581629	5.0	77.84745589729744	0.0004970516531530487
41	0.30190341897371625	5.0	77.84745589729744	0.0004448568133409763
42	0.27887615454307985	5.0	77.84745589729744	0.00041575521960885207
43	0.27138067417028583	5.0	77.84745589729744	0.00036291266852187865
44	0.26569048729696604	5.0	77.84745589729744	0.00036291266852187865
45	0.23689270375351104	5.0	77.84745589729744	0.0002871407029343964
46	0.23689270375351104	5.0	77.8471242533285	0.0002871407029343964
47	0.23068663081570892	5.0	77.8471242533285	0.00027834923981624954
48	0.2231800036934071	5.0	77.8471242533285	0.00023600542392697194
49	0.2231800036934071	5.0	77.8471242533285	0.00020668486763655085
50	0.21839380669774547	5.0	77.84102073770066	0.0001853721225218199
51	0.21839380669774547	5.0	77.84102073770066	0.00017944639675677144
52	0.21562314667648605	5.0	77.84102073770066	0.0001553687498677181
53	0.20447385531884163	5.0	77.84102073770066	0.00015501512110985846
54	0.20447385531884163	5.0	77.81660667518929	0.00013837576130865925
55	0.20447385531884163	5.0	77.60759898349997	0.00013196830344352887
56	0.202256321473377	5.0	77.60759898349997	0.0001306399450123967
57	0.1993000927159879	5.0	77.60759898349997	0.00012665935019086027
58	0.1993000927159879	5.0	77.60759898349997	0.00012264625091275224
59	0.1993000927159879	5.0	77.60759898349997	0.00012012409820721705
60	0.19788020127763625	5.0	77.60759898349997	0.00011540569205648766
61	0.19775126932847553	5.0	77.60759898349997	0.00011540569205648766
62	0.19707995425392374	5.0	77.60759898349997	0.00010923738154773066
63	0.19615584793126972	5.0	77.60759898349997	0.00010752362614947304
64	0.19615584793126972	5.0	77.60759898349997	0.00010379987181738251
65	0.1957124040267915	5.0	77.60759292990323	0.00010379987181738251
66	0.19555088595769754	5.0	77.60759265050646	0.00010302943775388114
67	0.19555088595769754	5.0	77.59257861300958	0.00010246319520194296
68	0.1952437843154041	5.0	77.59257861300958	0.00010141671743256243
69	0.1952437843154041	5.0	77.59257861300958	0.0001012257977228313
70	0.1952437843154041	5.0	77.20969634931987	0.00010117182626802822
71	0.1952437843154041	5.0	77.20969634931987	0.00010063244103097978
72	0.19484206798531586	5.0	77.20969634931987	9.875745945950324e-05
73	0.19484206798531586	5.0	77.20969634931987	9.875745945950324e-05
74	0.19484206798531586	5.0	75.66074578820763	9.875745945950324e-05
75	0.19484206798531586	5.0	75.66074578820763	9.875745945950324e-05
76	0.19484206798531586	5.0	75.66074578820763	9.869165958146928e-05
77	0.19484206798531586	5.0	75.66074578820763	9.869165958146928e-05
78	0.19484206798531586	5.0	75.66074578820763	9.869165958146928e-05
79	0.19484206798531586	5.0	75.66074578820763	9.869165958146928e-05
80	0.19484206798531586	5.0	75.66074578820763	9.864990625628384e-05
81	0.19484206798531586	5.0	75.66074578820763	9.861297016004506e-05
82	0.19484206798531586	5.0	75.66074578820763	9.844027515652022e-05
83	0.19484206798531586	5.0	75.66074578820763	9.844027515652022e-05
84	0.19484206798531586	5.0	75.66074578820763	9.814936036693722e-05
85	0.19483520954699615	5.0	75.66074578820763	9.787935233713069e-05
86	0.19483520954699615	5.0	75.66074578820763	9.787935233713069e-05
87	0.19479976222559284	5.0	75.66074578820763	9.787935233713069e-05
88	0.19479976222559284	5.0	75.66074578820763	9.787935233713069e-05
89	0.19479976222559284	5.0	75.66074578820763	9.782493165610359e-05
90	0.19479976222559284	5.0	75.66074578820763	9.773225069848585e-05
91	0.19479976222559284	5.0	75.66074578820763	9.773225069848585e-05
92	0.19479127429568988	5.0	75.66074578820763	9.773225069848585e-05
93	0.19479127429568988	5.0	75.66074578820763	9.773225069848585e-05
94	0.19478939180741453	5.0	75.66074578820763	9.7714691654122e-05
95	0.19478939180741453	5.0	75.66074578820763	9.7714691654122e-05
96	0.19478939180741453	5.0	75.66074578820763	9.7714691654122e-05
97	0.19478939180741453	5.0	75.66074578820763	9.7714691654122e-05
98	0.19478939180741453	5.0	75.66074578820763	9.7714691654122e-05
99	0.19478939180741453	5.0	75.1208478469033	9.7714691654122e-05
100	0.19478939180741453	5.0	75.1208478469033	9.771355979235553e-05
0	87.88052373387481	5.0	91.49678395665102	86.58748706481929
1	70.60533002447075	5.0	84.77981620690778	66.38733450125227
2	69.66645571880252	5.0	84.77981620690778	53.11606844401834
3	61.17052850349021	5.0	83.62823258323047	46.89135046356356
4	61.17052850349021	5.0	83.62823258323047	44.062092545278425
5	56.518745859543536	5.0	83.62823258323047	37.97115317366288
6	53.131454168689324	5.0	83.62823258323047	27.14998969548397
7	34.542951904879864	5.0	83.62823258323047	24.00630530764307
8	34.542951904879864	5.0	83.62823258323047	14.773731732321204
9	28.0132634003339	5.0	83.62823258323047	11.766846546601217
10	28.0132634003339	5.0	83.62823258323047	6.934027138549538
11	22.499394780472027	5.0	83.62823249009821	4.968664328676668
12	15.993545815424994	5.0	83.37841051787996	3.7363883480760314
13	13.576243764817931	5.0	83.37841051787996	1.997631148125761
14	3.2302377406704736	5.0	83.37841051787996	1.9331885424312312
15	3.2302377406704736	5.0	83.02783955960899	1.1881402123180318
16	2.1820723575749006	5.0	83.02783955960899	0.8630357206812747
17	1.3210177570033654	5.0	83.02783955960899	0.5695478040232042
18	0.8579677614634139	5.0	83.02783955960899	0.3864116613007152
19	0.42954750712973605	5.0	83.02783955960899	0.2617108628380859
20	0.42954750712973605	5.0	83.02783955960899	0.19268349250990344
21	0.2950766798859192	5.0	83.02783955960899	0.14024282113130468
22	0.19240761153600394	5.0	82.59683474087939	0.1328371156189929
23	0.17721089884902264	5.0	82.24691524274971	0.10683789304958853
24	0.12449592744649453	5.0	82.24691524274971	0.07229162170474092
25	0.0968476243210808	5.0	81.99706803168965	0.05950667959656781
26	0.0783454642178284	5.0	81.99706803168965	0.042713099990178076
27	0.05373110714894813	5.0	81.99706803168965	0.035932287004984485
28	0.052401025868422886	5.0	81.99706803168965	0.017299191903663896
29	0.03739623163526621	5.0	81.99706803168965	0.017299191903663896
30	0.03528075458816577	5.0	81.99706803168965	0.012181407430856462
31	0.029764118460329	5.0	81.99706803168965	0.008765538986916975
32	0.02607821755652301	5.0	81.99706803168965	0.00583667505690957
33	0.021180991144109065	5.0	81.99706803168965	0.004019992591777766
34	0.020993036132019905	5.0	81.99706803168965	0.0026258031479864416
35	0.017439115950682076	5.0	81.99706803168965	0.0014269630414060158
36	0.017439115950682076	5.0	81.99706803168965	0.001215723926064485
37	0.0173668983370141	5.0	81.99706803168965	0.0010350461777815124
38	0.016302442120632737	5.0	81.99706803168965	0.000881753524838236
39	0.01556897068460815	5.0	81.99706803168965	0.0008180667803925775
40	0.014513856837032444	5.0	81.99706803168965	0.0007704686665470844
41	0.014156044894538698	5.0	81.99706803168965	0.0005344075066310972
42	0.011878302181078444	5.0	81.91617158330799	0.000489974623348681
43	0.011878302181078444	5.0	81.91617158330799	0.0004174290868408785
44	0.011027040770825855	5.0	81.91617158330799	0.00035446530878800974
45	0.011027040770825855	5.0	81.91617149017573	0.000306790624980028
46	0.009722607680882466	5.0	81.91617149017573	0.0002644474493689763
47	0.009722607680882466	5.0	81.29664630689501	0.00024132562209883582
48	0.009722607680882466	5.0	81.29664630689501	0.00021199197565873688
49	0.009682113659848182	5.0	81.28295670323212	0.00019200732518605135
50	0.009682113659848182	5.0	81.28295670323212	0.00018390064966399464
51	0.009682113659848182	5.0	81.28295670323212	0.00018156701743227472
52	0.00940166779425427	5.0	81.28295670323212	0.00016580727340337692
53	0.00940166779425427	5.0	81.28295670323212	0.00015702992544454266
54	0.00931504279288428	5.0	81.28295670323212	0.00014565622782095668
55	0.009139184570656982	5.0	81.28295670323212	0.0001334887296616661
56	0.009139184570656982	5.0	81.28295670323212	0.00012971613157623156
57	0.009139184570656982	5.0	80.58382849236197	0.00012462855987961243
58	0.009076914838590197	5.0	80.58382849236197	0.00011947741829071417
59	0.009076914838590197	5.0	80.58382849236197	0.00011886243306071316
60	0.009076914838590197	5.0	80.58382849236197	0.00011809244463922173
61	0.009076914838590197	5.0	80.58382849236197	0.0001151617455035077
62	0.009076914838590197	5.0	80.58382849236197	0.00011129137659025334
63	0.009071833981439454	5.0	80.58382849236197	0.00011043113773378864
64	0.009042293132226901	5.0	80.58382849236197	0.00010945947960143822
65	0.009042293132226901	5.0	80.58382849236197	0.00010617044211092915
66	0.009016486682388436	5.0	80.58382849236197	0.00010615996533777818
67	0.009016486682388436	5.0	80.58382849236197	0.00010570504533316263
68	0.009016486682388436	5.0	80.58382849236197	0.00010425466394679649
69	0.009016486682388436	5.0	80.58382849236197	0.00010293995005360728
70	0.009016486682388436	5.0	80.58382849236197	0.00010221616329827333
71	0.009016486682388436	5.0	80.58382849236197	0.00010221616329827333
72	0.009016486682388436	5.0	80.58382849236197	0.00010036199633321862
73	0.009016486682388436	5.0	80.58382849236197	0.00010036199633321862
74	0.009016486682388436	5.0	80.58382849236197	0.00010036199633321862
75	0.009011787989538183	5.0	80.58382849236197	0.00010036199633321862
76	0.009011787989538183	5.0	80.58382849236197	9.995741017207753e-05
77	0.009011401143165017	5.0	80.58382849236197	9.951949989020293e-05
78	0.009011401143165017	5.0	80.58382849236197	9.951949989020293e-05
79	0.009011401143165017	5.0	80.58382849236197	9.951949989020293e-05
80	0.009011401143165017	5.0	80.58382849236197	9.902659363499656e-05
81	0.009011401143165017	5.0	80.58382849236197	9.902659363499656e-05
82	0.009011401143165017	5.0	80.58382849236197	9.902659363499656e-05
83	0.009011219710248508	5.0	80.58382849236197	9.902659363499656e-05
84	0.009011219710248508	5.0	80.58382849236197	9.902659363499656e-05
85	0.009011219710248508	5.0	80.58382849236197	9.902659363499656e-05
86	0.009011219710248508	5.0	80.58382849236197	9.894462599658198e-05
87	0.009011219710248508	5.0	80.58382849236197	9.894462599658198e-05
88	0.009011219710248508	5.0	80.58382849236197	9.876742350630081e-05
89	0.009011219710248508	5.0	80.58382849236197	9.876742350630081e-05
90	0.009011219710248508	5.0	80.58382849236197	9.876742350630081e-05
91	0.009011219710248508	5.0	80.58382849236197	9.876742350630081e-05
92	0.009011219710248508	5.0	80.58382849236197	9.876742350630081e-05
93	0.009011219710248508	5.0	80.58382849236197	9.874998757111985e-05
94	0.009011219710248508	5.0	80.58382849236197	9.874998757111985e-05
95	0.009011219710248508	5.0	80.58382849236197	9.874677546172877e-05
96	0.009011219710248508	5.0	80.54898408267134	9.874586157183418e-05
97	0.009011219710248508	5.0	80.54898408267134	9.874586157183418e-05
98	0.009011219710248508	5.0	80.54898408267134	9.874586157183418e-05
99	0.009010887852958248	5.0	80.54898408267134	9.874586157183418e-05
100	0.009010887852958248	5.0	80.54898408267134	9.874426649409817e-05
0	93.2565576187735	5.0	90.04753091840425	92.85998123629301
1	63.951564235939365	5.0	89.29887003698333	70.62561304891709
2	63.951564235939365	5.0	89.29887003698333	70.62561304891709
3	59.7067522519109	5.0	89.29887003698333	68.94087587629006
4	59.7067522519109	5.0	88.65924411856534	62.71556766763751
5	58.21439952206387	5.0	88.65924253531696	54.36622043397867
6	56.83779045372244	5.0	88.65924253531696	54.36622043397867
7	54.84564611721951	5.0	88.65924253531696	32.02481351446856
8	54.49599755856201	5.0	88.65924253531696	30.85734958965108
9	49.044440448563684	5.0	88.65924253531696	16.56342893655624
10	48.704170414717815	5.0	88.65924253531696	12.393620549244886
11	47.31864555275032	5.0	88.65924253531696	5.47976953678846
12	45.349961553101274	5.0	88.65924253531696	4.58240801999133
13	45.31199123098609	5.0	88.65398838587757	2.587524570633025
14	32.47029200657347	5.0	83.73644844802863	1.1210154241504566
15	32.47029200657347	5.0	83.73644844802863	0.9755330606757889
16	32.47029200657347	5.0	83.73644844802863	0.6777851164625601
17	31.042432083522602	5.0	83.73644844802863	0.517277861530376
18	29.109148473328883	5.0	83.45105162982412	0.3309277784346544
19	23.44188477629369	5.0	83.45105162982412	0.3256444285649502
20	21.82664174439058	5.0	83.45105162982412	0.2761484252848975
21	21.82664174439058	5.0	83.45105162982412	0.19053615298498425
22	18.568266660023017	5.0	83.45105162982412	0.18300697725728918
23	16.733486157281288	5.0	83.4434796978922	0.15884215241983055
24	15.964858863566981	5.0	83.4434796978922	0.09796649922522237
25	14.119188715308118	5.0	83.4434796978922	0.09537379340175717
26	12.781476196712115	5.0	83.4434796978922	0.07089331024093933
27	12.454387432935562	5.0	83.4434796978922	0.046815787773722216
28	11.811117892485543	5.0	83.4434796978922	0.041644011600416996
29	11.428859037818775	5.0	83.4434796978922	0.027103059940924754
30	10.529179701259752	5.0	83.4434796978922	0.024805975465406804
31	9.998147055621162	5.0	83.4434796978922	0.017182897678183744
32	8.88741038303803	5.0	83.30179563877256	0.008637540194251806
33	8.88741038303803	5.0	83.30179563877256	0.008637540194251806
34	8.461243432764576	5.0	83.30179563877256	0.0070348528478722016
35	8.28551108148507	5.0	83.30179563877256	0.00444932445418153
36	8.020209714251267	5.0	83.30179563877256	0.0028635473361907035
37	7.319676648982159	5.0	83.17655109948319	0.0021330014145107446
38	7.1915961982968	5.0	83.17655109948319	0.0021330014145107446
39	6.623994485955209	5.0	83.17655109948319	0.0018721235360960597
40	6.468849913247922	5.0	83.17655109948319	0.0013360809996661976
41	6.217938332542141	5.0	83.17655109948319	0.0010597004612726815
42	5.4345003913064795	5.0	83.17655109948319	0.0008330251446886784
43	5.363601825685227	5.0	83.17655109948319	0.000722196881522644
44	5.134483136736315	5.0	83.17655109948319	0.0006295078740770869
45	4.463375548216913	5.0	83.17655109948319	0.0005762795423091892
46	4.265402425237718	5.0	83.17655109948319	0.0004451192649310599
47	3.965142493497065	5.0	83.17655109948319	0.00044107288386320147
48	3.7631096756982347	5.0	83.17655109948319	0.000355958652508888
49	3.3688633824603698	5.0	83.17655109948319	0.0003022699203158908
50	3.3688633824603698	5.0	83.17655109948319	0.0002765693918413659
51	3.272428547141306	5.0	83.17655109948319	0.00027281941746297575
52	3.019452001634622	5.0	83.17655109948319	0.0002379584608855204
53	3.019452001634622	5.0	79.87779517652365	0.0002220269857591138
54	2.98151194068112	5.0	79.87779517652365	0.00020931480161093946
55	2.864547209970968	5.0	79.87779517652365	0.00020320895739052653
56	2.8577117571662574	5.0	79.87779517652365	0.00018657933164499137
57	2.701979416683748	5.0	79.87779517652365	0.00017679024553447797
58	2.6629897868723558	5.0	79.87779517652365	0.00017548175567517002
59	2.6431135285587186	5.0	79.87779517652365	0.00016993161908236077
60	2.5995278127435117	5.0	79.87779517652365	0.00016618416373111468
61	2.5846202752676435	5.0	79.87779517652365	0.00015275652674875373
62	2.537875834759014	5.0	79.87779517652365	0.00015214894511546796
63	2.537875834759014	5.0	79.87779517652365	0.00014808443492985056
64	2.5266195178400874	5.0	79.87779517652365	0.00014266049915282201
65	2.514242410403814	5.0	79.87779517652365	0.0001416982480824905
66	2.4957696259207975	5.0	79.87779517652365	0.0001396005794565207
67	2.4957696259207975	5.0	79.47050397259673	0.0001373113627442535
68	2.4957696259207975	5.0	79.47050397259673	0.00013616423205402233
69	2.4957696259207975	5.0	79.47050397259673	0.0001336506331224663
70	2.4957696259207975	5.0	79.47050397259673	0.0001320240886938057
71	2.4929408214387783	5.0	79.12324600812198	0.00012918342813200573
72	2.4865910416226815	5.0	79.1232444248736	0.00012790490376356453
73	2.4865910416226815	5.0	79.1232444248736	0.00012759794690147093
74	2.4865910416226815	5.0	79.1232444248736	0.00012759794690147093
75	2.4865910416226815	5.0	79.1232444248736	0.0001272672805433126
76	2.4865910416226815	5.0	79.1232444248736	0.00012709462045650737
77	2.4865910416226815	5.0	79.1232444248736	0.00012653131428893823
78	2.4865910416226815	5.0	79.1232444248736	0.00012582152548421387
79	2.4865910416226815	5.0	79.1232444248736	0.00012543434602238358
80	2.4865910416226815	5.0	79.1232444248736	0.00012512647706203794
81	2.4865910416226815	5.0	79.1232444248736	0.00012487718420031054
82	2.4865910416226815	5.0	79.1232444248736	0.00012487718420031054
83	2.4865910416226815	5.0	79.1232444248736	0.0001245271088432266
84	2.4865910416226815	5.0	79.1232444248736	0.00012437540360915516
85	2.4865910416226815	5.0	76.77949600703059	0.00012427331657853045
86	2.4865910416226815	5.0	76.77949600703059	0.00012410406617773876
87	2.4865910416226815	5.0	76.77949600703059	0.00012404676355740472
88	2.4865910416226815	5.0	76.77949600703059	0.00012404676355740472
89	2.4865910416226815	5.0	76.77949600703059	0.00012404676355740472
90	2.4865910416226815	5.0	76.77949600703059	0.00012404676355740472
91	2.4860794124840973	5.0	76.77949600703059	0.0001239667896908178
92	2.4860794124840973	5.0	76.77949600703059	0.0001239532060712797
93	2.4860794124840973	5.0	76.77949600703059	0.0001239014212823633
94	2.4860794124840973	5.0	76.7361290644557	0.0001239014212823633
95	2.4860794124840973	5.0	76.7361290644557	0.0001239014212823633
96	2.4860794124840973	5.0	76.7361290644557	0.0001239014212823633
97	2.4860794124840973	5.0	76.7361290644557	0.00012389388869628106
98	2.486062777753078	5.0	75.09782564598035	0.00012389388869628106
99	2.456661660198512	5.0	75.09782564598035	0.00012388526825516733
100	2.456661660198512	5.0	75.00286306021869	0.00012388526825516733
0	90.56824702613724	5.0	93.16098130920946	90.24290520505696
1	58.131369233969906	5.0	92.00262752920511	68.8966121121317
2	56.90521542991083	5.0	89.74443934380284	63.08382679052523
3	46.31315562126169	5.0	86.09111904450279	44.49379369331183
4	40.76660292486668	5.0	86.09111904450279	42.45141927639344
5	34.37645765108463	5.0	86.09111904450279	19.344735547666136
6	25.26554329103819	5.0	82.40529931262382	16.860471353186057
7	22.772791295597937	5.0	82.40529931262382	9.139918569972531
8	18.169775338096688	5.0	82.40529931262382	7.171531718982613
9	11.212906779678761	5.0	81.64747347200637	4.6899559819815435
10	11.212906779678761	5.0	81.64747347200637	3.0688049097924406
11	6.57333798404819	5.0	81.64747347200637	2.9262342283544824
12	6.57333798404819	5.0	81.64747347200637	2.081210349065706
13	4.31205239849685	5.0	81.64747347200637	2.081210349065706
14	3.5610186021718313	5.0	81.64747347200637	1.496475692937964
15	1.885833287018772	5.0	81.64747347200637	1.109788365745637
16	1.885833287018772	5.0	81.64747347200637	1.0002086753280148
17	1.2562306454378118	5.0	81.64747347200637	0.7270951514183416
18	1.2464162524919327	5.0	81.64747347200637	0.48192618894705586
19	1.0168210473510941	5.0	81.64747347200637	0.24441252127479318
20	0.8206701800824693	5.0	81.64747347200637	0.16467148814097474
21	0.7140445022737584	5.0	81.64747347200637	0.13677392240227393
22	0.4956852018770627	5.0	81.6474707711709	0.10056467157053599
23	0.3581034648362065	5.0	81.6474707711709	0.05427478466723201
24	0.33872222497712196	5.0	81.6474707711709	0.05287726062928247
25	0.23719783309484863	5.0	81.6474707711709	0.02667400323057484
26	0.20185184227227135	5.0	81.6474707711709	0.021654367169612065
27	0.18077686294306616	5.0	81.6474707711709	0.017057196505656378
28	0.12367819376503315	5.0	81.6474707711709	0.010253610592009035
29	0.09305064152996916	5.0	81.64746779093866	0.00708344312255782
30	0.09305064152996916	5.0	81.64746779093866	0.005049853721500787
31	0.0790625633292197	5.0	81.64731877932665	0.00391853484907664
32	0.06991605399374072	5.0	81.64731877932665	0.002646643756960021
33	0.06154730754038948	5.0	81.64731877932665	0.0014170731654413841
34	0.055434595405637895	5.0	81.64598363528307	0.0005871533535831341
35	0.055434595405637895	5.0	81.64598363528307	0.0004915877326755383
36	0.05087459658789104	5.0	81.64598363528307	0.00031019583788167895
37	0.05087459658789104	5.0	81.64598363528307	0.0002865425540629393
38	0.04560292699296221	5.0	81.64598363528307	0.00026236196097440624
39	0.04560292699296221	5.0	81.64598363528307	0.00019514016702759253
40	0.04560292699296221	5.0	78.49297550436714	0.0001548463441354402
41	0.04211404345605194	5.0	78.49297503870585	0.00011127929194008555
42	0.04211404345605194	5.0	78.49297503870585	9.941200632346979e-05
43	0.04211404345605194	5.0	78.49297503870585	8.896294035212362e-05
44	0.04149340070665713	5.0	78.39254279546093	6.606622621347132e-05
45	0.040675602463468206	5.0	78.34573824812925	5.910806413364009e-05
46	0.040675602463468206	5.0	78.34573824812925	5.187970356157422e-05
47	0.040675602463468206	5.0	78.34573824812925	4.0557685323554096e-05
48	0.04046912481303339	5.0	78.34573824812925	3.798792171695915e-05
49	0.04010014151855535	5.0	78.34573824812925	3.2348276804773285e-05
50	0.03952560697898178	5.0	78.34573824812925	3.176920157956129e-05
51	0.039021215522785986	5.0	78.13897150482003	3.0432077041045404e-05
52	0.03897855076778114	5.0	78.13897150482003	2.880597676453309e-05
53	0.03830083123252128	5.0	78.13897150482003	2.691218339821052e-05
54	0.03830083123252128	5.0	78.13897150482003	2.4051251152260316e-05
55	0.037429761229252186	5.0	78.13897150482003	2.4051251152260316e-05
56	0.037429761229252186	5.0	78.13897150482003	2.3476922584096037e-05
57	0.0368842443553851	5.0	78.13897150482003	2.3248822321615957e-05
58	0.0368842443553851	5.0	78.13897150482003	2.2532284224794014e-05
59	0.036736939993752604	5.0	74.86699185095122	2.1723368966064917e-05
60	0.036563035238980586	5.0	74.86699119902542	2.1527018700389326e-05
61	0.036563035238980586	5.0	74.86699119902542	2.0374491801068855e-05
62	0.03648243577762727	5.0	71.50702456548206	1.9913384503822784e-05
63	0.03648243577762727	5.0	71.50702456548206	1.974657983911024e-05
64	0.03648243577762727	5.0	71.50702456548206	1.9541027380323088e-05
65	0.03648243577762727	5.0	71.50702456548206	1.8957617796138593e-05
66	0.036289615477579314	5.0	71.50702456548206	1.8957617796138593e-05
67	0.036289615477579314	5.0	71.50702456548206	1.8857417194067903e-05
68	0.036289615477579314	5.0	71.50673892884829	1.8438546314343582e-05
69	0.036289615477579314	5.0	71.50673892884829	1.8438546314343582e-05
70	0.0362134656388047	5.0	71.50597598939481	1.8310249451813348e-05
71	0.03610404388762452	5.0	71.50597598939481	1.8198339721062063e-05
72	0.03610404388762452	5.0	71.50597598939481	1.8198339721062063e-05
73	0.03610404388762452	5.0	71.50597598939481	1.8198339721062063e-05
74	0.03604983421998619	5.0	71.50445011048785	1.8135789034611674e-05
75	0.036028416215031146	5.0	71.50445011048785	1.800162340366354e-05
76	0.036028416215031146	5.0	71.50445011048785	1.7949920639460057e-05
77	0.036028416215031146	5.0	71.46172550109296	1.7880555496349638e-05
78	0.036028416215031146	5.0	71.46172550109296	1.7869701609817415e-05
79	0.03602681094102394	5.0	71.46172550109296	1.7777481271113757e-05
80	0.03602681094102394	5.0	71.46172550109296	1.7777481271113757e-05
81	0.03602681094102394	5.0	71.46172550109296	1.7777481271113757e-05
82	0.03602681094102394	5.0	71.46172550109296	1.7777481271113757e-05
83	0.03602656545988837	5.0	71.46172550109296	1.7777481271113757e-05
84	0.03602656545988837	5.0	71.46172550109296	1.7777481271113757e-05
85	0.03602656545988837	5.0	71.46172550109296	1.7777481271113757e-05
86	0.03602250871037597	5.0	71.46172550109296	1.7731048786716498e-05
87	0.03602250871037597	5.0	71.46172550109296	1.7731048786716498e-05
88	0.03602250871037597	5.0	71.46172550109296	1.7731048786716498e-05
89	0.03602250871037597	5.0	71.46172550109296	1.7729175978473726e-05
90	0.03602250871037597	5.0	71.46172550109296	1.772008053631869e-05
91	0.03602127571282656	5.0	71.46172550109296	1.7714124674367218e-05
92	0.03602127571282656	5.0	71.46172550109296	1.7709308123424744e-05
93	0.03602106237788175	5.0	69.18113667945431	1.7709308123424744e-05
94	0.0360174041069275	5.0	69.18113667945431	1.7709308123424744e-05
95	0.0360174041069275	5.0	69.18113667945431	1.7708540854183743e-05
96	0.0360174041069275	5.0	69.18113667945431	1.7705078596728874e-05
97	0.0360174041069275	5.0	69.18113667945431	1.7705078596728874e-05
98	0.036017317301257484	5.0	69.18113667945431	1.770028856274612e-05
99	0.036017317301257484	5.0	69.18113667945431	1.770028856274612e-05
100	0.036016117840862914	5.0	69.18113667945431	1.770028856274612e-05
0	91.59313249771333	5.0	92.1591129117455	90.61165022010394
1	71.22128686797923	5.0	88.90103408549962	68.64440721562342
2	59.46505922107597	5.0	88.90103408549962	53.42634249248757
3	57.62912514706671	5.0	85.43895435772788	49.47246916413811
4	45.802537801370455	5.0	82.04986694364337	37.23135290239369
5	42.43226149714753	5.0	82.04986694364337	36.308427149174385
6	42.089401363789484	5.0	82.04986694364337	26.305233494447332
7	42.089401363789484	5.0	82.04986694364337	21.424517987119653
8	38.30065207065618	5.0	82.04986694364337	14.635015890427093
9	34.043438123374834	5.0	82.04986694364337	10.815207711686925
10	34.043438123374834	5.0	82.04986694364337	8.857606671473171
11	29.062957162034113	5.0	82.04986694364337	7.13920969781286
12	27.253369647644252	5.0	82.04986694364337	4.2021581480870145
13	23.171290457153457	5.0	82.0498661985853	2.431667664927652
14	22.714052874603937	5.0	82.0498661985853	2.1077645094753814
15	16.01605806355155	5.0	82.0498661985853	0.944310092556878
16	12.373203283059118	5.0	79.88556259306407	0.7379221072145513
17	10.483585861267015	5.0	79.88556259306407	0.520883300125716
18	9.336035426507264	5.0	79.88556259306407	0.3930525588920715
19	7.5747169093438655	5.0	79.88556259306407	0.3007504161328008
20	7.129046345288515	5.0	79.88556259306407	0.2131657933466885
21	5.703887475123971	5.0	79.88556259306407	0.1735755704173941
22	4.22925466378675	5.0	79.88556259306407	0.09765587498378471
23	3.2176234341508265	5.0	79.88556259306407	0.08203849994069867
24	2.9188638732726377	5.0	79.88556259306407	0.06398780114783965
25	2.6500799754607383	5.0	79.88556259306407	0.028544307964558757
26	1.8917188513611372	5.0	79.88556259306407	0.022563054291445745
27	1.6417759988997738	5.0	79.88556259306407	0.014191725011733339
28	1.4880948602153135	5.0	79.88556259306407	0.009894784601534331
29	1.1859962654482843	5.0	79.88308303984027	0.006073398107406816
30	1.1859962654482843	5.0	79.88308303984027	0.00440945235758594
31	1.07246690153966	5.0	79.8800624813326	0.0026177771478988576
32	1.0244487507456643	5.0	79.8800624813326	0.0016879998381081126
33	0.9586281940594485	5.0	79.8800624813326	0.0013108223031025573
34	0.8996290773790098	5.0	79.8800624813326	0.0010212456727796487
35	0.883962254375891	5.0	79.8800624813326	0.00043599121081022734
36	0.8063020932676963	5.0	79.8800624813326	0.00043599121081022734
37	0.7758595642502559	5.0	79.49493759288217	0.00033180602652870314
38	0.74470564325275	5.0	79.49493759288217	0.00019724298644285365
39	0.6455052206897919	5.0	79.49493759288217	0.00015853300130758743
40	0.6040100622022506	5.0	79.49493759288217	0.0001271955144976596
41	0.5870566849491193	5.0	79.49493759288217	9.987410764441629e-05
42	0.5757792894717276	5.0	79.49493759288217	9.312008190299901e-05
43	0.5385321925706584	5.0	79.49493759288217	6.744354074698857e-05
44	0.5368265418685844	5.0	79.49493759288217	5.914894940299524e-05
45	0.5100391160456885	5.0	79.49493759288217	5.2888724317344254e-05
46	0.4840269061750757	5.0	79.49493759288217	4.228934088869958e-05
47	0.4332925971581237	5.0	78.54443023844829	3.8482926446895845e-05
48	0.4332925971581237	5.0	78.54443023844829	3.5575977995621754e-05
49	0.4209663761419204	5.0	78.54443023844829	3.284610757960093e-05
50	0.4164216503301929	5.0	78.54443023844829	2.904737223713957e-05
51	0.4106119514867075	5.0	78.54443023844829	2.4866798289421168e-05
52	0.39631609094700765	5.0	78.54443023844829	2.3205332771797902e-05
53	0.39631609094700765	5.0	78.54443023844829	2.2346485280301924e-05
54	0.39631609094700765	5.0	78.54443023844829	2.168305669674817e-05
55	0.39615669791235036	5.0	78.54443023844829	2.1131330758445912e-05
56	0.39137152854459867	5.0	78.54443023844829	2.0631173217014218e-05
57	0.38632926714305255	5.0	78.54443023844829	2.0045582382064224e-05
58	0.38632926714305255	5.0	78.54443023844829	1.9620633764733136e-05
59	0.38632926714305255	5.0	78.54443023844829	1.8319137857203905e-05
60	0.38214165582730125	5.0	78.54443023844829	1.826968376502086e-05
61	0.38214165582730125	5.0	78.54443023844829	1.8100476070416788e-05
62	0.3794572534546461	5.0	78.54443023844829	1.7798709601687426e-05
63	0.37932243050128484	5.0	78.54443023844829	1.7556223381837725e-05
64	0.37932243050128484	5.0	78.54443023844829	1.7556223381837725e-05
65	0.37932243050128484	5.0	78.54443023844829	1.7252526511312413e-05
66	0.37932243050128484	5.0	78.54443023844829	1.706364815177313e-05
67	0.37932243050128484	5.0	78.54443023844829	1.663988419978953e-05
68	0.37932243050128484	5.0	78.54443023844829	1.663988419978953e-05
69	0.37932243050128484	5.0	78.54443023844829	1.6387977939312694e-05
70	0.3792991442896055	5.0	78.54443023844829	1.633026935748083e-05
71	0.3792991442896055	5.0	78.54443023844829	1.633026935748083e-05
72	0.3792991442896055	5.0	78.54443023844829	1.60760007065875e-05
73	0.3783625682823846	5.0	78.54443023844829	1.60760007065875e-05
74	0.3783625682823846	5.0	78.54443023844829	1.5966978976284796e-05
75	0.3783625682823846	5.0	78.54443023844829	1.5966978976284796e-05
76	0.3783625682823846	5.0	78.54443023844829	1.594074035447543e-05
77	0.3783625682823846	5.0	78.54443023844829	1.587543467043518e-05
78	0.3783625682823846	5.0	78.54443023844829	1.5818316398553333e-05
79	0.3783625682823846	5.0	78.54443023844829	1.575308631336835e-05
80	0.3783625682823846	5.0	78.54443023844829	1.575308631336835e-05
81	0.3783625682823846	5.0	78.54443023844829	1.5727547786142974e-05
82	0.3783625682823846	5.0	78.54443023844829	1.5727547786142974e-05
83	0.3783625682823846	5.0	78.54443023844829	1.572562689796381e-05
84	0.3783625682823846	5.0	78.54443023844829	1.5673917724441095e-05
85	0.3783625682823846	5.0	78.54443023844829	1.5673917724441095e-05
86	0.37832989262878525	5.0	75.41827735277744	1.5673917724441095e-05
87	0.37832989262878525	5.0	75.41827735277744	1.5673917724441095e-05
88	0.37832989262878525	5.0	75.41827735277744	1.566518489545183e-05
89	0.37832989262878525	5.0	75.41827735277744	1.566408238989159e-05
90	0.37832989262878525	5.0	75.41827735277744	1.566157988283566e-05
91	0.37832989262878525	5.0	75.41827735277744	1.566157988283566e-05
92	0.37832020742366784	5.0	75.41827735277744	1.566157988283566e-05
93	0.37832020742366784	5.0	75.41827735277744	1.566157988283566e-05
94	0.37832020742366784	5.0	75.41827735277744	1.5659644936824168e-05
95	0.37832020742366784	5.0	75.41827735277744	1.5659644936824168e-05
96	0.37832020742366784	5.0	75.41827735277744	1.5659644936824168e-05
97	0.37832020742366784	5.0	75.41827735277744	1.5659094256844158e-05
98	0.37832020742366784	5.0	75.41827735277744	1.5659094256844158e-05
99	0.3708209331262676	5.0	75.41827735277744	1.5659094256844158e-05
100	0.3708209331262676	5.0	75.41827735277744	1.5659094256844158e-05
0	93.49548955240184	5.0	92.45415711424042	87.58515709564685
1	75.1662333938038	5.0	88.49279526085257	69.71962114979078
2	67.17998848454057	5.0	88.26335342054412	55.40712528838307
3	67.17998848454057	5.0	88.26335342054412	55.40712528838307
4	64.60985378622814	5.0	85.4121372035761	48.315417625924646
5	56.839958879490005	5.0	85.4121372035761	39.817179121626246
6	56.839958879490005	5.0	85.2737703292043	33.402411562950526
7	53.43315115970296	5.0	85.2737703292043	26.250684099737864
8	48.52655350076163	5.0	85.2737703292043	20.343048540243682
9	39.28452351036557	5.0	84.34590230898274	13.129891532930936
10	38.900531680810836	5.0	83.66743362679492	7.191238206467595
11	33.772830620012286	5.0	83.66743362679492	2.610765126968486
12	31.476648067746595	5.0	81.75801140338089	2.415745773297847
13	31.476648067746595	5.0	81.75801140338089	1.724581328231196
14	23.61278817392949	5.0	81.62604671978673	1.2860775129803423
15	22.423296073839442	5.0	81.62604671978673	0.9856187420141825
16	18.967905403402796	5.0	81.62604671978673	0.6688375432941965
17	14.785779238884308	5.0	81.62604671978673	0.35112560046689384
18	13.447240590235133	5.0	81.62604671978673	0.35112560046689384
19	9.242605397562555	5.0	75.61120790225044	0.20680820604622788
20	7.039187419249767	5.0	75.61120790225044	0.14786136586217397
21	5.705161573945371	5.0	75.22312382945003	0.08550923056204378
22	4.668223746385252	5.0	75.22312382945003	0.048761438715670624
23	3.850991804617964	5.0	75.22312382945003	0.03877155910821026
24	3.6179777571818783	5.0	75.22312382945003	0.03122446594807977
25	3.274747847485832	5.0	75.2221997711911	0.021301630406898097
26	2.9360443755425556	5.0	75.2221997711911	0.014249395671634413
27	2.8201625603803513	5.0	75.2221997711911	0.009012873190925842
28	2.4852473514587703	5.0	75.22219762914918	0.006593662575547461
29	2.4852473514587703	5.0	75.22219762914918	0.0060929345947057885
30	2.2924885112959923	5.0	75.22219762914918	0.004667668230655433
31	2.2502728351046035	5.0	75.22219762914918	0.0031477567122001533
32	2.1290545616173255	5.0	75.22219762914918	0.0024683647720061246
33	2.053168547710419	5.0	75.22219762914918	0.0017532741121742384
34	2.0361861060702027	5.0	75.22219762914918	0.0013278066272709055
35	1.967403310386734	5.0	75.22219762914918	0.0011031652199948777
36	1.9318933761715549	5.0	75.22219762914918	0.0007236334709769558
37	1.9318933761715549	5.0	75.22219762914918	0.0003860112168891187
38	1.8804171908644092	5.0	75.22219762914918	0.0003149274138050465
39	1.8321742636290042	5.0	75.22219762914918	0.00025048471323207787
40	1.821163620139554	5.0	75.22219762914918	0.00022092042125707785
41	1.7967390909769245	5.0	75.22219762914918	0.00022092042125707785
42	1.7574249881275452	5.0	75.22219762914918	0.00018517408520179871
43	1.7574249881275452	5.0	75.22219762914918	0.00015073207971945268
44	1.7406504015278923	5.0	75.22219762914918	0.00013225172391877627
45	1.7356041879356348	5.0	75.22219762914918	8.921814651689169e-05
46	1.7084763777755179	5.0	75.22219762914918	8.921814651689169e-05
47	1.7027679671528377	5.0	75.21725556590465	7.85183034309027e-05
48	1.6779408562672964	5.0	73.63652958238336	7.763664838626353e-05
49	1.6757513769527552	5.0	73.63652958238336	6.07630624620484e-05
50	1.6748652392573333	5.0	73.63652958238336	6.07630624620484e-05
51	1.6738482560562027	5.0	73.63652958238336	5.1133286150358406e-05
52	1.6738482560562027	5.0	73.63652958238336	4.793919674493108e-05
53	1.6705639126759293	5.0	73.63652958238336	4.69527854004743e-05
54	1.6540744856485834	5.0	73.63652958238336	4.1653226155307706e-05
55	1.6519631406902198	5.0	73.63644594961612	3.8131593952730055e-05
56	1.646036638909939	5.0	73.63644594961612	3.679748421520101e-05
57	1.644610164466802	5.0	69.64437466563861	3.2346798108192014e-05
58	1.644610164466802	5.0	69.64437466563861	3.134990559252493e-05
59	1.6406881168001342	5.0	69.64437466563861	3.073043110213815e-05
60	1.633129321771048	5.0	69.64437466563861	2.8248521984916724e-05
61	1.633129321771048	5.0	69.64437466563861	2.7820046563926124e-05
62	1.633129321771048	5.0	69.64437466563861	2.6915038333298835e-05
63	1.633129321771048	5.0	69.64437466563861	2.6590399492206884e-05
64	1.6315994701560124	5.0	69.64437466563861	2.5789539971040032e-05
65	1.629731967394875	5.0	69.64437466563861	2.5667810850766854e-05
66	1.629731967394875	5.0	69.64437466563861	2.4224561197628167e-05
67	1.629731967394875	5.0	69.64437466563861	2.4224561197628167e-05
68	1.6283531010405123	5.0	69.63827115001077	2.349309404364004e-05
69	1.6283531010405123	5.0	69.63827115001077	2.349309404364004e-05
70	1.6283531010405123	5.0	69.63827115001077	2.301209311591479e-05
71	1.6283531010405123	5.0	69.63827115001077	2.3001029255055713e-05
72	1.6283531010405123	5.0	69.63785196171973	2.2717019006135512e-05
73	1.6283531010405123	5.0	68.50861225673398	2.2694738921384597e-05
74	1.6283531010405123	5.0	68.5086117910727	2.2614018012211677e-05
75	1.628015172988638	5.0	68.5086117910727	2.2592158901135332e-05
76	1.628015172988638	5.0	68.5086117910727	2.2592158901135332e-05
77	1.628015172988638	5.0	68.5086117910727	2.2538326981598844e-05
78	1.628015172988638	5.0	66.37210686056507	2.2434231446795078e-05
79	1.628015172988638	5.0	66.37210686056507	2.2434231446795078e-05
80	1.628015172988638	5.0	66.37210686056507	2.234477151342348e-05
81	1.627861291479909	5.0	66.37210686056507	2.234477151342348e-05
82	1.6273764735982095	5.0	66.37210686056507	2.234477151342348e-05
83	1.6273764735982095	5.0	66.37210686056507	2.2278702734729744e-05
84	1.6273764735982095	5.0	66.37210686056507	2.2278702734729744e-05
85	1.6273764735982095	5.0	66.37210686056507	2.2278702734729744e-05
86	1.627281561113369	5.0	66.37210686056507	2.227100147007895e-05
87	1.6271030639539907	5.0	66.37210686056507	2.226962370530157e-05
88	1.6271011136057574	5.0	66.37210686056507	2.225479782861644e-05
89	1.6271011136057574	5.0	66.37210686056507	2.225479782861644e-05
90	1.6271011136057574	5.0	66.37210686056507	2.225479782861644e-05
91	1.6271011136057574	5.0	66.37210686056507	2.225479782861644e-05
92	1.6271011136057574	5.0	66.37210686056507	2.2254088805051682e-05
93	1.6271011136057574	5.0	66.37210686056507	2.2253744840818968e-05
94	1.6271011136057574	5.0	66.37210686056507	2.2250364999001616e-05
95	1.6271011136057574	5.0	66.37210686056507	2.2249965683102093e-05
96	1.6271011136057574	5.0	66.37210686056507	2.2249965683102093e-05
97	1.6271011136057574	5.0	66.37210686056507	2.2249965683102093e-05
98	1.6271011136057574	5.0	66.37210686056507	2.2249965683102093e-05
99	1.6138116212077964	5.0	66.37210686056507	2.2248806242489523e-05
100	1.6138116212077964	5.0	66.37210686056507	2.2248806242489523e-05
0	91.82954400851236	5.0	91.18231748751472	90.1845751213636
1	57.91441128056507	5.0	91.18231748751472	68.0278177019927
2	57.91441128056507	5.0	86.93995782497336	61.30082166863006
3	56.956193616482636	5.0	86.93995782497336	51.8000585790244
4	51.05179938511236	5.0	86.93995782497336	33.432606741915365
5	51.05179938511236	5.0	86.93995782497336	24.244825946620768
6	51.05179938511236	5.0	83.8423793128889	16.733020153541343
7	49.00072624339928	5.0	83.8423793128889	12.845893084280705
8	44.13703460883901	5.0	77.96964793371487	8.91233024816879
9	41.8734872924037	5.0	77.96964793371487	5.299354374885662
10	41.78253927753526	5.0	77.96964793371487	4.322583991287579
11	38.93412520049448	5.0	77.9696476543181	3.230382913853404
12	38.93412520049448	5.0	77.9696476543181	1.7791989371044064
13	37.395090458276606	5.0	76.59717052085193	1.5124603388179911
14	37.185333945020204	5.0	76.59717024145516	0.8237551611910661
15	36.548150457911106	5.0	76.59717024145516	0.6327527937166996
16	35.52254614974807	5.0	76.59717024145516	0.28906105988332803
17	34.925530274262265	5.0	76.59706630585578	0.2834000377200931
18	33.789450837847575	5.0	76.59706630585578	0.22551864091694226
19	33.789450837847575	5.0	76.59706630585578	0.16217869246026537
20	33.789450837847575	5.0	76.59687557099241	0.13088901839627962
21	33.789450837847575	5.0	76.59687557099241	0.09528439263443178
22	33.789450837847575	5.0	76.59687557099241	0.09382945655899473
23	33.56214230128742	5.0	76.59687557099241	0.0620457784044437
24	30.805088431493406	5.0	76.59687557099241	0.05500708109971313
25	30.805088431493406	5.0	76.59687557099241	0.04614207712283969
26	30.62547010234619	5.0	76.59687557099241	0.03694310724491341
27	29.73959477086041	5.0	76.59687557099241	0.03255567982331994
28	25.662873121932833	5.0	76.52812450031197	0.024707841312189657
29	21.770324199749822	5.0	76.12811912602191	0.019862715266567823
30	21.770324199749822	5.0	76.12811912602191	0.013348003126103436
31	19.848892068224014	5.0	76.12811912602191	0.008387603622701452
32	19.848892068224014	5.0	76.12811912602191	0.008164508265150638
33	18.8115795389741	5.0	76.12811912602191	0.005712787620577105
34	15.758547962008885	5.0	76.12811912602191	0.003918443987660065
35	15.758547962008885	5.0	76.12811912602191	0.003369799657405782
36	14.486602205967174	5.0	76.12811912602191	0.0026028174375558803
37	14.218531244838127	5.0	76.12811912602191	0.0022232175421146257
38	13.33484808205399	5.0	76.12811912602191	0.001973924502323592
39	10.917082531241824	5.0	76.12811912602191	0.0017162365268941153
40	10.706447202497051	5.0	76.12811912602191	0.0015463601658146824
41	9.79073451172628	5.0	76.12811912602191	0.001355151887352372
42	8.827475568178013	5.0	76.12811912602191	0.001250835260110842
43	8.827475568178013	5.0	76.12811912602191	0.001199062542953535
44	8.51269762366274	5.0	76.12811912602191	0.0009477107439761653
45	8.51269762366274	5.0	76.12811912602191	0.0009477107439761653
46	8.286998461082318	5.0	76.12811912602191	0.0009195827862261257
47	8.106117352078902	5.0	76.12811912602191	0.0007854920707953644
48	7.968612303870796	5.0	76.12811912602191	0.0007412477291598626
49	7.742470123080733	5.0	76.12811912602191	0.0006432390150402567
50	7.742470123080733	5.0	76.12811912602191	0.0005968911393533005
51	7.663509896986255	5.0	76.12811912602191	0.0004997251412244939
52	7.663509896986255	5.0	76.12811912602191	0.0004684577392160191
53	7.663509896986255	5.0	76.12811912602191	0.0004006962157817306
54	7.663509896986255	5.0	76.12811912602191	0.0003967141499308517
55	7.663509896986255	5.0	76.12811912602191	0.00038886255963992844
56	7.663509896986255	5.0	76.12811912602191	0.00036668008660944307
57	7.663509896986255	5.0	76.12811912602191	0.00032998581951331754
58	7.584813361322944	5.0	76.12811912602191	0.0003265284401471077
59	7.584813361322944	5.0	76.12811912602191	0.00029956525548464403
60	7.584813361322944	5.0	76.12811912602191	0.0002826503249120467
61	7.56966288216488	5.0	76.12811912602191	0.0002683033331483675
62	7.56966288216488	5.0	76.12811912602191	0.0002683033331483675
63	7.56966288216488	5.0	76.12811912602191	0.00025146337240845797
64	7.56966288216488	5.0	76.12811912602191	0.00024603246239456863
65	7.56966288216488	5.0	76.12811912602191	0.00023100442070322536
66	7.569300405507313	5.0	76.12811912602191	0.00023019688420820264
67	7.569300405507313	5.0	76.12811912602191	0.00022171937162185647
68	7.569300405507313	5.0	76.12811912602191	0.00021893896325041648
69	7.569300405507313	5.0	76.12811912602191	0.00021274873444761675
70	7.569300405507313	5.0	76.12811912602191	0.00020913450123725277
71	7.569300405507313	5.0	76.12811912602191	0.00020456971187497456
72	7.569300405507313	5.0	76.12811912602191	0.00020456971187497456
73	7.569300405507313	5.0	76.12811912602191	0.00020456971187497456
74	7.569300405507313	5.0	76.12811912602191	0.00019914636053774046
75	7.569300405507313	5.0	76.12811912602191	0.00019914636053774046
76	7.569300405507313	5.0	76.12811912602191	0.0001947715918618109
77	7.569300405507313	5.0	76.12811912602191	0.0001947715918618109
78	7.569300405507313	5.0	76.12811912602191	0.0001937072376042272
79	7.569300405507313	5.0	76.12811912602191	0.00019326684238419323
80	7.567753353977847	5.0	76.12811912602191	0.00019311187068545203
81	7.567753353977847	5.0	76.12811912602191	0.00019311187068545203
82	7.5673413376483	5.0	76.12811912602191	0.00019311187068545203
83	7.567023019676036	5.0	76.12811912602191	0.00019229516587576084
84	7.567023019676036	5.0	76.12811912602191	0.00019229516587576084
85	7.567023019676036	5.0	76.12811912602191	0.00019229516587576084
86	7.567023019676036	5.0	76.12811912602191	0.00019229516587576084
87	7.567023019676036	5.0	76.12811912602191	0.0001922816967770956
88	7.567023019676036	5.0	76.12811912602191	0.00019211557356948423
89	7.567023019676036	5.0	76.12811912602191	0.00019204785116738615
90	7.567023019676036	5.0	76.12811912602191	0.00019204785116738615
91	7.567023019676036	5.0	76.12811912602191	0.00019204785116738615
92	7.537100311089049	5.0	76.12811912602191	0.00019199155038188422
93	7.537100311089049	5.0	76.12811912602191	0.0001919742806062218
94	7.536406989040945	5.0	76.12811912602191	0.0001919742806062218
95	7.532083871399209	5.0	76.12811912602191	0.0001919742806062218
96	7.522067856937627	5.0	76.12811912602191	0.0001919742806062218
97	7.509316092413442	5.0	76.12811912602191	0.00019197306259338467
98	7.4560652270650625	5.0	76.12811912602191	0.0001919580311968754
99	7.4560652270650625	5.0	76.12811912602191	0.0001919559166802731
100	7.4560652270650625	5.0	76.12811912602191	0.00019195318512331254
0	89.97210641055085	5.0	94.61641255515461	93.13186900100918
1	65.19811414610564	5.0	92.64074181795155	73.41147001211947
2	63.456762879063184	5.0	90.473338212107	67.93402549042708
3	62.45277571562686	5.0	87.42190766493879	67.30135678460366
4	58.356502828781515	5.0	87.42190766493879	51.781662662536064
5	51.8037124114798	5.0	82.11185940639669	51.781662662536064
6	41.32952757170718	5.0	80.92101196801337	33.62302638398943
7	41.00480701412681	5.0	80.92101196801337	26.4690060121096
8	40.71124526120757	5.0	80.92101196801337	20.73352192356957
9	37.56281048590562	5.0	80.32382055200814	14.066328148834822
10	37.069149878853324	5.0	80.32382055200814	10.871803153103897
11	35.88120624177624	5.0	80.32382055200814	8.216195339916041
12	32.98113849079726	5.0	80.3095962760549	6.77502851055289
13	32.86309696822454	5.0	80.30441747061182	5.743562195878391
14	30.917299342074273	5.0	80.30441747061182	4.237135796570371
15	29.15189561892487	5.0	80.30441747061182	2.496297399452704
16	24.953309452362664	5.0	80.30441747061182	1.7549095669363657
17	22.47239037659431	5.0	80.30441747061182	1.1050768108129265
18	21.157941131074864	5.0	80.30441747061182	1.057785683116778
19	19.896755674477806	5.0	80.30441747061182	0.5016434230580433
20	13.457854625623662	5.0	80.29090509763495	0.3572703108025448
21	13.457854625623662	5.0	80.29090509763495	0.15415623938820758
22	13.457854625623662	5.0	80.29090500450269	0.08443826792808483
23	11.78922585747423	5.0	78.4539881062014	0.048123633646216975
24	8.58520613605536	5.0	78.4539881062014	0.039252003366024246
25	7.193209576347496	5.0	78.38194946683103	0.024521561378256385
26	5.702434574247932	5.0	78.38194946683103	0.011090469895690796
27	4.859027907673951	5.0	78.38194946683103	0.009832956782507469
28	4.720822717262337	5.0	78.38194946683103	0.006955457341972012
29	3.8227699714623946	5.0	78.38194946683103	0.0036764422434615103
30	3.7261120560959498	5.0	78.38194946683103	0.0036764422434615103
31	3.639523058811997	5.0	77.79601196655818	0.0029752117936477566
32	3.547388770711272	5.0	77.79601196655818	0.002604403782314173
33	3.248394939624783	5.0	76.65093717009339	0.0020189403393097646
34	3.2293426504981935	5.0	76.64953897551146	0.0017358174481010367
35	3.1145728834437065	5.0	76.64953897551146	0.001325161004076614
36	2.986345685170724	5.0	76.64953897551146	0.0008888641925557032
37	2.978358367926495	5.0	76.64953897551146	0.0007910781991138814
38	2.978358367926495	5.0	76.64953897551146	0.000724172947000423
39	2.785749055995263	5.0	76.64953897551146	0.0005372056366605449
40	2.785749055995263	5.0	76.64953897551146	0.0005292840006546995
41	2.735371145463279	5.0	76.64953897551146	0.00041939649215930126
42	2.6811276193445313	5.0	76.64953897551146	0.000386492288706329
43	2.598158651393195	5.0	76.64953897551146	0.0003019378283143561
44	2.598158651393195	5.0	76.64953897551146	0.00025458056641096465
45	2.5671553199499617	5.0	76.64953897551146	0.0002448750616137451
46	2.532623127056754	5.0	76.64953897551146	0.00021053861033945193
47	2.448233028442233	5.0	76.64953897551146	0.0001810141213212873
48	2.448233028442233	5.0	76.64953897551146	0.00016451325128369475
49	2.4233043410468897	5.0	76.64953897551146	0.00014476818509358
50	2.4233043410468897	5.0	76.64953897551146	0.00013691772869628955
51	2.4233043410468897	5.0	76.64953897551146	0.00011693817959325848
52	2.403592669584015	5.0	76.64953897551146	0.00011693817959325848
53	2.403592669584015	5.0	76.64953897551146	0.00010188979451646687
54	2.3889278874572137	5.0	76.64953897551146	0.00010188979451646687
55	2.3889278874572137	5.0	76.64953897551146	9.913852196647445e-05
56	2.3872526541887393	5.0	76.64953897551146	9.612485617262096e-05
57	2.3872526541887393	5.0	76.64953897551146	9.193781520611123e-05
58	2.3840109936137623	5.0	76.64953897551146	8.737022588228733e-05
59	2.3834803018192856	5.0	76.64953897551146	8.457097594115178e-05
60	2.376259614289974	5.0	76.64953897551146	8.235794968122335e-05
61	2.376259614289974	5.0	76.64953897551146	7.984626865340083e-05
62	2.368550590390288	5.0	76.64953897551146	7.914977573374566e-05
63	2.368550590390288	5.0	76.64953897551146	7.890831016718375e-05
64	2.368550590390288	5.0	76.64953897551146	7.846770801060737e-05
65	2.36626877132559	5.0	76.26383135852582	7.76773180950004e-05
66	2.36626877132559	5.0	76.26383135852582	7.69686845698832e-05
67	2.356851205827699	5.0	76.26383135852582	7.617797572526358e-05
68	2.356851205827699	5.0	76.26383135852582	7.617797572526358e-05
69	2.356851205827699	5.0	76.26383135852582	7.563091811270708e-05
70	2.356851205827699	5.0	76.26383135852582	7.502240819456632e-05
71	2.356851205827699	5.0	76.26383135852582	7.464764573790452e-05
72	2.356851205827699	5.0	76.26383135852582	7.400228153453627e-05
73	2.356851205827699	5.0	76.26383135852582	7.389827055740839e-05
74	2.356851205827699	5.0	76.26383135852582	7.373207286776448e-05
75	2.356851205827699	5.0	76.26383135852582	7.313615898131059e-05
76	2.356851205827699	5.0	76.26383135852582	7.269910438600356e-05
77	2.356851205827699	5.0	76.26383135852582	7.23704061628516e-05
78	2.356851205827699	5.0	76.26383135852582	7.232595226451472e-05
79	2.356851205827699	5.0	76.26383135852582	7.216930597255286e-05
80	2.356851205827699	5.0	76.26383135852582	7.206210606702889e-05
81	2.356851205827699	5.0	76.26383135852582	7.193747476888709e-05
82	2.356851205827699	5.0	76.26383135852582	7.185782739993153e-05
83	2.356851205827699	5.0	76.26383135852582	7.172987780892924e-05
84	2.356851205827699	5.0	76.26383135852582	7.153591291883433e-05
85	2.356851205827699	5.0	76.26383135852582	7.146984390597298e-05
86	2.3567483987198345	5.0	76.26383135852582	7.14385521965765e-05
87	2.3567483987198345	5.0	76.26383135852582	7.132776688417518e-05
88	2.3567483987198345	5.0	76.26383135852582	7.132776688417518e-05
89	2.356561459603157	5.0	76.26383135852582	7.129805344676087e-05
90	2.356561459603157	5.0	76.26383135852582	7.128301257167391e-05
91	2.356561459603157	5.0	76.26383135852582	7.12817071844999e-05
92	2.356561459603157	5.0	76.26383135852582	7.12302664202476e-05
93	2.356561459603157	5.0	76.26383135852582	7.12302664202476e-05
94	2.356561459603157	5.0	76.26383135852582	7.12302664202476e-05
95	2.356561459603157	5.0	76.26383135852582	7.12302664202476e-05
96	2.2240434557357944	5.0	76.26383135852582	7.121648062281561e-05
97	2.202579069804736	5.0	76.26383135852582	7.121648062281561e-05
98	2.202579069804736	5.0	76.26383135852582	7.121648062281561e-05
99	2.201419100265301	5.0	76.26383135852582	7.121648062281561e-05
100	2.201419100265301	5.0	76.26383135852582	7.121648062281561e-05
