# Supplementary material for: An improved genetic algorithm and its application in neural network adversarial attack
Source: PLoS One. 2022 May 5;17(5):e0267970. doi: 10.1371/journal.pone.0267970 (PMC9070932; doi:10.1371/journal.pone.0267970)
Supplement: S1 Data — (ZIP) [file pone.0267970.s001.zip › data3/5_10.csv]

	GWO	PSO	SGA	IGA
0	38113348.97628864	146872.73606536386	24557082.24798593	24474638.318945184
1	4177469.716307675	146872.73606536386	24557082.24798593	939070.3226742893
2	48925.83298422631	146872.73606536386	24557082.24798593	97413.77170058555
3	48925.83298422631	146872.73606536386	15462213.753998498	29755.524447855256
4	8540.403547417807	80690.14146573898	13352286.937923452	1576.4738841685821
5	8540.403547417807	80690.14146573898	8702324.7852906	337.43487089274197
6	2469.745031118083	72058.52513860966	7765167.734201597	337.43487089274197
7	968.4500662435723	45139.7102768936	6616367.080758358	169.7181740408465
8	457.8347619759812	36909.412387090364	6616367.080758358	23.49591996192963
9	125.49101115463436	27616.43792960571	6616367.080758358	14.498855049283705
10	87.11789188847345	27616.43792960571	3762175.7337401533	13.467045218691473
11	17.65517644822318	16269.25682942088	3005131.7018543724	11.665898461575075
12	17.65517644822318	16269.25682942088	3005131.7018543724	11.029368176923104
13	10.348318503273166	16269.25682942088	3005131.7018543724	9.859677208849323
14	9.907873811938977	9763.906417721268	3005131.7018543724	9.212793411573749
15	9.207642024138957	9763.906417721268	3005131.7018543724	8.97127132624115
16	8.979110516182079	9763.906417721268	2780700.213990876	8.86507049701164
17	8.963782949456382	9763.906417721268	1977402.416224655	8.785212032772197
18	8.961967425517782	9763.906417721268	1942498.839646933	8.748843253111419
19	8.958694257224948	9763.906417721268	1684069.3902329253	8.71491145304056
20	8.958630565519805	9763.906417721268	1595982.0671582054	8.633931175856798
21	8.955175476052757	9763.906417721268	1573637.9710514115	8.60919382897815
22	8.953959770010936	9763.906417721268	1573637.9710514115	8.548954448847777
23	8.95225984608127	9763.906417721268	1573637.9710514115	8.525950245295197
24	8.951996677492335	9763.906417721268	1096451.8521404935	8.504432009252813
25	8.950809003247937	9763.906417721268	1096451.8521404935	8.46843011652382
26	8.950809003247937	6456.425767208142	1096451.8521404935	8.45840347800251
27	8.950539584736324	6456.425767208142	1096451.8521404935	8.448201368833239
28	8.95004562163791	6456.425767208142	1096451.8521404935	8.441526186889675
29	8.949263800528206	6456.425767208142	1096451.8521404935	8.417565578943844
30	8.948575788890674	6456.425767208142	1096451.8521404935	8.402436858114806
31	8.94838483922528	6456.425767208142	1096451.8521404935	8.393953232672239
32	8.948034324696238	6456.425767208142	1096451.8521404935	8.3792573485767
33	8.947527515428195	6456.425767208142	1096451.8521404935	8.369715285161762
34	8.947445103830457	6456.425767208142	1096451.8521404935	8.364814166284
35	8.946916998643788	6456.425767208142	963604.5619242496	8.352245717029826
36	8.946678834344583	6456.425767208142	963604.5619242496	8.332168914905173
37	8.946449008138952	6456.425767208142	963604.5619242496	8.320458626764733
38	8.945758067191475	6456.425767208142	963604.5567008827	8.306748098232408
39	8.94557521075327	6456.425767208142	956945.2687032333	8.289152827760905
40	8.945127508727523	6456.425767208142	918065.0709217986	8.28025181906235
41	8.944948574970393	6456.425767208142	918065.0709217986	8.254798148790913
42	8.944835707148856	6456.425767208142	918065.0709217986	8.254798148790913
43	8.944692330584546	6456.425767208142	918065.0709217986	8.250818984785983
44	8.944641416964553	6456.425767208142	918065.0709217986	8.249528545280283
45	8.944601552806901	6456.425767208142	918065.0709217986	8.249528545280283
46	8.944601552806901	6456.425767208142	918065.0709217986	8.248657896947723
47	8.944601552806901	6456.425767208142	918065.0709217986	8.248458217651061
48	8.944601552806901	6456.425767208142	918065.0709217986	8.246756311208541
49	8.944596659085784	6456.425767208142	856808.4951251056	8.245875737824576
50	8.944589975892155	6456.425767208142	851364.819669767	8.245875737824576
51	8.944589174577343	6456.425767208142	851295.5742599559	8.245073866399771
52	8.944579712211672	6456.425767208142	845778.757541581	8.245073866399771
53	8.944576381734091	6456.425767208142	823636.5793693885	8.245073866399771
54	8.94457259855951	6456.425767208142	817359.354257375	8.245073866399771
55	8.94456935947975	6456.425767208142	817359.354257375	8.244228022532011
56	8.94456935947975	6456.425767208142	779450.7741747029	8.244228022532011
57	8.94456935947975	6456.425767208142	778417.6031943712	8.244120572878495
58	8.94456935947975	6456.425767208142	778417.6031943712	8.24346710741727
59	8.944569292002665	6456.425767208142	778417.6031943712	8.24311870504648
60	8.944569292002665	6456.425767208142	778417.6031943712	8.24311870504648
61	8.944569292002665	6456.425767208142	778417.6031943712	8.242533236334042
62	8.94456900868368	6456.425767208142	778417.6031943712	8.242376588611403
63	8.94456900868368	6456.425767208142	778417.6031943712	8.24196292634659
64	8.94456900868368	6456.425767208142	778417.6031943712	8.241408807143868
65	8.94456900868368	6456.425767208142	778417.6031943712	8.241141275508829
66	8.944568460547229	6456.425767208142	778417.6031943712	8.240994252961531
67	8.944568457807964	6456.425767208142	778417.6031943712	8.239848196064901
68	8.944568457807964	6456.425767208142	778417.6031943712	8.238467876589198
69	8.944568285281854	6456.425767208142	778417.6031943712	8.237602380461196
70	8.944567976067075	4495.7275784476715	778417.6031943712	8.2371759005169
71	8.944567976067075	4495.7275784476715	668766.18002219	8.235418833972602
72	8.944567976067075	4495.7275784476715	668766.18002219	8.235418833972602
73	8.944567976067075	4495.7275784476715	505845.03817453806	8.234704134455711
74	8.944567633401102	4495.7275784476715	505844.97492218076	8.233499416335304
75	8.944567633401102	4495.7275784476715	505844.97492218076	8.233321703012322
76	8.944567633401102	4495.7275784476715	505844.97492218076	8.233048723414552
77	8.944567601653223	4495.7275784476715	505844.97492218076	8.23239413764899
78	8.944567601653223	4495.7275784476715	505844.97492218076	8.232189523647417
79	8.944567601653223	4495.7275784476715	505844.97492218076	8.231585888528752
80	8.944567601653223	4495.7275784476715	505844.97492218076	8.230027620532603
81	8.944567601653223	4495.7275784476715	505844.97492218076	8.230027620532603
82	8.944567601653223	4495.7275784476715	505844.97492218076	8.229939284556743
83	8.944567601653223	4495.7275784476715	505844.97492218076	8.229492479425861
84	8.944567601653223	4495.7275784476715	505844.97492218076	8.228900608757952
85	8.944567596714272	4495.7275784476715	505844.97492218076	8.228209855188858
86	8.944567596714272	4495.7275784476715	505844.97492218076	8.227653057815491
87	8.944567596714272	2791.854841785351	505844.97492218076	8.227653057815491
88	8.944567596714272	2791.854841785351	505844.97492218076	8.227623997020109
89	8.944567596714272	2791.854841785351	505844.97492218076	8.227585829388689
90	8.944567588539167	2791.854841785351	505844.97492218076	8.227519659805367
91	8.944567588539167	2791.854841785351	505844.97492218076	8.227487157422704
92	8.944567588539167	2791.854841785351	505844.97492218076	8.227186776839602
93	8.944567582058594	2791.854841785351	505844.97492218076	8.227186776839602
94	8.944567582058594	2791.854841785351	505844.97492218076	8.227186776839602
95	8.944567582058594	2791.854841785351	505844.97492218076	8.227163427961736
96	8.944567581641888	2791.854841785351	505844.97492218076	8.227160202237865
97	8.944567581641888	2791.854841785351	505844.97492218076	8.227158384310599
98	8.944567579234151	2791.854841785351	505844.97492218076	8.227158384310599
99	8.944567579234151	2791.854841785351	497529.82035000843	8.227156092221811
100	8.944567579234151	2791.854841785351	497529.82035000843	8.227156092221811
0	36466011.79763427	122088.75532019099	26762775.69382045	18848029.187974323
1	1101607.1831659856	122088.75532019099	7127847.63570878	341741.6079672348
2	179480.96847083376	122088.75532019099	7081237.0969853485	94652.39702308399
3	83919.76203037324	122088.75532019099	7081237.0969853485	41576.738957902824
4	15578.654039159355	122088.75532019099	7081237.0969853485	2833.354625714531
5	7451.3593159659495	117235.67432557861	7081237.0969853485	2690.2320316513005
6	2295.7904528934732	97779.76886149622	7081237.0969853485	287.4086261405779
7	1137.757909747816	97779.76886149622	6098817.718749906	55.12497139440219
8	598.7334204825013	48389.01354193369	5541040.082564543	21.73533236937769
9	95.77429482305278	46884.633873016974	5517207.348512216	13.903505053631877
10	95.77429482305278	46884.633873016974	5517207.348512216	11.78560227596516
11	40.79338114662403	46884.633873016974	5517207.348512216	10.309548972375215
12	9.738962863677846	46884.633873016974	3393621.329455961	9.558117222965553
13	9.738962863677846	14264.105902105097	2869103.385581274	9.156935941280695
14	9.398602722099954	6722.266136101148	2798590.0350460447	8.938359495657206
15	9.288312678303413	6722.266136101148	500018.69768822164	8.875036524840603
16	9.07843916717111	6722.266136101148	500018.69768822164	8.842451794262525
17	9.008049074517048	6722.266136101148	500018.69768822164	8.787966044596386
18	8.976951490126497	6722.266136101148	500018.69768822164	8.754212366775244
19	8.976951490126497	6607.100840058376	500018.69768822164	8.698019966228573
20	8.97158370906041	6607.100840058376	429656.4048948721	8.687332627811484
21	8.964034265910112	6607.100840058376	329649.4511133185	8.655757956577736
22	8.959870454890604	6607.100840058376	257135.8306938481	8.64085776607475
23	8.954682815788537	6607.100840058376	257135.8306938481	8.639738220713697
24	8.95155952249871	6607.100840058376	257135.8306938481	8.633322580410983
25	8.948849130833258	6607.100840058376	248915.29078912988	8.630176218052593
26	8.943794365718475	6607.100840058376	248915.29078912988	8.624778737133711
27	8.938743329157145	6607.100840058376	248915.29078912988	8.624778737133711
28	8.936513110431457	6607.100840058376	245351.0156751116	8.622776855194207
29	8.934813400749933	6607.100840058376	237038.5000258872	8.621304103003268
30	8.931831544142463	6607.100840058376	237038.5000258872	8.619217769432382
31	8.931268293896908	6607.100840058376	237038.5000258872	8.615728985019613
32	8.92902955833803	6607.100840058376	237038.5000258872	8.614845160385059
33	8.92902955833803	5111.121398655096	237038.5000258872	8.611121264010661
34	8.92902955833803	5111.121398655096	237038.5000258872	8.605849572111438
35	8.928745407142666	5111.121398655096	237038.5000258872	8.601642970485836
36	8.928745407142666	5111.121398655096	237038.5000258872	8.59479183057332
37	8.928585041983641	5111.121398655096	237038.5000258872	8.590483520029927
38	8.928212067533673	5111.121398655096	237038.5000258872	8.588025715436986
39	8.928031873054776	5111.121398655096	237038.5000258872	8.587391600945967
40	8.92792968617647	5111.121398655096	237038.5000258872	8.583457353479858
41	8.927579735877071	5111.121398655096	237038.5000258872	8.582736719787821
42	8.92737830424179	5111.121398655096	216284.7581646628	8.58157083125347
43	8.926647079273335	5111.121398655096	163725.00506845964	8.58157083125347
44	8.926516012532508	5111.121398655096	161443.60597850083	8.580575599399232
45	8.92639353437228	5111.121398655096	160550.7077502808	8.579745308453619
46	8.926205611659293	5111.121398655096	160550.7077502808	8.579441912629347
47	8.926086380993105	5111.121398655096	160550.7077502808	8.578214018021674
48	8.92606545925863	5111.121398655096	160550.7077502808	8.576650464381286
49	8.92606545925863	5111.121398655096	160550.7077502808	8.574651489729717
50	8.92606545925863	5111.121398655096	160550.7077502808	8.57336667872781
51	8.92602394255152	5111.121398655096	160550.7077502808	8.573244359856389
52	8.926012671951812	5111.121398655096	160550.7077502808	8.572254701758796
53	8.92599762653437	5111.121398655096	160550.7077502808	8.570753230724769
54	8.92599177136075	5111.121398655096	160550.7077502808	8.570037672076637
55	8.925975701417906	5111.121398655096	160550.7077502808	8.569492364605427
56	8.925951212044449	5111.121398655096	160550.7077502808	8.568484693169545
57	8.925951212044449	5111.121398655096	160550.7077502808	8.568090052809936
58	8.925951198072873	5111.121398655096	160550.7077502808	8.56630291627019
59	8.925926117063163	5111.121398655096	160550.7077502808	8.566176550901199
60	8.925926117063163	5111.121398655096	160550.7077502808	8.565040171837433
61	8.925884418586165	5111.121398655096	160550.7077502808	8.56465149791036
62	8.925884418586165	5111.121398655096	160550.7077502808	8.56465149791036
63	8.92586896388854	3203.215669147971	160550.7077502808	8.564425451344752
64	8.925857049299204	3203.215669147971	160550.7077502808	8.56415030357368
65	8.925849355885212	3203.215669147971	66549.8225942579	8.56415030357368
66	8.925844765683216	3203.215669147971	66549.80559562522	8.56415030357368
67	8.925840355542766	3203.215669147971	63780.98453047123	8.564051902924344
68	8.925840355542766	3203.215669147971	63780.98453047123	8.56402898891602
69	8.925828401131309	3203.215669147971	63780.98453047123	8.563861366460053
70	8.925828401131309	3203.215669147971	63773.8136269444	8.56369185877412
71	8.925828352457742	3203.215669147971	63773.8136269444	8.56367082601772
72	8.925828352457742	3203.215669147971	63773.8136269444	8.563614069309232
73	8.925827408562846	3203.215669147971	63773.8136269444	8.563528442232217
74	8.925826922016096	3203.215669147971	59193.608083873696	8.563504006026216
75	8.925826922016096	3203.215669147971	59193.607264642764	8.563485167838655
76	8.925826922016096	3203.215669147971	55130.43666825507	8.563485167838655
77	8.925825643911228	3203.215669147971	55130.43666825507	8.563388715631561
78	8.925825643911228	3203.215669147971	55130.43666825507	8.563388715631561
79	8.925824580952053	3203.215669147971	55130.43666825507	8.563224947142503
80	8.925824580952053	3203.215669147971	55130.43666825507	8.563224947142503
81	8.925824580952053	3203.215669147971	55130.43666825507	8.563224947142503
82	8.925824580952053	3203.215669147971	55130.43666825507	8.563151683963591
83	8.925824580952053	3203.215669147971	53023.02618555411	8.563151683963591
84	8.925824580952053	3203.215669147971	53023.02618555411	8.56311269935281
85	8.925824338405945	3203.215669147971	53023.02618555411	8.56309977304643
86	8.925824338405945	3203.215669147971	50800.28732575736	8.563084137516569
87	8.925824280352966	3203.215669147971	50800.18556566753	8.56303105635761
88	8.925824280352966	3203.215669147971	50800.03911544069	8.56303105635761
89	8.925824280352966	3203.215669147971	18272.357023055538	8.56303105635761
90	8.925824268716376	3203.215669147971	17907.872291799846	8.563020359392532
91	8.92582424725846	3203.215669147971	17907.872291799846	8.563020359392532
92	8.92582424725846	3203.215669147971	17907.872291799846	8.56300456783234
93	8.92582424725846	3203.215669147971	17907.872291799846	8.56300456783234
94	8.92582424725846	3203.215669147971	17907.872291799846	8.56300456783234
95	8.92582424725846	3203.215669147971	17907.872291799846	8.563003936583577
96	8.92582424725846	3203.215669147971	17907.872291799846	8.563001409844992
97	8.92582424725846	3203.215669147971	17907.872291799846	8.563001409844992
98	8.92582424725846	3203.215669147971	17907.872291799846	8.563001141253903
99	8.925824246863826	3203.215669147971	17907.872291799846	8.563001141253903
100	8.925824246863826	3203.215669147971	17907.872291799846	8.563001141253903
0	40820380.053544834	103808.11545325944	28659703.213290114	25068168.67827911
1	676469.7230576486	103808.11545325944	24124052.515428144	1334438.120814898
2	541384.1290338701	103808.11545325944	24124052.515428144	174402.1349571638
3	414578.06482090213	71662.8113942081	15801249.062614918	10036.115669558614
4	78490.11764270776	16862.37731353452	13818042.752997763	9982.316128526658
5	60094.1379042647	16862.37731353452	9306760.509908821	315.56041410566877
6	5612.348289160674	16862.37731353452	6502041.722508517	75.47397200215605
7	2374.798460065938	16862.37731353452	6455716.627702771	17.97347072359539
8	1211.8845168384833	16862.37731353452	5875270.29754519	13.377126980667583
9	210.78326047111793	16862.37731353452	3354755.011668454	11.055284510654683
10	58.71700701712377	16862.37731353452	3354755.011668454	10.140103589365754
11	28.411243880894833	8894.558805814579	2090536.8817255062	9.267006376039209
12	16.425714958725376	3563.0540304216133	1789640.5980636065	9.168583159425888
13	12.674221672104292	3563.0540304216133	1451424.5642197463	8.932410494350314
14	10.103092195134979	3516.2686399912336	1451065.6940080842	8.82174293734212
15	9.600913517998602	3267.1645858656675	1451065.6940080842	8.720907616224054
16	9.084354409928377	3267.1645858656675	1406692.115436164	8.687503048250642
17	9.084354409928377	3267.1645858656675	1406692.115436164	8.687503048250642
18	8.995336653744129	3267.1645858656675	1406692.115436164	8.678896612528469
19	8.96733151449401	3267.1645858656675	1406692.115436164	8.668357860625699
20	8.957919246687254	762.839269994122	1165353.9199841158	8.66759634361525
21	8.946874277816091	762.839269994122	1165353.9199841158	8.660617883277196
22	8.935278798017311	762.839269994122	1096581.8057607075	8.647464284035031
23	8.930770412500554	762.839269994122	1096581.8057607075	8.635638907679029
24	8.925803126239545	762.839269994122	1096581.8057607075	8.626916438646033
25	8.925077857074573	762.839269994122	1096581.8057607075	8.608585631213874
26	8.924366276057423	762.839269994122	733218.1703849495	8.593803194374338
27	8.92234782337891	762.839269994122	733218.1703849495	8.590909674655972
28	8.921391681643676	762.839269994122	733218.1703849495	8.579551602140995
29	8.92090239830788	762.839269994122	733218.1703849495	8.56651961624732
30	8.920258335937554	762.839269994122	733218.1703849495	8.561360980513486
31	8.919262817716588	762.839269994122	733218.1703849495	8.540202023950409
32	8.918352651680127	762.839269994122	733218.1703849495	8.52790937858018
33	8.917823964391674	762.839269994122	733218.1703849495	8.519795212053577
34	8.91706341675609	762.839269994122	608266.7929526787	8.507814624785052
35	8.916792443587081	762.839269994122	608191.0169868369	8.499501434910167
36	8.91594976727139	762.839269994122	608191.0169868369	8.492549489197561
37	8.91594976727139	762.839269994122	369277.6416741273	8.490432029088366
38	8.915280473496674	762.839269994122	369239.35413079604	8.489051388772744
39	8.915074737624375	762.839269994122	369239.35413079604	8.48246173080281
40	8.914657220935599	762.839269994122	369152.33027736685	8.48229247822221
41	8.914657220935599	762.839269994122	367610.87449516135	8.477255153226501
42	8.914594182395271	762.839269994122	367610.87449516135	8.473421330830698
43	8.914594182395271	762.839269994122	367610.87449516135	8.47028888947235
44	8.914594182395271	762.839269994122	367610.87449516135	8.469661274988992
45	8.914579759074137	762.839269994122	361841.54951044015	8.4655550343239
46	8.914555254263371	762.839269994122	281622.29787907243	8.462659451418967
47	8.914511456994342	762.839269994122	281622.29787907243	8.461864791021132
48	8.914511456994342	762.839269994122	281622.29787907243	8.457276537325802
49	8.914503009868113	762.839269994122	281622.29787907243	8.455814173720226
50	8.914496817361186	762.839269994122	281622.29787907243	8.453765921366031
51	8.914491588928833	762.839269994122	248159.32608574434	8.451119374942513
52	8.914491588928833	762.839269994122	242047.56320958922	8.448524376608505
53	8.914485141552442	762.839269994122	242047.56320958922	8.448524376608505
54	8.914485141552442	762.839269994122	242047.56320958922	8.447737515268289
55	8.914481725508608	762.839269994122	242047.56320958922	8.446200893726242
56	8.914481725508608	762.839269994122	242047.56320958922	8.445259189239719
57	8.914481725508608	762.839269994122	241960.4286057831	8.444345332017992
58	8.914481198069286	762.839269994122	241960.4286057831	8.443812260671878
59	8.914481198069286	762.839269994122	240013.53898775185	8.443338292580341
60	8.914480172833034	762.839269994122	240013.53898775185	8.443004243440571
61	8.914480172833034	762.839269994122	240013.53898775185	8.443004243440571
62	8.914480172833034	762.839269994122	240013.53898775185	8.443004243440571
63	8.914480172833034	762.839269994122	240013.53898775185	8.443004243440571
64	8.914480171641472	762.839269994122	240013.53898775185	8.443004243440571
65	8.914480171641472	762.839269994122	240013.53898775185	8.442726362530312
66	8.914480171641472	762.839269994122	240013.53898775185	8.442726362530312
67	8.914480171641472	762.839269994122	240013.53898775185	8.442519524887135
68	8.914480171641472	762.839269994122	240013.53898775185	8.442364693236781
69	8.914480171641472	762.839269994122	240013.53898775185	8.442364693236781
70	8.914480171641472	762.839269994122	240013.53898775185	8.442364693236781
71	8.914480171641472	762.839269994122	240013.53898775185	8.442364693236781
72	8.914480171641472	762.839269994122	240013.53898775185	8.442332879632612
73	8.914480171641472	762.839269994122	240013.53898775185	8.442065513612471
74	8.914480171641472	762.839269994122	240013.53898775185	8.442022334125722
75	8.914480171641472	762.839269994122	240013.53898775185	8.441896921401149
76	8.914480171641472	762.839269994122	240013.53898775185	8.441872362634282
77	8.914480171641472	762.839269994122	240013.53898775185	8.441705833518098
78	8.914480171641472	762.839269994122	240013.53898775185	8.44168092168015
79	8.914480171641472	762.839269994122	240013.53898775185	8.441559786667803
80	8.914480171641472	762.839269994122	240013.53898775185	8.441559786667803
81	8.914480171641472	762.839269994122	240013.53898775185	8.441536762683597
82	8.914480171641472	762.839269994122	240013.53898775185	8.441459366188422
83	8.914480171641472	762.839269994122	218780.73950730648	8.441441686124659
84	8.914480171641472	762.839269994122	218762.64450544765	8.441397507863401
85	8.914480171641472	762.839269994122	216650.85904781832	8.441389489667596
86	8.914480171641472	762.839269994122	216650.85904781832	8.441321989485424
87	8.914480171641472	762.839269994122	216650.85904781832	8.441292047912983
88	8.914480171641472	762.839269994122	216650.85904781832	8.44124778311807
89	8.914480171641472	762.839269994122	216650.85904781832	8.441241459877586
90	8.914480171641472	762.839269994122	196652.69181687682	8.441241459877586
91	8.914480171641472	762.839269994122	196561.90465588716	8.441239857717653
92	8.914480171641472	762.839269994122	196561.90465588716	8.441232965940204
93	8.914480170746055	762.839269994122	196561.90465588716	8.441197399006217
94	8.914480170746055	762.839269994122	196561.90465588716	8.441197399006217
95	8.914480170746055	762.839269994122	194060.07359837432	8.441192783395604
96	8.914480170746055	762.839269994122	184531.80749277695	8.441190945884774
97	8.914480170746055	762.839269994122	176424.94959529804	8.441190945884774
98	8.914480170746055	762.839269994122	163849.289414149	8.441190945884774
99	8.914480170746055	762.839269994122	163849.289414149	8.441190945884774
100	8.914480170746055	762.839269994122	163849.289414149	8.441190945418215
0	23040286.374624643	105708.34186024975	25837375.15805686	18629060.57292323
1	1072170.5118596402	105708.34186024975	24157539.589577038	1292490.4899795507
2	64202.21135571867	80981.57631403432	21175197.575136222	367582.9743210699
3	64202.21135571867	80981.57631403432	11245399.327198181	19427.166157176252
4	19082.893000918706	80981.57631403432	11245399.327198181	6626.85301737628
5	1850.161518229994	80981.57631403432	4909699.872561892	1729.7957554976194
6	445.3269972472416	80981.57631403432	4909699.872561892	816.8151609478067
7	364.88152337467835	72132.56156289195	3477079.8919139802	470.24497756768653
8	100.90663510366124	30001.83165607226	2583899.6509713638	93.03399935799594
9	61.927293340592016	30001.83165607226	2583899.6509713638	57.94342043548231
10	39.173565259483226	30001.83165607226	2583899.6509713638	33.659411124971456
11	15.514277897343097	30001.83165607226	2397610.832666926	21.841160734806802
12	15.514277897343097	28281.561333508038	2397610.832666926	12.768794466070169
13	11.297611332292323	17328.83639913918	2070574.004801795	10.237111071230924
14	9.93010072577709	17328.83639913918	1628554.6489448329	9.517070192287822
15	9.192858433799719	17328.83639913918	1524026.671160231	9.179822231214061
16	9.126619507303191	17328.83639913918	1524026.671160231	9.03702690689519
17	8.969476240292265	8420.20677594714	1524026.671160231	8.98263274226694
18	8.952900130195786	4841.898189919194	1443087.4639394898	8.94495099854631
19	8.951127330214856	4841.898189919194	1443087.4639394898	8.935918020724554
20	8.928587887945609	4841.898189919194	1443087.4639394898	8.926730182697497
21	8.913773607257502	4841.898189919194	1443087.4639394898	8.921180248386689
22	8.913773607257502	4841.898189919194	1443087.4639394898	8.917697030476633
23	8.91318515338601	4841.898189919194	1443087.4639394898	8.916649725980081
24	8.913069614220642	4841.898189919194	1111453.3190159292	8.91575362400094
25	8.913069614220642	4841.898189919194	1111453.3190159292	8.915558271367642
26	8.913064481516157	4841.898189919194	1111453.3190159292	8.915252123475275
27	8.913060578955093	4841.898189919194	1111453.3190159292	8.914812075403248
28	8.91301874625634	4841.898189919194	1111453.3190159292	8.914022982426808
29	8.912959391528158	4841.898189919194	1111453.3190159292	8.913381953148829
30	8.912959391528158	4841.898189919194	1111453.3190159292	8.912982017167371
31	8.912958268591193	4841.898189919194	1111453.3190159292	8.91113343172726
32	8.912958268591193	4841.898189919194	1111453.3190159292	8.910650816171417
33	8.91295787980252	4841.898189919194	1111453.3190159292	8.90913033283112
34	8.91295787980252	4841.898189919194	1111453.3190159292	8.90793697906959
35	8.912948001076114	4841.898189919194	1111453.3190159292	8.907322535451978
36	8.912948001076114	4841.898189919194	1111453.3190159292	8.906546408328845
37	8.912929040309104	4841.898189919194	1111453.3190159292	8.906290999512088
38	8.912929040309104	4841.898189919194	1111453.3190159292	8.906202201542474
39	8.912912235126415	4841.898189919194	1111453.3190159292	8.906202201542474
40	8.912903053056356	4841.898189919194	1111453.3190159292	8.906060837427084
41	8.91288979313481	4841.898189919194	1111453.3190159292	8.90597261123365
42	8.91288979313481	4841.898189919194	1111453.3190159292	8.905822457844568
43	8.91288979313481	4841.898189919194	1111453.3190159292	8.905698891436225
44	8.91288979313481	4841.898189919194	1111453.3190159292	8.905532858783623
45	8.91288979313481	4841.898189919194	1111453.3190159292	8.905324576622705
46	8.91288979313481	4841.898189919194	1111453.3190159292	8.904951834506175
47	8.91288979313481	4841.898189919194	1108273.4396803302	8.904825735468545
48	8.91288979313481	4841.898189919194	1108273.4396803302	8.904758856137788
49	8.91288979313481	4841.898189919194	1108273.4396803302	8.90442555501998
50	8.91288979313481	4841.898189919194	1108273.4396803302	8.904100222510493
51	8.91288979313481	4841.898189919194	1108273.4396803302	8.903572239492405
52	8.91288979313481	4841.898189919194	1108273.4396803302	8.90356689823801
53	8.912889452214504	4841.898189919194	1108273.4396803302	8.90341591826284
54	8.912889452214504	4841.898189919194	1108273.4396803302	8.903285260215435
55	8.912889452214504	4841.898189919194	1108273.4396803302	8.903155200160409
56	8.912889452214504	4841.898189919194	1108273.4396803302	8.903129942593516
57	8.912889452214504	4841.898189919194	1108273.4396803302	8.903096734580478
58	8.912889452214504	4841.898189919194	1108273.4396803302	8.903032253948803
59	8.912889452214504	4841.898189919194	1036629.944688169	8.903032253948803
60	8.912889452214504	4841.898189919194	1036267.8790718178	8.903029449759572
61	8.912889392823573	4841.898189919194	1036263.5966882246	8.903013208713404
62	8.912889392823573	4841.898189919194	1036260.5922223682	8.903013208713404
63	8.912889392823573	4841.898189919194	1036260.316274428	8.903013208713404
64	8.912889392823573	4841.898189919194	1034261.9348495227	8.90299395977968
65	8.912889392823573	4841.898189919194	1000966.8921782809	8.902993093467975
66	8.912889392823573	4841.898189919194	1000957.730958054	8.902993093467975
67	8.912889392823573	4841.898189919194	1000957.730958054	8.902993093467975
68	8.912889392823573	4841.898189919194	1000957.730958054	8.902989009107062
69	8.912889392823573	4841.898189919194	733750.6581031565	8.902988917918988
70	8.912889392823573	4841.898189919194	672560.1320835	8.902987059592492
71	8.912889392823573	4841.898189919194	672560.1320835	8.902985160630058
72	8.912889392823573	4841.898189919194	672560.1320835	8.902983971124437
73	8.912889385173832	4841.898189919194	672560.1320835	8.90297658112071
74	8.912889385173832	4841.898189919194	672483.3286293427	8.90297658112071
75	8.912889385173832	4841.898189919194	672447.4347181058	8.902969354648299
76	8.912889385173832	4841.898189919194	672404.2739871664	8.902969354648299
77	8.912889385173832	4841.898189919194	614028.5557352895	8.902969354648299
78	8.912889385173832	4841.898189919194	614028.5557352895	8.902969188355979
79	8.912889385173832	4841.898189919194	614028.5557352895	8.902967042814401
80	8.912889385173832	4841.898189919194	614028.5557352895	8.902966370741785
81	8.912889385173832	4841.898189919194	614028.5557352895	8.902964218402643
82	8.912889385173832	4841.898189919194	614028.5557352895	8.90296233476169
83	8.912889385173832	4841.898189919194	614028.5557352895	8.90296233476169
84	8.912889385173832	4841.898189919194	614028.5557352895	8.902962168240883
85	8.912889385173832	4841.898189919194	614028.5557352895	8.902958356277303
86	8.912889385173832	4841.898189919194	614028.5557352895	8.902958356277303
87	8.912889385173832	4841.898189919194	597491.1861074205	8.902957150910197
88	8.912889385173832	4841.898189919194	577962.9746271946	8.902956979478894
89	8.912889385173832	4841.898189919194	576100.7607897815	8.902956804987882
90	8.912889385173832	4841.898189919194	576100.7607897815	8.902956804987882
91	8.912889385173832	4841.898189919194	565150.3870061154	8.902956442407076
92	8.912889385173832	4841.898189919194	565150.3870061154	8.902956442407076
93	8.912889385173832	4841.898189919194	456927.3475770091	8.9029561429324
94	8.912889385173832	4841.898189919194	455303.46410412056	8.9029561429324
95	8.912889385173832	4841.898189919194	455298.555129361	8.9029561429324
96	8.912889385173832	4841.898189919194	455298.555129361	8.9029561429324
97	8.912889385173832	4841.898189919194	455298.555129361	8.9029561429324
98	8.912889385173832	4841.898189919194	455298.555129361	8.9029561429324
99	8.912889385173832	4841.898189919194	455298.555129361	8.9029561429324
100	8.912889385173832	4841.898189919194	455298.555129361	8.9029561429324
0	36373452.88920754	122103.35861591874	27128394.00982165	16223429.243878124
1	1668984.2202204126	122103.35861591874	27128394.00982165	477581.7074321787
2	579883.5652317038	63374.71409087436	27128394.00982165	110395.56729605506
3	68952.93872676214	63374.71409087436	10624543.52537144	16844.88403131712
4	18022.101086363527	63374.71409087436	10624543.52537144	3670.775959671795
5	5738.58939491943	56078.46766250507	10624543.52537144	388.2810511352081
6	1665.5390544736533	56078.46766250507	6267254.854115093	216.2530212384358
7	672.8227708410053	56078.46766250507	6256093.936951887	76.68092743353432
8	442.8580255672019	42629.399348276165	906925.1362677339	40.83100553211375
9	95.06633758087162	42629.399348276165	864025.0645210634	26.05988549735674
10	50.389940958591794	42629.399348276165	864025.0645210634	15.39379156994898
11	29.510171082544264	42629.399348276165	864025.0645210634	12.175006006265708
12	13.905439959609383	33261.57339026814	864025.0645210634	11.440282058228533
13	11.467898178241661	20792.932481193213	864025.0645210634	9.977824438724513
14	9.290969527895754	20792.932481193213	864025.0645210634	9.09983556238777
15	9.154564049534077	20792.932481193213	864025.0645210634	9.01606601175622
16	9.076694356875851	20792.932481193213	864025.0645210634	8.913624872972802
17	9.017052504526474	12644.054372732673	864025.0645210634	8.863123647808132
18	8.987790996600538	12644.054372732673	426484.6727474968	8.830709485016854
19	8.978121023331601	12644.054372732673	348317.741067201	8.799351869017798
20	8.960350955558157	4669.968609089783	323984.462060111	8.753359007847946
21	8.950349945991364	4669.968609089783	305718.08764079015	8.703186386470094
22	8.947366813044836	4669.968609089783	305718.08764079015	8.67238179457638
23	8.94557619372895	4669.968609089783	305718.08764079015	8.64939342582033
24	8.944478214213126	3081.7820406210094	305718.08764079015	8.636460593484546
25	8.943262723149378	3081.7820406210094	305718.08764079015	8.610824890882915
26	8.941513341923752	3081.7820406210094	298169.8738278702	8.59106050787355
27	8.941015804545936	3081.7820406210094	298169.8738278702	8.589088739836269
28	8.939540749548454	3081.7820406210094	263531.7721323713	8.563835164834275
29	8.938486288868427	3081.7820406210094	161902.43868639017	8.548905907573063
30	8.93587066702448	3081.7820406210094	161902.43868639017	8.548417821512126
31	8.934983667273368	3081.7820406210094	161902.43868639017	8.54422426514674
32	8.932203999961006	3081.7820406210094	161902.43868639017	8.541908031418174
33	8.931634849574483	3081.7820406210094	161902.43868639017	8.53920950789893
34	8.928687795670132	3081.7820406210094	161902.43868639017	8.538493842056182
35	8.928687795670132	3081.7820406210094	161902.43868639017	8.53830260460327
36	8.928198629463996	3081.7820406210094	161902.43868639017	8.537530564697889
37	8.928084481743085	3081.7820406210094	160575.79379730078	8.535178044512612
38	8.927300746558332	3081.7820406210094	160575.79379730078	8.53462342607092
39	8.927163198763456	3081.7820406210094	124200.12446021449	8.53377592281641
40	8.927094733815661	3081.7820406210094	123851.32639807013	8.531714502163835
41	8.926642260256555	3081.7820406210094	106758.52567917065	8.530389464562738
42	8.926318386583603	3081.7820406210094	106758.52567917065	8.528037157343713
43	8.926048612665046	3081.7820406210094	106758.52567917065	8.52417455256421
44	8.926002075473384	3081.7820406210094	106130.48201080953	8.523339164750428
45	8.9258640214232	3081.7820406210094	106130.48201080953	8.522038082704997
46	8.925860031252096	3081.7820406210094	106130.48201080953	8.521003108262903
47	8.925543208857276	3081.7820406210094	106130.10531115516	8.51596295425194
48	8.925055412257825	3081.7820406210094	106130.10531115516	8.51274269119078
49	8.925055412257825	3081.7820406210094	106130.10531115516	8.511001774519828
50	8.925029027380408	3081.7820406210094	105728.062813427	8.50632831647244
51	8.924725598920038	3081.7820406210094	105639.86006829106	8.503903248759242
52	8.924566457378637	3081.7820406210094	105639.86006829106	8.501851254174698
53	8.924509044259217	3081.7820406210094	105639.86006829106	8.499500694394726
54	8.924323620412217	3081.7820406210094	105639.86006829106	8.498267969400883
55	8.924319545389658	3081.7820406210094	103581.77456133135	8.496977656439096
56	8.924276389581243	3081.7820406210094	103581.66456191835	8.496283488342995
57	8.92422474616903	3081.7820406210094	103581.66456191835	8.495211158455508
58	8.92422474616903	3081.7820406210094	103581.66456191835	8.493922014070897
59	8.924190243066441	3081.7820406210094	103581.63843437939	8.493922014070897
60	8.92413838137393	3081.7820406210094	101946.0366445577	8.492628513104076
61	8.924130066617147	3081.7820406210094	82598.11895054641	8.490702939731017
62	8.924104235167905	3081.7820406210094	82598.11895054641	8.490702939731017
63	8.924104235167905	3081.7820406210094	82598.11895054641	8.490026421691065
64	8.924079276955169	3081.7820406210094	82598.11895054641	8.48914553115119
65	8.924076273351034	3081.7820406210094	82598.11895054641	8.488032495542873
66	8.924075729632197	3081.7820406210094	82598.11895054641	8.487591822909371
67	8.92406737350262	3081.7820406210094	82598.11895054641	8.487500735908588
68	8.92406737350262	3081.7820406210094	82598.11895054641	8.486661068415914
69	8.924057398917029	3081.7820406210094	73475.51815587614	8.486661068415914
70	8.924054256717845	3081.7820406210094	73324.4899695742	8.486375836154703
71	8.924054256717845	3081.7820406210094	72968.52251300606	8.48558011141167
72	8.924053664549294	3081.7820406210094	72799.56189198645	8.48558011141167
73	8.924053655152905	3081.7820406210094	71617.48939935751	8.484703391517556
74	8.924052778095579	3081.7820406210094	71617.48939935751	8.484703391517556
75	8.924052778095579	3081.7820406210094	71617.48939935751	8.484564576740171
76	8.924052305897574	3081.7820406210094	71617.48939935751	8.484428154107574
77	8.924052305897574	3081.7820406210094	71617.48939935751	8.484121453015618
78	8.92405032055564	3081.7820406210094	71617.48939935751	8.484121453015618
79	8.92405032055564	3081.7820406210094	71617.48939935751	8.484121453015618
80	8.92405032055564	3081.7820406210094	71617.48939935751	8.484102648776343
81	8.924050170284758	3081.7820406210094	71617.48939935751	8.484100844359693
82	8.924050170284758	3081.7820406210094	71617.48939935751	8.484074286146408
83	8.924050170284758	3081.7820406210094	71617.48939935751	8.484065127008366
84	8.924050170284758	3081.7820406210094	71617.48939935751	8.484036645215008
85	8.924050170284758	3081.7820406210094	71617.48939935751	8.484036645215008
86	8.924050170284758	3081.7820406210094	71617.48939935751	8.484033434159779
87	8.924050170284758	3081.7820406210094	71617.48939935751	8.484026158229911
88	8.924050170284758	3081.7820406210094	71617.48939935751	8.484026158229911
89	8.924050125529323	3081.7820406210094	71617.48939935751	8.484025064399015
90	8.924050120686717	3081.7820406210094	71617.48939935751	8.484024983311153
91	8.924050120686717	3081.7820406210094	71617.48939935751	8.484024777179082
92	8.924050118447198	3081.7820406210094	71617.48939935751	8.484024777179082
93	8.924050118447198	3081.7820406210094	71617.48939935751	8.484022515727908
94	8.924050109894312	3081.7820406210094	71617.48939935751	8.48401990628759
95	8.924050109894312	3081.7820406210094	71617.48939935751	8.48401990628759
96	8.92405010879904	3081.7820406210094	71617.48939935751	8.48401990628759
97	8.92405010879904	3081.7820406210094	71617.48939935751	8.484019466453343
98	8.924050106161745	3081.7820406210094	71617.48939935751	8.484019237915728
99	8.924050105251458	3081.7820406210094	71617.48939935751	8.484019237915728
100	8.924050105251458	3081.7820406210094	71617.48939935751	8.484019237915728
0	52880607.79140158	99960.18659306847	27503695.624896273	7975114.539096958
1	6116948.414626073	99960.18659306847	27004568.986298896	128584.67853781123
2	808609.9780863352	99960.18659306847	27004568.986298896	35488.491193813104
3	394947.03681305517	99960.18659306847	15006938.963171668	825.9656558212636
4	14354.292414785334	99960.18659306847	6539429.57694041	747.2978119693782
5	2182.550818862694	5210.396975427408	6539429.57694041	239.7213030817781
6	1024.6241669027386	5210.396975427408	6539429.57694041	42.707515875299755
7	372.39678341083265	5210.396975427408	6539429.57694041	31.107799738234217
8	209.89015714496207	5210.396975427408	6539429.57694041	16.293330806937746
9	88.32418932509735	5210.396975427408	6539429.57694041	12.387698319182983
10	35.17328928460103	5210.396975427408	6026527.219198262	12.110896763386224
11	31.69597951961498	5210.396975427408	5958951.923059862	10.96935357584934
12	14.910101647796289	5210.396975427408	5949971.290814166	10.32333731355233
13	10.018756203618361	4703.991870868584	5523657.106476723	10.205818098558009
14	10.018756203618361	4703.991870868584	5523657.106476723	10.067246015315943
15	9.270471631750356	4703.991870868584	5523657.106476723	9.813076931301278
16	9.027266244496667	4703.991870868584	5523657.106476723	9.555657987017742
17	8.993131537283944	4703.991870868584	5523657.106476723	9.492418267467665
18	8.96586082076849	4703.991870868584	5483800.397437494	9.341865788009128
19	8.94334053981154	4703.991870868584	5483800.397437494	9.269312264754923
20	8.93538591762918	4703.991870868584	5483800.397437494	9.213191428459094
21	8.932498239263186	4703.991870868584	5396791.322513147	9.070725819833346
22	8.931384873195295	4703.991870868584	4498278.478897221	8.864471383012367
23	8.931197915713225	3995.02616010798	3873776.145249929	8.628286766823688
24	8.930729502963729	3995.02616010798	3639092.991427366	8.514625060594966
25	8.930621704386255	3286.9799900713333	3632108.709767939	8.50772822411972
26	8.930621704386255	3286.9799900713333	3632108.709767939	8.503956445662835
27	8.930434641460211	3286.9799900713333	3632108.709767939	8.501676570855397
28	8.930434641460211	3286.9799900713333	2713554.2829503585	8.500061080939682
29	8.930356634751966	3286.9799900713333	2696625.7984701144	8.497614683105809
30	8.930275717529412	3286.9799900713333	2696303.5632696496	8.496542967478998
31	8.930264179696204	3286.9799900713333	2696303.5632696496	8.495564208643795
32	8.930198774284975	3286.9799900713333	2696303.5632696496	8.492366907837164
33	8.929955392487413	3286.9799900713333	2680054.31831468	8.491975928995341
34	8.929900922948686	3286.9799900713333	2680054.31831468	8.487406295594598
35	8.929900922948686	3286.9799900713333	2673514.598049264	8.48325478066906
36	8.929810512580602	3286.9799900713333	2673514.598049264	8.480860919081863
37	8.929787300663184	3286.9799900713333	2673514.598049264	8.47747739152444
38	8.929787300663184	3286.9799900713333	2573548.357838917	8.47747739152444
39	8.929787300663184	3286.9799900713333	2573548.357838917	8.477174913670156
40	8.929730613645273	3286.9799900713333	2573548.357838917	8.475329754607891
41	8.929730613645273	3286.9799900713333	2573548.357838917	8.47235073763424
42	8.92972059591103	3286.9799900713333	2557159.039172995	8.471624358230175
43	8.92968169782401	3286.9799900713333	2540156.9254980017	8.470827647868274
44	8.929614267107157	3286.9799900713333	2517207.8654266726	8.469324002638269
45	8.929557287949747	3286.9799900713333	2492327.1466047796	8.469324002638269
46	8.929494619176849	3286.9799900713333	2446271.1810076637	8.466915898195916
47	8.929404565146795	3286.9799900713333	2446271.1810076637	8.466915898195916
48	8.929404565146795	3286.9799900713333	2445627.4674013993	8.464610983584075
49	8.929355409354784	3286.9799900713333	2445627.4674013993	8.462582753793871
50	8.929355409354784	3286.9799900713333	2445627.4674013993	8.461469555061933
51	8.929355409354784	3286.9799900713333	2395187.617465104	8.456749829742915
52	8.92930858923587	3286.9799900713333	2365016.4936762536	8.456429387132747
53	8.92930858923587	3286.9799900713333	2365013.8421047893	8.45301362072197
54	8.929274552223127	3286.9799900713333	2365013.8421047893	8.441522721338924
55	8.929208034916567	3286.9799900713333	2357484.0663604266	8.441522721338924
56	8.929149491514677	3286.9799900713333	2357484.0663604266	8.434473637511907
57	8.929072414958153	3286.9799900713333	2357484.0663604266	8.429822754748201
58	8.929029227598294	3286.9799900713333	2357484.0663604266	8.42859608629414
59	8.928979563303669	3286.9799900713333	2310921.2525929045	8.422137315579237
60	8.928964929336743	3286.9799900713333	2310921.2525929045	8.417500307379667
61	8.928939865520517	3286.9799900713333	2310921.2525929045	8.412053266314611
62	8.928939865520517	3286.9799900713333	2310921.2525929045	8.405161218734097
63	8.928935702219889	3286.9799900713333	2310921.2525929045	8.401362448890023
64	8.928923431469743	3286.9799900713333	2310921.2525929045	8.396157365041665
65	8.928923431469743	3286.9799900713333	2310921.2525929045	8.391618877918717
66	8.928902429532185	3286.9799900713333	2310921.2525929045	8.388857739017157
67	8.928902429532185	3286.9799900713333	2310921.2525929045	8.385232859638162
68	8.928885619192158	3286.9799900713333	2310921.2525929045	8.381073156952967
69	8.928885619192158	3286.9799900713333	2310921.2525929045	8.38079742578005
70	8.928885184344756	3286.9799900713333	2310921.2525929045	8.379143195767565
71	8.928879578383087	3286.9799900713333	2310921.2525929045	8.37533622595602
72	8.928879578383087	3286.9799900713333	2310921.2525929045	8.373753535773467
73	8.928879578383087	3286.9799900713333	2310921.2525929045	8.37089441853727
74	8.928879012555752	3286.9799900713333	2310921.2525929045	8.37089441853727
75	8.928879012555752	3286.9799900713333	2310921.2525929045	8.369467817511763
76	8.928879012555752	3286.9799900713333	2310921.2525929045	8.36920351434555
77	8.928879010536994	3286.9799900713333	2310921.2525929045	8.368454559429848
78	8.928879010536994	3286.9799900713333	1902440.0070657658	8.367864748386232
79	8.928879010536994	3286.9799900713333	1902438.2436113518	8.367271108645928
80	8.928877163273727	3286.9799900713333	1902438.2436113518	8.367065406258062
81	8.928877163273727	3286.9799900713333	1902438.2436113518	8.366872169527046
82	8.928877163273727	3286.9799900713333	696453.8223517413	8.366615576682864
83	8.92887707621581	3286.9799900713333	692641.7403068619	8.366424957866046
84	8.92887707621581	3286.9799900713333	689237.1741507263	8.366250379052367
85	8.928876672440497	3286.9799900713333	579491.7417970437	8.366127383143132
86	8.928876672440497	3286.9799900713333	579491.7417970437	8.366010262897689
87	8.928876672440497	3286.9799900713333	579491.7417970437	8.365964240654579
88	8.928876672440497	3286.9799900713333	579491.7417970437	8.365776096302316
89	8.928876672440497	3286.9799900713333	579491.7417970437	8.365609947166808
90	8.928876672440497	3286.9799900713333	579491.7417970437	8.365609947166808
91	8.928876661504079	3286.9799900713333	579491.7417970437	8.365609947166808
92	8.928876622161916	3286.9799900713333	579491.7417970437	8.365609947166808
93	8.928876622161916	3286.9799900713333	579491.7417970437	8.365609947166808
94	8.928876622161916	3286.9799900713333	579491.7417970437	8.365609947166808
95	8.928876600506403	3286.9799900713333	579491.7417970437	8.365595910600394
96	8.928876600506403	3286.9799900713333	570383.6803020148	8.365595910600394
97	8.928876595096014	3286.9799900713333	565987.3353637012	8.365594391260911
98	8.928876595096014	3286.9799900713333	565981.3184020987	8.365594391260911
99	8.928876591011896	3286.9799900713333	565530.1764301093	8.365594391260911
100	8.928876591011896	3286.9799900713333	565530.1764301093	8.365594144422268
0	12815189.325055055	127806.63920736576	14943148.936801605	20060979.433523446
1	2231975.420130402	127806.63920736576	14943148.936801605	373648.26381535176
2	633558.8698013893	127806.63920736576	12921806.44503119	74856.49279851612
3	263239.954637017	89163.97819565103	4612044.776018574	32278.807490958592
4	185665.39882389054	65102.6513783581	4612044.776018574	6643.054111048412
5	52131.1685474363	65102.6513783581	4612044.776018574	2325.320246008201
6	17062.801233232574	63696.48068228828	4612044.776018574	577.4150525733721
7	6193.690696326276	63696.48068228828	4612044.776018574	86.91498492349547
8	109.8134648308471	62524.843593343	4612044.776018574	25.00342264849763
9	109.8134648308471	62524.843593343	4463498.538225327	17.352209947499333
10	45.90627282334014	62524.843593343	4463498.538225327	12.920235856985473
11	18.542824631393692	62524.843593343	4432329.337126014	10.406231127176767
12	18.542824631393692	62524.843593343	4432329.337126014	9.423313318024519
13	12.021149741109337	62524.843593343	4432329.337126014	9.20761949080967
14	11.301248814225213	62524.843593343	4432329.337126014	9.128011906051398
15	10.396352465216808	62524.843593343	4432329.337126014	8.994987051331897
16	9.71307682365836	62524.843593343	3383869.283679715	8.96550144947708
17	9.50000888227875	60962.88292205768	3383869.283679715	8.924307702288296
18	9.188669269889594	31729.240197635307	3383869.283679715	8.920538977768615
19	9.053632749548157	18192.62478670803	3383869.283679715	8.91935261413574
20	8.967265342673532	18192.62478670803	3383869.283679715	8.918269827191025
21	8.925059009957343	18192.62478670803	3383869.283679715	8.915553297202056
22	8.867818791616543	18192.62478670803	3383869.283679715	8.913924407799676
23	8.843511913089387	18192.62478670803	2551247.0635269326	8.912651074231723
24	8.831647426963658	14934.367423893498	2551247.0635269326	8.9113047738689
25	8.830143300284366	11315.94394673928	2551247.0635269326	8.910544670233516
26	8.822129607582314	11315.94394673928	2551247.0635269326	8.91022850349509
27	8.820458461999564	11315.94394673928	2551247.0635269326	8.910071365021432
28	8.815458185081598	11315.94394673928	2547825.609920253	8.909870775795047
29	8.81070774003603	11315.94394673928	2524898.2415678524	8.909734666100984
30	8.804912202954457	11315.94394673928	2501265.342783686	8.909600382379981
31	8.800731018503964	10313.504464230444	2424466.8612087555	8.90928857020384
32	8.794351474596787	10313.504464230444	2422520.4053335492	8.909259872807644
33	8.789173328133781	10313.504464230444	2343675.593091044	8.909142551300235
34	8.781895996932871	10313.504464230444	2340531.4285334386	8.908974155284007
35	8.77374679608883	10313.504464230444	2252309.950144727	8.908666470017302
36	8.771846563835135	10313.504464230444	2252309.950144727	8.908380041251338
37	8.766373613686335	5835.8331899008535	2226398.22132957	8.907662506257886
38	8.76467114883793	5835.8331899008535	2226398.22132957	8.907568248200548
39	8.759884361913791	5835.8331899008535	2226398.22132957	8.906959256496563
40	8.758627071427558	5835.8331899008535	2226398.22132957	8.905478098232122
41	8.758492890383982	5835.8331899008535	654475.3506272325	8.904388892295769
42	8.75769342205522	5835.8331899008535	524206.9681952436	8.903413448452032
43	8.757259115008631	5317.400555521754	524206.9681952436	8.902187889872959
44	8.757259115008631	5317.400555521754	449853.9002384571	8.900819255476897
45	8.75723618174294	5317.400555521754	443904.68076321634	8.899578678816214
46	8.75723618174294	5317.400555521754	424459.53033894306	8.898575749407835
47	8.757226271109765	5317.400555521754	424459.53033894306	8.896486810409087
48	8.757226271109765	5317.400555521754	424434.17291377304	8.894776908234595
49	8.757226271109765	5317.400555521754	391643.58321363234	8.893041459785945
50	8.75722495152131	5317.400555521754	390331.86769288103	8.890840963440901
51	8.757215956153514	5317.400555521754	390331.86769288103	8.888381744473097
52	8.757186444685903	5317.400555521754	390331.86769288103	8.88701974882637
53	8.757186444685903	5317.400555521754	370772.3280711738	8.884063293569264
54	8.757186444685903	5317.400555521754	370772.3280711738	8.882901916145695
55	8.757186444685903	5317.400555521754	370772.3280711738	8.880803723244131
56	8.757186444685903	5317.400555521754	370772.3280711738	8.879218012661102
57	8.757186444685903	5317.400555521754	370772.3280711738	8.87876962046389
58	8.757186444685903	5251.485410429304	370772.3280711738	8.878185602642198
59	8.757186444685903	5251.485410429304	370772.3280711738	8.87682057580885
60	8.757186444685903	5251.485410429304	370772.3280711738	8.87572630342187
61	8.757186444685903	5251.485410429304	370772.3280711738	8.875293230151375
62	8.757185977032137	5251.485410429304	366819.181069196	8.873974575007836
63	8.757185330812257	5251.485410429304	366784.2656181754	8.873324686820418
64	8.757185330812257	5251.485410429304	366784.2656181754	8.872106829467587
65	8.757182689767472	5251.485410429304	355069.5546241779	8.872034026876216
66	8.757181915812737	5251.485410429304	355069.5546241779	8.871391040700171
67	8.757179614586112	5251.485410429304	355069.5546241779	8.870899672987278
68	8.757179614586112	5251.485410429304	355069.5546241779	8.870612910134213
69	8.757179614586112	5251.485410429304	355069.5546241779	8.870344469917928
70	8.757179614586112	5251.485410429304	355069.5546241779	8.870047173134973
71	8.757179614586112	5251.485410429304	355069.5546241779	8.86976717346411
72	8.757179614586112	5251.485410429304	355069.5546241779	8.869545625989218
73	8.757179614586112	5084.271057964913	355069.5546241779	8.869470544863626
74	8.757179164675474	5076.970989151984	355069.5546241779	8.869413159380787
75	8.757179164675474	5076.970989151984	355069.5546241779	8.869359837876493
76	8.757179090797656	5076.970989151984	355069.5546241779	8.869348162441225
77	8.757179029911345	4120.39839504072	355069.5546241779	8.869321272422287
78	8.757179029911345	4120.39839504072	355069.5546241779	8.869267641711708
79	8.757178890567351	4120.39839504072	355069.5546241779	8.869267641711708
80	8.757178890567351	4120.39839504072	355069.5546241779	8.869267641711708
81	8.757178890567351	4120.39839504072	355069.5546241779	8.869251606095418
82	8.757178890567351	4120.39839504072	355069.5546241779	8.869251606095418
83	8.757178890567351	4120.39839504072	355069.5546241779	8.869236603061179
84	8.757178890567351	4120.39839504072	355069.5546241779	8.869218226623211
85	8.757178890567351	4120.39839504072	355069.5546241779	8.86921456071625
86	8.757178890567351	4120.39839504072	355069.5546241779	8.869207791882937
87	8.757178890567351	4120.39839504072	355069.5546241779	8.869206979686897
88	8.757178890567351	4120.39839504072	355069.5546241779	8.869206979686897
89	8.757178890567351	4120.39839504072	355069.5546241779	8.869205701223084
90	8.757178890567351	4120.39839504072	355069.5546241779	8.869205701223084
91	8.757178890567351	4120.39839504072	355069.5546241779	8.869205701223084
92	8.757178890567351	4120.39839504072	355069.5546241779	8.869205701223084
93	8.757178890567351	4120.39839504072	355069.5546241779	8.869205701223084
94	8.757178890567351	4120.39839504072	355069.5546241779	8.869205701223084
95	8.757178890567351	4120.39839504072	355069.5546241779	8.869205701223084
96	8.757178890567351	4120.39839504072	355069.5546241779	8.869205701223084
97	8.757178890567351	4120.39839504072	355069.5546241779	8.869205701223084
98	8.757178887369419	4120.39839504072	355069.5546241779	8.869205701223084
99	8.757178887369419	4120.39839504072	355069.5546241779	8.869205701223084
100	8.757178887369419	4120.39839504072	355069.5546241779	8.869205701223084
0	20197957.36915136	171723.49310597804	37172730.365069605	20831320.07241282
1	3290076.7377257566	171723.49310597804	7859367.919330255	2681766.821404014
2	987376.7364749056	155075.21412942125	7859367.919330255	1647151.2032398933
3	164413.10503862094	113194.89658213113	7859367.919330255	411059.68794520694
4	55737.42544338733	113194.89658213113	7859367.919330255	40072.1233003194
5	6026.759673813659	106444.43534120874	7859367.919330255	4159.901039870192
6	1688.785342301443	106444.43534120874	7859367.919330255	4054.403213000148
7	1437.6524243817682	106444.43534120874	7859367.919330255	620.6480755117778
8	715.7849816920588	106444.43534120874	7859367.919330255	295.9511006938817
9	236.0246307176052	106444.43534120874	6045171.627125424	67.87588340149128
10	236.0246307176052	106444.43534120874	6045171.627125424	20.15952867413706
11	118.57034315272375	106444.43534120874	6045171.627125424	13.540349191154426
12	109.222082469664	106444.43534120874	6045171.627125424	10.248022919122034
13	81.32992872058945	86558.63949233036	4762876.157275197	9.268110467284803
14	30.513797136888616	86558.63949233036	4762876.157275197	8.90655819974979
15	24.399486287381986	86558.63949233036	4549598.087588241	8.83111913113831
16	13.923886997038828	86558.63949233036	4549598.087588241	8.75349011295747
17	12.25692567517976	86558.63949233036	2458058.368408135	8.705800009371384
18	11.774441097245804	86558.63949233036	1657211.6931756046	8.675678059746216
19	9.37628656709365	86558.63949233036	1657211.6931756046	8.62720254065622
20	9.279201470713435	86558.63949233036	1657211.6931756046	8.596677465741937
21	9.148332773186434	86558.63949233036	1657211.6931756046	8.58920712313872
22	9.007167639314858	86224.83111959681	1657211.6931756046	8.584902230557006
23	9.001768195648665	70472.87976095843	1657211.6931756046	8.580576117942748
24	8.94074757500845	70472.87976095843	1657211.6931756046	8.575455396881695
25	8.932946510228865	70472.87976095843	1657211.6931756046	8.571061803282689
26	8.898755012593384	68728.97507768155	1657211.6931756046	8.571016738907133
27	8.87217959541139	68728.97507768155	1657211.6931756046	8.56909883315187
28	8.847369843574581	68215.61479832436	1657211.6931756046	8.565283120065985
29	8.828671647102404	68215.61479832436	1657211.6931756046	8.561169599048783
30	8.825813475401981	68215.61479832436	1657211.6931756046	8.548325685530465
31	8.821186201062773	63287.59314040312	1657211.6931756046	8.54016135901407
32	8.818597695205233	63287.59314040312	1657211.6931756046	8.522952710598428
33	8.817609301646733	63287.59314040312	1657211.6931756046	8.519037432759756
34	8.81685940471492	63287.59314040312	1657211.6931756046	8.514774768637874
35	8.816714456678794	59801.35198367754	1657211.6931756046	8.507071194008832
36	8.816155301068044	59801.35198367754	1657211.6931756046	8.505334992801114
37	8.815809358441426	59801.35198367754	1657211.6931756046	8.50448265649975
38	8.814887215702981	59801.35198367754	1657211.6931756046	8.500759860632659
39	8.814742041675363	59801.35198367754	1657211.6931756046	8.497742530289495
40	8.814188767535853	59801.35198367754	1657211.6931756046	8.496017933274642
41	8.814188767535853	59801.35198367754	1657211.6931756046	8.496017933274642
42	8.813756198085619	59801.35198367754	1657211.6931756046	8.49068632384599
43	8.813465597861196	59801.35198367754	1657211.6931756046	8.48912300629205
44	8.813384976545294	59801.35198367754	1657211.6931756046	8.484194923628294
45	8.813122806195635	59801.35198367754	1657211.6931756046	8.484194923628294
46	8.81249961529498	50697.055018972686	1657211.6931756046	8.47867882022984
47	8.812371034109518	50697.055018972686	1657211.6931756046	8.475310664735435
48	8.812045432261604	47144.52967195475	1592394.9897481622	8.472458413782833
49	8.812045432261604	34046.047880499995	1506614.3990951679	8.468309162814013
50	8.812000072145992	34046.047880499995	1506384.2741858668	8.461881876736916
51	8.81197178194312	34046.047880499995	1506384.2741858668	8.455028683070493
52	8.811925528025789	34046.047880499995	1506384.2741858668	8.452034201246748
53	8.811843734518089	33765.72282914557	1503848.2996013076	8.447089825597077
54	8.811841692686857	33765.72282914557	1503848.2996013076	8.440569144941485
55	8.811695911498287	33765.72282914557	513387.5484173412	8.433566804935051
56	8.811695911498287	33765.72282914557	363036.6849314918	8.429393387512874
57	8.811648301426189	33765.72282914557	166580.71507472164	8.428016412723254
58	8.811629301941542	33765.72282914557	166580.71507472164	8.4252162638945
59	8.811607593231408	33765.72282914557	165201.07834927397	8.424191905963937
60	8.81160095603837	15653.693117512887	165201.07834927397	8.423580307199698
61	8.81160095603837	15369.956238466473	163587.45127504756	8.422855495765372
62	8.811558406484327	7962.383609014423	158573.59344095064	8.421823838493012
63	8.811558406484327	7962.383609014423	158432.42372117526	8.421823838493012
64	8.811558406484327	7962.383609014423	149176.7429928266	8.420878684988319
65	8.811537309001164	5557.334469664229	149176.7429928266	8.42024583346241
66	8.811537309001164	5198.653735432634	149176.7429928266	8.4201205248529
67	8.811533766683569	4030.5206275890678	146599.58815726286	8.419197995203971
68	8.811531325095924	4030.5206275890678	103995.36409582029	8.419197995203971
69	8.811531325095924	4030.5206275890678	103995.36409582029	8.418719898741742
70	8.811528877829513	4030.5206275890678	103995.36409582029	8.418607637350355
71	8.811528601482545	4030.5206275890678	103995.36409582029	8.418056720799006
72	8.811526311558923	4030.5206275890678	103995.36409582029	8.417640808733593
73	8.811526311558923	4030.5206275890678	103995.36409582029	8.417462860948186
74	8.811526311558923	3981.9562901843155	93730.02566281898	8.416863553377855
75	8.811520673746404	3981.9562901843155	83776.97760425479	8.416863553377855
76	8.811520673746404	3981.9562901843155	83776.97760425479	8.416118527608873
77	8.811518095081627	3981.9562901843155	83776.97760425479	8.415788506353357
78	8.811518095081627	3981.9562901843155	83776.97760425479	8.415788506353357
79	8.811518095081627	3981.9562901843155	83776.97760425479	8.415659892412524
80	8.811517944771468	3981.9562901843155	83776.97760425479	8.41549488106769
81	8.81151755091039	3981.9562901843155	83776.97760425479	8.41549488106769
82	8.81151755091039	3981.9562901843155	83776.97760425479	8.41549488106769
83	8.81151755091039	3981.9562901843155	83776.97760425479	8.41549488106769
84	8.81151755091039	3981.9562901843155	83776.97760425479	8.415436802030598
85	8.81151755091039	3981.9562901843155	83776.97760425479	8.415201287757816
86	8.81151755091039	3981.9562901843155	83776.97760425479	8.415194611728577
87	8.81151755091039	3981.9562901843155	83776.97760425479	8.415087743437553
88	8.81151755091039	3520.8775291334737	83776.97760425479	8.415087743437553
89	8.81151755091039	3520.8775291334737	83776.97760425479	8.415077399010707
90	8.81151755091039	3520.8775291334737	83776.97760425479	8.415077399010707
91	8.81151755091039	3520.8775291334737	83776.97760425479	8.415070211580895
92	8.811517469721347	3520.8775291334737	83776.97760425479	8.415037960480026
93	8.811517469721347	3520.8775291334737	83776.97760425479	8.415037960480026
94	8.811517469721347	3520.8775291334737	83776.97760425479	8.415037960480026
95	8.811517469721347	3520.8775291334737	83776.97760425479	8.415034337940483
96	8.81151745603524	3520.8775291334737	83776.97760425479	8.415031195676262
97	8.811517430979677	3520.8775291334737	83776.97760425479	8.415031195676262
98	8.811517430979677	3520.8775291334737	83776.97760425479	8.415030953683482
99	8.811517430979677	3520.8775291334737	83776.97760425479	8.41503031018565
100	8.811517430979677	3520.8775291334737	83776.97760425479	8.41503031018565
0	9989667.280015595	131099.48531688604	15245908.482831052	28349210.645612724
1	925192.8770111619	131099.48531688604	15245908.482831052	630064.8863716642
2	115117.77867334711	81658.49422109923	15245908.482831052	114451.86541308743
3	54856.30197333239	61728.44895835257	10038933.283502264	33588.92283383971
4	23468.459986671158	35092.16735274684	3006035.7434704034	10018.9614136677
5	12792.988875836643	35092.16735274684	3006035.7434704034	2822.199704702396
6	4131.8004651574465	35092.16735274684	3006035.7434704034	321.4680363577454
7	1156.1897432142973	35092.16735274684	3006035.7434704034	43.4848444909867
8	1156.1897432142973	35092.16735274684	3006035.7434704034	19.237143439177206
9	663.544244408312	17980.855441626874	3006035.7434704034	13.710694576883727
10	303.22787329596827	17980.855441626874	3006035.7434704034	10.75770553420394
11	194.44913633612882	12846.149029924383	1197420.6628780211	10.016566363058649
12	70.14422175796416	9336.857249944485	1197420.638136524	9.12404378072632
13	30.289635584337212	9336.857249944485	1197420.638136524	9.031920400888742
14	21.210855276671303	9336.857249944485	1032610.9599104478	8.943616285395175
15	10.58070457742913	9336.857249944485	1022339.8115753179	8.91426328521053
16	9.549279114071878	9336.857249944485	1022339.8115753179	8.897886130541586
17	9.549279114071878	9336.857249944485	1022339.8115753179	8.894247527725815
18	9.131457075836895	9336.857249944485	530786.7480200772	8.88733877513134
19	9.061994114567886	6990.973437493301	530786.7480200772	8.875555688126363
20	9.004392603423517	4688.675474152105	277369.82322137884	8.869083496552836
21	8.978817078762713	4688.675474152105	277369.82322137884	8.863261063000706
22	8.969612560948017	4688.675474152105	277369.82322137884	8.859052503550046
23	8.959349179153794	3434.0569772120066	277369.82322137884	8.857460067456929
24	8.953521509285311	3434.0569772120066	277369.82322137884	8.85335135283867
25	8.949611109103563	3434.0569772120066	55206.92924754317	8.851132450706029
26	8.949213107233104	3434.0569772120066	55206.92924754317	8.847349749882722
27	8.948761281170711	3434.0569772120066	55206.92924754317	8.844910557067013
28	8.948431636017519	3160.821160483589	52808.10902677811	8.839189015443786
29	8.947970467673683	3160.821160483589	52808.10902677811	8.832004431815118
30	8.947717426238649	3160.821160483589	52808.10902677811	8.820470037818376
31	8.94679947344007	3160.821160483589	52808.10902677811	8.807510056024599
32	8.946060348781259	3160.821160483589	52808.10902677811	8.801255931676277
33	8.945621835839935	3091.870997968592	49773.39332640345	8.791341358577252
34	8.945509489284376	3091.870997968592	49773.39332640345	8.781416854562965
35	8.945075692388482	3091.870997968592	49773.39332640345	8.76648276151677
36	8.944773225756249	3091.870997968592	49773.39332640345	8.75697886219501
37	8.944553611760512	2917.411557790113	49773.39332640345	8.742369219645724
38	8.944289802076469	2917.411557790113	49773.39332640345	8.739638651476076
39	8.944257177470215	2917.411557790113	49773.39332640345	8.734224615822132
40	8.943959558838575	2917.411557790113	49773.39332640345	8.725636296281444
41	8.943912049196596	2917.411557790113	49773.39332640345	8.723089040432521
42	8.943863457780251	2917.411557790113	49773.39332640345	8.72013883049503
43	8.943777167762079	2917.411557790113	49773.39332640345	8.718624574507146
44	8.943777167762079	2917.411557790113	49773.39332640345	8.717229275293109
45	8.943745768065007	2917.411557790113	49773.39332640345	8.716516140172235
46	8.943745768065007	2917.411557790113	49773.39332640345	8.716516140172235
47	8.943740338762932	2917.411557790113	49773.39332640345	8.71471254242454
48	8.943716666149964	2917.411557790113	49773.39332640345	8.714691536255316
49	8.943716666149964	2917.411557790113	49773.39332640345	8.713573246151542
50	8.943716666149964	2917.411557790113	49773.39332640345	8.713182583337673
51	8.943713106718246	2917.411557790113	49773.39332640345	8.711273194093142
52	8.943713106718246	2917.411557790113	49773.39332640345	8.708844533509582
53	8.943707092389424	2917.411557790113	48902.170652964145	8.703427264311202
54	8.943707092389424	2917.411557790113	48902.170652964145	8.703427264311202
55	8.943707092389424	2917.411557790113	48902.170652964145	8.70057012223083
56	8.943704888314468	2917.411557790113	46354.03948519676	8.699294803780013
57	8.94370445408132	2917.411557790113	46346.92773434695	8.695888861371646
58	8.943704308185119	2917.411557790113	45399.51888107997	8.694336066251758
59	8.943704308185119	2917.411557790113	45399.51888107997	8.693554138708715
60	8.94370353978688	2917.411557790113	45399.51888107997	8.691193163496923
61	8.943702379640857	2917.411557790113	45399.51888107997	8.6892817947708
62	8.943702379640857	2917.411557790113	45399.51888107997	8.6858086158146
63	8.943701617694767	2362.7489378979994	45399.51888107997	8.6858086158146
64	8.943701617694767	2362.7489378979994	45399.51888107997	8.685108301399723
65	8.943700189302035	2362.7489378979994	44508.48676918467	8.682932385194633
66	8.943700189302035	2362.7489378979994	44506.947615638695	8.682352157152662
67	8.943698921852201	2362.7489378979994	44506.947615638695	8.681911789645484
68	8.943698921852201	2362.7489378979994	38238.187347731364	8.681379035496569
69	8.943698921852201	2362.7489378979994	34319.864625435155	8.680717934234442
70	8.943698921852201	2362.7489378979994	34319.864625435155	8.68009547582192
71	8.943698921852201	2362.7489378979994	34319.864625435155	8.679983511423927
72	8.943698921852201	2362.7489378979994	28621.114336935323	8.67954142603597
73	8.943698413798236	2362.7489378979994	28621.114336935323	8.67954142603597
74	8.943698413798236	2362.7489378979994	28621.114336935323	8.679471799375111
75	8.943698413798236	2362.7489378979994	28621.114336935323	8.679341805083165
76	8.943698413798236	2362.7489378979994	28621.114336935323	8.679326314191155
77	8.943698215858515	2362.7489378979994	24432.521610086107	8.678962667238666
78	8.943698215858515	2362.7489378979994	24411.16366476154	8.678962667238666
79	8.943698114121663	2362.7489378979994	24411.16366476154	8.678934518520917
80	8.943698102431583	2362.7489378979994	24411.16366476154	8.678900222350716
81	8.94369796985268	2362.7489378979994	24411.16366476154	8.678810528453152
82	8.94369796985268	2362.7489378979994	24411.16366476154	8.678743000710963
83	8.94369796985268	2362.7489378979994	24411.16366476154	8.678743000710963
84	8.94369796985268	2362.7489378979994	24411.16366476154	8.678731498010738
85	8.94369796985268	2362.7489378979994	24411.16366476154	8.678729209722466
86	8.94369796985268	2362.7489378979994	24411.16366476154	8.678722821753885
87	8.94369796985268	2362.7489378979994	24185.4000246767	8.678722821753885
88	8.94369796985268	2362.7489378979994	24166.62961598781	8.678722821753885
89	8.94369796985268	2362.7489378979994	24166.62961598781	8.678722821753885
90	8.94369796985268	2362.7489378979994	24166.62961598781	8.678722821753885
91	8.94369796985268	2362.7489378979994	22001.116416191166	8.678722821753885
92	8.94369796046589	2362.7489378979994	19907.808672359035	8.678722821753885
93	8.94369796046589	2362.7489378979994	19907.743926771098	8.678722821753885
94	8.94369796046589	2362.7489378979994	19907.743926771098	8.678722821753885
95	8.94369796046589	2362.7489378979994	19907.743926771098	8.678722816861832
96	8.94369796046589	2362.7489378979994	19907.743926771098	8.678722816861832
97	8.94369796046589	2362.7489378979994	18840.79055209092	8.678722809708663
98	8.94369796046589	2362.7489378979994	17985.65446431763	8.678722809708663
99	8.943697960364755	2362.7489378979994	17985.65446431763	8.678722809708663
100	8.943697960364755	2362.7489378979994	17018.20546236809	8.6787228095954
0	16349555.625769604	152818.47139625688	31217513.689226635	33517698.381228644
1	2468663.1946039135	152818.47139625688	31217513.689226635	2519532.542717848
2	1031397.8377470615	131177.08244403423	18690162.509245493	258716.221919964
3	301052.2795209717	102661.90189049358	18690162.509245493	47409.43498041764
4	45082.00315377831	27539.48417091628	18690162.509245493	10784.324355624367
5	3635.429837366956	27539.48417091628	13409580.953062788	1552.9442725758718
6	500.2642218530898	27539.48417091628	10348549.484674228	451.2623323655973
7	246.08871119876147	27539.48417091628	10348549.484674228	184.60249149281026
8	85.59986684812102	27539.48417091628	10348549.484674228	51.782316857920264
9	66.613561549377	27539.48417091628	10348549.484674228	16.736362572740763
10	45.49599736785006	17234.963585030044	8779826.056239517	11.299769886517925
11	23.520521006504982	17234.963585030044	8779826.056239517	10.019492154955653
12	20.876695617655997	17234.963585030044	6141765.692660535	9.313040893717242
13	13.00763107918515	15317.789248890094	6141765.159267922	9.009533042982245
14	10.273092503788057	13824.56415815312	6141765.159267922	8.961892374117333
15	9.608260241738474	8182.872479920479	6141765.159267922	8.914127410209993
16	9.136613356636316	6716.2040163638885	6141765.159267922	8.881007538800173
17	9.048188996919201	6716.2040163638885	5856746.720063521	8.879985609743668
18	9.02050955397085	5651.8193801969155	5856746.720063521	8.861653436274828
19	8.97978248925523	5651.8193801969155	5856746.720063521	8.85047634752328
20	8.946682675528425	5651.8193801969155	5856746.720063521	8.83804917925553
21	8.939603950949591	5651.8193801969155	5368766.523695631	8.834155032793682
22	8.932265648716061	5651.8193801969155	5368766.523695631	8.824460140520605
23	8.925610432278933	5651.8193801969155	5368766.523695631	8.818001316531497
24	8.921978326799834	5651.8193801969155	5330498.0515831765	8.804392224144452
25	8.920661408347215	4995.03925399793	5330498.0515831765	8.797441432277305
26	8.919941121020738	4995.03925399793	5330498.0515831765	8.774520375607255
27	8.919941121020738	4995.03925399793	4548935.171844751	8.756727772721076
28	8.919358982213744	4995.03925399793	4487277.797117993	8.729996528817392
29	8.919169797640983	4995.03925399793	3328693.7366538444	8.709398490840346
30	8.918748353596474	4516.034990705491	3319554.058889317	8.678640457890221
31	8.918259805642279	4516.034990705491	3310512.8880277723	8.634454062945878
32	8.917918656396948	4516.034990705491	3310512.8880277723	8.603131469885172
33	8.917875027341056	4516.034990705491	3310512.8880277723	8.563109508653785
34	8.917383768277324	4516.034990705491	3310512.8880277723	8.542711439847189
35	8.916864246285897	4516.034990705491	3310512.8880277723	8.529360927166056
36	8.916554669058572	4516.034990705491	3310512.8880277723	8.503156316577904
37	8.916067495013884	4516.034990705491	3310512.8880277723	8.501122438931631
38	8.91568349926282	4516.034990705491	3310512.8880277723	8.472116691216208
39	8.915664952540753	4516.034990705491	3310512.8880277723	8.472116691216208
40	8.915557503053316	4516.034990705491	3310512.8880277723	8.462717317722712
41	8.915512166524838	4516.034990705491	3310512.8880277723	8.460186503839484
42	8.915408932837078	4516.034990705491	3310512.8880277723	8.456464788410658
43	8.915351414455793	4516.034990705491	3310512.8880277723	8.456464788410658
44	8.915312367474568	4516.034990705491	3310512.8880277723	8.452873033151043
45	8.915290869423627	4516.034990705491	3310512.8880277723	8.451483093953499
46	8.915290869423627	4516.034990705491	3310512.8880277723	8.449790684253339
47	8.91528298346941	4516.034990705491	3310512.8880277723	8.448375642830765
48	8.915282967483138	4516.034990705491	3310512.8880277723	8.4435030350216
49	8.915282967483138	4516.034990705491	3310512.8880277723	8.440706034220899
50	8.915282967483138	4516.034990705491	3310512.8880277723	8.43914745142651
51	8.915280071265546	4516.034990705491	3310512.8880277723	8.435646028254236
52	8.915280071265546	4516.034990705491	3310512.8880277723	8.435646028254236
53	8.915279685724819	4516.034990705491	3310512.8880277723	8.431589809789418
54	8.915279685724819	4516.034990705491	3310512.8880277723	8.427519115775878
55	8.915279685724819	4516.034990705491	2136459.1203241586	8.427519115775878
56	8.915279551670592	4516.034990705491	2136459.1203241586	8.424303335071363
57	8.915279551670592	4516.034990705491	2136459.1203241586	8.422581178923126
58	8.915279551670592	4516.034990705491	2136459.1203241586	8.422306171174817
59	8.915279551670592	4516.034990705491	2136459.1203241586	8.421531230471254
60	8.915279551670592	4516.034990705491	2136459.1203241586	8.418572691381373
61	8.915279551670592	4516.034990705491	2043038.9184363103	8.417318465396985
62	8.915279072917333	4516.034990705491	2043038.4645243667	8.417318465396985
63	8.915279072917333	4516.034990705491	1466167.5724356736	8.416112123736072
64	8.915279072917333	4516.034990705491	1466165.993087544	8.416112123736072
65	8.915279072917333	4516.034990705491	1466165.993087544	8.415930667810116
66	8.915279072917333	4516.034990705491	1424518.8542810755	8.415885137880187
67	8.915279072917333	4516.034990705491	1299023.435542353	8.414324636732777
68	8.915279072917333	4516.034990705491	1284540.101554346	8.413764719094694
69	8.915278943105298	4516.034990705491	1265329.1437528161	8.412853260532405
70	8.915278943105298	4516.034990705491	1258794.6540946483	8.412174757537208
71	8.915278943105298	4516.034990705491	1194084.9081186918	8.410416264219556
72	8.915278943105298	4516.034990705491	1173820.3197576941	8.410357300443163
73	8.915278943105298	4516.034990705491	1173820.3197576941	8.409540879837373
74	8.915278943105298	4516.034990705491	1173820.3197576941	8.40887655549636
75	8.915278934371605	4516.034990705491	1173820.3197576941	8.408684211532925
76	8.915278934371605	4516.034990705491	1173820.3197576941	8.408106845566
77	8.915278934371605	4516.034990705491	1173820.3197576941	8.40790046879201
78	8.915278934371605	4516.034990705491	1173820.3197576941	8.407525394371742
79	8.915278934371605	4516.034990705491	1173820.3197576941	8.407382260837256
80	8.915278934371605	4516.034990705491	1173820.3197576941	8.407253690832619
81	8.915278934371605	4516.034990705491	1173820.3197576941	8.407253690832619
82	8.915278934371605	4516.034990705491	1173820.3197576941	8.407180032434308
83	8.915278934371605	4516.034990705491	1173820.3197576941	8.407108755236894
84	8.915278934371605	4516.034990705491	932888.728035425	8.407090622483345
85	8.915278934371605	4516.034990705491	822649.893870146	8.40704963551885
86	8.915278934371605	4516.034990705491	819561.6619255705	8.40704963551885
87	8.915278933460682	4516.034990705491	802419.1708821261	8.40704963551885
88	8.915278933460682	4516.034990705491	798031.439036994	8.40704963551885
89	8.915278933460682	4516.034990705491	774575.2805920469	8.407025809253218
90	8.915278933460682	4516.034990705491	764257.8200224112	8.407001627786848
91	8.915278933460682	4516.034990705491	756696.3868848935	8.407001627786848
92	8.915278933460682	4516.034990705491	756696.3868848935	8.407001627786848
93	8.915278933460682	4516.034990705491	756696.3868848935	8.407001627786848
94	8.915278933460682	4516.034990705491	756696.3868848935	8.407001627786848
95	8.915278933460682	4516.034990705491	732589.6880226785	8.407001627786848
96	8.915278933460682	4516.034990705491	711370.3542540278	8.407001627786848
97	8.915278933460682	4516.034990705491	711370.3542540278	8.407001627786848
98	8.915278933460682	4516.034990705491	676920.8798020814	8.407001117692207
99	8.915278933380117	4516.034990705491	675086.4636702666	8.407000801120022
100	8.915278933362535	4516.034990705491	675086.4405426516	8.407000801120022
