# Supplementary material for: An improved genetic algorithm and its application in neural network adversarial attack
Source: PLoS One. 2022 May 5;17(5):e0267970. doi: 10.1371/journal.pone.0267970 (PMC9070932; doi:10.1371/journal.pone.0267970)
Supplement: S1 Data — (ZIP) [file pone.0267970.s001.zip › data3/5_100.csv]

	GWO	PSO	SGA	IGA
0	1242070999.6220946	2868684.8299841764	1144493818.4054348	1047446082.1129152
1	144470831.62350994	2868684.8299841764	1144493818.4054348	85637353.69997145
2	15354558.464240452	2868684.8299841764	996031087.4149944	49966309.01894843
3	5590237.160236332	2868684.8299841764	996031087.4149944	6026953.548612207
4	534630.6824875565	2868684.8299841764	833281824.2186326	399163.5230329609
5	138236.84354185942	2868684.8299841764	809916962.603652	213779.17660441907
6	32467.692931264195	2868684.8299841764	809916962.603652	38041.21464704662
7	9357.924295422668	2868684.8299841764	809916962.603652	14381.773099253896
8	2504.6774657895876	2868684.8299841764	787168473.4190902	3779.2880000358887
9	1649.2614049797075	2868684.8299841764	787168473.4190902	1381.1345704445398
10	1088.486902626758	2868684.8299841764	716159768.8713056	669.1415653877656
11	429.287246110172	2868684.8299841764	672268239.0052391	278.2412628991263
12	170.88814120618818	2868684.8299841764	653663048.81569	135.55356852812378
13	151.0756731940758	2868684.8299841764	640325116.1182324	122.92458900079095
14	125.76890567483113	2868684.8299841764	640325116.1182324	108.17560660474481
15	109.93203985034252	2868684.8299841764	640325116.1182324	100.36239732273512
16	105.38796152631464	2868684.8299841764	613358272.9339353	99.84676991048828
17	101.40845845352611	2868684.8299841764	589441921.7071576	98.93225189967882
18	99.51896210653777	2868684.8299841764	563031561.1083308	98.49686537363309
19	98.9106897762055	2868684.8299841764	528211032.1552372	98.4576850476782
20	98.57767471654103	2868684.8299841764	524708721.00022984	98.42283916950088
21	98.40748924676521	2680648.6755736507	490786549.77087885	98.39769002625462
22	98.36857317994233	2680648.6755736507	472798406.7504683	98.38868922929412
23	98.3643842219799	2680648.6755736507	450426222.5676246	98.37933865874815
24	98.34913480621573	2680648.6755736507	420226318.38947135	98.36682704866554
25	98.34337610883215	2680648.6755736507	420226318.38947135	98.35782490924387
26	98.33559828579833	2680648.6755736507	413376140.82455534	98.34587513056461
27	98.32879802015636	2680648.6755736507	391379792.5314974	98.34111293307703
28	98.32619588512735	2637264.094610891	374115155.10419035	98.32983202376292
29	98.32449563001268	2637264.094610891	322053275.3496852	98.32856304220567
30	98.3202924184753	2637264.094610891	322053275.3496852	98.32703999115226
31	98.31903286678195	2637264.094610891	322053275.3496852	98.32562768705021
32	98.31855694671397	2637264.094610891	311482177.8065318	98.32454460002664
33	98.31662458954007	2637264.094610891	309293756.79795766	98.3235514669696
34	98.31569611180863	2637264.094610891	298542834.43405026	98.32336061301305
35	98.31413665471683	2637264.094610891	287598644.90076977	98.32089676863808
36	98.31394471349414	2637264.094610891	286140847.4957446	98.32080948168114
37	98.31252696884071	2637264.094610891	279607033.0734209	98.3199018466586
38	98.31237052569952	2637264.094610891	255082013.44169417	98.31913050997969
39	98.31237052569952	2637264.094610891	248196901.17403635	98.31913050997969
40	98.31191873158326	2637264.094610891	248196901.17403635	98.31909750903809
41	98.31191873158326	2637264.094610891	239411663.48699576	98.31893883414219
42	98.31187429326232	2637264.094610891	239411663.48699576	98.3185530821528
43	98.31187429326232	2634169.5224106396	239411663.48699576	98.3185530821528
44	98.31178536133783	2634169.5224106396	239411663.48699576	98.3185530821528
45	98.31178536133783	2634169.5224106396	235928533.53781873	98.31794208540623
46	98.31170807232364	2634169.5224106396	234747824.42200658	98.31790175566609
47	98.31170807232364	2634169.5224106396	234747824.42200658	98.3177514938035
48	98.31170807232364	2634169.5224106396	234747824.42200658	98.31772332546724
49	98.31170807232364	2634169.5224106396	232439227.16034946	98.31772332546724
50	98.31170807232364	2634169.5224106396	228183027.548531	98.31760682746472
51	98.31170807232364	2634169.5224106396	226867081.49256623	98.3175860624339
52	98.31170766969294	2634169.5224106396	213388622.88116133	98.31756018774716
53	98.31170565074346	2634169.5224106396	208991384.09973946	98.31737714794849
54	98.31167644537668	2634169.5224106396	208991384.09973946	98.31726516938006
55	98.31167644537668	2634169.5224106396	208991384.09973946	98.31672456857862
56	98.31167644537668	2634169.5224106396	208991384.09973946	98.31672456857862
57	98.3116651077863	2634169.5224106396	208991384.09973946	98.3164034678431
58	98.3116651077863	2634169.5224106396	208991384.09973946	98.31639237305934
59	98.31166444435634	2634169.5224106396	208991384.09973946	98.3161381766587
60	98.31166266896237	2634169.5224106396	208991384.09973946	98.31597792814108
61	98.31165599863814	2634169.5224106396	208991384.09973946	98.31593743786702
62	98.31165599863814	2634169.5224106396	208991384.09973946	98.31593363980876
63	98.3116552481113	2634169.5224106396	208991384.09973946	98.31590266406377
64	98.3116552481113	2634169.5224106396	204713140.44641802	98.3157577716913
65	98.3116552481113	2634169.5224106396	194877953.56578276	98.31535954091531
66	98.31165400965641	2634169.5224106396	193174105.58363333	98.31535954091531
67	98.31165400965641	2634169.5224106396	190302493.05314472	98.31516604432197
68	98.31165400965641	2634169.5224106396	190302493.05314472	98.31493926297122
69	98.31165400965641	2634169.5224106396	190160358.65460017	98.31493926297122
70	98.31165400965641	2634169.5224106396	189909713.5857785	98.31493926297122
71	98.31165400965641	2634169.5224106396	189909713.5857785	98.31487030916892
72	98.31165400965641	2634169.5224106396	188283040.93855265	98.31485056335268
73	98.31165400965641	2634169.5224106396	179740404.81953728	98.31485056335268
74	98.31165366937825	2634169.5224106396	179740404.81953728	98.3148434335353
75	98.31165366937825	2634169.5224106396	179740404.81953728	98.31481370291843
76	98.31165366937825	2634169.5224106396	179740404.81953728	98.31477481034511
77	98.31165366937825	2634169.5224106396	179740404.81953728	98.3147536950741
78	98.31165366937825	2634169.5224106396	179740404.81953728	98.31470217189863
79	98.31165366937825	2634169.5224106396	179740404.81953728	98.31470217189863
80	98.31165366937825	2634169.5224106396	179740404.81953728	98.31470217189863
81	98.31165366937825	2634169.5224106396	179740404.81953728	98.3146933258388
82	98.31165366937825	2634169.5224106396	179740404.81953728	98.3146933258388
83	98.31165366937825	2634169.5224106396	179740404.81953728	98.31467261971761
84	98.31165366937825	2634169.5224106396	176437698.9476569	98.31464301019842
85	98.31165366937825	2634169.5224106396	176295388.22640672	98.3146420593076
86	98.31165366937825	2634169.5224106396	176295388.22640672	98.31461910223845
87	98.31165366937825	2634169.5224106396	176295388.22640672	98.31461910223845
88	98.31165360963026	2634169.5224106396	176295388.22640672	98.31461910223845
89	98.31165360963026	2634169.5224106396	176295388.22640672	98.31461524530826
90	98.31165360963026	2634169.5224106396	175708554.87246028	98.31461524530826
91	98.31165360963026	2634169.5224106396	173675058.74636325	98.31461111501493
92	98.31165360963026	2634169.5224106396	167106738.4773819	98.31461053750076
93	98.31165360963026	2634169.5224106396	167106738.4773819	98.31460713508677
94	98.31165360963026	2634169.5224106396	167106738.4773819	98.31460713508677
95	98.31165360963026	2634169.5224106396	167106738.4773819	98.31460713508677
96	98.31165360963026	2634169.5224106396	167106738.4773819	98.31460713508677
97	98.31165360963026	2634169.5224106396	167106738.4773819	98.31460615890175
98	98.31165360756394	2634169.5224106396	167106738.4773819	98.31460615890175
99	98.31165360720402	2634169.5224106396	167106738.4773819	98.3146058490013
100	98.31165360720402	2634169.5224106396	167106738.4773819	98.3146058490013
0	1206599892.9927213	3083892.260367598	1168454203.2724264	1058113702.5469725
1	130206296.70867103	3083892.260367598	1168454203.2724264	197612213.04799524
2	84877662.39227173	3083892.260367598	1066069609.0150865	58473701.581404485
3	60951277.348539166	3041179.490645942	1055686704.1540152	5777114.316011192
4	49391680.4600104	2995386.819888294	985418341.9467862	4652032.074939954
5	23359056.985486913	2995386.819888294	984617119.0803897	1382975.780078747
6	14920589.614240628	2995386.819888294	915757355.3711737	93324.15956933399
7	1608496.7654115602	2995386.819888294	902383897.9114873	46420.278013351824
8	486823.5588868078	2834492.8266342636	857793662.3838434	9377.946808381761
9	162673.0784831018	2834492.8266342636	795439613.7090871	3473.1045531635887
10	109368.97509520508	2834492.8266342636	774364939.8716929	1005.3722885255223
11	33929.48646001573	2834492.8266342636	695057725.8653877	353.9315736667453
12	32237.53138594555	2823417.3817755594	648674079.0642419	216.61045476191123
13	9211.486097077355	2823417.3817755594	648205276.2957002	142.51415487572874
14	7194.362314166436	2823417.3817755594	647961304.1290827	134.01011507409078
15	1756.268123639644	2771285.9686097996	637764500.2680303	106.97791911705444
16	1097.2732526141897	2771285.9686097996	637764500.2680303	104.08923769099387
17	363.1636171564617	2771285.9686097996	625644846.7477609	100.21617925272
18	235.5028258800937	2771285.9686097996	596853815.9532876	99.95945283144773
19	196.29197352114318	2771285.9686097996	596853815.9532876	99.21356997387142
20	142.35216669335037	2771285.9686097996	596853815.9532876	98.61437621789699
21	116.72974898417836	2771285.9686097996	595639195.6905553	98.45476146298378
22	104.97335648967054	2771285.9686097996	594562934.2857007	98.41744528471644
23	100.56881373056899	2771285.9686097996	591600733.9860601	98.39442744011436
24	99.76403792402364	2771285.9686097996	583898314.7394019	98.38799224773321
25	99.19394848021165	2771285.9686097996	550428057.3437613	98.38531520181535
26	98.76305428440816	2771285.9686097996	550428057.3437613	98.38005291196461
27	98.6718736433543	2771285.9686097996	549545822.1859179	98.37990328038804
28	98.63317240982857	2771285.9686097996	546467348.0723509	98.3770824759312
29	98.6192933692355	2771285.9686097996	541044175.848441	98.37164422798602
30	98.61470924275453	2771285.9686097996	522919108.61759466	98.37072526408919
31	98.60263248609411	2771285.9686097996	522919108.61759466	98.36804671917145
32	98.59129248653853	2770677.612740414	522919108.61759466	98.36669650610109
33	98.58303553411083	2770677.612740414	486106599.34456503	98.36330105619943
34	98.57852905954535	2770677.612740414	486106599.34456503	98.35902730683236
35	98.57288906753708	2770677.612740414	471708506.34278506	98.35894880664914
36	98.56635570801313	2770677.612740414	440990799.2525815	98.35782471008451
37	98.5605069777496	2770677.612740414	416877358.66508496	98.35770122805994
38	98.55085730359588	2770677.612740414	415257500.0774756	98.35697989327349
39	98.54239489022146	2770677.612740414	410355775.0999411	98.35694335102578
40	98.54124518356885	2747254.002373455	410355775.0999411	98.35674360968387
41	98.53068295937848	2747254.002373455	409364613.25844634	98.35654438757646
42	98.5217371949656	2747254.002373455	398068345.02578646	98.35560959318869
43	98.51002221015814	2747254.002373455	382471676.42728484	98.35560882721475
44	98.5001873114781	2747254.002373455	382070508.1340409	98.3550672360537
45	98.48689564751143	2747254.002373455	382070508.1340409	98.3547105767775
46	98.47544438278933	2747254.002373455	380930825.6609028	98.3544654193654
47	98.47368268667965	2747254.002373455	380195100.40508103	98.35426046479807
48	98.4672735789252	2747254.002373455	368650793.1808286	98.35346790745137
49	98.46269735772556	2747254.002373455	368650793.1808286	98.35251157890112
50	98.45890988103478	2707404.1055729557	362233976.62260306	98.35251157890112
51	98.45820295284715	2707404.1055729557	362233976.62260306	98.3521884134595
52	98.45530949739847	2707404.1055729557	362233976.62260306	98.35194042706036
53	98.4551948449529	2707404.1055729557	362233976.62260306	98.35171839804133
54	98.45484852402934	2707404.1055729557	362233976.62260306	98.35169482635423
55	98.45441828403989	2707404.1055729557	360882080.0504576	98.35139673400575
56	98.45441828403989	2707404.1055729557	360138772.94473994	98.35130745422299
57	98.4542594354126	2635971.351776072	333330501.65213954	98.35088552374329
58	98.4542594354126	2635971.351776072	333330501.65213954	98.35088552374329
59	98.45419335831866	2635971.351776072	333330501.65213954	98.35056715677754
60	98.45418062076446	2635971.351776072	333330501.65213954	98.35056715677754
61	98.45413546935173	2635971.351776072	331975654.3858422	98.35001745105171
62	98.45413530007879	2635971.351776072	313011635.9540743	98.35001724096672
63	98.45412778128059	2635971.351776072	313011635.9540743	98.34984054159091
64	98.45402488071348	2635971.351776072	313011635.9540743	98.34970077049216
65	98.45402488071348	2635971.351776072	291253558.36072063	98.34970077049216
66	98.45402488071348	2635971.351776072	283566045.03268427	98.34965303066133
67	98.45402488071348	2635971.351776072	282568799.1397415	98.34940650361173
68	98.45402488071348	2635971.351776072	281087065.38083565	98.34940650361173
69	98.45402464628387	2635971.351776072	279977239.40691227	98.34940650361173
70	98.45402157814864	2635971.351776072	272755850.14922726	98.34937482870217
71	98.45402157814864	2635971.351776072	272495944.9715679	98.3492930546227
72	98.45402157814864	2635971.351776072	268190327.16044027	98.34927794439822
73	98.45400945342135	2635971.351776072	267055869.2871935	98.34927794439822
74	98.45400945342135	2635971.351776072	267055869.2871935	98.34922224909504
75	98.45400945342135	2635971.351776072	265418512.25157225	98.34921399644004
76	98.45400885362493	2635971.351776072	255371871.3092297	98.34920137567424
77	98.45400723882244	2635971.351776072	242522892.51701668	98.34919075797957
78	98.45400723882244	2635971.351776072	242522892.51701668	98.34919075797957
79	98.45400723882244	2635971.351776072	242522892.51701668	98.34919024100047
80	98.45400549951442	2635971.351776072	242341087.5134933	98.34918824524232
81	98.4540045734207	2635971.351776072	242341087.5134933	98.34915586305472
82	98.4540045734207	2635971.351776072	242341087.5134933	98.34915586305472
83	98.45400430134224	2635971.351776072	242341087.5134933	98.34910415721842
84	98.45400430134224	2635971.351776072	242341087.5134933	98.34910415721842
85	98.45400430134224	2635971.351776072	239252748.76056597	98.34909846488266
86	98.45400430134224	2635971.351776072	222976726.1431781	98.34909846488266
87	98.45400408598414	2635971.351776072	216055484.7293065	98.34909846488266
88	98.45400407731387	2635971.351776072	216055484.7293065	98.34909846488266
89	98.45400407731387	2635971.351776072	216055484.7293065	98.3490883438349
90	98.45400407731387	2635971.351776072	216055484.7293065	98.3490883438349
91	98.45400407731387	2635971.351776072	216055484.7293065	98.3490883438349
92	98.45400407731387	2635971.351776072	216055484.7293065	98.3490883438349
93	98.45400407731387	2635971.351776072	216055484.7293065	98.3490883438349
94	98.45400407731387	2635971.351776072	212888594.86140847	98.34908818948234
95	98.45400407731387	2635971.351776072	212121512.63594973	98.3490879664735
96	98.45400406696933	2635971.351776072	205283352.38406458	98.3490879664735
97	98.45400406696933	2635971.351776072	205283352.38406458	98.34908774345746
98	98.45400406696933	2635971.351776072	205283352.38406458	98.34908774345746
99	98.45400406696933	2635971.351776072	205283352.38406458	98.34908774345746
100	98.45400406696933	2635971.351776072	205283352.38406458	98.34908774345746
0	1275619239.9142709	3172887.9202174633	1195939076.2001073	1056755823.9217755
1	153312118.36704668	3172887.9202174633	1189022183.7019522	246151023.42527425
2	64231757.508301124	3090209.2718515764	1030584377.4008102	86031822.34698023
3	17550361.25529751	3031358.906824459	834940128.6053753	33445584.916084513
4	12329736.501838442	2821819.2673298167	799308492.666601	3784867.1086451896
5	2355338.0696027204	2821819.2673298167	799308492.666601	1743702.503282048
6	1497546.605770395	2821819.2673298167	792700131.2952805	507956.7330977981
7	814405.027513142	2775554.2505088216	754738133.2937416	174406.2977631254
8	360981.58255277725	2775554.2505088216	747646705.0619086	45373.792745439925
9	69815.52077612218	2775554.2505088216	747646705.0619086	3482.790094754338
10	41388.29774030113	2775554.2505088216	727453483.361804	830.5864280139544
11	4768.060258997575	2775554.2505088216	685375597.384046	442.6909553977805
12	2280.0993264829135	2775554.2505088216	673811789.1322122	291.876073122124
13	615.2743812984404	2775554.2505088216	608056826.4432483	142.4204136756475
14	615.2743812984404	2775554.2505088216	601219870.5979245	107.79086679451107
15	228.6373100036694	2730318.934826288	601219870.5979245	103.20155478330483
16	170.85321926644718	2730318.934826288	572510838.6717436	100.2178767241856
17	106.6712215455114	2730318.934826288	554061838.0886556	99.30725508050368
18	104.86581368425362	2730318.934826288	502378338.07726467	98.86483054881975
19	99.1747877991511	2730318.934826288	482617708.9669062	98.51664800104348
20	99.1747877991511	2730318.934826288	474867438.1549163	98.35917691217914
21	98.43244783207902	2730318.934826288	471471440.01469934	98.3448794035151
22	98.43244783207902	2730318.934826288	471471440.01469934	98.32548980618189
23	98.3811692247761	2730318.934826288	470760286.2996527	98.31077563268855
24	98.36614140760356	2730318.934826288	459834352.1032717	98.30364533150896
25	98.35698432188195	2513044.888114794	459834352.1032717	98.3011719856937
26	98.35401610788702	2513044.888114794	458280940.89222777	98.29962084973498
27	98.35041337741563	2513044.888114794	454729963.67299134	98.29790033333512
28	98.34466056034464	2513044.888114794	453949837.02222085	98.29737985066629
29	98.33339364442368	2513044.888114794	451814789.58614135	98.2959002181078
30	98.33339364442368	2513044.888114794	450031975.59750724	98.2950941064389
31	98.3332811981308	2513044.888114794	419585543.6472455	98.29433560287454
32	98.33201312949883	2513044.888114794	419585543.6472455	98.29100077656437
33	98.33201312949883	2513044.888114794	419585543.6472455	98.29029072927675
34	98.33169679470846	2513044.888114794	400692614.2168477	98.28968048535913
35	98.33169321825387	2513044.888114794	399794078.1765269	98.28744662912646
36	98.33169321825387	2513044.888114794	368739879.58926105	98.28565065890793
37	98.33168340470928	2513044.888114794	368739879.58926105	98.28565065890793
38	98.33166817933352	2513044.888114794	359188605.79923743	98.28565065890793
39	98.33166281081961	2513044.888114794	359188605.79923743	98.28551428909141
40	98.33162843886267	2513044.888114794	331471986.20768696	98.28542731083334
41	98.33150076183647	2513044.888114794	331471986.20768696	98.28542198222384
42	98.331183144908	2513044.888114794	331471986.20768696	98.28541206669435
43	98.331183144908	2513044.888114794	331471986.20768696	98.28517396393133
44	98.33088412885301	2513044.888114794	323150917.31233233	98.28517396393133
45	98.33088412885301	2513044.888114794	323150917.31233233	98.28517396393133
46	98.33088412885301	2513044.888114794	323150917.31233233	98.28513049381823
47	98.33068707513017	2513044.888114794	319062826.98031974	98.2850797311141
48	98.33068707513017	2513044.888114794	314725882.9907481	98.28507309100587
49	98.33060561414506	2513044.888114794	304231905.7072023	98.28499127861954
50	98.33059197718462	2513044.888114794	304231905.7072023	98.28499127861954
51	98.33031277993317	2513044.888114794	304231905.7072023	98.28485246976878
52	98.33031277993317	2513044.888114794	302134567.00830466	98.28485246976878
53	98.33022588994913	2513044.888114794	302134567.00830466	98.28485246976878
54	98.33009933357216	2513044.888114794	302134567.00830466	98.28476881219561
55	98.33004724267413	2513044.888114794	302134567.00830466	98.28476881219561
56	98.32979579118587	2513044.888114794	297582806.9998537	98.28476881219561
57	98.32979579118587	2513044.888114794	294261205.5498527	98.2847349081675
58	98.329689735216	2513044.888114794	294261205.5498527	98.28466753684309
59	98.32960610220101	2513044.888114794	294074553.7381642	98.28464242748382
60	98.3295554402491	2513044.888114794	286628054.55317414	98.28463058454935
61	98.32953071746934	2513044.888114794	281905719.11122745	98.28450725407453
62	98.32953071746934	2513044.888114794	281905719.11122745	98.28450725407453
63	98.32953071746934	2513044.888114794	281905719.11122745	98.28450725407453
64	98.32950527948672	2513044.888114794	274550712.2283277	98.28449916757141
65	98.32950515091825	2513044.888114794	274550712.2283277	98.28438265623628
66	98.32950294721093	2513044.888114794	272748319.4010171	98.28435245689536
67	98.32945415658412	2513044.888114794	272748319.4010171	98.28434178664901
68	98.32945415658412	2513044.888114794	266762747.38451192	98.28433438180406
69	98.32945415658412	2513044.888114794	266762747.38451192	98.28433438180406
70	98.32943315328285	2513044.888114794	261287778.9226131	98.28432306924047
71	98.32943315328285	2513044.888114794	251309517.84446844	98.2842684972993
72	98.32943315328285	2513044.888114794	251309517.84446844	98.2842684972993
73	98.32943315328285	2513044.888114794	251271825.65628868	98.284253248487
74	98.32943263132228	2513044.888114794	250994566.88589936	98.28422767454671
75	98.32943263132228	2513044.888114794	250994566.88589936	98.28422294247733
76	98.32942916556591	2513044.888114794	250994566.88589936	98.28420843010474
77	98.32942916556591	2513044.888114794	250909333.6611526	98.28420843010474
78	98.32942916556591	2513044.888114794	250909333.6611526	98.28420360649041
79	98.32942738495503	2513044.888114794	248328393.01872075	98.2841927577659
80	98.32942738495503	2513044.888114794	241783241.8761388	98.28417686446991
81	98.32942639410435	2513044.888114794	241783241.8761388	98.28417686446991
82	98.32942639410435	2513044.888114794	241783241.8761388	98.28417562434235
83	98.32942639410435	2513044.888114794	241783241.8761388	98.28417562434235
84	98.32942639410435	2513044.888114794	241783241.8761388	98.28414782023204
85	98.32942639410435	2513044.888114794	238225434.4807604	98.28414782023204
86	98.32942639410435	2513044.888114794	238225434.4807604	98.28414782023204
87	98.32942634659372	2513044.888114794	238225434.4807604	98.28414782023204
88	98.32942622232295	2513044.888114794	238225434.4807604	98.2841452608589
89	98.3294262095721	2513044.888114794	224400686.65138677	98.28414269265437
90	98.3294262095721	2513044.888114794	224390065.05129144	98.28414269265437
91	98.32942613271403	2513044.888114794	218523571.72034904	98.28414269265437
92	98.32942613271403	2513044.888114794	218523571.72034904	98.28414269265437
93	98.32942613271403	2513044.888114794	218523571.72034904	98.28414269265437
94	98.32942613271403	2513044.888114794	218523571.72034904	98.28414143597593
95	98.32942613271403	2513044.888114794	218523571.72034904	98.28414143597593
96	98.32942613271403	2513044.888114794	218523571.72034904	98.28414143597593
97	98.3294261287559	2513044.888114794	213742481.90239984	98.28414136434014
98	98.3294261287559	2513044.888114794	213742481.90239984	98.28414124319922
99	98.3294261287559	2513044.888114794	213742481.90239984	98.28414124278076
100	98.3294261287559	2513044.888114794	213742481.90239984	98.28414124195015
0	1177477304.4938357	3117055.5727818953	1020686164.0002676	1151508634.10653
1	177208481.14401093	3117055.5727818953	1020686164.0002676	215435635.8262264
2	148974654.92294425	3117055.5727818953	1019602339.7373247	21517980.747503906
3	71753787.88510674	2961985.140146251	902967157.056599	4888404.827860557
4	24010990.945688784	2961985.140146251	860491926.7637337	1679648.2363774201
5	24010990.945688784	2961985.140146251	779109673.0032761	658223.3064594412
6	11936514.318946993	2961985.140146251	779109673.0032761	214712.87952215812
7	4272158.811288156	2961985.140146251	779109673.0032761	48133.172533324774
8	1012837.0585303275	2961985.140146251	760866425.9950458	27660.312345418206
9	1012837.0585303275	2954270.8516041082	736680327.9492083	7381.586169097225
10	407059.24831334094	2954270.8516041082	681138712.9444184	1342.4430015527807
11	84849.57812037172	2954270.8516041082	660186554.3697712	586.7559791350577
12	49127.0924724295	2822845.606975502	656412110.3236154	264.2277388393141
13	5803.579890095846	2822845.606975502	656412110.3236154	124.25991886514969
14	4059.6656793203742	2822845.606975502	632311597.1592549	107.74089944039463
15	736.5056834921487	2822845.606975502	632311597.1592549	100.91833860422466
16	412.55848242361526	2822845.606975502	603851749.6756293	99.54499179655906
17	198.9044818710799	2822845.606975502	603851749.6756293	98.56541853522909
18	161.1261788206591	2822845.606975502	583521704.5963241	98.44215516637794
19	151.46101017573895	2744178.83719565	520103802.6931163	98.37166021404178
20	117.99776080932325	2700301.184430132	520103802.6931163	98.35944641988027
21	107.84346411942546	2700301.184430132	476828291.97317386	98.34338407701401
22	105.04178144825414	2700301.184430132	474830948.7948096	98.3371776610553
23	100.1806951746758	2700301.184430132	474830948.7948096	98.32493911486061
24	99.05737989238854	2700301.184430132	474830948.7948096	98.31868873105662
25	98.6531821606531	2700301.184430132	455137723.19782114	98.31133102030486
26	98.63060195969655	2700301.184430132	440361614.47078896	98.30700197883709
27	98.55855771133135	2700301.184430132	437324730.6737322	98.30309033695002
28	98.52992736892695	2700301.184430132	433834350.9146165	98.30132189450951
29	98.48194082404568	2700301.184430132	387759158.8824852	98.30097891802345
30	98.43357189496795	2617047.228870074	379893819.5078126	98.29907962285282
31	98.42480401143189	2476415.0908295983	370511403.3667867	98.29906695033385
32	98.4045370681178	2476415.0908295983	370511403.3667867	98.29798754260625
33	98.40020260015818	2476415.0908295983	360947454.214147	98.29521040264547
34	98.3873786038293	2476415.0908295983	349178450.41978985	98.29461250847982
35	98.3841938507054	2476415.0908295983	341289429.07110274	98.29407074898545
36	98.38215536267977	2476415.0908295983	341289429.07110274	98.29406269907906
37	98.37527135816043	2476415.0908295983	341289429.07110274	98.29398561255394
38	98.37237762257298	2476415.0908295983	341289429.07110274	98.29389547499629
39	98.37121679951458	2476415.0908295983	341289429.07110274	98.29389547499629
40	98.37077904414733	2476415.0908295983	341289429.07110274	98.29331785516504
41	98.37077904414733	2476415.0908295983	329223329.8518679	98.29331785516504
42	98.37077904414733	2419322.5927888765	325596882.334654	98.29303571912656
43	98.3707238265835	2419322.5927888765	309895015.0084252	98.29293670828375
44	98.3707238265835	2419322.5927888765	309895015.0084252	98.29292656368345
45	98.3707238265835	2419322.5927888765	303040116.3804166	98.29248737925029
46	98.37070101026868	2419322.5927888765	281573841.6325181	98.29248737925029
47	98.37070101026868	2419322.5927888765	279345614.1887415	98.29228129559444
48	98.37070101026868	2404964.857373241	279345614.1887415	98.29228129559444
49	98.37064194920075	2404964.857373241	279345614.1887415	98.2922224749165
50	98.37064194920075	2404964.857373241	279345614.1887415	98.29189242646257
51	98.37064194920075	2404964.857373241	279345614.1887415	98.29145905410226
52	98.37064194920075	2404964.857373241	279345614.1887415	98.29145905410226
53	98.37061785453173	2404964.857373241	277342360.3261856	98.29120005138387
54	98.37061785453173	2404964.857373241	271533141.7525124	98.29075925653582
55	98.37061785453173	2404964.857373241	271533141.7525124	98.29037385500034
56	98.37061785453173	2404964.857373241	266035572.80938983	98.29005820067954
57	98.37061785453173	2404964.857373241	258234786.1101638	98.28987853410426
58	98.37061780459962	2404964.857373241	256344033.71038812	98.28987853410426
59	98.37061780459962	2404964.857373241	256344033.71038812	98.28979902252556
60	98.3705964791979	2404964.857373241	256344033.71038812	98.28975026291697
61	98.37058716632083	2404964.857373241	252215902.56947228	98.28968673368594
62	98.37058716632083	2404964.857373241	239175129.07315803	98.28968673368594
63	98.37058716632083	2404964.857373241	239175129.07315803	98.28968673368594
64	98.37058442383046	2404964.857373241	230348394.95326725	98.28950461790232
65	98.37058095499167	2404964.857373241	216190107.4324036	98.28950461790232
66	98.37058095499167	2404964.857373241	216190107.4324036	98.28950245525203
67	98.37058095499167	2404964.857373241	216190107.4324036	98.28950245525203
68	98.37058095499167	2404964.857373241	210901595.67168984	98.28950245525203
69	98.37056851404085	2404964.857373241	210901595.67168984	98.28950245525203
70	98.37056851404085	2404964.857373241	210901595.67168984	98.28947846009811
71	98.37056851404085	2404964.857373241	210901595.67168984	98.28947846009811
72	98.37056851404085	2404964.857373241	210901595.67168984	98.28945886374366
73	98.37056851404085	2404964.857373241	204295750.7942681	98.28943629997924
74	98.37056730065953	2404964.857373241	204295750.7942681	98.28943629997924
75	98.37056730065953	2404964.857373241	203519699.3354522	98.28942782469795
76	98.37056730065953	2404964.857373241	195798905.3153314	98.28942782469795
77	98.37056722805065	2404964.857373241	195798905.3153314	98.28942782469795
78	98.37056722805065	2404964.857373241	191120431.36744094	98.28942782469795
79	98.37056722805065	2404964.857373241	191120431.36744094	98.28942416987971
80	98.37056722805065	2404964.857373241	191120431.36744094	98.28942416987971
81	98.37056722805065	2404964.857373241	191120431.36744094	98.2894167333702
82	98.37056722805065	2404964.857373241	190728374.68798453	98.2894167333702
83	98.37056722805065	2404964.857373241	184349029.5095215	98.28941491323857
84	98.37056722805065	2404964.857373241	183867463.76614484	98.28941491323857
85	98.37056722805065	2404964.857373241	183867463.76614484	98.28941491323857
86	98.37056722805065	2404964.857373241	181442235.5482603	98.28941296449095
87	98.37056722805065	2385389.4678407325	181078975.04890826	98.28940695176203
88	98.37056722805065	2385389.4678407325	180348773.34624588	98.28940695176203
89	98.37056722805065	2385389.4678407325	179642030.33523163	98.28940338382083
90	98.37056722805065	2385389.4678407325	179642030.33523163	98.28940207663516
91	98.37056722792006	2385389.4678407325	179642030.33523163	98.28939893758545
92	98.37056722792006	2385389.4678407325	179642030.33523163	98.2893968807751
93	98.37056722792006	2385389.4678407325	179642030.33523163	98.2893968807751
94	98.37056722714506	2385389.4678407325	179642030.33523163	98.2893968807751
95	98.37056722714506	2385389.4678407325	179642030.33523163	98.28939613280417
96	98.37056722714506	2385389.4678407325	172504491.90333894	98.28939603946003
97	98.37056722714506	2385389.4678407325	171124632.314414	98.28939603946003
98	98.37056722714506	2385389.4678407325	168438226.2642849	98.28939603946003
99	98.37056722714506	2385389.4678407325	168438226.2642849	98.28939600913105
100	98.37056722714506	2385389.4678407325	168438226.2642849	98.28939600913105
0	1215448587.6420186	3166482.9996003765	1163479678.7947502	1093958629.062622
1	164677612.55784056	3166482.9996003765	1152364946.501649	163589954.09011874
2	96982593.1458109	3166482.9996003765	1137564410.0794458	38136753.505166605
3	13775109.960984647	2972397.8539700625	840198498.4799985	22197776.389195215
4	13619420.841430994	2861628.2043807376	840198498.4799985	6204345.598105287
5	4303439.569453195	2861628.2043807376	840198498.4799985	1035329.698486689
6	1959472.122419387	2861628.2043807376	840198498.4799985	423647.14928057615
7	383718.1804648942	2861628.2043807376	807160867.7234441	67216.90918474403
8	223207.54819402768	2861628.2043807376	807160867.7234441	28784.18207976793
9	91082.58464316474	2753028.8283257	753070019.99766	7382.863540793814
10	32862.201666110464	2753028.8283257	753063553.4783329	2319.517829414151
11	15443.539040293792	2753028.8283257	711363219.5868459	627.4343205752189
12	1351.4499398672106	2753028.8283257	711363219.5868459	199.68171393506296
13	506.8329321781633	2753028.8283257	704161575.0112449	189.05142467735615
14	263.14260056555037	2753028.8283257	688916326.8202153	130.15196559003158
15	187.65815817096237	2753028.8283257	643400784.2143731	113.00573435048594
16	114.68435345135008	2753028.8283257	617155624.1886501	105.80674828316545
17	109.12194183278899	2753028.8283257	610323674.0905821	101.50159166526447
18	101.25267265387936	2753028.8283257	610323674.0905821	99.39084444479056
19	100.21799716189427	2753028.8283257	594736621.9589716	98.88930231862086
20	98.75594202719111	2753028.8283257	594614675.4557283	98.57460748895687
21	98.75594202719111	2753028.8283257	538957448.2205465	98.458979720756
22	98.58827926181576	2753028.8283257	509137639.512575	98.39916940365832
23	98.52619626114345	2712374.65937607	472096324.44570017	98.37705403978609
24	98.50274221117623	2712374.65937607	471319740.55973476	98.35917882557379
25	98.48963329747542	2712374.65937607	458818779.7008735	98.34072239922028
26	98.48803180223257	2712374.65937607	437598002.75821865	98.32450974659581
27	98.47133309349628	2712374.65937607	437598002.75821865	98.32389414695328
28	98.46189010994134	2712374.65937607	437598002.75821865	98.32243186005073
29	98.46011755199133	2712374.65937607	437598002.75821865	98.32130339373288
30	98.4579132683718	2712374.65937607	437165598.0258547	98.32015141512296
31	98.4579132683718	2712374.65937607	437061620.1450738	98.31924768402268
32	98.4530496049184	2712374.65937607	429828096.29160076	98.31919271338265
33	98.4530496049184	2712374.65937607	428333609.22115976	98.31801135761665
34	98.4530496049184	2712374.65937607	427401845.1006633	98.31743237293875
35	98.45154365706857	2712374.65937607	406276011.4726107	98.31675779217626
36	98.45146768035458	2712374.65937607	402810105.8160396	98.31533429929685
37	98.45142491835716	2712374.65937607	400643217.3367383	98.31379462498765
38	98.45142491835716	2712374.65937607	398939343.5517437	98.31269545106471
39	98.45119305275058	2712374.65937607	387851081.7333442	98.31094562154227
40	98.45073776292918	2712374.65937607	385173709.10854924	98.3080839174291
41	98.45046844936907	2686766.578660433	385173709.10854924	98.30737876118705
42	98.45041873304712	2686766.578660433	369206375.6415606	98.30594176428299
43	98.45001453102698	2642109.5961707635	359298710.8000037	98.30594176428299
44	98.45001453102698	2642109.5961707635	359298710.8000037	98.30539998870414
45	98.45001453102698	2642109.5961707635	359170034.0752369	98.30437754728784
46	98.44955798413314	2642109.5961707635	359165848.49277276	98.30419898327676
47	98.44953352284942	2629074.6870432897	351101857.85650545	98.30382016235346
48	98.4493981661999	2629074.6870432897	339564353.5307737	98.30366927895663
49	98.4493981661999	2629074.6870432897	339516245.06216455	98.30336997571116
50	98.4490874520486	2629074.6870432897	338792463.32037246	98.30333237222298
51	98.4490874520486	2629074.6870432897	336843104.13072366	98.30313889307516
52	98.44892343420302	2629074.6870432897	336843104.13072366	98.30291724062923
53	98.44889079757614	2629074.6870432897	335208238.924581	98.30280214130607
54	98.44873084144244	2629074.6870432897	321095491.45520955	98.3022899662036
55	98.4485456275562	2629074.6870432897	290574731.70880085	98.30191908128711
56	98.44846684631563	2629074.6870432897	290574731.70880085	98.3017461697621
57	98.44846684631563	2629074.6870432897	287388197.3588409	98.30108968731714
58	98.44834911216344	2629074.6870432897	282466537.902624	98.30108968731714
59	98.44819798723766	2629074.6870432897	270463613.0432571	98.30093702026808
60	98.44819798723766	2629074.6870432897	266293914.952584	98.300443329207
61	98.44807925780293	2629074.6870432897	262003252.14387774	98.3002573028761
62	98.44801122687954	2629074.6870432897	259840273.1873985	98.30020098140949
63	98.44787973456344	2629074.6870432897	232165487.64394057	98.29985815834891
64	98.44786420436628	2629074.6870432897	232162774.1201642	98.29947588340707
65	98.44769326499573	2629074.6870432897	232162774.1201642	98.29901361271482
66	98.44769326499573	2629074.6870432897	232162774.1201642	98.29875117208194
67	98.44767025679113	2629074.6870432897	232162774.1201642	98.29800241819832
68	98.44762409310874	2629074.6870432897	232162774.1201642	98.29800241819832
69	98.4475813529388	2629074.6870432897	232162774.1201642	98.2975961541888
70	98.44756316617082	2629074.6870432897	232162774.1201642	98.29748410067424
71	98.44744978749802	2629074.6870432897	232162774.1201642	98.29747639896372
72	98.44744978749802	2629074.6870432897	232162774.1201642	98.29710762609965
73	98.44744058789645	2629074.6870432897	232162774.1201642	98.29690046544415
74	98.44744058789645	2629074.6870432897	231763580.21489584	98.2967334959688
75	98.44740154733911	2629074.6870432897	231763580.21489584	98.29669758918443
76	98.44740154733911	2629074.6870432897	231300421.89866203	98.29644541845158
77	98.4473878018488	2629074.6870432897	228300394.58415717	98.29642660290862
78	98.4473878018488	2629074.6870432897	228300394.58415717	98.29623219647378
79	98.44737786908958	2629074.6870432897	228300394.58415717	98.29613742756531
80	98.44737118889039	2629074.6870432897	219540408.42053014	98.29610722015377
81	98.44736154007231	2629074.6870432897	215611822.69212207	98.2959928538585
82	98.44736154007231	2629074.6870432897	211994624.5970086	98.29592009720366
83	98.44736154007231	2629074.6870432897	208828535.12573743	98.29588680199495
84	98.44736064822807	2629074.6870432897	204524540.86719108	98.29588680199495
85	98.44736064822807	2629074.6870432897	204524540.86719108	98.29588680199495
86	98.44736064822807	2629074.6870432897	204524540.86719108	98.29588516527251
87	98.44736064822807	2629074.6870432897	204524540.86719108	98.29588286790205
88	98.44736064822807	2629074.6870432897	204524540.86719108	98.29588286790205
89	98.44736064822807	2629074.6870432897	204524540.86719108	98.29587797498048
90	98.44736064822807	2629074.6870432897	202747189.23547012	98.29587264505763
91	98.44736064822807	2629074.6870432897	202747189.23547012	98.29585538496282
92	98.44736064822807	2629074.6870432897	202747189.23547012	98.29585538496282
93	98.44736064822807	2629074.6870432897	202514691.25792494	98.29585224170408
94	98.44736064808087	2629074.6870432897	202183544.3867479	98.29585083347634
95	98.44736064808087	2629074.6870432897	196932124.24112955	98.29585038576357
96	98.44736064808087	2629074.6870432897	183777605.45153987	98.29585010095805
97	98.44736064808087	2629074.6870432897	183777605.45153987	98.29584946226286
98	98.44736064808087	2629074.6870432897	183777605.45153987	98.29584946226286
99	98.44736064808087	2629074.6870432897	183777605.45153987	98.29584946226286
100	98.44736064808087	2629074.6870432897	183605993.55189934	98.29584946226286
0	1329152321.2686284	3175125.8904639725	1229021864.6059964	1127613421.8656301
1	246800784.39084563	3175125.8904639725	1033305898.8405379	152433004.26293147
2	76359946.90962878	3175125.8904639725	1033305898.8405379	96877657.10694455
3	55629248.38095524	2556984.279497703	1033305898.8405379	7453942.8267873665
4	18635524.37091096	2556984.279497703	1033305898.8405379	2522210.6905243155
5	7174502.295827679	2556984.279497703	1001341086.3714534	471665.02862999035
6	2981017.4735177686	2556984.279497703	989224984.1732514	83559.60583024539
7	1323669.122152094	2556984.279497703	950216097.408175	9317.052687956559
8	615569.4063457241	2556984.279497703	843650379.1577668	5198.427557510062
9	228094.99931661278	2556984.279497703	722663490.6914409	2018.645516516301
10	48009.30881179282	2556984.279497703	722663490.6914409	1037.266286630083
11	9340.720679041508	2556984.279497703	722663490.6914409	442.96563684707684
12	2390.161642664039	2556984.279497703	685615473.8334119	276.8163742395929
13	2390.161642664039	2556984.279497703	685615473.8334119	208.28478237696277
14	313.3817014947992	2487092.4222787633	649395687.8528568	137.56307191548206
15	234.23350019250864	2473763.9508761065	649395687.8528568	111.7841402732984
16	203.62697961299682	2473763.9508761065	649395687.8528568	102.42766819653207
17	152.77935683649252	2473763.9508761065	608587911.736438	100.89101882745678
18	119.97516996496124	2473763.9508761065	602441394.0276403	99.37585862243715
19	113.1867178831856	2473763.9508761065	594863333.2705686	98.73599512589462
20	102.9611284734258	2473763.9508761065	571058162.4827844	98.58933210127184
21	101.82194409594419	2473763.9508761065	552635855.0477984	98.45953049348175
22	99.25359406079356	2473763.9508761065	511512738.51471066	98.41187330834417
23	99.25359406079356	2473763.9508761065	504720050.08498263	98.3799130110493
24	98.88531546379953	2473763.9508761065	496938963.26594806	98.361676122154
25	98.75158486726944	2473763.9508761065	496938963.26594806	98.3535494219537
26	98.68623962108667	2473763.9508761065	496938963.26594806	98.3466771269816
27	98.65478974655812	2473763.9508761065	495963934.671412	98.34335194068251
28	98.64352969301517	2473763.9508761065	490397383.5318414	98.33925625506586
29	98.63723699156878	2473763.9508761065	466761635.31103903	98.33665102938384
30	98.63189005326238	2473763.9508761065	466284176.30940914	98.3336717028069
31	98.62484972130451	2473763.9508761065	456340858.1148656	98.33099298763793
32	98.62075435971822	2473763.9508761065	455449109.31436944	98.32889079650872
33	98.61796752739434	2473763.9508761065	450978447.50306594	98.3287161307529
34	98.61418965448767	2473763.9508761065	423827850.31462485	98.32782511468922
35	98.61252413437248	2473763.9508761065	422423526.3713691	98.32741822001596
36	98.6101274085549	2473763.9508761065	411037206.8276399	98.3263413097929
37	98.60932364096823	2473763.9508761065	404130109.7801048	98.32421504935516
38	98.60548447845512	2473763.9508761065	404130109.7801048	98.32319652454271
39	98.60253984110383	2473763.9508761065	404130109.7801048	98.32196188128258
40	98.59993945284481	2473763.9508761065	404130109.7801048	98.32126697744899
41	98.59635286240892	2453763.240774617	404130109.7801048	98.32027165633302
42	98.5927886288793	2453763.240774617	401640411.1653537	98.31773748720668
43	98.58958479579974	2453763.240774617	401640411.1653537	98.31501775730524
44	98.58958479579974	2453763.240774617	399628421.3532907	98.31037413888471
45	98.5868766882828	2453763.240774617	399628421.3532907	98.3099770883017
46	98.58182727526804	2453763.240774617	399628421.3532907	98.30822297274987
47	98.58182727526804	2453763.240774617	394387826.23536336	98.30566927691243
48	98.57964017028027	2453763.240774617	394387826.23536336	98.30455758538129
49	98.57920356563953	2453763.240774617	379002503.07085115	98.30367555381211
50	98.57314839174344	2453763.240774617	379002503.07085115	98.30359938975701
51	98.57307011924001	2453763.240774617	375148135.3530625	98.30352436966629
52	98.57012684336961	2453763.240774617	375148135.3530625	98.30338633244824
53	98.56888840366058	2453763.240774617	375148135.3530625	98.30338633244824
54	98.56622541431364	2453763.240774617	375148135.3530625	98.3032229318213
55	98.56571425384003	2453763.240774617	373944192.84017134	98.3032229318213
56	98.56512565621023	2453763.240774617	366922245.0727055	98.30319160880823
57	98.56502237792395	2453763.240774617	356040284.079418	98.30314550651025
58	98.56458026208185	2453763.240774617	356040284.079418	98.30314170847006
59	98.56458026208185	2453763.240774617	356040284.079418	98.30314170847006
60	98.56428434950202	2453763.240774617	347407969.2782478	98.30311021649138
61	98.56428434950202	2453763.240774617	346936160.2545204	98.30311021649138
62	98.56427034078914	2453763.240774617	341219437.8302896	98.30311021649138
63	98.56412479946079	2453763.240774617	341219437.8302896	98.30310317455354
64	98.56407605640031	2453763.240774617	337161001.06642336	98.30310317455354
65	98.56407605640031	2453763.240774617	335795735.53400755	98.30310317455354
66	98.56407605640031	2453763.240774617	330866883.8278036	98.30310317455354
67	98.56406029925193	2453763.240774617	318344428.2851722	98.30309788597941
68	98.56404058880537	2453763.240774617	318344428.2851722	98.30306058833813
69	98.56401785258272	2453763.240774617	318344428.2851722	98.30305701235346
70	98.56397433065075	2453763.240774617	318344428.2851722	98.30303128543734
71	98.56397433065075	2453763.240774617	311424058.863002	98.30303128543734
72	98.56397433065075	2453763.240774617	311424058.863002	98.30302747080853
73	98.56397433065075	2453763.240774617	311424058.863002	98.30302747080853
74	98.56397433065075	2453763.240774617	311424058.863002	98.30302578951894
75	98.56397433065075	2453763.240774617	301507345.95694035	98.30302578951894
76	98.56397433065075	2453763.240774617	299684844.56074464	98.30302578951894
77	98.56397433065075	2453763.240774617	299684844.56074464	98.30302578951894
78	98.56397433065075	2453763.240774617	281068658.8288664	98.30302294772278
79	98.56397433065075	2453763.240774617	270254263.0010322	98.30302294772278
80	98.56397433065075	2453763.240774617	270254263.0010322	98.30302075371468
81	98.56397433065075	2453763.240774617	270254263.0010322	98.30302020379341
82	98.56397433065075	2453763.240774617	270254263.0010322	98.30302020379341
83	98.56397433065075	2453763.240774617	270254263.0010322	98.30301996070698
84	98.56397160812952	2453763.240774617	260529621.40605524	98.30301996070698
85	98.56397160812952	2453763.240774617	255199989.6853104	98.30301990868531
86	98.56397160812952	2453763.240774617	252940699.87312815	98.30301816642019
87	98.56397160812952	2453763.240774617	252434695.89182034	98.30301569221737
88	98.56397160812952	2453763.240774617	252434695.89182034	98.30301569221737
89	98.56397160812952	2453763.240774617	247628545.1827228	98.30301543052458
90	98.56397160812952	2453763.240774617	247628545.1827228	98.30301417086521
91	98.56397148068325	2453763.240774617	246924192.66822064	98.30301202663561
92	98.56397148068325	2453763.240774617	234371402.45033124	98.30301202663561
93	98.56397148068325	2453763.240774617	232432416.02959296	98.30301202663561
94	98.56397148068325	2453763.240774617	230474487.22245285	98.30301179158849
95	98.56397126354899	2453763.240774617	230474487.22245285	98.30301179158849
96	98.56397126354899	2453763.240774617	230474487.22245285	98.30301167350599
97	98.56397126354899	2453763.240774617	230474487.22245285	98.30301146372878
98	98.56397126354899	2453763.240774617	220138507.78222233	98.30301146372878
99	98.56397125576216	2453763.240774617	220134831.85272923	98.3030114217839
100	98.56397125576216	2453763.240774617	220134831.85272923	98.3030114217839
0	1188918140.7753217	3132927.3754669386	975183293.1084199	739503475.5666996
1	131715185.31719473	3132927.3754669386	948929912.1770048	127381300.459583
2	102259341.76877955	3132927.3754669386	916311506.6050841	21990817.451257784
3	38301838.29244983	2794365.7309558503	916311506.6050841	14202107.826006753
4	18755228.5391483	2794365.7309558503	911202722.2162511	3647484.5872045914
5	3623224.2594498307	2794365.7309558503	911202722.2162511	1361987.5269917217
6	240976.0664366437	2794365.7309558503	911202722.2162511	309852.9701539248
7	240976.0664366437	2794365.7309558503	771283870.5771469	68900.78424037197
8	12538.233916934872	2794365.7309558503	771283870.5771469	19818.14741512208
9	6170.747060207141	2794365.7309558503	771283870.5771469	7132.534008835345
10	2028.0406833842624	2794365.7309558503	682260537.6355057	2073.75128471368
11	551.7481103141865	2794365.7309558503	682260537.6355057	751.0113571172984
12	225.37482914797323	2794365.7309558503	641379283.9434811	356.4498367178934
13	176.1614224880621	2794365.7309558503	638926335.2286245	219.5723166641023
14	127.93611959736965	2794365.7309558503	567116955.6137124	147.31261201724098
15	110.30131127763877	2794365.7309558503	567116955.6137124	123.8207069218912
16	103.1375346578451	2794365.7309558503	567116955.6137124	106.21797311794734
17	100.98868695820816	2794365.7309558503	567116955.6137124	103.71524903069002
18	99.54358988129712	2794365.7309558503	567116955.6137124	100.48377529082899
19	98.88225767555866	2794365.7309558503	567116955.6137124	98.9664103162439
20	98.65578618074412	2794365.7309558503	549939398.0909353	98.4787714671486
21	98.54166921737506	2794365.7309558503	489803337.42754996	98.37714226010243
22	98.49522772447635	2794365.7309558503	477706659.6312335	98.32922895969725
23	98.48393519744052	2794365.7309558503	477706659.6312335	98.2918996671346
24	98.47408865407957	2794365.7309558503	472574244.1215944	98.24887861436522
25	98.47354846832603	2794365.7309558503	445493739.7003562	98.242981452412
26	98.47276348347543	2794365.7309558503	445493739.7003562	98.23365359577984
27	98.47276348347543	2794365.7309558503	445493739.7003562	98.22982739414213
28	98.47144322942233	2794365.7309558503	432696030.6539349	98.2243814275059
29	98.47144322942233	2794365.7309558503	420227115.00130457	98.22008493495504
30	98.47035853023255	2794365.7309558503	420227115.00130457	98.21875537580708
31	98.46950428802029	2794365.7309558503	420227115.00130457	98.21230341596507
32	98.46949775533176	2794365.7309558503	418437542.05577856	98.21102696233798
33	98.46920155152155	2794365.7309558503	415735635.13150465	98.2109076500775
34	98.46914383909798	2794365.7309558503	384458674.144774	98.21086650386971
35	98.469086817685	2794365.7309558503	384211199.82395023	98.21086650386971
36	98.469086817685	2794365.7309558503	373064570.8532083	98.21086650386971
37	98.46894528653807	2794365.7309558503	366040690.01523495	98.21072691354459
38	98.46894528653807	2794365.7309558503	365755233.9086123	98.21072691354459
39	98.46894528653807	2794365.7309558503	365452795.94078875	98.21057841708247
40	98.46890994987719	2794365.7309558503	359566042.6196989	98.21057841708247
41	98.46890087585369	2794365.7309558503	359566042.6196989	98.21057841708247
42	98.46890087585369	2794365.7309558503	359566042.6196989	98.20999563440026
43	98.46887211776813	2794365.7309558503	359566042.6196989	98.20995911436312
44	98.46887211776813	2794365.7309558503	359566042.6196989	98.20977870336509
45	98.46881780602124	2794365.7309558503	359566042.6196989	98.20977441684688
46	98.46874759215571	2794365.7309558503	359566042.6196989	98.20977441684688
47	98.46874759215571	2794365.7309558503	359566042.6196989	98.20946659761347
48	98.46874170176767	2794365.7309558503	345303244.2430044	98.20918050422817
49	98.46869265299692	2794365.7309558503	345303244.2430044	98.20909348145076
50	98.468642656535	2794365.7309558503	345287168.6873186	98.20866753809797
51	98.46858756840825	2794365.7309558503	345287168.6873186	98.20808912353569
52	98.46858756840825	2794365.7309558503	341687683.44695365	98.2080073053341
53	98.46855511396194	2794365.7309558503	334234145.39144725	98.20722024884611
54	98.46855511396194	2794365.7309558503	316700525.2976288	98.20709982221352
55	98.46855432464928	2794365.7309558503	316508254.59940475	98.20671847875839
56	98.46855432464928	2794365.7309558503	316493846.61532336	98.20671847875839
57	98.46848874262993	2794365.7309558503	314907944.7323943	98.20654001610758
58	98.46848874262993	2794365.7309558503	308738954.0900455	98.20561995493271
59	98.46845264594494	2794365.7309558503	298685135.1722352	98.2055996074309
60	98.468440331477	2794365.7309558503	298685135.1722352	98.20551591927676
61	98.46842350588248	2794365.7309558503	294837090.7442577	98.20519190887444
62	98.46842350588248	2794365.7309558503	294246725.8957863	98.20502599411171
63	98.46842272081295	2794365.7309558503	294246725.8957863	98.2049803354569
64	98.46838152848315	2794365.7309558503	287159331.25018704	98.20491307522444
65	98.46837908106916	2794365.7309558503	287159331.25018704	98.20443255332412
66	98.46837908106916	2794365.7309558503	283215581.9049174	98.20443255332412
67	98.46837908106916	2794365.7309558503	279556472.266262	98.20443255332412
68	98.46837908106916	2794365.7309558503	279556472.266262	98.20443255332412
69	98.46837908106916	2794365.7309558503	279556472.266262	98.20443255332412
70	98.46837908106916	2794365.7309558503	278171632.30864173	98.20443255332412
71	98.46837501815311	2794365.7309558503	275403932.52794373	98.20443255332412
72	98.46837464576194	2794365.7309558503	270263443.7078868	98.20437881899197
73	98.46837464576194	2794365.7309558503	268286742.99265108	98.20436759945692
74	98.46837464576194	2794365.7309558503	267137314.75600785	98.20435908712531
75	98.46837464576194	2794365.7309558503	267137314.75600785	98.20434620451834
76	98.46837464576194	2794365.7309558503	263815770.02494827	98.20434147507594
77	98.46837464576194	2794365.7309558503	255858443.05564356	98.2041996387421
78	98.4683735991766	2794365.7309558503	245909781.71374208	98.2041996387421
79	98.46837321867042	2794365.7309558503	241526772.5631327	98.2041996387421
80	98.46837321867042	2794365.7309558503	241524438.9201728	98.2041996387421
81	98.46837321867042	2794365.7309558503	241524438.9201728	98.2041996387421
82	98.46837321867042	2794365.7309558503	235079837.86285245	98.2041864190175
83	98.46837321867042	2794365.7309558503	234498084.30648574	98.2041864190175
84	98.46837311200571	2794365.7309558503	230714302.37050793	98.2041864190175
85	98.46837310511425	2794365.7309558503	230714302.37050793	98.20417631692678
86	98.46837310511425	2794365.7309558503	224766642.09973592	98.20417525927267
87	98.46837310511425	2794365.7309558503	224766642.09973592	98.20416954312847
88	98.46837310511425	2794365.7309558503	224766642.09973592	98.20415702912048
89	98.46837301281576	2794365.7309558503	224766642.09973592	98.20415702912048
90	98.46837301281576	2794365.7309558503	224766642.09973592	98.20414594094468
91	98.46837301281576	2794365.7309558503	224766642.09973592	98.20414594094468
92	98.46837301281576	2794365.7309558503	224766642.09973592	98.20414594094468
93	98.46837301281576	2794365.7309558503	220506784.2390174	98.20414249886292
94	98.46837300727569	2794365.7309558503	219770897.01763996	98.20414233703703
95	98.46837300727569	2794365.7309558503	219770897.01763996	98.20414233703703
96	98.46837300674544	2794365.7309558503	217506417.94393173	98.2041419808371
97	98.46837300674544	2794365.7309558503	217453143.0914681	98.20413445536416
98	98.46837300674544	2794365.7309558503	208578606.0011445	98.20413445536416
99	98.46837300674544	2794365.7309558503	208578606.0011445	98.20413445536416
100	98.46837300674544	2794365.7309558503	205574049.5158767	98.20413445536416
0	1292218075.8732767	3228760.3700479427	1172536404.5094008	1181522848.2057855
1	333817631.02708495	3228760.3700479427	1110173845.513439	98142167.52140121
2	31546416.49101224	3228760.3700479427	1022079593.400131	6783779.342587037
3	31546416.49101224	2902916.3854863597	938590763.5299904	6783779.342587037
4	13973178.007660843	2902916.3854863597	797337420.5105085	1456817.1073741012
5	4151418.2407762115	2902916.3854863597	796965821.5394013	220470.65619770534
6	3970582.1051176907	2902916.3854863597	796965821.5394013	57694.0488329456
7	601732.8333383987	2902916.3854863597	758442663.9774709	19501.410694564744
8	601732.8333383987	2902916.3854863597	660411664.2054553	3119.9155955066394
9	199708.24022711747	2902916.3854863597	660411664.2054553	2103.7816989964294
10	97939.30684624812	2902916.3854863597	609508018.531075	911.3234857280207
11	7727.5709987386645	2902916.3854863597	603187634.072097	335.9607581116441
12	5926.427930878266	2902916.3854863597	564766831.7548028	186.83443934398687
13	1158.766874910244	2902916.3854863597	560909411.3260115	152.8557225251651
14	1158.766874910244	2902916.3854863597	540741645.1589018	127.73403596353145
15	207.26152414122413	2902916.3854863597	492839556.2137097	110.0827545711261
16	144.03146962117435	2902916.3854863597	489900249.9417957	103.20831334882435
17	125.71237880201039	2902916.3854863597	483864899.224556	101.0542347420175
18	109.85156271733057	2902916.3854863597	483864899.224556	98.68608475228157
19	106.54595545450024	2902916.3854863597	483864899.224556	98.68608475228157
20	102.82077496325837	2902916.3854863597	460823811.465285	98.57178331330171
21	100.20060412845504	2902916.3854863597	428940311.57904416	98.49427351222866
22	99.0642181464841	2902916.3854863597	428940311.57904416	98.43473566441989
23	98.97500970858725	2902916.3854863597	428940311.57904416	98.42191215953574
24	98.83209391573133	2902916.3854863597	415271560.2554034	98.40245422916993
25	98.67897629049949	2902916.3854863597	415271560.2554034	98.390706218283
26	98.64334069690213	2902916.3854863597	415271560.2554034	98.38591278866869
27	98.62301323377024	2902916.3854863597	415015493.2516103	98.37834435258048
28	98.60469801585415	2902916.3854863597	410200115.578522	98.37776317600526
29	98.59548273955454	2902916.3854863597	410200115.578522	98.37414265421434
30	98.58705819624244	2902916.3854863597	396080016.214391	98.37184451582864
31	98.58705819624244	2902916.3854863597	395141533.9756476	98.37055230003222
32	98.58313621238482	2886050.150713577	395141533.9756476	98.3700622497446
33	98.58047736317195	2886050.150713577	395141533.9756476	98.36844659693111
34	98.5793942183432	2886050.150713577	395141533.9756476	98.36475268904276
35	98.5793942183432	2886050.150713577	379141039.056179	98.36273301143328
36	98.57854868738546	2886050.150713577	379141039.056179	98.36180371298478
37	98.57655739387079	2886050.150713577	372775809.26484793	98.36072721299166
38	98.57655739387079	2886050.150713577	372775809.26484793	98.3599572877788
39	98.57585925952115	2886050.150713577	350736643.78204405	98.35933249673377
40	98.57585925952115	2886050.150713577	344270883.767035	98.35933249673377
41	98.5755338508713	2886050.150713577	344270883.767035	98.3590097658904
42	98.57410689447553	2886050.150713577	344270883.767035	98.35873640243112
43	98.57410689447553	2886050.150713577	322089033.76183856	98.35873421702168
44	98.57235930442327	2882300.046715613	316108832.0759889	98.35785512438491
45	98.57235930442327	2882300.046715613	316108832.0759889	98.35785512438491
46	98.57137983294636	2882300.046715613	316108832.0759889	98.35743406386811
47	98.570103016937	2882300.046715613	302116885.12937546	98.35718830163937
48	98.570103016937	2882300.046715613	298853516.0000091	98.35712593006905
49	98.56968291865668	2882300.046715613	298853516.0000091	98.35660525550684
50	98.56968291865668	2819328.6584322164	296592161.30980706	98.35618014085348
51	98.56964975759168	2819328.6584322164	279943204.48495346	98.35555203050147
52	98.56963294533092	2819328.6584322164	276723449.72371006	98.35555203050147
53	98.56963294533092	2819328.6584322164	276624014.91272455	98.35552896763022
54	98.56962833404198	2819328.6584322164	276624014.91272455	98.35541820365152
55	98.56962833404198	2819328.6584322164	272313002.20482224	98.35541820365152
56	98.56962833404198	2819328.6584322164	272292762.9869799	98.35504787684624
57	98.56962833404198	2819328.6584322164	261916384.56825086	98.35479862087307
58	98.56962833404198	2819328.6584322164	261609242.25129673	98.354260773948
59	98.56962794898574	2819328.6584322164	261609242.25129673	98.3539163334129
60	98.56962794898574	2819328.6584322164	259063182.07059708	98.35334327140171
61	98.56962794898574	2819328.6584322164	253012688.8767549	98.35242485006309
62	98.56962794898574	2819328.6584322164	253012688.8767549	98.35215063913898
63	98.56962794898574	2819328.6584322164	253012688.8767549	98.35160954379285
64	98.56962794898574	2819328.6584322164	235328154.7057342	98.35103550912656
65	98.56962794898574	2819328.6584322164	235328154.7057342	98.35099367602167
66	98.56962794898574	2819328.6584322164	233837976.01163825	98.35048568959932
67	98.56962794898574	2819328.6584322164	229534729.8754558	98.35032919600967
68	98.56962794898574	2819328.6584322164	229534729.8754558	98.34984881929311
69	98.56962794898574	2819328.6584322164	229534729.8754558	98.34922294449046
70	98.56962794898574	2819328.6584322164	229534729.8754558	98.34922294449046
71	98.56962794898574	2819328.6584322164	229534729.8754558	98.34918261751916
72	98.56962794898574	2819328.6584322164	227052500.46949562	98.34891071257232
73	98.56962794898574	2819328.6584322164	227052500.46949562	98.34891071257232
74	98.56962794898574	2819328.6584322164	226403863.49394688	98.34884256228341
75	98.56962794898574	2819328.6584322164	221111213.5621924	98.34884256228341
76	98.56962794898574	2819328.6584322164	217697990.31113452	98.34876792550271
77	98.56962794898574	2819328.6584322164	217697990.31113452	98.3486425194578
78	98.56962794898574	2819328.6584322164	217697990.31113452	98.34862342500024
79	98.56962794898574	2819328.6584322164	217697990.31113452	98.34858488792017
80	98.56962794898574	2819328.6584322164	217697990.31113452	98.34855958767227
81	98.56962794898574	2819328.6584322164	217697990.31113452	98.34851422501718
82	98.56962794898574	2819328.6584322164	217697990.31113452	98.3484826983199
83	98.56962794898574	2819328.6584322164	217697990.31113452	98.3484826983199
84	98.56962794898574	2819328.6584322164	212782510.00109053	98.34847993717574
85	98.56962794898574	2819328.6584322164	212782510.00109053	98.34846204332615
86	98.56962794898574	2819328.6584322164	212782510.00109053	98.34846204332615
87	98.56962794898574	2819328.6584322164	204292421.37756768	98.34845994478339
88	98.56962794898574	2819328.6584322164	204292421.37756768	98.34845936975316
89	98.56962794898574	2819328.6584322164	203654636.23970276	98.34845298948386
90	98.56962794898574	2819328.6584322164	203654636.23970276	98.34843306268726
91	98.56962794898574	2819328.6584322164	203365478.54798377	98.34843306268726
92	98.56962794898574	2819328.6584322164	198312614.14794767	98.34843306268726
93	98.56962794898574	2819328.6584322164	198312614.14794767	98.34842995803982
94	98.56962794898574	2819328.6584322164	198058722.47691062	98.34842995803982
95	98.56962794898574	2819328.6584322164	198058722.47691062	98.34842995803982
96	98.56962794898574	2819328.6584322164	191711390.63464138	98.34842982480514
97	98.56962794898574	2819328.6584322164	191711390.63464138	98.34842982480514
98	98.56962794898574	2772299.031082088	191711390.63464138	98.34842968997445
99	98.56962794898574	2772299.031082088	191711390.63464138	98.34842968997445
100	98.56962794898574	2772299.031082088	191711390.63464138	98.34842968495022
0	1066148046.7612197	3110430.747999546	1249321178.401311	1125280111.577505
1	239323722.56962195	3110430.747999546	986114839.1537855	244689705.6960963
2	64358091.80837432	3110430.747999546	986114839.1537855	156837195.22560853
3	40082414.38753652	3084544.42373388	986114839.1537855	73787837.23844177
4	9897641.416724145	2750496.5495532453	981348444.0216637	12144027.928846622
5	4066870.6229880545	2750496.5495532453	890640585.652328	1318970.5973783126
6	1192395.464850591	2750496.5495532453	884396772.7754459	329260.378449901
7	221005.18274672053	2717821.072613233	870810042.7150165	22081.465216148976
8	80237.19130214387	2595645.5334213087	853917996.0506269	4123.56910489869
9	29221.871877291745	2595645.5334213087	636244355.9759381	1318.823494896351
10	12758.290392288534	2595645.5334213087	636244355.9759381	499.746843682851
11	8268.47855703284	2595645.5334213087	636244355.9759381	215.14549598351758
12	4417.515065472684	2595645.5334213087	636244355.9759381	125.7808903700011
13	2090.5098884222375	2595645.5334213087	636244355.9759381	114.3669239285152
14	794.60140410859	2595645.5334213087	636244355.9759381	108.62833034639567
15	615.8886606138245	2595645.5334213087	633363266.2896523	101.30104344429553
16	340.38553664228124	2595645.5334213087	629914654.1797993	99.45148075519421
17	140.36240935660868	2595645.5334213087	629120092.2720487	98.83107630600595
18	128.41536659374907	2595645.5334213087	621716180.2633563	98.51020159493045
19	115.35820598742997	2595645.5334213087	614672708.5080003	98.27077168285999
20	101.28145357565042	2595645.5334213087	567286602.1273538	98.26625799609351
21	101.1607330489686	2595645.5334213087	567286602.1273538	98.24023945622162
22	98.98263772248994	2595645.5334213087	463358183.0444747	98.23551010748143
23	98.73147364400202	2595645.5334213087	461742432.379203	98.23438799437875
24	98.47950645466389	2595645.5334213087	432316284.1561658	98.2307800651858
25	98.45417347475208	2595645.5334213087	429360809.02033526	98.22802921914587
26	98.44043578021541	2595645.5334213087	428478964.392034	98.22726649269104
27	98.42740644316189	2595645.5334213087	428478964.392034	98.22670863522022
28	98.4136532630538	2595645.5334213087	427863050.96467537	98.22530391530279
29	98.40379508268607	2595645.5334213087	427551903.8687648	98.22269394514872
30	98.40306567140594	2595645.5334213087	410987867.46330863	98.2201753509184
31	98.40173137618409	2595645.5334213087	406499047.30643594	98.21694671758836
32	98.39885971313869	2595645.5334213087	391596650.4706009	98.21374718382116
33	98.39854733947747	2595645.5334213087	389995615.3092888	98.21104521324604
34	98.39822393545751	2595645.5334213087	389043730.1641556	98.21073695172345
35	98.3961174514874	2595645.5334213087	386703621.33020014	98.21067794943274
36	98.3936525673808	2595645.5334213087	379274810.3553042	98.209554884625
37	98.3936525673808	2595645.5334213087	373865215.490244	98.2095394687845
38	98.39283827124811	2595645.5334213087	373865215.490244	98.20951268849294
39	98.3900862131877	2595645.5334213087	372605832.31291777	98.20884181319542
40	98.38912115981461	2595645.5334213087	365162523.27563155	98.20827289446946
41	98.38912115981461	2595645.5334213087	342398136.821005	98.20800725418468
42	98.38884392399368	2595645.5334213087	342398136.821005	98.20709949721362
43	98.3884562305111	2595645.5334213087	342278275.0323601	98.2066809962255
44	98.38842486809226	2595645.5334213087	338015680.9262115	98.2061921666891
45	98.3883054281567	2595645.5334213087	335533712.9068591	98.20535362817448
46	98.3877379147365	2553937.7724780813	335533712.9068591	98.20528648352278
47	98.38772010101219	2553937.7724780813	335533712.9068591	98.20488795640863
48	98.38768629055788	2553937.7724780813	333402700.78570384	98.20463696941091
49	98.38766718081396	2553937.7724780813	330950371.2523157	98.20452511033888
50	98.38763526621645	2553937.7724780813	330950371.2523157	98.20449603483792
51	98.38757886775882	2553937.7724780813	330950371.2523157	98.20449603483792
52	98.38754414550762	2553937.7724780813	330950371.2523157	98.2044881756113
53	98.38754414550762	2553937.7724780813	324216413.59877753	98.2044881756113
54	98.38751805067609	2553937.7724780813	324216413.59877753	98.20446869783638
55	98.38747844696596	2553937.7724780813	324216413.59877753	98.20446869783638
56	98.387361074216	2553937.7724780813	318778873.83388114	98.20445250400428
57	98.387361074216	2553937.7724780813	318778873.83388114	98.20440173322213
58	98.38731435225006	2553937.7724780813	318778873.83388114	98.20440126085163
59	98.38731435225006	2553937.7724780813	318778873.83388114	98.20439525919996
60	98.38721340363765	2553937.7724780813	315722786.26811624	98.20437874408333
61	98.38721340363765	2553937.7724780813	314892643.4240566	98.20437874408333
62	98.38721340363765	2553937.7724780813	314892643.4240566	98.2043675987161
63	98.38712187526767	2553937.7724780813	314892643.4240566	98.20436251648579
64	98.38712187526767	2553937.7724780813	314447108.0467468	98.20431798118881
65	98.38710010053285	2553937.7724780813	312045221.9957773	98.20431798118881
66	98.38709433675822	2553937.7724780813	299450737.7693468	98.20431798118881
67	98.38707503089411	2553937.7724780813	290338124.58167744	98.20431324067494
68	98.38705545454393	2553937.7724780813	282993460.91999876	98.20431324067494
69	98.38703030034982	2553937.7724780813	282993460.91999876	98.20431324067494
70	98.38703030034982	2553937.7724780813	282993460.91999876	98.20422270220782
71	98.38698027354168	2553937.7724780813	282993460.91999876	98.20422270220782
72	98.38698027354168	2553937.7724780813	280674159.6987146	98.20422270220782
73	98.38697542689613	2553937.7724780813	262625761.78296	98.20422270220782
74	98.38695381402394	2553937.7724780813	262625761.78296	98.20419626361252
75	98.38695381402394	2553937.7724780813	251725476.40743965	98.20416931569005
76	98.38694502027411	2553937.7724780813	251725476.40743965	98.20415487435123
77	98.38694348695898	2553937.7724780813	251725476.40743965	98.204138791173
78	98.38694348695898	2553937.7724780813	242443120.68698987	98.20413008213443
79	98.38694177446861	2553937.7724780813	242443120.68698987	98.204116862262
80	98.38694177446861	2553937.7724780813	225073198.45092762	98.204116862262
81	98.38694177446861	2553937.7724780813	225073198.45092762	98.20409982850965
82	98.38694177446861	2553937.7724780813	225073198.45092762	98.20409982850965
83	98.38694124908372	2553937.7724780813	225073198.45092762	98.20409917652498
84	98.38694035169539	2553937.7724780813	225073198.45092762	98.20406457636363
85	98.38694035169539	2553937.7724780813	225073198.45092762	98.20406457636363
86	98.38694019576761	2553937.7724780813	225073198.45092762	98.20404890689075
87	98.38694019576761	2553937.7724780813	225073198.45092762	98.20404890689075
88	98.38694019576761	2553937.7724780813	225073198.45092762	98.20404723617433
89	98.38693990473533	2553937.7724780813	225073198.45092762	98.20403708131596
90	98.38693990473533	2553937.7724780813	225073198.45092762	98.20403120345779
91	98.38693964223194	2553937.7724780813	222797471.7323711	98.20403120345779
92	98.38693964223194	2553937.7724780813	222797471.7323711	98.20403120345779
93	98.38693964223194	2553937.7724780813	222797471.7323711	98.20403120345779
94	98.38693964223194	2553937.7724780813	222797471.7323711	98.20402901804945
95	98.38693964223194	2553937.7724780813	222797471.7323711	98.20402639221724
96	98.38693955604253	2553937.7724780813	218625693.84518713	98.20402639221724
97	98.38693950590576	2553937.7724780813	218625693.84518713	98.20402639221724
98	98.38693950590576	2553937.7724780813	218625693.84518713	98.20402639221724
99	98.38693950590576	2553937.7724780813	218625693.84518713	98.20402639221724
100	98.38693950590576	2553937.7724780813	212742921.5405806	98.20402639221724
0	1111178666.6946456	3094702.213846015	1112498675.1372201	1078363090.7082767
1	160616259.87954628	3094702.213846015	1112498675.1372201	110182248.40573606
2	78654163.69745207	3094702.213846015	1032051412.799861	19431492.100435905
3	27417297.447970696	2894024.883978159	1031565456.2878715	13602261.125384495
4	8250054.504706193	2894024.883978159	1031565456.2878715	4311402.782745338
5	5074516.54029999	2894024.883978159	972971202.6139014	195391.95735995696
6	1764139.1940355976	2894024.883978159	972971202.6139014	46482.70150648793
7	353106.79178684845	2894024.883978159	954435769.7924193	9057.683295681094
8	85910.92533035579	2867642.461713422	902079609.6094073	1455.8236338994982
9	25189.536788465764	2867642.461713422	899472145.6697134	963.8198162694532
10	10864.008382974656	2867642.461713422	828589345.7548236	574.8612504898734
11	5056.211098127345	2867642.461713422	828589345.7548236	319.4069160777827
12	3391.5318600641276	2867642.461713422	827370422.6598073	174.39590680024094
13	1426.6627167242614	2834204.746091189	811833891.3817792	122.08739670485056
14	209.4840080533947	2800219.8808956803	770468689.6592499	110.65589380453945
15	172.44085864107126	2800219.8808956803	763494053.3141932	101.31974173472659
16	139.86722607335267	2800219.8808956803	753325005.1783499	99.32428138594727
17	106.32306084075681	2800219.8808956803	742922537.7654856	98.72695668816779
18	104.3883518096927	2800219.8808956803	711222912.7743171	98.33308688765177
19	102.11673747875825	2800219.8808956803	695856574.6681681	98.28784540387235
20	98.7465447912572	2731356.919925653	695855463.3262436	98.25477597387588
21	98.69368401083426	2731356.919925653	626974611.2847018	98.23375208695587
22	98.62637345182453	2731356.919925653	608489783.9620683	98.2296520348805
23	98.5357237498295	2731356.919925653	578891880.1115499	98.2296520348805
24	98.52479511017832	2730488.421515404	578891880.1115499	98.22360652133965
25	98.50973076993806	2714555.2709505972	567355163.4952358	98.22360652133965
26	98.49990217656955	2714555.2709505972	567355163.4952358	98.2199870293999
27	98.48809552804852	2714555.2709505972	543565350.9188442	98.2185275219795
28	98.48689630050005	2714555.2709505972	535868734.9908692	98.21570354834765
29	98.4779610089925	2714555.2709505972	531257062.9081081	98.2154342736234
30	98.47271524674807	2714555.2709505972	499013029.46092314	98.21377763024485
31	98.46863817587618	2714555.2709505972	499013029.46092314	98.21319325531205
32	98.46267168421116	2714555.2709505972	471582905.4861662	98.21285397099557
33	98.46154629370866	2714555.2709505972	471581456.81500286	98.21247526328632
34	98.45639515769165	2714555.2709505972	468454685.2805606	98.2099146948378
35	98.45227745242263	2714555.2709505972	460120267.13096404	98.20981015399855
36	98.44920298137059	2714555.2709505972	452043269.0480011	98.20765716579173
37	98.44376268259056	2714555.2709505972	410330313.89263576	98.20742333298448
38	98.44376268259056	2714555.2709505972	410330313.89263576	98.20648903499851
39	98.44159507030716	2714555.2709505972	401879365.6735272	98.20595027740745
40	98.44159507030716	2714555.2709505972	381585863.65705687	98.2043095823188
41	98.44017298396925	2714555.2709505972	365651905.0499935	98.20414131123164
42	98.44017298396925	2714555.2709505972	344563259.09942985	98.20387198118526
43	98.43847310182578	2714555.2709505972	344563259.09942985	98.2030746929068
44	98.43818600378148	2714555.2709505972	344563259.09942985	98.20263106466344
45	98.4377802706419	2714555.2709505972	330457400.9952571	98.2019705253484
46	98.4377802706419	2710422.4797068783	324669406.52284366	98.2019705253484
47	98.43766634725097	2710422.4797068783	292339054.55046546	98.20187690333803
48	98.43722246541971	2710422.4797068783	292339054.55046546	98.20187690333803
49	98.43648060735254	2710422.4797068783	292339054.55046546	98.20151684710216
50	98.43586970358358	2710422.4797068783	292339054.55046546	98.20101335821232
51	98.43547796212302	2710422.4797068783	292339054.55046546	98.20101335821232
52	98.43469566169216	2710422.4797068783	275687480.010769	98.20072982560612
53	98.43447877914524	2710422.4797068783	250667513.341797	98.20031355553128
54	98.43406582650712	2710422.4797068783	250667513.341797	98.20031355553128
55	98.43318581580452	2710422.4797068783	250667513.341797	98.20027385340046
56	98.43318581580452	2710422.4797068783	250667513.341797	98.20027385340046
57	98.43288769656111	2710422.4797068783	250629410.35000578	98.20027385340046
58	98.43288769656111	2710422.4797068783	246963136.31182373	98.20026693955386
59	98.43212045010306	2710422.4797068783	246963136.31182373	98.20025341950362
60	98.43206207376153	2710422.4797068783	235442334.8971022	98.20025341950362
61	98.43170723443245	2710422.4797068783	230011391.32163623	98.20025341950362
62	98.43170723443245	2710422.4797068783	228703652.45457304	98.20021613660825
63	98.43161628621118	2710422.4797068783	216612763.09850132	98.20021178667754
64	98.43161628621118	2710422.4797068783	210728733.53353113	98.200200224652
65	98.43158180838807	2710422.4797068783	210728733.53353113	98.20017733228805
66	98.43155282329613	2710422.4797068783	210728733.53353113	98.2001397440174
67	98.43145636803737	2439026.2540649106	210728733.53353113	98.2001397440174
68	98.43145636803737	2439026.2540649106	210728733.53353113	98.20006613066383
69	98.43144121867836	2439026.2540649106	210728733.53353113	98.20006613066383
70	98.43140672332254	2439026.2540649106	201447091.64255795	98.20003943219918
71	98.43140672332254	2439026.2540649106	201447091.64255795	98.2000071157799
72	98.43140672332254	2439026.2540649106	201447091.64255795	98.2000071157799
73	98.43139348458675	2439026.2540649106	200246772.1821668	98.19999790661731
74	98.43138964948513	2439026.2540649106	198823858.11779132	98.19996198954303
75	98.43136409845107	2439026.2540649106	198823858.11779132	98.19996198954303
76	98.43136409845107	2439026.2540649106	198823858.11779132	98.19996198954303
77	98.43134278988877	2439026.2540649106	198266136.93306905	98.19996198954303
78	98.43132407475666	2439026.2540649106	192322689.04511994	98.19996198954303
79	98.43132407475666	2439026.2540649106	192322689.04511994	98.19995807122844
80	98.43132407475666	2439026.2540649106	192322689.04511994	98.1999537317998
81	98.43132407475666	2439026.2540649106	191313740.1795024	98.19994877535696
82	98.43132297162396	2439026.2540649106	188308588.0755034	98.19994081655217
83	98.43132297162396	2439026.2540649106	188308588.0755034	98.19994081655217
84	98.43132297162396	2439026.2540649106	185537793.34767902	98.19993758983267
85	98.4313217111823	2439026.2540649106	182677695.4411517	98.19993758983267
86	98.4313217111823	2439026.2540649106	177080978.25543767	98.19993752537762
87	98.4313217111823	2439026.2540649106	174786706.06479374	98.19993752537762
88	98.4313217111823	2439026.2540649106	174786706.06479374	98.19993410201239
89	98.43132166796613	2439026.2540649106	168531356.2702527	98.19993046123135
90	98.43132166796613	2439026.2540649106	168531356.2702527	98.19993046123135
91	98.43132166796613	2439026.2540649106	168531356.2702527	98.19993046123135
92	98.43132158688736	2439026.2540649106	168531356.2702527	98.19993046123135
93	98.43132158688736	2439026.2540649106	166952155.86588246	98.19992998175698
94	98.43132158688736	2439026.2540649106	166546507.90062806	98.19992998175698
95	98.43132149590978	2439026.2540649106	166522211.28061557	98.19992998175698
96	98.43132148839081	2439026.2540649106	166522211.28061557	98.19992998175698
97	98.43132146845846	2439026.2540649106	166522211.28061557	98.19992998175698
98	98.43132146845846	2439026.2540649106	166522211.28061557	98.19992998175698
99	98.43132146845846	2439026.2540649106	166522211.28061557	98.19992995796692
100	98.43132146845846	2439026.2540649106	166522211.28061557	98.19992995796692
