# Supplementary material for: An improved genetic algorithm and its application in neural network adversarial attack
Source: PLoS One. 2022 May 5;17(5):e0267970. doi: 10.1371/journal.pone.0267970 (PMC9070932; doi:10.1371/journal.pone.0267970)
Supplement: S1 Data — (ZIP) [file pone.0267970.s001.zip › data3/5_30.csv]

	GWO	PSO	SGA	IGA
0	263841223.43857065	749003.3278321067	238278129.05118445	209731459.04185262
1	68984400.15108539	749003.3278321067	209631423.99576545	30296420.76564777
2	9216940.94796851	749003.3278321067	197288685.90189466	17468462.961995296
3	4625065.196392504	749003.3278321067	175676346.26049998	1900975.5773554877
4	925106.6312499995	747026.7496280957	175199819.29538277	1276435.4030279946
5	630231.9155715288	747026.7496280957	160392214.0025106	541388.737342413
6	104896.48809868655	747026.7496280957	150108197.7127661	13343.48722389864
7	65030.51761717304	720818.7129121923	122258744.59333357	2737.692435851252
8	7158.006210492707	691945.9983580958	122209072.05751064	274.80542171498803
9	7151.322041588668	691945.9983580958	102889038.55053781	147.45321404735898
10	3177.162958078426	691945.9983580958	94747094.93314207	67.53266531102214
11	1429.8462592318226	691945.9983580958	94432391.22428122	56.94618191501338
12	684.1535054472067	653212.8981921828	94432391.22428122	44.964899507753636
13	191.0493082152855	647493.4414200081	88282526.33203503	37.48879973830742
14	115.18306898670421	647493.4414200081	83278327.86047608	33.12830896486438
15	67.424675982596	647493.4414200081	68836132.03241356	30.11656130021308
16	45.3931150824024	647493.4414200081	54566732.88486528	29.13721683717216
17	36.96327218581622	596523.7991547143	48050643.91781264	28.857411779518692
18	31.478296819465026	596523.7991547143	48050643.91781264	28.77370767901097
19	30.54396492754099	596523.7991547143	48050643.91781264	28.73543173066393
20	29.042851739375653	596523.7991547143	48050643.91781264	28.72061874117409
21	29.042851739375653	596523.7991547143	48050643.91781264	28.70278750138292
22	28.934330826519492	559669.4667754574	47315275.40696913	28.685490123020934
23	28.88296560566346	559669.4667754574	46441954.78480984	28.673573140972724
24	28.86370680154456	559669.4667754574	46441954.78480984	28.648117363196068
25	28.849724146416598	559669.4667754574	45743571.679138705	28.61947172035691
26	28.838620413703755	559669.4667754574	45271056.20886435	28.607783274663735
27	28.83360276858095	559669.4667754574	44969881.876890525	28.59428082241232
28	28.83193715040138	455290.9243659198	43714718.295356385	28.59428082241232
29	28.825346667048564	455290.9243659198	42704048.15740946	28.59239390207462
30	28.821153128146655	455290.9243659198	42704048.15740946	28.59189509754329
31	28.81996788389345	455290.9243659198	42704048.15740946	28.591696130090487
32	28.81726404404668	455290.9243659198	40410445.882320285	28.591486253705195
33	28.81696782296489	455290.9243659198	40410445.882320285	28.59140460955082
34	28.816178933371585	455290.9243659198	39447413.59709296	28.59127676956519
35	28.815995205720252	455290.9243659198	38306485.316603184	28.59107437402156
36	28.81583619435774	451017.80097997375	38306485.316603184	28.590989686102557
37	28.815693414499794	451017.80097997375	37860395.95690123	28.59063017160229
38	28.815621285080763	451017.80097997375	37055943.12073201	28.59052437124495
39	28.81551552201321	451017.80097997375	35804502.570961215	28.590365773750264
40	28.81549346512649	451017.80097997375	35804502.570961215	28.590202381820745
41	28.815491289960605	451017.80097997375	34099386.64055957	28.590202381820745
42	28.815491289960605	451017.80097997375	34020644.608349636	28.589979775094655
43	28.815440192329948	451017.80097997375	33969431.85338299	28.58968148832837
44	28.815435127666614	418106.08717157325	33871824.339211315	28.58968148832837
45	28.81538398848434	418106.08717157325	33871824.339211315	28.58925579424709
46	28.81537071349936	418106.08717157325	32192566.087931354	28.588812340492673
47	28.815329173877018	418106.08717157325	32192566.087931354	28.588812340492673
48	28.815329173877018	418106.08717157325	32192566.087931354	28.588799316780435
49	28.815329173877018	418106.08717157325	32192566.087931354	28.58862145257709
50	28.815329173877018	369652.0628428729	31215603.904657513	28.588426976298422
51	28.81529376307497	369652.0628428729	30060423.29329815	28.588426976298422
52	28.81529376307497	369652.0628428729	30060423.29329815	28.5884152089092
53	28.81529376307497	369652.0628428729	30060423.29329815	28.58838345608768
54	28.815290012832463	369652.0628428729	30060423.29329815	28.58829916737828
55	28.815290012832463	369652.0628428729	30060423.29329815	28.58829916737828
56	28.815287130798545	369652.0628428729	30060423.29329815	28.58811862654121
57	28.81528514320031	369652.0628428729	29154039.998630956	28.588104780032957
58	28.815281185925606	369652.0628428729	29154039.998630956	28.588078441487205
59	28.815281185925606	369652.0628428729	29154036.03984259	28.588078441487205
60	28.815281185925606	369652.0628428729	29154036.03984259	28.58803480316241
61	28.815281185925606	369652.0628428729	29154036.03984259	28.58803480316241
62	28.815275899317026	369652.0628428729	27689180.87702493	28.58803480316241
63	28.815275899317026	369652.0628428729	26807227.401120007	28.588032959980122
64	28.815275899317026	369652.0628428729	26807227.017297354	28.588032959980122
65	28.815275899317026	369652.0628428729	26348497.399378777	28.588032959980122
66	28.815274770162876	355383.3328136049	26348497.399378777	28.588032959980122
67	28.815271223906393	355383.3328136049	23575818.835126642	28.58803239868525
68	28.815271223906393	355383.3328136049	23575804.260555077	28.588030983481676
69	28.815271223906393	355383.3328136049	23575804.260555077	28.588030983481676
70	28.815271223906393	355383.3328136049	23575804.260555077	28.588030478658524
71	28.815271223906393	355383.3328136049	23575804.260555077	28.58802953879264
72	28.815271223906393	355383.3328136049	22761954.195863377	28.58802828978994
73	28.815271223906393	355383.3328136049	22761954.195863377	28.58802828978994
74	28.815271223906393	355383.3328136049	22761954.195863377	28.58802828978994
75	28.815271223906393	355383.3328136049	22350039.272586253	28.58802828978994
76	28.81527110480594	355383.3328136049	20830113.640339658	28.58802828978994
77	28.81527110480594	355383.3328136049	18311326.889106225	28.58802826705095
78	28.81527110480594	355383.3328136049	18311326.889106225	28.58802781918358
79	28.81527110480594	355383.3328136049	17739873.71180941	28.588025464596914
80	28.81527110480594	355383.3328136049	17604702.531965613	28.588025464596914
81	28.81527110480594	351589.65017336066	17604702.531965613	28.588025464596914
82	28.81527109153399	351589.65017336066	17604702.531965613	28.588025464596914
83	28.81527109153399	351589.65017336066	17010510.150745645	28.588025464596914
84	28.81527109153399	337176.0624995122	16984792.734011576	28.588025189675612
85	28.81527109153399	337176.0624995122	16984792.734011576	28.588025189675612
86	28.81527109153399	337176.0624995122	14831971.080644337	28.588025189675612
87	28.81527109153399	337176.0624995122	14831971.080644337	28.588025189675612
88	28.81527109153399	337176.0624995122	14745940.924794015	28.58802490191379
89	28.81527109153399	337176.0624995122	14745940.924794015	28.58802490191379
90	28.81527109153399	337176.0624995122	14728393.38284516	28.588024577477377
91	28.81527109153399	337176.0624995122	14728393.38284516	28.588024544808984
92	28.81527109153399	337176.0624995122	14728393.38284516	28.588024544808984
93	28.81527109153399	337176.0624995122	14041540.774941884	28.588024494636684
94	28.81527109153399	337176.0624995122	14041520.473503357	28.588024494636684
95	28.815271079636208	337176.0624995122	14041520.473503357	28.588024494636684
96	28.815271079636208	337176.0624995122	14041520.473503357	28.58802446318748
97	28.815271079636208	337176.0624995122	14041520.473503357	28.58802446318748
98	28.815271078346658	337176.0624995122	14041520.473503357	28.588024462922732
99	28.815271078346658	337176.0624995122	14041520.473503357	28.588024462922732
100	28.815271078346658	337176.0624995122	14041520.473503357	28.588024462922732
0	256899432.51920557	738562.5128360362	220983291.80279207	196542951.56356746
1	36720634.184106134	738562.5128360362	220983291.80279207	20485681.027984954
2	10299025.231081884	738562.5128360362	220983291.80279207	6531193.096044179
3	6378290.351115006	549933.315763898	204001554.7458106	1653648.1645794348
4	1183920.0036749141	549933.315763898	132686052.78950718	378232.19261961424
5	768382.6465374577	549933.315763898	131122422.06333776	96181.73691497829
6	409902.86039362993	549933.315763898	115566246.4410171	25306.31498002147
7	99761.57939756045	487615.4187352406	79428159.7353559	5676.458219953839
8	14738.984946816985	487615.4187352406	71280890.66969955	1373.244527441669
9	7741.441374881605	487615.4187352406	71280890.66969955	310.051909008751
10	1042.8565274738735	487615.4187352406	68788293.92188714	186.8923968162458
11	1042.8565274738735	487615.4187352406	64015424.84885251	78.5837654100707
12	468.0424722946465	487615.4187352406	39981683.089296214	54.04011542704712
13	229.78286317599327	487615.4187352406	39981683.089296214	46.04072436363579
14	130.47350273946802	453212.5215486127	39981683.089296214	37.75832299961589
15	79.9585331742348	453212.5215486127	39981683.089296214	32.021179635951924
16	58.56339125118469	453212.5215486127	39981683.089296214	29.894379845409603
17	52.6870398276934	376808.79623759666	39981683.089296214	29.60191145638585
18	42.051578234939754	376808.79623759666	39981683.089296214	29.09373646300073
19	36.943437207824324	376808.79623759666	39644622.12530896	28.94881828038805
20	32.30140335168921	376808.79623759666	35994962.706461534	28.82603624808385
21	31.053695447890004	376808.79623759666	35994962.706461534	28.82326573914207
22	30.249828614833135	376808.79623759666	29675350.10643349	28.797129542460002
23	29.458909559001903	376808.79623759666	29675350.10643349	28.790759277070052
24	29.08484318466731	376808.79623759666	29588159.269745104	28.783915936219703
25	28.968544137142658	376808.79623759666	29099930.964040898	28.781948774080494
26	28.85117901666054	376808.79623759666	29054295.46448685	28.780511675066858
27	28.816617946410258	376808.79623759666	28182228.688270856	28.780355887557622
28	28.809206782468245	376808.79623759666	28164513.31539014	28.778928165124604
29	28.809189952782102	376808.79623759666	27502019.90385116	28.778160765720678
30	28.808289879595524	376808.79623759666	24329847.81576718	28.777524693608534
31	28.808289879595524	376808.79623759666	24329847.81576718	28.77714467243876
32	28.807837582907563	376808.79623759666	24329847.81576718	28.7766312975099
33	28.80762328954396	376808.79623759666	24329847.81576718	28.775621830988104
34	28.807049505251488	376808.79623759666	24329847.81576718	28.77522502725273
35	28.806871394079526	365767.68966902833	24329847.81576718	28.77522502725273
36	28.806658442325265	365767.68966902833	24329847.81576718	28.77522502725273
37	28.80647556894694	365767.68966902833	24329847.81576718	28.77520716983854
38	28.805992999054226	365767.68966902833	24329847.81576718	28.775175772430384
39	28.805992999054226	365767.68966902833	24329847.81576718	28.77478907884548
40	28.805992999054226	365767.68966902833	24329847.81576718	28.77457395774634
41	28.805882966857855	365767.68966902833	24329847.81576718	28.774508707323005
42	28.80580321697596	365767.68966902833	24329847.81576718	28.774254978287967
43	28.80579739369753	365767.68966902833	24329847.81576718	28.774004845172293
44	28.805747964957728	365767.68966902833	24329847.81576718	28.774004845172293
45	28.805747964957728	365767.68966902833	24329847.81576718	28.773759499802427
46	28.805738122052404	365767.68966902833	24329847.81576718	28.773383905635598
47	28.805729606161737	365767.68966902833	24329847.81576718	28.773299920085528
48	28.805713489327445	365767.68966902833	24329847.81576718	28.773266715432168
49	28.805683785234674	365767.68966902833	24329847.81576718	28.77303680221964
50	28.80568294713497	365767.68966902833	24329847.81576718	28.77303680221964
51	28.805655835263153	365767.68966902833	24329847.81576718	28.773016178722674
52	28.80564595257076	365767.68966902833	24329847.81576718	28.77285867916609
53	28.80563792673894	365767.68966902833	24329847.81576718	28.772525113912153
54	28.80563792673894	365767.68966902833	24329847.81576718	28.772182327284263
55	28.805617480267006	365767.68966902833	24329847.81576718	28.772117047461766
56	28.805612674653226	365767.68966902833	23967670.263198376	28.772031580385544
57	28.805582417589275	365767.68966902833	22739270.704002317	28.77177994798439
58	28.80558133792268	365767.68966902833	22739270.704002317	28.77150661515431
59	28.80558133792268	365767.68966902833	22739270.704002317	28.77146636173866
60	28.80558133792268	365767.68966902833	22008837.953497436	28.77142028778655
61	28.805569786911757	365767.68966902833	22001577.07762304	28.7713016258607
62	28.805569786911757	365767.68966902833	21891797.42920038	28.7713016258607
63	28.80554792145513	365767.68966902833	21293303.631772596	28.77127022130171
64	28.805541811919817	365767.68966902833	21277294.772555273	28.771268717491317
65	28.80553850360464	351373.99208403286	20599725.241952393	28.771161532319883
66	28.805532849852636	351373.99208403286	20595657.83519129	28.770809786719973
67	28.805520805872487	351373.99208403286	20595657.83519129	28.770809786719973
68	28.805520805872487	350509.0175017704	20595657.83519129	28.77060983471462
69	28.805510242232632	350509.0175017704	20478901.384277236	28.77060983471462
70	28.805503109377813	350509.0175017704	20287152.68521379	28.770560797536632
71	28.805501164160713	350509.0175017704	17673677.65462177	28.77046712263978
72	28.805501164160713	350509.0175017704	17673677.65462177	28.770447203925738
73	28.80549958512551	350509.0175017704	17673677.65462177	28.770447203925738
74	28.80549958512551	350509.0175017704	17673677.65462177	28.770431724396563
75	28.805495724851625	350509.0175017704	16937617.628591016	28.770431724396563
76	28.80549374515524	350509.0175017704	16937617.628591016	28.77042917089705
77	28.80549374515524	350509.0175017704	16937617.628591016	28.770414795662493
78	28.80549374515524	350509.0175017704	16937617.628591016	28.77041203880221
79	28.805491182039752	350509.0175017704	16937617.628591016	28.77041203880221
80	28.805491182039752	350509.0175017704	16937617.628591016	28.770408467151988
81	28.805490047927023	350509.0175017704	16937617.628591016	28.77040729517958
82	28.805489061833796	350509.0175017704	16937617.628591016	28.770406165673272
83	28.805489061833796	350509.0175017704	16937617.628591016	28.770405757079295
84	28.805488310073866	320948.0573801863	14833432.31798191	28.77040464006911
85	28.805488310073866	320948.0573801863	14833432.31798191	28.77040464006911
86	28.805488285748332	301723.1291020837	14833432.31798191	28.77040464006911
87	28.805488240172295	301723.1291020837	14833432.31798191	28.770404184169614
88	28.805488240172295	301723.1291020837	14833432.31798191	28.770404184169614
89	28.805488122429114	301723.1291020837	14833432.31798191	28.770404184169614
90	28.805488122429114	301723.1291020837	14833432.31798191	28.770404053327162
91	28.805488122429114	301723.1291020837	14833432.31798191	28.770403291364914
92	28.805488122429114	301723.1291020837	14833432.31798191	28.770403291364914
93	28.805488122429114	301723.1291020837	14833432.31798191	28.770403291364914
94	28.805488122429114	301723.1291020837	14833432.31798191	28.770403223227262
95	28.805488122429114	301723.1291020837	14833432.31798191	28.770403223227262
96	28.805488122429114	301723.1291020837	14833432.31798191	28.770403223227262
97	28.805488122429114	301723.1291020837	14833432.31798191	28.770403212015218
98	28.805488122429114	301723.1291020837	14833432.31798191	28.770403188393065
99	28.805488111453023	301723.1291020837	14833432.31798191	28.77040318461129
100	28.80548810836258	301723.1291020837	14628518.799553186	28.77040318461129
0	217405478.8075009	717786.0051404955	297660352.6010981	159512996.99988115
1	21656942.8921709	717786.0051404955	277962827.38529533	18719845.49784078
2	7921181.248201553	717786.0051404955	239443116.6837669	13124645.703365177
3	3011009.9065009397	717786.0051404955	189517836.2091952	1691876.6541712228
4	2401959.463262964	648179.4763228822	189517836.2091952	355433.41922476765
5	164693.59389481985	648179.4763228822	189517836.2091952	157034.61712382268
6	164693.59389481985	608205.3771326877	172166045.24142647	20058.035691139892
7	72902.8995427237	608205.3771326877	172166045.24142647	5947.929221172053
8	4201.9121876607005	608205.3771326877	172162156.50421107	2082.814075338635
9	4201.9121876607005	608205.3771326877	144848952.19608712	852.3034671177786
10	528.1415875703026	608205.3771326877	102377800.10994463	199.99501534530123
11	528.1415875703026	608205.3771326877	102377800.10994463	58.15638984213184
12	347.2046290805308	608205.3771326877	102377800.10994463	41.51106884351958
13	185.75735380210804	523164.1307179585	82711277.0916948	31.56070658129128
14	133.0210233842102	523164.1307179585	73451014.19657345	30.414094084397988
15	87.95104968609928	523164.1307179585	73451014.19657345	29.7428751289291
16	66.14969026995863	523164.1307179585	73451014.19657345	29.16255622263708
17	44.7600699932593	523164.1307179585	73451014.19657345	28.845523545341045
18	36.32568386866245	523164.1307179585	73451014.19657345	28.78739843316493
19	32.993508771962034	523164.1307179585	73451014.19657345	28.765470159942748
20	31.75367195844597	523164.1307179585	73451014.19657345	28.740191966749155
21	30.646105710705168	523164.1307179585	73451014.19657345	28.709941466955947
22	29.781438586991573	523164.1307179585	73451014.19657345	28.70731744839957
23	29.37602437325551	520641.4783661886	67941227.62026538	28.69847598156282
24	29.137180657993092	520641.4783661886	60428432.90458853	28.694871456477287
25	28.998267414693398	520641.4783661886	59883863.29937798	28.687491046140124
26	28.847329502769043	520641.4783661886	56263372.42340778	28.681434511869607
27	28.83673352946985	517338.0010318687	56263372.42340778	28.67998674079601
28	28.819202128705697	458852.2839321203	55408554.02641728	28.672657151002912
29	28.798055398501084	458852.2839321203	54930803.890273236	28.671591392478078
30	28.79496993293104	458852.2839321203	54246171.1950664	28.667980212561698
31	28.792811312823442	458852.2839321203	54086969.312937796	28.6654373575506
32	28.79257048309954	458852.2839321203	54086969.312937796	28.663237443243634
33	28.79256906232109	458852.2839321203	54086969.312937796	28.661257308638092
34	28.79256906232109	458852.2839321203	54086969.312937796	28.66061868059053
35	28.79256906232109	458852.2839321203	54086969.312937796	28.659615518319313
36	28.79256906232109	458852.2839321203	54086969.312937796	28.657756223827047
37	28.792541193018497	457579.29802729737	54086969.312937796	28.65734763357887
38	28.792541193018497	457579.29802729737	54086969.312937796	28.655639518537146
39	28.792524854512894	457579.29802729737	53692642.577347524	28.652394844768047
40	28.792524854512894	457579.29802729737	52050356.62689996	28.65058091882627
41	28.7925206281306	457579.29802729737	52048181.89175754	28.64992613234595
42	28.7925206281306	457579.29802729737	52048181.89175754	28.64917014669167
43	28.792485803913696	457579.29802729737	49178993.98597126	28.64590667428762
44	28.79247122834875	457579.29802729737	49178993.98597126	28.6456679311401
45	28.79247122834875	457579.29802729737	43384945.75928505	28.643693547731882
46	28.79245411729392	457579.29802729737	43214588.05382991	28.64224039723039
47	28.79245411729392	457579.29802729737	43214588.05382991	28.640777487193333
48	28.79245411729392	457579.29802729737	43214588.05382991	28.64046923864122
49	28.792453179861084	457579.29802729737	43214588.05382991	28.639048123914964
50	28.79244366289075	457579.29802729737	43214588.05382991	28.639048123914964
51	28.79244366289075	457579.29802729737	43214588.05382991	28.638625317242177
52	28.79244066684574	457579.29802729737	43214588.05382991	28.63832747193752
53	28.79244066684574	457579.29802729737	43214588.05382991	28.63799532003334
54	28.79244066684574	456125.23985670996	43214588.05382991	28.636660500102344
55	28.79244066684574	436735.90939940524	43214588.05382991	28.63565941796267
56	28.79244066684574	436735.90939940524	43214588.05382991	28.634506546841447
57	28.79244066684574	436735.90939940524	43214588.05382991	28.63318560099776
58	28.79244066684574	436735.90939940524	40923251.77700308	28.632564032583627
59	28.79244066684574	436735.90939940524	39471779.34081327	28.631472913769784
60	28.79244066684574	436735.90939940524	38043992.79575603	28.631431226230873
61	28.792439862629912	436735.90939940524	36522803.12043746	28.63085352169562
62	28.792439607618586	436735.90939940524	36522803.12043746	28.630614358211556
63	28.792439607618586	436735.90939940524	34582820.387873374	28.629778510959863
64	28.792439607618586	436735.90939940524	32878392.26376077	28.629581034942017
65	28.79243949156198	436735.90939940524	32878392.26376077	28.629581034942017
66	28.79243949156198	436735.90939940524	32878392.26376077	28.629191925539118
67	28.79243949156198	436735.90939940524	32878392.26376077	28.62918888854027
68	28.79243949156198	436735.90939940524	32878392.26376077	28.629104382684297
69	28.79243949156198	436735.90939940524	30746798.069140416	28.629104382684297
70	28.79243949156198	436735.90939940524	29852465.34619823	28.629020988669627
71	28.79243949156198	436735.90939940524	29852465.34619823	28.629020988669627
72	28.79243949156198	436735.90939940524	29852465.34619823	28.629020988669627
73	28.79243949156198	436735.90939940524	29852465.34619823	28.629017729227474
74	28.79243949156198	436735.90939940524	28322142.199955296	28.628990788143952
75	28.79243949156198	436735.90939940524	28322142.199955296	28.628990788143952
76	28.79243949156198	436735.90939940524	28322142.199955296	28.628962186861685
77	28.79243949156198	436735.90939940524	27668105.920235198	28.628959557514392
78	28.79243949156198	436735.90939940524	27668105.920235198	28.628955825613215
79	28.79243949156198	436735.90939940524	27668105.920235198	28.628955825613215
80	28.79243949156198	436735.90939940524	27203398.498255834	28.628955825613215
81	28.79243949156198	436735.90939940524	27105114.56248386	28.628955825613215
82	28.79243948938752	436735.90939940524	27105114.56248386	28.628955825613215
83	28.79243948938752	436735.90939940524	27105114.56248386	28.628953759143787
84	28.79243948938752	436735.90939940524	27105114.56248386	28.628953759143787
85	28.79243948938752	436735.90939940524	27009302.145501513	28.628953759143787
86	28.79243948938752	436735.90939940524	27009302.145501513	28.6289525790153
87	28.79243948938752	436735.90939940524	27009302.145501513	28.6289525790153
88	28.79243948938752	436735.90939940524	27009302.145501513	28.6289525790153
89	28.79243948938752	436735.90939940524	27009302.145501513	28.6289525790153
90	28.79243948938752	436735.90939940524	25696263.811729535	28.62895256754853
91	28.79243948938752	429054.6561711608	25696263.811729535	28.628952179826072
92	28.79243948938752	429054.6561711608	25696263.811729535	28.628952179826072
93	28.792439489249986	429054.6561711608	25647297.580749754	28.628952179826072
94	28.792439489249986	429054.6561711608	25647297.580749754	28.62895207608216
95	28.792439489249986	373509.5033161776	25511930.712815795	28.62895206037109
96	28.792439489249986	373509.5033161776	25466907.51108333	28.628951991807224
97	28.79243948907577	373509.5033161776	25032291.383795854	28.628951991807224
98	28.79243948907577	373509.5033161776	24183773.615388036	28.628951991807224
99	28.79243948907577	373509.5033161776	24183773.615388036	28.628951991807224
100	28.79243948907577	373509.5033161776	24003556.6044118	28.628951991807224
0	115576392.36145508	724538.6050269504	230491897.47949746	225694580.4807952
1	18117723.77705903	724538.6050269504	169838105.7463071	23401039.12171614
2	6501160.4771043	724538.6050269504	169838105.7463071	9562150.978647875
3	4022166.5959015265	724538.6050269504	164538647.59751025	1500900.4076019428
4	148053.6236831922	724538.6050269504	128835799.11593041	199301.62071397417
5	70028.67784835686	603677.0921684906	116771324.38367473	36543.48778018452
6	38922.53041149128	603677.0921684906	116771324.38367473	3329.1543418370698
7	15501.287220208327	603677.0921684906	116175502.52957326	2223.5414689324775
8	4640.745154699329	483783.4760471984	114067725.92418599	368.6088604449445
9	1109.4068739906645	483783.4760471984	73568906.24292804	280.1391247757248
10	320.9976207778958	483783.4760471984	73542276.12876345	102.87152497061744
11	292.0359339847287	483783.4760471984	73527317.05689542	55.133757246066786
12	190.64585024170935	483783.4760471984	64432385.65827869	40.061281359053524
13	86.98485768500198	483783.4760471984	64432385.65827869	31.584218721718997
14	57.900232079573904	483783.4760471984	64432385.65827869	30.155124039106582
15	48.28573777384243	483783.4760471984	52047576.91424996	29.58715990632279
16	34.35594182524964	483783.4760471984	52038579.44718112	29.19607076341567
17	32.62691668723864	483783.4760471984	50786052.6210919	29.037481891265696
18	29.95018127537485	483783.4760471984	50786052.6210919	28.945832926467002
19	29.300252401154786	483783.4760471984	50786052.6210919	28.874737783913034
20	29.06743608188379	483783.4760471984	46699561.57369137	28.824635112295844
21	28.91157964731645	483783.4760471984	46699561.57369137	28.813249047116233
22	28.81187294466639	476289.39232934755	46699561.57369137	28.80318531345285
23	28.80981661487626	476289.39232934755	46699561.57369137	28.802040721108018
24	28.805219149264715	476289.39232934755	46699561.57369137	28.800361929458663
25	28.80413471618835	476289.39232934755	39864604.12305806	28.800053374777736
26	28.802979353197394	476289.39232934755	39759053.85952824	28.798595523058115
27	28.80256589103227	476289.39232934755	39124920.53322349	28.79820450323396
28	28.801991571149085	476289.39232934755	39124920.53322349	28.797294645636423
29	28.80185797806021	476289.39232934755	39124920.53322349	28.796888103764818
30	28.80185797806021	476289.39232934755	36141016.54474821	28.796084456532114
31	28.80172873514618	476289.39232934755	36141016.54474821	28.79556584885924
32	28.801430552363552	476289.39232934755	36141016.54474821	28.795405457159926
33	28.801035262360788	476289.39232934755	35568777.4271108	28.794630156191936
34	28.80085147359676	476289.39232934755	34685782.48246542	28.793598736814364
35	28.80085147359676	476289.39232934755	34398262.5767115	28.793477821057888
36	28.80076617274711	476289.39232934755	34398262.5767115	28.792650781575112
37	28.800423124593603	476289.39232934755	34395497.47329619	28.79152232822281
38	28.800423124593603	476289.39232934755	33820611.642691396	28.79152232822281
39	28.800299677651996	476289.39232934755	33116924.904789615	28.790885128931148
40	28.800299677651996	442147.5758101197	32824010.66210551	28.79023349031226
41	28.800299677651996	442147.5758101197	32490617.596978955	28.789600898675378
42	28.800167653914816	442147.5758101197	31464628.495070558	28.789508585234135
43	28.800118722485212	442147.5758101197	30154930.252883635	28.789387218307706
44	28.800073231286202	442147.5758101197	30154603.109502137	28.78925025756252
45	28.799951504430073	442147.5758101197	30151305.25033116	28.78918971771327
46	28.7998566557991	442147.5758101197	30151305.25033116	28.789033259549385
47	28.799738268917405	442147.5758101197	29945074.749648146	28.789019270613668
48	28.799738268917405	442147.5758101197	28777747.75184669	28.788834944897303
49	28.799695808008387	442147.5758101197	28724082.475700535	28.788740569883775
50	28.799695808008387	442147.5758101197	27017636.206377354	28.788740569883775
51	28.79957893102695	442147.5758101197	26750338.389798332	28.788678714780115
52	28.799460399887156	442147.5758101197	26668247.993739195	28.78859388331478
53	28.79922781296341	442147.5758101197	26668247.993739195	28.78859388331478
54	28.799155977607384	442147.5758101197	25288001.724875636	28.788561427656248
55	28.799092709203414	442147.5758101197	24485977.333214846	28.78854018929516
56	28.799092709203414	442147.5758101197	24427452.677138023	28.78854018929516
57	28.799049027291893	442147.5758101197	24427452.677138023	28.788528235412485
58	28.799049027291893	442147.5758101197	24427452.677138023	28.78852806361001
59	28.799049027291893	442147.5758101197	24427452.677138023	28.788524078812543
60	28.799007785891913	442147.5758101197	23963995.05493509	28.788505405705234
61	28.799007785891913	414683.470457251	23788324.728124022	28.788505405705234
62	28.799007785891913	414683.470457251	22994383.400468297	28.788505405705234
63	28.798941483484676	414683.470457251	22994383.400468297	28.788502437262636
64	28.798941483484676	414683.470457251	21474707.410194747	28.788491615533985
65	28.798941154014358	414683.470457251	21474707.410194747	28.788488325593395
66	28.798929355678624	414683.470457251	21474707.410194747	28.788373442875734
67	28.79891895940909	414683.470457251	21474707.410194747	28.788373442875734
68	28.79888144608563	414683.470457251	20542975.836230155	28.788363805690327
69	28.79888144608563	414683.470457251	19215276.50155143	28.788319152357055
70	28.79888144608563	414683.470457251	19215276.50155143	28.788319152357055
71	28.798880998605437	414683.470457251	19215276.50155143	28.788275478484813
72	28.798880998605437	414683.470457251	19215276.50155143	28.788220084528074
73	28.798880263633237	414683.470457251	19215276.50155143	28.788201482044283
74	28.798880263633237	414683.470457251	19215276.50155143	28.788124512000604
75	28.798880263633237	414683.470457251	19215276.50155143	28.788123586099324
76	28.798880263633237	414683.470457251	19215276.50155143	28.788082267905708
77	28.798871957072734	414683.470457251	19215276.50155143	28.788066653485863
78	28.798866317975598	414683.470457251	19215276.50155143	28.78806058857108
79	28.798866317975598	414683.470457251	19215276.50155143	28.788045070164777
80	28.79886491282811	414683.470457251	19215276.50155143	28.788040624451845
81	28.79886491282811	414683.470457251	16148106.110352224	28.788036499037094
82	28.79886491282811	414683.470457251	16148106.110352224	28.78803407108884
83	28.79886491282811	414683.470457251	16148106.110352224	28.788030331887203
84	28.79886491282811	414683.470457251	16148106.110352224	28.788015611587653
85	28.79886491282811	414683.470457251	15468681.93814985	28.788015611587653
86	28.798864899355568	414683.470457251	15468681.93814985	28.787973863481533
87	28.79886440744515	414683.470457251	15468681.93814985	28.787973863481533
88	28.79886440744515	414683.470457251	15468681.93814985	28.787973863481533
89	28.798864388336163	414683.470457251	15468681.93814985	28.787971355463057
90	28.7988641614677	414683.470457251	15468681.93814985	28.78796526808499
91	28.7988641614677	414683.470457251	15468681.93814985	28.787963824446962
92	28.7988641614677	414683.470457251	13638370.025269885	28.787963824446962
93	28.798864160390057	414683.470457251	13638370.025269885	28.78796173588945
94	28.798864159952842	414683.470457251	13638370.025269885	28.78796173588945
95	28.798864159952842	414683.470457251	13609220.50338264	28.78796173588945
96	28.798864159952842	414683.470457251	13606522.34429093	28.787961551110126
97	28.7988641592551	414683.470457251	13606522.34429093	28.787961551110126
98	28.7988641592551	414683.470457251	12896068.192418575	28.787961551110126
99	28.7988641592551	414683.470457251	12536695.383521587	28.787961516005392
100	28.7988641592551	414683.470457251	12472767.893039532	28.787961516005392
0	244048870.36260208	590195.1697439514	236865487.3048963	166456255.913915
1	35899639.13865384	590195.1697439514	227572139.72439253	33918279.449417815
2	6238892.701938458	590195.1697439514	182612984.37384486	9459664.360172996
3	1935742.086290168	452757.4320151708	155164131.14982864	2348659.654073243
4	166750.65234589114	452757.4320151708	155164131.14982864	150464.9697613073
5	35773.02642011507	452757.4320151708	137431909.41068727	3065.8445157597625
6	14631.476627116865	452757.4320151708	137431909.41068727	3065.8445157597625
7	9926.714650763066	452757.4320151708	89024537.87571797	547.7285927985969
8	3507.7575852592986	452757.4320151708	89024537.87571797	498.37781495121
9	2304.1898292759283	452757.4320151708	89022008.88963683	238.93551592874647
10	527.5386384157321	452757.4320151708	89022008.88963683	109.4389644282146
11	144.46669717451073	452757.4320151708	89022008.88963683	73.3860202886707
12	130.35504385638535	452757.4320151708	69382074.89830035	39.31484478788077
13	61.88459082612623	452757.4320151708	68721337.9055699	35.30968905216701
14	43.318145200067	452757.4320151708	68721337.9055699	32.73145006978202
15	32.45487975625085	452757.4320151708	68721337.9055699	30.032865150074866
16	29.73945811110066	452757.4320151708	68721337.9055699	29.443642742100575
17	29.08693870680153	452757.4320151708	68721337.9055699	28.95193284350085
18	29.08693870680153	445330.4496002729	68721337.9055699	28.838672636885583
19	28.877937283116047	424362.1712125495	68721337.9055699	28.802574796904022
20	28.877885041650053	424362.1712125495	68721337.9055699	28.791309588270003
21	28.832874138870732	409037.4125257692	68721337.9055699	28.785939454802453
22	28.82927532258093	409037.4125257692	68721337.9055699	28.783066436139773
23	28.824792142100186	409037.4125257692	68721337.9055699	28.778856483799586
24	28.82389211835376	409037.4125257692	68721337.9055699	28.77780216847506
25	28.823662124799867	409037.4125257692	68721337.9055699	28.777337499737875
26	28.823433259655207	409037.4125257692	68721337.9055699	28.776106088587362
27	28.82253963996287	409037.4125257692	68721337.9055699	28.775406306012755
28	28.822286821085026	409037.4125257692	68721337.9055699	28.775094008209347
29	28.82209152736058	409037.4125257692	68721337.9055699	28.773814797055294
30	28.82197918307755	409037.4125257692	68721337.9055699	28.772391428023994
31	28.82197918307755	409037.4125257692	68721337.9055699	28.772060126053066
32	28.821935707038076	409037.4125257692	68721337.9055699	28.77119641806782
33	28.821935641619522	409037.4125257692	68721337.9055699	28.769827477861966
34	28.821935641619522	409037.4125257692	68721337.9055699	28.769827477861966
35	28.821790071730714	409037.4125257692	68721337.9055699	28.768978156413002
36	28.82175528470051	409037.4125257692	68721337.9055699	28.76815530545472
37	28.821577115884853	409037.4125257692	68721337.9055699	28.76641426005812
38	28.821373958555597	409037.4125257692	68721337.9055699	28.765824844476178
39	28.821373958555597	409037.4125257692	67083735.5134937	28.765495509587918
40	28.82130316563674	409037.4125257692	67083367.86077088	28.765495509587918
41	28.821054512024133	401393.7741204126	67083367.86077088	28.765445207218686
42	28.82083931119837	401393.7741204126	67083367.86077088	28.765422296910778
43	28.82043820394407	401393.7741204126	66986737.13468149	28.765404540746463
44	28.82004422790069	401393.7741204126	66898716.645822614	28.76534666487692
45	28.82004422790069	401393.7741204126	66382066.2044338	28.76531919266378
46	28.820006608743213	401393.7741204126	65321030.30856365	28.765314030453677
47	28.819903687846335	401393.7741204126	63158892.59136951	28.765285633915063
48	28.819663720858127	401393.7741204126	63158892.59136951	28.76526378416877
49	28.81962964665337	401393.7741204126	36852343.798850305	28.76526378416877
50	28.819551381054936	401393.7741204126	36132475.441653416	28.76526378416877
51	28.819551381054936	401393.7741204126	32148106.458178647	28.76526378416877
52	28.819234169235937	401393.7741204126	27249400.52658349	28.765263219146508
53	28.819234169235937	401393.7741204126	27249400.52658349	28.765245502394862
54	28.81919895581845	401393.7741204126	27249400.52658349	28.765245502394862
55	28.819170826576432	401393.7741204126	27249400.52658349	28.765223749906692
56	28.818948968563763	401393.7741204126	27249400.52658349	28.765213161584747
57	28.818948968563763	401393.7741204126	27120431.50505705	28.765207814100187
58	28.818931884247476	401393.7741204126	27120431.50505705	28.765137056259775
59	28.818914462088234	401393.7741204126	26791606.64996852	28.765105163573452
60	28.81886436476274	354100.61533135525	26791606.64996852	28.765099001146712
61	28.81886436476274	354100.61533135525	24594885.366764687	28.765086556302492
62	28.81884187463448	354100.61533135525	24594885.366764687	28.765082462440546
63	28.81884187463448	354100.61533135525	22701188.045525562	28.765052606123852
64	28.818840328868166	354100.61533135525	22064530.641250536	28.765037585951944
65	28.818840178197032	354100.61533135525	21946468.28808262	28.76499556357145
66	28.818836354558258	354100.61533135525	20657693.480950225	28.76497293355263
67	28.818836354558258	354100.61533135525	18569850.70603709	28.764948323246312
68	28.818832908108405	354100.61533135525	18569850.70603709	28.76489160683142
69	28.81883005249883	354100.61533135525	18569850.70603709	28.76489160683142
70	28.81883005249883	354100.61533135525	16558453.4729004	28.764847282427482
71	28.81883005249883	354100.61533135525	16144647.891486948	28.764812939240336
72	28.81883005249883	354100.61533135525	16144647.891486948	28.76479542125866
73	28.81883005249883	354100.61533135525	16144647.891486948	28.76479279132599
74	28.818829534625202	354100.61533135525	13941314.146497238	28.764791837963347
75	28.818829534625202	354100.61533135525	13485959.270054938	28.764787403742382
76	28.818829534625202	354100.61533135525	13485959.270054938	28.764785526184223
77	28.818829534625202	354100.61533135525	13485959.270054938	28.764781673119227
78	28.818829534625202	354100.61533135525	13468794.695369467	28.764777717677184
79	28.818829534625202	354100.61533135525	13468794.695369467	28.76477703941288
80	28.818829486884876	354100.61533135525	13468794.695369467	28.764758353244023
81	28.818829486884876	354100.61533135525	13468794.695369467	28.764758353244023
82	28.818829486884876	354100.61533135525	13468794.695369467	28.76475420730927
83	28.818829486884876	354100.61533135525	13468794.695369467	28.76475420730927
84	28.818829486884876	354100.61533135525	13468794.695369467	28.76475420730927
85	28.818829486884876	354100.61533135525	11911219.844453849	28.76475420730927
86	28.818829486884876	354100.61533135525	11376328.501160271	28.76475236572825
87	28.818829486884876	354100.61533135525	11376328.501160271	28.76474596404565
88	28.818829486884876	354100.61533135525	11376328.501160271	28.76474596404565
89	28.818829486884876	354100.61533135525	11376328.501160271	28.76473755381546
90	28.818829486884876	354100.61533135525	11376328.501160271	28.76473755381546
91	28.818829481006816	354100.61533135525	11376328.501160271	28.76473755381546
92	28.818829481006816	354100.61533135525	11376328.501160271	28.764733483063512
93	28.818829481006816	354100.61533135525	11376328.501160271	28.764733483063512
94	28.818829481006816	354100.61533135525	11376328.501160271	28.764733483063512
95	28.818829481006816	354100.61533135525	11376328.501160271	28.764733483063512
96	28.818829481006816	354100.61533135525	11376328.501160271	28.76473332290868
97	28.818829480784306	354100.61533135525	11376328.501160271	28.76473332290868
98	28.818829480784306	354100.61533135525	11376328.501160271	28.764733208819642
99	28.818829480784306	354100.61533135525	11376328.501160271	28.76473318508645
100	28.818829480784306	354100.61533135525	10318507.298549432	28.764733179995744
0	283749980.62174433	736271.864257064	225655501.88567615	250212599.14459768
1	56238615.537797585	736271.864257064	180977315.55890298	42332182.64441587
2	22007815.707658824	684882.7611011618	174363318.74913996	17084802.02064234
3	10870916.078890968	684882.7611011618	174363318.74913996	2220342.744116059
4	1616461.4206064064	661340.45171353	174363318.74913996	323718.5005123747
5	1616461.4206064064	628694.941824514	174363318.74913996	125849.92039027414
6	643386.7624617266	628694.941824514	174363318.74913996	49954.196570892535
7	218639.5762603414	628694.941824514	174260001.04521152	10390.555652378984
8	60222.29390934431	628694.941824514	174260001.04521152	1814.9025740749641
9	29453.913569682267	568209.3038176984	164761679.8547322	877.4069929006916
10	9354.684381231284	523570.6115917184	160895889.13936996	241.9668489528644
11	2998.2036548405663	523570.6115917184	148868908.12730983	124.67637941101296
12	469.4445166234635	523570.6115917184	148660355.30513784	85.43616005097826
13	273.3984277817448	523570.6115917184	119751919.54964004	47.79785990354726
14	143.92730124178698	523570.6115917184	119751919.54964004	34.75569516988126
15	92.80887141029802	523570.6115917184	101122510.847567	30.73774683220737
16	60.86947936674814	523570.6115917184	101122510.847567	29.83228799172104
17	52.01003007301203	523570.6115917184	101079723.76210849	29.214221612146815
18	40.11428099776782	523570.6115917184	96107324.79517534	28.929793978740705
19	35.78961038099368	523570.6115917184	72027477.53266522	28.839026927751753
20	31.571775521800305	523570.6115917184	68406572.64414278	28.814886006412063
21	29.092691675839223	523570.6115917184	68406572.64414278	28.80219824251868
22	29.092691675839223	523570.6115917184	68406572.64414278	28.790541147148755
23	28.989008614509405	523570.6115917184	60139567.962535225	28.781545903557376
24	28.887803640443515	523570.6115917184	60139567.962535225	28.77435538093283
25	28.887803640443515	523570.6115917184	60139567.962535225	28.770553327222572
26	28.864124622259826	523570.6115917184	60139567.962535225	28.767819268497693
27	28.856399699418613	499077.30750551505	60139567.962535225	28.766713364076306
28	28.85533092391133	499077.30750551505	60102372.24200102	28.7663176180847
29	28.85339906788525	499077.30750551505	55925179.38154354	28.765525504402852
30	28.852077388511717	499077.30750551505	55925179.38154354	28.76524728126695
31	28.849881881158165	499077.30750551505	55925179.38154354	28.764558648264675
32	28.848135575884577	489648.74574624223	55925179.38154354	28.763803070153866
33	28.84677101537059	481573.63437995245	55925179.38154354	28.762658537863278
34	28.84609897463351	481573.63437995245	55925179.38154354	28.75993525189879
35	28.84443097232274	481573.63437995245	55925179.38154354	28.758198930777056
36	28.84270854584288	481573.63437995245	55925179.38154354	28.757041488722983
37	28.839042479206746	481573.63437995245	52748183.43572222	28.756171657563623
38	28.838572565422144	481573.63437995245	52748183.43572222	28.755117678496205
39	28.837074357114343	481573.63437995245	52748183.43572222	28.754301274425252
40	28.836492938986414	481573.63437995245	52748183.43572222	28.75313229919705
41	28.835273766614083	481573.63437995245	48591464.93939262	28.753003629164457
42	28.834622825908163	481573.63437995245	48591464.93939262	28.75243581197853
43	28.833927147784966	481573.63437995245	48002084.64402396	28.7519903521476
44	28.83274442351801	481573.63437995245	48002084.64402396	28.751916763333682
45	28.83256049971743	481573.63437995245	42065638.54561373	28.75188753134822
46	28.83124445371325	481573.63437995245	41831334.56682617	28.751765155363717
47	28.83067055989275	481573.63437995245	41808181.59090445	28.75167507776586
48	28.829251730926128	481573.63437995245	39380565.82254631	28.75142106258596
49	28.828789730060784	481573.63437995245	39380565.82254631	28.75141100103812
50	28.828423077216392	481573.63437995245	39380565.82254631	28.751357828360515
51	28.827868140337785	481573.63437995245	39380565.82254631	28.7512461199732
52	28.827519569519595	481573.63437995245	39380565.82254631	28.751224599329074
53	28.82749740431118	481573.63437995245	39380565.82254631	28.751184008847243
54	28.82722763037897	481573.63437995245	39380565.82254631	28.75117779559358
55	28.82658786225548	481573.63437995245	39380565.82254631	28.751167358117467
56	28.82616332578863	481573.63437995245	38954195.6085481	28.75114834620289
57	28.825960619410182	481573.63437995245	38935334.21455585	28.75112995328679
58	28.8255019404786	481573.63437995245	38935240.08095161	28.751125549795464
59	28.82521570187723	481573.63437995245	38909844.08829548	28.751079278739656
60	28.824888518060103	481573.63437995245	35785144.55745947	28.751012754351184
61	28.82459966299672	481573.63437995245	35785144.55745947	28.751012754351184
62	28.82421463582688	481573.63437995245	35785144.55745947	28.7509777445875
63	28.824101794969675	481573.63437995245	35785144.55745947	28.7509777445875
64	28.823842546019225	481573.63437995245	35785144.55745947	28.7509777445875
65	28.82381540759687	481573.63437995245	35785144.55745947	28.7509777445875
66	28.823472108114544	481573.63437995245	35785144.55745947	28.750966927231953
67	28.823344597117774	481573.63437995245	35785144.55745947	28.75095659873361
68	28.823148994188703	481573.63437995245	35785144.55745947	28.75095659873361
69	28.823148994188703	481573.63437995245	35785144.55745947	28.750951267874534
70	28.823148994188703	481573.63437995245	35785144.55745947	28.750951126434117
71	28.82307889131638	481573.63437995245	35785144.55745947	28.750934602407586
72	28.82307889131638	481573.63437995245	35785144.55745947	28.750934602407586
73	28.823056703233714	481573.63437995245	35785144.55745947	28.750934602407586
74	28.823023766700892	481573.63437995245	35785144.55745947	28.750932887253796
75	28.822953542896233	481573.63437995245	35785144.55745947	28.750932887253796
76	28.822953542896233	481573.63437995245	35785144.55745947	28.750928693984182
77	28.82293016539641	481573.63437995245	34790563.91762427	28.750928693984182
78	28.822924733890495	481573.63437995245	33287107.125043437	28.75092700188969
79	28.822924733890495	481573.63437995245	33287107.125043437	28.75092700188969
80	28.822924733890495	481573.63437995245	33287107.125043437	28.750922050215724
81	28.822921984851405	481573.63437995245	33270536.613000084	28.750922050215724
82	28.822921198040323	481573.63437995245	33043458.46492282	28.750922050215724
83	28.822921198040323	481573.63437995245	32536526.295362946	28.750922050215724
84	28.822921198040323	481573.63437995245	32432274.76329717	28.75092055799405
85	28.822921198040323	481573.63437995245	32409405.844995353	28.750918983441377
86	28.822921198040323	481573.63437995245	32409405.844995353	28.750918107188653
87	28.822921198040323	481573.63437995245	28176796.327119395	28.750918107188653
88	28.822921195103078	481573.63437995245	28053292.634905983	28.750917296851327
89	28.822921195103078	481573.63437995245	27606268.650368188	28.750917296851327
90	28.822921195103078	481573.63437995245	27281522.580599897	28.750916490422178
91	28.822921195103078	481573.63437995245	27010920.381629106	28.750916490422178
92	28.822921194676947	481573.63437995245	26670999.2878597	28.750916490422178
93	28.822921194676947	481573.63437995245	26670999.2878597	28.750916490422178
94	28.822921194676947	481573.63437995245	26670999.2878597	28.750916490422178
95	28.822921194676947	481573.63437995245	26670999.2878597	28.750916490422178
96	28.822921194676947	481573.63437995245	26670999.2878597	28.750916436640992
97	28.822921194676947	481573.63437995245	25395250.51799448	28.750916420599488
98	28.822921194676947	481573.63437995245	25395250.51799448	28.750916420599488
99	28.822921194676947	481573.63437995245	24701441.04855222	28.750916420599488
100	28.822921194676947	481573.63437995245	24701441.04855222	28.750916420599488
0	189875931.7363715	772529.9157398521	219903676.58853695	222783470.7239362
1	32779509.428711575	772529.9157398521	219903676.58853695	28309541.029861312
2	11660672.703944026	772529.9157398521	218636722.38095158	10594527.91429818
3	1618425.962059525	758281.887471081	175565153.475189	112586.99535392839
4	1618425.962059525	702507.4238415606	142858858.17230034	112586.99535392839
5	594967.5503350449	702507.4238415606	142858858.17230034	70337.85122675385
6	331247.37768876756	702507.4238415606	142858858.17230034	35520.75702362764
7	53389.84591414765	627322.785262462	142858858.17230034	3697.2832792269146
8	29591.762571765536	627322.785262462	127539389.88706183	580.4743365610101
9	18931.383998977497	627322.785262462	127539389.88706183	234.5246961828359
10	3245.094517340722	627322.785262462	101096817.49289279	131.7970283614011
11	506.0972642341115	627322.785262462	100613769.64819692	78.51614617328678
12	428.32566848915474	627322.785262462	100613769.64819692	49.53621075208418
13	164.75963893551838	542950.6298642337	98197116.03190406	32.7125734772622
14	61.463560789624296	542950.6298642337	81512263.26763038	30.944580742131375
15	41.162034196308916	542950.6298642337	81489799.3873234	29.48439779170739
16	41.15984906405785	534838.1136478833	73438865.8513682	28.915174058492454
17	37.02478758698433	534838.1136478833	40789860.553464	28.915174058492454
18	33.67593255919736	534838.1136478833	40789860.553464	28.829339624143806
19	30.862153639721747	534838.1136478833	40789860.553464	28.798986470652615
20	29.94484447943661	534838.1136478833	40789860.553464	28.79120293689934
21	29.181757110561364	534838.1136478833	40789860.553464	28.777925182344298
22	28.933040256433447	522073.60963622684	40755182.73529962	28.769338214267776
23	28.838392497803817	522073.60963622684	40486165.89796141	28.768989304846453
24	28.838392497803817	522073.60963622684	39727191.3019318	28.767308995895352
25	28.823480912877912	522073.60963622684	39727191.3019318	28.76522415046396
26	28.82262027884811	522073.60963622684	39645200.372696064	28.762490504202823
27	28.81909416925712	492957.83498220204	39645200.372696064	28.76015446517703
28	28.812227877743165	492957.83498220204	39645200.372696064	28.757808943679343
29	28.811569173991813	492957.83498220204	38719139.61138583	28.75605676673097
30	28.808844850750702	492957.83498220204	36638621.43119745	28.750170725675783
31	28.808231102426205	492957.83498220204	35345702.751137145	28.74751560891998
32	28.806599456914338	492957.83498220204	34228260.61749983	28.745857182553685
33	28.806070944689193	492957.83498220204	34228260.61749983	28.744103887839323
34	28.80412129680398	492957.83498220204	34228260.61749983	28.743113554065584
35	28.802913655307613	492957.83498220204	34228260.61749983	28.74082418964777
36	28.802913655307613	492957.83498220204	32356937.30220193	28.740214207955844
37	28.802788432226798	492957.83498220204	32356937.30220193	28.738285735261645
38	28.802705839828636	492957.83498220204	32356937.30220193	28.736790493515112
39	28.80269973405177	492957.83498220204	32356937.30220193	28.73426673627276
40	28.80264518730544	488849.17096876015	32356937.30220193	28.73426673627276
41	28.80257805991147	488849.17096876015	31175626.87342586	28.733417154685913
42	28.80257805991147	488849.17096876015	30142058.53663887	28.732405024979776
43	28.802545882834533	488849.17096876015	28754729.77388397	28.732405024979776
44	28.802545882834533	488849.17096876015	27317922.44040281	28.732052178834106
45	28.802508244291293	488849.17096876015	27317922.44040281	28.73100187341295
46	28.802508244291293	488849.17096876015	27317922.44040281	28.72988526189222
47	28.80244989306793	488849.17096876015	27317922.44040281	28.728919782974746
48	28.80244989306793	488849.17096876015	27317922.44040281	28.728398682526272
49	28.80242962225758	488849.17096876015	27317922.44040281	28.728214291739615
50	28.80242962225758	488849.17096876015	27317922.44040281	28.727588728724
51	28.80242962225758	488849.17096876015	25806736.139884442	28.72749764018771
52	28.802408818195854	488849.17096876015	25806736.139884442	28.727028559971803
53	28.802408818195854	485095.7554596137	25806736.139884442	28.726995382464384
54	28.802408818195854	485095.7554596137	25806736.139884442	28.726757268974822
55	28.802408818195854	459362.2933450173	25806736.139884442	28.726643736118096
56	28.802408818195854	431194.7158158571	25806736.139884442	28.726378747787347
57	28.802408818195854	431194.7158158571	25806736.139884442	28.725234801608547
58	28.802405428374968	431194.7158158571	25806736.139884442	28.725234801608547
59	28.802405428374968	431194.7158158571	25806736.139884442	28.723970056439214
60	28.80240377452482	431194.7158158571	25806736.139884442	28.723970056439214
61	28.80240377452482	431194.7158158571	24830681.91326426	28.723541500961417
62	28.80240377452482	431194.7158158571	24830681.91326426	28.723020120590576
63	28.80240377452482	431194.7158158571	24830681.91326426	28.722798135997913
64	28.80240377452482	431194.7158158571	24830681.91326426	28.72229275579328
65	28.802401574769366	431194.7158158571	24830681.91326426	28.72183868020592
66	28.8023999614052	431194.7158158571	24597165.49196421	28.7216751702951
67	28.8023999614052	431194.7158158571	24552433.851020936	28.721156083759855
68	28.8023999614052	431194.7158158571	23712913.660564464	28.720896741866568
69	28.8023999614052	431194.7158158571	23712913.660564464	28.72055671927703
70	28.802399656279185	431194.7158158571	22108945.779781464	28.719989184816896
71	28.80239768669539	431194.7158158571	19981318.272568163	28.719414303133174
72	28.80239768669539	431194.7158158571	19981318.272568163	28.719414303133174
73	28.80239768669539	428032.6342434666	19981318.272568163	28.719109755184395
74	28.80239768669539	422314.076194701	19981318.272568163	28.719078022693086
75	28.80239718038875	422314.076194701	19981318.272568163	28.718948029742954
76	28.80239718038875	422314.076194701	19981318.272568163	28.718867799846617
77	28.80239718038875	422314.076194701	19981318.272568163	28.718809018622828
78	28.802395986620407	422314.076194701	19981318.272568163	28.718771672868865
79	28.802395986620407	422314.076194701	19981318.272568163	28.718771672868865
80	28.802395986620407	422314.076194701	19981318.272568163	28.71869128403616
81	28.802395986620407	422314.076194701	19981318.272568163	28.71869128403616
82	28.802395986620407	422314.076194701	17565327.185114358	28.71869128403616
83	28.802395900456517	422314.076194701	17565327.185114358	28.7186685486699
84	28.802395900456517	422314.076194701	17319494.721895825	28.71865808254453
85	28.802395900456517	422314.076194701	15745916.868408853	28.71865280545051
86	28.802395900456517	422314.076194701	15745916.868408853	28.718650224448368
87	28.802395900456517	422314.076194701	15745916.868408853	28.718643388143423
88	28.80239586236757	422314.076194701	15745916.868408853	28.7186410060199
89	28.80239586236757	422314.076194701	15745916.868408853	28.718634085304593
90	28.80239586236757	422314.076194701	15745916.868408853	28.718634085304593
91	28.80239586236757	422314.076194701	15745916.868408853	28.718634085304593
92	28.80239586236757	422314.076194701	15745916.868408853	28.718633042362146
93	28.80239586236757	422314.076194701	15745916.868408853	28.71863211514128
94	28.80239586236757	422314.076194701	15745916.868408853	28.71863211514128
95	28.80239586236757	422314.076194701	15745916.868408853	28.718632068673358
96	28.80239586236757	422314.076194701	15745916.868408853	28.718632055677325
97	28.80239586236757	422314.076194701	15745916.868408853	28.718632055677325
98	28.8023958618723	422314.076194701	14662362.709918996	28.718632053344564
99	28.802395860659946	422314.076194701	14662362.709918996	28.718632050222244
100	28.802395860659946	422314.076194701	14502583.559483651	28.718632050124874
0	320956839.4204751	729963.0928724863	279111566.1275855	173301488.50832617
1	36222537.10230241	729963.0928724863	206260332.77797174	30239946.91866786
2	24861748.213806134	729963.0928724863	206260332.77797174	12719343.195715822
3	10400792.544140806	699159.6626179664	197391485.98699084	5073635.681461764
4	5551621.201403465	681622.0589783593	171829042.04826257	883697.0862839072
5	3459809.6886312044	627834.387214984	171829042.04826257	333524.74337171635
6	782697.217161497	627834.387214984	171829042.04826257	29540.134535661753
7	176334.18751148222	627834.387214984	171829042.04826257	5896.662367349974
8	29526.251329429768	627834.387214984	159613706.79688635	1038.084419994803
9	11400.056942428137	627834.387214984	114536028.71603793	629.6640812767732
10	3564.1451093421438	627834.387214984	84067080.18673582	197.2856405517718
11	529.5609298035853	572723.7941537428	84067080.18673582	112.26258755750426
12	282.96978911710937	572723.7941537428	84067080.18673582	63.34088464851587
13	123.5502560071657	572723.7941537428	84067080.18673582	40.27605207042705
14	79.78451113743762	572723.7941537428	84067080.18673582	34.07039930448149
15	64.11601580504606	572723.7941537428	84067080.18673582	29.751177449646562
16	38.67718409846143	572723.7941537428	57311752.18779597	29.06571208263819
17	31.461724751192932	572723.7941537428	51866611.30240348	28.890956881131245
18	30.52014639763968	572723.7941537428	51866611.30240348	28.827839653935413
19	29.293578816276394	572723.7941537428	51866611.30240348	28.79823542868638
20	29.204330285213256	546652.9650209985	51866611.30240348	28.78632603030626
21	28.858058143936248	546652.9650209985	51866611.30240348	28.766246586984117
22	28.858058143936248	546652.9650209985	51237995.20829218	28.766246586984117
23	28.829448338747657	546652.9650209985	44943048.96832461	28.761955642920917
24	28.814089078444077	502600.9775865724	43928212.67489856	28.757926709212537
25	28.806767379655597	502600.9775865724	43928212.67489856	28.757488202548497
26	28.804457910655607	502600.9775865724	43928212.67489856	28.75712917605807
27	28.803298659546506	502600.9775865724	42182020.68755575	28.756496333774926
28	28.801555690282612	502600.9775865724	41204033.61704743	28.756350182902192
29	28.800070112648264	502600.9775865724	38810394.077422656	28.756023743207326
30	28.79886989504467	502600.9775865724	38810394.077422656	28.756000298294666
31	28.79788993749037	502600.9775865724	38810394.077422656	28.755378218006012
32	28.79754076155963	502600.9775865724	38810394.077422656	28.755161297770886
33	28.797285903438425	502600.9775865724	37960820.22743229	28.754852366361536
34	28.797184333247003	484954.08480489335	37960820.22743229	28.754820985956687
35	28.797184333247003	484954.08480489335	37960820.22743229	28.754820985956687
36	28.797184333247003	484954.08480489335	37960820.22743229	28.754697825254123
37	28.797169282246706	484954.08480489335	37407333.52449362	28.75459782154921
38	28.797169282246706	484954.08480489335	36863261.13994036	28.75455217656177
39	28.797169282246706	456458.0062340469	36863261.13994036	28.754460078026696
40	28.7971519818816	456458.0062340469	36863261.13994036	28.754460078026696
41	28.7971519818816	456458.0062340469	36863261.13994036	28.75443152517425
42	28.797133750871943	456458.0062340469	36863261.13994036	28.75440688073291
43	28.797116677954943	456458.0062340469	36863261.13994036	28.754390471839145
44	28.79707276600219	456458.0062340469	36863261.13994036	28.754383440421915
45	28.79707276600219	456458.0062340469	36863261.13994036	28.7543259659294
46	28.797048164998476	456458.0062340469	36863261.13994036	28.75431386483008
47	28.797048164998476	456458.0062340469	36863261.13994036	28.75431386483008
48	28.797042417394138	456458.0062340469	36677265.86302378	28.754240915523653
49	28.797042417394138	456458.0062340469	36677265.86302378	28.754240915523653
50	28.79700385978702	456458.0062340469	36022047.00962645	28.75416703894567
51	28.79700385978702	456458.0062340469	36022047.00962645	28.75416703894567
52	28.79700385978702	456458.0062340469	36022047.00962645	28.75413998164223
53	28.796987239193218	456458.0062340469	36022047.00962645	28.75413998164223
54	28.796987239193218	456458.0062340469	33837609.74216501	28.75409190536037
55	28.796987239193218	456458.0062340469	33219781.622959062	28.75409190536037
56	28.796987239193218	456458.0062340469	32368051.079652984	28.753936917105033
57	28.796987239193218	456458.0062340469	32368051.079652984	28.753936917105033
58	28.796987239193218	456458.0062340469	32272954.901099607	28.75388350590878
59	28.796987239193218	456458.0062340469	31646868.18404776	28.753737518405785
60	28.796987239193218	456458.0062340469	28092019.631489173	28.753737518405785
61	28.796987239193218	456458.0062340469	28092019.631489173	28.753525358042683
62	28.796987239193218	456458.0062340469	28092019.631489173	28.753492364446785
63	28.796987239193218	456458.0062340469	28092019.631489173	28.753350930505615
64	28.796987239193218	456458.0062340469	28092019.631489173	28.753145321678755
65	28.796987239193218	456458.0062340469	28092019.631489173	28.753145321678755
66	28.79698704819419	456458.0062340469	28092019.631489173	28.753079638948464
67	28.79698704819419	456458.0062340469	28092019.631489173	28.75299894542043
68	28.79698704819419	456458.0062340469	27985528.715873662	28.75294251615595
69	28.79698704819419	455078.9367596152	24639101.3610284	28.75294251615595
70	28.796987015695528	455078.9367596152	23306297.608909816	28.752823717514662
71	28.796987015695528	455078.9367596152	23241619.68509698	28.752823717514662
72	28.796987015695528	455078.9367596152	23241619.68509698	28.752807895145292
73	28.796987015695528	455078.9367596152	23241619.68509698	28.75278457973037
74	28.796987015695528	455078.9367596152	23023059.64599729	28.75278072184267
75	28.796987015695528	455078.9367596152	23023059.64599729	28.752739301675245
76	28.79698696814511	455078.9367596152	23023059.64599729	28.752739301675245
77	28.79698696814511	455078.9367596152	23023059.64599729	28.752739301675245
78	28.79698696814511	455078.9367596152	23023059.64599729	28.752739301675245
79	28.79698696814511	455078.9367596152	23023059.64599729	28.752739301675245
80	28.79698693655218	455078.9367596152	18961573.639025386	28.752739301675245
81	28.79698693655218	455078.9367596152	18961394.228890076	28.75273416269027
82	28.79698693655218	455078.9367596152	16934968.815598443	28.75273416269027
83	28.79698693655218	455078.9367596152	13981168.666674718	28.75273416269027
84	28.79698693655218	455078.9367596152	13981168.666674718	28.752731351038243
85	28.796986917430768	455078.9367596152	13981168.666674718	28.752731351038243
86	28.796986917430768	455078.9367596152	13981168.666674718	28.75273000727363
87	28.796986917430768	455078.9367596152	13407616.862835782	28.75273000727363
88	28.796986917430768	455078.9367596152	13180463.382814558	28.75273000727363
89	28.796986917430768	455078.9367596152	13180463.382814558	28.75273000727363
90	28.796986917430768	455078.9367596152	12488887.454214493	28.752729946565633
91	28.796986917430768	455078.9367596152	12476029.417706866	28.75272994400968
92	28.796986917430768	455078.9367596152	12476029.417706866	28.75272987113845
93	28.796986917430768	455078.9367596152	12476029.417706866	28.75272985067657
94	28.796986917430768	455078.9367596152	12476029.417706866	28.752729780310933
95	28.796986913424522	455078.9367596152	12395154.917864883	28.752729777941294
96	28.796986913424522	455078.9367596152	12270284.08818425	28.75272971594576
97	28.796986913424522	455078.9367596152	12270284.08818425	28.75272971594576
98	28.796986913424522	455078.9367596152	12010236.903046003	28.75272970994095
99	28.796986913424522	444543.6457383132	12010236.903046003	28.752729706283784
100	28.796986913424522	444543.6457383132	9923035.50276965	28.75272970603691
0	207821629.11315405	758119.4288965025	181705941.41376004	205078592.52451774
1	27283203.589910105	758119.4288965025	181705941.41376004	41716649.33435521
2	4133331.5286919274	758119.4288965025	147090582.1450713	14762491.929368988
3	2858491.126393812	706551.9933934687	121937833.79323015	3917465.3225422036
4	1301428.5198666018	655187.8939438842	112303810.90628463	754305.6362654449
5	518578.135134516	651728.1999127342	89880861.98862803	210336.79407367954
6	136457.4752592203	651728.1999127342	77414322.04973856	76483.87987376716
7	28799.71693862026	651728.1999127342	77414322.04973856	8438.480577663473
8	28799.71693862026	651728.1999127342	77414322.04973856	8302.3385664749
9	4237.040335244943	651728.1999127342	77414322.04973856	2088.7143244046715
10	1238.6486341496066	572841.5054740752	77414322.04973856	585.2935972425622
11	172.95718572298358	572841.5054740752	77414322.04973856	225.60748787046552
12	94.67195034399333	564227.4672288224	77414322.04973856	123.34900052053351
13	69.6558208883317	564227.4672288224	76437150.11572137	54.43730018613857
14	47.77448797192321	564227.4672288224	66651406.44872214	47.87454715914543
15	36.67381775727356	564227.4672288224	66651406.44872214	34.93581088981774
16	32.644429253726024	564227.4672288224	63910593.735956	31.747911401614545
17	29.315932637846938	564227.4672288224	63910593.735956	28.903935742227652
18	29.167622993574383	564227.4672288224	63910593.735956	28.74643418199775
19	28.95621661951485	564227.4672288224	61470371.2604039	28.581664169771926
20	28.94580670505543	564227.4672288224	59630362.00245151	28.46095676540296
21	28.89335504897526	564227.4672288224	59630362.00245151	28.347512726883846
22	28.875461871786726	558391.8641038113	59630362.00245151	28.34692814844412
23	28.862345208254492	535757.7091269401	59630362.00245151	28.32176324076616
24	28.851502802225262	519696.2849760522	56902196.76040211	28.29426683658967
25	28.85054828152968	519696.2849760522	56902196.76040211	28.276124497464277
26	28.840454690175246	519696.2849760522	56902196.76040211	28.265606451966352
27	28.833657656489756	519696.2849760522	56902196.76040211	28.245993352892807
28	28.83151216329083	519696.2849760522	56052472.40003837	28.20867552078036
29	28.82210139360162	519696.2849760522	55099470.33684407	28.18769146879794
30	28.81870117420688	519696.2849760522	55099470.33684407	28.186686682093423
31	28.816892977317348	519696.2849760522	54910484.916109174	28.171063661894387
32	28.81584941820529	519696.2849760522	53319249.41859253	28.16676772161634
33	28.814431136835594	504667.64531946013	51220826.24440088	28.15212148930213
34	28.814431136835594	504667.64531946013	51220826.24440088	28.13443816082621
35	28.814285228839818	492274.0567007505	48829601.96525142	28.116382791875576
36	28.81414265501712	492274.0567007505	48829601.96525142	28.07975490944186
37	28.81372004489482	492274.0567007505	48829601.96525142	28.066124830855493
38	28.813539660583668	492274.0567007505	48829601.96525142	28.05527042873718
39	28.813056212722646	492274.0567007505	48739241.794451155	28.050990955623046
40	28.81263883315444	492274.0567007505	41944514.03125793	28.048206305413913
41	28.81259847812498	492274.0567007505	41944514.03125793	28.04721609033053
42	28.811942451459018	492274.0567007505	41944514.03125793	28.046955525055054
43	28.81165373700582	492274.0567007505	41944514.03125793	28.046903203892043
44	28.810932568088848	492274.0567007505	41944514.03125793	28.04520141745954
45	28.80965100468378	492274.0567007505	41944514.03125793	28.044793420091214
46	28.80965100468378	492274.0567007505	36018451.97535523	28.044793420091214
47	28.808759281716533	492274.0567007505	35439843.12802957	28.04465367156639
48	28.808250345447107	476775.8054967547	35439801.90901977	28.044638453577203
49	28.806870157089612	476775.8054967547	34857770.19287818	28.0445385248298
50	28.80652693513201	476775.8054967547	34857770.19287818	28.0445385248298
51	28.805178228095983	476775.8054967547	34838936.23650666	28.044530726540454
52	28.804604490856832	476775.8054967547	34838936.23650666	28.044505043817303
53	28.80403519581288	476775.8054967547	34838936.23650666	28.044467802779575
54	28.803741970019658	476775.8054967547	34838936.23650666	28.044467802779575
55	28.80365651406514	476775.8054967547	34838936.23650666	28.04428433828442
56	28.803442984665605	476775.8054967547	34034036.92497152	28.04428433828442
57	28.803210841416096	476775.8054967547	32665024.607339807	28.04428433828442
58	28.80313010633752	476775.8054967547	32665024.607339807	28.04428433828442
59	28.803123334458995	446454.4309615764	32665024.607339807	28.044252347807657
60	28.802884062919908	446454.4309615764	32665024.607339807	28.04423313593654
61	28.80275515764798	446454.4309615764	31841891.752869807	28.04423313593654
62	28.802337614459923	446454.4309615764	31799241.41724554	28.04415992050638
63	28.802263489604098	446454.4309615764	31738640.486333687	28.04415992050638
64	28.802228371381755	446454.4309615764	31738640.486333687	28.04415992050638
65	28.801991857020905	446454.4309615764	31738640.486333687	28.04415992050638
66	28.801854713465477	446454.4309615764	31738640.486333687	28.04415992050638
67	28.80179632915498	446454.4309615764	31362113.830021396	28.04415992050638
68	28.801713833918235	446454.4309615764	31362113.830021396	28.04415992050638
69	28.801638674090086	446454.4309615764	31362113.830021396	28.04415992050638
70	28.801638674090086	446454.4309615764	31362113.830021396	28.04415992050638
71	28.801608228510737	446454.4309615764	31362113.830021396	28.04415992050638
72	28.80149682673989	446454.4309615764	31362113.830021396	28.04415366393162
73	28.80149682673989	446454.4309615764	31197384.33209521	28.04415366393162
74	28.801482795274573	446454.4309615764	30628604.210495774	28.04415366393162
75	28.801469556891018	446454.4309615764	30628604.210495774	28.044136448322057
76	28.801469556891018	446454.4309615764	30020892.573296703	28.044136448322057
77	28.80143725880479	446454.4309615764	27950258.957412306	28.044136448322057
78	28.80143725880479	446454.4309615764	26031810.02300165	28.044136448322057
79	28.80140956402407	446454.4309615764	25768498.91985025	28.044134093798853
80	28.80140956402407	446454.4309615764	24361808.191238195	28.044134093798853
81	28.80140956402407	444715.32246029255	23453253.175360337	28.044134093798853
82	28.801393275324	444715.32246029255	23453253.175360337	28.04412957009617
83	28.801393275324	444715.32246029255	23236021.431566626	28.044117580419556
84	28.801393275324	444715.32246029255	22625517.428959504	28.044117580419556
85	28.801393275324	444715.32246029255	22625517.428959504	28.04411625016166
86	28.801393275324	444715.32246029255	22625517.428959504	28.04411492058787
87	28.801391464245803	444715.32246029255	22625517.428959504	28.04411492058787
88	28.801391464245803	438831.90292863664	22625517.428959504	28.044113478008114
89	28.801391464245803	438831.90292863664	22625517.428959504	28.044113478008114
90	28.801391462421982	438831.90292863664	22625517.428959504	28.044113478008114
91	28.801391320538617	438831.90292863664	22625517.428959504	28.044113478008114
92	28.801391320538617	438831.90292863664	22625517.428959504	28.04411283995849
93	28.801391320538617	438831.90292863664	20904597.862988677	28.04411283995849
94	28.801391320538617	438831.90292863664	20904597.862988677	28.04411283995849
95	28.801391319436632	438831.90292863664	20904597.862988677	28.04411283995849
96	28.801391319436632	438831.90292863664	19853679.88996385	28.04411283995849
97	28.80139128881385	438831.90292863664	19820979.04175223	28.04411264540296
98	28.80139128881385	438831.90292863664	19820979.04175223	28.044112141351594
99	28.80139128881385	438831.90292863664	19820979.04175223	28.044112141351594
100	28.80139128881385	438831.90292863664	19820979.04175223	28.044112100109608
0	278224681.4326234	709768.4610051711	206555941.9581528	212142580.01238924
1	44887915.1790679	709768.4610051711	206555941.9581528	21341853.256263588
2	29014108.14820009	709768.4610051711	206555941.9581528	4660773.373098867
3	8419164.65271594	696157.9062986288	142745762.4191309	2193140.919524472
4	1663773.8666925312	656186.330970225	122073819.1657142	399223.4280147679
5	469661.3078014033	656186.330970225	108105618.74349347	48919.28324351636
6	21232.32284762474	656186.330970225	97452924.92868178	3283.186542007894
7	21232.32284762474	656186.330970225	83993086.91572958	569.2946463708026
8	2421.632298728995	656186.330970225	83993086.91572958	498.4133854301423
9	1594.740656203165	656186.330970225	79072018.88127352	171.3385502717884
10	229.4191185568939	656186.330970225	79072018.88127352	53.67545839414447
11	193.20714794666245	656186.330970225	55715218.80877871	39.11792344754293
12	62.0428794172432	656186.330970225	55715218.80877871	34.39036518766024
13	48.37338561598382	567213.3231776049	55715218.80877871	32.250670191094585
14	37.867370959643985	561343.5964194817	55715218.80877871	30.57310497965197
15	35.540627095557255	561343.5964194817	55715218.80877871	29.424549128882674
16	32.048415331323426	533389.2397551145	55715218.80877871	28.79557646726312
17	29.548617847722017	533389.2397551145	45692233.12568036	28.776782521346913
18	29.042340352047198	533389.2397551145	45692233.12568036	28.7581882885166
19	28.939991421700753	533389.2397551145	45692233.12568036	28.7581882885166
20	28.84531993685469	444843.9552769562	45692233.12568036	28.755609977010884
21	28.836943429301456	444843.9552769562	45692233.12568036	28.746107456887035
22	28.832486655732662	444843.9552769562	45692233.12568036	28.7409229826382
23	28.829771718480284	444843.9552769562	45692233.12568036	28.73815262423939
24	28.82835043570454	444843.9552769562	45692233.12568036	28.73472666310178
25	28.827163138711903	444843.9552769562	45692233.12568036	28.733358716172084
26	28.8268886766985	444843.9552769562	45692233.12568036	28.731444267690286
27	28.825651848569382	442761.4305676622	45692233.12568036	28.730092534468902
28	28.82533771450103	393199.4073752738	45692233.12568036	28.728362210048502
29	28.824818457560326	393199.4073752738	45692233.12568036	28.725914160960578
30	28.824818457560326	393199.4073752738	45692233.12568036	28.72165178449003
31	28.823592873854405	393199.4073752738	45692233.12568036	28.719693268035293
32	28.822736544422668	393199.4073752738	45692233.12568036	28.718198652591703
33	28.822662317802887	393199.4073752738	44329864.898476176	28.717861802917785
34	28.822614694976984	393199.4073752738	44313336.56821763	28.717539622863203
35	28.82221760335569	393199.4073752738	43499679.195367105	28.717259437180545
36	28.82209852603474	393199.4073752738	43499679.195367105	28.71709819032144
37	28.822070938323343	393199.4073752738	43454428.36075302	28.71674385120259
38	28.821835059259676	393199.4073752738	43454428.36075302	28.71633448743142
39	28.821748843402652	393199.4073752738	43454428.36075302	28.715887178270766
40	28.821740810910278	393199.4073752738	43454428.36075302	28.715887178270766
41	28.821733482399953	393199.4073752738	43234980.15702003	28.71547969905208
42	28.821733482399953	393199.4073752738	37054907.360514075	28.71505293967241
43	28.821733482399953	393199.4073752738	37054907.360514075	28.714166735121495
44	28.821601153382428	393199.4073752738	37054907.360514075	28.714166735121495
45	28.821601153382428	393199.4073752738	37054907.360514075	28.713707619814798
46	28.82153113778043	393199.4073752738	37054907.360514075	28.713139433854955
47	28.82153113778043	393199.4073752738	37054907.360514075	28.71280962049955
48	28.82153113778043	393199.4073752738	37054907.360514075	28.71280962049955
49	28.82153113778043	393199.4073752738	36754298.74688729	28.712725341020025
50	28.821481424308303	375958.1823081608	33642012.74944827	28.712694590109564
51	28.821481424308303	375958.1823081608	32126922.550739825	28.712679326448555
52	28.821471640065763	375958.1823081608	31464662.86724269	28.712662513554722
53	28.821428014512882	375958.1823081608	31417617.236676056	28.712654869208095
54	28.8214209477052	375958.1823081608	28298047.65583891	28.712616209609454
55	28.82139794330451	375958.1823081608	28298047.65583891	28.712616209609454
56	28.82137765245855	375958.1823081608	28298047.65583891	28.71250276941747
57	28.82137765245855	375958.1823081608	28298047.65583891	28.71250276941747
58	28.82137765245855	375958.1823081608	28298047.65583891	28.712478578252373
59	28.821377600651882	375958.1823081608	28298047.65583891	28.712473178169287
60	28.821376830318535	375958.1823081608	28298047.65583891	28.71245536636015
61	28.821376830318535	375958.1823081608	28298047.65583891	28.712417940035944
62	28.821376830318535	375958.1823081608	28234108.355025493	28.712259270437432
63	28.821376830318535	375958.1823081608	26598328.307583977	28.712259270437432
64	28.821376830318535	375958.1823081608	26596534.39066095	28.712259270437432
65	28.821376830318535	375958.1823081608	26596534.39066095	28.71220048529696
66	28.821376830318535	375958.1823081608	26596534.39066095	28.712140843613884
67	28.82137494272778	375958.1823081608	26596534.39066095	28.712123529859923
68	28.82137494272778	375958.1823081608	26596534.39066095	28.712116556147677
69	28.82137494272778	375958.1823081608	26596534.39066095	28.712031524408296
70	28.82137494272778	375958.1823081608	26596534.39066095	28.712017974929523
71	28.821374892648965	375958.1823081608	26596534.39066095	28.712017974929523
72	28.82137272171255	375958.1823081608	23294585.316699535	28.712014040474084
73	28.821372254265103	375958.1823081608	23294585.316699535	28.711940828819497
74	28.821372254265103	375958.1823081608	23294585.316699535	28.711937046531602
75	28.821372254265103	375958.1823081608	23294585.316699535	28.711899671225694
76	28.821371930131768	375958.1823081608	23294585.316699535	28.711895171111898
77	28.821371930131768	375958.1823081608	23294585.316699535	28.711887473949663
78	28.821371930131768	375958.1823081608	23294585.316699535	28.71188266398402
79	28.821371930131768	375958.1823081608	23294585.316699535	28.71188266398402
80	28.821371428170266	375958.1823081608	23294585.316699535	28.711878392725684
81	28.821370759284658	375958.1823081608	23066220.756669685	28.711866845512343
82	28.821370759284658	375958.1823081608	23066220.756669685	28.711862672002677
83	28.821370759284658	375958.1823081608	20989229.587423023	28.711861124255645
84	28.821370759284658	375958.1823081608	20911069.319401875	28.71185959043207
85	28.821370759284658	375958.1823081608	20911069.319401875	28.71185959043207
86	28.821370565911387	375958.1823081608	20911069.319401875	28.71185959043207
87	28.821370515786036	375958.1823081608	20911069.319401875	28.711857222866055
88	28.821370515786036	375958.1823081608	20911069.319401875	28.711857222866055
89	28.821370515786036	375958.1823081608	20911069.319401875	28.711857222866055
90	28.821370515786036	375958.1823081608	20911069.319401875	28.711857222866055
91	28.821370515786036	375958.1823081608	20911069.319401875	28.711857170910648
92	28.8213704629184	375958.1823081608	20911069.319401875	28.711857127250276
93	28.8213704629184	375958.1823081608	20911069.319401875	28.711857127250276
94	28.821370456725944	375958.1823081608	20911069.319401875	28.711856810293927
95	28.821370456725944	375958.1823081608	20911069.319401875	28.711856810293927
96	28.821370456725944	375958.1823081608	20911069.319401875	28.711856800790958
97	28.821370456725944	375958.1823081608	20911069.319401875	28.711856800790958
98	28.821370456725944	375958.1823081608	20911069.319401875	28.711856800790958
99	28.821370454332435	375958.1823081608	20911069.319401875	28.711856800475342
100	28.821370454332435	375958.1823081608	20911069.319401875	28.711856800475342
