# Supplementary material for: An improved genetic algorithm and its application in neural network adversarial attack
Source: PLoS One. 2022 May 5;17(5):e0267970. doi: 10.1371/journal.pone.0267970 (PMC9070932; doi:10.1371/journal.pone.0267970)
Supplement: S1 Data — (ZIP) [file pone.0267970.s001.zip › data3/5_50.csv]

	GWO	PSO	SGA	IGA
0	456008003.54924786	1379935.3844320755	460644033.37319535	417310699.724611
1	86569599.25596318	1379935.3844320755	460644033.37319535	69438550.72235593
2	20707262.228807956	1379935.3844320755	422848588.49946815	18443216.856669124
3	5471399.642687483	1365734.7904865602	390564391.1385856	17140836.72987003
4	1787226.374773049	1364589.2747527661	367790780.4030634	2907174.912139067
5	88473.89707058089	1364589.2747527661	325743070.62941426	900279.5796869367
6	88473.89707058089	1342028.6436070648	324101306.6120742	141149.07278595943
7	7532.812936921567	1319227.4648001473	288046969.97811747	39848.105074030245
8	2324.7576026081556	1319227.4648001473	247761430.24574745	10583.282246674276
9	859.9611415770269	1319227.4648001473	174116048.78911468	2188.334322362787
10	337.3079881655377	1305059.050058827	174116048.78911468	480.49169420788076
11	146.4819628770114	1192634.3093229688	173374071.1095666	259.32312005728676
12	77.0675510700612	1192634.3093229688	134088843.01682001	107.80273500752358
13	56.814655782324316	1192634.3093229688	134088843.01682001	73.69699664625577
14	55.110313988164144	1164950.9634899588	134088843.01682001	61.13618343123671
15	51.5428799699653	1164950.9634899588	134088843.01682001	56.64856172395768
16	51.073593987746726	1129990.456310404	134088843.01682001	50.03513110999486
17	49.516136426965964	1129990.456310404	134088843.01682001	49.05120979843799
18	49.26981799665018	1129990.456310404	134088843.01682001	48.79701483562911
19	49.01088832066636	1129990.456310404	132934858.50448775	48.70754682883297
20	48.792524032674166	1129990.456310404	130876335.93870984	48.65546109244016
21	48.792524032674166	1129990.456310404	130876335.93870984	48.58725985271316
22	48.75745083189037	1129990.456310404	130876335.93870984	48.58124687065444
23	48.74753771210339	1108441.7354464133	130876335.93870984	48.57890141643754
24	48.7456889981488	1049766.787651661	127748898.89821705	48.577262312577
25	48.74318449154218	1049766.787651661	126298878.34032597	48.5764905415721
26	48.74161528598228	1049766.787651661	126298878.34032597	48.57562076409407
27	48.73930602505658	1049766.787651661	123671155.54779007	48.57560735416474
28	48.738187713621315	1049766.787651661	123077187.3988105	48.57428812401322
29	48.73765331113582	1049766.787651661	96283226.16731134	48.57337312748282
30	48.73722847829876	1049766.787651661	88627673.07587282	48.573049394358414
31	48.73703200872424	1049766.787651661	86774547.07135615	48.57257196756811
32	48.736940928965325	970966.0983711799	78912055.64862071	48.57257196756811
33	48.736940928965325	970966.0983711799	77471181.63781923	48.57235142463761
34	48.736940928965325	970966.0983711799	74038695.47772796	48.57217618411745
35	48.73687536151834	970966.0983711799	73864329.02522337	48.57217618411745
36	48.736869541878455	970966.0983711799	73864329.02522337	48.57190988346091
37	48.736869541878455	970966.0983711799	72108403.45870149	48.57168399269969
38	48.736869541878455	970966.0983711799	65178882.04555076	48.57168399269969
39	48.736869541878455	941534.6913075846	65178882.04555076	48.57144278315671
40	48.736869541878455	941534.6913075846	65178882.04555076	48.57134262385217
41	48.7368694424116	941534.6913075846	65178882.04555076	48.57113237559581
42	48.7368694424116	924739.9333917939	65178882.04555076	48.57110056521053
43	48.736867366831895	924739.9333917939	65178882.04555076	48.570969205889575
44	48.736867366831895	924739.9333917939	65178882.04555076	48.570490901201595
45	48.736867366831895	924739.9333917939	65178882.04555076	48.570490901201595
46	48.736867366831895	924739.9333917939	65178882.04555076	48.57031318866087
47	48.736867366831895	924739.9333917939	65178882.04555076	48.57024122450155
48	48.736867366831895	924739.9333917939	65178882.04555076	48.57017456885758
49	48.736866858969044	924739.9333917939	65178882.04555076	48.570044438284114
50	48.736866858969044	924739.9333917939	65178882.04555076	48.56980316967964
51	48.736866858969044	924739.9333917939	65178882.04555076	48.56915295052824
52	48.736866858969044	924739.9333917939	65178882.04555076	48.56915295052824
53	48.736866858969044	924739.9333917939	65178882.04555076	48.56887155676745
54	48.73686659562884	924739.9333917939	65178882.04555076	48.56867856133409
55	48.73686659562884	924739.9333917939	62324375.62030285	48.56855516547248
56	48.73686659562884	924739.9333917939	62324375.62030285	48.56815566533638
57	48.73686659562884	924739.9333917939	62324375.62030285	48.56776255091424
58	48.736866294172984	924739.9333917939	62324375.62030285	48.56730888199154
59	48.736866294172984	924739.9333917939	62324375.62030285	48.56723861526765
60	48.736866294172984	924739.9333917939	62324375.62030285	48.567171600312946
61	48.736866294172984	924739.9333917939	62324375.62030285	48.567105528763626
62	48.736866294172984	924739.9333917939	62324375.62030285	48.567094699494994
63	48.736866294172984	924739.9333917939	62324375.62030285	48.56709329677258
64	48.736866294172984	924739.9333917939	62324375.62030285	48.567082632825134
65	48.736866294172984	924739.9333917939	62324375.62030285	48.56707711089274
66	48.736866294172984	924739.9333917939	62324375.62030285	48.56707342472386
67	48.736866294172984	924739.9333917939	62324375.62030285	48.56707342472386
68	48.736866294172984	924739.9333917939	58698627.37460938	48.56707109371548
69	48.736866294172984	924739.9333917939	58275477.13253256	48.5670706497019
70	48.736866294172984	924739.9333917939	58275477.13253256	48.56705571185551
71	48.73686618827249	924739.9333917939	53808983.15580726	48.56705571185551
72	48.73686618827249	924739.9333917939	53565070.728136145	48.56705341662558
73	48.73686618827249	924739.9333917939	48824885.03220556	48.56705281547839
74	48.73686618827249	924739.9333917939	48824885.03220556	48.56705281547839
75	48.73686618827249	924739.9333917939	48824885.03220556	48.56705281547839
76	48.736866062183694	924739.9333917939	48824885.03220556	48.56703958599145
77	48.736866062183694	924739.9333917939	48824885.03220556	48.56703958599145
78	48.736866062183694	924739.9333917939	48824885.03220556	48.56703958599145
79	48.736866062183694	924739.9333917939	48824885.03220556	48.56703958599145
80	48.736866062183694	924739.9333917939	47220693.98018891	48.56703958599145
81	48.736866062183694	924739.9333917939	47220693.98018891	48.56703958599145
82	48.736866062183694	924739.9333917939	47035915.425019644	48.56703780685295
83	48.736866062183694	924739.9333917939	45346556.823922	48.56703334481399
84	48.73686605928433	924739.9333917939	45346556.823922	48.56703149572837
85	48.73686605928433	924739.9333917939	45346556.823922	48.56702673206127
86	48.736866048367325	924739.9333917939	45346556.823922	48.56702673206127
87	48.736866048367325	924739.9333917939	45346556.823922	48.56702628160584
88	48.736866048367325	924739.9333917939	45346556.823922	48.56702564455973
89	48.736866048367325	924739.9333917939	45346556.823922	48.56702564455973
90	48.736866048367325	924739.9333917939	45346556.823922	48.56702556381131
91	48.73686604505069	924739.9333917939	44069832.061535805	48.56702551723595
92	48.73686604505069	924739.9333917939	42209021.833530225	48.56702534886852
93	48.73686604505069	924739.9333917939	41665937.78795219	48.56702534886852
94	48.73686604454088	924739.9333917939	41665937.78795219	48.56702534886852
95	48.73686604454088	924739.9333917939	41665937.78795219	48.56702534886852
96	48.73686604454088	924739.9333917939	41665937.78795219	48.5670252101028
97	48.73686604454088	924739.9333917939	41665937.78795219	48.5670252101028
98	48.73686604454088	924739.9333917939	41665937.78795219	48.5670252101028
99	48.73686604454088	924739.9333917939	41665937.78795219	48.567025186562326
100	48.73686604454088	924739.9333917939	41665937.78795219	48.567025186562326
0	441966761.18023866	1531302.725413857	381948728.8029795	457102703.26784384
1	122201468.79347624	1531302.725413857	381948728.8029795	100773278.0616572
2	36595861.772949845	1531302.725413857	381948728.8029795	32493021.73062455
3	14891337.841709575	1392060.401047167	356955188.65090793	6325715.062404673
4	5645743.538466743	1307069.3591847245	290730659.3185322	3658217.8889829773
5	1118881.9498901262	1307069.3591847245	290730659.3185322	902335.7089131883
6	511659.3809807901	1307069.3591847245	290730659.3185322	272361.08748614416
7	179433.83701580187	1263303.4534456814	290730659.3185322	46033.26002818474
8	82820.64706031984	1263303.4534456814	290730659.3185322	14513.909783313275
9	21079.283291725966	1263303.4534456814	290730659.3185322	1737.2523209058254
10	19192.575486282665	1235727.0086747217	290730659.3185322	870.0272214390279
11	5083.435972670412	1235727.0086747217	260644875.39514533	321.14054747560937
12	2792.751558456016	1235727.0086747217	242700034.9765531	110.906194430362
13	1798.7163516066162	1176853.5216847376	242700034.9765531	66.5700731287905
14	930.8667426622997	1176853.5216847376	234019121.1266654	59.87770729463461
15	278.657305141354	1176853.5216847376	217770130.69213885	52.92131378347932
16	137.0994841326009	1122541.6545865592	214157370.9545389	49.90191177390688
17	127.42286011434811	1122541.6545865592	199889162.08644557	49.246873639739164
18	88.95273378209798	1122541.6545865592	194616037.34447694	48.85717326733263
19	68.77694763189673	1122541.6545865592	194616037.17723924	48.69271797642863
20	58.325657464303504	1122541.6545865592	160239831.01527876	48.613329548513626
21	53.72869969836838	1122541.6545865592	154966953.90646058	48.588355269809654
22	51.20323529655904	1122541.6545865592	154966953.90646058	48.57233502841378
23	49.96329365647019	1122541.6545865592	154966953.90646058	48.56756405846405
24	49.32274851417621	1084868.8614640103	142475183.08040273	48.56235053861635
25	49.093147967068	1084868.8614640103	129456471.46971813	48.55893473772522
26	48.90796237542719	1084868.8614640103	129456471.46971813	48.55646442617774
27	48.76932625853292	1084868.8614640103	129456471.46971813	48.55588294294392
28	48.744128922015626	1057350.6258596557	129456471.46971813	48.554928021581006
29	48.71039175234144	1052800.6234277848	126730567.57199058	48.554928021581006
30	48.69919134109349	1052800.6234277848	123980535.40547636	48.55485894514767
31	48.68119584091547	1052800.6234277848	122678035.524533	48.553431727798745
32	48.67124310030413	1052800.6234277848	108568135.5820619	48.553431727798745
33	48.66644079289522	1052800.6234277848	105307139.87373643	48.55259401376983
34	48.66543987195778	1036459.3479288887	105105910.8199962	48.55232474070674
35	48.66492615184149	1036459.3479288887	105105910.8199962	48.55181718192506
36	48.6647542535627	1036459.3479288887	105105910.8199962	48.55001861170828
37	48.6647542535627	1030758.7773628122	105105910.8199962	48.55001861170828
38	48.6647542535627	1030758.7773628122	105105910.8199962	48.54927665042988
39	48.66464938629742	1030758.7773628122	105105910.8199962	48.54755180773445
40	48.664595139308034	1030758.7773628122	104778169.742877	48.54737612721816
41	48.664595139308034	1030758.7773628122	103662266.26494427	48.547213300294814
42	48.664595139308034	1030758.7773628122	103662266.26494427	48.54651269869322
43	48.664595139308034	1022578.3917322767	103662266.26494427	48.54588880803234
44	48.6645739878496	1022578.3917322767	103662266.26494427	48.54521518063997
45	48.6645739878496	1022578.3917322767	103662266.26494427	48.54427662483005
46	48.66456685117319	1022578.3917322767	103662266.26494427	48.544020664935076
47	48.66450482257225	1022578.3917322767	102156150.82090862	48.54352215967979
48	48.66439343181566	1022578.3917322767	102021901.20388618	48.543406755675946
49	48.66428900285566	1022578.3917322767	102021901.20388618	48.54336541934118
50	48.66428900285566	1022578.3917322767	102021901.20388618	48.54336541934118
51	48.66422302883281	1022578.3917322767	102021901.20388618	48.54332445500915
52	48.66422302883281	1022578.3917322767	102021901.20388618	48.54331576429377
53	48.66418020992088	1022578.3917322767	102021901.20388618	48.543244129636534
54	48.66415319339105	1022578.3917322767	102021901.20388618	48.543244129636534
55	48.66409387250222	1022578.3917322767	93883257.0509839	48.54320983921188
56	48.664089958271646	1022578.3917322767	93883257.0509839	48.54320832464078
57	48.66403820345188	1022578.3917322767	93883257.0509839	48.54316731780708
58	48.66401827589218	1022578.3917322767	93883257.0509839	48.54316731780708
59	48.66397660498058	1022578.3917322767	93883257.0509839	48.54316731780708
60	48.66391625541544	1021123.6420342494	93883257.0509839	48.54316731780708
61	48.66389289150217	1021123.6420342494	90935656.58755556	48.54316731780708
62	48.66389289150217	1021123.6420342494	88592037.68457876	48.543142152937605
63	48.66376039753419	1021123.6420342494	88592037.68457876	48.54313641091712
64	48.66373999594924	1021123.6420342494	88592037.68457876	48.54313215316823
65	48.663730677769166	1021123.6420342494	78905491.4953222	48.54310441634947
66	48.663730677769166	1021123.6420342494	78905491.4953222	48.54302445655186
67	48.663730677769166	1021123.6420342494	78561739.19272809	48.54302445655186
68	48.663730677769166	1021123.6420342494	76667640.28742062	48.54301032610724
69	48.663723411599726	1021123.6420342494	76667640.28742062	48.54297282141097
70	48.663720402793224	1021123.6420342494	76667640.28742062	48.54295383489573
71	48.663720402793224	1021123.6420342494	76108565.81310344	48.54293543449968
72	48.663720402793224	1021123.6420342494	76108565.81310344	48.54291662112795
73	48.663720402793224	1021123.6420342494	72874663.08306475	48.54289814003621
74	48.663720402793224	1021123.6420342494	71656194.78115815	48.542872263809414
75	48.663720402793224	1021123.6420342494	71656194.78115815	48.542872263809414
76	48.663720402793224	1021123.6420342494	70770589.30265932	48.54287075875844
77	48.663719539798485	1021123.6420342494	70770589.30265932	48.54286637253873
78	48.663719539798485	1021123.6420342494	70770589.30265932	48.54286095664095
79	48.663719539798485	1017394.0702435542	70770589.30265932	48.542828095000964
80	48.66371809206951	1017394.0702435542	70770589.30265932	48.5428224573377
81	48.66371809206951	979324.9781955278	70770589.30265932	48.54281845986948
82	48.66371809206951	979324.9781955278	69678892.29878415	48.54280719527107
83	48.66371809206951	979324.9781955278	69678892.29878415	48.54280719527107
84	48.66371809206951	979324.9781955278	69659487.8278292	48.54279789327471
85	48.663718067699975	979324.9781955278	69116943.9178558	48.54279560426976
86	48.663718067699975	979324.9781955278	69083537.88767922	48.54279560426976
87	48.66371778649203	979324.9781955278	69083537.88767922	48.54276910912366
88	48.66371778649203	979324.9781955278	66458432.593586385	48.54276910912366
89	48.66371778649203	979324.9781955278	66458432.593586385	48.54276910912366
90	48.66371778649203	979324.9781955278	66458432.593586385	48.54276910912366
91	48.66371778649203	979324.9781955278	66458432.593586385	48.54276910912366
92	48.663717785776015	979324.9781955278	66458432.593586385	48.54276755013117
93	48.663717785776015	979324.9781955278	64871696.30877254	48.54276755013117
94	48.663717785776015	979324.9781955278	64862303.987603776	48.54276755013117
95	48.663717785776015	979324.9781955278	64862303.987603776	48.542767291636466
96	48.663717785776015	979324.9781955278	64862303.987603776	48.542766134289494
97	48.663717785776015	979324.9781955278	64862303.987603776	48.542766134289494
98	48.663717785776015	979324.9781955278	64417228.83819562	48.542766134289494
99	48.663717785776015	979324.9781955278	64417228.83819562	48.542766134289494
100	48.663717785776015	979324.9781955278	62994121.43495328	48.542766134289494
0	383981908.5579076	1500769.9031487934	459641497.0993723	518109816.0878406
1	63414179.31005335	1500769.9031487934	459641497.0993723	80445866.29613604
2	39753489.570338994	1500769.9031487934	453572475.9217375	23673790.971806496
3	16752312.911863187	1285972.657119479	453572475.9217375	6066548.145170169
4	14950139.063124437	1176663.4837026962	349681142.1317626	1521665.0927840585
5	8476775.240981607	1176663.4837026962	344270107.88775873	185499.14949220317
6	2126991.9355197675	1176663.4837026962	344270107.88775873	25528.226786579882
7	1001800.27006999	1176663.4837026962	329917906.1908831	4646.099716413174
8	250935.96408237392	1176663.4837026962	296716326.82662106	2569.3648670346624
9	107291.9518157883	1176663.4837026962	296716326.82662106	1087.3663248909018
10	18450.910662979848	1176663.4837026962	276596007.3374265	405.843535794508
11	10745.795963111877	1176663.4837026962	276596007.3374265	251.3631637153013
12	4687.34162332044	1176663.4837026962	273744346.3226236	88.96565738297376
13	1137.9462494253494	1106673.0335757402	234899803.902975	60.24609867433625
14	566.8002856382001	1106673.0335757402	234899803.902975	56.18462005847593
15	403.6761313836214	1106673.0335757402	234899803.902975	49.85281240596296
16	179.96520142898663	1106673.0335757402	234202214.8276983	48.925119761683625
17	95.95420479008631	1106673.0335757402	210093149.119176	48.82307675406338
18	77.36545436241131	1106673.0335757402	210093149.119176	48.62239884758722
19	55.28722474228264	1106673.0335757402	208828361.37192568	48.56540066549558
20	52.7742613624758	1106673.0335757402	208828361.37192568	48.554648223220376
21	49.735335127261415	1106673.0335757402	183700536.05248663	48.554648223220376
22	49.41718147591101	1106673.0335757402	164455321.9201931	48.554480288354
23	48.79423752143531	1106673.0335757402	164455321.9201931	48.55385568294623
24	48.764471684519506	1106673.0335757402	159766977.38791662	48.55362479376426
25	48.725161094568165	1106673.0335757402	159601088.2960063	48.55316123418866
26	48.7070787340278	1106673.0335757402	148276755.7264555	48.55246974591168
27	48.69573225866939	1106673.0335757402	148276755.7264555	48.551863075928594
28	48.67975873315576	1106673.0335757402	148276755.7264555	48.55185851791606
29	48.65767804507829	1106673.0335757402	148276755.7264555	48.551034521754296
30	48.64894290493793	1106673.0335757402	141240171.78010556	48.551034521754296
31	48.64728319504477	1106673.0335757402	141240171.78010556	48.55073191994228
32	48.645704830837715	1106673.0335757402	141240171.78010556	48.550420731029604
33	48.645704830837715	1106673.0335757402	141240171.78010556	48.55037775294163
34	48.645397986924905	1106673.0335757402	141240171.78010556	48.55030612246312
35	48.644758670739314	1106673.0335757402	137624896.6814147	48.55030612246312
36	48.64443898340357	1106673.0335757402	137624896.6814147	48.550214572707524
37	48.64440196671155	1106673.0335757402	136468320.97398773	48.54998860167031
38	48.64432609410797	1106673.0335757402	136468253.36326435	48.54998860167031
39	48.64418936320493	1106673.0335757402	136468253.36326435	48.549930233962016
40	48.644030827073024	1106673.0335757402	136468253.36326435	48.54991274148471
41	48.643347043416675	1106673.0335757402	136468253.36326435	48.549772083193005
42	48.643149313122024	1106673.0335757402	135641709.45854765	48.549764475009724
43	48.64286280494336	1106673.0335757402	132888640.87928137	48.549764475009724
44	48.64279562381864	1106673.0335757402	132888640.87928137	48.549740626923544
45	48.64248937006612	1106673.0335757402	132888640.87928137	48.54971138991152
46	48.64211620000398	1106673.0335757402	132888640.87928137	48.5496289965084
47	48.64188835251407	1106673.0335757402	130227597.07347551	48.5496289965084
48	48.641515334093036	1106673.0335757402	127751254.20886785	48.54957960624307
49	48.64138804351198	1106673.0335757402	127751254.20886785	48.54957236242162
50	48.641009324812366	1106673.0335757402	127751254.20886785	48.549452947349536
51	48.64041610584975	1106673.0335757402	117004859.59231468	48.549452947349536
52	48.639868917973395	1106673.0335757402	117004859.59231468	48.54928573121843
53	48.639687015525844	1106673.0335757402	117004859.59231468	48.549265220471185
54	48.639687015525844	1106673.0335757402	117004859.59231468	48.549164335005734
55	48.639540679402906	1106673.0335757402	117004859.59231468	48.549137539460176
56	48.63936834583285	1106673.0335757402	117004859.59231468	48.54905957816928
57	48.63926555382174	1106673.0335757402	117004859.59231468	48.549045797796204
58	48.63910969216726	1106673.0335757402	117004859.59231468	48.54901828620352
59	48.63910969216726	1106673.0335757402	117004859.59231468	48.54890639685677
60	48.63910969216726	1106673.0335757402	117004859.59231468	48.54890639685677
61	48.6390216289539	1106673.0335757402	115378296.49263324	48.54888357239896
62	48.63897909163883	1106673.0335757402	115378296.49263324	48.54882520882163
63	48.6389362697764	1106673.0335757402	115378296.49263324	48.54882520882163
64	48.63890974033257	1106673.0335757402	113282763.32116546	48.54878601963137
65	48.63890974033257	1106673.0335757402	109651810.88409238	48.54874939418372
66	48.63890974033257	1106673.0335757402	108795230.08501571	48.548716759201525
67	48.63885526157308	1106673.0335757402	106648786.1979733	48.5486708222411
68	48.63878841236869	1106673.0335757402	105651198.12762901	48.54865749072388
69	48.638782867627995	1106673.0335757402	105651198.12762901	48.54865749072388
70	48.638782010927315	1106673.0335757402	105119594.5299966	48.54865749072388
71	48.63874082183803	1106673.0335757402	103004353.34270535	48.548653884368406
72	48.63874082183803	1106673.0335757402	101533112.34618177	48.5486518756032
73	48.63874082183803	1106673.0335757402	101104975.86561912	48.54864990900835
74	48.63873743076012	1106673.0335757402	100549575.00472243	48.548648984389395
75	48.63873743076012	1106673.0335757402	98655188.40326646	48.54864656481087
76	48.63873743076012	1106673.0335757402	98205782.89920871	48.54864441607601
77	48.63873743076012	1106673.0335757402	98205782.89920871	48.548641855003886
78	48.63873743076012	1106673.0335757402	97800823.2373347	48.548639238512855
79	48.63873743076012	1106673.0335757402	96917657.89636302	48.548639238512855
80	48.638735372758504	1106673.0335757402	96917657.89636302	48.548639238512855
81	48.638735372758504	1106673.0335757402	85984296.06050761	48.548639238512855
82	48.638735372758504	1106673.0335757402	84573863.11255623	48.54863851795841
83	48.63873521756155	1106673.0335757402	83216552.4912922	48.54863851795841
84	48.63873521756155	1106673.0335757402	79835174.56016603	48.54863851795841
85	48.638735081265494	1106673.0335757402	79835174.56016603	48.54863851795841
86	48.638735081265494	1106673.0335757402	79835174.56016603	48.548637916060216
87	48.63873484630176	1106673.0335757402	70222418.93484397	48.548637916060216
88	48.63873484630176	1106673.0335757402	65918118.71102791	48.548637916060216
89	48.63873472436762	1106673.0335757402	65022428.688787736	48.548637916060216
90	48.63873472436762	1106673.0335757402	65022428.688787736	48.548637916060216
91	48.63873472436762	1071097.6536619917	58250334.106619254	48.54863785701471
92	48.63873472436762	1071097.6536619917	58250334.106619254	48.548637832932634
93	48.63873471163103	1071097.6536619917	58250334.106619254	48.548637822302396
94	48.63873471163103	1071097.6536619917	57910721.16765849	48.54863780207895
95	48.638734707989066	1035935.4312587124	56528506.041604	48.54863778707609
96	48.638734707989066	1035935.4312587124	54371520.341243036	48.54863778707609
97	48.638734707989066	1035935.4312587124	54371520.341243036	48.54863778707609
98	48.638734707989066	1035935.4312587124	53597032.163320296	48.54863778707609
99	48.638734707989066	1035935.4312587124	53597032.163320296	48.54863778707609
100	48.638734707989066	1035935.4312587124	53597032.163320296	48.54863778630904
0	487021579.1892133	1439097.5223706234	523749055.24067223	417754372.3745308
1	61725515.56409414	1439097.5223706234	523749055.24067223	59766977.46099696
2	26947931.276549473	1439097.5223706234	381546507.5811186	26618496.80111363
3	9247889.844252558	1339702.4026418175	381546507.5811186	11809989.08117422
4	2728548.6839173133	1299438.1667679737	357469283.6505353	4504823.120880377
5	547345.0890171276	1299438.1667679737	334863011.87852216	534405.8329438522
6	218425.23715376342	1299438.1667679737	331442787.95907164	98087.43267439102
7	51798.860071855255	1299438.1667679737	306419987.81255054	36959.09079764634
8	18066.431139687735	1299438.1667679737	299504906.53486496	5450.91978452029
9	3572.7641802281187	1268768.4176367759	288104071.9181987	981.8002981971479
10	832.699032938408	1266341.6672788144	241594252.42402261	591.4108454794758
11	153.38317915890775	1266341.6672788144	235139317.12489098	117.00123317871437
12	88.71528651053518	1266341.6672788144	235139317.12489098	86.80291271695093
13	67.68472848458634	1172794.3186075627	224569132.87021077	64.62986969579225
14	60.31623980922536	1172794.3186075627	179729433.57762215	52.63150287904746
15	51.89241705032131	1172794.3186075627	176611405.24763334	50.43889384289056
16	49.63271758853085	1172794.3186075627	176611405.24763334	48.99974593402204
17	49.50000346580752	1172794.3186075627	161564108.0589725	48.95668511205651
18	49.09670215415569	1172794.3186075627	154157859.87350023	48.79361454385928
19	48.86276246478656	1172794.3186075627	123252120.4466283	48.74274730216477
20	48.79821081765026	1172794.3186075627	115199176.25629301	48.70003684188561
21	48.76633732626886	1172794.3186075627	115199169.01836304	48.65333172086543
22	48.76260941974699	1172794.3186075627	114086794.32779069	48.632356136818146
23	48.75738054955903	1172794.3186075627	107556851.48983671	48.62155018012184
24	48.75495692793995	1172794.3186075627	106442858.82633084	48.61422546339756
25	48.75464273044964	1172794.3186075627	102078900.69852297	48.606316066108505
26	48.7513757534809	1172794.3186075627	85458293.51008809	48.60476318590542
27	48.7513757534809	1115095.1162312455	85458293.51008809	48.602506415439365
28	48.74947971798202	1115095.1162312455	85458293.51008809	48.60005437569661
29	48.74947971798202	1115095.1162312455	85458293.51008809	48.59693797194424
30	48.748332099290714	1115095.1162312455	85458293.51008809	48.59578323924131
31	48.74817350416571	1115095.1162312455	82513069.69663428	48.59478017062915
32	48.74772982906734	1115095.1162312455	81094323.24857746	48.59374138050709
33	48.74731267133764	1115095.1162312455	81094323.24857746	48.5931604250462
34	48.74714259957767	1115095.1162312455	79141238.6276784	48.591678329396295
35	48.74714259957767	1115095.1162312455	78900194.41292867	48.59139048045564
36	48.74698327514782	1115095.1162312455	75729157.53457995	48.59084887976483
37	48.74698327514782	1115095.1162312455	75729157.53457995	48.59021833913823
38	48.7469223508071	1115095.1162312455	75729157.53457995	48.58994238299048
39	48.74682288848983	1115095.1162312455	74295011.13870893	48.589870413571006
40	48.74660814507074	1115095.1162312455	73430985.50822249	48.58976999305155
41	48.74660814507074	1066157.56366522	72876628.53914842	48.58974679152883
42	48.746559189151164	1066157.56366522	72766479.5331537	48.589472635043904
43	48.74639019158091	1066157.56366522	72766479.5331537	48.589472635043904
44	48.74639019158091	1066157.56366522	72766479.5331537	48.58932107536966
45	48.74625344794351	1066157.56366522	72766479.5331537	48.58911385074344
46	48.74613245851747	1066157.56366522	72766479.5331537	48.589066455334354
47	48.746097475684856	1066157.56366522	72766479.5331537	48.58903296140125
48	48.746030557928044	1066157.56366522	72766479.5331537	48.588934257630484
49	48.74597075867283	1066157.56366522	72766479.5331537	48.5888229770734
50	48.74597075867283	1050848.9226739944	72766479.5331537	48.58880127162372
51	48.7456356265284	1050848.9226739944	72766479.5331537	48.58876595114531
52	48.74534197406345	1050848.9226739944	72766479.5331537	48.58872143906673
53	48.74534197406345	1050848.9226739944	72766479.5331537	48.5887111304002
54	48.74534197406345	1050848.9226739944	72766479.5331537	48.588478633153116
55	48.74522104708858	1050848.9226739944	72766479.5331537	48.58845638576662
56	48.74522104708858	1050848.9226739944	72766479.5331537	48.58839725494278
57	48.74497097469152	1050848.9226739944	68399920.39187652	48.58813831464327
58	48.74496010462588	1050848.9226739944	67555040.59803149	48.58808493026561
59	48.744798752661204	1050848.9226739944	67555040.59803149	48.5878269594702
60	48.74479128754168	1050848.9226739944	67555040.59803149	48.58771235903107
61	48.74454858397527	1050848.9226739944	67555040.59803149	48.58750537702076
62	48.74454858397527	1050848.9226739944	67555040.59803149	48.587200827160295
63	48.74453375437031	1050848.9226739944	67555040.59803149	48.586940635152345
64	48.74450732885723	1050848.9226739944	67555040.59803149	48.58671253993927
65	48.74450274233271	1050848.9226739944	67555040.59803149	48.58631408090108
66	48.744443707049136	1050848.9226739944	67555040.59803149	48.58606824271393
67	48.744436896690125	1050848.9226739944	67555040.59803149	48.585783254982246
68	48.74442558545258	1050848.9226739944	67555040.59803149	48.5857070613284
69	48.744401282315714	1050848.9226739944	67555040.59803149	48.58569396773593
70	48.74439717151836	1050848.9226739944	67555040.59803149	48.58557381178601
71	48.74439270024086	1050848.9226739944	67555040.59803149	48.585518951234064
72	48.74439270024086	1050848.9226739944	67555040.59803149	48.585392247330105
73	48.74439270024086	1050848.9226739944	64519140.93180366	48.585392247330105
74	48.74439193325369	1050848.9226739944	63455134.43453587	48.5853673933553
75	48.74439193325369	1050848.9226739944	63455134.43453587	48.5853673933553
76	48.744390452167536	1050848.9226739944	63455134.43453587	48.585347860282205
77	48.744390452167536	1050848.9226739944	63455134.43453587	48.585302794073606
78	48.744390452167536	1050848.9226739944	63455134.43453587	48.585302794073606
79	48.744390452167536	1050848.9226739944	63455134.43453587	48.58528619460594
80	48.744390452167536	1050848.9226739944	63455134.43453587	48.58527220202423
81	48.744390452167536	1050848.9226739944	63455134.43453587	48.58526109233405
82	48.744390452167536	1050848.9226739944	63455134.43453587	48.58526031015093
83	48.744390452167536	1050848.9226739944	63455134.43453587	48.58526031015093
84	48.744390452167536	990921.6077016552	63455134.43453587	48.58525369865799
85	48.744390452167536	990921.6077016552	59347743.76442225	48.58525171801041
86	48.744390452167536	990921.6077016552	59347743.76442225	48.585245474527184
87	48.744390452167536	990921.6077016552	59347743.76442225	48.585245474527184
88	48.74439038704841	990921.6077016552	59347743.76442225	48.58524391282287
89	48.74439038704841	990921.6077016552	59347743.76442225	48.58524391282287
90	48.74439038704841	981000.7463018664	59347743.76442225	48.58524323453929
91	48.74439038704841	981000.7463018664	59347743.76442225	48.58524144935122
92	48.744390367254425	981000.7463018664	59327042.32226543	48.58524144935122
93	48.744390367254425	981000.7463018664	59327042.32226543	48.58524063278003
94	48.744390367254425	981000.7463018664	59327042.32226543	48.58524063278003
95	48.744390367254425	981000.7463018664	59327042.32226543	48.58524063278003
96	48.7443903668987	981000.7463018664	59327042.32226543	48.58524063278003
97	48.7443903668987	981000.7463018664	59327042.32226543	48.58524048640811
98	48.7443903668987	981000.7463018664	59327042.32226543	48.58524048640811
99	48.7443903668987	967724.7358472636	59327042.32226543	48.585240433378075
100	48.7443903668987	967724.7358472636	59327042.32226543	48.585240433378075
0	526738104.8595542	1304318.2543306816	432988471.15052694	323200269.777001
1	117391134.37195909	1304318.2543306816	378242139.92455786	52397864.846822485
2	66490589.427449375	1304318.2543306816	378242139.92455786	10781307.09468512
3	30854794.3607393	1240189.1196343126	378242139.92455786	2984340.3558721337
4	7878400.677614224	1240189.1196343126	378242139.92455786	480331.4433212257
5	3097439.5636339807	1118645.76526846	370505556.02461684	47380.77795712232
6	564177.9698283831	1118645.76526846	356401217.06618154	8092.364707951708
7	138010.79489336867	1118645.76526846	251820626.93434423	5548.275286944147
8	132900.79475235098	1118645.76526846	251820626.93434423	2677.307137767847
9	14876.554588164088	1118645.76526846	251486868.27654696	644.3777030434678
10	13423.81144996737	1118645.76526846	242964895.53381938	254.24242329146023
11	1777.8581742181384	1118645.76526846	216252470.15597546	125.7268407090322
12	631.9785140494762	1118645.76526846	174574931.46083105	78.69629869156532
13	336.0828816358355	1118645.76526846	151333464.37218916	57.105648229393665
14	143.92122931054206	1118645.76526846	141407719.50749478	53.73788180821287
15	98.11477064498506	1118645.76526846	135145602.68441918	50.99318460539268
16	90.30570555416516	1118645.76526846	135145602.46034428	49.85221213243004
17	63.74859871984525	1118645.76526846	135145602.46034428	49.06673137203073
18	58.48071336210651	1118645.76526846	135145602.46034428	48.882869204126585
19	49.394332284152654	1118645.76526846	131955076.80533126	48.77325453821988
20	49.394332284152654	1118645.76526846	131955076.80533126	48.73292710419701
21	48.86885058653069	1101053.4499333769	127881881.9428165	48.71829310669978
22	48.794152215530914	1101053.4499333769	127881881.9428165	48.69691292089819
23	48.73205388945862	1101053.4499333769	110763821.72979961	48.68455978754616
24	48.70250349571255	1101053.4499333769	96665921.88713464	48.66837948787398
25	48.695884068305254	1096991.6706216044	96665921.88713464	48.66501737652946
26	48.68484215664849	1096991.6706216044	96665921.88713464	48.65939954823797
27	48.679693389569195	1096991.6706216044	96665921.88713464	48.655714649256424
28	48.67365129929387	1096991.6706216044	96665921.88713464	48.654320153694414
29	48.671625303308026	1096991.6706216044	94690472.85289863	48.65327864514404
30	48.66364337408359	1096991.6706216044	93927108.72740504	48.65207180349371
31	48.65902742298832	1096991.6706216044	93927108.72740504	48.6512216179111
32	48.657390518836884	1096991.6706216044	93927108.72740504	48.65078198053398
33	48.65546437868268	1096991.6706216044	93927108.72740504	48.64970842546786
34	48.65546437868268	1096991.6706216044	93866625.23862751	48.648915134427334
35	48.65490727120558	1096991.6706216044	93577954.21185756	48.648915134427334
36	48.6547599449816	1096991.6706216044	89862180.3290817	48.648522827980734
37	48.65435403033677	1096991.6706216044	88684108.69913663	48.64824345055868
38	48.65368104599605	1096991.6706216044	88684108.69913663	48.64824345055868
39	48.65342684527258	1054036.3573911034	87762171.73440094	48.64785616400432
40	48.65284579356944	1054036.3573911034	85314989.83594573	48.647840720877795
41	48.65173053749202	1054036.3573911034	85314987.30565	48.64772329438844
42	48.65093743191944	1054036.3573911034	84803075.66903186	48.64770407700129
43	48.650384909946794	1022958.6971976173	84803075.66903186	48.6475703584165
44	48.64953608937806	1022958.6971976173	84803075.66903186	48.64754192827039
45	48.64837668263032	1022958.6971976173	84488591.16493	48.64742188988842
46	48.64825002010662	1022958.6971976173	84488591.16493	48.64737906632473
47	48.64761522227643	1022958.6971976173	83988202.83002743	48.64728220991369
48	48.647329377772834	1022958.6971976173	82096872.64018878	48.647278423153395
49	48.64717882135481	1022958.6971976173	79092227.11277159	48.647227585339365
50	48.64704589752916	1022958.6971976173	79069279.5071822	48.647227585339365
51	48.64704589752916	1022958.6971976173	78126559.60243505	48.647227585339365
52	48.64704589752916	1022958.6971976173	78126559.60243505	48.64722418761847
53	48.64692625849539	1022958.6971976173	73738683.87579894	48.64721647440607
54	48.646912470226226	1022958.6971976173	72877362.10577653	48.64721647440607
55	48.646912470226226	1022958.6971976173	72125977.92447452	48.64721647440607
56	48.646912470226226	1022958.6971976173	64264609.31375694	48.64721196812086
57	48.646912470226226	1022958.6971976173	64027181.872082725	48.647208579787545
58	48.646912470226226	1022958.6971976173	63813492.01413088	48.64719670706329
59	48.646903181421585	1022958.6971976173	63813492.01413088	48.64719670706329
60	48.646903181421585	1022958.6971976173	59175361.30756262	48.64719670706329
61	48.646903181421585	1022958.6971976173	59175361.30756262	48.64719539034269
62	48.646903181421585	1022958.6971976173	59175361.30756262	48.64719539034269
63	48.646897878407984	1022958.6971976173	59175361.30756262	48.64719539034269
64	48.646897878407984	1022958.6971976173	59175361.30756262	48.64719425053843
65	48.646897878407984	1022958.6971976173	58002599.33830117	48.64719425053843
66	48.646897878407984	1022958.6971976173	58002599.33830117	48.64719425053843
67	48.646897878407984	1022958.6971976173	56149465.991955735	48.647193466038914
68	48.646897315993286	1022958.6971976173	53337074.54859812	48.647193466038914
69	48.64689646114865	1022958.6971976173	53337074.54859812	48.647193466038914
70	48.64689646114865	1022958.6971976173	53337074.54859812	48.647193466038914
71	48.64689646114865	1022958.6971976173	53337074.54859812	48.647193466038914
72	48.64689646114865	1022958.6971976173	53337074.54859812	48.647193466038914
73	48.64689646114865	1022958.6971976173	53337074.54859812	48.647193466038914
74	48.64689646114865	1022958.6971976173	53337074.54859812	48.647193466038914
75	48.64689646114865	1022958.6971976173	53337074.54859812	48.647188511806846
76	48.64689616915349	1022958.6971976173	53337074.54859812	48.647188511806846
77	48.64689616915349	1022958.6971976173	53337074.54859812	48.647188511806846
78	48.64689616915349	951032.7231058857	53337074.54859812	48.647188511806846
79	48.64689616915349	951032.7231058857	53337074.54859812	48.647188511806846
80	48.64689616915349	951032.7231058857	53337074.54859812	48.647188511806846
81	48.646895979479716	951032.7231058857	53337074.54859812	48.647188511806846
82	48.64689594904936	951032.7231058857	53337074.54859812	48.64718799304403
83	48.646895888589505	951032.7231058857	53337074.54859812	48.64718634411878
84	48.64689585757459	951032.7231058857	44801467.779984064	48.64718634411878
85	48.64689585757459	951032.7231058857	44801467.779984064	48.64718634411878
86	48.64689585757459	951032.7231058857	44801467.779984064	48.64718619935478
87	48.64689585757459	951032.7231058857	44801467.779984064	48.64718593212979
88	48.64689585757459	951032.7231058857	44801467.779984064	48.64718593212979
89	48.64689585757459	951032.7231058857	44801467.779984064	48.64718593212979
90	48.64689585757459	951032.7231058857	44801467.779984064	48.64718574441016
91	48.64689585757459	951032.7231058857	44801467.779984064	48.64718574441016
92	48.64689585757459	951032.7231058857	44801467.779984064	48.64718567935438
93	48.64689585757459	951032.7231058857	44801467.779984064	48.64718562362333
94	48.64689585757459	951032.7231058857	44801467.779984064	48.64718562362333
95	48.64689585757459	951032.7231058857	44801467.779984064	48.64718560985764
96	48.64689585535624	951032.7231058857	44801467.779984064	48.647185583529186
97	48.64689585535624	951032.7231058857	44801467.779984064	48.647185449008866
98	48.64689585415941	951032.7231058857	44801467.779984064	48.647185449008866
99	48.64689585415941	951032.7231058857	44801467.779984064	48.647185449008866
100	48.64689585329992	951032.7231058857	44801467.779984064	48.6471854483004
0	481044282.13529235	1307639.1485825134	507515943.8521489	439818368.7965713
1	103572519.47404632	1307639.1485825134	484409209.66561925	38532386.40970558
2	30376943.707284853	1307639.1485825134	384078203.5935448	13736778.992098136
3	20010352.31444804	1116006.4326948703	384078203.5935448	8948240.824119134
4	2692713.8964017713	1116006.4326948703	384078203.5935448	1605603.026779746
5	1396174.0927157092	1116006.4326948703	356340191.2825335	617424.6931480527
6	355574.852522607	1116006.4326948703	356340191.2825335	293837.307988556
7	24287.450925441597	1116006.4326948703	312272478.5350066	26888.222088225677
8	4345.899199317022	1116006.4326948703	299202230.7514703	8727.669519687322
9	2296.15887775643	1116006.4326948703	284472177.9305263	837.9797372879895
10	707.1755076245129	1102312.5025762226	239959793.6054918	516.7250203948407
11	140.68017296332218	1073648.7708208465	174768890.85961023	229.26393926191358
12	140.68017296332218	1073648.7708208465	174768890.85961023	89.39649519511603
13	82.71329378612704	1073648.7708208465	174604105.28865403	73.339158898827
14	56.72054426245544	1028618.4384709403	157087387.80404606	58.31464067594512
15	49.82343707153551	1028618.4384709403	140379899.60124472	54.83738121765487
16	49.82343707153551	1028618.4384709403	140379899.60124472	49.57214172211919
17	49.31451863957814	968399.779119075	140379899.60124472	49.22023883044843
18	48.90904877020433	968399.779119075	140379899.60124472	48.7719495930834
19	48.81472947049409	968399.779119075	140379899.60124472	48.66279041168935
20	48.78350872099234	968399.779119075	120299887.16031659	48.612769586046596
21	48.77307467626604	968399.779119075	120299887.16031659	48.60709499179535
22	48.749881214035774	968399.779119075	120299887.16031659	48.5990224073725
23	48.72414621424455	968399.779119075	118502732.94659887	48.59751447949705
24	48.71578742053647	968399.779119075	112742359.57250969	48.596801132940435
25	48.71010690335517	968399.779119075	112600103.1166409	48.59483092686387
26	48.703242279568265	968399.779119075	100386265.31668893	48.592171864915436
27	48.70204241190755	968399.779119075	93562523.7157125	48.59125066153597
28	48.700877330428014	968399.779119075	93562523.7157125	48.59117296208
29	48.6948849743101	968399.779119075	93562523.7157125	48.590523068721524
30	48.69139901946024	910515.6646080574	93562523.7157125	48.590394261463196
31	48.68830592646073	910515.6646080574	92702460.3971767	48.58866895923486
32	48.6844253983014	910515.6646080574	92702423.09207529	48.58754566333688
33	48.68299744548195	910515.6646080574	88924081.05126828	48.58579898582857
34	48.67987225086756	910515.6646080574	88924081.05126828	48.58579898582857
35	48.67747368025421	910515.6646080574	86694967.46469088	48.584870744864716
36	48.67747368025421	910515.6646080574	86694967.46469088	48.5845579156888
37	48.67572329759477	910515.6646080574	86694967.46469088	48.58400731911749
38	48.67534508402505	910515.6646080574	80983728.86299804	48.58400731911749
39	48.67443928774004	910515.6646080574	80983728.86299804	48.58369388623451
40	48.673264801360396	910515.6646080574	80983728.86299804	48.583608396094995
41	48.673264801360396	910515.6646080574	79257253.34267417	48.5835564157641
42	48.67315209242487	910515.6646080574	79257253.34267417	48.58307548942203
43	48.67315209242487	910515.6646080574	79257253.34267417	48.58301724868418
44	48.673087805150125	910515.6646080574	79257253.34267417	48.58270849871944
45	48.67260879150131	905028.1191748003	78185935.79505998	48.58231841336283
46	48.67260879150131	905028.1191748003	78185935.79505998	48.582198911001605
47	48.67212422031361	905028.1191748003	77245687.02670051	48.5816120371803
48	48.67186900209333	905028.1191748003	77245490.29608588	48.5816120371803
49	48.67186900209333	905028.1191748003	77245490.29608588	48.581047448910205
50	48.67170569422673	905028.1191748003	75776912.97732826	48.5804635932359
51	48.67143711073225	905028.1191748003	71655428.22988589	48.57986133409629
52	48.67130304226044	905028.1191748003	70931766.6501388	48.579717795070735
53	48.671157073616605	905028.1191748003	66189055.95632934	48.578660116097325
54	48.671157073616605	905028.1191748003	66189055.95632934	48.578339334758844
55	48.670936895072366	905028.1191748003	64852791.94944109	48.577548158461525
56	48.670936895072366	876065.3746303145	64852791.94944109	48.57745946802624
57	48.670911176388664	876065.3746303145	61534465.97313972	48.5772048940495
58	48.67089741198524	876065.3746303145	61534465.97313972	48.5770961398221
59	48.67089741198524	876065.3746303145	61534465.97313972	48.57694070662235
60	48.67089741198524	876065.3746303145	61534465.97313972	48.57678038644008
61	48.67089741198524	876065.3746303145	60463540.10508278	48.57678038644008
62	48.67089741198524	876065.3746303145	57561360.29447648	48.57660678137702
63	48.67089741198524	876065.3746303145	57561360.29447648	48.57660678137702
64	48.67089741198524	876065.3746303145	57561360.29447648	48.57656322235702
65	48.67089741198524	876065.3746303145	57561360.29447648	48.57656322235702
66	48.67089741198524	876065.3746303145	57561360.29447648	48.57653185424361
67	48.67089741198524	876065.3746303145	57561360.29447648	48.57651461109484
68	48.67089741198524	876065.3746303145	57561360.29447648	48.57651461109484
69	48.67089741198524	876065.3746303145	57296551.287334874	48.5765003094233
70	48.67089741198524	876065.3746303145	56880874.771979466	48.576467525003565
71	48.67089741198524	876065.3746303145	56880874.771979466	48.57641294254211
72	48.67089741198524	876065.3746303145	56880874.771979466	48.57641294254211
73	48.67089741198524	876065.3746303145	56880874.771979466	48.57637862742331
74	48.67089741198524	876065.3746303145	56880874.771979466	48.57637862742331
75	48.67089741198524	876065.3746303145	54882880.84744634	48.576366492466256
76	48.67089741198524	876065.3746303145	54882880.84744634	48.57636145078264
77	48.67089741198524	876065.3746303145	54882880.84744634	48.57634757730584
78	48.67089741198524	876065.3746303145	53606350.000863	48.57634544361337
79	48.67089741198524	876065.3746303145	47286732.20579731	48.576312045272324
80	48.67089741198524	876065.3746303145	47286732.20579731	48.57630550830398
81	48.67089741198524	876065.3746303145	47286732.20579731	48.57630550830398
82	48.67089741198524	876065.3746303145	44860286.57378293	48.57630239972407
83	48.67089741198524	876065.3746303145	44860286.57378293	48.57629874513909
84	48.67089741198524	876065.3746303145	44860286.57378293	48.57629487822392
85	48.67089741198524	876065.3746303145	44860286.57378293	48.57629487822392
86	48.67089741198524	876065.3746303145	44860286.57378293	48.57629487822392
87	48.67089741198524	876065.3746303145	44860286.57378293	48.57629388833037
88	48.67089741198524	876065.3746303145	44860286.57378293	48.57629288692547
89	48.670897406146466	876065.3746303145	44860286.57378293	48.57629288692547
90	48.670897406146466	876065.3746303145	44860286.57378293	48.57629255818924
91	48.670897406146466	876065.3746303145	44860286.57378293	48.57629048594546
92	48.670897406146466	876065.3746303145	44860286.57378293	48.57629048594546
93	48.670897406146466	876065.3746303145	44860286.57378293	48.57629048594546
94	48.670897406146466	876065.3746303145	44860286.57378293	48.57628972934692
95	48.670897406146466	876065.3746303145	44860286.57378293	48.576289276288726
96	48.670897406146466	876065.3746303145	44860286.57378293	48.57628926830847
97	48.670897406146466	876065.3746303145	44860286.57378293	48.57628926830847
98	48.670897406146466	876065.3746303145	44860286.57378293	48.57628925549112
99	48.670897406146466	876065.3746303145	44860286.57378293	48.57628921621338
100	48.670897406146466	876065.3746303145	44860286.57378293	48.57628921621338
0	494281414.7490384	1457304.2865571247	532311116.5682596	494854433.7555557
1	80337007.21536103	1457304.2865571247	498932923.3554751	100184268.16534446
2	31654166.664978616	1457304.2865571247	454622150.9289644	27638287.45912353
3	14074084.388794055	1401740.1454145398	454620129.1042074	1834057.7490562182
4	5483586.883545075	1401740.1454145398	449782846.4022393	952514.7243623656
5	2187708.080804899	1401740.1454145398	394633796.23029673	173817.21836261312
6	222482.0381899771	1401740.1454145398	394633796.23029673	52076.64856278551
7	222482.0381899771	1401740.1454145398	364305929.35235155	4042.2340727172186
8	14010.702947541466	1373604.836263475	349802049.051878	1759.644520576744
9	6657.67540818002	1349535.730951707	349802049.051878	493.3701385190394
10	5471.590544487858	1277377.1865277996	343678769.80930275	293.10902488225224
11	1576.6808563899588	1176892.9758342279	289351387.14245355	112.77370982013035
12	856.1260437093316	1176892.9758342279	264758805.13527468	73.13350782969378
13	363.60051397972506	1176892.9758342279	225621937.96104664	60.38432760378327
14	230.5076476630459	1176892.9758342279	225621937.96104664	50.27003893064484
15	107.56333646744879	1176892.9758342279	220885569.75956005	49.24111028789247
16	90.44896205674368	1176892.9758342279	200672909.54504132	49.01027228689834
17	58.135939031295166	1176892.9758342279	200672909.54504132	48.855851846749985
18	56.68006065023718	1176892.9758342279	200672909.54504132	48.73564196320148
19	54.12188374013513	1176892.9758342279	200672909.54504132	48.73041473601725
20	52.20148156982387	1176892.9758342279	200672909.54504132	48.706111604240824
21	50.95456486327944	1176892.9758342279	199761840.1957523	48.68960486241592
22	49.13132852886986	1176892.9758342279	185486680.01610446	48.67407356435865
23	48.93339264010034	1176892.9758342279	184427782.05195227	48.666437881726516
24	48.89714876167398	1176892.9758342279	178345287.26429337	48.65862266660381
25	48.69758897516843	1176892.9758342279	178061620.55075765	48.653635252968854
26	48.69758897516843	1176892.9758342279	171787959.64181393	48.6508919955309
27	48.68838268421263	1171915.6217345984	171681866.7275525	48.64674595848018
28	48.68496341150343	1171915.6217345984	171681866.7275525	48.644838395366776
29	48.68464516843055	1171915.6217345984	165762339.46601367	48.643732397649416
30	48.68387006358947	1171915.6217345984	158441278.46317843	48.64299704807748
31	48.683651548364445	1143445.9009535783	158199967.0051863	48.64167081349452
32	48.683651548364445	1143445.9009535783	158199967.0051863	48.641091363104856
33	48.68351089115312	1113248.602718146	151748287.00660363	48.64055079746485
34	48.68283265764215	1113248.602718146	143189814.24252522	48.64055079746485
35	48.68260381100384	1113248.602718146	143189814.24252522	48.64034987799327
36	48.68238775982389	1113248.602718146	143189814.24252522	48.63996067457889
37	48.682019568027506	1113248.602718146	137963513.31727707	48.63973621634449
38	48.68149525341795	1113248.602718146	137963513.31727707	48.63938189385696
39	48.680919673871855	1113248.602718146	126959814.68850939	48.63917356252537
40	48.6798366499899	1113248.602718146	126959814.68850939	48.63908323143335
41	48.67979254219786	1113248.602718146	124469153.72675647	48.63908323143335
42	48.67889400591841	1113248.602718146	120286519.54568382	48.639075758345946
43	48.677078264294366	1113248.602718146	120286519.54568382	48.63896624735269
44	48.677078264294366	1113248.602718146	120286519.54568382	48.6389203840169
45	48.677076084053205	1113248.602718146	119674729.43967001	48.63880342240983
46	48.67634145648475	1113248.602718146	118575455.11733283	48.6384289774878
47	48.67621736191957	1113248.602718146	118575455.11733283	48.63820775830292
48	48.67604413710483	1113248.602718146	117491364.37402624	48.6382039080077
49	48.675978499021326	1113248.602718146	115203058.25045492	48.6380045082089
50	48.67580620393082	1113248.602718146	114574959.02371359	48.6380045082089
51	48.67580620393082	1113248.602718146	113050270.79215792	48.63796151616207
52	48.67580620393082	1113248.602718146	113050270.79215792	48.63788277226118
53	48.67580620393082	1113248.602718146	113050270.79215792	48.63786124990112
54	48.67580620393082	1113248.602718146	113050270.79215792	48.63783501707819
55	48.67577809869505	1113248.602718146	113050270.79215792	48.637744385567
56	48.67577731282964	1113248.602718146	113050270.79215792	48.63771543274989
57	48.6757594947028	1113248.602718146	113050270.79215792	48.63770465286364
58	48.675757526522965	1113248.602718146	111825453.8410015	48.63761465257705
59	48.67572247065656	1093470.2957901612	111825453.8410015	48.63754143974591
60	48.67572247065656	1093470.2957901612	111825453.8410015	48.63754143974591
61	48.67569921323921	1093470.2957901612	110452682.98331748	48.63746634334905
62	48.675698111544676	1093470.2957901612	110452682.98331748	48.63745104177119
63	48.675698111544676	1093470.2957901612	110442838.41632679	48.637406250657236
64	48.675698111544676	1093470.2957901612	110442838.41632679	48.637390066810674
65	48.67569447961549	1057556.2219770895	110442838.41632679	48.63736975512972
66	48.67569447961549	1057556.2219770895	110442838.41632679	48.637352881540245
67	48.67569377001164	1057556.2219770895	110442838.41632679	48.63732989380783
68	48.67569209353403	1057556.2219770895	110442838.41632679	48.63729732109993
69	48.67569209353403	1057556.2219770895	110235161.79600048	48.63724327539403
70	48.67569052767463	1057556.2219770895	110235161.79600048	48.63724327539403
71	48.67569052767463	1057556.2219770895	110235161.79600048	48.63724327539403
72	48.675690128477825	1057556.2219770895	101286076.98271863	48.63724327539403
73	48.67568940003272	1057556.2219770895	97090885.54474674	48.63724327539403
74	48.67568933734892	1057556.2219770895	96992802.41934446	48.63724327539403
75	48.67568830229781	1057556.2219770895	96992802.41934446	48.63723619082036
76	48.67568830229781	1038926.4102178275	96992802.41934446	48.63723619082036
77	48.67568830229781	936255.6427457004	96992802.41934446	48.63723619082036
78	48.67568830229781	936255.6427457004	96992802.41934446	48.63723619082036
79	48.67568828902114	936255.6427457004	96750196.76446235	48.637231956674626
80	48.67568828902114	936255.6427457004	96724964.49968015	48.637231956674626
81	48.67568828902114	936255.6427457004	96724964.49968015	48.63722759244713
82	48.67568828902114	936255.6427457004	96724964.49968015	48.63722759244713
83	48.675688241832205	936255.6427457004	96257448.46641785	48.63722696164119
84	48.675688241832205	936255.6427457004	96223073.78475672	48.637225891508166
85	48.675688241832205	936255.6427457004	94539305.80916034	48.637225891508166
86	48.675688241832205	936255.6427457004	94517302.77104639	48.637224554361545
87	48.675688241832205	936255.6427457004	93004920.73706596	48.637224554361545
88	48.675688241832205	936255.6427457004	92663318.4792545	48.637224554361545
89	48.675688241832205	936255.6427457004	92663318.4792545	48.637224554361545
90	48.675688241832205	936255.6427457004	92616587.31818582	48.637224554361545
91	48.675688241832205	936255.6427457004	91581455.22018276	48.637224554361545
92	48.6756881866047	936255.6427457004	91563639.79995461	48.637224554361545
93	48.67568814219463	936255.6427457004	89713799.71510354	48.637224554361545
94	48.67568814219463	936255.6427457004	88425595.34579454	48.637224554361545
95	48.67568814219463	936255.6427457004	88425595.34579454	48.63722360903116
96	48.67568814219463	936255.6427457004	85871805.9876301	48.63722360903116
97	48.67568814219463	936255.6427457004	85871805.9876301	48.63722360903116
98	48.67568813968695	936255.6427457004	85871805.9876301	48.637223579607735
99	48.67568813968695	920748.5293179832	85871805.9876301	48.6372234755713
100	48.67568813968695	920748.5293179832	85871805.9876301	48.6372234755713
0	529920830.66049165	1306748.0929232338	474848400.32562345	395267654.4077537
1	133182167.76004918	1306748.0929232338	389235514.79301655	95335237.16375054
2	102042769.36667332	1306748.0929232338	389235514.79301655	47870560.95099803
3	44873992.83339055	1249017.2556777706	382806185.07600653	21996735.435897686
4	15544024.617020234	1249017.2556777706	356443924.16698694	7351686.425400144
5	5363363.891028401	1249017.2556777706	356443924.16698694	2588093.8327512797
6	634497.7014146327	1249017.2556777706	329406341.60919124	1437622.7031053226
7	400293.54604137846	1249017.2556777706	329406292.7296632	101261.89126259403
8	110411.68838681148	1249017.2556777706	299390453.9931399	10569.060871917065
9	56334.10879483583	1249017.2556777706	266150654.62034836	2785.0993057795913
10	12406.228195558147	1247980.2873724743	261531127.3742537	1266.9679632490277
11	7255.825351278674	1247980.2873724743	261531127.3742537	581.2224426765694
12	2037.1686441914928	1152849.6328245837	245860750.79394126	359.8667701897961
13	866.5036626731674	1152849.6328245837	241689703.15842178	141.22801177632286
14	597.34971451657	1152849.6328245837	221308493.63083658	81.88486003799814
15	180.47453251254896	1152849.6328245837	214513386.64165255	58.25475619415871
16	65.80478224413508	1152849.6328245837	200136153.83949268	53.997598834920794
17	60.00858337563693	1152849.6328245837	196061737.65575004	51.38657103435581
18	50.095975675019126	1152849.6328245837	196061737.65575004	49.71055900466783
19	49.298148843550386	1152849.6328245837	190824685.71927524	49.38586954841191
20	49.09938308668427	1152849.6328245837	177172274.5122581	49.085666776257355
21	48.958470785106115	1074686.5224432345	177172274.5122581	48.89674899989041
22	48.82787799547975	1074686.5224432345	175076011.81718448	48.731550867665334
23	48.78460903381471	1074686.5224432345	175076011.81718448	48.680669550054986
24	48.75586458635828	1074686.5224432345	172507253.99187547	48.67505788693099
25	48.72899194116778	1074686.5224432345	168503747.4123998	48.67297312336068
26	48.72014252353306	1074686.5224432345	168503747.4123998	48.66799761645817
27	48.71507130075764	1074686.5224432345	160187308.3876613	48.66675464334507
28	48.70919720474007	1074686.5224432345	159733680.32719067	48.66145023599968
29	48.696863832922894	1074686.5224432345	152953718.15352854	48.65754404133143
30	48.69352171266127	1074686.5224432345	152953718.15352854	48.65398953510803
31	48.68830469589586	1074686.5224432345	152953718.15352854	48.65128843012744
32	48.684486928802365	1074686.5224432345	152953718.15352854	48.649812028601296
33	48.683628396949885	1074686.5224432345	152953718.15352854	48.647552655095886
34	48.68315807018103	1074686.5224432345	150545824.77142748	48.64584466131211
35	48.68208185649285	1065998.9143991095	150545824.77142748	48.644475850671505
36	48.680649831387875	1065998.9143991095	147173102.3564382	48.64257656486528
37	48.67967758669526	1065998.9143991095	147173102.3564382	48.64060829946868
38	48.67967758669526	1065998.9143991095	147173102.3564382	48.63974241608805
39	48.67967758669526	1065998.9143991095	147173102.3564382	48.63769440012613
40	48.67940779568351	1065998.9143991095	147173102.3564382	48.63726906396928
41	48.67940779568351	1065998.9143991095	105349921.73031646	48.63708979903935
42	48.679381946807375	1065998.9143991095	105349921.73031646	48.6368197056262
43	48.679262152782115	1065998.9143991095	96049216.53881525	48.63592995793646
44	48.679262152782115	1065998.9143991095	96049216.53881525	48.63568174507203
45	48.67871080383407	1025909.5581593713	96049216.53881525	48.63522238312376
46	48.67871080383407	1025909.5581593713	84398589.72352782	48.63514748152836
47	48.67866284642935	1025909.5581593713	84398589.72352782	48.63501327811315
48	48.67858770834824	1025909.5581593713	84398589.72352782	48.6349556732113
49	48.67846702758896	1025909.5581593713	84398589.72352782	48.634836197768536
50	48.67840678291306	1025909.5581593713	84398589.72352782	48.63470572398656
51	48.67833598365971	1025909.5581593713	84398589.72352782	48.634624668615324
52	48.678191960216715	1025909.5581593713	84398589.72352782	48.634543582450014
53	48.67800372931083	1025909.5581593713	84398589.72352782	48.634458839477034
54	48.67800372931083	1025909.5581593713	84398589.72352782	48.634458839477034
55	48.6779829056151	1025716.3320341042	82270507.28874137	48.63443430344027
56	48.6779829056151	1025716.3320341042	82270507.28874137	48.63443430344027
57	48.6779829056151	1025716.3320341042	82270507.28874137	48.63443430344027
58	48.67797444857099	1025716.3320341042	78435134.14192274	48.63441463850725
59	48.67796505192346	1025716.3320341042	78435134.14192274	48.63435778015194
60	48.67796505192346	1025716.3320341042	78125954.15426302	48.634291229150534
61	48.67796505192346	1025716.3320341042	77837597.64996338	48.634291229150534
62	48.67796505192346	1025716.3320341042	77837597.64996338	48.63425885246135
63	48.67796387035692	1025716.3320341042	77831528.34959608	48.6341478457845
64	48.67796387035692	1025716.3320341042	77550925.41673817	48.634138303022134
65	48.67796387035692	1025716.3320341042	77550925.41673817	48.63411345893322
66	48.67796351904479	1025716.3320341042	77550925.41673817	48.634078565469665
67	48.67796351904479	1025716.3320341042	77326138.78853959	48.634078565469665
68	48.67795995475921	1025716.3320341042	74900819.0042858	48.63402397626218
69	48.67795995475921	1025716.3320341042	73452324.46109009	48.63402397626218
70	48.67795995475921	1025716.3320341042	71409072.43811522	48.634003930551735
71	48.67795944638559	1025716.3320341042	71409072.43811522	48.634003930551735
72	48.67795814896568	1025716.3320341042	71409072.43811522	48.63395949824345
73	48.67795814896568	1025716.3320341042	71409072.43811522	48.63395949824345
74	48.677958049835304	1025716.3320341042	71409072.43811522	48.63395949824345
75	48.677958049835304	1025716.3320341042	71409072.43811522	48.63395949824345
76	48.677958049835304	1025716.3320341042	71409072.43811522	48.63395949824345
77	48.677958049835304	1025716.3320341042	71409072.43811522	48.63395856306977
78	48.677958049835304	1025716.3320341042	71409072.43811522	48.633953107174854
79	48.677958015420785	1025716.3320341042	71409072.43811522	48.6339528042871
80	48.677958009115734	1025716.3320341042	71409072.43811522	48.63394721625177
81	48.677958009115734	1025716.3320341042	71409072.43811522	48.633943948267316
82	48.677958009115734	1025716.3320341042	71409072.43811522	48.633942876653634
83	48.677958009115734	1025716.3320341042	71409072.43811522	48.633941734598814
84	48.677958009115734	1025716.3320341042	71409072.43811522	48.633941734598814
85	48.677958009115734	1025716.3320341042	71409072.43811522	48.633941350893615
86	48.677958009115734	1025716.3320341042	71409072.43811522	48.63394120970352
87	48.677958009115734	1025716.3320341042	71409072.43811522	48.63394117982146
88	48.67795800836327	1025716.3320341042	71409072.43811522	48.63394049241242
89	48.67795800836327	1025716.3320341042	66107085.42285605	48.63393818853159
90	48.67795800836327	1025716.3320341042	66107085.42285605	48.63393789577608
91	48.67795800836327	1025716.3320341042	66107085.42285605	48.63393789577608
92	48.67795800836327	1025716.3320341042	66107085.42285605	48.63393789577608
93	48.67795800836327	1025716.3320341042	66107085.42285605	48.63393789577608
94	48.67795795309464	1025716.3320341042	66107085.42285605	48.63393789035398
95	48.677957952258474	1025716.3320341042	66107085.42285605	48.63393785476362
96	48.6779579482169	1025716.3320341042	66107085.42285605	48.63393785476362
97	48.67795794618611	1025716.3320341042	64770993.8497233	48.63393785476362
98	48.67795794618611	1025716.3320341042	63972024.3085862	48.63393785476362
99	48.67795794618611	1025716.3320341042	63972024.3085862	48.63393785476362
100	48.67795794618611	1025716.3320341042	63972024.3085862	48.63393785397384
0	458330631.88334954	1107468.3624651495	431299642.31482667	450804245.7675739
1	88775464.10031633	1107468.3624651495	431299642.31482667	81066255.23542261
2	30617645.992299855	1107468.3624651495	417162275.1661969	12521250.870110707
3	7462144.006824322	1107468.3624651495	359116244.3469626	7358635.061277753
4	3673239.0046240557	1100856.2904551409	320507766.74228305	2613358.9529201267
5	318324.79603299295	1100856.2904551409	269971370.32440984	1001371.7084623461
6	39087.31246788146	1100856.2904551409	269971370.27478325	313821.9789103828
7	21504.7055669611	1100856.2904551409	269971370.27478325	74446.11838449034
8	3389.3454316437947	1100856.2904551409	228949885.10038757	14768.450072364683
9	1955.8043510823513	1100856.2904551409	228900365.48784634	1964.5733589816848
10	444.88724389514124	1100856.2904551409	226915367.15016842	290.8166342825323
11	310.2862598992813	1100856.2904551409	221405421.1284089	146.60408636144524
12	172.41769897309712	1100856.2904551409	206112556.56553063	79.2700479443637
13	105.39290271543304	1100856.2904551409	194152952.3083602	64.38414850669312
14	79.12391276991016	1100856.2904551409	194152952.3083602	56.95815129504546
15	64.8304234199806	1100856.2904551409	194152952.3083602	50.90038947289684
16	58.21454582634642	1100856.2904551409	157228475.94262844	49.51330811015177
17	52.26768311723799	1100856.2904551409	156414164.8447623	48.862647359098844
18	50.09930057203814	1100856.2904551409	156414164.8447623	48.84096448221126
19	49.39493116062258	1100856.2904551409	156414164.8447623	48.72142451821734
20	49.14602518073657	1100856.2904551409	148966478.52523458	48.67221832273748
21	48.997524420107574	1100856.2904551409	144053726.75826254	48.665030952915465
22	48.88239475008789	1100856.2904551409	140495949.48786405	48.63751465332919
23	48.731495966680406	1100856.2904551409	137952486.35920283	48.63751465332919
24	48.70497698478838	1100856.2904551409	137950486.02098206	48.619248226634625
25	48.671218247868374	1012015.225191801	137950486.02098206	48.608975619304665
26	48.65312286608569	1012015.225191801	118209898.6495168	48.608350269901344
27	48.63768265275879	1012015.225191801	118209898.6495168	48.60623811735873
28	48.63677301854341	1012015.225191801	117569525.68207623	48.60575562202309
29	48.63589607938993	1012015.225191801	117569525.68207623	48.60501192622281
30	48.63539247263828	1012015.225191801	117569525.68207623	48.60501192622281
31	48.63456865561276	1012015.225191801	117569525.68207623	48.604988351902556
32	48.63426550097514	1012015.225191801	117569525.68207623	48.604514489861835
33	48.63426550097514	1012015.225191801	117569525.68207623	48.604514489861835
34	48.633988006083186	1012015.225191801	117569525.68207623	48.6044253968628
35	48.63396081630157	1012015.225191801	117569525.68207623	48.604298318725654
36	48.63395306565642	1012015.225191801	117569525.68207623	48.60418521053609
37	48.63392696684668	1012015.225191801	99030877.53121287	48.603991791298746
38	48.63392696684668	1012015.225191801	96375603.21242481	48.603758870441474
39	48.63392696684668	1012015.225191801	91836657.84333563	48.603758870441474
40	48.63392696684668	998140.1104945125	91836657.84333563	48.603758870441474
41	48.63392696684668	998140.1104945125	91836657.84333563	48.60373667790144
42	48.63391035324625	998140.1104945125	91836657.84333563	48.6036507424837
43	48.63390619846515	998140.1104945125	91057866.73957339	48.60351527028974
44	48.633904876311384	998140.1104945125	67564167.86602987	48.60351527028974
45	48.633904876311384	998140.1104945125	67564167.86602987	48.60321713172053
46	48.63387710858668	998140.1104945125	65526120.954777285	48.60321713172053
47	48.63387710858668	998140.1104945125	65526120.954777285	48.60311517340674
48	48.633875710361465	998140.1104945125	65526120.954777285	48.603070809825624
49	48.633875710361465	998140.1104945125	65526120.954777285	48.60297611571288
50	48.633875710361465	998140.1104945125	65526120.954777285	48.60295271269999
51	48.633875710361465	998140.1104945125	64020485.27053506	48.60285531964339
52	48.63387088198062	998140.1104945125	64020485.27053506	48.60283235952509
53	48.63386549831295	998140.1104945125	63415795.906363346	48.6027509035826
54	48.63386549831295	998140.1104945125	58171443.90294705	48.6027509035826
55	48.63386549831295	998140.1104945125	58171443.90294705	48.60266765939056
56	48.63386549831295	998140.1104945125	58171443.90294705	48.60266352084699
57	48.63386549831295	998140.1104945125	58171443.90294705	48.60257612617776
58	48.63386549831295	998140.1104945125	58171443.90294705	48.602529598874895
59	48.63386549831295	998140.1104945125	58171443.90294705	48.602514816380584
60	48.63386522465377	998140.1104945125	58171443.90294705	48.602509799633644
61	48.63386522465377	998140.1104945125	52566289.78975147	48.60249008846639
62	48.63386522465377	998140.1104945125	52511324.46964675	48.602442117593476
63	48.63386522465377	998140.1104945125	52009857.65352325	48.602433991052884
64	48.63386522465377	998140.1104945125	51596676.499446206	48.602412991335264
65	48.63386522465377	998140.1104945125	50334740.58208741	48.602408494841995
66	48.63386522465377	998140.1104945125	49689061.87292889	48.60240054678297
67	48.63386522465377	998140.1104945125	49689061.87292889	48.60240054678297
68	48.63386522465377	998140.1104945125	49689061.87292889	48.60239875383421
69	48.63386522465377	998140.1104945125	49689061.87292889	48.602393421899365
70	48.63386522465377	998140.1104945125	49127338.64672889	48.602393421899365
71	48.63386522465377	998140.1104945125	49127338.64672889	48.602393421899365
72	48.63386522465377	998140.1104945125	49127338.64672889	48.602393421899365
73	48.63386522465377	998140.1104945125	49127338.64672889	48.60235069891195
74	48.63386522465377	998140.1104945125	49121862.1540894	48.60235069891195
75	48.63386522465377	998140.1104945125	48905022.924092166	48.60235069891195
76	48.63386522465377	998140.1104945125	45697179.93588278	48.602345398608286
77	48.633865212164146	998140.1104945125	45604537.640006825	48.602334228817895
78	48.633865212164146	998140.1104945125	45531916.08666138	48.60232895524766
79	48.633865212164146	998140.1104945125	45531916.08666138	48.60232895524766
80	48.633865212164146	998140.1104945125	45531916.08666138	48.60232814993596
81	48.633865212164146	998140.1104945125	44373160.88270359	48.60232738993919
82	48.633865212164146	998140.1104945125	44373160.88270359	48.60232611150679
83	48.63386520875555	998140.1104945125	44373160.88270359	48.60231826422306
84	48.63386520875555	998140.1104945125	44373160.88270359	48.60231826422306
85	48.63386520875555	998140.1104945125	44373160.88270359	48.60231826422306
86	48.63386520875555	998140.1104945125	44321627.05275273	48.60231826422306
87	48.63386520875555	998140.1104945125	44320755.25951432	48.60231364955655
88	48.63386520875555	998140.1104945125	43579806.96451335	48.60231364955655
89	48.63386520875555	998140.1104945125	42838597.23917402	48.60230937701702
90	48.63386520875555	998140.1104945125	39836633.30467384	48.60230937701702
91	48.63386520875555	998140.1104945125	39836633.30467384	48.60230937701702
92	48.63386520875555	998140.1104945125	39836633.30467384	48.60230937701702
93	48.63386520875555	998140.1104945125	39836633.30467384	48.60230937701702
94	48.63386520875555	998140.1104945125	39836633.30467384	48.60230937701702
95	48.63386520875555	998140.1104945125	39836633.30467384	48.60230937701702
96	48.633865208622595	998140.1104945125	39836633.30467384	48.60230937701702
97	48.633865208622595	998140.1104945125	39836633.30467384	48.6023092794967
98	48.633865208622595	998140.1104945125	39836633.30467384	48.60230926835705
99	48.633865208622595	998140.1104945125	39836633.30467384	48.60230926835705
100	48.633865208622595	998140.1104945125	39836633.30467384	48.60230926835705
0	511342763.82405055	1163020.9579400455	334223371.04579175	480391249.41184926
1	108501367.79723248	1163020.9579400455	334223371.04579175	60246462.95681197
2	81822542.9373098	1163020.9579400455	334223371.04579175	7533916.168631206
3	28784885.189296454	1163020.9579400455	334223371.04579175	1282446.981201151
4	10241694.551075665	1147538.410748867	314184425.9273068	460570.54769974813
5	4825766.116278405	1128431.6934127084	314183981.4501555	52373.740946770005
6	4499871.912692451	1128431.6934127084	311518812.5980857	9216.367778203452
7	1028410.788753099	1128431.6934127084	311518812.5980857	2039.561485587108
8	376738.98959671427	1128431.6934127084	292329186.88135076	728.4169812253089
9	195949.79835372648	1128431.6934127084	277694950.205655	279.04001148485816
10	36839.68935066153	1128431.6934127084	277443346.99419165	103.85030368637968
11	36657.33023034063	1128431.6934127084	277443346.99419165	76.67774102946242
12	14896.803047953203	1128431.6934127084	271272553.51893914	62.84912988271066
13	5759.541016517823	1128431.6934127084	238775123.30047694	52.21717742267686
14	1149.9773857404807	1128431.6934127084	227216592.2451605	50.34624939311955
15	1149.9773857404807	1121973.693122846	194614210.1332587	48.98310515580285
16	149.32561906443547	1046321.6056525524	194234577.35311973	48.767915570810715
17	115.30474307100567	1012155.0455418442	191789708.87617442	48.678115828284646
18	88.22361063845105	1012155.0455418442	191789708.87617442	48.652327468487876
19	58.03738037990224	1012155.0455418442	191789708.87617442	48.63207267982069
20	50.61099398313796	1012155.0455418442	190142986.85379463	48.627372058820534
21	50.24913610797907	1012155.0455418442	190142986.85379463	48.61756623538938
22	49.34230401148872	1010296.7989115423	173980776.38529998	48.617211561335814
23	48.75147943503464	979074.0928864928	165867257.56707498	48.61509459185949
24	48.718606681029826	979074.0928864928	155219368.74521774	48.61428634132992
25	48.68713895040785	979074.0928864928	155219368.1861133	48.612926975807056
26	48.67232075483102	979074.0928864928	150182769.40207848	48.6122456764475
27	48.661357414086645	979074.0928864928	140654666.04982808	48.610860777915946
28	48.65804845274351	944478.16106937	135359455.78977883	48.60989396200419
29	48.65498646866298	944478.16106937	135359455.78977883	48.60874405286667
30	48.6518744939112	944478.16106937	135359455.78977883	48.608366499540026
31	48.6469404175745	944478.16106937	133892363.31974912	48.60828893854305
32	48.6469404175745	944478.16106937	133892363.31974912	48.6082499516351
33	48.64583943754717	944478.16106937	123465724.05623716	48.608132208194235
34	48.64555231307744	944478.16106937	105189940.7650825	48.6080336702823
35	48.64550932270697	944478.16106937	105189940.7650825	48.60801165718247
36	48.64546457594786	944478.16106937	105189940.7650825	48.60799632792581
37	48.645446643763435	944478.16106937	105189940.7650825	48.60797024710898
38	48.64524993222833	944478.16106937	105189940.7650825	48.60797024710898
39	48.64524993222833	944478.16106937	105189940.7650825	48.60740880076886
40	48.64520030689715	944478.16106937	105189940.7650825	48.60740880076886
41	48.64520030689715	944478.16106937	105189940.7650825	48.60740880076886
42	48.64517001617255	944478.16106937	105189940.7650825	48.60733124561669
43	48.64503326886469	944478.16106937	104141783.79641904	48.60712348478782
44	48.644950756443855	944478.16106937	104141783.79641904	48.6070088827347
45	48.64488871617448	944478.16106937	100913503.12442702	48.60669963335637
46	48.64488397379422	944478.16106937	100652691.05167085	48.60669963335637
47	48.64488397379422	944478.16106937	96278743.30488467	48.60637609279693
48	48.64488397379422	944478.16106937	96256168.37078667	48.60617149279794
49	48.64488397379422	944478.16106937	96256168.37078667	48.605723288007354
50	48.64488397379422	944478.16106937	96256168.37078667	48.605723288007354
51	48.64488397379422	944478.16106937	91723490.76488124	48.605502100490185
52	48.64488397379422	944478.16106937	90738998.79632173	48.60543971288056
53	48.64488368460334	944478.16106937	90738998.79632173	48.60538849374617
54	48.64488368460334	944478.16106937	90738998.79632173	48.60526596820482
55	48.64488368460334	944478.16106937	90738998.79632173	48.60526596820482
56	48.64488368460334	944478.16106937	90738998.79632173	48.6052195558366
57	48.64488312552402	944478.16106937	90738998.79632173	48.605100802318624
58	48.64488312552402	944478.16106937	90738998.79632173	48.60508352176428
59	48.64488312552402	944478.16106937	90738998.79632173	48.60505505629705
60	48.64488312552402	944478.16106937	90738998.79632173	48.60505505629705
61	48.64488312552402	944478.16106937	90738998.79632173	48.60505505629705
62	48.64488312552402	944478.16106937	89430112.00853588	48.60505505629705
63	48.644883082660044	944478.16106937	89430112.00853588	48.60505505629705
64	48.644883082660044	944478.16106937	89044615.18933672	48.60505505629705
65	48.644883082660044	944478.16106937	89044615.18933672	48.60505505629705
66	48.644883082660044	928805.6799137577	84478035.75240548	48.60505505629705
67	48.644883082660044	928805.6799137577	84478035.75240548	48.60505505629705
68	48.644883082660044	928805.6799137577	84478035.75240548	48.60505505629705
69	48.644883082660044	928805.6799137577	84478035.75240548	48.60505505629705
70	48.644883078498836	928805.6799137577	84478035.75240548	48.60505505629705
71	48.644883078498836	928805.6799137577	84478035.75240548	48.60505505629705
72	48.644883078498836	928805.6799137577	84478035.75240548	48.60505505629705
73	48.644883078498836	928805.6799137577	84478035.75240548	48.60505505629705
74	48.644883078498836	928805.6799137577	84478035.75240548	48.60505505629705
75	48.644883078498836	928805.6799137577	84478035.75240548	48.60505505629705
76	48.644883078498836	928805.6799137577	84478035.75240548	48.60505505629705
77	48.644883078498836	928805.6799137577	83322897.81972006	48.60505505629705
78	48.644883078498836	928805.6799137577	78628140.58455858	48.60505505629705
79	48.644883078498836	928805.6799137577	78628140.58455858	48.60505505629705
80	48.644883078498836	928805.6799137577	78628140.58455858	48.60505491718817
81	48.644883078498836	928805.6799137577	77854119.95207986	48.60505491718817
82	48.644883078498836	928805.6799137577	77854119.95207986	48.60505491718817
83	48.644883078498836	928805.6799137577	77854119.95207986	48.605054732654004
84	48.644883078498836	928805.6799137577	77854119.95207986	48.605054732654004
85	48.644883078498836	928805.6799137577	77854119.95207986	48.605054732654004
86	48.644883078498836	928805.6799137577	77854119.95207986	48.6050533074702
87	48.644883078498836	928805.6799137577	77854119.95207986	48.6050533074702
88	48.644883078498836	928805.6799137577	77854119.95207986	48.60505292803397
89	48.644883078498836	928805.6799137577	77854119.95207986	48.60505232899716
90	48.644883078498836	928805.6799137577	77854119.95207986	48.60505232899716
91	48.644883078498836	928805.6799137577	77588019.66659574	48.60505206823782
92	48.644883078498836	928805.6799137577	75775072.46218126	48.60505206823782
93	48.644883078498836	928805.6799137577	75708312.83579028	48.60505206513863
94	48.644883078498836	928805.6799137577	72120365.89700186	48.60505192146611
95	48.644883078498836	928805.6799137577	72120365.89700186	48.60505192146611
96	48.644883078498836	928805.6799137577	72120365.89700186	48.60505192146611
97	48.644883078498836	928805.6799137577	69995292.87020376	48.60505192146611
98	48.644883078498836	928805.6799137577	69995292.87020376	48.60505192146611
99	48.64488307848203	928805.6799137577	69995292.87020376	48.60505189723703
100	48.64488307829506	928805.6799137577	69995292.87020376	48.60505189723703
