# Supplementary material for: An improved genetic algorithm and its application in neural network adversarial attack
Source: PLoS One. 2022 May 5;17(5):e0267970. doi: 10.1371/journal.pone.0267970 (PMC9070932; doi:10.1371/journal.pone.0267970)
Supplement: S1 Data — (ZIP) [file pone.0267970.s001.zip › data3/6_10.csv]

	GWO	PSO	SGA	IGA
0	8164.1092028776875	78.65015935012353	11172.746599852782	13447.445455728484
1	2161.3010540002706	78.65015935012353	11172.746599852782	3848.161411379131
2	956.496407432239	78.65015935012353	9745.921302471985	786.5747958570962
3	458.2935621723658	74.90938955047211	9745.921302471985	710.7828719377111
4	104.04576134985248	63.223028594493975	9227.788941149645	112.69410899908532
5	26.006122544245635	63.223028594493975	8529.224280400918	95.11891583657757
6	15.27825336412639	63.223028594493975	7654.816371948275	22.332218762974634
7	6.461861303541818	63.223028594493975	7654.816371948275	11.944460937971913
8	6.461861303541818	63.223028594493975	7478.0228312560275	5.893448344770875
9	2.379551033509048	62.90892422284651	6123.079901972008	1.1956971457022518
10	1.3551175944858522	62.90892422284651	6123.079901972008	0.2116278404191039
11	0.9653702866070857	62.90892422284651	5205.494148799516	0.1681848048802197
12	0.6830427328193998	57.07978954030353	5205.494148799516	0.12266405702732053
13	0.6830427328193998	57.07978954030353	4470.435056896507	0.09898555945119429
14	0.6767446506682683	54.116893365268716	3794.7491753017343	0.08165289889304658
15	0.6464570050900179	37.24263994403642	3794.7491753017343	0.07344897082517324
16	0.6457006949731129	37.24263994403642	3424.882475664662	0.06672747271191266
17	0.6428148756850539	37.24263994403642	3422.75674014958	0.05683087917511526
18	0.6339905317389982	37.24263994403642	2620.511429715956	0.05353370824703154
19	0.6240292954155713	34.02396956271534	2620.511429715956	0.050092286340074246
20	0.609120680354441	29.82623900426766	2620.511429715956	0.0441288090033338
21	0.6074403568889486	29.82623900426766	2620.511429715956	0.04108594509768718
22	0.5945686586001571	29.82623900426766	2620.511429715956	0.04108594509768718
23	0.5848914678840066	29.82623900426766	2620.511429715956	0.0399255074908806
24	0.5761400750884409	25.884304747920538	2620.511429715956	0.0399255074908806
25	0.5586745147825443	25.884304747920538	2620.511429715956	0.039128576967507454
26	0.5291079024193918	25.884304747920538	1446.9780641247949	0.039128576967507454
27	0.5198893492636644	25.884304747920538	1446.9780641247949	0.0390778580930492
28	0.49386316365804644	25.884304747920538	1446.9780641247949	0.0383848946965252
29	0.4528740270648341	25.884304747920538	1446.9780641247949	0.03795705227047317
30	0.4333293093302623	25.884304747920538	1446.9780641247949	0.03788436436964868
31	0.4164960489346159	25.884304747920538	1446.9780641247949	0.03761429097163083
32	0.4070372043429991	25.884304747920538	1446.9780641247949	0.035841941920815745
33	0.40540651081938806	25.884304747920538	1446.9780641247949	0.035841941920815745
34	0.40540651081938806	25.884304747920538	1446.9780641247949	0.03417416780098907
35	0.39929037690067265	25.884304747920538	1446.9780641247949	0.03412077477087824
36	0.39921299901131485	25.884304747920538	1446.9780641247949	0.033462089900182096
37	0.3952351979850644	25.884304747920538	1446.9780641247949	0.03345311637845177
38	0.3952351979850644	25.884304747920538	1446.9780641247949	0.031135813534452952
39	0.3937037879013814	25.884304747920538	1446.9780641247949	0.031135813534452952
40	0.3868496067710342	25.884304747920538	1446.9780641247949	0.03053356676594914
41	0.3853977201284714	25.884304747920538	1446.9780641247949	0.03053356676594914
42	0.37722200154182634	25.884304747920538	1446.9780641247949	0.03017362252348715
43	0.36808842367316297	25.884304747920538	1446.9780641247949	0.03017362252348715
44	0.35600395359067927	25.884304747920538	1446.9780641247949	0.02957619909548701
45	0.3542296825076542	25.884304747920538	1446.9780641247949	0.029238141549890125
46	0.35118564910822847	25.884304747920538	1446.9780641247949	0.029021596689896366
47	0.3498118707669947	25.884304747920538	1446.9780641247949	0.029021596689896366
48	0.3451335376764032	25.819906915123042	1446.9780641247949	0.029021596689896366
49	0.3388379926974359	25.819906915123042	1446.9780641247949	0.029021596689896366
50	0.33784398125815696	25.819906915123042	1446.9780641247949	0.029021596689896366
51	0.33614095927587473	25.819906915123042	1446.9780641247949	0.029005202919577536
52	0.33614095927587473	25.819906915123042	1446.9780641247949	0.029005202919577536
53	0.33500472240466733	25.819906915123042	1446.9780641247949	0.029005202919577536
54	0.3338554709719459	25.819906915123042	1446.9780641247949	0.02897554225588672
55	0.3329750191787438	25.819906915123042	1446.9780641247949	0.028966988167669353
56	0.3328865551471214	25.819906915123042	1446.9780641247949	0.028966988167669353
57	0.33206649411763123	25.819906915123042	1446.9780641247949	0.028966988167669353
58	0.3317521252001988	25.819906915123042	1446.9780641247949	0.028966921840206165
59	0.3313368252115604	25.819906915123042	1446.9780641247949	0.028966921840206165
60	0.3313368252115604	25.819906915123042	1446.9780641247949	0.028966921840206165
61	0.33101413192331863	25.819906915123042	1446.9780641247949	0.028936255267590177
62	0.33080602011048027	25.819906915123042	1446.9780641247949	0.028936255267590177
63	0.3307538600346003	25.819906915123042	1446.9780641247949	0.02893487185994483
64	0.3307538600346003	25.819906915123042	1446.9780641247949	0.02893487185994483
65	0.3307538600346003	25.819906915123042	1446.9780641247949	0.028934243675567024
66	0.3307538600346003	25.819906915123042	1446.9780641247949	0.028921361913383188
67	0.3307538600346003	25.819906915123042	812.8195794388548	0.028921361913383188
68	0.3307538600346003	25.819906915123042	791.7694793751253	0.028921361913383188
69	0.3307482483780265	25.819906915123042	791.7694793751253	0.02889898569836153
70	0.3307482483780265	25.819906915123042	791.7694793751253	0.02889898569836153
71	0.3307482483780265	25.819906915123042	782.8999522701739	0.02889898569836153
72	0.3307482483780265	25.819906915123042	759.9515876769731	0.02889898569836153
73	0.3307482483780265	25.819906915123042	759.9515876769731	0.028897452594951765
74	0.3307482483780265	25.819906915123042	759.9515876769731	0.028897452594951765
75	0.3307482483780265	24.495426390013964	759.9515876769731	0.028897452594951765
76	0.33074793406158287	24.495426390013964	759.9515876769731	0.028890542180388466
77	0.33074784096671167	23.08550790881036	759.9515876769731	0.028890542180388466
78	0.33074784096671167	23.08550790881036	755.6801665322198	0.028890542180388466
79	0.33074784096671167	23.08550790881036	750.8518436226207	0.028890542180388466
80	0.33074784096671167	23.08550790881036	743.6065076232546	0.028890542180388466
81	0.3307474759532875	23.08550790881036	713.6340301820483	0.028890542180388466
82	0.3307474759532875	23.08550790881036	713.6340301820483	0.028890542180388466
83	0.3307474759532875	23.08550790881036	713.6340301820483	0.028890542180388466
84	0.3307474759532875	23.08550790881036	713.6340301820483	0.028890542180388466
85	0.3307474759532875	23.08550790881036	710.0993989134831	0.028889961766840458
86	0.3307474759532875	23.08550790881036	710.0993989134831	0.02888916484286286
87	0.3307474759532875	23.08550790881036	710.0993989134831	0.02888916484286286
88	0.3307474759532875	23.08550790881036	710.0993989134831	0.028888037177437487
89	0.3307474759532875	23.08550790881036	710.0993989134831	0.028888037177437487
90	0.3307474759532875	23.08550790881036	710.0993989134831	0.028888037177437487
91	0.3307474759532875	23.08550790881036	710.0993989134831	0.028887160727861797
92	0.3307474759532875	23.08550790881036	710.0993989134831	0.028887160727861797
93	0.3307474759532875	23.08550790881036	710.0993989134831	0.028887160727861797
94	0.3307474759532875	23.08550790881036	710.0993989134831	0.028887160727861797
95	0.30165797706042674	23.08550790881036	710.0993989134831	0.028887160727861797
96	0.3016045245024599	23.08550790881036	710.0993989134831	0.028887160727861797
97	0.3016045245024599	23.08550790881036	672.9051472330616	0.028887160727861797
98	0.2530095163932837	23.08550790881036	672.9051472330616	0.028887160727861797
99	0.19794179379097504	23.08550790881036	672.9051472330616	0.028887160727861797
100	0.1914118467205867	23.08550790881036	672.9051472330616	0.028887160727861797
0	17701.39834969785	87.5212448047361	10954.133474969147	11756.313601725897
1	5893.110377019383	87.5212448047361	10954.133474969147	4339.611281615366
2	3017.319402137301	87.5212448047361	10170.632322065088	2315.5833646240353
3	1841.4369082597325	87.5212448047361	6176.448492152757	651.0914204756132
4	242.9182320754434	87.5212448047361	6176.448492152757	237.07369817595273
5	242.9182320754434	82.1901476469009	4370.082340753298	90.12389478525196
6	115.3084591563528	61.609263671238494	4368.076098094607	43.70289774367077
7	51.244743030914464	59.8722757291107	3564.8309945944284	22.80146586178306
8	39.61083837932644	57.676092194007914	3350.417741807421	10.149713666340016
9	10.214429404322972	57.075596701386424	3350.417741807421	2.6430827836111557
10	10.02328712968872	48.36195830162179	3000.8228292544527	1.1800258024118326
11	3.3659200537206493	48.36195830162179	1846.2558965909539	0.8043386638765838
12	1.880090813465894	44.633530957156836	1846.254099324501	0.40326769045189886
13	1.110009464681822	44.633530957156836	1748.9376124976998	0.25770029176987114
14	0.3560201815671494	44.633530957156836	1336.4445687877485	0.22467763989746747
15	0.3069081587645597	41.21827889022138	1252.995615870335	0.1993828279650512
16	0.2467813661683048	41.21827889022138	1252.995615870335	0.16707504883351226
17	0.2300635326537452	41.21827889022138	1235.106428962993	0.13531103005215125
18	0.21832977669189552	41.21827889022138	1181.8663887064247	0.07370688181860942
19	0.21288613485794944	41.21827889022138	1115.3405025832906	0.059466263084259036
20	0.21023180096991312	36.30197522004696	1115.3405025832906	0.05808714562910809
21	0.20496698028993557	33.48191321370541	1115.3405025832906	0.0571174097555386
22	0.17282854872687672	33.48191321370541	1115.3405025832906	0.04514753231862018
23	0.16932602997673232	27.210066387186526	1115.3405025832906	0.039616254117762636
24	0.16503288571904132	27.210066387186526	1115.3405025832906	0.037673266098385734
25	0.16503288571904132	27.210066387186526	1115.3405025832906	0.03521114312923746
26	0.16503288571904132	27.210066387186526	1115.3405025832906	0.03521114312923746
27	0.16503288571904132	27.210066387186526	894.3579477148303	0.03521114312923746
28	0.1649403279848852	27.210066387186526	894.3579477148303	0.03521114312923746
29	0.16447617175598528	27.210066387186526	894.3579477148303	0.03475878500893531
30	0.16447617175598528	27.210066387186526	894.3579477148303	0.030341053995087686
31	0.1635061372324144	27.210066387186526	894.3579477148303	0.029255376210902077
32	0.16340176524391045	27.210066387186526	894.3579477148303	0.028169978731179178
33	0.1633131420532934	26.225166687000872	894.3579477148303	0.026760144355714097
34	0.1633131420532934	26.225166687000872	894.3579477148303	0.02669753589379128
35	0.1633131420532934	26.225166687000872	894.3579477148303	0.02669753589379128
36	0.1633131420532934	26.225166687000872	894.3579477148303	0.025694917048553177
37	0.1633131420532934	26.225166687000872	894.3579477148303	0.025694917048553177
38	0.1633131420532934	26.225166687000872	894.3579477148303	0.025303827936924587
39	0.1633131420532934	26.225166687000872	894.3579477148303	0.025164067208288197
40	0.1633131420532934	26.225166687000872	894.3579477148303	0.02426110405266618
41	0.1633131420532934	26.225166687000872	894.3579477148303	0.02426110405266618
42	0.1632958850485126	26.225166687000872	894.3579477148303	0.02426110405266618
43	0.1632958850485126	26.225166687000872	894.3579477148303	0.024145760059596455
44	0.1632958850485126	26.225166687000872	894.3579477148303	0.02411037328544028
45	0.1632958850485126	26.225166687000872	894.3579477148303	0.02411037328544028
46	0.16323484536905739	26.225166687000872	894.3579477148303	0.02403832909254081
47	0.16311125248447925	26.225166687000872	894.3579477148303	0.023932475477941608
48	0.16311125248447925	26.225166687000872	894.3579477148303	0.023928355126633518
49	0.16311125248447925	26.225166687000872	894.3579477148303	0.023908568344693206
50	0.16311125248447925	26.225166687000872	894.3579477148303	0.023876070149485718
51	0.16311125248447925	26.225166687000872	894.3579477148303	0.023876070149485718
52	0.16310421982827067	26.225166687000872	894.3579477148303	0.023766343580819888
53	0.16310421982827067	26.225166687000872	894.3579477148303	0.023766343580819888
54	0.16310421982827067	26.225166687000872	894.3579477148303	0.023766343580819888
55	0.16310421982827067	26.225166687000872	894.3579477148303	0.023766343580819888
56	0.16310421982827067	26.225166687000872	894.3579477148303	0.023765643173024226
57	0.16310421982827067	26.225166687000872	894.3579477148303	0.023765643173024226
58	0.16310421982827067	26.225166687000872	894.3579477148303	0.023765643173024226
59	0.16310421982827067	26.225166687000872	894.3579477148303	0.023765643173024226
60	0.16310421982827067	26.225166687000872	894.3579477148303	0.023742639673411642
61	0.16310421982827067	26.225166687000872	894.3579477148303	0.023742639673411642
62	0.16310421982827067	26.225166687000872	894.3579477148303	0.023742639673411642
63	0.16310421982827067	26.225166687000872	894.3579477148303	0.023742639673411642
64	0.16310421982827067	26.225166687000872	894.3579477148303	0.023742639673411642
65	0.16310421982827067	26.225166687000872	894.3579477148303	0.02367039525748273
66	0.16310421982827067	26.190264428482813	894.3579477148303	0.02367039525748273
67	0.16310421982827067	26.190264428482813	894.3579477148303	0.02367039525748273
68	0.16310421982827067	26.151656653416612	894.3579477148303	0.02363740806376804
69	0.16310421982827067	26.151656653416612	894.3579477148303	0.023621440634260756
70	0.16310421982827067	26.151656653416612	894.3579477148303	0.023621440634260756
71	0.16310421982827067	26.151656653416612	894.3579477148303	0.023621440634260756
72	0.16310421982827067	26.151656653416612	894.3579477148303	0.023619478755214925
73	0.16310421982827067	26.151656653416612	894.3579477148303	0.023618255224836956
74	0.16310421982827067	26.151656653416612	894.3579477148303	0.02360195048321716
75	0.16310421982827067	26.151656653416612	894.3579477148303	0.02360195048321716
76	0.16310421982827067	26.151656653416612	894.3579477148303	0.02360195048321716
77	0.16310421982827067	26.151656653416612	894.3579477148303	0.02358507954802528
78	0.16310421982827067	26.151656653416612	894.3579477148303	0.023563843846086906
79	0.16310421982827067	26.151656653416612	894.3579477148303	0.023563843846086906
80	0.16310421982827067	26.151656653416612	894.3579477148303	0.023563843846086906
81	0.16310421982827067	26.151656653416612	894.3579477148303	0.023563843846086906
82	0.16310421982827067	26.151656653416612	894.3579477148303	0.023555518480872978
83	0.16310421982827067	26.151656653416612	894.3579477148303	0.023555518480872978
84	0.16310421982827067	26.151656653416612	894.3579477148303	0.02355027932628767
85	0.16310421982827067	26.151656653416612	894.3579477148303	0.02355027932628767
86	0.16310421982827067	26.151656653416612	894.3579477148303	0.02355027932628767
87	0.16310421982827067	26.151656653416612	894.3579477148303	0.023549692703363892
88	0.16310421982827067	26.151656653416612	894.3579477148303	0.02354949232931818
89	0.16310421982827067	26.151656653416612	894.3579477148303	0.023541268871059153
90	0.16310421982827067	26.151656653416612	894.3579477148303	0.02354062434082911
91	0.16310421982827067	26.151656653416612	894.3579477148303	0.02354062434082911
92	0.16310421982827067	26.151656653416612	894.3579477148303	0.02354062434082911
93	0.16310421982827067	26.151656653416612	894.3579477148303	0.023539811359792856
94	0.16310421982827067	26.151656653416612	894.3579477148303	0.023539811359792856
95	0.16310421982827067	26.151656653416612	894.3579477148303	0.023539811359792856
96	0.16310421982827067	26.151656653416612	894.3579477148303	0.023539811359792856
97	0.16310421982827067	26.151656653416612	894.3579477148303	0.023539811359792856
98	0.16310421982827067	26.151656653416612	894.3579477148303	0.023539811359792856
99	0.16310421982827067	26.151656653416612	894.3579477148303	0.023539811359792856
100	0.16310421982827067	26.151656653416612	894.3579477148303	0.023539804122679923
0	11712.761158022213	101.96256334031897	15242.514340375485	12668.108657248236
1	4692.800501466231	101.96256334031897	11366.531934367125	2722.2953161241044
2	213.05254025860012	101.96256334031897	11366.531934367125	1186.491968724739
3	213.05254025860012	83.22512482388403	5706.6128747182975	710.3297624337272
4	101.58202862842238	76.34417450273364	5706.6128747182975	237.07198260590698
5	51.84614265166079	76.34417450273364	5706.6128747182975	65.74705906821205
6	24.966067096193292	76.34417450273364	5706.6128747182975	21.586446541281887
7	11.755593551987744	73.13643215274061	5706.6128747182975	4.1607043972665725
8	6.964137573372161	68.07846740408816	5706.6128747182975	1.5937030177556546
9	3.1090604686871415	65.02468875819751	5706.6128747182975	0.9869601552718487
10	1.7339962643267923	65.02468875819751	5393.5831369522075	0.5631309049340748
11	0.7071752832442592	65.02468875819751	4670.32857240146	0.4294534674387507
12	0.4223897666834803	65.02468875819751	3850.7505082005173	0.3630658510525067
13	0.34078510428564435	63.251248228377925	3850.7505082005173	0.3017748364251803
14	0.30070721265452954	63.251248228377925	3850.7505082005173	0.2500095358975728
15	0.29166195951913026	63.251248228377925	3287.9708634805293	0.2319426267790039
16	0.29166195951913026	63.251248228377925	3226.237950819088	0.18372833721544762
17	0.2836940439197456	62.4006529281935	3071.42010639437	0.18240143734949182
18	0.2780446268528936	62.4006529281935	3044.0045856616543	0.16341398292715692
19	0.27011359679402114	62.4006529281935	3002.2816658827905	0.14105842801978366
20	0.27011359679402114	62.4006529281935	3002.2816658827905	0.12194314579602974
21	0.2678740618308022	57.281704775462785	3002.2816658827905	0.10796239791756168
22	0.26256040140515907	57.281704775462785	3001.511199140715	0.10232824096759444
23	0.2483986755886366	57.281704775462785	3001.0113135595006	0.09837389345751277
24	0.2417208642563353	51.230444395735205	3001.0113135595006	0.09154848292619039
25	0.22788829381636477	51.230444395735205	3001.0113135595006	0.08523213148366791
26	0.21584776924320662	51.230444395735205	2953.127462461773	0.08523213148366791
27	0.1978867212454922	51.230444395735205	2953.127462461773	0.08161433159553264
28	0.1978867212454922	51.230444395735205	2712.9221875573107	0.07377433164513347
29	0.19218122100026633	49.32484068213035	2671.535614466158	0.07358095631854834
30	0.19218122100026633	49.32484068213035	2671.532227938922	0.06756001155138841
31	0.1872160946873634	49.32484068213035	2519.752035934119	0.0627090707666978
32	0.1872160946873634	49.32484068213035	2519.752035934119	0.0627090707666978
33	0.1816232391256008	48.14942355532276	2518.7656193370026	0.060184477059141886
34	0.18113598787098995	48.14942355532276	2432.7470974469047	0.05910529206724664
35	0.18043958978827054	48.14942355532276	2391.368270029911	0.05910529206724664
36	0.17680125668809882	47.84296005843631	2381.7390031665145	0.058335335740231656
37	0.17636910487504265	47.84296005843631	2381.7390031665145	0.05718552931733464
38	0.17407749018646118	47.84296005843631	2381.7390031665145	0.05718552931733464
39	0.17407749018646118	46.57582864060114	1960.6125221515279	0.056572214602785525
40	0.17198984363391662	46.57582864060114	1960.6125221515279	0.056572214602785525
41	0.17198984363391662	46.57582864060114	1960.6125221515279	0.055990979763440106
42	0.17169601392428496	46.57582864060114	1960.6125221515279	0.05462226738594568
43	0.17169601392428496	46.57582864060114	1960.6125221515279	0.05448180317850526
44	0.17138328945893322	46.57582864060114	1960.6125221515279	0.053773819175886896
45	0.17058412357373484	46.57582864060114	1960.6125221515279	0.053116620856698986
46	0.17058412357373484	46.57582864060114	1960.6125221515279	0.05221548150567783
47	0.17058412357373484	46.57582864060114	1960.6125221515279	0.05082270365133408
48	0.1704746401526404	46.57582864060114	1960.6125221515279	0.05082270365133408
49	0.1704746401526404	46.57582864060114	1960.6125221515279	0.050085890818925394
50	0.1704746401526404	46.57582864060114	1960.6125221515279	0.04985432148368756
51	0.16991038691885665	46.57582864060114	1960.6125221515279	0.04934921474466737
52	0.16991038691885665	44.86490176764809	1960.6125221515279	0.04934921474466737
53	0.16991038691885665	44.86490176764809	1960.6125221515279	0.04920321887681523
54	0.16991038691885665	44.86490176764809	1960.6125221515279	0.04895014513011599
55	0.16974804463484078	44.86490176764809	1960.6125221515279	0.04895014513011599
56	0.16974804463484078	44.86490176764809	1960.6125221515279	0.04895014513011599
57	0.16958234673181252	44.86490176764809	1960.6125221515279	0.04882658744327864
58	0.16899638735503575	43.6113987443617	1960.6125221515279	0.04882658744327864
59	0.16884956820080144	42.13033417452351	1960.6125221515279	0.04870129506463775
60	0.16884956820080144	42.13033417452351	1960.6125221515279	0.04857502788094795
61	0.16884956820080144	42.0406971827575	1960.6125221515279	0.04853069606531561
62	0.16884956820080144	42.0406971827575	1960.6125221515279	0.04853069606531561
63	0.16841354540084413	42.0406971827575	1960.6125221515279	0.04853069606531561
64	0.16841354540084413	42.0406971827575	992.6487755659081	0.04853069606531561
65	0.1682737062880696	42.0406971827575	992.6487755659081	0.048512744741575194
66	0.16805531039852878	42.0406971827575	992.6487755659081	0.048512744741575194
67	0.1679945288726919	42.0406971827575	992.6487755659081	0.04841927456797515
68	0.16796686750925477	41.79644182973742	942.7707313074036	0.04841927456797515
69	0.16796686750925477	41.79644182973742	699.4271582366695	0.04836761663577907
70	0.16791270760245577	41.79644182973742	699.4271582366695	0.04823500891508017
71	0.16791270760245577	41.79644182973742	699.4271582366695	0.04823500891508017
72	0.16787237943589597	41.79644182973742	684.2000648692559	0.047946303403854015
73	0.16782169886416284	41.79644182973742	684.2000362014961	0.047896707058737
74	0.16782169886416284	41.79644182973742	659.2434989545885	0.04776083865401395
75	0.16782169886416284	41.79644182973742	659.2434989545885	0.04775551428187404
76	0.16781141413587475	41.79644182973742	659.2434989545885	0.04775551428187404
77	0.16781141413587475	41.79644182973742	659.2434989545885	0.04775551428187404
78	0.16780167410369165	41.79644182973742	659.2434989545885	0.047729037484070175
79	0.16780167410369165	41.79644182973742	595.9302935325749	0.04764516829298342
80	0.16779882816778913	41.79644182973742	595.9302935325749	0.04748226278441807
81	0.16778831352068657	41.79644182973742	595.9302935325749	0.04748226278441807
82	0.16778831352068657	41.79644182973742	595.9302935325749	0.047453374986951916
83	0.16778831352068657	41.79644182973742	595.9302935325749	0.04742059347751747
84	0.16778831352068657	41.79644182973742	595.9302935325749	0.04742059347751747
85	0.16778639608606083	41.79644182973742	595.9302935325749	0.04741396412342313
86	0.16778639608606083	41.79644182973742	595.9302935325749	0.04738365346378212
87	0.16778639608606083	41.79644182973742	595.9302935325749	0.04736644472397426
88	0.16778639608606083	41.79644182973742	595.9302935325749	0.047361033496508574
89	0.16778639608606083	41.79644182973742	595.9302935325749	0.047361033496508574
90	0.16778639608606083	41.79644182973742	595.9302935325749	0.04735733010517784
91	0.16778634327982267	41.79644182973742	595.9302935325749	0.047356760727703937
92	0.16778611993684095	41.79644182973742	595.9302935325749	0.04735586187976751
93	0.16778544100074372	41.79644182973742	595.9302935325749	0.04735586187976751
94	0.16778544100074372	41.79644182973742	595.9302935325749	0.04735586187976751
95	0.16778544100074372	41.79644182973742	595.9302935325749	0.04735586187976751
96	0.16778544100074372	41.79644182973742	557.3656423481615	0.04735586187976751
97	0.16778544100074372	41.79644182973742	544.24700447816	0.04735586187976751
98	0.16778544100074372	41.79644182973742	371.8124311987142	0.04735586187976751
99	0.16778543273755875	41.79644182973742	371.8124311987142	0.04735586187976751
100	0.16778542777635638	41.79644182973742	371.8119157218912	0.04735586187976751
0	17247.485610586744	88.70830387434181	12129.727967103874	10526.586619083933
1	6862.762169393434	88.70830387434181	10367.728107177414	4275.066256226234
2	2861.3387892506216	88.70830387434181	10367.728107177414	1382.4335897403514
3	2533.630093877298	88.70830387434181	8347.868472502892	406.79462056118473
4	1332.9725859130206	88.70830387434181	4687.448053549656	211.69005289571982
5	762.3680998584845	37.494821037014304	4687.448053549656	134.20622421890158
6	176.69084226100304	37.494821037014304	4687.448053549656	26.253030712364634
7	129.4643158312037	37.494821037014304	2507.7684566929333	7.562802402418033
8	30.048043871583275	37.494821037014304	2507.7684566929333	5.0465124050569266
9	12.769455119585423	37.494821037014304	2507.7684566929333	1.941758136687194
10	7.351961078201565	37.494821037014304	2507.7684566929333	0.792955678744842
11	2.8444686871116596	37.494821037014304	2507.7684566929333	0.4743472864098362
12	1.5165356216983517	37.494821037014304	2507.7684566929333	0.30481433682214726
13	1.5165356216983517	37.494821037014304	2507.7684566929333	0.23980163591670348
14	1.1469663105047363	27.961648407643786	2507.7684566929333	0.1365385859732249
15	0.7418722912044896	24.568520948734964	2464.283372196928	0.09488020713672736
16	0.5356783311113222	24.568520948734964	1876.2065633046368	0.09334384284360263
17	0.4622585544417175	23.73073564179151	1876.2065633046368	0.07744253342663589
18	0.4077599676373814	23.73073564179151	1876.2065633046368	0.0676010722814042
19	0.3812754162066641	21.628779320818193	1876.2065633046368	0.06434100468903255
20	0.3782598498360131	20.20999842803077	1876.2065633046368	0.06047419586175007
21	0.37510995790553636	18.17550043966789	1876.2065633046368	0.06047419586175007
22	0.37205781456843934	12.811554760589395	1876.2065633046368	0.05571856487160174
23	0.37205781456843934	12.811554760589395	1876.2065633046368	0.054498107577284995
24	0.36916781026976153	12.811554760589395	1853.7037795279705	0.051542834989295176
25	0.36916781026976153	12.811554760589395	1740.3992293065712	0.049805477659021505
26	0.3678384621975552	12.811554760589395	1740.3992293065712	0.049805477659021505
27	0.36668258387105795	12.811554760589395	1665.0127524752352	0.048208923845152116
28	0.366114577929146	12.811554760589395	1641.7029103774667	0.048208923845152116
29	0.35823737124219784	12.811554760589395	1592.1067618584184	0.045968603306838836
30	0.3511718445805612	12.811554760589395	1581.0799090778996	0.043257165062305314
31	0.351118755950794	12.811554760589395	1523.096629276527	0.043257165062305314
32	0.34653927787165295	12.811554760589395	1494.568902500064	0.04319677303745971
33	0.34108669638222566	12.811554760589395	1477.5437311870055	0.041879317630793056
34	0.3382026725718961	12.811554760589395	1477.5437311870055	0.041879317630793056
35	0.32700921777642655	11.82327518593299	1477.5437311870055	0.04027913818086989
36	0.32484682083030975	11.82327518593299	1072.6142078722755	0.03727537179182633
37	0.32484682083030975	11.82327518593299	1072.6142078722755	0.037017375828313846
38	0.32281168815975225	11.82327518593299	1072.6142078722755	0.03505952991933878
39	0.32235562664144757	11.82327518593299	1072.6142078722755	0.03343532949960213
40	0.3157447726827708	11.82327518593299	1072.6142078722755	0.03116421850013109
41	0.3157447726827708	11.82327518593299	1072.6142078722755	0.030639982573808153
42	0.3157447726827708	11.82327518593299	1072.6142078722755	0.030639982573808153
43	0.3129091098538	11.82327518593299	1072.6142078722755	0.030639982573808153
44	0.308913295155414	11.82327518593299	1072.6142078722755	0.030639982573808153
45	0.3069695039042436	11.82327518593299	1072.6142078722755	0.030639982573808153
46	0.302300955035433	11.82327518593299	1072.6142078722755	0.030575876973354708
47	0.2992312819597948	11.82327518593299	1072.6142078722755	0.030575876973354708
48	0.2968373749238757	11.82327518593299	1072.6142078722755	0.030575876973354708
49	0.2968373749238757	11.82327518593299	1072.6142078722755	0.03043660205458494
50	0.2947819296273915	11.82327518593299	1072.6142078722755	0.03043660205458494
51	0.2947700033461329	11.82327518593299	1072.6142078722755	0.02999112300170305
52	0.29465254364292326	11.440448790247181	1072.6142078722755	0.02980184992854648
53	0.29455541709965966	11.440448790247181	1072.6142078722755	0.02980184992854648
54	0.29455541709965966	11.440448790247181	1072.6142078722755	0.029702629861093587
55	0.29455541709965966	11.440448790247181	1072.6142078722755	0.02946492656214852
56	0.29455541709965966	11.440448790247181	1072.6142078722755	0.02946492656214852
57	0.29455541709965966	11.440448790247181	1072.6142078722755	0.029282645899697476
58	0.2933728434092551	11.440448790247181	1072.6142078722755	0.029282645899697476
59	0.29224553157370514	11.440448790247181	1072.6142078722755	0.029202988155622077
60	0.29196196495733234	11.440448790247181	1072.6142078722755	0.029202988155622077
61	0.29186908490184804	11.440448790247181	1072.6142078722755	0.02897522143728938
62	0.2903768057594677	11.440448790247181	1072.6142078722755	0.02897522143728938
63	0.2903768057594677	11.440448790247181	1072.6142078722755	0.02897522143728938
64	0.2901071928558019	11.440448790247181	1072.6142078722755	0.028940470127713544
65	0.2901071928558019	11.440448790247181	1072.6142078722755	0.028940470127713544
66	0.2900891324678368	11.440448790247181	979.7810242490762	0.028940470127713544
67	0.2898129662973528	11.440448790247181	979.7810242490762	0.028914256728657096
68	0.2898129662973528	11.440448790247181	889.3110254379188	0.02870532413779683
69	0.2895732485871897	11.440448790247181	774.7492322983851	0.02870532413779683
70	0.2895732485871897	11.440448790247181	774.7492322983851	0.02862226749927908
71	0.2895732485871897	11.440448790247181	774.7492322983851	0.028621648939271927
72	0.2895732485871897	11.440448790247181	774.7492322983851	0.028605021939278354
73	0.2895732485871897	11.440448790247181	741.4738824606674	0.02856146952312201
74	0.2895732485871897	11.440448790247181	741.4737074918684	0.02856146952312201
75	0.2895732485871897	11.440448790247181	741.4737074918684	0.02856146952312201
76	0.28956714715113485	11.440448790247181	741.4737074918684	0.02853074376032566
77	0.28956316723593	11.440448790247181	741.4737074918684	0.02853074376032566
78	0.28956316723593	11.440448790247181	741.4737074918684	0.02853074376032566
79	0.28956316723593	11.440448790247181	685.4310685726664	0.028523864681385538
80	0.28956316723593	11.440448790247181	685.4310685726664	0.028497749856961838
81	0.289558660684444	11.440448790247181	685.4310685726664	0.028497749856961838
82	0.289558660684444	11.440448790247181	685.4310685726664	0.02848042928663222
83	0.289558660684444	11.440448790247181	685.4310685726664	0.028477359427342124
84	0.289558660684444	11.440448790247181	685.4310685726664	0.028414971005120526
85	0.289558660684444	11.440448790247181	685.4310685726664	0.028414971005120526
86	0.28955767411773764	11.440448790247181	685.4310685726664	0.02840053019860826
87	0.28955767411773764	11.440448790247181	685.4310685726664	0.02840053019860826
88	0.28955767411773764	11.440448790247181	658.848416606038	0.02839106186448606
89	0.28955767411773764	11.440448790247181	658.848416606038	0.02839106186448606
90	0.2895571515200326	11.440448790247181	658.848416606038	0.02839106186448606
91	0.2895571515200326	11.440448790247181	658.848416606038	0.028387399643624373
92	0.2895571515200326	11.440448790247181	658.848416606038	0.028386702854407208
93	0.2895571515200326	11.440448790247181	658.848416606038	0.028380821825309082
94	0.2895571515200326	11.440448790247181	658.848416606038	0.028380821825309082
95	0.2895571515200326	11.440448790247181	658.848416606038	0.028380821825309082
96	0.2895571515200326	11.440448790247181	658.848416606038	0.028380821825309082
97	0.289557131976156	11.440448790247181	655.6670574453256	0.028380592961746845
98	0.289557131976156	11.440448790247181	655.6670574453256	0.028380217880207496
99	0.2689487687965874	11.440448790247181	654.649425244695	0.02838011023843316
100	0.2689487687965874	11.440448790247181	644.2683361616448	0.02838010264352407
0	16127.939635339158	93.67425756635168	7830.984860950183	12740.902034526329
1	4929.658257892457	93.67425756635168	2921.697174754696	4601.803073575324
2	2062.243215148319	70.34950591324457	2435.94509478401	1900.8832297037236
3	1517.7759398319108	70.34950591324457	2435.94509478401	400.9496490019928
4	797.5464318827599	53.2911414155242	2435.94509478401	211.6097170283277
5	380.39162520170055	53.2911414155242	2435.9434601887497	145.3876838401306
6	104.02680944581626	53.2911414155242	2435.9434601887497	94.9788320093688
7	43.41185098530055	53.2911414155242	2353.6569726378852	44.71085564668597
8	19.546513625030222	49.84835436719218	2191.2208306683287	15.38286754174252
9	16.40045980134443	49.84835436719218	2171.1631960651707	4.76536587086055
10	4.048820296637268	49.84835436719218	2086.0860160083657	1.5449421863245771
11	2.204153701162206	49.84835436719218	1967.0687149416797	0.4558233544248583
12	0.5051291426885055	49.84835436719218	1927.1296639235818	0.3395026627681866
13	0.5051291426885055	45.88899301822047	1927.1280293283214	0.1656609331421317
14	0.3334717569332857	45.88899301822047	1899.7146879763866	0.12011592113959318
15	0.3334717569332857	45.88899301822047	1787.0263454902636	0.08771326826557459
16	0.30974260185718927	45.69163714781005	1787.0245907979972	0.07123291532490901
17	0.3005649758271966	45.69163714781005	1416.1482657952633	0.0690601573410387
18	0.2909194981453708	37.28239117576578	1384.2908556573243	0.0690601573410387
19	0.28934763339200187	37.28239117576578	1343.126743674117	0.06639149622291271
20	0.28934763339200187	34.00509052084687	1342.9521525963592	0.05919385070797884
21	0.28934763339200187	34.00509052084687	1342.9521525963592	0.0565438131542994
22	0.28815017092931183	34.00509052084687	1342.9521525963592	0.05231038259679678
23	0.28408432630078767	34.00509052084687	1342.9521525963592	0.0504213492599375
24	0.2831163444192174	34.00509052084687	1342.9521525963592	0.049780343058084445
25	0.28298729980068266	34.00509052084687	1341.6995738567966	0.04907540175898569
26	0.28072103317297536	34.00509052084687	1279.8214760416324	0.04341652486278976
27	0.28072103317297536	34.00509052084687	1279.8180821974165	0.04323807539672746
28	0.2796302634109367	34.00509052084687	1279.8180821974165	0.04130426161750904
29	0.2796302634109367	31.245018169029496	1279.7836629704288	0.04125482077221378
30	0.2763158533177361	31.245018169029496	1016.9238436821826	0.04084982410885148
31	0.2763158533177361	31.245018169029496	1016.9238436821826	0.04067252671541209
32	0.27618554596282574	31.245018169029496	1016.9238436821826	0.04009227582338685
33	0.27618554596282574	31.245018169029496	1016.9238436821826	0.04009227582338685
34	0.27611877214123215	31.245018169029496	1016.9238436821826	0.04009227582338685
35	0.27611877214123215	31.245018169029496	1016.9238436821826	0.04005637757463701
36	0.27611877214123215	31.245018169029496	1016.9238436821826	0.03988760255015556
37	0.27611877214123215	30.924118042060634	1016.9238436821826	0.039769322178619754
38	0.27611877214123215	30.924118042060634	1016.9238436821826	0.039681614566574104
39	0.27611877214123215	29.78694738534741	1016.9238436821826	0.039681614566574104
40	0.27611877214123215	28.72234006682647	1016.9238436821826	0.03889692979790084
41	0.2760998369757237	28.72234006682647	1016.9238436821826	0.03889692979790084
42	0.2760998369757237	28.72234006682647	1016.9238436821826	0.03851685031606024
43	0.2760998369757237	28.72234006682647	1016.9238436821826	0.038433774630964646
44	0.2760998369757237	27.80435875769585	1016.9238436821826	0.038433774630964646
45	0.2760998369757237	27.80435875769585	1016.9238436821826	0.03723656492491947
46	0.2760998369757237	27.80435875769585	1016.9238436821826	0.03722227835518016
47	0.2760998369757237	27.80435875769585	1016.9238436821826	0.03718836533078857
48	0.2760998369757237	27.80435875769585	930.1188824586336	0.03718836533078857
49	0.2760978883971623	27.80435875769585	817.2916742108517	0.03718836533078857
50	0.2760978883971623	27.80435875769585	815.5752108581588	0.03718645767284546
51	0.2760978883971623	27.80435875769585	758.0588694082593	0.03717665847534012
52	0.2760978883971623	27.80435875769585	747.1841818801307	0.03717517332454432
53	0.2760978883971623	27.80435875769585	747.1841818801307	0.03717517332454432
54	0.2760978883971623	27.80435875769585	746.9368054447909	0.03717517332454432
55	0.2760978883971623	27.80435875769585	741.7562841373101	0.037162236192575464
56	0.2760978883971623	27.80435875769585	741.7562841373101	0.037162236192575464
57	0.2760978883971623	27.80435875769585	703.5312913993762	0.03715457542453789
58	0.2760978883971623	27.80435875769585	703.5305163986153	0.03708589289825656
59	0.2760978883971623	27.80435875769585	700.4427071722267	0.03708589289825656
60	0.2760978883971623	27.80435875769585	700.4427071722267	0.03708589289825656
61	0.2760978883971623	27.80435875769585	624.1756022556247	0.03708589289825656
62	0.2760978883971623	27.80435875769585	554.0672542913155	0.03708399137034757
63	0.2760978883971623	27.80435875769585	554.0672542913155	0.03708399137034757
64	0.2760978883971623	27.80435875769585	554.0672542913155	0.03708399137034757
65	0.2760978883971623	27.80435875769585	554.0672542913155	0.03708399137034757
66	0.2760978883971623	27.80435875769585	554.0672542913155	0.037072720967947795
67	0.2760978883971623	27.80435875769585	544.4074443453035	0.03707007323398713
68	0.2760978883971623	27.80435875769585	352.42186802827	0.03706418553802351
69	0.2760978883971623	27.80435875769585	352.42186802827	0.03706418553802351
70	0.2760978816500436	27.80435875769585	352.42186802827	0.03706418553802351
71	0.2760978816500436	27.80435875769585	352.42186802827	0.03705459015525552
72	0.2760978816500436	27.80435875769585	352.42186802827	0.03705459015525552
73	0.2760978816500436	27.80435875769585	352.42186802827	0.03705459015525552
74	0.2760978816500436	27.80435875769585	352.42186802827	0.03705459015525552
75	0.2760978816500436	27.80435875769585	352.42186802827	0.037036817478918876
76	0.2760978816500436	27.80435875769585	352.42186802827	0.037036817478918876
77	0.2760978816500436	27.80435875769585	352.42186802827	0.037036817478918876
78	0.2760978816500436	27.80435875769585	352.42186802827	0.037036817478918876
79	0.2760978816500436	27.80435875769585	352.42186802827	0.037017409790737026
80	0.2760978816500436	27.80435875769585	352.42186802827	0.037017409790737026
81	0.2760978816500436	27.80435875769585	352.42186802827	0.03700827786788117
82	0.2760978816500436	27.80435875769585	352.42186802827	0.03700827786788117
83	0.2760978816500436	27.80435875769585	352.42186802827	0.03700827786788117
84	0.2760978816500436	27.80435875769585	352.42186802827	0.03700827786788117
85	0.2760978816500436	27.80435875769585	352.42186802827	0.03700827786788117
86	0.2760978816500436	27.80435875769585	352.42186802827	0.03700827786788117
87	0.2760978816500436	27.80435875769585	352.42186802827	0.03700827786788117
88	0.27609787093412136	27.80435875769585	352.42186802827	0.03700827786788117
89	0.27609787093412136	27.80435875769585	352.42186802827	0.03700827786788117
90	0.27609787093412136	27.80435875769585	352.42186802827	0.03700827786788117
91	0.27609787093412136	27.80435875769585	352.42186802827	0.037007567874327595
92	0.27609787093412136	27.80435875769585	352.42186802827	0.037007567874327595
93	0.27609787093412136	27.80435875769585	352.42186802827	0.0370040163152734
94	0.27609787093412136	27.80435875769585	352.42186802827	0.0370040163152734
95	0.27609787093412136	27.80435875769585	352.42186802827	0.0370040163152734
96	0.27609787093412136	27.80435875769585	352.42186802827	0.0370040163152734
97	0.27609787093412136	27.80435875769585	352.42186802827	0.0370040163152734
98	0.15651072221478216	27.80435875769585	352.42186802827	0.0370040163152734
99	0.15651072221478216	27.80435875769585	352.42186802827	0.0370039270511639
100	0.15651072221478216	27.80435875769585	352.42186802827	0.0370039052128887
0	14931.465958734554	65.19660680775175	13841.79916660874	8501.469086678964
1	5169.709647974217	65.19660680775175	10074.34336977806	2914.4945231315724
2	1661.3828115887632	65.19660680775175	10074.34336977806	1291.6740796360016
3	1305.0869763250028	60.78851571144877	10074.34336977806	676.2246841078562
4	454.2655816620111	60.78851571144877	6400.795157062268	280.0779662563193
5	196.8005093581858	55.09690888124292	6400.795157062268	142.9132076646486
6	83.24846610513615	55.09690888124292	3776.623866621598	47.59619066896495
7	80.88493573194921	51.519348505591616	3616.8019520625226	10.6243234340043
8	34.69229093104877	51.519348505591616	3452.343109033038	3.938072407086162
9	18.7464436227844	51.519348505591616	3052.2137608036783	1.0951259176259436
10	7.325728439124436	45.191325004985025	3052.2137608036783	0.54633692273951
11	6.180240897130727	40.00211264159648	2491.285471561978	0.37957013540271
12	3.7277523083200648	40.00211264159648	2213.300043656761	0.19345762794197252
13	2.243329192325422	35.54507822909901	2213.300043656761	0.16261922684152313
14	1.8709661683908827	35.54507822909901	2213.300043656761	0.13400637029438883
15	1.4583474770962492	35.54507822909901	2213.300043656761	0.06711286534434494
16	1.2486682829314069	34.75050149573246	2122.6811567878567	0.05553790417159192
17	1.1450550820726224	34.75050149573246	2122.6811567878567	0.030568316302144623
18	1.1231429547047365	31.292773531787795	2122.6811567878567	0.028115641761573603
19	1.0834442515625071	28.49415134107159	2122.6811567878567	0.028115641761573603
20	1.068694690500291	28.49415134107159	2122.6811567878567	0.026035450957898956
21	1.068694690500291	28.49415134107159	2122.6811567878567	0.02575255619034469
22	1.0585608362740815	28.49415134107159	1979.3353735981632	0.023670285593018696
23	1.0570977042020253	24.8009131022333	1676.6770349101469	0.021942695365015596
24	1.0524946150337995	24.8009131022333	1585.5881768044987	0.021072522877547854
25	1.0524946150337995	23.964471981264474	1585.5875224202073	0.015825211000259277
26	1.0524946150337995	23.964471981264474	1194.9599100167993	0.01491235377966428
27	1.0510101485444243	23.779834391804425	926.0567927050981	0.014486241536663743
28	1.0481812176296978	23.779834391804425	909.7211156213601	0.014486241536663743
29	1.040002169862469	22.74605117903118	909.7178249057916	0.014486241536663743
30	1.040002169862469	22.74605117903118	909.7178249057916	0.012253272295128731
31	1.0393476224295444	22.74605117903118	909.7178249057916	0.012230584186871214
32	1.0268160014216519	22.74605117903118	909.0752192283653	0.011278136385547081
33	1.0268160014216519	22.74605117903118	751.6516753239138	0.011278136385547081
34	1.0239382228531657	22.74605117903118	710.5265242341382	0.010415862633175031
35	1.0239382228531657	21.671505539038638	710.5265242341382	0.009456195218985913
36	1.0199240523042867	21.671505539038638	644.5981057070163	0.008858123097288869
37	1.0170798391298668	21.671505539038638	625.762633033355	0.008629387692298233
38	1.0134494730347476	21.671505539038638	625.762633033355	0.008317951363645127
39	1.0125367959282077	21.671505539038638	540.7154771885934	0.007877455113191722
40	1.0124892593506791	21.671505539038638	540.7154771885934	0.007792536300113951
41	1.0088030593587343	21.671505539038638	540.7154771885934	0.007304060462691334
42	1.0080753379851874	21.671505539038638	540.7154771885934	0.007295743575420987
43	1.005005647269954	21.671505539038638	540.7154771885934	0.006936228181094231
44	1.0041431680287767	21.671505539038638	500.47677563920894	0.006889303573788726
45	1.0029852330782887	21.671505539038638	500.47677563920894	0.006795953404144766
46	1.0013854495172498	21.671505539038638	486.08019903378573	0.006761679918404531
47	0.9997315342562235	21.671505539038638	486.08019903378573	0.006761679918404531
48	0.9981134634425461	21.671505539038638	486.08019903378573	0.006761679918404531
49	0.9967939770923931	21.671505539038638	472.24507778471695	0.006622780702847245
50	0.9954001000716184	21.671505539038638	472.24507778471695	0.006622780702847245
51	0.9944974423228493	21.671505539038638	472.24507676358235	0.006622780702847245
52	0.9933437723347737	21.671505539038638	472.24507676358235	0.006622780702847245
53	0.9933437723347737	21.671505539038638	472.0804056420135	0.006323006517472434
54	0.990777460098422	21.671505539038638	468.34301231393795	0.006228178882214433
55	0.9901809018072754	21.671505539038638	454.0912926664953	0.0061208250372845165
56	0.9850751452709481	21.671505539038638	454.0912926664953	0.0061208250372845165
57	0.9832597760903458	21.671505539038638	454.0912926664953	0.005865181550924208
58	0.9815359000711704	21.671505539038638	454.0912926664953	0.005865181550924208
59	0.9815359000711704	21.671505539038638	454.0912926664953	0.005865181550924208
60	0.9792567780439441	21.671505539038638	433.47903761027527	0.005865181550924208
61	0.9792567780439441	21.671505539038638	433.47903761027527	0.005821628111500874
62	0.9773018996765439	21.671505539038638	425.64559528156764	0.005821628111500874
63	0.9747247674388456	21.671505539038638	425.64559528156764	0.005433746629597119
64	0.9739513211960266	21.671505539038638	425.64559528156764	0.005433746629597119
65	0.9734769191712876	21.671505539038638	425.64559528156764	0.0054228192431217065
66	0.9731394083478176	21.671505539038638	425.64559528156764	0.0054228192431217065
67	0.9731394083478176	21.671505539038638	425.64559528156764	0.005364061866002759
68	0.9730284160303533	21.671505539038638	425.64559528156764	0.005344939938916269
69	0.9716365299153993	21.671505539038638	425.64559528156764	0.0053182265938833545
70	0.9716365299153993	21.671505539038638	425.64559528156764	0.005245984229520652
71	0.9713462064658167	21.671505539038638	425.64559528156764	0.005245984229520652
72	0.9712491743020036	21.671505539038638	425.64559528156764	0.005245984229520652
73	0.9710169152678788	21.671505539038638	425.64559528156764	0.005245984229520652
74	0.9709693168532789	21.671505539038638	425.64559528156764	0.005245984229520652
75	0.9706900915830765	21.671505539038638	425.64559528156764	0.005243460388555561
76	0.9706818685524977	21.671505539038638	425.64559528156764	0.005243460388555561
77	0.970680354542656	21.671505539038638	425.64559528156764	0.005243460388555561
78	0.9706627076986253	21.671505539038638	425.64559528156764	0.005242988768923871
79	0.9706399218685222	21.671505539038638	425.64559528156764	0.005242988768923871
80	0.9706399218685222	21.671505539038638	425.64559528156764	0.005242988768923871
81	0.9706353032102891	21.671505539038638	425.64559528156764	0.005241568366140539
82	0.9706319115402182	21.671505539038638	425.64559528156764	0.005241568366140539
83	0.9706319115402182	21.671505539038638	425.64559528156764	0.005241568366140539
84	0.9706319115402182	21.671505539038638	425.64559528156764	0.005241568366140539
85	0.9706319115402182	21.671505539038638	425.64559528156764	0.005241568366140539
86	0.9706319115402182	21.671505539038638	425.64559528156764	0.005241568366140539
87	0.9706279065172839	21.671505539038638	425.64559528156764	0.005239266852937864
88	0.9706279065172839	21.671505539038638	425.64559528156764	0.005239266852937864
89	0.9706279065172839	21.671505539038638	425.64559528156764	0.005239266852937864
90	0.970627804931691	21.671505539038638	425.64559528156764	0.005239266852937864
91	0.9706275899460205	21.671505539038638	425.64559528156764	0.005239266852937864
92	0.9706272538103083	21.671505539038638	425.64559528156764	0.005239266852937864
93	0.9706272538103083	21.671505539038638	425.64559528156764	0.005239266852937864
94	0.9706272538103083	21.671505539038638	425.64559528156764	0.005239266852937864
95	0.8367432942137105	21.671505539038638	425.64559528156764	0.005239266852937864
96	0.8367432942137105	21.671505539038638	425.64559528156764	0.005239266852937864
97	0.8300537475443673	21.671505539038638	425.64559528156764	0.005239266852937864
98	0.8283624823408848	21.671505539038638	418.6841989936115	0.005239266852937864
99	0.6948577356731205	21.671505539038638	418.68416488796356	0.005239266852937864
100	0.6948577356731205	21.671505539038638	418.6712795688511	0.005239266852937864
0	18172.35535897764	71.69490012143066	13639.620387336168	11491.98201638389
1	5136.41271627131	71.69490012143066	13639.620387336168	5373.2668668368
2	3447.6894136475053	66.7201071736692	11556.91835743913	2272.071788308956
3	2433.222135228354	66.7201071736692	10806.851038125724	553.9936708070452
4	1140.6670045237581	66.7201071736692	7986.982235607773	58.581993910081515
5	546.8736807038266	58.72414472211066	7117.908208984123	44.14797962217714
6	108.18973608278894	58.72414472211066	5715.992910070563	16.389265693812668
7	36.70001216955546	58.72414472211066	5715.992910070563	5.948236188508052
8	10.701440153187898	56.767026266068264	5715.992910070563	3.6914343533501235
9	7.271438939983609	56.767026266068264	5715.992910070563	1.9992780979049816
10	3.327290713728116	56.02559186144567	4313.955195478366	1.0569759869274384
11	2.1550222314336467	50.2051352631284	3948.549717387978	0.7962129444825193
12	1.2409975713532682	50.2051352631284	3948.549717387978	0.37940225932496807
13	0.9266867053486203	50.2051352631284	3940.89918349074	0.34412669764182413
14	0.8544267533569635	50.2051352631284	3940.8004572362242	0.21876427198372092
15	0.6439472329656073	50.2051352631284	3940.8004572362242	0.18477896124464235
16	0.5732755480494602	50.2051352631284	3783.749997312198	0.1844561716096783
17	0.5290981010034105	50.2051352631284	2826.276103632072	0.17172949096572773
18	0.51091046598522	48.788333262583386	2822.9606222918283	0.16838076902071333
19	0.44399716831815794	47.323041711025986	2747.1820441599853	0.15817788997819052
20	0.4351369363233799	47.323041711025986	2581.8162417638455	0.15020293242901256
21	0.4041685049765509	47.323041711025986	2526.2916348105773	0.13701631873936287
22	0.39483970905060395	44.11968783793076	2161.0066186612135	0.1284261002844751
23	0.38148354246800176	44.11968783793076	2134.4901831465286	0.12361131827424121
24	0.38148354246800176	44.11968783793076	2075.589278333769	0.11309687848728736
25	0.3767281833471442	44.11968783793076	2075.589273662519	0.11292251140699082
26	0.3659287121804681	44.11968783793076	1811.0746819474866	0.10924428202962136
27	0.3659287121804681	44.11968783793076	1811.0746819474866	0.10414076707443758
28	0.3548105614221066	44.11968783793076	1563.45223492914	0.09275282851248026
29	0.3490260353925576	38.74958507304494	1451.9954461212553	0.09275282851248026
30	0.3452777911193178	38.74958507304494	1402.4798597617953	0.08954138224008804
31	0.33902862046125537	38.74958507304494	1402.4798597617953	0.0854749365387266
32	0.33816231235442273	38.74958507304494	1402.4798597617953	0.08096011514102627
33	0.32704873449059824	38.74958507304494	1402.4798597617953	0.07908108540353519
34	0.3240188454894096	38.74958507304494	1402.4798597617953	0.07637216173498115
35	0.3223221936503179	38.74958507304494	1402.4798597617953	0.07517388086877522
36	0.3153873634505148	38.74958507304494	1402.4798597617953	0.06728969692544302
37	0.31521737715963316	38.74958507304494	1247.35125082585	0.06432892999705438
38	0.31521737715963316	38.74958507304494	1247.35125082585	0.06331905151124764
39	0.31465245765310135	32.15878026057763	1173.1828777717244	0.06247423932155192
40	0.31465245765310135	32.15878026057763	1173.1828777717244	0.05860706414156588
41	0.31409367374505287	31.554403517847863	1173.1828777717244	0.05860706414156588
42	0.3139132396251946	31.554403517847863	1173.1828777717244	0.05770630205745289
43	0.3137178061187144	31.554403517847863	1173.0841532220843	0.056982664691422026
44	0.3136412715266937	31.554403517847863	1132.2725217519846	0.05620891287282208
45	0.3133152046313886	31.554403517847863	1132.1985192983434	0.05498653725308585
46	0.3133152046313886	31.554403517847863	1132.1985192983434	0.054384731720618584
47	0.3133152046313886	31.554403517847863	1132.1985192983434	0.054039407776376606
48	0.313298934319151	31.554403517847863	1109.6984007828828	0.0535602416070608
49	0.313298934319151	31.554403517847863	1109.6984007828828	0.05304743281004989
50	0.313298934319151	31.554403517847863	1109.6984007828828	0.052191847186210394
51	0.313298934319151	31.554403517847863	1109.6984007828828	0.051744754718487086
52	0.313298934319151	31.554403517847863	1008.9824890383819	0.05173859511146719
53	0.31329628729762304	31.13462972810494	1008.9824890383819	0.05173859511146719
54	0.31329628729762304	31.13462972810494	1008.9824858774508	0.05151221137761695
55	0.31329628729762304	30.610598982875104	1008.7900647321454	0.05145594731156777
56	0.31329628729762304	30.610598982875104	991.5480328207124	0.05105902475865146
57	0.31329628729762304	30.610598982875104	991.5480328207124	0.05097390781459225
58	0.31329628729762304	30.610598982875104	991.5480328207124	0.050863034760995386
59	0.31329518848143834	30.120398581136655	991.5480328207124	0.05081025599236063
60	0.31329518848143834	30.120398581136655	991.5480328207124	0.05081025599236063
61	0.31329518848143834	28.657695772014172	991.5480328207124	0.05076412465370833
62	0.31329518848143834	27.384315528097982	991.5480328207124	0.050680539147514005
63	0.31329518848143834	26.429663313193885	991.5480328207124	0.05029523701727689
64	0.31329518848143834	25.793739127301876	747.9762883127021	0.05029523701727689
65	0.31329518848143834	25.476542970421963	743.6389823949828	0.050080043862247896
66	0.31329518848143834	25.476542970421963	740.8819692787472	0.04999574785534187
67	0.31329510778808733	25.476542970421963	588.145932650502	0.04999574785534187
68	0.31329510778808733	25.476542970421963	588.145932650502	0.04999574785534187
69	0.31329510778808733	25.382446215886638	542.2774769361454	0.04999574785534187
70	0.31329510778808733	25.137008490585345	542.2774769361454	0.04999574785534187
71	0.31329510778808733	25.137008490585345	542.2774769361454	0.04999574785534187
72	0.31329510778808733	25.137008490585345	542.2774769361454	0.04999574785534187
73	0.31329510778808733	25.137008490585345	539.8381151612714	0.04998989053885033
74	0.31329510778808733	25.137008490585345	539.8381151612714	0.049988427775271425
75	0.31329510778808733	25.137008490585345	539.8381151612714	0.04989565724325896
76	0.31329510778808733	25.137008490585345	539.8381151612714	0.04989565724325896
77	0.31329510778808733	25.137008490585345	539.8381151612714	0.04985852041972904
78	0.31329510778808733	25.137008490585345	539.8381151612714	0.04985852041972904
79	0.31329510778808733	24.8631647211234	497.78343309477316	0.04985852041972904
80	0.31329510778808733	24.8631647211234	497.78343309477316	0.04985852041972904
81	0.31329510778808733	24.8631647211234	497.78343309477316	0.04985701449240265
82	0.31329510778808733	24.8631647211234	475.1972257286842	0.0498474367229521
83	0.31329510778808733	24.8631647211234	475.1972257286842	0.049844354134003746
84	0.31329510778808733	24.8631647211234	475.1972257286842	0.049844354134003746
85	0.31329510778808733	24.50264892291905	475.1972257286842	0.04983126089708574
86	0.31329510778808733	24.50264892291905	475.1972257286842	0.04983126089708574
87	0.31329510778808733	24.50264892291905	459.21841929072775	0.049826375214782705
88	0.31329510778808733	24.50264892291905	459.21841929072775	0.049818857753315716
89	0.31329510778808733	24.50264892291905	459.21841929072775	0.04981884035896379
90	0.31329510778808733	24.50264892291905	459.21841929072775	0.04981876633724983
91	0.31329510778808733	24.50264892291905	459.21841929072775	0.049814943863257556
92	0.31329510778808733	23.917083686634864	459.21841929072775	0.049813576216482545
93	0.31329510778808733	23.917083686634864	459.21841929072775	0.049813576216482545
94	0.19979425764007153	23.917083686634864	417.91322303261745	0.049800972062810554
95	0.1992862529499709	23.917083686634864	417.91322303261745	0.049800972062810554
96	0.19927999611106004	23.917083686634864	417.91322303261745	0.049800972062810554
97	0.19927999611106004	23.917083686634864	417.91322303261745	0.049800972062810554
98	0.19927999611106004	23.917083686634864	417.91322303261745	0.049800972062810554
99	0.1992795670741455	23.917083686634864	417.91322303261745	0.04980092933920056
100	0.19927956133271538	23.917083686634864	417.91322303261745	0.04980044154112143
0	12563.169973410957	104.37211099190952	11184.64587492051	7508.268500840168
1	3143.8480025613326	93.33341120413786	9123.618081570585	2510.554459627372
2	1470.3576073487443	82.95182986891228	9123.618081570585	1320.8629219910727
3	722.2534625187607	76.6500257399758	8705.410277006496	345.27489885390065
4	272.16166510224855	62.879497353598786	6577.055409869254	206.81411813285843
5	156.49302330310374	62.879497353598786	5045.677002701468	81.88409290540746
6	108.1976430147116	60.7661329424948	5045.660575427706	40.785065162786395
7	38.63487220576906	54.7353797977152	5045.660575427706	17.14508155113577
8	10.66955168911753	38.8649464630819	5045.630719754432	5.908190082440927
9	9.081925213160044	38.8649464630819	5020.747268320107	3.18917263884554
10	3.216167707751294	35.82244868700176	5020.747268320107	1.2835499716441043
11	1.24647286604516	35.82244868700176	4695.258939779205	0.8216769017339988
12	0.9937782008429376	35.82244868700176	4257.775785337254	0.5793236813567754
13	0.7367303643965702	32.29547265473157	4257.775785337254	0.43942535705903785
14	0.4609163271950138	32.29547265473157	3306.650275743863	0.3114255364512123
15	0.4222443099930815	15.233043047862624	3306.650275743863	0.2999258214845927
16	0.39199809838272615	15.233043047862624	3306.650275743863	0.2188225599241084
17	0.3839442657123245	15.233043047862624	3306.650275743863	0.18741065648121896
18	0.3582329378868004	15.233043047862624	3041.252622869575	0.1586981898887097
19	0.35088522308867454	15.233043047862624	2572.982145892629	0.14694343466348636
20	0.3450285718278006	15.233043047862624	2572.982145892629	0.12818099021796553
21	0.3450285718278006	13.490108837793576	2526.569003406026	0.10865278264065871
22	0.3450285718278006	13.490108837793576	2526.569003406026	0.10319001728039155
23	0.3436004041741102	13.490108837793576	2491.916283114284	0.09628616257202575
24	0.3436004041741102	13.490108837793576	2491.916283114284	0.09626698346156229
25	0.34224474828548057	13.490108837793576	2401.0635875423905	0.09079695505636574
26	0.34224474828548057	13.490108837793576	2401.0635875423905	0.09028609778613432
27	0.34072013688249114	13.490108837793576	2401.0635875423905	0.08890083633213049
28	0.34072013688249114	13.490108837793576	2401.0635875423905	0.08538458627445723
29	0.33881357045607996	13.490108837793576	2401.0635875423905	0.08538458627445723
30	0.33881357045607996	13.490108837793576	2367.035971018453	0.083821096002165
31	0.3366368769855345	13.490108837793576	2367.035971018453	0.0830187944482791
32	0.33637566805049607	13.490108837793576	2367.035971018453	0.0830187944482791
33	0.33637566805049607	13.490108837793576	2367.035971018453	0.0830187944482791
34	0.33637566805049607	13.490108837793576	2367.035971018453	0.08284585831451108
35	0.336354852180509	13.490108837793576	2367.035971018453	0.08256435023956216
36	0.336354852180509	13.490108837793576	2063.572883976076	0.08239606495660502
37	0.3362105840611599	12.89049746362797	2063.572883976076	0.08141686414377064
38	0.3362105840611599	12.89049746362797	2063.572883976076	0.08044607293059511
39	0.3362105840611599	12.89049746362797	2037.7929373284587	0.08003604563320124
40	0.33616816626213397	12.89049746362797	2037.7929373284587	0.07887053566382307
41	0.33616816626213397	12.89049746362797	2037.7929373284587	0.07835419256966047
42	0.3361551592100779	12.89049746362797	2037.7929373284587	0.07835419256966047
43	0.33612829302562336	12.89049746362797	2037.7929373284587	0.07614971905766751
44	0.33612829302562336	12.89049746362797	2037.7929373284587	0.07607783607059476
45	0.33610284684484154	12.89049746362797	2037.7929373284587	0.07566870864675009
46	0.3359925900448079	12.89049746362797	2037.7929373284587	0.0751292349989886
47	0.3359925900448079	12.89049746362797	2037.7929373284587	0.07480434165242016
48	0.3359925900448079	12.89049746362797	2037.7929373284587	0.07372413811562438
49	0.3359925900448079	12.89049746362797	2037.7929373284587	0.07372413811562438
50	0.3359925900448079	12.89049746362797	2037.7929373284587	0.07328490854938652
51	0.3359925900448079	12.89049746362797	2037.7929373284587	0.07321638992249371
52	0.3359925900448079	12.89049746362797	2037.7929373284587	0.07320968202325069
53	0.3359925900448079	12.89049746362797	2037.7929373284587	0.07318141786924204
54	0.3359925900448079	12.89049746362797	2037.7929373284587	0.07311113730816347
55	0.3359925900448079	12.178607135651703	2037.7929373284587	0.07304734721590729
56	0.3359925900448079	12.178607135651703	2032.3927407838873	0.07232723473190004
57	0.3359925900448079	12.178607135651703	1918.6498494350526	0.07232723473190004
58	0.3359925900448079	12.178607135651703	1918.6498494350526	0.07212819744368205
59	0.3359925900448079	12.178607135651703	1918.6498494350526	0.07212819744368205
60	0.3359925900448079	12.178607135651703	1462.2782963387056	0.07205630390281775
61	0.3359925900448079	12.178607135651703	1462.2782963387056	0.07188911397396894
62	0.3359925900448079	12.178607135651703	1462.2782963387056	0.07177840944651519
63	0.3359925900448079	12.178607135651703	1462.2782963387056	0.07158071085908366
64	0.3359925900448079	12.178607135651703	1462.2782963387056	0.07066531993122023
65	0.3359925900448079	12.178607135651703	1462.2782963387056	0.07066531993122023
66	0.3359925900448079	12.178607135651703	1462.2782963387056	0.07027395241084904
67	0.3359925900448079	12.178607135651703	1462.2782963387056	0.06975678797010619
68	0.3359925900448079	12.178607135651703	1462.2782963387056	0.06949677467455491
69	0.3359925900448079	12.178607135651703	1462.2782963387056	0.06948428609809494
70	0.3359925900448079	12.178607135651703	1462.2782963387056	0.0692227512758748
71	0.3359925900448079	12.178607135651703	1462.2782963387056	0.06887090512735602
72	0.3359925900448079	12.178607135651703	1462.2782963387056	0.06869401801652072
73	0.3359925900448079	12.178607135651703	1462.2782963387056	0.06788923578598122
74	0.3359925900448079	12.178607135651703	1462.2782963387056	0.06788923578598122
75	0.3359925900448079	12.178607135651703	1462.2782963387056	0.06783347508122241
76	0.3359925900448079	12.178607135651703	1462.2782963387056	0.06774483880268756
77	0.3359925228407135	12.178607135651703	1462.2782963387056	0.06759629027696983
78	0.3359925228407135	12.178607135651703	1462.2782963387056	0.06759629027696983
79	0.3359925228407135	12.178607135651703	1462.2782963387056	0.0675766488508197
80	0.3359925228407135	12.178607135651703	1462.2782963387056	0.0675318566366789
81	0.33599239256171737	12.178607135651703	1462.2782963387056	0.06752814385489553
82	0.33599239256171737	12.178607135651703	1462.2782963387056	0.06752294810212378
83	0.33599239256171737	12.178607135651703	1462.2782963387056	0.06750793558477554
84	0.33599238327879277	12.178607135651703	1462.2782963387056	0.06749857000077181
85	0.33599238327879277	12.178607135651703	1462.2782963387056	0.06749857000077181
86	0.33599238327879277	12.178607135651703	1462.2782963387056	0.06742585407640604
87	0.33599238327879277	12.178607135651703	1462.2782963387056	0.06742585407640604
88	0.33599238327879277	12.178607135651703	1462.2782963387056	0.06742585407640604
89	0.33599238327879277	12.178607135651703	1462.2782963387056	0.06742585407640604
90	0.33599238327879277	12.178607135651703	1462.2782963387056	0.06742585407640604
91	0.33599238327879277	12.178607135651703	1462.2782963387056	0.06742585407640604
92	0.33599238327879277	12.178607135651703	1462.2782963387056	0.06741312069933629
93	0.33599238327879277	12.178607135651703	1462.2782963387056	0.06741312069933629
94	0.33599238327879277	12.178607135651703	1462.2782963387056	0.06741312069933629
95	0.33599238327879277	12.178607135651703	1462.2782963387056	0.06741312069933629
96	0.33599238327879277	12.178607135651703	1462.2782963387056	0.06741312069933629
97	0.33599238327879277	12.178607135651703	1462.2782963387056	0.06741312069933629
98	0.33599238327879277	12.178607135651703	1462.2782963387056	0.06741312069933629
99	0.27758201821181755	12.178607135651703	1462.2782963387056	0.06741312069933629
100	0.27758201821181755	12.178607135651703	1462.2782963387056	0.06741312069933629
0	10359.448095927553	102.93039436039766	12187.032991018177	13917.881552982091
1	4979.136998407059	102.93039436039766	9602.546409841118	4651.557263329546
2	3562.5660650809327	94.03952508836575	9401.148002835856	2543.0264897209872
3	1374.8723864333483	74.29436398198806	7794.165168602186	1254.738891410136
4	654.6199198721944	74.29436398198806	7641.983042834415	696.2676909379445
5	545.7834748660375	74.29436398198806	5510.38825428926	256.81632650864054
6	116.978826270285	74.29436398198806	5510.38825428926	125.07743414462237
7	76.82659324867187	64.86212494889881	5510.388254074873	24.98541814315533
8	20.476808604763345	64.86212494889881	4971.354009101699	5.8249732728081005
9	20.077005455958375	58.473856180462576	4971.354009101699	4.721023699263807
10	6.9651355161947635	43.56922104493866	4836.730615184506	2.3254974581504415
11	4.8882354064786515	43.20330617755822	4836.730615184506	0.8669260393171944
12	3.0656446147726855	43.20330617755822	4628.734462509185	0.4789581398184608
13	2.2353779839402748	43.20330617755822	4628.734459388375	0.4133941895227242
14	1.6713723562675635	43.20330617755822	4106.101731719564	0.31442091255338467
15	1.3996908389208398	36.49217054081102	4026.9618485169713	0.2147406192482895
16	1.1434090335611264	36.49217054081102	4026.9618485169713	0.11925759878465919
17	1.0335333168779768	36.49217054081102	3964.5992022857467	0.07443926331811125
18	0.9410941679908057	36.49217054081102	2751.695579331522	0.06456550230382258
19	0.901206294938584	26.674487377833746	2615.4290405048814	0.059349380569678485
20	0.8619509222472993	26.674487377833746	2233.0831798978397	0.04369569669128737
21	0.8250760752003472	23.062955225830393	2233.080514720103	0.039795111799373666
22	0.7935936528725808	23.062955225830393	2221.0581991454856	0.037932678440965144
23	0.7809068559597031	23.062955225830393	1943.9802788485517	0.037932678440965144
24	0.7718294734546588	23.062955225830393	1927.6663029835	0.03448026980629437
25	0.7546997953125576	23.062955225830393	1861.0370357845763	0.03349592808644708
26	0.7332472304140925	23.062955225830393	1466.7472223334596	0.032827977527112064
27	0.7228511562636704	23.062955225830393	1466.7472223334596	0.030727965248547054
28	0.7181774869145676	23.062955225830393	1453.4081659351523	0.03026412256603411
29	0.7126530119757326	23.062955225830393	1381.0092804413223	0.029818183669611097
30	0.7103895680668905	23.062955225830393	1374.3535445994637	0.02968474579155704
31	0.7103452084953887	23.062955225830393	1374.3535445994637	0.028516144411730667
32	0.7088554522462469	23.062955225830393	1374.3476868425691	0.026605165943376287
33	0.7088554522462469	23.062955225830393	1374.3463067663479	0.026605165943376287
34	0.7088554522462469	23.062955225830393	1374.3461382439618	0.026174051084568446
35	0.7088554522462469	23.062955225830393	1373.9982723081378	0.02426288185931898
36	0.7088554522462469	23.062955225830393	1320.3819103474145	0.023228905140755058
37	0.7087096844492315	23.062955225830393	1320.3819103474145	0.0226723460312975
38	0.7087096844492315	23.062955225830393	1320.3819103474145	0.0226723460312975
39	0.7087096844492315	23.062955225830393	1320.3819103474145	0.019601384282953806
40	0.7087096844492315	23.062955225830393	1290.6713737597245	0.019601384282953806
41	0.7086892946042291	23.062955225830393	1281.1826530119777	0.019601384282953806
42	0.7086892946042291	23.062955225830393	1231.246257965682	0.019416329237180546
43	0.7086892946042291	23.062955225830393	1231.246257965682	0.018288219337097063
44	0.7086722661629464	23.062955225830393	1231.246257965682	0.018288219337097063
45	0.7086722661629464	23.062955225830393	1231.246257965682	0.017967198740087075
46	0.7086722661629464	23.062955225830393	1231.246257965682	0.017685414116917826
47	0.7086722661629464	23.062955225830393	1220.044111144856	0.017379078644818514
48	0.7086722661629464	23.062955225830393	850.3223082297764	0.01634508016773738
49	0.7086722661629464	23.062955225830393	850.3223082297764	0.016001148205196363
50	0.7086722661629464	23.062955225830393	850.3223082297764	0.01528516677522723
51	0.7086722661629464	23.062955225830393	850.3223082297764	0.014379225694724836
52	0.708668771478647	23.062955225830393	850.3223082297764	0.014379225694724836
53	0.708668771478647	23.062955225830393	850.3223082297764	0.013579156176442977
54	0.708668771478647	23.062955225830393	850.3223082297764	0.013579156176442977
55	0.708668771478647	23.062955225830393	850.3223082297764	0.012890708187854302
56	0.708668771478647	23.062955225830393	850.3223082297764	0.012890708187854302
57	0.708668771478647	23.062955225830393	850.3223082297764	0.011718302151808314
58	0.708668771478647	23.062955225830393	850.3223082297764	0.011419990968997791
59	0.708668771478647	23.062955225830393	850.3223082297764	0.011419990968997791
60	0.708668771478647	23.062955225830393	850.3223082297764	0.011378072037521164
61	0.708668771478647	23.062955225830393	850.3223082297764	0.011248456493840953
62	0.7086681055913906	23.062955225830393	850.3223082297764	0.011139892619010858
63	0.7086681055913906	23.062955225830393	850.3223082297764	0.011088547505730482
64	0.7086681055913906	23.062955225830393	850.3223082297764	0.011021339630722445
65	0.7086681055913906	16.443683901732705	807.6894102902583	0.011021339630722445
66	0.7086681055913906	16.443683901732705	807.6890305196722	0.010987644980305262
67	0.7086681055913906	16.443683901732705	806.4956600561	0.01078946952034373
68	0.7086681055913906	16.443683901732705	750.5443417905996	0.01078946952034373
69	0.7086681055913906	16.443683901732705	750.5443417905996	0.01078946952034373
70	0.7086681055913906	16.443683901732705	750.5443417905996	0.01078946952034373
71	0.708668103140305	16.443683901732705	750.5443417905996	0.01066060700509129
72	0.708668103140305	16.443683901732705	750.5443417905996	0.01066060700509129
73	0.708668103140305	16.443683901732705	705.047736480713	0.01066060700509129
74	0.708668103140305	16.443683901732705	698.5124521882282	0.01066060700509129
75	0.708668103140305	16.443683901732705	671.3777563421227	0.01066060700509129
76	0.708668103140305	16.443683901732705	671.3777563421227	0.010656912806537066
77	0.708668103140305	13.7435461779315	671.3777563421227	0.010613115197928976
78	0.708668103140305	13.7435461779315	671.3777563421227	0.01055026832373818
79	0.708668103140305	13.7435461779315	671.3777563421227	0.01055026832373818
80	0.708668103140305	13.7435461779315	659.0749442575184	0.010530756838909985
81	0.708668103140305	13.7435461779315	659.0741121138371	0.010530756838909985
82	0.708668103140305	13.7435461779315	645.9667303651996	0.010527024128834328
83	0.708668103140305	13.7435461779315	645.2378714715263	0.010527024128834328
84	0.708668103140305	13.7435461779315	645.2378714715263	0.010514944554172104
85	0.708668103140305	13.7435461779315	645.2378714715263	0.010514944554172104
86	0.708668103140305	13.7435461779315	645.2378714715263	0.010514944554172104
87	0.708668103140305	13.7435461779315	645.2378714715263	0.010514944554172104
88	0.708668103140305	13.7435461779315	645.2378714715263	0.010514944554172104
89	0.708668103140305	13.7435461779315	645.2378714715263	0.010511650499653725
90	0.708668103140305	13.7435461779315	645.2378714715263	0.010511119001300829
91	0.708668103140305	13.7435461779315	645.2378714715263	0.010511119001300829
92	0.708668103140305	13.7435461779315	640.170438413278	0.01051099129690619
93	0.708668103140305	13.7435461779315	630.2798248746999	0.01051099129690619
94	0.708668103140305	13.7435461779315	630.2798248746999	0.01051099129690619
95	0.6618109190063617	13.7435461779315	630.2798248746999	0.010510888609665732
96	0.6320998154874968	13.013596340549938	623.4442879648378	0.010510888609665732
97	0.6320998154874968	13.013596340549938	623.4442879648378	0.010510888609665732
98	0.5864632208092039	13.013596340549938	621.541239900584	0.010510859088611674
99	0.5428788856802931	13.013596340549938	579.8421271814522	0.010510859088611674
100	0.5428788856802931	13.013596340549938	548.4246490462257	0.010510859088611674
0	14475.399680516137	73.50629058664587	15604.029366711426	12783.167638869822
1	3263.7933786607505	73.50629058664587	10671.721567800127	4475.790691352206
2	1275.2153593498101	70.11467830757199	9366.663982958042	1352.3915340447027
3	703.4721678094368	70.11467830757199	9085.43078890425	933.2253715929519
4	453.71304606654024	70.11467830757199	7551.40486990432	290.809520622233
5	134.5576317992439	70.11467830757199	7551.40486990432	53.0751669523271
6	10.216535623627301	61.685175654235785	7424.495010255852	22.38469869789915
7	10.216535623627301	61.685175654235785	4997.550927757035	1.9031336167632111
8	4.195035827408433	61.685175654235785	4997.550927757035	1.9031336167632111
9	3.2424807747114808	54.39483386093897	4997.550927757035	0.691658158469166
10	1.0156378987263102	54.39483386093897	4997.550927757035	0.5415619789344308
11	0.8263725332871119	48.04807489412125	4997.550927757035	0.33859518853141746
12	0.5591674557935749	48.04807489412125	4731.969209203435	0.31540185722543035
13	0.44088527059651833	38.84231735592839	2931.540534461072	0.2733015032493357
14	0.346483273073287	32.03415879637463	2834.691834794471	0.2733015032493357
15	0.3012468420591385	32.03415879637463	2640.835073269012	0.2494673463994117
16	0.2901744492991587	32.03415879637463	1846.2093753034987	0.20806637553984575
17	0.28403653765040593	30.750239953074665	1840.2386926555562	0.18513231945726216
18	0.27926971512767423	21.017243927066048	1840.2386926555562	0.1704758098294427
19	0.25698616827319654	21.017243927066048	1840.2386926555562	0.16528971864706027
20	0.24589009387963404	21.017243927066048	1840.2386926555562	0.1635902248019755
21	0.24589009387963404	21.017243927066048	1840.2386926555562	0.14918786856327407
22	0.24576937231473134	21.017243927066048	1771.4540922342885	0.14299310694394668
23	0.23826467559437808	21.017243927066048	1771.4540922342885	0.1324370614436342
24	0.2321290093304344	21.017243927066048	1261.4217642898775	0.127114984050553
25	0.23104384202682285	21.017243927066048	1261.4217642898775	0.12322695541727961
26	0.23069669223997527	21.017243927066048	1261.4217642898775	0.1180348171511146
27	0.22752525330064705	20.984608925397474	1261.4217642898775	0.11636003034282492
28	0.22532347100974645	15.678097682197057	1261.4217642898775	0.11576455243048034
29	0.22258411917656315	14.760198577978956	1261.4217642898775	0.11567841890302649
30	0.22192826430893842	14.760198577978956	1261.4217642898775	0.11534169236468962
31	0.22110226516558817	14.760198577978956	1261.4217642898775	0.11452655643520143
32	0.2206335828841025	9.343525504672789	1261.4217642898775	0.11337347429145518
33	0.21858707545723888	9.343525504672789	1261.4217642898775	0.11337347429145518
34	0.21858707545723888	9.343525504672789	1261.4217642898775	0.11331252657912266
35	0.2172517215897384	9.343525504672789	1261.4217642898775	0.11013174565720746
36	0.21473517798748284	9.343525504672789	1261.4217642898775	0.11013174565720746
37	0.21303064156180712	9.343525504672789	1261.4217642898775	0.10907607174676734
38	0.21198894968102422	9.343525504672789	1261.4217642898775	0.10814254057067747
39	0.21198894968102422	9.343525504672789	1261.4217642898775	0.10608705167795889
40	0.21198894968102422	9.343525504672789	1261.4217642898775	0.10584731997872805
41	0.21198894968102422	9.343525504672789	1261.4217642898775	0.10324984771556725
42	0.21198894968102422	9.343525504672789	1261.4217642898775	0.10257750779713479
43	0.21198894968102422	9.343525504672789	1261.4217642898775	0.10088955365984353
44	0.21198894968102422	9.343525504672789	1261.4217642898775	0.1008118821825442
45	0.21181112930292229	9.343525504672789	1261.4217642898775	0.09997624384605573
46	0.21172177032547304	9.343525504672789	1261.4217642898775	0.0997707484044888
47	0.21172177032547304	9.343525504672789	1261.4217642898775	0.09957124678857651
48	0.2117147167293792	9.343525504672789	1261.4217642898775	0.09940786062647555
49	0.2117147167293792	9.343525504672789	1261.4217642898775	0.09940786062647555
50	0.21166871413863744	9.343525504672789	1261.4217642898775	0.09916887257153115
51	0.2116356908809976	9.343525504672789	1261.4217642898775	0.09916397404077193
52	0.21157029341574313	9.343525504672789	1261.4217642898775	0.09916397404077193
53	0.21157029341574313	9.343525504672789	1261.4217642898775	0.09916397404077193
54	0.21157029341574313	9.343525504672789	1261.4217642898775	0.09912763092806169
55	0.21157029341574313	9.343525504672789	1261.4217642898775	0.09908812473769762
56	0.21157029341574313	9.343525504672789	1261.4217642898775	0.09908812473769762
57	0.21157029341574313	9.343525504672789	1261.4217642898775	0.09907370268267326
58	0.21157029341574313	9.343525504672789	1261.4217642898775	0.0990237217483832
59	0.21156833150862525	9.343525504672789	1261.4217642898775	0.0990237217483832
60	0.21156833150862525	9.343525504672789	1261.4217642898775	0.09888507822585266
61	0.21155956929057124	9.343525504672789	1261.4217642898775	0.09886002615039857
62	0.21153828592996535	9.343525504672789	1261.4217642898775	0.0987833911313032
63	0.21153828592996535	9.343525504672789	1261.4217642898775	0.09876001018417979
64	0.21153828592996535	9.343525504672789	1261.4217642898775	0.09876001018417979
65	0.21153828592996535	9.343525504672789	1261.4217642898775	0.09876001018417979
66	0.2115291133756838	9.343525504672789	1261.4217642898775	0.09874574583473178
67	0.2115291133756838	9.343525504672789	1261.4217642898775	0.09871288120284545
68	0.2115291133756838	9.343525504672789	1261.4217642898775	0.09871288120284545
69	0.2115280711112843	9.343525504672789	1261.4217642898775	0.09870347642238264
70	0.2115280711112843	9.343525504672789	1261.4217642898775	0.09866625328633084
71	0.21152793038844062	9.343525504672789	1261.4217642898775	0.09866625328633084
72	0.21152793038844062	9.343525504672789	814.3505793382284	0.09866625328633084
73	0.21152793038844062	9.343525504672789	814.3505793382284	0.09866625328633084
74	0.21152793038844062	9.343525504672789	814.3505793382284	0.09866625328633084
75	0.21152793038844062	9.343525504672789	814.3505793382284	0.09866165046854822
76	0.21152793038844062	9.343525504672789	814.3505793382284	0.09866165046854822
77	0.21152793038844062	9.343525504672789	814.3505793382284	0.0986544361591552
78	0.21152793038844062	9.343525504672789	814.3505793382284	0.0986544361591552
79	0.21152793038844062	9.343525504672789	814.3505793382284	0.09864857298984515
80	0.21152793038844062	9.343525504672789	814.3505793382284	0.09864857298984515
81	0.21152793038844062	9.343525504672789	814.3505793382284	0.09864857298984515
82	0.21152793038844062	9.343525504672789	557.5668529217629	0.09864857298984515
83	0.21152793038844062	9.343525504672789	557.5668529217629	0.09864857298984515
84	0.21152793038844062	9.343525504672789	557.5668529217629	0.09864857298984515
85	0.21152793038844062	9.343525504672789	557.5668529217629	0.09864857298984515
86	0.21152793038844062	9.343525504672789	557.5668529217629	0.09864701513695734
87	0.21152793038844062	9.343525504672789	557.5668529217629	0.09864521148526392
88	0.21152793038844062	9.343525504672789	557.5668529217629	0.09864521148526392
89	0.21152793038844062	9.343525504672789	553.5063057148295	0.09864521148526392
90	0.21152793038844062	9.343525504672789	553.5063057148295	0.09864483814160221
91	0.21152793038844062	9.343525504672789	553.5063057148295	0.09864482501018648
92	0.21152793038844062	9.343525504672789	531.4193315031189	0.09864419487419054
93	0.21152793038844062	9.343525504672789	531.4193315031189	0.09864419487419054
94	0.21152793038844062	9.343525504672789	531.4193315031189	0.09864419487419054
95	0.2115279244922266	9.343525504672789	531.4193315031189	0.09864088856189955
96	0.2115279244922266	9.343525504672789	531.4193315031189	0.09864088856189955
97	0.2115279244922266	9.343525504672789	531.4193315031189	0.09864088856189955
98	0.21152789000099118	9.343525504672789	524.1472447389566	0.09864088856189955
99	0.18775373605632578	9.343525504672789	524.0916526414239	0.09864088856189955
100	0.18775373605632578	9.343525504672789	524.0916526414239	0.09864088856189955
