# Supplementary material for: An improved genetic algorithm and its application in neural network adversarial attack
Source: PLoS One. 2022 May 5;17(5):e0267970. doi: 10.1371/journal.pone.0267970 (PMC9070932; doi:10.1371/journal.pone.0267970)
Supplement: S1 Data — (ZIP) [file pone.0267970.s001.zip › data3/6_100.csv]

	GWO	PSO	SGA	IGA
0	245750.63563945564	1502.4949692267433	270800.64579280553	255376.07318073054
1	75180.27699963318	1502.4949692267433	262116.202377145	89709.42262241305
2	33116.700355351466	1489.823251486084	262001.174400532	8204.64956804266
3	15886.37807423278	1458.1197168553103	262001.174400532	8204.64956804266
4	3685.9113561945246	1325.6622004746407	254125.0379608857	2919.9113289792185
5	2576.8109791415745	1325.6622004746407	253255.538014963	2380.6906837259085
6	2109.93487338671	1325.6622004746407	245451.19489288473	769.9484095448806
7	1034.0197521131856	1325.6622004746407	243803.1358771798	125.1507128414786
8	732.9305647448145	1297.3132885801806	237793.8028598228	117.47368712275642
9	182.83559332927499	1297.3132885801806	236130.0932660057	54.81479620651523
10	101.88722455677289	1297.3132885801806	235078.2138514826	38.853687959517266
11	83.40207829161025	1297.3132885801806	223027.9639341662	19.215706082815565
12	38.83038455140747	1297.3132885801806	210113.7222569818	14.730060921106128
13	27.26332115634668	1297.3132885801806	209468.57700458242	11.016293433525169
14	20.42272307663395	1297.3132885801806	209281.74024045677	9.659407531533313
15	15.95722493739716	1297.3132885801806	209281.74024045677	7.236080839592658
16	14.268600413808295	1297.3132885801806	206414.50619122718	6.9046853327828375
17	12.516474798843898	1297.3132885801806	196670.23595320946	6.536391443698487
18	11.502357517327463	1297.3132885801806	196670.23595320946	5.5592275544404375
19	11.017238153239012	1297.3132885801806	191596.73693826384	5.117335278028681
20	10.858634211475664	1297.3132885801806	191596.73693826384	4.882444487590792
21	10.736294375398142	1297.3132885801806	191596.73693826384	4.8455300094842215
22	10.695110627129855	1297.3132885801806	184848.6948601889	4.811051775711158
23	10.657494982292697	1297.3132885801806	183508.74408686356	4.793010615877299
24	10.612385997001716	1297.3132885801806	179172.48340803673	4.790007509882996
25	10.585648144832373	1297.3132885801806	178481.8539263342	4.790007509882996
26	10.50111871776241	1297.3132885801806	176852.79778150347	4.772068560279278
27	10.482273909941892	1297.3132885801806	171914.63301029254	4.770589668123064
28	10.433616373180977	1297.3132885801806	169271.29026102342	4.756807245554626
29	10.41266178673527	1297.3132885801806	169271.29026102342	4.756807245554626
30	10.411451412069349	1297.3132885801806	169271.29026102342	4.752409809409909
31	10.387685278207586	1297.3132885801806	164919.62862963794	4.752409809409909
32	10.29005498611027	1297.3132885801806	164444.17781607405	4.748289460183706
33	10.270134869671532	1297.3132885801806	159867.3690208329	4.74174143136865
34	10.144020471875132	1297.3132885801806	159867.3690208329	4.74174143136865
35	10.059423310657518	1297.3132885801806	152838.31073685375	4.737038395334168
36	9.972178418222496	1276.7278695189993	152838.31073685375	4.737038395334168
37	9.956104279330646	1276.7278695189993	152838.31073685375	4.737038395334168
38	9.939685768736696	1276.7278695189993	150342.55410251342	4.736949118266819
39	9.926842756516203	1276.7278695189993	148728.79245495604	4.736949118266819
40	9.926051885462075	1276.7278695189993	146936.00129324503	4.731457037690857
41	9.919831450162999	1276.7278695189993	142688.77203207012	4.731457037690857
42	9.919831450162999	1276.7278695189993	140978.37910045538	4.731457037690857
43	9.919831450162999	1276.7278695189993	140978.37910045538	4.730840493895036
44	9.919831450162999	1276.7278695189993	140978.37910045538	4.730840493895036
45	9.919831450162999	1276.7278695189993	140245.77643729644	4.729686642830552
46	9.916750252192413	1276.7278695189993	137398.5407537981	4.729383606689762
47	9.916750252192413	1276.7278695189993	137398.5407537981	4.729360135511749
48	9.916750252192413	1276.7278695189993	137301.93599544273	4.729360135511749
49	9.914391086779897	1276.7278695189993	137301.93599544273	4.729360135511749
50	9.914391086779897	1276.7278695189993	135044.7207484769	4.72872951450424
51	9.913580500962453	1276.7278695189993	133277.15224278087	4.727210764186507
52	9.91357390852962	1276.7278695189993	132938.61505230915	4.726650496690875
53	9.91357390852962	1276.7278695189993	132930.78733995027	4.725657013822258
54	9.91357390852962	1276.7278695189993	132451.37974672238	4.72395305057334
55	9.913572466715038	1276.7278695189993	131350.45195971368	4.723384774340943
56	9.913461615184746	1276.7278695189993	131350.45195971368	4.722189677408041
57	9.913461615184746	1276.7278695189993	131350.45195971368	4.722189677408041
58	9.913407283954518	1276.7278695189993	131350.45195971368	4.720620638543681
59	9.91312403586949	1276.7278695189993	131350.45195971368	4.718791979172686
60	9.912600584257575	1276.7278695189993	131350.45195971368	4.718791979172686
61	9.912600584257575	1276.7278695189993	129584.95803038297	4.718791979172686
62	9.912600584257575	1276.7278695189993	128877.16798450297	4.718791979172686
63	9.912600584257575	1276.7278695189993	121424.38439148286	4.715891971311796
64	9.912600584257575	1276.7278695189993	121424.38439148286	4.715891971311796
65	9.912600584257575	1276.7278695189993	119088.0025817349	4.7136160027284735
66	9.912600584257575	1276.7278695189993	119088.0025817349	4.711341919724999
67	9.912600584257575	1276.7278695189993	119049.3323361964	4.711039868440287
68	9.912600584257575	1276.7278695189993	119049.3323361964	4.711039868440287
69	9.912600584257575	1276.7278695189993	119049.3323361964	4.711039868440287
70	9.912600584257575	1276.7278695189993	114488.80674107843	4.710880186503693
71	9.9125773316488	1276.7278695189993	114488.80674107843	4.709232229004505
72	9.9125773316488	1276.7278695189993	113645.40820286133	4.709232229004505
73	9.9125773316488	1276.7278695189993	113645.40820286133	4.708824260879103
74	9.9125773316488	1276.7278695189993	113348.80713559859	4.708780332562096
75	9.912506641306509	1276.7278695189993	113340.63180095011	4.708471379600693
76	9.912506641306509	1276.7278695189993	112170.40283726035	4.708186981542465
77	9.912506641306509	1276.7278695189993	111056.56953556844	4.708186981542465
78	9.912506641306509	1276.7278695189993	111056.56953556844	4.708186981542465
79	9.912494034336847	1276.7278695189993	108683.67561380257	4.708186981542465
80	9.912494034336847	1276.7278695189993	108242.19572861059	4.708019862885641
81	9.912490625344876	1276.7278695189993	108242.19572861059	4.708019862885641
82	9.912490625344876	1276.7278695189993	107675.80227172698	4.708019862885641
83	9.912490625344876	1276.7278695189993	106862.88494361303	4.708019862885641
84	9.912490211339485	1276.7278695189993	106823.83269176817	4.707941687742448
85	9.912490211339485	1276.7278695189993	105446.13659211526	4.707941687742448
86	9.912490211339485	1276.7278695189993	103475.0313549623	4.707910007749836
87	9.912490025086136	1276.7278695189993	103475.0313549623	4.707910007749836
88	9.912490025086136	1276.7278695189993	103475.0313549623	4.707910007749836
89	9.912490025086136	1276.7278695189993	103453.71903767236	4.707904790734052
90	9.912490025086136	1276.7278695189993	103453.71903767236	4.707901641758779
91	9.912490025086136	1276.7278695189993	103232.4443639818	4.707901488057664
92	9.912490025086136	1276.7278695189993	102594.91326146926	4.707896052893323
93	9.912490025086136	1276.7278695189993	102054.45737831593	4.707894181175271
94	9.912490025086136	1276.7278695189993	101558.13833742807	4.707894181175271
95	9.912490025086136	1276.7278695189993	100116.95305077446	4.707894181175271
96	9.912490025086136	1276.7278695189993	100116.95305026263	4.70789104612069
97	9.912490025086136	1276.7278695189993	100116.95305026263	4.707889011503199
98	9.912490025086136	1276.7278695189993	100116.95305026263	4.707889011503199
99	9.912489918167514	1276.7278695189993	99901.0874573212	4.707889011503199
100	9.9124899076501	1276.7278695189993	99519.98511769372	4.707889011503199
0	269718.93180340715	1382.0469410521089	270678.31728022214	255762.4438090052
1	82045.03490362315	1382.0469410521089	246588.35211779235	87742.50582609574
2	26115.578228116392	1382.0469410521089	234432.62931917605	33679.434460089156
3	26115.578228116392	1306.0191902521815	234432.62931917605	14764.624938646934
4	17964.677384444156	1306.0191902521815	227219.22314245085	3138.1548162597937
5	11762.556365931274	1306.0191902521815	227219.22314245085	2390.338862167734
6	9511.433960684999	1306.0191902521815	221972.10633115371	972.2348343336366
7	1773.4932600545935	1306.0191902521815	214514.77932144306	718.4589803881595
8	1626.6326326405128	1306.0191902521815	214514.77932144306	290.46005947958434
9	608.2372767201035	1306.0191902521815	210539.30426630797	107.71844965706211
10	115.58208433760035	1306.0191902521815	209813.7955241836	54.321457720284336
11	72.72026422338709	1306.0191902521815	209813.7955241836	22.10117678037545
12	59.526086981130355	1306.0191902521815	203874.633026487	14.298005584657767
13	45.44222370442507	1306.0191902521815	203874.633026487	10.6711868904728
14	24.885762255331567	1306.0191902521815	196388.71561355772	8.466976629537807
15	19.08389128009198	1306.0191902521815	189211.42330351556	8.02612920404737
16	17.265110156592215	1306.0191902521815	181148.20990384585	7.795441103776785
17	15.545011196136121	1306.0191902521815	181148.20990384585	7.603363799409467
18	14.683779855882962	1306.0191902521815	178910.42550610093	7.473064391303454
19	13.981207794865071	1306.0191902521815	178910.42550610093	7.367177535056939
20	13.632188794945039	1306.0191902521815	178910.42550610093	7.247883259064629
21	13.418190064544467	1306.0191902521815	175376.7551923134	7.0669107321016345
22	12.957940734333212	1306.0191902521815	172711.68079382944	6.944460069852346
23	12.678555602327428	1306.0191902521815	170838.22571464768	6.808675681545056
24	12.577883774421561	1306.0191902521815	170838.22571464768	6.75411972718368
25	12.407259449665524	1306.0191902521815	168084.6206336486	6.747395854826354
26	12.357342956016756	1306.0191902521815	168084.6206336486	6.736522344501606
27	12.357342956016756	1306.0191902521815	166967.2626138053	6.736522344501606
28	12.347759629793275	1306.0191902521815	160924.89604134028	6.731979751229007
29	12.347759629793275	1306.0191902521815	160731.53804061087	6.731979751229007
30	12.339200108108209	1306.0191902521815	156416.48222540878	6.731979751229007
31	12.339200108108209	1306.0191902521815	156239.91978141046	6.731225119270631
32	12.325332788428403	1306.0191902521815	156239.91978141046	6.724998159435764
33	12.323274606065464	1306.0191902521815	154763.9019687363	6.724998159435764
34	12.321510651918187	1306.0191902521815	153793.3443242583	6.6985124248832815
35	12.317308272292868	1306.0191902521815	150390.25429447115	6.693134236760645
36	12.309603945565954	1306.0191902521815	145110.01432564892	6.685454596846811
37	12.309603945565954	1306.0191902521815	144267.3698590948	6.675369915047983
38	12.309143858651032	1306.0191902521815	139203.00209902134	6.672584688178529
39	12.30761153076882	1306.0191902521815	138321.80348869806	6.654415981084912
40	12.30761153076882	1306.0191902521815	136950.09903896053	6.6491231872064
41	12.30761153076882	1306.0191902521815	132581.447166347	6.629964045575709
42	12.30761153076882	1306.0191902521815	132160.37486914627	6.622750463923884
43	12.307548659449548	1306.0191902521815	124740.92344797021	6.614355747231583
44	12.307548659449548	1306.0191902521815	124392.34577957963	6.614355747231583
45	12.307362944914349	1306.0191902521815	124043.82904592503	6.607601895122648
46	12.307298594051012	1306.0191902521815	121994.11110946981	6.589256323860726
47	12.307298594051012	1306.0191902521815	121983.73258625585	6.589256323860726
48	12.307298594051012	1306.0191902521815	121983.73258625585	6.589256323860726
49	12.307298594051012	1306.0191902521815	117257.28348058708	6.589256323860726
50	12.307298594051012	1306.0191902521815	115759.30031137659	6.589256323860726
51	12.307276454425642	1306.0191902521815	114249.51466940643	6.5882484241535995
52	12.307276454425642	1306.0191902521815	114248.37747405274	6.5882484241535995
53	12.307276454425642	1306.0191902521815	111323.33781515418	6.582028086972889
54	12.307276454425642	1306.0191902521815	106219.34654039313	6.582028086972889
55	12.307260882076434	1306.0191902521815	106219.34654039313	6.579120303857833
56	12.307255326323501	1306.0191902521815	106219.34654039313	6.579120303857833
57	12.307255326323501	1306.0191902521815	106219.34654039313	6.578061266681529
58	12.307255326323501	1306.0191902521815	106219.34654039313	6.572111321370414
59	12.307249477223172	1306.0191902521815	104448.77474170762	6.572111321370414
60	12.307249477223172	1306.0191902521815	104448.77474170762	6.570857290237544
61	12.307249477223172	1306.0191902521815	102342.93157424952	6.569655619847831
62	12.307248502742402	1306.0191902521815	102342.93157424952	6.567391583866273
63	12.307248502742402	1306.0191902521815	97001.5340182663	6.566272173215113
64	12.307248502742402	1306.0191902521815	96142.3551257154	6.561503091571172
65	12.307248502742402	1306.0191902521815	94361.47873598861	6.5586736346810035
66	12.307248502742402	1306.0191902521815	94361.47873598861	6.5586736346810035
67	12.307248502742402	1306.0191902521815	94361.47873598861	6.558439021983346
68	12.307248502742402	1306.0191902521815	94361.47873598861	6.554664923261291
69	12.307248502742402	1306.0191902521815	93669.13538473782	6.553908384144725
70	12.307248502742402	1306.0191902521815	92579.92265611734	6.552059259999713
71	12.307248502742402	1306.0191902521815	91845.04729257972	6.551429279357361
72	12.307248502742402	1306.0191902521815	88277.42383850942	6.549300864778918
73	12.307248502742402	1306.0191902521815	88088.19394856664	6.54621427958149
74	12.307248502742402	1306.0191902521815	85892.02034698441	6.54621427958149
75	12.307248502742402	1306.0191902521815	85606.72527813251	6.54516885616353
76	12.307248502742402	1306.0191902521815	84765.30585678139	6.54516885616353
77	12.307248502742402	1306.0191902521815	84765.30585678139	6.5449414138897115
78	12.307248502742402	1306.0191902521815	84765.30585678139	6.543708200782441
79	12.307248502742402	1306.0191902521815	84021.31529387321	6.543374850876877
80	12.307248502742402	1306.0191902521815	83135.7701537613	6.543374850876877
81	12.307248502742402	1306.0191902521815	82682.00106822024	6.542952071148162
82	12.307248473256083	1306.0191902521815	82682.00106822024	6.542944577396372
83	12.307248473256083	1306.0191902521815	82445.86438050367	6.542634922224025
84	12.307248473256083	1306.0191902521815	78953.44164139885	6.542634922224025
85	12.307248473256083	1306.0191902521815	78377.67948720675	6.542634922224025
86	12.307248473256083	1306.0191902521815	77510.29844083345	6.542429436598034
87	12.307248473256083	1306.0191902521815	76889.7999924657	6.542429436598034
88	12.307248473256083	1306.0191902521815	76055.85453905062	6.542429436598034
89	12.307248473256083	1306.0191902521815	75322.9220660569	6.5423680170793626
90	12.307248473256083	1306.0191902521815	75322.9220660569	6.5423680170793626
91	12.307248473256083	1306.0191902521815	73812.00750101577	6.5423680170793626
92	12.307248473256083	1306.0191902521815	73628.648036344	6.5423680170793626
93	12.307248473256083	1306.0191902521815	73628.648036344	6.5423680170793626
94	12.307248473256083	1306.0191902521815	73370.22524947349	6.5423680170793626
95	12.307248473256083	1306.0191902521815	73370.22524947349	6.542366679881323
96	12.307248473256083	1306.0191902521815	73370.22524947349	6.542366679881323
97	12.307248473256083	1306.0191902521815	73370.22524947349	6.542366507767879
98	12.307248473256083	1306.0191902521815	73370.22524947349	6.542361672578253
99	12.307248473256083	1306.0191902521815	73370.22524947349	6.542361672578253
100	12.307248473256083	1306.0191902521815	73024.47094401869	6.542361672578253
0	256894.406329715	1486.9850467657402	279967.9101263193	268251.22403271624
1	80419.33719669298	1486.9850467657402	260148.94136806036	76347.43009056777
2	34328.44540700957	1486.9850467657402	259496.58941455078	27352.686749854834
3	8046.152264993456	1363.506766542837	259496.58941455078	27352.686749854834
4	7397.179805321563	1363.506766542837	259424.14815767674	7727.930244673807
5	1297.911936134837	1363.506766542837	252522.6446258578	5789.38345667395
6	1034.0163044238157	1363.506766542837	237277.91809647557	2246.267073545882
7	412.20368031762087	1363.506766542837	237277.91809647557	1466.784560349017
8	269.8302682540817	1361.5930062614668	233293.33936522726	541.9190568879615
9	103.82797121507787	1361.5930062614668	220331.47566907085	183.27964268785195
10	38.81403496089635	1361.5930062614668	214256.0330079616	103.4505339745518
11	38.80897857825196	1361.5930062614668	210427.01450025445	41.72581939515014
12	16.011121645248696	1361.5930062614668	208939.97507251814	16.36304495179879
13	12.39114435882991	1361.5930062614668	203065.36717289127	11.932435735507028
14	10.653070206950094	1361.5930062614668	202327.98784507785	9.386115862059096
15	10.10699933400983	1361.5930062614668	198649.54864118889	8.273606852872502
16	10.045914945753003	1361.5930062614668	198649.54864118889	7.948404538019512
17	9.850986230617286	1361.5930062614668	196938.40043979898	7.784647930358766
18	9.820453659916964	1361.5930062614668	193070.4455963666	7.510453283126861
19	9.729454126511218	1361.5930062614668	191826.186162533	7.386169930671724
20	9.710748646360289	1361.5930062614668	188610.86557051667	7.1865279773260715
21	9.659037966873813	1361.5930062614668	186072.8608186603	7.082250491817638
22	9.659037966873813	1361.5930062614668	181088.59261216727	6.817684629224236
23	9.58766477277504	1361.5930062614668	180890.1398649466	6.817684629224236
24	9.542632654512257	1361.5930062614668	176838.5645141442	6.7473460827471055
25	9.539500026492291	1361.5930062614668	173132.0974768592	6.699581526486199
26	9.497109026982407	1361.5930062614668	171980.85851292926	6.673074124887366
27	9.412789654370807	1361.5930062614668	167593.66783133114	6.655112298457348
28	9.408112752343037	1361.5930062614668	167593.66783133114	6.654529897802763
29	9.377858210825027	1361.5930062614668	158452.93009980046	6.645847836657184
30	9.377858210825027	1361.5930062614668	158452.93009980046	6.634803353978393
31	9.367063006180754	1361.5930062614668	158452.93009980046	6.6288774695309485
32	9.361359332583868	1361.5930062614668	148820.6771382331	6.589052763282674
33	9.361359332583868	1361.5930062614668	148820.6771382331	6.56504813171889
34	9.361359332583868	1361.5930062614668	148820.6771382331	6.537621566906548
35	9.361359332583868	1361.5930062614668	143592.31325883092	6.511148207066012
36	9.360836484153214	1361.5930062614668	142793.0103412758	6.494320654657274
37	9.360836484153214	1361.5930062614668	136186.92093703116	6.45424643066959
38	9.360507589563811	1351.0150645217384	136186.78478545725	6.45424643066959
39	9.360507589563811	1351.0150645217384	132120.92080395063	6.451112490461547
40	9.360507589563811	1351.0150645217384	130511.38409580152	6.448468868818536
41	9.360507589563811	1351.0150645217384	130511.38409580152	6.447483438551776
42	9.360507589563811	1351.0150645217384	128463.32586100383	6.447483438551776
43	9.360394718716124	1351.0150645217384	128463.32586100383	6.431588559225386
44	9.360394718716124	1351.0150645217384	127552.5373350362	6.431588559225386
45	9.360394718716124	1351.0150645217384	125498.71248459576	6.431588559225386
46	9.360244719827115	1313.0063917490934	125423.68809629769	6.428935211378329
47	9.360237167661076	1313.0063917490934	124267.55292638116	6.424878175185943
48	9.360237167661076	1313.0063917490934	123186.91792428092	6.422101924223626
49	9.36023532469268	1313.0063917490934	118537.97979708554	6.418101039168071
50	9.36023532469268	1313.0063917490934	118537.97979708554	6.418101039168071
51	9.36019964281701	1313.0063917490934	118537.97979708554	6.416935530559385
52	9.36019964281701	1313.0063917490934	115247.72850122068	6.415101785196928
53	9.36019420752743	1313.0063917490934	112093.43344927952	6.41469832242319
54	9.36019420752743	1313.0063917490934	111339.84901438326	6.404530896762616
55	9.36019420752743	1313.0063917490934	111339.842210391	6.404530896762616
56	9.36019420752743	1313.0063917490934	111339.842210391	6.404530896762616
57	9.36019420752743	1313.0063917490934	111339.842210391	6.404530896762616
58	9.36019420752743	1313.0063917490934	106195.88454117616	6.399340010849424
59	9.360190877409677	1313.0063917490934	104538.91854664675	6.39747189585951
60	9.360190877409677	1313.0063917490934	104538.91854664675	6.396382054852434
61	9.360190877409677	1313.0063917490934	103973.6851169286	6.396382054852434
62	9.360190877409677	1313.0063917490934	102821.57832005824	6.3949817400323274
63	9.360190877409677	1313.0063917490934	102821.57832005824	6.389735977666109
64	9.360190877409677	1313.0063917490934	101266.17892464496	6.389735977666109
65	9.360190877409677	1313.0063917490934	100944.09915223837	6.385731280788075
66	9.360190877409677	1313.0063917490934	100182.97999441161	6.385731280788075
67	9.360190877409677	1313.0063917490934	100182.97999441161	6.38399304404683
68	9.360190877409677	1313.0063917490934	100182.97999441161	6.382250425087292
69	9.360190877409677	1313.0063917490934	100179.75811027938	6.382250425087292
70	9.360190877409677	1313.0063917490934	100031.28308974941	6.379523889821924
71	9.360190877409677	1290.309716440439	98528.91350147784	6.379523889821924
72	9.360190877409677	1282.8450979247787	98528.91350147784	6.376063158395495
73	9.360190877409677	1282.8450979247787	96809.36245888878	6.374119796381727
74	9.360190877409677	1282.8450979247787	96809.36245888878	6.373169595683776
75	9.360190877409677	1282.8450979247787	96809.36245888878	6.37247255131742
76	9.360190373419492	1282.8450979247787	96809.36245888878	6.370727346475981
77	9.360190373419492	1282.8450979247787	96809.36245888878	6.370727346475981
78	9.360190373419492	1282.8450979247787	96232.06471012652	6.370110706396836
79	9.360190373419492	1282.8450979247787	96079.93792519986	6.369289171764083
80	9.360190373419492	1282.8450979247787	96079.93792519986	6.368515889715134
81	9.360190309628162	1248.9135540213401	96034.94291444778	6.368515889715134
82	9.360190309628162	1248.9135540213401	95241.57335302787	6.368515889715134
83	9.360190309628162	1248.9135540213401	95241.57335302787	6.36794600685093
84	9.360190309628162	1248.9135540213401	95241.57335302787	6.365951017447277
85	9.360190309628162	1248.9135540213401	95241.57335302787	6.365951017447277
86	9.360190309628162	1248.9135540213401	94537.69352457246	6.36566651398033
87	9.360190309628162	1248.9135540213401	94537.69352457246	6.3653647458611085
88	9.360190309628162	1248.9135540213401	93217.74576062235	6.36517290061935
89	9.360190309628162	1248.9135540213401	93217.74576062235	6.36517290061935
90	9.360190309628162	1248.9135540213401	93217.74576062235	6.364971388565024
91	9.360190309628162	1248.9135540213401	93217.74576062235	6.3647969927291
92	9.360190309628162	1248.9135540213401	93217.74576062235	6.3647969927291
93	9.360190309628162	1248.9135540213401	93217.74576062235	6.3647969927291
94	9.360190309628162	1248.9135540213401	93217.74576062235	6.364774205478281
95	9.360189413061237	1248.9135540213401	91972.68121455869	6.364769776187188
96	9.360189413061237	1248.9135540213401	91932.3075822681	6.364768913806579
97	9.360189413061237	1248.9135540213401	91328.63849932062	6.364768181945229
98	9.36018938180937	1248.9135540213401	89015.3570750882	6.364768181945229
99	9.36018938180937	1248.9135540213401	89015.3570750882	6.364768181945229
100	9.360189354268691	1248.9135540213401	88422.47582002802	6.364768181945229
0	265869.1413582827	1391.483474363592	286104.86879525025	255246.0068933451
1	89710.78679879483	1391.483474363592	276474.8478133063	91048.94050564198
2	47142.614137354736	1391.483474363592	275643.33857676195	63564.654073103666
3	22558.59893728487	1385.210932892929	247799.3446611019	28149.23669450498
4	12221.219398482634	1299.7821155437848	246909.4406587819	13942.534416058787
5	6840.9815691352715	1299.7821155437848	246909.4406587819	3644.5740918219535
6	1703.9088732130683	1299.7821155437848	246567.90822313426	1728.7092726502776
7	811.5226694228974	1299.7821155437848	235539.94858167288	948.3148039616661
8	198.24558030302038	1299.7821155437848	235539.94858167288	414.2509486279279
9	105.91824079428075	1299.7821155437848	209907.47104479492	262.34710091217977
10	64.94015212539566	1299.7821155437848	206231.87029573772	124.09825377649146
11	45.95427349080243	1299.7821155437848	204068.27488949074	48.00374398349215
12	28.61747330519216	1299.7821155437848	193654.96545751396	37.03453741410255
13	13.901097454653964	1299.7821155437848	191702.43128222774	30.65063966743137
14	12.92985766639742	1299.7821155437848	190104.21031944634	14.366266433376637
15	11.757311889717224	1274.1220205389827	190104.21031944634	11.119919431722254
16	11.188878051698877	1274.1220205389827	182036.01480064107	9.142819606622735
17	11.08947449151354	1274.1220205389827	178526.78727135115	8.809020091905287
18	10.563512154941822	1274.1220205389827	178526.78727135115	8.269126766013546
19	10.04275116664087	1274.1220205389827	175648.81765716439	7.910264121343429
20	9.9540945805209	1274.1220205389827	173586.97168766332	7.494278807748882
21	9.912524179104667	1274.1220205389827	173586.97168766332	7.327375217911654
22	9.85512973786711	1269.2385523011596	172935.7351422567	7.252950140209928
23	9.85512973786711	1269.2385523011596	172745.86006014812	7.059987105926688
24	9.84538753728617	1269.2385523011596	166552.91855909725	7.059987105926688
25	9.830159730357298	1269.2385523011596	166156.4857263734	7.0269701278316825
26	9.820809730424264	1269.2385523011596	166156.4857263734	6.976975273922282
27	9.820809730424264	1269.2385523011596	166156.4857263734	6.914735241405388
28	9.816245365523692	1262.4331322113921	164268.1855160822	6.879531422844666
29	9.816245365523692	1262.4331322113921	164268.1855160822	6.817955083178995
30	9.816245365523692	1262.4331322113921	163094.47640895977	6.802771605575919
31	9.816245365523692	1262.4331322113921	161625.6662937776	6.802771605575919
32	9.815841431364513	1262.4331322113921	159808.81270343653	6.798654557494351
33	9.810935621668026	1262.4331322113921	159808.81270343653	6.796340985262458
34	9.810935621668026	1262.4331322113921	159808.81270343653	6.796340985262458
35	9.80980156686864	1262.4331322113921	155875.6415670953	6.79478645782053
36	9.80980156686864	1262.4331322113921	155777.41636323355	6.794202652196116
37	9.80980156686864	1262.4331322113921	155777.41636323355	6.791978022700087
38	9.800610153951226	1262.4331322113921	152342.21252148578	6.790748602796508
39	9.800610153951226	1262.4331322113921	152075.45024282855	6.782071812102845
40	9.799983681544122	1262.4331322113921	151626.4922468932	6.743274006509881
41	9.797803680518863	1262.4331322113921	151475.7550816152	6.739613839449444
42	9.793070050299843	1262.4331322113921	148396.51302866562	6.729632414915743
43	9.792490154688894	1262.4331322113921	147924.68304644956	6.725518999019039
44	9.792175706190545	1262.4331322113921	145055.34904160918	6.724732079346897
45	9.792175706190545	1262.4331322113921	143680.05875392308	6.724596431150994
46	9.791708853392185	1262.4331322113921	142694.39693826644	6.724596431150994
47	9.791708853392185	1262.4331322113921	138710.51999662293	6.721411758090607
48	9.791708853392185	1262.4331322113921	138536.63071954253	6.721411758090607
49	9.791365183081318	1262.4331322113921	134948.18804631822	6.719843366518884
50	9.791365183081318	1262.4331322113921	134948.18804631822	6.715322091676301
51	9.79129816394278	1262.4331322113921	134948.18804631822	6.713788585276059
52	9.79129816394278	1262.4331322113921	134948.18804631822	6.711824390934911
53	9.79114433514478	1262.4331322113921	134948.18804631822	6.711818904791657
54	9.79114433514478	1262.4331322113921	134445.5062236278	6.707885844627164
55	9.791105109157412	1262.4331322113921	132906.0938686834	6.706245574705978
56	9.791105109157412	1262.4331322113921	132906.0938686834	6.702505111588622
57	9.791105109157412	1262.4331322113921	129956.09977489088	6.7015590871785005
58	9.791105109157412	1262.4331322113921	129770.46105354288	6.6931198374695375
59	9.791105109157412	1262.4331322113921	126057.58367325302	6.6931198374695375
60	9.791105109157412	1262.4331322113921	124461.3147647409	6.690242798831292
61	9.79109775709053	1262.4331322113921	121330.26586720446	6.690242798831292
62	9.79109775709053	1262.4331322113921	121330.26586720446	6.689121737625656
63	9.79109775709053	1262.4331322113921	121330.26586720446	6.688595241942414
64	9.791091453052406	1262.4331322113921	121330.26586720446	6.6881414856920225
65	9.791091453052406	1262.4331322113921	121330.26586720446	6.6880819612724505
66	9.791091453052406	1262.4331322113921	121232.75172239201	6.687923088738525
67	9.791091453052406	1262.4331322113921	121232.75172239201	6.687740951437523
68	9.791091453052406	1262.4331322113921	118821.48775814014	6.685901391947881
69	9.791091453052406	1262.4331322113921	118146.07478562652	6.685901391947881
70	9.791091453052406	1262.4331322113921	114911.52203996733	6.685901391947881
71	9.791091453052406	1262.4331322113921	114857.6423692615	6.685901391947881
72	9.791091453052406	1262.4331322113921	111867.80052082975	6.685901391947881
73	9.791091453052406	1262.4331322113921	111616.91830823699	6.685901391947881
74	9.791091453052406	1262.4331322113921	111616.91830823699	6.6858690174414415
75	9.791091453052406	1262.4331322113921	111616.91830823699	6.6858690174414415
76	9.791091453052406	1262.4331322113921	110361.55976157959	6.685699202223276
77	9.791091453052406	1262.4331322113921	109690.33427805657	6.685699202223276
78	9.791090635723966	1262.4331322113921	107552.77690407686	6.685699202223276
79	9.791090635723966	1262.4331322113921	107287.40981633947	6.685699202223276
80	9.791090635723966	1262.4331322113921	106136.73458140256	6.68562059654412
81	9.791090635723966	1262.4331322113921	105625.81255527459	6.68562059654412
82	9.791090635723966	1262.4331322113921	104634.46110774332	6.685563636605637
83	9.791090635723966	1262.4331322113921	103227.80286283075	6.685563636605637
84	9.791090635723966	1262.4331322113921	103186.56078800262	6.685563636605637
85	9.791090635723966	1262.4331322113921	103186.56078800262	6.685563636605637
86	9.791090635723966	1262.4331322113921	103186.56078800262	6.68554950107459
87	9.791090635723966	1262.4331322113921	103186.56078800262	6.68554950107459
88	9.791090635723966	1262.4331322113921	102019.25967505507	6.6855428957415075
89	9.791090635723966	1262.4331322113921	100386.17441605934	6.6855428957415075
90	9.791090635723966	1262.4331322113921	98572.01167470863	6.6855428957415075
91	9.791090635723966	1262.4331322113921	98572.01167470863	6.6855428957415075
92	9.791090635723966	1262.4331322113921	95614.02393885588	6.685526050242479
93	9.791090076089986	1262.4331322113921	95614.02393885588	6.685526050242479
94	9.791090076089986	1262.4331322113921	95468.32830589896	6.685526050242479
95	9.791090076089986	1262.4331322113921	95468.32830589896	6.685526050242479
96	9.791090076089986	1262.4331322113921	92762.71000113976	6.685526050242479
97	9.79108936844881	1262.4331322113921	92762.71000113976	6.685524285521666
98	9.79108936844881	1262.4331322113921	92762.71000113976	6.685523496126303
99	9.79108936844881	1262.4331322113921	92762.71000113976	6.685523496126303
100	9.79108936844881	1262.4331322113921	92762.71000113976	6.685523496126303
0	264035.4091076449	1468.2272365421204	266433.39073444484	253250.4818176847
1	101233.28862727391	1468.2272365421204	261569.538843807	82016.91653056772
2	72431.38836398897	1468.2272365421204	261569.538843807	33627.355316524954
3	25133.02476506264	1347.714146212213	261140.90166946565	23264.620258721567
4	20896.215776823814	1347.714146212213	259835.24267385583	12307.443840194115
5	13360.444136878385	1347.714146212213	251782.277921364	6170.271301575434
6	1876.544225996601	1347.714146212213	239698.37780466446	3011.579256870133
7	1876.544225996601	1347.714146212213	221436.28698160982	981.68185453201
8	489.41899525100416	1328.8649510707269	215472.11547101272	355.87261890390624
9	420.7822343378431	1328.8649510707269	213797.5383029047	193.98296124249615
10	260.39210047956897	1328.8649510707269	213785.05197401188	101.95078011094212
11	139.3527261615468	1328.8649510707269	213265.01969926068	26.163314681735496
12	72.81595586665605	1328.8649510707269	211083.5343962749	16.47361638004863
13	44.99506695302393	1328.8649510707269	206995.8254420254	13.768370259374066
14	32.64404162084631	1316.3317782128772	206995.8254420254	9.687686068895173
15	24.64427231029674	1316.3317782128772	205292.8636640136	8.999346679012314
16	19.20442791783916	1316.3317782128772	199342.021456412	8.012682876698113
17	16.12781009093872	1316.3317782128772	193044.0855081641	7.577373876195838
18	14.224160615978166	1316.3317782128772	191934.934699789	7.254200520091839
19	12.904326907777534	1316.3317782128772	191934.934699789	7.10776686554457
20	11.671536796168457	1316.3317782128772	190874.05016205614	7.032923653962394
21	11.145441151733166	1316.3317782128772	185652.2005287279	6.8337044272568415
22	10.412233045073247	1269.1479360666237	180922.91718358768	6.639516839869893
23	10.326400761178693	1269.1479360666237	174038.2757535836	6.443519881506554
24	10.173739346996566	1269.1479360666237	174038.2757535836	6.420090820504984
25	10.019917825782661	1269.1479360666237	171217.7312485814	6.365720873552608
26	9.970179801207264	1269.1479360666237	166550.75961485825	6.297940839842846
27	9.881462841657735	1269.1479360666237	164723.22393857283	6.204934688865654
28	9.842763079684682	1269.1479360666237	163823.11704211452	6.1114047501988855
29	9.842763079684682	1269.1479360666237	163823.11704211452	6.014035435618035
30	9.842763079684682	1269.1479360666237	162505.3078431064	5.959047477605769
31	9.827173808701296	1269.1479360666237	159972.24174783792	5.920935114982695
32	9.827173808701296	1269.1479360666237	158533.89529869516	5.895526922468657
33	9.826732755710006	1269.1479360666237	158533.89529869516	5.885510939958137
34	9.804224251088817	1269.1479360666237	158333.11206008613	5.86887739363688
35	9.789460857215875	1269.1479360666237	153849.03491032516	5.859897468011786
36	9.784662269172507	1269.1479360666237	153806.97466580156	5.859897468011786
37	9.762605348081857	1269.1479360666237	153806.97466580156	5.857616985168954
38	9.73889485539902	1269.1479360666237	153590.18696413987	5.851689509740628
39	9.73889485539902	1269.1479360666237	150527.8071143006	5.848508799119168
40	9.73889485539902	1269.1479360666237	149140.5969842542	5.842355530565916
41	9.738570495553805	1269.1479360666237	149140.5969842542	5.840781936771263
42	9.718565572034352	1269.1479360666237	143545.89761853596	5.836388545583508
43	9.718565572034352	1269.1479360666237	143545.89761853596	5.834856130403372
44	9.710880035929405	1269.1479360666237	143545.89761853596	5.834856130403372
45	9.71056914277642	1269.1479360666237	138209.5406978859	5.834856130403372
46	9.710311888155687	1269.1479360666237	138209.5406978859	5.8345412330759405
47	9.709943199525481	1269.1479360666237	138209.5406978859	5.8345412330759405
48	9.709943199525481	1269.1479360666237	138209.5406978859	5.833901573994744
49	9.708166939696596	1269.1479360666237	134801.65557508793	5.833901573994744
50	9.707669492620445	1269.1479360666237	134801.65557508793	5.833901573994744
51	9.707019579487918	1269.1479360666237	134801.65557508793	5.833901573994744
52	9.707019579487918	1269.1479360666237	130838.75657429353	5.833901573994744
53	9.706441765395853	1269.1479360666237	128857.48948806498	5.833778891728667
54	9.705055647346574	1269.1479360666237	128558.84053819743	5.833229309861954
55	9.705055647346574	1269.1479360666237	126513.40880153733	5.829994132749477
56	9.704527155009115	1269.1479360666237	126513.40880153733	5.829994132749477
57	9.704295707820922	1269.1479360666237	124828.86279738745	5.82851656470393
58	9.70338496132327	1269.1479360666237	124828.86279738745	5.825546759318065
59	9.703321294234703	1269.1479360666237	124773.27315072836	5.823266494959135
60	9.701028846309361	1269.1479360666237	122922.73837797437	5.823266494959135
61	9.701028846309361	1269.1479360666237	121543.4460335599	5.819962413627943
62	9.701028846309361	1269.1479360666237	118900.44554182586	5.817695191087255
63	9.701028846309361	1269.1479360666237	117879.22560282127	5.817695191087255
64	9.701028846309361	1269.1479360666237	117801.1592222354	5.816606360306264
65	9.701028846309361	1269.1479360666237	117801.1592222354	5.815780208795009
66	9.701028846309361	1269.1479360666237	117235.55986715494	5.810451161676661
67	9.701028846309361	1269.1479360666237	116249.30786817502	5.810451161676661
68	9.701028846309361	1269.1479360666237	116249.30786817502	5.810451161676661
69	9.701028846309361	1269.1479360666237	114462.16354349059	5.809160162370399
70	9.701028846309361	1269.1479360666237	112249.38299313337	5.809160162370399
71	9.701028846309361	1269.1479360666237	111153.83819816516	5.809160162370399
72	9.701028846309361	1269.1479360666237	111153.83819816516	5.80761711261627
73	9.70100720292666	1269.1479360666237	111153.83819816516	5.80761711261627
74	9.70100720292666	1269.1479360666237	111153.83819816516	5.8066998466208375
75	9.700972472755161	1269.1479360666237	109383.32522388587	5.806141526492141
76	9.700922101500971	1269.1479360666237	109383.32522388587	5.804583418612397
77	9.700922101500971	1269.1479360666237	109383.32522388587	5.803739071946556
78	9.700909965563916	1269.1479360666237	109383.32522388587	5.803588278327891
79	9.700909965563916	1269.1479360666237	107599.78152226181	5.803588278327891
80	9.700902978142038	1269.1479360666237	107599.78152226181	5.803588278327891
81	9.700902978142038	1269.1479360666237	104955.66487480245	5.803588278327891
82	9.700902978142038	1269.1479360666237	104955.66487480245	5.803588278327891
83	9.700902978142038	1269.1479360666237	104955.66487480245	5.803588278327891
84	9.700902978142038	1269.1479360666237	104955.66487480245	5.803526081669487
85	9.700902978142038	1269.1479360666237	104949.93059524496	5.803526081669487
86	9.700902978142038	1269.1479360666237	101991.5555696866	5.803467081335737
87	9.700902978142038	1269.1479360666237	100574.18791675227	5.803467081335737
88	9.700902978142038	1269.1479360666237	96423.12286754996	5.803332876716577
89	9.700902978142038	1269.1479360666237	96423.12286754996	5.803332876716577
90	9.700902978142038	1269.1479360666237	96423.12286754996	5.803332876716577
91	9.700900806395548	1269.1479360666237	96423.12286754996	5.803332876716577
92	9.700900806395548	1269.1479360666237	96072.7029591916	5.803332876716577
93	9.700900806395548	1269.1479360666237	94912.50849975683	5.803316226770847
94	9.700900806395548	1269.1479360666237	94526.27524017471	5.803305696381338
95	9.700900806395548	1269.1479360666237	93465.17137943198	5.803301857892143
96	9.700900806395548	1269.1479360666237	92539.95368804543	5.803291852379736
97	9.700900806395548	1269.1479360666237	92388.01055866705	5.803291852379736
98	9.700900748483832	1269.1479360666237	91184.28724960846	5.803291852379736
99	9.700900748483832	1269.1479360666237	91133.968047467	5.8032918106221665
100	9.700900747448156	1269.1479360666237	91109.38382902938	5.803290535817069
0	263711.71093709813	1388.0300192343993	258639.77424361685	254888.8924449799
1	95755.56621557308	1388.0300192343993	258639.77424361685	91434.31484663986
2	47908.42801731565	1388.0300192343993	244498.2290608383	18923.885467257765
3	24392.862139703706	1388.0300192343993	241356.53165056312	17006.087703595196
4	15605.11658932887	1300.0149839190233	239478.8210267693	3153.509014213447
5	3958.7788443903446	1300.0149839190233	227059.4167396574	2808.6288272428537
6	3707.7956552212586	1300.0149839190233	215497.9965461066	1271.7055512991121
7	199.01500329323886	1300.0149839190233	215328.23091658208	296.86746134496985
8	199.01500329323886	1273.93746899493	214025.501314584	151.6976094497451
9	68.95447559319925	1273.93746899493	201222.25625601283	64.20506817683156
10	39.64271070823333	1273.93746899493	200118.42236087512	34.44319080368836
11	35.697519640555456	1273.93746899493	200118.42236087512	17.714880061126376
12	16.557254015390335	1273.93746899493	193526.4658973703	10.094325823938627
13	15.671203610012336	1273.93746899493	186857.45833904325	8.570692637413526
14	13.204389054746715	1273.93746899493	174809.24264149665	7.522401367359659
15	10.209621490341117	1273.93746899493	174809.24264149665	6.287431102129484
16	9.790848128381205	1273.93746899493	173337.60859522692	6.121938963893582
17	9.380676106561324	1273.93746899493	171938.9258254742	5.612765132730444
18	9.093710733250436	1273.93746899493	171938.9258254742	5.492324325127993
19	8.855013839154882	1273.93746899493	170980.6746840496	5.492324325127993
20	8.73355755829432	1273.93746899493	167510.06331077355	5.369468688540079
21	8.614586730512288	1273.93746899493	163941.21584837447	5.356652028182865
22	8.585474927250521	1273.93746899493	162875.58469360456	5.249736140719771
23	8.558910056957815	1273.93746899493	161453.75757489968	5.209655404466357
24	8.538364673831676	1273.93746899493	159437.88660771257	5.1934210294043455
25	8.505163515815468	1273.93746899493	158562.52529256762	5.193187861898694
26	8.48424959901799	1273.93746899493	158562.52529256762	5.183225439453737
27	8.468093101079234	1273.93746899493	157436.77944899592	5.176569589925167
28	8.440841243781703	1273.93746899493	157359.88559241942	5.171416590314982
29	8.440841243781703	1273.93746899493	154089.1881952911	5.1664052801074165
30	8.435654804847156	1273.93746899493	151322.46501203856	5.1664052801074165
31	8.413958140669195	1273.93746899493	148941.89545385964	5.157495048058518
32	8.41053241326694	1273.93746899493	146408.27650568864	5.151304105993965
33	8.394715682730475	1273.93746899493	146408.27650568864	5.151268153092514
34	8.370367577121684	1273.93746899493	141841.17791742386	5.149921363687753
35	8.370367577121684	1273.93746899493	140692.16846853675	5.13985223188203
36	8.311082327592613	1273.93746899493	140692.16846853675	5.120790870611546
37	8.288148609273213	1273.93746899493	140692.16846853675	5.118816117155778
38	8.288148609273213	1273.93746899493	133262.82312620958	5.112277497527276
39	8.27086438534246	1273.93746899493	133262.82312620958	5.108677112813988
40	8.270719890511511	1273.93746899493	133153.7714421695	5.089148296934252
41	8.266973600465594	1273.93746899493	133153.7714421695	5.089148296934252
42	8.266973600465594	1273.93746899493	133153.7714421695	5.088932289116104
43	8.265376721399042	1273.93746899493	132296.00940354864	5.084123082567771
44	8.265376721399042	1273.93746899493	132296.00940354864	5.082674570445408
45	8.265021519865437	1273.93746899493	132296.00940354864	5.079931533506001
46	8.265021519865437	1273.93746899493	132296.00940354864	5.07910746123208
47	8.26501847942745	1273.93746899493	132296.00940354864	5.07910746123208
48	8.26501847942745	1273.93746899493	132296.00940354864	5.064261869649043
49	8.264985658848094	1273.93746899493	132296.00940354864	5.064261869649043
50	8.263899956173823	1273.93746899493	132296.00940354864	5.064261869649043
51	8.263899956173823	1273.93746899493	129390.17321843984	5.064261869649043
52	8.263899956173823	1273.93746899493	128481.13483135976	5.064261869649043
53	8.262113616811135	1273.93746899493	128481.13483135976	5.0591170302933826
54	8.262036345835742	1273.93746899493	128481.13483135976	5.0591170302933826
55	8.260836856185144	1273.93746899493	126228.63865930802	5.058961439276132
56	8.260836856185144	1273.93746899493	123049.23389260955	5.057946083680284
57	8.260836856185144	1273.93746899493	123049.23389260955	5.057946083680284
58	8.260836856185144	1273.93746899493	123049.23389260955	5.057307279480316
59	8.259386600274738	1273.93746899493	123049.23389260955	5.057307279480316
60	8.259386600274738	1273.93746899493	123049.23389260955	5.056864335455031
61	8.259386600274738	1273.93746899493	123049.23389260955	5.05586924749399
62	8.259386600274738	1273.93746899493	123049.23389260955	5.05586924749399
63	8.258842866436268	1273.93746899493	123049.23389260955	5.05586924749399
64	8.258253769713471	1273.93746899493	123049.23389260955	5.05586924749399
65	8.258253769713471	1273.93746899493	123049.23389260955	5.05586924749399
66	8.257551244553767	1273.93746899493	121168.51614662127	5.05586924749399
67	8.25731594355296	1273.93746899493	121168.51614662127	5.055386964998113
68	8.256558194252635	1273.93746899493	121168.51614662127	5.055133517733699
69	8.256558194252635	1273.93746899493	120904.58977544554	5.053493294990086
70	8.256558194252635	1273.93746899493	118917.79913493294	5.053493294990086
71	8.256558194252635	1273.93746899493	118762.8412983246	5.051989609137476
72	8.256201217566613	1273.93746899493	117720.38097929863	5.051989609137476
73	8.256201217566613	1273.93746899493	115309.44301988783	5.051989609137476
74	8.256093725721305	1273.93746899493	115309.44301988783	5.051946942880452
75	8.253507133858742	1273.93746899493	114825.18911753563	5.051704959817037
76	8.253322679164883	1273.93746899493	110974.5911225411	5.050868183790096
77	8.253322679164883	1273.93746899493	110613.04239123192	5.050868183790096
78	8.25257209218139	1273.93746899493	110531.51139579565	5.050797396372306
79	8.25257209218139	1273.93746899493	110096.35191810927	5.050797396372306
80	8.25257209218139	1273.93746899493	110096.35191810927	5.050748109148156
81	8.252478814213749	1273.93746899493	108828.11376766935	5.050603478654527
82	8.252401736111638	1273.93746899493	107097.65611268584	5.05047923083559
83	8.252282249822052	1273.93746899493	105970.78127929654	5.050474694830386
84	8.252282249822052	1273.93746899493	105969.40320521762	5.050474694830386
85	8.252282249822052	1273.93746899493	105969.40320521762	5.050471539894811
86	8.251949308654273	1273.93746899493	104575.58135666644	5.050460026769608
87	8.251865779568588	1273.93746899493	103584.3071884914	5.050438913674222
88	8.251865779568588	1273.93746899493	103584.3071884914	5.050432664637014
89	8.251766707930543	1273.93746899493	102125.06515111335	5.050360773631715
90	8.251544115479348	1273.93746899493	100471.05873780177	5.050360773631715
91	8.251544115479348	1273.93746899493	99400.34065219268	5.050360773631715
92	8.251544115479348	1273.93746899493	99400.34065219268	5.050360773631715
93	8.251477925100442	1273.93746899493	99300.46151131079	5.050343171633242
94	8.251477925100442	1273.93746899493	98570.45085119148	5.050334950133999
95	8.251477925100442	1273.93746899493	98570.45085119148	5.050334950133999
96	8.251465944185947	1273.93746899493	96585.46859855394	5.050334950133999
97	8.251465944185947	1273.93746899493	96585.46859855394	5.050334950133999
98	8.25146080758295	1273.93746899493	96585.46859855394	5.050334557907518
99	8.251456208169767	1273.93746899493	96352.49477103274	5.050334557907518
100	8.251456208169767	1273.93746899493	95291.38542467107	5.050334557907518
0	277234.3177903995	1428.7451835335407	256355.6674412921	221162.14097760976
1	69862.99545200111	1428.7451835335407	256355.6674412921	89458.68755873055
2	19945.294364933066	1428.7451835335407	253450.62432046878	48547.4652417698
3	16789.18684821313	1361.2160301709264	253450.62432046878	20415.334553309658
4	9772.723749217204	1361.2160301709264	250316.77192608756	12048.125169930066
5	5957.145041519053	1361.2160301709264	250316.77192608756	5852.307408541687
6	1925.2820075112652	1361.2160301709264	250316.77192608756	2696.9786818280368
7	1332.0025364762917	1361.2160301709264	246713.0267366478	1079.881761148132
8	887.7725008202651	1361.2160301709264	243795.8737876881	445.23282280234116
9	350.00601542447487	1361.2160301709264	235793.36466725983	221.29796523577866
10	63.45927637147268	1361.2160301709264	221008.2724727949	120.73647625251867
11	42.102073454684216	1361.2160301709264	212948.22697335648	66.35932511290973
12	33.207005442834316	1361.2160301709264	208934.26202852678	38.852415904033386
13	16.74612911445656	1361.2160301709264	203334.41085581703	25.438024815369445
14	12.400436547226763	1361.2160301709264	203334.41085581703	15.681650542613083
15	10.56143881722785	1361.2160301709264	198612.03057366473	12.529110728276628
16	10.56143881722785	1361.2160301709264	196388.69144374342	9.389741832427635
17	10.1928957732824	1361.2160301709264	196388.69144374342	8.33647490371067
18	10.000072562424968	1361.2160301709264	196388.69144374342	8.181433129688811
19	10.000072562424968	1361.2160301709264	195395.741578393	8.06944585325171
20	9.983133324146861	1361.2160301709264	190428.15801743098	8.061626933121877
21	9.911664570293018	1361.2160301709264	187778.4005548294	7.956920591293606
22	9.872549621797448	1361.2160301709264	181841.1716562797	7.872298614415518
23	9.830195358981046	1361.2160301709264	181841.1716562797	7.7639574386018
24	9.804874935366154	1361.2160301709264	181841.1716562797	7.700247280904999
25	9.799899680012148	1361.2160301709264	181841.1716562797	7.685945939856324
26	9.759029762756041	1361.2160301709264	178347.4721058903	7.610538701703939
27	9.727750815574419	1361.2160301709264	174956.88339268565	7.579515506707528
28	9.6181060488862	1361.2160301709264	173868.63883045208	7.559438707255734
29	9.585151966710727	1361.2160301709264	165077.52625602495	7.50397953639859
30	9.565715548821768	1361.2160301709264	164534.89146345668	7.479378400551833
31	9.532686072452494	1361.2160301709264	164534.89146345668	7.448115084464772
32	9.489396897677624	1361.2160301709264	163342.91326835277	7.42256756253003
33	9.478668748147701	1361.2160301709264	160653.07097257618	7.411903451749682
34	9.413746305664027	1361.2160301709264	160653.07097257618	7.381295901339544
35	9.335008376821516	1355.7887117645414	159562.7225983719	7.378485621548478
36	9.283272062025414	1355.7887117645414	151800.58933247882	7.3693630496965055
37	9.2189198565674	1355.7887117645414	151316.557907688	7.367709973612783
38	9.184434215348325	1355.7887117645414	151316.557907688	7.366447068940558
39	9.122453925089205	1355.7887117645414	151310.5707045875	7.365322987446849
40	9.122453925089205	1355.7887117645414	150018.39005513088	7.360755835884273
41	9.064780772101997	1355.7887117645414	148310.92198174834	7.35929859879568
42	8.943065962443258	1355.7887117645414	146128.02970434993	7.357418891263056
43	8.926399277330692	1355.7887117645414	142444.8882252768	7.354718423481496
44	8.881148019550928	1355.7887117645414	142444.8882252768	7.3488367753762684
45	8.871129750227333	1355.7887117645414	142444.8882252768	7.3488367753762684
46	8.783288880311233	1355.7887117645414	142444.8882252768	7.3488367753762684
47	8.726558165088722	1355.7887117645414	142444.8882252768	7.347115943566417
48	8.68279965490255	1355.7887117645414	138475.94380008243	7.347115943566417
49	8.669052009610231	1355.7887117645414	138404.05190696203	7.347115943566417
50	8.669052009610231	1355.7887117645414	137628.9407347366	7.347115943566417
51	8.653062884250371	1355.7887117645414	135060.95589630268	7.347115943566417
52	8.653062884250371	1355.7887117645414	129283.1916789537	7.347115943566417
53	8.653062884250371	1355.7887117645414	129283.1916789537	7.342955337383138
54	8.651816208285574	1355.7887117645414	128533.59552118534	7.342577410193383
55	8.633118411398401	1355.7887117645414	128533.59552118534	7.341749312794741
56	8.629225533935989	1355.7887117645414	128533.59552118534	7.341749312794741
57	8.619619914297157	1355.7887117645414	128533.59552118534	7.341749312794741
58	8.618917359112208	1355.7887117645414	128533.59552118534	7.341749312794741
59	8.614425944564136	1355.7887117645414	128533.59552118534	7.3415971830957485
60	8.611426391185782	1355.7887117645414	128099.50193297099	7.3415971830957485
61	8.611024766288864	1355.7887117645414	127431.28411126246	7.3415971830957485
62	8.611024766288864	1336.8872257261276	126808.54294655591	7.340790230852186
63	8.610740387165482	1336.8872257261276	126808.54294655591	7.340790230852186
64	8.61061571428188	1336.8872257261276	126808.54294655591	7.340790230852186
65	8.61061571428188	1336.8872257261276	126808.54294655591	7.340464047727741
66	8.61061571428188	1336.8872257261276	125905.12170279039	7.340185371736362
67	8.61061571428188	1336.8872257261276	125905.12170279039	7.340095307194625
68	8.61061571428188	1336.8872257261276	123973.32693466282	7.3399060615928615
69	8.610605550298688	1336.8872257261276	123973.32693466282	7.3399060615928615
70	8.610542695670413	1336.8872257261276	122732.0933186591	7.339397012113777
71	8.610542695670413	1336.8872257261276	122732.0933186591	7.339397012113777
72	8.610542695670413	1336.8872257261276	120450.98651304585	7.3393912281257565
73	8.61053723329489	1278.4600929703029	120450.98651304585	7.339341900089807
74	8.61053723329489	1278.4600929703029	120450.98651304585	7.339212714614504
75	8.61053723329489	1278.4600929703029	119975.75565483457	7.339071093974574
76	8.61053723329489	1278.4600929703029	119751.36905647333	7.338992281556107
77	8.61053723329489	1278.4600929703029	119195.07765416073	7.338992281556107
78	8.61053723329489	1278.4600929703029	116299.52413511652	7.3388282650798375
79	8.610531353311213	1278.4600929703029	115933.08211523495	7.338754716176653
80	8.610531353311213	1278.4600929703029	110137.45786980499	7.338491252605454
81	8.610531353311213	1278.4600929703029	109573.56988682115	7.338325263754905
82	8.610531353311213	1278.4600929703029	109573.56988682115	7.338316496958701
83	8.610531353311213	1278.4600929703029	109503.28946993986	7.338237576527919
84	8.610531353311213	1278.4600929703029	106057.14352712948	7.338237576527919
85	8.610531353311213	1278.4600929703029	106057.14352712948	7.338237576527919
86	8.610531353311213	1278.4600929703029	106057.14352712948	7.338231054848926
87	8.610531353311213	1278.4600929703029	106057.14352712948	7.338223669501562
88	8.610531353311213	1278.4600929703029	105806.77182036723	7.338223669501562
89	8.610531353311213	1253.7929548968261	105408.1470490026	7.338218691432457
90	8.610530270557721	1248.0670121964795	102944.99250424167	7.338214296913716
91	8.610530270557721	1248.0670121964795	102944.99250424167	7.338163783993951
92	8.610530270557721	1248.0670121964795	102782.63006156654	7.338163783993951
93	8.610530270557721	1248.0670121964795	102743.95808534973	7.338163783993951
94	8.610530270557721	1248.0670121964795	102311.80963292507	7.338163783993951
95	8.610530270557721	1248.0670121964795	101554.89658595309	7.338158234154512
96	8.610530269454145	1248.0670121964795	101554.89658595309	7.338158234154512
97	8.610530269454145	1248.0670121964795	100998.75356719582	7.338158234154512
98	8.610530259610178	1248.0670121964795	100856.35196806383	7.338157480629798
99	8.610530259610178	1248.0670121964795	100856.06317446637	7.338157480629798
100	8.61053025150079	1248.0670121964795	99843.03220588503	7.338157480629798
0	273445.9005163148	1480.8191487109618	210592.92748959028	256375.0100259673
1	101487.97985183887	1480.8191487109618	210592.92748959028	98728.85440016424
2	62360.20812448651	1480.8191487109618	210592.92748959028	55464.11791815685
3	34796.62471100263	1391.2172628402393	210592.92748959028	35752.035202960076
4	23009.168590360438	1391.2172628402393	210592.92748959028	18631.082011947885
5	13766.639349568819	1350.626781505027	210592.92748959028	4374.45391546423
6	5649.156028490316	1350.626781505027	210592.92748959028	1765.599889743997
7	3478.773494002911	1350.626781505027	210592.92748959028	589.5875370219456
8	2650.9498284318265	1293.1623925391748	210592.92748959028	122.96972373415511
9	875.1703812692795	1275.643787188928	198297.48062514557	89.16951175048231
10	664.452613255741	1275.643787188928	190755.56049362244	58.87904585223038
11	289.9312627315348	1275.643787188928	190755.56049362244	23.160157418781736
12	178.8097307191984	1275.643787188928	190755.56049362244	12.624896644713685
13	79.5104580143604	1275.643787188928	190755.56049362244	10.805558967564867
14	27.23766204385784	1275.643787188928	187499.62807211655	7.947364821031476
15	27.23766204385784	1275.643787188928	177199.049592854	7.365804740044995
16	17.93405824497797	1275.643787188928	177195.112743252	6.828198290230212
17	14.436264596462863	1275.643787188928	169050.55785377068	6.784707033379763
18	12.313797416631663	1275.643787188928	168158.6877310348	6.647388913679472
19	10.922413535483145	1275.643787188928	167992.4376942062	6.562458676215358
20	10.63156009516085	1275.643787188928	167992.4376942062	6.384989329939128
21	10.155115403146473	1275.643787188928	165418.36068139522	6.384989329939128
22	10.043655913297727	1275.643787188928	162958.55856748793	6.322733176518029
23	9.734255842921046	1275.643787188928	157604.26916109223	6.217642000586032
24	9.720210750208821	1275.643787188928	152629.566334766	6.125573402811268
25	9.662795783784663	1275.643787188928	151881.8084462378	6.101068166390316
26	9.641145536583942	1261.3947787915715	151009.0213231531	6.079626121859863
27	9.619651136109425	1261.3947787915715	150336.96576465564	6.0545677787594405
28	9.610559116003223	1261.3947787915715	146929.35172533087	6.021717690048641
29	9.610559116003223	1261.3947787915715	146929.35172533087	6.018748801103442
30	9.608461131332598	1261.3947787915715	145958.16649185985	6.01038163143281
31	9.608461131332598	1261.3947787915715	145524.58016317594	5.983408288333407
32	9.60417456606812	1261.3947787915715	143944.91862872423	5.983408288333407
33	9.60060946935296	1261.3947787915715	143944.91862872423	5.983408288333407
34	9.599789977553703	1261.3947787915715	143944.91862872423	5.974921825843326
35	9.58560511101368	1261.3947787915715	143944.91862872423	5.963628013290143
36	9.58560511101368	1261.3947787915715	143944.91862872423	5.960208641782295
37	9.58514009202135	1261.3947787915715	143944.91862872423	5.913440450836183
38	9.579019215626806	1261.3947787915715	140513.97781670652	5.892993238839151
39	9.579019215626806	1261.3947787915715	140513.97781670652	5.882975375145496
40	9.578212781570006	1261.3947787915715	140513.97781670652	5.861282100383723
41	9.574805577283824	1261.3947787915715	140156.93893727715	5.8531137382326115
42	9.572448874852569	1261.3947787915715	139194.2116662071	5.79959844136271
43	9.572448874852569	1261.3947787915715	139194.2116662071	5.757501161873473
44	9.572431458456034	1261.3947787915715	139194.2116662071	5.67406541283677
45	9.571221797763133	1261.3947787915715	139194.2116662071	5.65880639408051
46	9.571221797763133	1261.3947787915715	134006.49381553676	5.636283744352131
47	9.570662472017062	1261.3947787915715	134006.49381553676	5.635115266025245
48	9.570662472017062	1261.3947787915715	134006.49381553676	5.624612684704209
49	9.570216549683861	1261.3947787915715	132576.4046013723	5.620880119389811
50	9.570216549683861	1261.3947787915715	131580.231731037	5.616260314270286
51	9.56969085912545	1261.3947787915715	131580.231731037	5.61352880055117
52	9.567872629791484	1261.3947787915715	127531.87987247734	5.61352880055117
53	9.567872629791484	1261.3947787915715	127519.47046614638	5.613323736022532
54	9.566820568443442	1261.3947787915715	126277.83062677771	5.610908466514542
55	9.566820568443442	1261.3947787915715	126277.83062677771	5.610908466514542
56	9.56625930317681	1261.3947787915715	125506.20250144259	5.6104779432035095
57	9.566071371042462	1261.3947787915715	125506.20250144259	5.6104779432035095
58	9.565722091958339	1261.3947787915715	124695.1806554977	5.610453398308591
59	9.565722091958339	1261.3947787915715	124695.1806554977	5.610192979582671
60	9.565722091958339	1261.3947787915715	124524.98881335648	5.609248712878659
61	9.565553231866124	1261.3947787915715	121018.76973471737	5.609248712878659
62	9.565553231866124	1261.3947787915715	117187.9824797642	5.609248712878659
63	9.565553231866124	1261.3947787915715	116687.75146143792	5.609248712878659
64	9.565064316064852	1261.3947787915715	114267.25267108063	5.609151198786542
65	9.565064316064852	1261.3947787915715	114267.25267108063	5.6088799824882125
66	9.565064316064852	1261.3947787915715	113627.15690047656	5.6088799824882125
67	9.564861782425536	1261.3947787915715	113551.43914494959	5.6088799824882125
68	9.564861782425536	1261.3947787915715	112648.50058158337	5.608773176285722
69	9.564861782425536	1261.3947787915715	110371.2965835395	5.6087162042712615
70	9.564861782425536	1261.3947787915715	110371.2965835395	5.6087162042712615
71	9.564861782425536	1261.3947787915715	110029.18360799532	5.608642933883597
72	9.564846446561827	1261.3947787915715	109593.99068277258	5.608404549383054
73	9.564846446561827	1261.3947787915715	107520.64368208604	5.608362357230323
74	9.564846446561827	1261.3947787915715	107520.64368208604	5.608362357230323
75	9.564846446561827	1261.3947787915715	107520.64368208604	5.608362357230323
76	9.564846446561827	1261.3947787915715	106996.16045336152	5.608362357230323
77	9.564846446561827	1261.3947787915715	105201.09476837484	5.608362357230323
78	9.564837102082029	1261.3947787915715	103636.75884728321	5.608362357230323
79	9.564837102082029	1261.3947787915715	103636.75884728321	5.608362357230323
80	9.564830330264403	1261.3947787915715	103636.75884728321	5.608362357230323
81	9.564819396660432	1261.3947787915715	99157.49272533378	5.6081747884537405
82	9.564819396660432	1261.3947787915715	98652.23092008341	5.6081747884537405
83	9.564819396660432	1261.3947787915715	98552.86493222503	5.6081747884537405
84	9.564819396660432	1261.3947787915715	98037.02946436817	5.608155381303881
85	9.564819396660432	1261.3947787915715	95598.2005607167	5.608146561595308
86	9.564810541183133	1261.3947787915715	95598.2005607167	5.608138479411019
87	9.564810541183133	1261.3947787915715	94898.88918360435	5.608117589277391
88	9.564805887065525	1261.3947787915715	94128.44168158303	5.608117589277391
89	9.564805887065525	1261.3947787915715	92931.65951349829	5.608117589277391
90	9.564805887065525	1261.3947787915715	89797.34812216337	5.608117589277391
91	9.564805887065525	1261.3947787915715	89797.34812216337	5.608117589277391
92	9.564805209504296	1261.3947787915715	89797.34812216337	5.608117589277391
93	9.564804709760669	1261.3947787915715	89797.34812216337	5.608117589277391
94	9.56480420102311	1261.3947787915715	89797.34812216337	5.608117589277391
95	9.56480420102311	1261.3947787915715	89797.34812216337	5.608117589277391
96	9.56480420102311	1261.3947787915715	88441.13183041548	5.608117589277391
97	9.56480420102311	1261.3947787915715	88194.64224193027	5.608117589277391
98	9.56480420102311	1261.3947787915715	84120.13225601216	5.608117589277391
99	9.56480420102311	1261.3947787915715	84120.13225601216	5.608117589277391
100	9.56480420102311	1261.3947787915715	84120.13225601216	5.608117589277391
0	264402.04754180944	1330.4907017233118	258867.16559657847	267545.6689714263
1	92835.2529908382	1330.4907017233118	243652.7227067027	90418.78980568858
2	25373.34680680642	1330.4907017233118	231767.0976768632	39594.20860681641
3	25373.34680680642	1330.4907017233118	217141.81279267505	13326.744863389373
4	11775.066265769045	1330.4907017233118	217141.81279267505	10946.985154753782
5	6225.562789745168	1330.4907017233118	217141.81279267505	3826.52468146166
6	3625.361779159429	1299.1777826080615	217141.81279267505	1187.2897358795524
7	1364.424874550301	1299.1777826080615	217141.81279267505	685.1007119647431
8	1364.424874550301	1299.1777826080615	217141.81279267505	421.942444068197
9	49.413291453824456	1299.1777826080615	212985.34665711373	224.79903321126622
10	49.413291453824456	1299.1777826080615	212985.34665711373	112.45578348135813
11	39.79395310146496	1299.1777826080615	212975.30866305876	20.324818752206607
12	35.69042521970876	1299.1777826080615	204296.55570384712	12.256948485730964
13	16.266849195405644	1299.1777826080615	195558.8337818647	8.99524547112245
14	13.006064929414874	1299.1777826080615	194739.9715433124	6.406296688549608
15	10.06906593810633	1299.1777826080615	190282.18519647376	6.283722277173879
16	9.342342850235964	1299.1777826080615	188096.03862535255	6.179702395478676
17	8.707663026223631	1299.1777826080615	188096.03862535255	6.041070420642159
18	8.310821202914953	1299.1777826080615	185449.7305860906	6.015136279775692
19	8.257492935322993	1299.1777826080615	180804.25615647287	5.974311194777409
20	8.225560467765662	1299.1777826080615	180650.06250474835	5.919679836213432
21	8.137756537420234	1299.1777826080615	176433.18220227977	5.864541425088296
22	8.130663215982569	1299.1777826080615	168149.80502826037	5.843223335970591
23	8.114123445416215	1299.1777826080615	166880.86477282664	5.778407020740847
24	8.114123445416215	1299.1777826080615	165395.34914425094	5.7384811919378915
25	8.106509200822307	1299.1777826080615	165395.34914425094	5.662477605621472
26	8.104462288313572	1299.1777826080615	165395.34914425094	5.602445827513355
27	8.104462288313572	1299.1777826080615	165395.34914425094	5.488707264235379
28	8.100543219542887	1299.1777826080615	157148.00230611325	5.472952237502032
29	8.097919898267845	1299.1777826080615	156024.66691584804	5.42006031020555
30	8.089921425629026	1299.1777826080615	154676.9793846569	5.378596978362766
31	8.089921425629026	1299.1777826080615	149606.00189726992	5.369110369298932
32	8.085025227797185	1299.1777826080615	149606.00189726992	5.366210105420761
33	8.085025227797185	1299.1777826080615	149606.00189726992	5.362469988330754
34	8.077827442640093	1299.1777826080615	146729.5586002618	5.362469988330754
35	8.065413796388874	1299.1777826080615	144847.22533790383	5.3606890421904225
36	8.065413796388874	1299.1777826080615	142428.64660683175	5.357683277530002
37	8.065413796388874	1299.1777826080615	142412.11674333306	5.357183240924347
38	8.06517458610324	1299.1777826080615	142412.11674333306	5.352248292293974
39	8.064107241701208	1299.1777826080615	140964.27273059564	5.350899278642148
40	8.06120096425139	1299.1777826080615	140652.48907432903	5.34944604297804
41	8.06120096425139	1299.1777826080615	140652.48907432903	5.346934433907834
42	8.055957609241482	1299.1777826080615	136036.63190032053	5.346800369931386
43	8.055957609241482	1299.1777826080615	134805.92370934074	5.346800369931386
44	8.055957609241482	1299.1777826080615	132960.1449231853	5.346518958759976
45	8.04735955991967	1299.1777826080615	132873.68356647168	5.3386241682401065
46	8.04735955991967	1299.1777826080615	132394.90060210793	5.336474376926094
47	8.045803218633624	1299.1777826080615	132201.74641167992	5.336040865483867
48	8.040738608160083	1299.1777826080615	128723.48603282298	5.336040865483867
49	8.040738608160083	1299.1777826080615	127854.01642507598	5.335400669955855
50	8.034840272873542	1299.1777826080615	127854.01642507598	5.334326137957046
51	8.034840272873542	1299.1777826080615	126370.7123200106	5.334326137957046
52	8.034840272873542	1299.1777826080615	126370.7123200106	5.332023636533705
53	8.034840272873542	1299.1777826080615	125806.2548421101	5.329326616434231
54	8.031814592669775	1299.1777826080615	124968.07371306267	5.328383731924168
55	8.029054659100877	1299.1777826080615	124146.98152398437	5.328243637360635
56	8.024542989421791	1299.1777826080615	123827.23884121199	5.328078065033539
57	8.024542989421791	1299.1777826080615	123827.23884121199	5.326384197072471
58	8.021989508987692	1299.1777826080615	122398.71252467016	5.326384197072471
59	8.021015786066975	1299.1777826080615	122398.71252467016	5.326146117348529
60	8.018923471124511	1299.1777826080615	122398.71252467016	5.326146117348529
61	8.018923471124511	1299.1777826080615	118884.66221702883	5.325434051109915
62	8.018923471124511	1299.1777826080615	118701.32220760915	5.32392965385774
63	8.018923471124511	1299.1777826080615	116751.78422729418	5.32392965385774
64	8.01882517352113	1299.1777826080615	116751.78422729418	5.32392965385774
65	8.01882517352113	1299.1777826080615	116456.75037184326	5.32392965385774
66	8.018488990086492	1299.1777826080615	116456.75037184326	5.323650658208348
67	8.018488990086492	1299.1777826080615	116123.46583874684	5.323480920005907
68	8.017406635724099	1299.1777826080615	115085.23474211001	5.323480920005907
69	8.017406635724099	1299.1777826080615	109931.65389397004	5.323480920005907
70	8.016614962695337	1299.1777826080615	109872.51905413167	5.323181772867462
71	8.016614962695337	1299.1777826080615	109872.51905413167	5.323181772867462
72	8.016614962695337	1299.1777826080615	109856.84225098482	5.323181772867462
73	8.016244711305967	1299.1777826080615	107762.41759601791	5.322922468971224
74	8.016244711305967	1299.1777826080615	106384.7196497231	5.322718997162349
75	8.016244711305967	1299.1777826080615	105484.50769995752	5.322651194217678
76	8.015949202705643	1299.1777826080615	105484.50769995752	5.322651194217678
77	8.015949202705643	1299.1777826080615	105188.72768063798	5.322641048821716
78	8.015949202705643	1299.1777826080615	103738.02622823277	5.322629876714258
79	8.015949202705643	1299.1777826080615	102799.18812255557	5.321725377772089
80	8.015943515089829	1299.1777826080615	102318.72626151082	5.321725377772089
81	8.015943515089829	1299.1777826080615	101404.67050400293	5.321725377772089
82	8.015943515089829	1299.1777826080615	101245.85074256243	5.321725377772089
83	8.015943515089829	1299.1777826080615	100776.31915291546	5.321725377772089
84	8.015943515089829	1299.1777826080615	98032.96344246909	5.321539258168804
85	8.015943515089829	1299.1777826080615	98032.96344246909	5.321428433754613
86	8.015943515089829	1299.1777826080615	95598.6161473621	5.3214094619828565
87	8.01594269820549	1299.1777826080615	95598.6161473621	5.3214094619828565
88	8.01594269820549	1299.1777826080615	95493.25107403792	5.3214094619828565
89	8.01594269820549	1299.1777826080615	95493.25107403792	5.321264506138317
90	8.015942553207429	1299.1777826080615	95493.25107403792	5.321264506138317
91	8.015942553207429	1299.1777826080615	95304.31836906205	5.321264506138317
92	8.015940200837882	1299.1777826080615	94344.68114837667	5.321264506138317
93	8.015940200837882	1299.1777826080615	93484.67363021377	5.32126117001496
94	8.015940200837882	1299.1777826080615	93232.7540556811	5.321256687248343
95	8.015940200837882	1299.1777826080615	92688.25812515715	5.32123485128664
96	8.015940200837882	1299.1777826080615	92688.25812515715	5.32123485128664
97	8.015940200837882	1299.1777826080615	92688.25812515715	5.32123485128664
98	8.015940200837882	1299.1777826080615	91605.04860043825	5.321225828344053
99	8.015940147284757	1299.1777826080615	91324.30224524807	5.321225828344053
100	8.015940147284757	1299.1777826080615	90888.5510623269	5.321225828344053
0	271738.39354365005	1513.8883043905957	239369.11615525547	273327.831257306
1	79789.93753726606	1513.8883043905957	239369.11615525547	93752.08837909569
2	42891.5450786692	1513.8883043905957	239369.11615525547	56797.75550654611
3	29451.441239656167	1352.7694888549383	239369.11615525547	26830.48485549664
4	19002.548528572253	1352.7694888549383	239369.11615525547	13519.117763808537
5	13125.872936573147	1352.7694888549383	229764.15724079186	4279.056009684621
6	5937.792969447843	1352.7694888549383	229583.01595549408	1378.3766087572412
7	2965.4878506303103	1352.7694888549383	229537.21183522046	812.9764003073577
8	1356.3271669830187	1323.3103360751597	227689.7568988558	400.40172683637184
9	548.4196797342779	1281.6571940746658	216339.1922495105	154.68890548961824
10	170.25323555998332	1281.6571940746658	216339.1922495105	58.957077748546624
11	57.5661194569717	1281.6571940746658	216339.1922495105	27.474562403975337
12	57.5661194569717	1281.6571940746658	207749.0533950868	22.124911603934972
13	37.59679419661208	1281.6571940746658	207347.881219128	14.066037467813446
14	26.294484777965042	1281.6571940746658	205794.66227057672	11.5459131887322
15	23.434872089287662	1281.6571940746658	205794.66227057672	9.504993481246075
16	16.194580980016685	1281.6571940746658	203652.7295719182	9.30552076854903
17	13.374509106751182	1281.6571940746658	203652.7295719182	8.390291328926132
18	12.529823529643105	1281.6571940746658	199412.1596348049	7.684386892517237
19	12.115868090367561	1281.6571940746658	195987.02427983042	7.028998395990254
20	12.003581692770496	1281.6571940746658	195987.02427983042	6.358721355258572
21	11.842614193726613	1281.6571940746658	194032.89322545982	6.147644657959902
22	11.842614193726613	1281.6571940746658	193625.24759645652	6.057628809032156
23	11.79047997054113	1281.6571940746658	191737.0001587824	6.019109491606479
24	11.693510277500751	1281.6571940746658	189411.38092016865	5.947054805457255
25	11.68948433082881	1281.6571940746658	188314.0244572547	5.906265946460014
26	11.672372533333563	1281.6571940746658	176813.09841504402	5.852816020111997
27	11.672372533333563	1281.6571940746658	176813.09841504402	5.820070603441144
28	11.672372533333563	1281.6571940746658	176813.09841504402	5.785384992403685
29	11.649239256277225	1281.6571940746658	170523.92402046925	5.722919948488328
30	11.64263345203624	1281.6571940746658	169947.7871950306	5.717112939575439
31	11.632235049167477	1281.6571940746658	162621.94205731698	5.630287077237926
32	11.63061769618437	1281.6571940746658	160473.2515353865	5.594745965616408
33	11.63061769618437	1281.6571940746658	160473.2515353865	5.537828427429751
34	11.63061769618437	1281.6571940746658	158525.06324910818	5.507216250697915
35	11.629502875980595	1281.6571940746658	156116.28936415724	5.497759042794114
36	11.629502875980595	1281.6571940746658	154026.19571604158	5.496818272357536
37	11.626929589160852	1281.6571940746658	154026.19571604158	5.480062822208904
38	11.622583486998876	1281.6571940746658	152693.72686659978	5.480062822208904
39	11.622583486998876	1281.6571940746658	152693.72686659978	5.475176287156945
40	11.622583486998876	1281.6571940746658	148839.91670717133	5.451049135562915
41	11.622583486998876	1281.6571940746658	147580.27881508178	5.451049135562915
42	11.621929013788519	1281.6571940746658	144343.04835113112	5.448472124837263
43	11.621000160539937	1281.6571940746658	142373.8570278837	5.445644437844722
44	11.617582734192881	1281.6571940746658	142373.8570278837	5.438965509777325
45	11.617582734192881	1279.1799372439814	142367.90551169994	5.419567118284675
46	11.617582734192881	1279.1799372439814	142367.90551169994	5.419567118284675
47	11.617582734192881	1279.1799372439814	142367.90551169994	5.413901871275288
48	11.617582734192881	1279.1799372439814	142367.90551169994	5.413901871275288
49	11.617582734192881	1279.1799372439814	142367.90551169994	5.412267771317441
50	11.617582734192881	1279.1799372439814	142367.90551169994	5.410649972505404
51	11.617582734192881	1279.1799372439814	142367.90551169994	5.3992059622886295
52	11.617582734192881	1279.1799372439814	141993.61758919802	5.390977260477385
53	11.617582734192881	1279.1799372439814	141698.90470463625	5.387394408121102
54	11.617582734192881	1279.1799372439814	139763.19900526214	5.3873394132810715
55	11.61758206236624	1279.1799372439814	138607.58142752116	5.383174192283917
56	11.61758206236624	1279.1799372439814	137316.79411304728	5.383174192283917
57	11.61758206236624	1279.1799372439814	136663.24037481833	5.382613803923714
58	11.61758206236624	1279.1799372439814	136628.7866850979	5.380419674584138
59	11.61758206236624	1279.1799372439814	136628.7866850979	5.374444419670631
60	11.61758206236624	1279.1799372439814	136628.7866850979	5.374444419670631
61	11.61758206236624	1279.1799372439814	136628.7866850979	5.371250034822054
62	11.61758206236624	1279.1799372439814	135486.29624953895	5.366066151116106
63	11.61758206236624	1279.1799372439814	134262.73845796208	5.3610932683671395
64	11.617581933551799	1279.1799372439814	132998.4677743082	5.3610932683671395
65	11.617581933551799	1279.1799372439814	130512.31505439646	5.359393389625527
66	11.617581933551799	1279.1799372439814	125469.53952665725	5.359393389625527
67	11.61758184635565	1279.1799372439814	125469.5179211774	5.359393389625527
68	11.61758184635565	1279.1799372439814	125469.5179211774	5.359393389625527
69	11.61758184635565	1279.1799372439814	125469.5179211774	5.359393389625527
70	11.61758184635565	1279.1799372439814	120742.01336343805	5.359393389625527
71	11.61758184635565	1279.1799372439814	120742.01336343805	5.359326450771039
72	11.61758184635565	1279.1799372439814	120444.19939477977	5.35929398668448
73	11.61758184635565	1279.1799372439814	117460.66517938246	5.35929398668448
74	11.61758184635565	1279.1799372439814	117460.66517938246	5.35929398668448
75	11.61758184635565	1279.1799372439814	115196.47613064476	5.359120784000139
76	11.61758184635565	1279.1799372439814	114371.48618827894	5.359120784000139
77	11.61758184635565	1279.1799372439814	113514.74707390876	5.359120784000139
78	11.61758184635565	1279.1799372439814	110359.20905117378	5.359120784000139
79	11.61758184635565	1279.1799372439814	110359.20905117378	5.359120784000139
80	11.61758184635565	1279.1799372439814	110359.20905117378	5.35909538928731
81	11.61758184635565	1279.1799372439814	110359.20905117378	5.35909538928731
82	11.61758184635565	1279.1799372439814	110359.20905117378	5.359090754387845
83	11.61758184635565	1279.1799372439814	110359.20905117378	5.359090754387845
84	11.61758184635565	1279.1799372439814	109940.95801467377	5.359090754387845
85	11.61758184635565	1279.1799372439814	109697.24595951516	5.359090754387845
86	11.61758184635565	1279.1799372439814	109076.28418368073	5.359090754387845
87	11.61758184635565	1279.1799372439814	107405.34724749242	5.3590832128573345
88	11.61758184635565	1279.1799372439814	106421.86816477166	5.359081861169503
89	11.61758184635565	1279.1799372439814	106410.59257554803	5.359081861169503
90	11.61758184635565	1279.1799372439814	105790.71213005098	5.359074822972839
91	11.61758184635565	1279.1799372439814	105486.32976144827	5.359074822972839
92	11.61758184635565	1279.1799372439814	105018.39100228802	5.359074822972839
93	11.61758184635565	1279.1799372439814	103635.29512707643	5.359074822972839
94	11.61758184635565	1279.1799372439814	103635.29512707643	5.359074822972839
95	11.61758184635565	1279.1799372439814	103635.29512707643	5.359074822972839
96	11.61758184635565	1279.1799372439814	103635.29512707643	5.359074652475171
97	11.617581846105148	1279.1799372439814	101163.09176527656	5.359074652475171
98	11.617581846105148	1279.1799372439814	101163.09176527656	5.359073503364393
99	11.617581846105148	1279.1799372439814	101163.09176527656	5.359073503364393
100	11.617581846105148	1279.1799372439814	101163.09176527656	5.359073503364393
