# Supplementary material for: An improved genetic algorithm and its application in neural network adversarial attack
Source: PLoS One. 2022 May 5;17(5):e0267970. doi: 10.1371/journal.pone.0267970 (PMC9070932; doi:10.1371/journal.pone.0267970)
Supplement: S1 Data — (ZIP) [file pone.0267970.s001.zip › data3/6_30.csv]

	GWO	PSO	SGA	IGA
0	58512.97558439278	393.3769290873145	75252.40133413102	53989.40085359812
1	19615.467554513787	393.3769290873145	68613.70036295798	19098.864063498604
2	14137.59239736162	393.3769290873145	62195.947497180125	7075.949137745299
3	6770.826244981753	356.31042115893956	51395.81000008759	2914.3157082123166
4	4096.238751297653	356.31042115893956	51395.81000008759	919.7023793951722
5	1627.1195591047078	356.31042115893956	46486.80551453654	567.7903815378961
6	1227.6543182807882	356.31042115893956	46486.80551453654	351.75801054847125
7	152.93578925491698	356.31042115893956	39694.91129499246	125.95974253966182
8	69.24463012200177	356.31042115893956	37687.745959026826	73.2717349484164
9	26.0012427872523	328.04173527083304	37687.745959026826	47.038916719237044
10	26.0012427872523	328.04173527083304	36230.41238269814	17.905975562367292
11	15.279668890962334	328.04173527083304	33486.00421631387	9.800634108012824
12	10.42661333890463	323.4042469888361	29622.698254044113	3.662718733338497
13	9.480300622814598	290.22229751624303	29622.698254044113	2.4063056702666064
14	7.786748352993032	290.22229751624303	29622.698254044113	2.1627429273388716
15	5.862181623059666	290.22229751624303	29622.698254044113	1.9238973121114595
16	5.202422220197761	290.22229751624303	26715.875099106655	1.8454706639218372
17	4.797947256151954	290.22229751624303	26713.02699838781	1.7847025113731843
18	4.086244159105369	290.22229751624303	26713.02699838781	1.7524763242373278
19	3.982778970107413	290.22229751624303	24524.514156710076	1.737634266147361
20	3.553607557798851	290.22229751624303	23839.0838303564	1.6843869654224193
21	3.252097180696794	290.22229751624303	22975.19626343747	1.6740763642870014
22	3.0532717180388596	290.22229751624303	22975.19626343747	1.631735417821987
23	2.903590513485803	290.22229751624303	22862.316956153376	1.5899591050402229
24	2.862421108203036	290.22229751624303	22862.316956153376	1.5802392369328868
25	2.8570327659271486	281.92485563913175	22862.316956153376	1.5722277312484236
26	2.8529584906167282	281.92485563913175	22862.316956153376	1.55354608801082
27	2.8529584906167282	281.92485563913175	22862.316956153376	1.55354608801082
28	2.851696351085925	281.92485563913175	22834.971817110505	1.5533649358915975
29	2.84810986616564	281.92485563913175	22834.971817110505	1.5425522755406498
30	2.847519519559709	281.92485563913175	22104.56014745727	1.5390220582382976
31	2.847519519559709	281.92485563913175	21117.08551022285	1.533286351061214
32	2.847505150443246	281.92485563913175	21006.24164886754	1.5233602528084251
33	2.8469050162322658	281.92485563913175	21006.24164886754	1.5233602528084251
34	2.8469050162322658	281.92485563913175	20964.19003984078	1.5211919856922276
35	2.84628355876239	281.92485563913175	20954.52927495109	1.5211919856922276
36	2.84628355876239	281.92485563913175	20954.52927495109	1.5197197129604438
37	2.84628355876239	281.92485563913175	20602.44641653794	1.5189320495049021
38	2.846228087642354	281.92485563913175	20018.016640956976	1.5160847252839378
39	2.845589725761232	281.92485563913175	20018.016640956976	1.515668396896055
40	2.845589725761232	281.92485563913175	20005.443837244533	1.5150749078165904
41	2.845589725761232	276.43991370663684	19934.64679480933	1.5140589485778995
42	2.845589725761232	276.43991370663684	19457.198605724778	1.5140589485778995
43	2.845589725761232	276.43991370663684	19457.198605724778	1.5139248919092294
44	2.8455745389271576	276.43991370663684	19457.198605724778	1.5139248919092294
45	2.8455745389271576	276.43991370663684	19457.198605724778	1.5139248919092294
46	2.8455377761703327	276.43991370663684	19444.981823633276	1.5138587470978886
47	2.8455377761703327	276.43991370663684	19444.981823633276	1.5138587470978886
48	2.8455377761703327	276.43991370663684	17864.409276497307	1.5136106139830168
49	2.8455377761703327	276.43991370663684	17864.409276497307	1.5135357484064171
50	2.8455377761703327	276.43991370663684	17709.48504110383	1.5134111737191769
51	2.8454832676666673	276.43991370663684	17566.025035072646	1.51329756576945
52	2.8454832676666673	276.43991370663684	17566.025035072646	1.512643266603964
53	2.8454832676666673	276.43991370663684	17566.025035072646	1.5125086183940009
54	2.8454832676666673	276.43991370663684	17560.71887829885	1.512302073121117
55	2.8454775336750107	276.43991370663684	17131.089695440623	1.5122320249153078
56	2.8454775336750107	276.43991370663684	16765.27389661825	1.5122209159074724
57	2.8454775336750107	276.43991370663684	16297.706856245333	1.5121447347269972
58	2.8454775336750107	276.43991370663684	16297.706856245333	1.5121447347269972
59	2.8454775336750107	276.43991370663684	16297.706856245333	1.5117660855145874
60	2.845454818419833	276.43991370663684	16137.552426118405	1.5117368923750871
61	2.845454818419833	276.43991370663684	16137.552426118405	1.5117368923750871
62	2.845454818419833	276.43991370663684	16137.552426118405	1.5116283971847564
63	2.845454818419833	276.43991370663684	16137.552426118405	1.5116283971847564
64	2.845454818419833	276.43991370663684	16137.552426118405	1.5116283971847564
65	2.845454818419833	276.43991370663684	16137.552426118405	1.5112998374971447
66	2.845454818419833	276.43991370663684	16137.552426118405	1.5108172260283095
67	2.845454818419833	276.43991370663684	16075.802715777543	1.5108172260283095
68	2.845454818419833	276.43991370663684	16037.835065240775	1.5108172260283095
69	2.845454818419833	276.43991370663684	16030.968461902272	1.5106952217673268
70	2.845454818419833	276.43991370663684	15769.24719167483	1.5106952217673268
71	2.845454818419833	276.43991370663684	15369.73404695369	1.5104696549606007
72	2.845454818419833	276.43991370663684	15369.73404695369	1.5104696549606007
73	2.845454818419833	276.43991370663684	14737.48392593795	1.5104696549606007
74	2.845454818419833	276.43991370663684	14737.48392593795	1.5102233640712937
75	2.845454818419833	276.43991370663684	14737.48392593795	1.5102233640712937
76	2.845454818419833	276.43991370663684	14737.48392593795	1.5102233640712937
77	2.845454818419833	276.43991370663684	14081.992470865243	1.5102233640712937
78	2.845454818419833	276.43991370663684	13974.081890136167	1.5102233640712937
79	2.845454818419833	276.43991370663684	13957.891321996567	1.5102233640712937
80	2.845454818419833	276.43991370663684	13951.878892489845	1.5101242401126689
81	2.845454818419833	276.43991370663684	13951.878892489845	1.5101095926521264
82	2.845454818419833	276.43991370663684	13951.878892489845	1.510099775948167
83	2.845454818419833	276.43991370663684	13759.031389331123	1.509991751674182
84	2.845454818419833	276.43991370663684	13759.031389331123	1.509991751674182
85	2.845454818419833	276.43991370663684	13759.031389331123	1.5099496336868068
86	2.845454818419833	276.43991370663684	13759.031389331123	1.5099483449992888
87	2.845454818419833	276.43991370663684	13669.524061068198	1.5099372388426504
88	2.845454818419833	276.43991370663684	13666.092884146006	1.5099193053598012
89	2.845454818419833	276.43991370663684	13579.032539796686	1.5099150198902713
90	2.845454818419833	276.43991370663684	13494.665611237215	1.5099150198902713
91	2.845454818419833	276.43991370663684	13494.665611237215	1.5099150198902713
92	2.845454818419833	276.43991370663684	13408.232034850746	1.50991075479625
93	2.845454818419833	276.43991370663684	13408.232034850746	1.5098533658440811
94	2.8454546269993406	276.43991370663684	13408.232034850746	1.5098533658440811
95	2.8454546269993406	276.43991370663684	13408.232034850746	1.5098533658440811
96	2.8454546269993406	276.43991370663684	13408.232034850746	1.5098533658440811
97	2.8454546269993406	276.43991370663684	13408.232034850746	1.5098533658440811
98	2.845454625617691	276.43991370663684	13408.232034850746	1.5098533658440811
99	2.845454625617691	276.43991370663684	13294.73411712752	1.5098533658440811
100	2.845454620041584	276.43991370663684	13169.175141628431	1.5098533658440811
0	58819.4962806973	393.769312413065	69940.25136239301	50535.486181732755
1	23875.001045263223	393.769312413065	58880.545446661024	8288.537288232283
2	14973.238604446095	370.8562127647402	44335.5796898137	3797.9385710061392
3	10040.485890804954	289.06063342877883	44335.5796898137	1853.5325205129775
4	5089.1087494752555	289.06063342877883	43879.59162732839	928.9338028377774
5	1977.1445365477205	289.06063342877883	43879.59162732839	380.7631863452958
6	1977.1445365477205	289.06063342877883	43879.59162732839	112.86562421651738
7	651.7277438140297	289.06063342877883	38986.131955322984	44.48940999414788
8	378.1719093204416	289.06063342877883	38986.13190517877	23.429625999368774
9	120.55734983764603	289.06063342877883	37938.30819325347	14.875470926712605
10	72.96717655342384	289.06063342877883	37385.99721239491	8.086635781476476
11	13.223757429032586	289.06063342877883	33276.117350796594	5.620236460932653
12	13.223757429032586	289.06063342877883	33276.117350796594	4.750627099950793
13	7.236382143997229	289.06063342877883	33276.117350796594	2.1405685233906193
14	6.723023386163191	289.06063342877883	31423.349428647238	1.867532806919657
15	5.297405510977315	289.06063342877883	31423.349428647238	1.519552617944358
16	4.1383069922323275	282.4343940914056	31423.349428647238	1.366714722181439
17	3.325485448218735	282.4343940914056	29360.45528564724	1.2581320980775899
18	3.0474739099492063	282.4343940914056	28317.781058127355	1.2581320980775899
19	2.854890525942189	282.4343940914056	25213.679377619515	1.2544661205444614
20	2.7510949034762815	282.4343940914056	25213.679377619515	1.2313695084081198
21	2.618057264768282	282.4343940914056	25213.679377619515	1.184628592643357
22	2.618057264768282	282.4343940914056	22604.59507638513	1.1382845248233937
23	2.60454666289615	282.4343940914056	22319.268133351634	1.1292390065517128
24	2.582372059579795	282.4343940914056	22319.268133351634	1.1194912466723117
25	2.582372059579795	282.4343940914056	22319.268133351634	1.0873371407723906
26	2.57970736291518	282.4343940914056	21489.80391956219	1.0787434225381716
27	2.57970736291518	282.4343940914056	21366.627083958858	1.0623562291956745
28	2.579672571123055	282.4343940914056	20768.849149091544	1.0395678523823468
29	2.5725469109254724	282.4343940914056	20768.849149091544	1.0375843044777224
30	2.5725469109254724	282.4343940914056	20768.849149091544	1.0309648447639392
31	2.5725469109254724	282.4343940914056	20657.213184617423	1.0246901441120282
32	2.5720535603495183	282.4343940914056	20657.213184617423	1.0102846878974459
33	2.5696425043342437	282.4343940914056	20657.213012589265	1.0077432656640333
34	2.5696425043342437	282.4343940914056	18301.36938445866	1.0041810981641222
35	2.5670682213617657	282.4343940914056	15068.175308429503	0.9988729666808577
36	2.5670682213617657	282.4343940914056	15068.175308429503	0.9850980097585752
37	2.5670682213617657	282.4343940914056	15068.175308429503	0.9790976745437668
38	2.565142093491529	282.4343940914056	14134.662265124583	0.9767664915483673
39	2.562071230185125	266.65322973217127	14134.662265124583	0.9747023050212813
40	2.559331122282452	266.65322973217127	14134.662265124583	0.9652716245272319
41	2.5552183250978255	266.65322973217127	14134.662265124583	0.9545173666953738
42	2.550226163908044	266.65322973217127	14134.662265124583	0.9532294309674837
43	2.5464201811593243	266.65322973217127	14134.662265124583	0.9513112751030697
44	2.5460720726658597	266.65322973217127	14134.662265124583	0.9442468068891937
45	2.5369882318149757	266.65322973217127	14134.662265124583	0.9317832222755025
46	2.531691627405502	266.65322973217127	14134.662265124583	0.9317832222755025
47	2.531691627405502	266.65322973217127	13906.510081671513	0.9237447121917103
48	2.5311858190541665	266.65322973217127	13787.491060715516	0.9219514919099472
49	2.5311858190541665	266.65322973217127	13631.164239034057	0.9128714842881482
50	2.530964296493833	266.65322973217127	13557.321563903195	0.9072629607684082
51	2.530964296493833	266.65322973217127	13557.321563903195	0.9003022824866863
52	2.530964296493833	266.65322973217127	12803.95867615298	0.8817519560306387
53	2.5305946634225296	266.65322973217127	12795.080692868798	0.8811776468854622
54	2.530462794516051	266.65322973217127	10888.645439790896	0.8670803035332315
55	2.530462794516051	266.65322973217127	10736.500868881825	0.8670803035332315
56	2.530460744409256	266.65322973217127	10504.169475189356	0.8539196940238405
57	2.530460744409256	266.65322973217127	10504.169475189356	0.8401609796057059
58	2.530459452064725	266.65322973217127	10504.169475189356	0.8300664569480819
59	2.530459452064725	266.65322973217127	10460.016854939075	0.8243217041314594
60	2.53036203003313	266.65322973217127	10460.016854939075	0.8150018610022566
61	2.53036203003313	266.65322973217127	10459.684942236352	0.8148790585739162
62	2.53036203003313	266.65322973217127	10459.684942236352	0.8080338123916563
63	2.530331679267251	266.65322973217127	10100.609392020626	0.8078669463266546
64	2.530331679267251	266.65322973217127	9998.413212353922	0.8059894267204422
65	2.5303180396835456	266.65322973217127	9998.413212353922	0.797693241504341
66	2.5303180396835456	266.65322973217127	9939.879406526083	0.797693241504341
67	2.5303180396835456	266.65322973217127	9924.772601587816	0.7923725132398396
68	2.530315175163076	266.65322973217127	9446.317543012185	0.7883926860523678
69	2.530315175163076	266.65322973217127	8869.6664566658	0.7879256602665011
70	2.530315175163076	266.65322973217127	8869.6664566658	0.7865977760518942
71	2.530315175163076	266.65322973217127	8869.6664566658	0.7825937221098428
72	2.530315175163076	266.65322973217127	8605.28844657945	0.780518687351199
73	2.530315175163076	266.65322973217127	8605.28844657945	0.780518687351199
74	2.530315175163076	266.65322973217127	8605.28844657945	0.7788741955514854
75	2.530315175163076	266.65322973217127	8605.28844657945	0.7781771795007228
76	2.530315175163076	265.06533854245157	8605.28844657945	0.7755500818964167
77	2.530315175163076	265.06533854245157	8605.28844657945	0.7755500818964167
78	2.5303151033201354	265.06533854245157	8605.28844657945	0.7755500818964167
79	2.5303151033201354	265.06533854245157	8605.28844657945	0.7752866511851582
80	2.5303151033201354	265.06533854245157	8605.28844657945	0.7752423434422584
81	2.5303151033201354	265.06533854245157	8605.28844657945	0.7714287649182304
82	2.5303151033201354	265.06533854245157	8605.28844657945	0.7714287649182304
83	2.5303151033201354	265.06533854245157	8605.28844657945	0.7714287649182304
84	2.5303151033201354	265.06533854245157	8424.607631374694	0.7714245745954502
85	2.5303151033201354	265.06533854245157	8424.607631374694	0.7709005083721598
86	2.5303151033201354	265.06533854245157	8424.607631374694	0.7708652292915031
87	2.5303151033201354	265.06533854245157	8424.607631374694	0.7707587873609536
88	2.5303151033201354	265.06533854245157	8031.714020610255	0.7706632601128414
89	2.5303151033201354	265.06533854245157	8031.714015952413	0.7704931164125098
90	2.5303150900151903	265.06533854245157	8031.714015952413	0.7704855097378931
91	2.5303150900151903	265.06533854245157	8031.714015952413	0.7704039696226604
92	2.5303150900151903	265.06533854245157	8031.714015952413	0.7704039696226604
93	2.5303150900151903	265.06533854245157	8031.714015952413	0.7703982884223329
94	2.5303150900151903	265.06533854245157	8031.714015952413	0.7703982884223329
95	2.5303150900151903	265.06533854245157	7969.365124585173	0.770396960493806
96	2.530315083940297	261.21719612326183	7969.365124585173	0.7703896025873579
97	2.530315083940297	257.9011451551479	7969.365124585173	0.7703835669514938
98	2.530315083940297	257.9011451551479	7969.365124585173	0.7703835669514938
99	2.530315083940297	257.9011451551479	7969.365124585173	0.7703835669514938
100	2.530315083940297	257.9011451551479	7748.428908969001	0.770382924442338
0	63703.28783350355	365.9481128433165	59814.80774325433	67036.1141038762
1	24235.573959201098	365.9481128433165	59814.80774325433	13840.426385511792
2	8939.789552185464	365.9481128433165	54707.602569853116	3097.8668723791798
3	5829.269634704837	332.0181610531156	50828.20241893952	1594.345388288065
4	2324.3923105118834	236.61269823562523	50828.20241893952	573.4339686764724
5	975.3918119495318	236.61269823562523	49306.81282051875	279.280577269512
6	104.57990316580755	236.61269823562523	47937.094870601024	110.51689529920348
7	63.24267075746248	236.61269823562523	43397.92052941195	37.123938639437725
8	16.50194420481728	235.43722237343763	38789.064842253756	21.95401388939359
9	15.108954472847001	235.43722237343763	36902.5157246547	8.400286308057456
10	6.657581373545272	235.43722237343763	33978.24887107751	4.906494014116769
11	5.618005580912924	235.43722237343763	33086.74480288608	3.801638177448788
12	4.125401668674125	235.43722237343763	33086.74480288608	2.5050123204151307
13	2.908790723280342	235.43722237343763	32473.383697038724	2.120125238158033
14	2.284261982608948	235.43722237343763	28257.992496063238	1.969379707477444
15	1.9051472924989086	235.43722237343763	19444.687854132382	1.7165698574130182
16	1.6226869890278035	235.43722237343763	19444.687854132382	1.3791944866655543
17	1.5311328806094398	235.43722237343763	19444.687854132382	1.355191320331516
18	1.4705668875832858	235.43722237343763	19444.687854132382	1.3182082773750716
19	1.464302454016332	224.2921274025897	19444.687854132382	1.2869038951912108
20	1.4397292566391005	224.2921274025897	18657.447311044732	1.2720532971203247
21	1.4224202528616827	224.2921274025897	18657.447311044732	1.2465260993071259
22	1.4106007648968515	224.2921274025897	18654.791236187928	1.2267826344672348
23	1.3746931523555441	224.2921274025897	18632.307378552865	1.2267826344672348
24	1.3469154619684216	224.2921274025897	18626.392227141634	1.2083056042444031
25	1.323194968243253	224.2921274025897	18626.392227141634	1.1661345580320261
26	1.3099018945570136	224.2921274025897	18049.055665147393	1.1638037615720622
27	1.3099018945570136	224.2921274025897	17248.27432593607	1.1236158494096387
28	1.2929617872251666	224.2921274025897	16565.651236886544	1.1236158494096387
29	1.291583383485229	224.2921274025897	16565.651236886544	1.1216134229206653
30	1.288983611935042	224.2921274025897	15645.28133527722	1.1216134229206653
31	1.2842948169500816	224.2921274025897	15645.28133527722	1.1200203182087904
32	1.2826675809654589	224.2921274025897	15230.239101035733	1.1187820738613645
33	1.2816263742901597	224.2921274025897	15230.213693217747	1.1187370046633873
34	1.280090587231364	224.2921274025897	15188.221422027202	1.1187370046633873
35	1.2799871959872133	224.2921274025897	14791.581218862359	1.1168024651926585
36	1.2799871959872133	224.2921274025897	14119.208167779754	1.1168024651926585
37	1.2799871959872133	223.41511175706862	14119.207911162684	1.1168024651926585
38	1.2799871959872133	223.41511175706862	13885.595301230325	1.1168024651926585
39	1.2799871959872133	223.41511175706862	13885.595301230325	1.1166346934231859
40	1.2799871959872133	223.41511175706862	13807.17570282023	1.116079347934772
41	1.2799871959872133	223.41511175706862	13807.17570282023	1.116079347934772
42	1.2797467135393463	223.41511175706862	13763.213103154181	1.1158587690568713
43	1.2797294400587564	223.41511175706862	12650.548224447637	1.1158587690568713
44	1.2797294400587564	223.41511175706862	12650.548224447637	1.1158587690568713
45	1.2797294400587564	223.41511175706862	12650.548224447637	1.1149212391730694
46	1.2797294400587564	223.41511175706862	12650.548224447637	1.1149212391730694
47	1.2797294400587564	223.41511175706862	12650.548224447637	1.1149212391730694
48	1.2797294400587564	223.41511175706862	12650.548224447637	1.1143432736791332
49	1.2797294400587564	223.41511175706862	12650.548224447637	1.1136707712625786
50	1.2797294400587564	223.41511175706862	12650.548224447637	1.1136707712625786
51	1.2797294400587564	223.41511175706862	11734.729686087878	1.1133881236942231
52	1.2797294400587564	223.41511175706862	11733.70680714164	1.1131219395047478
53	1.2797294400587564	223.41511175706862	11428.645862451838	1.112490619915577
54	1.2797185731293679	223.41511175706862	11428.645862451838	1.112490619915577
55	1.2797185731293679	223.41511175706862	11428.645862451838	1.112490619915577
56	1.2797185731293679	223.41511175706862	11428.645862451838	1.1121734718431115
57	1.2797185731293679	223.41511175706862	11428.645862451838	1.1121599324972726
58	1.2797185731293679	223.41511175706862	11428.645862451838	1.112017309845093
59	1.2797185731293679	221.0282322298206	11428.645862451838	1.1117728419408073
60	1.2797185731293679	221.0282322298206	11428.645862451838	1.1117362122610375
61	1.2797185731293679	221.0282322298206	11317.28392869948	1.1117030641353836
62	1.2797182842651214	221.0282322298206	11313.152612560612	1.1116793838159924
63	1.2797182842651214	221.0282322298206	11271.117273185164	1.1116793838159924
64	1.2797182842651214	221.0282322298206	11174.197537232381	1.1116793838159924
65	1.2797182842651214	221.0282322298206	11158.293859756213	1.1116793838159924
66	1.2797182842651214	221.0282322298206	11151.058187025008	1.1116793838159924
67	1.2797182842651214	221.0282322298206	9364.037387414734	1.1116793838159924
68	1.2797182842651214	221.0282322298206	9364.037387414734	1.1116293257728176
69	1.2797182842651214	221.0282322298206	8145.511139508084	1.1115300332099562
70	1.2797182842651214	221.0282322298206	7441.228723575005	1.1115300332099562
71	1.2797182842651214	221.0282322298206	7441.207329776625	1.1115300332099562
72	1.2797182842651214	221.0282322298206	7441.207329776625	1.1115068729240656
73	1.2797182842651214	221.0282322298206	7441.207329776625	1.1115034301884748
74	1.2797182842651214	221.0282322298206	7441.207329776625	1.111367318222784
75	1.2797182842651214	221.0282322298206	7441.207329776625	1.111367318222784
76	1.2797182842651214	221.0282322298206	7441.207329776625	1.111367318222784
77	1.2797182842651214	221.0282322298206	7441.207329776625	1.11130002534363
78	1.2797182842651214	221.0282322298206	7441.207329776625	1.11130002534363
79	1.2797182559056897	221.0282322298206	7385.70095510951	1.11130002534363
80	1.2797182559056897	221.0282322298206	7385.70095510951	1.1112818133578402
81	1.2797182559056897	221.0282322298206	7385.70095510951	1.1112289710301437
82	1.2797182559056897	221.0282322298206	7385.70095510951	1.1111891813338535
83	1.2797182559056897	218.72371042156564	7385.70095510951	1.1111891813338535
84	1.2797182559056897	218.72371042156564	7385.70095510951	1.1111891813338535
85	1.2797182559056897	218.72371042156564	7385.70095510951	1.1111183679746226
86	1.2797182559056897	218.72371042156564	7385.70095510951	1.1111081064883515
87	1.2797182559056897	218.72371042156564	7385.70095510951	1.111093217355161
88	1.2797182559056897	218.72371042156564	7385.70095510951	1.111093217355161
89	1.2797182559056897	218.72371042156564	7385.70095510951	1.111093217355161
90	1.2797182559056897	218.72371042156564	7385.70095510951	1.1110714424870383
91	1.279718253695434	218.72371042156564	7359.014659720557	1.1110243763142873
92	1.279718253695434	218.72371042156564	6909.530645488624	1.110962275122797
93	1.279718253695434	218.72371042156564	6653.711995066561	1.1109572701332278
94	1.279718253695434	218.72371042156564	6653.711995066561	1.1109572701332278
95	1.279718253695434	218.72371042156564	6653.711995066561	1.110955401679514
96	1.279718236332293	218.72371042156564	6653.711995066561	1.1109540376500873
97	1.279718236332293	218.72371042156564	6653.711995066561	1.11095260104642
98	1.279718236332293	218.72371042156564	6653.711995066561	1.11095260104642
99	1.279718236332293	218.72371042156564	6653.711995066561	1.110952503118111
100	1.279718236332293	218.72371042156564	6653.711995066561	1.110952503118111
0	59525.40937942174	338.636859678056	70983.13956258139	70601.25878883348
1	29945.378146589108	338.636859678056	70114.06677367994	15108.923578359538
2	14108.60925274889	338.636859678056	67280.17492259562	12973.355480353652
3	4687.077864039454	338.636859678056	60329.17595318904	6234.73321346955
4	3662.3435978713496	326.1001589434341	56475.86114870885	3193.0908618236467
5	1491.2159022323765	326.1001589434341	47672.11847752412	751.9656081993559
6	1246.4597841986208	322.2242265209824	47672.11847752412	627.9606969674908
7	660.3628054137722	317.7101693603909	47672.11847752412	136.35977494893007
8	433.1330883450157	317.7101693603909	44182.629502942786	59.913789674114774
9	195.27094267420415	317.7101693603909	44182.629502942786	23.900618201950174
10	106.78815637599553	292.1991191705589	40642.78938703735	9.384046089665583
11	67.3276873781608	292.1991191705589	40642.78938703735	3.860109917202357
12	24.652018530414466	292.1991191705589	37772.596357572496	3.551009538277234
13	17.099401852987516	292.1991191705589	33308.155023021194	2.4402070707157084
14	6.009969244030894	292.1991191705589	33308.155023021194	2.073722470575408
15	4.012462808451798	292.1991191705589	33308.155023021194	1.912969484954443
16	3.6216900222797936	292.1991191705589	33308.155023021194	1.696302742766984
17	2.588086824200005	273.1112554471043	28264.368118703256	1.5773296744690932
18	2.118816937973387	273.1112554471043	28264.368118703256	1.4451626258775354
19	1.554517120922901	273.1112554471043	28264.368118703256	1.3679084601474751
20	1.5163016544034449	273.1112554471043	28264.368118703256	1.3096168257557073
21	1.1260449650196296	273.1112554471043	28026.26444648684	1.243985831230431
22	1.1260449650196296	273.1112554471043	28026.26444648684	1.2121929167283516
23	1.0918623231582891	273.1112554471043	27444.3421182986	1.192052774385814
24	1.0687013686598177	273.1112554471043	27444.3421182986	1.1519709751843246
25	1.0687013686598177	273.1112554471043	26302.755447070518	1.13547791780372
26	1.0640177227280914	273.1112554471043	26155.380746014383	1.1096392467897274
27	1.0509284504831395	273.1112554471043	26094.45673195817	1.1050385443958586
28	1.0509284504831395	273.1112554471043	25529.941715769284	1.097846158266575
29	1.0509284504831395	273.1112554471043	25529.941715769284	1.0716848682138482
30	1.0509284504831395	273.1112554471043	25529.941715769284	1.0513038771144132
31	1.0504025187911732	273.1112554471043	25529.941715769284	1.050454689829077
32	1.0487810868233236	273.1112554471043	24841.654019901955	1.0403095220029337
33	1.0487810868233236	273.1112554471043	24511.222592866165	1.0226646862141522
34	1.0487810868233236	273.1112554471043	24511.222592866165	1.015402279412557
35	1.0487810868233236	273.1112554471043	24041.801758328333	1.0090855052043985
36	1.0487810868233236	273.1112554471043	23913.42370756356	1.0084638121725187
37	1.0475673779254384	273.1112554471043	22399.649841816656	1.0013610819164185
38	1.0475673779254384	273.1112554471043	21850.384241332973	0.9960948114727985
39	1.0469603917318795	273.1112554471043	21850.384241332973	0.9874655107350648
40	1.04593845071077	273.1112554471043	21397.688217956824	0.9816238269887464
41	1.0441183248746007	273.1112554471043	21397.688217956824	0.9778544360571374
42	1.0441183248746007	273.1112554471043	21397.688217956824	0.9710158951617869
43	1.0433606943775842	273.1112554471043	20810.960882373052	0.9655329063430356
44	1.0431947900540515	273.1112554471043	20416.145720074277	0.9634576596764167
45	1.0421322932332293	273.1112554471043	20416.050823638223	0.9616824065854506
46	1.0421322932332293	273.1112554471043	20416.050823638223	0.9555008985937772
47	1.0394711058367483	273.1112554471043	20214.03299524843	0.9530176725371399
48	1.0365542116987991	273.1112554471043	19556.39371660325	0.9506304283872777
49	1.0365542116987991	273.1112554471043	19556.39371660325	0.9505517876699593
50	1.0349907426207872	273.1112554471043	19194.004592178553	0.9497153362520532
51	1.0349907426207872	273.1112554471043	19194.004592178553	0.949104508765427
52	1.0321343162345449	273.1112554471043	18550.853769766632	0.9486560093533856
53	1.0314270107278876	273.1112554471043	18488.4849873047	0.9486560093533856
54	1.030949181014476	264.0000138290726	18488.4849873047	0.9486560093533856
55	1.030949181014476	264.0000138290726	18488.4849873047	0.9485526914959164
56	1.027848304660863	264.0000138290726	18488.4849873047	0.9485526914959164
57	1.027848304660863	264.0000138290726	16799.126077342346	0.9485257638406601
58	1.0264444129955712	264.0000138290726	16799.126077342346	0.9484622084359859
59	1.0262863591264892	248.7960526893691	16489.71716382974	0.9479095795232685
60	1.0255047588366328	248.7960526893691	16489.71716382974	0.9479095795232685
61	1.0254745073827898	248.7960526893691	16298.86039115939	0.9478711605517364
62	1.0242838357547328	248.7960526893691	16298.86039115939	0.9478711605517364
63	1.022876437786872	240.18491097376364	15897.104915371176	0.9478111497215107
64	1.022876437786872	240.18491097376364	15897.104915371176	0.9477813455305957
65	1.0221767758073805	240.18491097376364	15897.104915371176	0.9475468769342358
66	1.0221767758073805	240.18491097376364	15897.104915371176	0.9475468769342358
67	1.0217991491841847	240.18491097376364	15897.104915371176	0.9475232355769868
68	1.0212852122040332	240.18491097376364	15838.317921479329	0.9474009919829838
69	1.0210783373238435	240.18491097376364	15838.317921479329	0.9474009919829838
70	1.0209279593892422	240.18491097376364	15640.70687335311	0.9474009919829838
71	1.0207277309151324	240.18491097376364	15283.898109986068	0.9474009919829838
72	1.0207277309151324	240.18491097376364	15283.898109986068	0.9473220641404578
73	1.0206078516695927	240.18491097376364	14237.968313402254	0.9472538640541085
74	1.0203602031128587	240.18491097376364	14237.968313402254	0.9471886709181705
75	1.0203602031128587	240.18491097376364	14237.968313402254	0.9471782219047118
76	1.0203602031128587	240.18491097376364	14237.968313402254	0.9471365639492996
77	1.0203602031128587	240.18491097376364	14237.968313402254	0.9471365639492996
78	1.0203602031128587	240.18491097376364	14237.968313402254	0.9471197680214333
79	1.0203602031128587	240.18491097376364	14237.968313402254	0.9470779647155735
80	1.0203478903772882	240.18491097376364	14237.968313402254	0.947077440411371
81	1.0203478903772882	240.18491097376364	14237.968313402254	0.947063702829375
82	1.0203478903772882	240.18491097376364	14237.968313402254	0.9470014921141503
83	1.0203478903772882	240.18491097376364	14230.082213139847	0.9470009604217274
84	1.0203478903772882	240.18491097376364	14230.082213139847	0.9470001392184263
85	1.0203478903772882	240.18491097376364	14177.641383707247	0.9470001392184263
86	1.0203478903772882	240.18491097376364	14177.641383707247	0.9469826782197729
87	1.0203478903772882	240.18491097376364	14177.641383707247	0.9469826782197729
88	1.0203478903772882	240.18491097376364	14177.641383707247	0.9469826782197729
89	1.0203478903772882	240.18491097376364	14177.641383707247	0.9469826782197729
90	1.0203478841269973	240.18491097376364	14177.641383707247	0.9469826782197729
91	1.0203478841269973	240.18491097376364	14177.641383707247	0.9469826782197729
92	1.0203478841269973	240.18491097376364	14177.641383707247	0.9469794781912876
93	1.0203478841269973	240.18491097376364	14177.641383707247	0.9469789493017897
94	1.0203478841269973	240.18491097376364	14177.641383707247	0.9469777271605996
95	1.0203478841269973	240.18491097376364	14177.641383707247	0.9469755737588201
96	1.0203478536474766	240.18491097376364	14177.641383707247	0.9469755737588201
97	1.0203478251986595	240.18491097376364	14177.641383707247	0.9469755737588201
98	1.0203478251986595	240.18491097376364	14177.641383707247	0.9469755737588201
99	0.9696386927858074	240.18491097376364	13963.720719269368	0.9469755737588201
100	0.9696386927858074	240.18491097376364	13790.082864748736	0.9469755737588201
0	63237.98418205732	349.9761127696719	67901.91339283243	47483.488684599026
1	22761.590443044803	349.9761127696719	65264.703341418724	19531.45117394887
2	4994.091362942709	349.9761127696719	64271.52142946017	7940.957858956842
3	2650.1788225579	346.82264241734094	59553.94523116031	3532.428878628891
4	958.461633551106	346.82264241734094	55088.687511321295	1657.5571824540532
5	331.21501092508964	344.29959246676276	48185.71453793291	680.1624721527426
6	289.37934235390475	344.29959246676276	48185.71453793291	204.74634857827348
7	164.17046137151095	344.29959246676276	48185.71453793291	114.2356030495636
8	124.40838917131158	344.29959246676276	43626.37407165016	36.51643710736161
9	74.50275738331025	343.81271223229294	43199.49060315646	16.442463556297135
10	16.333135756724527	332.001952739378	43199.49060315646	6.143451746531019
11	9.153507638138928	332.001952739378	43199.49060315646	3.5738431521695277
12	5.7193904200283505	332.001952739378	38746.628925756944	2.2231550695207725
13	4.08631975589355	332.001952739378	33647.6285759702	1.5710281981885135
14	3.4278456232766836	332.001952739378	33647.6285759702	1.410935042098299
15	3.09130623052263	332.001952739378	30640.337441840973	1.300598569456795
16	2.8799904131255154	332.001952739378	30640.337441840973	1.1715213340871724
17	2.791565473779996	332.001952739378	30399.655766366526	1.0848702342207157
18	2.663749922076102	332.001952739378	27252.136519060394	1.0161097184822636
19	2.5876994769679635	332.001952739378	25267.055557383344	0.9406805910288804
20	2.513561760825077	319.8591652636514	25267.055557383344	0.9050300276804515
21	2.4428478510693035	319.8591652636514	24695.53955076717	0.9050300276804515
22	2.403809809430307	319.8591652636514	24695.53955076717	0.8985573655192731
23	2.3367711053177582	319.8591652636514	24695.53955076717	0.8795021792410581
24	2.326981580957459	313.250138357624	22190.835122168337	0.8597618892021921
25	2.326981580957459	312.96716763961393	22190.835122168337	0.8402940296524782
26	2.3233286968663838	312.96716763961393	22151.22970981455	0.8344044977533367
27	2.316425682809351	312.96716763961393	21513.500661907445	0.8275450019701424
28	2.304013996173761	312.96716763961393	19019.68049556977	0.8208304056402174
29	2.2845846560298786	312.96716763961393	19015.164900539174	0.8077958668676357
30	2.2715390373319515	312.96716763961393	19015.164900539174	0.8077958668676357
31	2.2608905786558395	293.7554941274966	17481.084798390315	0.799323918681512
32	2.2608905786558395	277.8411841587215	17481.084783836646	0.7871401108111584
33	2.2554037913989364	277.8411841587215	17481.084783836646	0.7854116194010052
34	2.234265067266891	277.8411841587215	17481.084783836646	0.7854116194010052
35	2.2173140693409232	277.8411841587215	17091.057229356767	0.7819183702917337
36	2.216383823774451	277.8411841587215	17091.057229356767	0.7767540672874808
37	2.1838161300310897	277.8411841587215	17091.057229356767	0.7767540672874808
38	2.137351011776334	277.8411841587215	16992.092536873166	0.7767540672874808
39	2.1372521366089825	277.8411841587215	16989.598536886966	0.7753112323468937
40	2.1185008791266116	277.8411841587215	16094.235747421435	0.7749664102538143
41	2.09991359653677	277.8411841587215	15540.808928844463	0.7749664102538143
42	2.081912863219857	277.8411841587215	15540.808928844463	0.7749664102538143
43	2.0752689241494426	277.8411841587215	15058.329600342926	0.7732619901161808
44	2.0745029722796224	277.8411841587215	15044.445316185253	0.7728308100487938
45	2.0694100124520793	277.8411841587215	15038.42771516817	0.7721899517568076
46	2.066636273704251	277.8411841587215	15038.42771516817	0.7716620825995523
47	2.0620031987940095	277.8411841587215	15009.04130437249	0.7713568662938812
48	2.0604823581296965	277.8411841587215	14999.581937346227	0.7713568662938812
49	2.050746915504846	277.8411841587215	14535.712531554462	0.7713568662938812
50	2.050341285427251	277.8411841587215	14153.38199283205	0.7713568662938812
51	2.050341285427251	277.8411841587215	12740.422485384292	0.771349428925857
52	2.0464179822511963	277.8411841587215	12265.083009469867	0.7713036304547842
53	2.0454017108523836	277.8411841587215	12190.982243411703	0.7713036304547842
54	2.0454017108523836	277.8411841587215	12051.203841163811	0.7712902631893906
55	2.0454017108523836	277.8411841587215	11713.42513683038	0.7712902631893906
56	2.0436235624525962	277.8411841587215	11713.42513683038	0.7712902631893906
57	2.0436235624525962	277.8411841587215	11713.42513683038	0.7712902631893906
58	2.0435504406204634	277.8411841587215	11713.42513683038	0.7712902631893906
59	2.0435504406204634	277.8411841587215	11713.42513683038	0.7712902631893906
60	2.043101061611871	261.435949986188	11713.42513683038	0.7708108110076046
61	2.0426539056422115	261.435949986188	11713.42513683038	0.7708108110076046
62	2.042142808709814	261.435949986188	11713.42513683038	0.7708108110076046
63	2.042142808709814	261.435949986188	11713.42513683038	0.7708108110076046
64	2.042142808709814	261.435949986188	11713.42513683038	0.7708108110076046
65	2.042142808709814	261.435949986188	11713.42513683038	0.7708105811732566
66	2.042142808709814	261.435949986188	11713.42513683038	0.7707613014133163
67	2.042142808709814	261.435949986188	11713.42513683038	0.7706321720904207
68	2.0419566746525843	261.435949986188	11713.42513683038	0.7706046358471618
69	2.0419566746525843	261.435949986188	11278.669481339253	0.7706046358471618
70	2.0419566746525843	261.435949986188	11278.669481339253	0.7705711295313511
71	2.0419566746525843	261.435949986188	11278.669481339253	0.7704203756649604
72	2.041940234761614	261.435949986188	11215.828898810692	0.7704203756649604
73	2.041940234761614	261.435949986188	11148.617175681242	0.7703532595215644
74	2.041908352310546	261.435949986188	11004.867411621864	0.7703532595215644
75	2.041908352310546	261.435949986188	10910.724981601232	0.7703520633262634
76	2.041908352310546	261.435949986188	10880.777547897706	0.770023319052735
77	2.0419061604967212	261.435949986188	10880.777547897706	0.770023319052735
78	2.0419061604967212	261.435949986188	10880.777547897706	0.7699847397831567
79	2.0419061604967212	261.435949986188	10814.626292269664	0.7699847397831567
80	2.0419061604967212	261.435949986188	10814.626292269664	0.7699465786998126
81	2.0419061604967212	261.435949986188	9601.90197984227	0.7698519446461881
82	2.0419061604967212	261.435949986188	9601.90197984227	0.7698146855417877
83	2.0419061604967212	261.435949986188	9601.90197984227	0.7698146855417877
84	2.0419061604967212	261.435949986188	9601.90197984227	0.7698146855417877
85	2.0419061604967212	261.435949986188	9601.90197984227	0.7698068069148353
86	2.0419061604967212	261.435949986188	9601.90197984227	0.7698062033777086
87	2.0419061604967212	261.435949986188	9601.90197984227	0.7698062033777086
88	2.0419061604967212	261.435949986188	9601.90197984227	0.7698062033777086
89	2.0419061604967212	261.435949986188	9601.90197984227	0.7698026942850856
90	2.0419061604967212	261.435949986188	9500.47752470854	0.7697808989674289
91	2.0419061604967212	261.435949986188	9500.47752470854	0.7697808989674289
92	2.0419061533004768	261.435949986188	9478.8214165459	0.7697808989674289
93	2.0419061533004768	261.435949986188	9471.594321360351	0.7697808989674289
94	2.0419061533004768	261.435949986188	9277.272331257947	0.7697808989674289
95	2.0419061533004768	261.435949986188	9277.272331257947	0.7697808561676365
96	2.0419061533004768	261.435949986188	9277.272331257947	0.7697798637004606
97	2.0419061533004768	261.435949986188	9277.272331257947	0.7697798637004606
98	2.0419061533004768	261.435949986188	9277.272331257947	0.7697794053999071
99	2.0419061533004768	261.435949986188	9277.272331257947	0.7697794053999071
100	2.0419061533004768	261.435949986188	9277.272331257947	0.7697794053999071
0	68029.88669870012	389.65930183445005	60358.72954236884	68331.40727718972
1	33710.097670431795	389.65930183445005	46734.3695583381	15419.91897045575
2	25950.07723692435	389.65930183445005	44453.6830071621	7699.766153083796
3	10406.458267162405	376.6928551948205	40948.47094160395	4899.738508230219
4	5694.577829271911	374.9633697728546	40948.24739465056	1255.2915758800243
5	3006.8808766261077	360.54698072987907	39059.172732487576	1255.2915758800243
6	2358.4830066902737	360.54698072987907	39059.172732487576	425.37923488043907
7	982.05852384918	360.54698072987907	39059.172732487576	228.8868354632127
8	509.7826678986795	360.54698072987907	26535.78960916627	70.83193210298244
9	181.73739404035544	357.5859282869063	26535.78960916627	33.235441726339154
10	35.40684646717296	356.9221392373931	26535.78960916627	14.026427697666279
11	35.40684646717296	342.7948730686022	26182.633022538983	5.791502015870888
12	11.772467438252322	342.7948730686022	26182.633022538983	4.372464090673601
13	8.235397511629554	329.60523004344486	21897.221421074082	3.199920052402814
14	4.079947939798593	329.60523004344486	21897.221421074082	2.6270140676248026
15	4.079947939798593	329.60523004344486	19693.054474974888	2.201198291056745
16	3.9735663921008864	329.15977710680085	18889.483476801484	2.086788635272404
17	3.8296324187043145	329.15977710680085	18889.483476801484	1.862473358256369
18	3.5714644471335344	329.15977710680085	18889.483476801484	1.5974780161131972
19	3.44163302035363	329.15977710680085	18889.483476801484	1.4073002450213536
20	3.179977999744907	329.15977710680085	18621.05531141893	1.352474763978007
21	3.014484780672708	325.215298205731	17840.61581282265	1.234845164488035
22	2.928263888244082	314.3438788296911	17840.61581282265	1.1974482403439142
23	2.805895339551159	247.84174043045874	16820.52374840567	1.1974482403439142
24	2.805895339551159	247.84174043045874	16820.52374840567	1.1879640061365524
25	2.783921659994503	247.84174043045874	16009.371450817362	1.1879640061365524
26	2.757926215789915	247.84174043045874	14761.903982573538	1.1832463998318357
27	2.748904410277347	247.84174043045874	12901.306101672872	1.1771001186995935
28	2.748904410277347	247.84174043045874	12901.306101672872	1.1771001186995935
29	2.745104130637116	235.30513076467722	12901.306101672872	1.1712491966946417
30	2.7402567563005262	235.30513076467722	12901.306101672872	1.1613960685058726
31	2.7402567563005262	235.30513076467722	12731.07921128143	1.1585735981403151
32	2.738879297714419	235.30513076467722	12731.07921128143	1.1382257120685992
33	2.738879297714419	235.30513076467722	12731.07921128143	1.110556783912469
34	2.738879297714419	235.30513076467722	12731.07921128143	1.0737851456352754
35	2.738879297714419	235.30513076467722	12529.748135898591	1.070052741416184
36	2.7388475911593666	226.3408210740962	12510.755929843885	1.0441988800237256
37	2.7382751590576295	226.3408210740962	12195.336956487057	1.03519709176093
38	2.7382751590576295	226.3408210740962	12184.03647660238	1.031886778635767
39	2.7382751590576295	226.3408210740962	12184.03647660238	1.0310228782908912
40	2.7380966475522848	226.3408210740962	11910.962037681727	1.0186224315267982
41	2.7374578248447947	226.3408210740962	11733.725640125907	1.0140299619721
42	2.7374578248447947	226.3408210740962	11733.725640125907	1.008222613138674
43	2.7374578248447947	226.3408210740962	11680.793452742406	1.005228743775004
44	2.7374578248447947	226.3408210740962	11680.793452742406	1.0043541114935344
45	2.7372491310968776	226.3408210740962	11680.793452742406	0.9966935399295112
46	2.7372491310968776	226.3408210740962	11455.934009259723	0.9962082182268124
47	2.736909542280106	226.3408210740962	10922.765371396536	0.9961060192258571
48	2.736826811541763	226.3408210740962	10922.765371396536	0.9935534153715266
49	2.7364551479009056	226.3408210740962	10922.765371396536	0.9935534153715266
50	2.7364551479009056	226.3408210740962	10922.765371396536	0.9935534153715266
51	2.736162468694695	226.3408210740962	10922.765371396536	0.9935534153715266
52	2.7356028393527	226.3408210740962	10922.765371396536	0.9933933044163098
53	2.7355706121381766	226.3408210740962	10749.766848544836	0.9911234386595819
54	2.7351155547720687	226.3408210740962	10749.766848544836	0.9911234386595819
55	2.7351155547720687	226.3408210740962	9896.938951544156	0.9908846378226357
56	2.7349596385707864	226.3408210740962	9896.938951544156	0.9893691024194331
57	2.734650806675274	220.4106818501323	9896.938951544156	0.9890571924129536
58	2.73412742977281	220.4106818501323	9896.938951544156	0.9885301122121266
59	2.73412742977281	220.4106818501323	9896.938951544156	0.9868261007388041
60	2.733654726487649	220.4106818501323	9896.938951544156	0.9868261007388041
61	2.733632603897963	220.4106818501323	9896.938951544156	0.9860008736012021
62	2.73325046823075	220.4106818501323	9896.938951544156	0.9858906168106875
63	2.733140353081221	220.4106818501323	9896.938951544156	0.9854401165643998
64	2.7330438962268606	220.4106818501323	9896.938951544156	0.9854401165643998
65	2.7324216773759735	220.4106818501323	9896.938951544156	0.9841341298583489
66	2.73220698792668	220.4106818501323	9896.938951544156	0.9841341298583489
67	2.7318219336731113	220.4106818501323	9896.938951544156	0.9841341298583489
68	2.7318219336731113	220.4106818501323	9896.938951544156	0.9841341298583489
69	2.7316336014200946	220.4106818501323	9896.938951544156	0.9841341298583489
70	2.7316336014200946	220.4106818501323	9896.938951544156	0.9841341298583489
71	2.7314197542907874	220.4106818501323	9855.595138007382	0.9840442090300958
72	2.7312444327660197	220.4106818501323	9855.595134743657	0.9840442090300958
73	2.7312444327660197	220.4106818501323	9796.484069525799	0.9840340588366139
74	2.7312444327660197	220.4106818501323	9796.484069525799	0.9838135620211945
75	2.731156980050213	220.4106818501323	9796.484069525799	0.9828310881719179
76	2.7311018924447876	220.4106818501323	9796.484069525799	0.982771757875506
77	2.7311018924447876	220.4106818501323	9796.484069525799	0.982748558455905
78	2.731093665157905	220.4106818501323	9796.484069525799	0.9826075513488974
79	2.731093665157905	220.4106818501323	9796.484069525799	0.9826075513488974
80	2.731093665157905	220.4106818501323	9796.484069525799	0.9825456758319835
81	2.731093665157905	220.4106818501323	9428.79878679456	0.9825447064605414
82	2.731093665157905	220.4106818501323	9428.79878679456	0.9825447064605414
83	2.731093665157905	220.4106818501323	9428.79878679456	0.9825447064605414
84	2.731093665157905	220.4106818501323	9428.79878679456	0.9825069889849161
85	2.7310847975273047	220.4106818501323	9428.79878679456	0.9825069889849161
86	2.7310847975273047	220.4106818501323	9428.79878679456	0.9825021519969619
87	2.7310847975273047	220.4106818501323	9427.231773947562	0.9824796800723561
88	2.7310847975273047	220.4106818501323	9166.29271349984	0.9824796800723561
89	2.7310847975273047	220.4106818501323	9131.740037605601	0.9824311182319801
90	2.7310847975273047	220.4106818501323	9056.381965720055	0.9824311182319801
91	2.7310847975273047	220.4106818501323	9056.381965720055	0.9824311182319801
92	2.7310847975273047	220.4106818501323	9051.833361446297	0.9824203879940849
93	2.7310847975273047	220.4106818501323	9051.833361446297	0.9824203879940849
94	2.7310847975273047	220.4106818501323	9051.833361446297	0.9824203879940849
95	2.7310846885935387	220.4106818501323	8854.968659886805	0.9824203879940849
96	2.731084653235482	220.4106818501323	8854.968659886805	0.9824203879940849
97	2.7310844534615506	220.4106818501323	8854.968659886805	0.9824203879940849
98	2.7310844534615506	220.4106818501323	8854.968659886805	0.9824178467260458
99	2.7310844534615506	220.4106818501323	8737.138044023664	0.9824159115698181
100	2.7310844534615506	220.4106818501323	8671.969685956246	0.9824159115698181
0	66082.72456825417	397.6112013186067	64407.025934099496	58625.39035545037
1	22680.86597531852	397.6112013186067	60163.44518629146	23514.997232082584
2	13302.32066298309	397.6112013186067	55586.88150932087	8984.136338591661
3	8251.506453045531	397.6112013186067	52613.582545706144	3273.7770879993445
4	2977.4707947692564	323.1349436387689	49350.14878301083	987.3175728940963
5	1161.9271275773617	290.0037697120326	37882.96179863336	688.6171282530964
6	380.5369203459367	290.0037697120326	37882.96179863336	265.6416377415217
7	109.55652534788678	290.0037697120326	36804.89122033113	172.54300282663309
8	60.25029481704251	290.0037697120326	34203.34341286274	84.41661152240071
9	16.615779424462353	290.0037697120326	33839.81114975155	19.839496224870132
10	16.615779424462353	290.0037697120326	31039.41455311205	4.756978777903344
11	8.172976695607602	283.19565100197406	30590.874691378976	2.74561491797554
12	5.098509966803513	276.33017125113616	30475.21308404018	1.809430704186634
13	3.5459574319469813	276.33017125113616	27109.953980682367	1.7221539738961074
14	2.84322197478834	276.33017125113616	25315.38369093394	1.4729997292700339
15	2.587748111249807	276.33017125113616	25315.38369093394	1.3600809535965832
16	2.576012143913379	276.33017125113616	25188.43164479386	1.2284374068948747
17	2.4239292147989393	276.33017125113616	23322.110453361358	1.2040136950608649
18	2.4239292147989393	276.33017125113616	23322.110453361358	1.0687774777098547
19	2.303879754908508	276.33017125113616	23322.110453361358	0.9740838257561276
20	2.241751049309921	276.33017125113616	19608.190105610625	0.9641470711015845
21	2.2267089433486125	276.33017125113616	18533.536082628343	0.8851353318769166
22	2.1764279963847795	276.33017125113616	18529.911013153163	0.8740863055529362
23	2.1580096259305837	276.33017125113616	18529.911013153163	0.8569678825456414
24	2.1473071530502437	276.33017125113616	18529.911013153163	0.8569678825456414
25	2.1473071530502437	276.33017125113616	13483.062407785308	0.8081712464253124
26	2.133430657969644	276.33017125113616	13483.062407785308	0.7991319433479078
27	2.1258183335567713	276.33017125113616	11604.487486957216	0.7856898891735831
28	2.119834492569266	276.33017125113616	11220.06572146747	0.7739102622919192
29	2.119834492569266	276.33017125113616	11220.06572146747	0.7686386097075857
30	2.109351361537146	276.33017125113616	11220.06572146747	0.7657716349347397
31	2.1069868402388923	276.33017125113616	11220.06572146747	0.7599949730536928
32	2.09684877812548	276.33017125113616	11165.332121645837	0.7599949730536928
33	2.0934279525337325	276.33017125113616	11165.332121645837	0.7585831289170364
34	2.0832442956361934	276.33017125113616	11165.332121645837	0.7528257669106904
35	2.0718984079506573	276.33017125113616	11017.360713874596	0.7528257669106904
36	2.0718984079506573	276.33017125113616	11017.345965109314	0.7512145726713423
37	2.0647482344432495	276.33017125113616	10864.611921419171	0.7504580757017522
38	2.060682985564857	276.33017125113616	10850.8669598966	0.7490413779142833
39	2.0480421659632113	276.33017125113616	10795.138272956283	0.7441252891537702
40	2.0480421659632113	276.33017125113616	10528.36511644344	0.7366519475054804
41	2.027635853763159	276.33017125113616	10480.746967975645	0.7304761717448134
42	2.0145281568759015	276.33017125113616	9197.96647994801	0.7181750120745808
43	1.9986996443109302	276.33017125113616	9197.96647994801	0.7181750120745808
44	1.9938555638040936	276.33017125113616	9187.192234243215	0.7139177802369817
45	1.9882632294131275	276.33017125113616	9177.729178106618	0.7139177802369817
46	1.9857995048661496	276.33017125113616	9173.512234372247	0.7139177802369817
47	1.9851221547843756	276.33017125113616	9158.095850608222	0.7136204702533018
48	1.9795697470373637	276.33017125113616	9125.545787180825	0.7128239229216713
49	1.9747907936604339	276.33017125113616	9125.545787180825	0.7123734140448406
50	1.9721991876394205	276.33017125113616	9123.157219104336	0.6898091936740449
51	1.9693346696491134	276.33017125113616	9099.53635317786	0.6898091936740449
52	1.965224966383674	276.33017125113616	8962.876485289065	0.6898091936740449
53	1.965224966383674	276.33017125113616	8569.890186575987	0.681897292954592
54	1.964872368628675	276.33017125113616	8549.307716928986	0.6816729387165764
55	1.9640107934294118	276.33017125113616	8549.307716928986	0.6816729387165764
56	1.9640107934294118	276.33017125113616	8343.898014101625	0.680281732315827
57	1.9640107934294118	276.33017125113616	8343.898014101625	0.6797060641502702
58	1.9640107934294118	276.33017125113616	8181.594483084604	0.6794000146797371
59	1.963982306088059	276.33017125113616	6859.606656187919	0.6781581160246073
60	1.963982306088059	276.33017125113616	6203.516980804286	0.6781581160246073
61	1.963972681643873	276.33017125113616	6203.516980804286	0.67784326002022
62	1.963972681643873	276.33017125113616	6037.982803953561	0.676596178306439
63	1.963972681643873	276.33017125113616	6037.982803953561	0.6762016118208474
64	1.963972681643873	276.33017125113616	6037.982803953561	0.675763127553157
65	1.963972681643873	276.33017125113616	5679.21440161314	0.6756104001464299
66	1.963972681643873	276.33017125113616	5679.21440161314	0.6755956432920018
67	1.963972681643873	276.33017125113616	5327.460067284557	0.6751709235084545
68	1.963957827966261	276.33017125113616	5327.460067284557	0.6744096853995175
69	1.963957827966261	276.33017125113616	5327.460067284557	0.6741689321130708
70	1.963957827966261	276.33017125113616	5327.460067284557	0.6737947951451201
71	1.963957827966261	276.33017125113616	5327.460067284557	0.67288882524753
72	1.9639543726964808	270.0298870623104	5327.460067284557	0.6724831800080157
73	1.9639543726964808	270.0298870623104	5327.460067284557	0.6712970478104783
74	1.9639543726964808	270.0298870623104	4947.517479824502	0.6712970478104783
75	1.9639543726964808	270.0298870623104	4947.416285893542	0.6709097891601877
76	1.9639543726964808	270.0298870623104	4926.641771628981	0.6706593511658452
77	1.9639543726964808	270.0298870623104	4844.901474376848	0.6701988966546178
78	1.9639543726964808	270.0298870623104	4844.901474376848	0.6700161399381284
79	1.9639543726964808	270.0298870623104	4817.377862490254	0.6698427498393927
80	1.9639543726964808	270.0298870623104	4817.377862490254	0.6697216765412451
81	1.9639543726964808	270.0298870623104	4553.439585801811	0.6695514763939012
82	1.9639543726964808	270.0298870623104	4553.439585801811	0.6695514763939012
83	1.9639542104502867	270.0298870623104	4553.439585801811	0.6695514763939012
84	1.9639542104502867	270.0298870623104	4553.439585801811	0.6695281773767078
85	1.963953966774635	270.0298870623104	4553.439585801811	0.6693547602139184
86	1.963953966774635	270.0298870623104	4553.439585801811	0.6691945258717475
87	1.963953966774635	270.0298870623104	4296.5731035423	0.6691945258717475
88	1.963953966774635	270.0298870623104	4296.5731035423	0.6691945258717475
89	1.963953966774635	270.0298870623104	4296.5731035423	0.6691945258717475
90	1.963953966774635	270.0298870623104	4296.5731035423	0.6691937128787581
91	1.963953966774635	270.0298870623104	4296.5731035423	0.6691937128787581
92	1.963953966774635	270.0298870623104	4296.5731035423	0.6691937128787581
93	1.963953966774635	270.0298870623104	4239.317542295252	0.6691935428465742
94	1.963953966774635	270.0298870623104	4239.317542295252	0.6691935428465742
95	1.9639534584715603	270.0298870623104	4217.842167275101	0.6691935428465742
96	1.9639534403490424	270.0298870623104	4216.844600994853	0.6691934634347138
97	1.9639534403490424	270.0298870623104	4216.844600994853	0.6691930516365692
98	1.9639534403490424	270.0298870623104	4216.844600994853	0.6691928484182065
99	1.9639534403490424	270.0298870623104	4216.844600994853	0.6691928484182065
100	1.9639534403490424	270.0298870623104	4216.844600994853	0.6691928484182065
0	60603.6707678846	354.8890301248208	49052.629760088166	52717.74038241611
1	20072.110633415	354.8890301248208	49052.629760088166	15576.87321982253
2	13007.654085318985	354.8890301248208	49052.629760088166	7309.854145739618
3	6240.176381945583	354.8890301248208	49052.629760088166	2747.14185171951
4	3436.244267760492	340.6949193016248	49052.629760088166	1539.875325732934
5	1783.470565795523	338.6855998237675	49052.629760088166	946.2092998787293
6	632.2357359291709	338.6855998237675	41860.40036224947	319.7973349170497
7	521.5211084900459	338.6855998237675	39073.89190922052	129.7208794403731
8	251.97608179258273	338.6855998237675	34835.45662437679	52.56471705703601
9	172.59621854380796	325.1481064659602	34153.99545276994	12.187731837533416
10	52.82668099311304	325.1481064659602	33901.47483353809	7.286003475792743
11	29.041839579018557	325.1481064659602	33901.47483353809	4.086590019585068
12	19.97039035199602	307.301395936611	33901.47483353809	2.3825046420064804
13	8.021390101691548	307.301395936611	31946.78733997662	2.0064911011877666
14	7.255853018662381	307.301395936611	31946.78733997662	1.693228165880174
15	5.309786647298949	307.301395936611	31602.69742431947	1.3794763380785935
16	4.94590793420879	307.301395936611	31475.362345616588	1.2952129215116313
17	3.8845615836528116	307.301395936611	30922.27332630815	1.250106981224822
18	3.615331497216496	307.301395936611	26596.755040732816	1.242522261226903
19	3.535368433911814	307.301395936611	26596.755040732816	1.2113398519655587
20	3.3223819610161276	307.301395936611	26332.46270609235	1.179693056684665
21	3.3191810882176322	307.301395936611	26332.46270609235	1.1778799288849489
22	3.1753696023616906	302.0735779461381	25244.06128586996	1.1737112104406546
23	3.100643968320669	296.93706130206596	24599.197687976633	1.1559319432025807
24	3.100643968320669	287.3445010017703	24599.197687976633	1.1453364036674196
25	3.0846678698986527	287.3445010017703	24599.197687976633	1.1433869978265665
26	3.0513723200619545	287.3445010017703	24599.197687976633	1.1307108232689767
27	2.9989834487072775	287.3445010017703	24045.642030028343	1.1213630825127137
28	2.967313359930783	287.3445010017703	23291.67996649727	1.1159454290382436
29	2.9126979376674433	287.3445010017703	23291.67996649727	1.115869972970923
30	2.8924477977484426	287.3445010017703	23291.67996649727	1.108898560338602
31	2.8924477977484426	287.22820918218576	23291.67996649727	1.101856037686351
32	2.8820221346385155	287.22820918218576	21810.02382304625	1.0981829337126914
33	2.86992643950811	286.7647585899676	21810.02382304625	1.0968344287491933
34	2.833722911975756	270.953672362088	21810.02382304625	1.090789195942089
35	2.8305941840476576	270.953672362088	21810.02382304625	1.0860184956800687
36	2.8148331253067513	270.953672362088	21810.02382304625	1.0804349939454136
37	2.8082224711603057	270.953672362088	21810.02382304625	1.0804349939454136
38	2.793334732134119	270.953672362088	21810.02382304625	1.0761534756631437
39	2.785831836957534	270.953672362088	21621.268815393574	1.0761534756631437
40	2.768037348464058	270.953672362088	21621.268815393574	1.0761182899990707
41	2.761214010260529	270.953672362088	20921.32560615399	1.0753090010217183
42	2.755684447621208	270.953672362088	20921.32560615399	1.0753090010217183
43	2.7340772365183503	259.76514806471954	20921.32560615399	1.07455468737973
44	2.7222503973978	259.76514806471954	20921.32560615399	1.0741563931003384
45	2.7222503973978	259.76514806471954	20921.32560615399	1.0733743363146286
46	2.715231173389992	259.76514806471954	20241.369973992496	1.0731140275736357
47	2.6911344045898367	258.70419794713143	20241.369973992496	1.0716237746466968
48	2.675837251364039	258.70419794713143	20241.369973992496	1.071492071759204
49	2.668323607066604	258.70419794713143	19221.104541833847	1.0706926893785285
50	2.6563205146380273	258.70419794713143	19221.104541833847	1.0696516930469533
51	2.647879370564573	258.70419794713143	18825.9225260778	1.0696516930469533
52	2.629743494462917	258.70419794713143	18825.9225260778	1.0692013133115519
53	2.629743494462917	258.70419794713143	18805.12147995489	1.0678655321048487
54	2.623079285360893	258.70419794713143	17725.786973674214	1.0677505852281761
55	2.6102850794334085	258.70419794713143	17725.786973674214	1.0675093222240182
56	2.599934764168077	258.70419794713143	17725.786973674214	1.0675093222240182
57	2.592822970300118	258.70419794713143	17725.786973674214	1.0673254735100428
58	2.5857588749061104	258.70419794713143	17725.786973674214	1.0673254735100428
59	2.582286149344589	258.70419794713143	17725.786973674214	1.0673254735100428
60	2.5803392186271865	258.70419794713143	17725.786973674214	1.0669107570099934
61	2.5792878655908247	258.70419794713143	17725.786973674214	1.0668774871381994
62	2.5733210982738646	258.70419794713143	17720.782323262592	1.0668553109948997
63	2.569250501987989	258.70419794713143	17720.782323262592	1.0668553109948997
64	2.5678951147168876	258.70419794713143	17720.782323262592	1.066611849270303
65	2.561120772771279	258.70419794713143	17593.35184838909	1.066611849270303
66	2.561120772771279	258.70419794713143	17266.26611734413	1.066556948948489
67	2.559260245441842	244.37665269615437	17266.26611734413	1.066556948948489
68	2.5588204591608266	244.37665269615437	16874.975704357214	1.066556948948489
69	2.5583980933237167	244.37665269615437	16874.975704357214	1.066396164855955
70	2.5583980933237167	244.37665269615437	16776.00402870421	1.066396164855955
71	2.557253228614558	244.37665269615437	16680.836660957735	1.066396164855955
72	2.557253228614558	244.37665269615437	16680.836660957735	1.066396164855955
73	2.557253228614558	244.37665269615437	16680.836660957735	1.066396164855955
74	2.5571221582945696	238.30758981637564	16680.836660957735	1.066396164855955
75	2.5571221582945696	238.30758981637564	16680.836660957735	1.0663317101794954
76	2.5571221582945696	238.30758981637564	16680.836660957735	1.0663072235824862
77	2.5571221582945696	238.30758981637564	16680.836660957735	1.066300182505023
78	2.5571221582945696	238.30758981637564	16622.802146095655	1.0662967576100637
79	2.556821868641428	238.30758981637564	16622.802146095655	1.0662884496095533
80	2.556821868641428	238.30758981637564	16622.802146095655	1.0662884496095533
81	2.556821038513928	238.30758981637564	16622.802146095655	1.0662880668970072
82	2.556821038513928	238.30758981637564	16622.802146095655	1.0662880668970072
83	2.5568016232426785	238.30758981637564	16598.06750416529	1.066279122501616
84	2.5568016232426785	238.30758981637564	16549.299162800857	1.066279122501616
85	2.556801002570475	238.30758981637564	16257.789334650875	1.066277855242342
86	2.556801002570475	238.30758981637564	16257.789334650875	1.066277855242342
87	2.556790548453281	238.30758981637564	16212.503771162612	1.0662695873034016
88	2.556785500799671	238.30758981637564	14905.925109698754	1.0662670835193553
89	2.5567760117247476	238.30758981637564	14792.370135862131	1.0662670835193553
90	2.5567760117247476	238.30758981637564	14532.00970089444	1.0662670835193553
91	2.5567760117247476	238.30758981637564	14448.435658860908	1.0662670835193553
92	2.5567760117247476	238.30758981637564	14448.435658860908	1.0662670835193553
93	2.5567750796846385	238.30758981637564	14448.435658860908	1.0662670835193553
94	2.5567750796846385	238.30758981637564	14187.909268097425	1.0662670835193553
95	2.5567750796846385	238.30758981637564	14017.905238918935	1.0662670835193553
96	2.5567750796846385	238.30758981637564	13771.645386833741	1.0662663380753719
97	2.5567750796846385	238.30758981637564	13771.645386833741	1.0662663380753719
98	2.556775067952557	238.30758981637564	13771.645386833741	1.0662663380753719
99	2.556775067952557	238.30758981637564	13771.645386833741	1.0662663306496711
100	2.556775065795136	238.30758981637564	13771.645386833741	1.0662663306496711
0	72988.45210268197	380.4739915514173	76959.73924800704	62404.56999259865
1	17725.09092670029	380.4739915514173	72871.1781730529	20011.092684326395
2	15930.126237892515	380.4739915514173	55194.085738151894	8845.800187483665
3	3357.341688401783	364.68568766181187	51737.86068024504	5799.898035738677
4	3357.341688401783	327.6803044847214	51737.86068024504	3824.156520856299
5	2533.692213697399	327.6803044847214	44499.8662054763	1551.2693281895777
6	863.6578282047025	327.6803044847214	44499.8662054763	851.7909757516375
7	863.6578282047025	327.6803044847214	37398.91130820612	302.35120125798505
8	286.31145375697264	314.5542056864611	37398.91130820612	98.45260960447332
9	223.7079395962042	314.5542056864611	37398.91130820612	49.078773781153686
10	87.2140242326939	314.5542056864611	37398.91130820612	12.590180600267082
11	27.519184005826837	314.5542056864611	37398.91130820612	5.922815919065948
12	20.028448626355985	314.5542056864611	34963.17799423069	4.3625442487242765
13	7.91538686071501	314.5542056864611	33657.30914648972	3.089079739495426
14	7.91538686071501	314.5542056864611	32922.73436879505	2.42665309290726
15	6.653934131140247	314.5542056864611	32657.222361064247	2.081624479136099
16	4.677271303181441	280.97582272469356	29576.095396174354	1.8633308779947828
17	4.463257294280386	280.97582272469356	29274.072645157394	1.820682273723676
18	3.854000253751408	280.97582272469356	28609.215936315297	1.8031728525139938
19	3.4946703550932496	280.97582272469356	26626.109938769834	1.7545424205259796
20	3.2312457655889397	280.97582272469356	26626.109938769834	1.7431214100714454
21	3.2100884180459808	280.97582272469356	26626.109938769834	1.7269032493668137
22	3.1670491664209983	280.97582272469356	26199.79856523992	1.6948304296636436
23	2.990946845474442	280.97582272469356	25671.186161871694	1.671923416309837
24	2.9237026274919775	280.97582272469356	25671.186161871694	1.6468085906344503
25	2.8363461778092454	280.97582272469356	25670.902177869626	1.6093332241210827
26	2.742499938846736	280.97582272469356	25650.626304714962	1.6023183783605142
27	2.694589414079595	280.97582272469356	24754.00865649937	1.5940624391873566
28	2.6092887657599464	280.97582272469356	24431.87600154857	1.5857836861071612
29	2.490898638219514	280.97582272469356	21580.780848269686	1.5837816627176409
30	2.490898638219514	280.97582272469356	21580.780848269686	1.57566666107618
31	2.4863498870941183	280.71888339158625	21580.780848269686	1.57566666107618
32	2.4727398368115323	275.79206326978215	21580.780848269686	1.5717482611592424
33	2.4620852169196867	275.79206326978215	21390.35422927412	1.5637752375773915
34	2.4616360373926787	275.79206326978215	21390.35422927412	1.559212402495962
35	2.4493202414561046	275.79206326978215	20958.235033516285	1.5587744934431575
36	2.4493202414561046	275.79206326978215	20454.170409678238	1.5551361441848692
37	2.448618049019221	275.79206326978215	20454.170409678238	1.5551361441848692
38	2.448618049019221	275.79206326978215	19743.47387679559	1.5534246913039285
39	2.448485445943868	275.79206326978215	19446.381263506206	1.5520543692863877
40	2.448485445943868	275.79206326978215	18647.87750189922	1.5495128998225853
41	2.44844069917059	275.79206326978215	17973.94471316125	1.5488671773285112
42	2.448053259477535	275.79206326978215	17152.23082356415	1.5479146580787755
43	2.447820256008249	245.96017739061716	17152.23082356415	1.5479146580787755
44	2.447644663379047	245.96017739061716	16826.946099929883	1.5459509672882992
45	2.446553573765038	245.96017739061716	16520.482250746576	1.5459509672882992
46	2.446553573765038	245.96017739061716	16469.184610901473	1.5459509672882992
47	2.446008516037472	245.96017739061716	16469.18460909165	1.5437756581576596
48	2.445706486398175	245.96017739061716	16469.18460909165	1.5437756581576596
49	2.445706486398175	245.96017739061716	16469.18460909165	1.5435382674354632
50	2.445706486398175	245.96017739061716	15722.380350245547	1.5435382674354632
51	2.445417477280486	245.96017739061716	15722.380350245547	1.5432190551487812
52	2.445417477280486	245.96017739061716	15722.380350245547	1.5422011630606505
53	2.4451973334059236	245.96017739061716	15673.817686399081	1.5421780763893158
54	2.4451973334059236	245.96017739061716	15397.285503607804	1.5413484314483765
55	2.445008964126931	245.96017739061716	15397.285503607804	1.5413484314483765
56	2.445008964126931	245.96017739061716	13528.338290649874	1.5413484314483765
57	2.445008964126931	245.96017739061716	13528.338290649874	1.5394007016806441
58	2.4449376136694663	245.96017739061716	13528.338290649874	1.5394007016806441
59	2.4449376136694663	245.96017739061716	13528.338290649874	1.5389727166901623
60	2.4449376136694663	245.96017739061716	13528.338290649874	1.5382206160611458
61	2.4444358845628145	245.96017739061716	13528.338290649874	1.5382206160611458
62	2.4444358845628145	245.96017739061716	13528.338290649874	1.537646315867229
63	2.4444358845628145	245.96017739061716	13528.338290649874	1.537646315867229
64	2.44443333635812	245.96017739061716	13528.338290649874	1.5373145032747308
65	2.44443333635812	245.96017739061716	12911.537060702349	1.5365787300747562
66	2.4443683926623674	245.96017739061716	12778.965626281562	1.5358700463948372
67	2.4443683926623674	245.96017739061716	12777.934128979105	1.535717618263143
68	2.4441357953402334	245.96017739061716	12777.934128979105	1.5356771435251306
69	2.4441357953402334	245.96017739061716	12777.934128979105	1.5351160746234689
70	2.4441357953402334	245.96017739061716	12777.934128979105	1.5351160746234689
71	2.444029689695139	245.96017739061716	12777.934128979105	1.5346129323869864
72	2.444029689695139	245.96017739061716	12777.934128979105	1.534414129401498
73	2.4440008445939805	245.96017739061716	12777.934128979105	1.534414129401498
74	2.4440008445939805	245.96017739061716	12777.934128979105	1.5343634637452512
75	2.443973450918936	245.96017739061716	12777.934128979105	1.5340884400109935
76	2.443973450918936	245.96017739061716	12777.934128979105	1.5340884400109935
77	2.443973450918936	245.96017739061716	12777.934128979105	1.5340840163236567
78	2.443973450918936	245.96017739061716	12777.934128979105	1.5340592216697786
79	2.443951604146877	245.96017739061716	12777.934128979105	1.5340195941550208
80	2.4439512811020925	245.96017739061716	12777.934128979105	1.5340195941550208
81	2.443932274114569	245.96017739061716	12777.934128979105	1.5340158131492772
82	2.443932274114569	245.96017739061716	12777.934128979105	1.5340158131492772
83	2.443932274114569	245.96017739061716	12777.934128979105	1.5339985855262082
84	2.443932274114569	245.96017739061716	12777.934128979105	1.5339985855262082
85	2.443932274114569	245.96017739061716	12777.934128979105	1.5339985855262082
86	2.443932274114569	245.96017739061716	11847.877650212213	1.5339759982466177
87	2.4439195192846825	245.96017739061716	11847.877650212213	1.5339759982466177
88	2.443902416710745	245.96017739061716	11847.877650212213	1.533970309194737
89	2.443881757990533	245.96017739061716	11844.895181155945	1.5339682601444091
90	2.443881757990533	245.96017739061716	11738.235918338602	1.5339567483786005
91	2.443881757990533	245.96017739061716	10683.324383986568	1.5339567483786005
92	2.443881757990533	245.96017739061716	10479.484245437812	1.5339567483786005
93	2.4438803836040948	245.96017739061716	10479.484245437812	1.5339567483786005
94	2.443879535848463	245.96017739061716	10479.484245437812	1.5339567483786005
95	2.443878847032299	239.26641127686298	10430.571840291079	1.5339566044118866
96	2.443878847032299	239.26641127686298	10076.926908175696	1.533955242260062
97	2.443878847032299	239.26641127686298	10076.926908175696	1.533955242260062
98	2.4438777430639274	239.26641127686298	10076.926908175696	1.533955242260062
99	2.4126573381579304	239.26641127686298	10076.926908175696	1.533955242260062
100	2.4126573381579304	239.26641127686298	10076.848184583134	1.533955242260062
0	61462.600456747365	374.41463079102584	68947.88165651892	60197.818049629874
1	19370.379855212504	374.41463079102584	65043.99202025851	23874.940242848435
2	10893.58800909388	374.41463079102584	59300.86887337416	12208.217538677021
3	7341.374962915286	311.1528888295279	59300.86887337416	6666.330454105029
4	2409.0262099512925	311.1528888295279	58555.10098268346	2912.458787562537
5	1112.8031175697326	311.1528888295279	52740.506239660535	821.0643331088228
6	994.5677349729918	311.1528888295279	51871.6919556557	124.25128159949955
7	359.4345711253483	311.1528888295279	48149.181575076895	111.77607214580294
8	356.3400885128321	311.1528888295279	39034.568273006604	31.57061738346385
9	205.87942145358133	311.1528888295279	39034.5467843358	15.681735091139762
10	97.94007988625516	311.1528888295279	38743.70771401499	5.020626073894058
11	19.907597486185182	311.1528888295279	37610.34828843141	2.863375712241193
12	16.347356310602912	311.1528888295279	34958.822843301576	2.1193479413540737
13	9.881088223199535	311.1528888295279	34958.822843301576	1.9606524344693586
14	6.239148583299557	311.1528888295279	33596.14437532836	1.8319700757129043
15	5.049409819993121	276.2996220921199	30352.368275942343	1.6209959251633963
16	3.8428089906596847	276.2996220921199	30315.19374464365	1.5140918679506825
17	3.6839953553173435	276.2996220921199	29636.69174482893	1.508231796200987
18	3.6152546099175398	276.2996220921199	29021.04843371876	1.4282433271915844
19	3.600581733600805	276.2996220921199	29021.04843371876	1.4048254717682434
20	3.5692527924712945	276.2996220921199	27098.27311321893	1.387453002088581
21	3.5563469400734187	276.2996220921199	27098.27311321893	1.3513458734124166
22	3.5314578122992097	276.2996220921199	25739.202056718623	1.3282566477881623
23	3.5110433467826803	276.2996220921199	24471.23492989797	1.2937987023062458
24	3.4798716956857447	266.89018453780665	24471.23492730842	1.2859953348349662
25	3.4520545255993342	253.65274642926022	24471.092252631206	1.268942946037565
26	3.4088844252969412	253.65274642926022	23886.226397651895	1.2639328464773896
27	3.3786217074407485	253.65274642926022	23886.226397651895	1.2639328464773896
28	3.376964838660974	253.65274642926022	23886.226397651895	1.2639328464773896
29	3.3701320899062193	253.65274642926022	23454.287173849058	1.2600616656265877
30	3.3582273867876498	253.65274642926022	22345.62649978814	1.2419314527259888
31	3.3550815809807752	253.65274642926022	22345.62649978814	1.2341310319560883
32	3.3483766810076725	253.65274642926022	22320.536804934025	1.2308771133506222
33	3.3483766810076725	253.65274642926022	21512.643975062085	1.20206460613135
34	3.3480950998910703	253.65274642926022	21512.643975062085	1.1919004680882272
35	3.3456325114423557	245.13867824008716	21512.643975062085	1.1678068336566105
36	3.343828947560574	245.13867824008716	20652.209697792954	1.1524181948518444
37	3.3406404405248766	245.13867824008716	20260.5332950686	1.1493580005332027
38	3.3406404405248766	245.13867824008716	19593.370437807007	1.1466187580809588
39	3.339555133129187	245.13867824008716	19525.299254652913	1.1455661231460368
40	3.337130184568563	245.13867824008716	19256.598794388374	1.1415091700065783
41	3.337130184568563	245.13867824008716	18467.00901005444	1.1415091700065783
42	3.3365263721674405	245.13867824008716	18467.00901005444	1.1415091700065783
43	3.33447667379144	245.13867824008716	18467.00901005444	1.1390120502789192
44	3.3308938261117027	245.13867824008716	18388.589950711415	1.138956495831099
45	3.3308938261117027	245.13867824008716	17844.996123474524	1.1382534796090356
46	3.327647954214789	245.13867824008716	17128.48367350822	1.1382534796090356
47	3.326594245900677	245.13867824008716	17128.48367350822	1.1379654395239023
48	3.3220449143673663	245.13867824008716	17128.48367350822	1.1370855184650048
49	3.314712216001873	245.13867824008716	17128.48367350822	1.1370855184650048
50	3.311308590140713	245.13867824008716	17128.48367350822	1.1370855184650048
51	3.3066262373220665	245.13867824008716	17128.48367350822	1.1370855184650048
52	3.3066262373220665	245.13867824008716	16892.1029767235	1.1367462682257874
53	3.3041457745563023	245.13867824008716	16892.1029767235	1.136442485800286
54	3.3037334272476184	245.13867824008716	16172.69080347488	1.136442485800286
55	3.3037334272476184	237.6275566761691	16172.69080347488	1.136440624869792
56	3.3037334272476184	237.6275566761691	16172.69080347488	1.136205929330876
57	3.3037334272476184	237.6275566761691	16172.69080347488	1.136205929330876
58	3.3037334272476184	237.6275566761691	16172.69080347488	1.136205929330876
59	3.3037334272476184	237.6275566761691	16172.69080347488	1.136101018488323
60	3.3037334272476184	237.6275566761691	16172.69080347488	1.136040325525815
61	3.3037334272476184	237.6275566761691	16172.69080347488	1.1355433990245505
62	3.3037334272476184	191.79981385614494	16172.69080347488	1.1348174439055136
63	3.3036004631528617	191.79981385614494	16172.69080347488	1.1346799049242589
64	3.3036004631528617	191.79981385614494	16036.01287726072	1.1343301443347333
65	3.3036004631528617	191.79981385614494	16012.136023993779	1.1341339645852653
66	3.3036004631528617	191.79981385614494	15956.284602236168	1.134123303854147
67	3.3036004631528617	191.79981385614494	15956.284602236168	1.134123303854147
68	3.3035650050070893	191.79981385614494	15506.010715911461	1.133392703144789
69	3.3035650050070893	191.79981385614494	15506.010715911461	1.1330718564985078
70	3.3035650050070893	191.79981385614494	15506.010715911461	1.1323456138784405
71	3.3035650050070893	191.79981385614494	15506.010715911461	1.132319018087237
72	3.3035650050070893	191.79981385614494	15506.010715911461	1.1312806190384348
73	3.3035650050070893	191.79981385614494	15462.289967646604	1.1312806190384348
74	3.3035556284854595	191.79981385614494	15058.279666223094	1.1308253019886432
75	3.3035522432900315	191.79981385614494	14387.938180273608	1.1308253019886432
76	3.3035522432900315	191.79981385614494	14248.186862433617	1.1308253019886432
77	3.303535217874785	191.79981385614494	14248.186862433617	1.1307907271412447
78	3.303535217874785	191.79981385614494	14248.186862433617	1.130623474572016
79	3.303535217874785	191.79981385614494	14248.186862433617	1.130623474572016
80	3.303533756531909	191.79981385614494	14248.186862433617	1.130619854546147
81	3.303533756531909	191.79981385614494	14248.186862433617	1.1304312987669745
82	3.303533756531909	191.79981385614494	14151.025774691068	1.1304312987669745
83	3.303533756531909	191.79981385614494	14108.134765074617	1.1304312987669745
84	3.303533756531909	191.79981385614494	14093.01450374061	1.1304036702199538
85	3.303533756531909	191.79981385614494	14005.168856941902	1.130355905769882
86	3.303533756531909	191.79981385614494	12683.895784754577	1.130355905769882
87	3.303533756531909	191.79981385614494	12683.895784754577	1.1303458522851744
88	3.303533756531909	191.79981385614494	11948.428725286138	1.1303297808730726
89	3.303533756531909	191.79981385614494	11948.428725286138	1.1303297808730726
90	3.303533756531909	191.79981385614494	11938.523410364889	1.1303297808730726
91	3.303533756531909	191.79981385614494	11938.523410364889	1.130324279283608
92	3.303533756531909	191.79981385614494	11938.523410364889	1.130324279283608
93	3.303533756531909	191.79981385614494	11938.523410364889	1.130324279283608
94	3.303533756531909	191.79981385614494	11938.523410364889	1.1303139946833745
95	3.303533756531909	187.7485821424809	11938.523410364889	1.1303139946833745
96	3.3035336399319424	187.7485821424809	11824.972785399545	1.1303139946833745
97	3.3035336399319424	187.7485821424809	11688.965089128631	1.1303139946833745
98	3.2437760096523807	187.7485821424809	11688.965089128631	1.1303139946833745
99	3.243712766178301	187.7485821424809	11688.965089128631	1.1303139946833745
100	3.2437123219943618	187.7485821424809	11688.965089128631	1.1303139946833745
