# Supplementary material for: An improved genetic algorithm and its application in neural network adversarial attack
Source: PLoS One. 2022 May 5;17(5):e0267970. doi: 10.1371/journal.pone.0267970 (PMC9070932; doi:10.1371/journal.pone.0267970)
Supplement: S1 Data — (ZIP) [file pone.0267970.s001.zip › data3/6_50.csv]

	GWO	PSO	SGA	IGA
0	124013.35652623787	687.0586974155677	126646.79033439707	111519.70689359568
1	35431.930175881556	687.0586974155677	123444.0520885975	33077.21143415169
2	23566.040817373858	687.0586974155677	112838.3518199808	8169.472768190342
3	13830.193908850155	653.2496815957169	107603.06945698534	5280.743992230804
4	6183.3369318765535	634.921588693826	103508.23299455241	2895.458378969316
5	4359.484818695656	634.921588693826	85993.66222224303	1159.6879884437653
6	880.4573646347602	634.921588693826	85993.66214597037	438.2760701658049
7	880.4573646347602	619.3277187304591	85993.66214597037	49.928149340243095
8	245.90473206889436	619.3277187304591	80925.25215574953	28.42252295340601
9	78.87587851075033	619.3277187304591	80834.5915807469	12.66066765220091
10	21.96726968368814	607.9625564427927	78916.94230156594	10.344838798052054
11	10.741822011212903	607.9625564427927	73507.79456306132	4.790178916153183
12	10.493241390353653	607.9625564427927	67479.96577296876	3.1427453194302446
13	7.636597848798425	607.9625564427927	66817.53795173539	2.8526730827828124
14	5.564257679956881	607.9625564427927	63052.67214696902	2.8526730827828124
15	5.329761930570014	560.3257203150526	62911.55350814195	2.7838696166570798
16	5.074484225424252	560.3257203150526	61136.21643978379	2.688880418116146
17	4.8416245203245145	560.3257203150526	57630.87340898463	2.624586830192151
18	4.722740151296678	560.3257203150526	57630.87340898463	2.603561801522578
19	4.6668293120860955	560.3257203150526	56808.570830138684	2.5997015567905515
20	4.37962042855818	560.3257203150526	50488.92426528076	2.5930803441926797
21	4.321654531044135	560.3257203150526	50484.532835637336	2.562997292677583
22	4.237280736229575	560.3257203150526	46636.09799407141	2.5417196658658328
23	4.226699919172192	560.3257203150526	44932.31678997621	2.515601061191651
24	4.204895478407777	560.3257203150526	44932.31678997621	2.4914422983200333
25	4.204895478407777	560.3257203150526	44932.31678997621	2.4831165725405135
26	4.201226317802656	560.3257203150526	43046.949424224236	2.4831165725405135
27	4.196468778594542	560.3257203150526	43046.949424224236	2.417628798171877
28	4.1774521517140615	553.7820246529217	41655.26727852776	2.4173576554817244
29	4.173652894539471	553.7820246529217	41655.26727852776	2.368486308796719
30	4.163670501463245	553.7820246529217	41216.752540754984	2.3638822198386142
31	4.153964507764088	553.7820246529217	41216.752540754984	2.3368768888082734
32	4.147013497032075	553.7820246529217	41216.752540754984	2.320524574306997
33	4.138151887248399	553.7820246529217	41216.752540754984	2.309626637038066
34	4.120863169941117	553.7820246529217	39649.095080759624	2.309626637038066
35	4.118723510141939	553.7820246529217	39282.37240418899	2.3047760263050012
36	4.116350152613945	553.7820246529217	38640.54045079493	2.2998246554961876
37	4.115921721763955	553.7820246529217	38363.68957095139	2.2998246554961876
38	4.107122421623789	553.7820246529217	38276.15216501943	2.298985893191387
39	4.105209797928621	545.528222720074	38276.15216501943	2.2928346471272705
40	4.10386449466158	545.528222720074	38276.15216501943	2.2894192330159537
41	4.1033406527374305	545.528222720074	37882.94841887361	2.2801778624275677
42	4.103044479635893	545.528222720074	37882.8762588525	2.2776106535486393
43	4.102563730561877	545.528222720074	37882.8762588525	2.2776106535486393
44	4.102162830812358	545.528222720074	37882.8762588525	2.2735818426639613
45	4.102162830812358	545.528222720074	37882.8762588525	2.2719438214785797
46	4.102162830812358	545.528222720074	37882.8762588525	2.2681106147002636
47	4.102162830812358	545.528222720074	37743.28031599155	2.2617326885235123
48	4.100852244171446	545.528222720074	37126.64727571652	2.258780918194892
49	4.100852244171446	545.528222720074	37109.713197806625	2.2571085179096544
50	4.100852244171446	545.528222720074	36375.86731345062	2.2564249839999717
51	4.10010482335722	545.528222720074	35955.11932623635	2.2564249839999717
52	4.10010482335722	545.528222720074	35434.615475148574	2.2563247156335495
53	4.099994582551227	545.528222720074	34958.14315281004	2.255654392576275
54	4.099994582551227	545.528222720074	34827.943450321516	2.255654392576275
55	4.099847978722592	545.528222720074	34827.943450321516	2.255654392576275
56	4.099847978722592	545.528222720074	34809.24622404527	2.2552202714202383
57	4.0997928504547545	545.528222720074	34809.24622404527	2.255219516849418
58	4.0997928504547545	545.528222720074	34633.34473149846	2.255219516849418
59	4.0997928504547545	545.528222720074	34467.256811122024	2.2552082508010547
60	4.0997928504547545	545.528222720074	33602.06074537455	2.2550748359070787
61	4.09946904524514	545.528222720074	32527.9381369231	2.2550523768502777
62	4.09946904524514	545.528222720074	32527.93780916491	2.2550523768502777
63	4.0994684854622	545.528222720074	32063.04890483058	2.2550523768502777
64	4.099416666633267	545.528222720074	32063.04890483058	2.254705526311802
65	4.099416666633267	545.528222720074	32063.04890483058	2.2544170383815825
66	4.099416666633267	545.528222720074	31943.152719332054	2.2544170383815825
67	4.099407317255747	545.528222720074	31239.30953110066	2.2544170383815825
68	4.099407317255747	545.528222720074	31239.30953110066	2.2543765604872394
69	4.099407317255747	545.528222720074	31239.30953110066	2.2538222602703235
70	4.099407317255747	545.528222720074	31239.30953110066	2.2538222602703235
71	4.099407317255747	545.528222720074	31239.30953110066	2.2538222602703235
72	4.099407317255747	545.528222720074	31239.30953110066	2.2538222602703235
73	4.099407317255747	545.528222720074	31239.30953110066	2.2535870466753325
74	4.099407317255747	545.528222720074	31199.44064996733	2.2535870466753325
75	4.099407317255747	545.528222720074	31199.44064996733	2.2535870466753325
76	4.099407317255747	545.528222720074	30688.979420255626	2.2535870466753325
77	4.099407317255747	545.528222720074	30688.979420255626	2.2535870466753325
78	4.099407317255747	545.528222720074	30688.979420255626	2.2535870466753325
79	4.099407317255747	545.528222720074	30179.261698054135	2.2535870466753325
80	4.099407317255747	545.528222720074	30079.243573272775	2.2535870466753325
81	4.099407317255747	545.528222720074	30079.243573272775	2.2535870466753325
82	4.099407317255747	545.528222720074	29864.681282452057	2.253534247328318
83	4.099407317255747	545.528222720074	29608.38425937536	2.253534247328318
84	4.099407317255747	545.528222720074	29608.38425937536	2.253534247328318
85	4.099407317255747	545.528222720074	29300.856721905522	2.253534247328318
86	4.099407317255747	545.528222720074	29300.74108925858	2.253534247328318
87	4.099406197668726	545.528222720074	28948.6747698099	2.253532446918535
88	4.099406197668726	545.528222720074	28912.95305436786	2.253476953670717
89	4.099406197668726	545.528222720074	28052.87320933344	2.253476953670717
90	4.099406197668726	545.528222720074	28052.87320933344	2.253436895095205
91	4.099406197668726	545.528222720074	27900.15152691918	2.253436895095205
92	4.099406197668726	545.528222720074	27900.15152691918	2.253436895095205
93	4.099406197668726	545.528222720074	27900.15152691918	2.253436895095205
94	4.099406197668726	545.528222720074	27371.204304841467	2.253436895095205
95	4.099406197668726	545.528222720074	26884.589646506323	2.253436895095205
96	4.099406197668726	545.528222720074	25532.319679103082	2.2534198267558048
97	4.099406197668726	545.528222720074	25487.907611694533	2.2534198267558048
98	4.099406197668726	545.528222720074	25487.907611694533	2.2534198267558048
99	4.099406197668726	545.528222720074	24748.47928175078	2.2534198267558048
100	4.099406197668726	545.528222720074	23990.34276105158	2.2534198267558048
0	124526.05999334039	673.7423011313834	115397.19863285283	116840.87740583249
1	36542.090587762395	673.7423011313834	107413.7088125857	46587.004500453215
2	21567.7995204979	673.7423011313834	96177.19838502181	22005.335534113736
3	12626.223081527109	642.8154723658309	96177.19838502181	11363.712510993608
4	5406.996620306092	532.1789252951406	96177.19838502181	2221.7974920626166
5	4863.587627123635	532.1789252951406	88545.27940930954	2111.922014156528
6	2006.9481187870483	532.1789252951406	88543.74871308875	1309.0873966669442
7	1223.7466476256689	532.1789252951406	86807.46791514364	550.0377606514652
8	759.5837577831119	532.1789252951406	81538.12574941218	267.709437487608
9	230.5438894347636	532.1789252951406	79156.78529866018	73.34998261405553
10	19.038642851757544	532.1789252951406	78084.14835892624	46.59178943542981
11	19.038642851757544	532.1789252951406	68243.45396489554	28.52106620497339
12	9.393865991242018	532.1789252951406	68243.45396489554	13.004018007714057
13	9.302222927980381	532.1789252951406	68243.45396489554	6.532033553216582
14	8.615164740907726	532.1789252951406	67207.21136084964	3.688252848568739
15	8.117843159293523	532.1789252951406	58238.075669240876	3.151661606742596
16	7.850004922383743	532.1789252951406	56325.27433190772	2.9613052036189895
17	7.3521080067201146	532.1789252951406	53212.09177858362	2.860492528966892
18	6.751997273770764	532.1789252951406	53212.09177858362	2.636740345086093
19	6.702768862478844	532.1789252951406	51835.37496398979	2.51805728711989
20	6.484062743979204	532.1789252951406	51803.01384521346	2.4005182867302244
21	6.419802957216202	532.1789252951406	47140.88148910635	2.3978574701886757
22	6.322681204218041	532.1789252951406	47140.88148910635	2.308192540327854
23	6.127131682951946	532.1789252951406	47140.88148910635	2.3002476381379022
24	6.104375698696833	532.1789252951406	47140.88148910635	2.262847553953489
25	5.945441639376285	532.1789252951406	45731.585811952675	2.2592862067654984
26	5.7221266589318365	532.1789252951406	45393.0756407103	2.2481643562556464
27	5.447859959227464	532.1789252951406	44711.241452186085	2.2481643562556464
28	5.333971098477734	532.1789252951406	44631.06263654934	2.232893180148117
29	5.275922587355053	532.1789252951406	44181.194042287025	2.232893180148117
30	5.160164621010918	532.1789252951406	42646.43181759933	2.2224573434240535
31	5.1376108799346785	532.1789252951406	42646.43181759933	2.2224573434240535
32	5.052015747108953	532.1789252951406	42525.74547168341	2.2164013744642364
33	4.970551813897017	532.1789252951406	42525.74547168341	2.215792602769828
34	4.931086127714212	532.1789252951406	42525.74547168341	2.2154342032285697
35	4.91660523114748	532.1789252951406	42321.53232585934	2.21209440941934
36	4.912762085895227	532.1789252951406	41838.06474271423	2.2099027025041242
37	4.900504992810274	532.1789252951406	41584.14516174642	2.2091195968626915
38	4.892176890943079	532.1789252951406	39929.09576341588	2.2005373102003216
39	4.886856573571647	532.1789252951406	39194.2911451286	2.191558417887843
40	4.877145268762202	495.5917573268528	38882.72560998689	2.191558417887843
41	4.869464076511355	495.5917573268528	38241.16715136343	2.1912879267891503
42	4.853253285110436	495.5917573268528	38241.16715136343	2.1834625145461817
43	4.853253285110436	495.5917573268528	35497.799899729514	2.1834625145461817
44	4.853136425925648	495.5917573268528	35497.79629377403	2.1834625145461817
45	4.848274652872826	495.5917573268528	32741.281257644187	2.1826850509235167
46	4.846466161856123	495.5917573268528	32741.281257644187	2.1826850509235167
47	4.837153033694786	495.5917573268528	32577.24795136172	2.1825431110230338
48	4.837153033694786	495.5917573268528	32275.092779147646	2.1825431110230338
49	4.833479947314096	495.5917573268528	31521.763198176675	2.1825431110230338
50	4.830806539474959	495.5917573268528	31169.467833554252	2.1825431110230338
51	4.8301667001930415	495.5917573268528	31169.467833554252	2.1824368764984676
52	4.829006493810939	495.5917573268528	31169.467833554252	2.1824368764984676
53	4.828180395824257	495.5917573268528	30080.721174002596	2.1823334024272873
54	4.828180395824257	495.5917573268528	30080.721174002596	2.1823334024272873
55	4.828058895547396	495.5917573268528	29844.198009536038	2.1822764807641195
56	4.828058895547396	495.5917573268528	29844.198009536038	2.1822764807641195
57	4.828058895547396	495.5917573268528	29844.198009536038	2.1822764807641195
58	4.82798305156927	495.5917573268528	29844.198009536038	2.182173837463169
59	4.8279550349718034	495.5917573268528	29844.198009536038	2.181738475340152
60	4.8279550349718034	495.5917573268528	29844.198009536038	2.181738475340152
61	4.8279550349718034	495.5917573268528	29836.2580244195	2.181738475340152
62	4.8279550349718034	495.5917573268528	29836.2580244195	2.1817324051278337
63	4.8279235578681465	495.5917573268528	29836.2580244195	2.181708565694156
64	4.827915529823872	495.5917573268528	29836.2580244195	2.181708565694156
65	4.827915529823872	495.5917573268528	29613.342027088886	2.181708565694156
66	4.827915529823872	495.5917573268528	29279.129181996625	2.1816093485806194
67	4.827915529823872	495.5917573268528	28808.879996692416	2.1816093485806194
68	4.827915529823872	495.5917573268528	28808.879996692416	2.1816093485806194
69	4.827915529823872	495.5917573268528	28808.879996692416	2.1815889023020465
70	4.827915529823872	495.5917573268528	28808.879996692416	2.1815218504149367
71	4.827915529823872	495.5917573268528	28455.808811615632	2.1815218504149367
72	4.827915529823872	495.5917573268528	28080.118238646264	2.181362869672019
73	4.827915529823872	495.5917573268528	28080.118238646264	2.181362869672019
74	4.827915529823872	495.5917573268528	28080.118238646264	2.181362869672019
75	4.827915219689859	495.5917573268528	26536.60428754366	2.1813522523584634
76	4.827915219689859	495.5917573268528	26536.60428754366	2.1813522523584634
77	4.827915219689859	495.5917573268528	26536.60428754366	2.1813522523584634
78	4.827915219689859	495.5917573268528	26536.60428754366	2.1813522523584634
79	4.827915219689859	495.5917573268528	26536.60428754366	2.181313569500659
80	4.827915219689859	495.5917573268528	26536.60428754366	2.1812803904227565
81	4.827915219689859	495.5917573268528	25991.666117988647	2.1812803904227565
82	4.827915219689859	495.5917573268528	25469.682895157795	2.181277917715325
83	4.8279141849781775	495.5917573268528	24787.971992755858	2.1812698196270297
84	4.8279141849781775	495.5917573268528	24787.971992755858	2.181247202048893
85	4.82791379686099	495.5917573268528	24787.971992755858	2.181247202048893
86	4.82791379686099	495.5917573268528	24034.104223219965	2.181247202048893
87	4.82791379686099	495.5917573268528	23762.54185692105	2.181145360807051
88	4.82791379686099	495.5917573268528	23494.536307993832	2.181145360807051
89	4.82791379686099	495.5917573268528	23222.264731217194	2.181145360807051
90	4.82791379686099	495.5917573268528	23222.264731217194	2.181145360807051
91	4.82791379686099	495.5917573268528	23222.264731217194	2.1811377137926913
92	4.82791379686099	495.5917573268528	23222.264731217194	2.181117188006625
93	4.827913775031482	495.5917573268528	23183.90644022604	2.181117188006625
94	4.827913775031482	495.5917573268528	23183.90644022604	2.181117188006625
95	4.827913775031482	495.5917573268528	23183.90644022604	2.181117188006625
96	4.827913775031482	495.5917573268528	22826.44842388848	2.181117188006625
97	4.827913775031482	495.5917573268528	22826.44842388848	2.181117188006625
98	4.827913735422071	495.5917573268528	22826.44842388848	2.181117188006625
99	4.827913735422071	495.5917573268528	22733.36995979949	2.181117188006625
100	4.827913735210515	495.5917573268528	22733.36995979949	2.181117188006625
0	113681.05783302974	673.0228855628006	129120.94103267681	121782.50032554753
1	30916.50097408826	673.0228855628006	118730.96991116874	45588.58964968929
2	10985.570069102987	660.2825682630917	116194.08284287527	36281.54519719411
3	7341.834926346963	660.2825682630917	102612.4803537996	17646.208572250423
4	3014.543847308225	660.2825682630917	102612.4803537996	11352.280042511342
5	1722.5868760088802	660.2825682630917	102612.4803537996	5334.212220198205
6	781.517799467239	642.5834718885521	95737.44002313577	2191.5644844388707
7	105.89913021683158	603.7593733331544	95737.44002313577	777.0799087146565
8	105.89913021683158	603.7593733331544	95736.34015764557	393.0854539348244
9	33.125178901241945	603.7593733331544	91799.87670560929	261.4379874977987
10	17.73858762739059	603.7593733331544	91793.64704060464	134.15223066530663
11	12.517154311746824	603.7593733331544	84956.73225118569	32.467260037276006
12	8.046066467865632	603.7593733331544	84750.97408472114	14.360715273209992
13	6.141482036562059	603.7593733331544	77894.85338243705	5.311266760221918
14	5.559643543529933	603.7593733331544	77014.80843487699	5.261506082473713
15	5.04054122984627	603.7593733331544	74845.86070931268	4.13565932275748
16	4.8387360199068015	603.7593733331544	73516.68207161868	3.9367040863785867
17	4.585925002328189	603.7593733331544	71842.83035066741	3.7590699570598507
18	4.548710818317267	603.7593733331544	64471.3879299047	3.7067781833612012
19	4.505956559624593	603.7593733331544	64471.3879299047	3.503175863130574
20	4.425955119191249	603.7593733331544	64471.3879299047	3.2401276328475244
21	4.420574765718839	603.7593733331544	63607.52396013956	3.0124852473284474
22	4.413139982196797	603.7593733331544	61269.255049286345	2.8238142301970166
23	4.403560503739185	603.7593733331544	60735.77993286353	2.777689149611741
24	4.396810473395035	603.7593733331544	60629.67551421758	2.742989237546972
25	4.394380055385561	603.7593733331544	60629.67551421758	2.7297897747663167
26	4.394380055385561	603.7593733331544	60629.67551421758	2.706111605937397
27	4.3854272125381595	603.7593733331544	59649.74387179603	2.690991909452104
28	4.3854272125381595	603.7593733331544	57344.67758416547	2.668978173443783
29	4.3854272125381595	603.7593733331544	55989.727934772345	2.6360510783847357
30	4.378369376848291	603.7593733331544	54689.17077065802	2.622228300720043
31	4.376550613457226	603.7593733331544	52341.714970247696	2.6034767406022636
32	4.370790559054111	593.2125293132946	51091.76496345247	2.590311707073237
33	4.364133499162052	593.2125293132946	51091.76496345247	2.584897993865197
34	4.358444289589906	593.2125293132946	49004.13694864531	2.5775194269001047
35	4.340636204825102	593.2125293132946	48654.533086014526	2.5667939974899867
36	4.340530020214371	593.2125293132946	47558.95615611028	2.5615354684444664
37	4.333669789877678	593.2125293132946	45470.413067992034	2.5594571382924416
38	4.326863014199665	593.2125293132946	45470.413067992034	2.5582640291935075
39	4.326863014199665	593.2125293132946	43015.46987015064	2.5455958759367183
40	4.3264562681294425	593.2125293132946	41593.51110886975	2.5451439273775023
41	4.324272621922333	593.2125293132946	40733.74402693875	2.5439640527451504
42	4.323465160211885	593.2125293132946	40733.74402693875	2.5395031270663266
43	4.321830374450997	593.2125293132946	40733.74402693875	2.5395031270663266
44	4.321027435112328	593.2125293132946	40733.74402693875	2.5357750701253554
45	4.321027435112328	593.2125293132946	39328.615996868684	2.5357750701253554
46	4.321027435112328	593.2125293132946	38141.4589892851	2.535027711961864
47	4.318324677338803	593.2125293132946	38141.4589892851	2.5337165989413233
48	4.317445381837807	593.2125293132946	37713.97143334811	2.532852793331704
49	4.317445381837807	593.2125293132946	37713.97143334811	2.532852793331704
50	4.316660614428016	593.2125293132946	37713.97143334811	2.5297028426873025
51	4.316557621388599	593.2125293132946	36653.735774623514	2.528905144801618
52	4.315937848050984	593.2125293132946	36467.13951018902	2.5263675839504214
53	4.315937848050984	593.2125293132946	35347.33493447776	2.516253712502622
54	4.315937848050984	593.2125293132946	35347.33493447776	2.516253712502622
55	4.315344507496657	593.2125293132946	35347.33493447776	2.515057981710981
56	4.315344507496657	593.2125293132946	35347.33493447776	2.511764359982899
57	4.315162218466342	593.2125293132946	35347.33493447776	2.5069401620470058
58	4.314967391348873	579.861420262377	35347.33493447776	2.5008337648489847
59	4.314535000370074	579.861420262377	35347.33493447776	2.5008337648489847
60	4.314535000370074	579.861420262377	34675.59890099629	2.4991751400133406
61	4.314535000370074	579.861420262377	34356.74703885105	2.498735253810729
62	4.31367838283208	579.861420262377	34356.74703885105	2.4975053334932076
63	4.31367838283208	579.861420262377	32137.564181980055	2.496533877576829
64	4.313173649968857	579.861420262377	32073.391096931256	2.4960384246486296
65	4.313173649968857	579.861420262377	31625.08570232257	2.4960384246486296
66	4.313173649968857	579.861420262377	31625.08570232257	2.495745059164568
67	4.313173649968857	579.861420262377	31625.08570232257	2.49567098994301
68	4.313173649968857	579.861420262377	31625.08570232257	2.495427341662753
69	4.313173649968857	579.861420262377	31625.08570232257	2.495427341662753
70	4.313168910125268	565.5171781833994	31598.842223364205	2.495269156119432
71	4.313168910125268	565.5171781833994	31598.842223364205	2.495269156119432
72	4.313166736485441	565.5171781833994	31598.842223364205	2.4948594667129362
73	4.313166736485441	565.5171781833994	30350.33370912013	2.4948594667129362
74	4.313166736485441	565.5171781833994	30350.33370912013	2.4948594667129362
75	4.313121302504065	565.5171781833994	30294.87599340343	2.494771382403473
76	4.313121302504065	565.5171781833994	29971.759209433865	2.494771382403473
77	4.313121302504065	565.5171781833994	28909.591567401065	2.494771382403473
78	4.313111186432895	565.5171781833994	28909.591567401065	2.494771382403473
79	4.313109670229422	565.5171781833994	28909.591567401065	2.4947464457784028
80	4.313109670229422	565.5171781833994	28909.591567401065	2.4947464457784028
81	4.313109223453659	565.5171781833994	28909.591567401065	2.4947464457784028
82	4.313109223453659	565.5171781833994	27684.754522931755	2.4945050558742907
83	4.313107933735407	565.5171781833994	27684.754341825217	2.4945050558742907
84	4.313106343191311	565.5171781833994	27684.754341825217	2.4945050558742907
85	4.313106343191311	565.5171781833994	27684.754341825217	2.4945050558742907
86	4.313106343191311	565.5171781833994	27466.640927495915	2.4945050558742907
87	4.313095562414968	565.5171781833994	27195.584222200116	2.4945050558742907
88	4.31309192966173	565.5171781833994	25297.640826197778	2.4945050558742907
89	4.31309192966173	565.5171781833994	25297.640826197778	2.4945050558742907
90	4.31309192966173	565.5171781833994	25297.640826197778	2.494500496958634
91	4.31309192966173	565.5171781833994	25297.640826197778	2.494500496958634
92	4.313091333867815	565.5171781833994	25143.843540522423	2.494500496958634
93	4.313090948096549	565.5171781833994	25143.843540522423	2.4944970963587534
94	4.313090948096549	565.5171781833994	25143.843540522423	2.4944946950338065
95	4.313090397897511	565.5171781833994	25143.843540522423	2.4944946950338065
96	4.313090397897511	565.5171781833994	25002.48341094679	2.4944946950338065
97	4.313090397897511	565.5171781833994	24695.9123166417	2.4944946950338065
98	4.313090364378361	565.5171781833994	24684.758470708384	2.4944946950338065
99	4.313090364378361	565.5171781833994	24684.758470708384	2.4944946892390747
100	4.313090364378361	565.5171781833994	24540.778147661404	2.494494611700983
0	132760.48219759393	686.8149540561062	129706.76522624916	110222.82882213438
1	37116.67440559799	686.8149540561062	128278.89396322548	43154.952438836954
2	9546.189131883651	671.6076112708735	118438.4323323161	27983.77119405229
3	9546.189131883651	627.8387910895112	116761.19067295364	5044.3790342393195
4	4996.148935407584	563.0020608777622	107727.87462881635	5044.3790342393195
5	2595.210133793856	563.0020608777622	93044.21237137086	2034.9298667160915
6	1189.5182743750388	563.0020608777622	91721.42309452787	880.7653378785845
7	553.5344262038095	563.0020608777622	80137.45876662845	395.1328031167226
8	425.97420814625343	563.0020608777622	78389.75393508397	186.79711905837718
9	188.54314824053338	563.0020608777622	77376.14738570647	52.07808327538201
10	98.89758074478905	563.0020608777622	74820.76953287248	15.351436086729635
11	36.071668801149535	563.0020608777622	72544.40540779743	13.882454661163681
12	16.266610756142658	563.0020608777622	72422.42939890362	8.941522046217967
13	13.426869593519106	563.0020608777622	71558.32502113868	4.529466334436005
14	5.630749603864773	563.0020608777622	65997.92834445855	3.5531403279252904
15	5.213891259920839	563.0020608777622	62374.77158941089	3.1823263840833436
16	4.5246705843890895	563.0020608777622	61858.45975140736	3.0511439526188924
17	4.295385220690165	563.0020608777622	61589.61847680163	2.998562394120679
18	4.0801392999984385	563.0020608777622	56832.28016988769	2.6785603345169338
19	4.044286280941396	563.0020608777622	56693.59384732042	2.6785603345169338
20	4.039376151198166	563.0020608777622	52274.17416412927	2.6785603345169338
21	4.024784733958658	563.0020608777622	52274.17416412927	2.669470584158598
22	4.011624362303547	563.0020608777622	52274.17416412927	2.6412811481689005
23	3.9915013212500776	563.0020608777622	52274.17416412927	2.6271615928249212
24	3.9915013212500776	563.0020608777622	51448.3901791083	2.608545913626601
25	3.9697281459490052	563.0020608777622	49346.00875582868	2.5947149501828677
26	3.92689098041279	563.0020608777622	49346.00875582868	2.5947149501828677
27	3.92689098041279	563.0020608777622	47120.61086402063	2.5902839561090922
28	3.90646181069045	563.0020608777622	47120.61086402063	2.5792869175569786
29	3.90646181069045	563.0020608777622	45337.1979747487	2.578047940711214
30	3.90646181069045	563.0020608777622	44950.7665710494	2.5663648481589862
31	3.9041042929214194	563.0020608777622	44557.466137902586	2.5647229768071784
32	3.903920315871498	563.0020608777622	44437.73729795485	2.554434236823709
33	3.903920315871498	563.0020608777622	44437.73729795485	2.540068885698245
34	3.903920315871498	563.0020608777622	43610.68957799605	2.540068885698245
35	3.903920315871498	563.0020608777622	43610.689571548595	2.529644025601394
36	3.903920315871498	563.0020608777622	43404.46981426113	2.5241560748904965
37	3.903920315871498	563.0020608777622	41848.983850641016	2.5210229792564616
38	3.903920315871498	563.0020608777622	38096.24598124299	2.515919631023897
39	3.903920315871498	563.0020608777622	38096.24598124299	2.5093018537732448
40	3.903920315871498	563.0020608777622	38096.24598124299	2.5006982775956375
41	3.903920315871498	563.0020608777622	38096.24598124299	2.5006982775956375
42	3.9039194047648595	563.0020608777622	38096.24598124299	2.49504954733965
43	3.9039194047648595	563.0020608777622	38096.24598124299	2.493153218915031
44	3.9039194047648595	563.0020608777622	38096.24598124299	2.4892123215289392
45	3.9039194047648595	563.0020608777622	38096.24598124299	2.488280283713679
46	3.9039194047648595	563.0020608777622	38096.24598124299	2.477411890807754
47	3.9038251710099114	563.0020608777622	38096.24598124299	2.477411890807754
48	3.9038251710099114	563.0020608777622	38096.24598124299	2.477411890807754
49	3.9038251710099114	563.0020608777622	38096.24598124299	2.477411890807754
50	3.9038251710099114	563.0020608777622	38014.5578838652	2.477411890807754
51	3.9038251710099114	563.0020608777622	37972.185799079016	2.4757580332895466
52	3.9038241515890677	563.0020608777622	37741.699754043344	2.4711476805741834
53	3.9038241515890677	563.0020608777622	37741.699754043344	2.4711476805741834
54	3.9038241515890677	563.0020608777622	37741.699754043344	2.4659325087982813
55	3.9038241515890677	563.0020608777622	36209.93581412127	2.465252943821275
56	3.9038241515890677	563.0020608777622	36209.93581412127	2.4643248344941635
57	3.9038241515890677	563.0020608777622	36209.93581412127	2.4620999343670955
58	3.9038241515890677	563.0020608777622	36209.93581412127	2.4620999343670955
59	3.9038241515890677	563.0020608777622	36209.93581412127	2.4620999343670955
60	3.9038241515890677	563.0020608777622	35599.20961645484	2.4620999343670955
61	3.9038241515890677	563.0020608777622	35599.20961645484	2.461954154242052
62	3.9038241515890677	563.0020608777622	34454.34104241191	2.461954154242052
63	3.9038241515890677	563.0020608777622	34451.897733189355	2.4619283542171244
64	3.9038241515890677	563.0020608777622	34358.38345657009	2.4618535973473024
65	3.9038241515890677	563.0020608777622	33896.73371609181	2.4616221513587213
66	3.9038241515890677	563.0020608777622	32698.882129597383	2.4613304180633135
67	3.9038241515890677	563.0020608777622	32698.882129597383	2.4613304180633135
68	3.9038241515890677	563.0020608777622	32698.882129597383	2.4613304180633135
69	3.9038241515890677	563.0020608777622	32698.882129597383	2.4611920984127225
70	3.9038241515890677	563.0020608777622	32692.292956402005	2.4611920984127225
71	3.9038241515890677	563.0020608777622	31111.378087004785	2.461167148179919
72	3.9038241515890677	563.0020608777622	31109.588014332796	2.461167148179919
73	3.9038241515890677	563.0020608777622	31109.588014332796	2.4608602340517454
74	3.9038241515890677	563.0020608777622	31109.588014332796	2.4608602340517454
75	3.9038241515890677	563.0020608777622	31043.366291476603	2.4608602340517454
76	3.9038241515890677	563.0020608777622	31043.366291476603	2.4608602340517454
77	3.9038241515890677	563.0020608777622	29605.711737198442	2.4608602340517454
78	3.9038241515890677	563.0020608777622	29423.925351103095	2.4608484383882825
79	3.9038241515890677	563.0020608777622	29423.924258587842	2.4608400439283846
80	3.9038241515890677	563.0020608777622	29423.924258587842	2.4608400439283846
81	3.9038241515890677	563.0020608777622	29423.924258587842	2.4608381905986008
82	3.9038241515890677	563.0020608777622	28111.359383228963	2.4608381905986008
83	3.9038241515890677	563.0020608777622	28080.11526708835	2.4607948491338085
84	3.9038241515890677	563.0020608777622	28080.11526708835	2.4607803072042245
85	3.9038240059474614	563.0020608777622	28080.11526708835	2.46075695627266
86	3.9038240059474614	563.0020608777622	27066.085845953465	2.460742288109739
87	3.9038239658763896	563.0020608777622	27066.085845953465	2.460742288109739
88	3.9038239658763896	563.0020608777622	27066.085845953465	2.460577361547904
89	3.9038239658763896	563.0020608777622	26288.057873362646	2.460577361547904
90	3.9038239658763896	563.0020608777622	26288.057873362646	2.460577361547904
91	3.9038239658763896	563.0020608777622	26288.057873362646	2.460577361547904
92	3.9038239658763896	563.0020608777622	26288.057873362646	2.460577361547904
93	3.9038239658763896	563.0020608777622	26288.057873362646	2.460577361547904
94	3.9038239484738027	563.0020608777622	26288.057873362646	2.460577361547904
95	3.9038239484738027	563.0020608777622	26288.057873362646	2.460577361547904
96	3.9038239484738027	563.0020608777622	26288.057873362646	2.4605763318456066
97	3.9038239484738027	563.0020608777622	26288.057873362646	2.4605763318456066
98	3.9038239484738027	563.0020608777622	26288.057873362646	2.4605763318456066
99	3.712955825271691	563.0020608777622	26288.057873362646	2.460576321643984
100	3.712955825271691	563.0020608777622	26288.057873362646	2.460576261914599
0	137050.3131003435	695.8091461596126	120630.70905691189	111653.0773294564
1	45743.34506919943	695.8091461596126	118371.63630449244	36447.592961102906
2	35585.39326707333	690.2014348292515	98499.6122434393	25497.61453054188
3	19528.257001626484	683.059181046108	96763.45125286939	11600.147841825874
4	12872.2354662689	651.7298893134541	94291.39874261599	7057.245367937187
5	2375.520960025367	651.7298893134541	94291.39874261599	3500.2164152468176
6	1968.850116513459	651.7298893134541	86190.07947540638	1569.5009344895009
7	969.6603244375455	637.8438483969636	79020.13286301865	508.4986998429093
8	373.34523570883965	574.7937559407497	75548.24188996051	446.4860076835769
9	102.37696416435053	574.7937559407497	71566.67169077242	181.91312140952584
10	50.94831887131969	574.7937559407497	71566.67169077242	70.19675654342728
11	14.313576631764903	574.7937559407497	71566.67169077242	19.976274015887665
12	12.171050344631373	573.0497732207912	68943.7994064572	11.395570760765848
13	7.026765705422941	573.0497732207912	68943.7994064572	5.870055828410779
14	5.713922161485487	573.0497732207912	65741.12381092344	4.6211239045302905
15	5.300261135734839	573.0497732207912	65219.246819146196	4.282235789652648
16	5.085511907427182	573.0497732207912	56945.89651135995	3.9464252603711594
17	4.104966905715824	573.0497732207912	56945.89651135995	3.724008215300607
18	3.8566820366624097	573.0497732207912	55154.80705955811	3.615597685390448
19	3.6929131319375585	573.0497732207912	48153.0374249692	3.5081863455652202
20	3.6929131319375585	528.441443608712	48152.966970088775	3.464607429640282
21	3.666825794431821	528.441443608712	48152.966970088775	3.409245748051225
22	3.628186264231599	528.441443608712	44495.20230433493	3.34584304138061
23	3.624961677170044	528.441443608712	43843.90457089889	3.300975004748013
24	3.616014409832266	528.441443608712	43843.90457089889	3.279982780983121
25	3.614413922377261	528.441443608712	43843.90457089889	3.279982780983121
26	3.614413922377261	528.441443608712	41064.61620782317	3.266360136125915
27	3.614413922377261	528.441443608712	40037.29162597235	3.2458650716235438
28	3.6134173118175785	528.441443608712	40037.29162597235	3.187334583567885
29	3.6134173118175785	528.441443608712	36668.26619874177	3.128152265776656
30	3.6091738557781823	528.441443608712	36668.26619874177	3.0866416012024884
31	3.6091738557781823	528.441443608712	36668.26619874177	3.0866416012024884
32	3.607534213613535	528.441443608712	36668.26619874177	3.039088198649029
33	3.6075038250308866	528.441443608712	35012.6379477166	3.039088198649029
34	3.606518847504283	528.441443608712	34940.08020274015	2.990649054177252
35	3.6051284465880795	528.441443608712	33227.06243784598	2.990441877150408
36	3.6051284465880795	528.441443608712	33219.7737452919	2.990441877150408
37	3.604437693491677	528.441443608712	33219.7737452919	2.9841182452893973
38	3.604437693491677	528.441443608712	32833.1682517927	2.9789223568501635
39	3.604389691154223	528.441443608712	32833.1682517927	2.969589114295898
40	3.604389691154223	528.441443608712	32561.676557496427	2.949207817005539
41	3.604389691154223	528.441443608712	32561.10244267467	2.942003278741613
42	3.604389691154223	528.441443608712	32058.208226405564	2.9303862187655776
43	3.604389691154223	528.441443608712	32058.208226405564	2.9207514002575725
44	3.604389691154223	528.441443608712	32049.25297216115	2.920424630114852
45	3.604389691154223	528.441443608712	32049.25297216115	2.912146014896577
46	3.604389691154223	528.441443608712	32049.25297216115	2.897659083607496
47	3.604389691154223	528.441443608712	31941.506295025898	2.897659083607496
48	3.604389691154223	528.441443608712	31935.154203342103	2.8896684610613947
49	3.604389691154223	528.441443608712	31935.154203342103	2.8870667515606208
50	3.604389691154223	528.441443608712	31924.836264918053	2.8835781962757383
51	3.604389691154223	528.441443608712	31296.857342680447	2.87258661032118
52	3.604389691154223	528.441443608712	31159.240787463357	2.8640188513478426
53	3.604389691154223	528.441443608712	28751.66498771418	2.8628290148500524
54	3.604389691154223	528.441443608712	28618.921114769764	2.857121241916001
55	3.604389691154223	528.441443608712	28618.921114769764	2.851273775917875
56	3.604389691154223	528.441443608712	28618.921114769764	2.8507961842002962
57	3.604389691154223	528.441443608712	28618.921114769764	2.8494004887793998
58	3.604389691154223	528.441443608712	27537.77718165936	2.8494004887793998
59	3.604388100524737	528.441443608712	27504.51610418656	2.8494004887793998
60	3.604388100524737	528.441443608712	26287.196108444507	2.844993328557024
61	3.604388100524737	508.12710440079445	26064.404878304547	2.844993328557024
62	3.604388100524737	508.12710440079445	25353.86869956571	2.8419468512857966
63	3.604388100524737	508.12710440079445	25353.86869956571	2.840214925478771
64	3.604388100524737	508.12710440079445	25353.86869956571	2.8390689783084277
65	3.604388100524737	508.12710440079445	25294.859154175676	2.8379794404660963
66	3.604388100524737	508.12710440079445	25294.859154175676	2.8374208823708216
67	3.604388100524737	508.12710440079445	25294.859154175676	2.8356396107284403
68	3.604388100524737	508.12710440079445	25294.859154175676	2.8351095240136606
69	3.604388100524737	508.12710440079445	25294.859154175676	2.8343012135818766
70	3.604388100524737	508.12710440079445	25246.104179986465	2.831738453825569
71	3.604388100524737	508.12710440079445	24744.471126630833	2.831738453825569
72	3.604388100524737	508.12710440079445	24744.471126630833	2.8300361164575487
73	3.604388100524737	508.12710440079445	23850.870723574695	2.8300361164575487
74	3.604388100524737	508.12710440079445	23249.233308003782	2.8300361164575487
75	3.604388100524737	508.12710440079445	23199.208595970016	2.8300361164575487
76	3.604388100524737	508.12710440079445	23199.208595970016	2.829066851058576
77	3.604388100524737	508.12710440079445	23199.208595970016	2.828498173395399
78	3.604388100524737	508.12710440079445	22979.18333687331	2.8281101414491063
79	3.604388100524737	508.12710440079445	21589.944122920962	2.8280539771912374
80	3.604388100524737	508.12710440079445	21589.944122920962	2.8277764603587614
81	3.604388100524737	508.12710440079445	21589.944122920962	2.826905092410562
82	3.604388100524737	508.12710440079445	21589.944122920962	2.826905092410562
83	3.604388100524737	508.12710440079445	21536.37678889357	2.8267469317712832
84	3.604388100524737	508.12710440079445	21536.37678889357	2.8265449742518594
85	3.604388100524737	508.12710440079445	20941.33613634153	2.8265449742518594
86	3.604388100524737	508.12710440079445	20941.33613634153	2.826317881711931
87	3.604388100524737	508.12710440079445	20941.33613634153	2.826312507335814
88	3.604388100524737	508.12710440079445	20941.33613634153	2.826254119249595
89	3.604388100524737	508.12710440079445	20941.33613634153	2.826218382720368
90	3.604388100524737	508.12710440079445	19963.36726262069	2.826041971487003
91	3.604388100524737	508.12710440079445	19963.36726262069	2.826041971487003
92	3.604388097117206	508.12710440079445	19963.36726262069	2.826041971487003
93	3.604388097117206	508.12710440079445	19963.36726262069	2.8260111607455327
94	3.604388097117206	508.12710440079445	19963.36726262069	2.8260111607455327
95	3.604388097117206	508.12710440079445	19963.36726262069	2.8260111607455327
96	3.604388097117206	508.12710440079445	19963.36726262069	2.82599959534131
97	3.604388097117206	508.12710440079445	19100.278453278308	2.82599959534131
98	3.604388097117206	508.12710440079445	19003.84323152147	2.825997732333362
99	3.604388097117206	508.12710440079445	19001.121542400644	2.8259976326089045
100	3.604388097117206	508.12710440079445	18994.151393852986	2.8259976128579942
0	124198.89985562346	729.8637899866201	109984.76280915478	129133.96147251349
1	53281.74910864892	729.8637899866201	109984.76280915478	30966.894708008742
2	41501.731133294394	729.8637899866201	109984.76280915478	9901.240075203581
3	26725.376952768518	630.2593577036537	105749.58555235577	7356.120231863367
4	12528.075813996393	620.2078246771633	105749.58555235577	2389.2582208467616
5	3426.609560466249	620.2078246771633	105749.58555235577	1208.0874660875281
6	3426.609560466249	620.2078246771633	100340.3249174969	477.1296913246197
7	1782.3918038647923	620.2078246771633	98194.22315949784	124.94169307121926
8	469.9054977924051	620.2078246771633	98194.22315949784	100.35250999693983
9	258.533756113901	620.2078246771633	91276.42466219414	39.87986809804796
10	71.06945786255422	569.0229657944334	85773.85718876454	20.849413032984376
11	29.701054069430857	569.0229657944334	84951.67237134822	17.162392241823706
12	11.493523962486188	569.0229657944334	83320.55829779709	7.183320132943137
13	4.121926719254223	569.0229657944334	76896.10721205402	5.424721821360372
14	4.121926719254223	550.8495360691169	75186.28508870071	4.229951702659066
15	3.807250838601551	550.8495360691169	75186.28508870071	3.377124030570669
16	3.532097362804299	550.8495360691169	74535.4190011623	3.1527187453491705
17	3.4523398570678294	550.8495360691169	74535.40142681007	2.9560376413431233
18	3.327276843178281	550.8495360691169	68005.81951925893	2.954477754654461
19	3.316613489656226	550.8495360691169	64835.44877633358	2.9168797984311987
20	3.286018556705722	550.8495360691169	60824.315481647885	2.9100978868565273
21	3.2847273489603603	550.8495360691169	57088.28869242647	2.9100978868565273
22	3.267614681579977	550.8495360691169	54727.01817488938	2.8222442861839143
23	3.2647354429901334	535.1262433964923	49869.067990041454	2.705550779463821
24	3.2480110787199816	535.1262433964923	49869.067990041454	2.6748138825518266
25	3.2480110787199816	535.1262433964923	49869.067990041454	2.544319109050176
26	3.210502649648257	535.1262433964923	49869.067990041454	2.445276879228321
27	3.2047223616084364	535.1262433964923	49869.067990041454	2.2861293186101657
28	3.2047223616084364	535.1262433964923	46771.766149848845	2.2434110902222075
29	3.193449231936296	528.3607686320694	46771.766149848845	2.2320990270712717
30	3.1920646028209445	528.3607686320694	44274.38968251259	2.196497711319432
31	3.1920646028209445	528.3607686320694	44237.42507781853	2.1861674651388707
32	3.1920646028209445	528.3607686320694	43808.55367474872	2.1514771721799333
33	3.1872430294470044	528.3607686320694	42128.67232997247	2.1512428048669863
34	3.1872430294470044	528.3607686320694	42093.50720870384	2.138645049822922
35	3.185003187286582	528.3607686320694	42093.3040340871	2.132935013795148
36	3.185003187286582	528.3607686320694	42052.72335924273	2.1305054251053837
37	3.183293943001157	528.3607686320694	42052.72335924273	2.124104561066888
38	3.1820919946883732	528.3607686320694	41751.092893087545	2.1238969923460402
39	3.180048363740227	528.3607686320694	41457.31451187514	2.1119191809634783
40	3.1757250491783346	528.3607686320694	40556.70017016884	2.1048959203624764
41	3.1716084363667587	528.3607686320694	37511.54694898647	2.0993602694128453
42	3.1697722259695014	528.3607686320694	37296.89354497582	2.089270524912774
43	3.1637662835240947	528.3607686320694	36677.72744852854	2.089270524912774
44	3.1637662835240947	528.3607686320694	36677.72744852854	2.084670645031495
45	3.163170845714741	521.9173666303022	36503.17576487928	2.0733538157183946
46	3.1607583958120267	521.9173666303022	35176.71389778321	2.0733538157183946
47	3.1607583958120267	521.9173666303022	35176.71389778321	2.0720543607052444
48	3.15755570388932	521.9173666303022	35176.71389778321	2.0578739813778792
49	3.1558244394288213	521.9173666303022	35176.71389778321	2.0578739813778792
50	3.154842448789645	521.9173666303022	34522.29080415743	2.050949384198363
51	3.153560728534407	521.9173666303022	34522.29080415743	2.045742210265205
52	3.152552571567172	521.9173666303022	34522.29080415743	2.0428442013442063
53	3.152540699728329	510.7837988637256	34522.29080415743	2.0402480062700037
54	3.152540699728329	510.7837988637256	34522.29080415743	2.039310757363439
55	3.1511715452859743	510.7837988637256	34522.29080415743	2.0380801678157874
56	3.1511715452859743	510.7837988637256	34522.29080415743	2.0380801678157874
57	3.149760619903143	510.7837988637256	34522.29080415743	2.037694920278054
58	3.149760619903143	510.7837988637256	34522.29080415743	2.035686299244045
59	3.149760619903143	510.7837988637256	34522.29080415743	2.035686299244045
60	3.149760619903143	510.7837988637256	33896.08273692418	2.035686299244045
61	3.1497232643005275	510.7837988637256	33503.48813137248	2.035373185061751
62	3.1497232643005275	510.7837988637256	33453.473243470326	2.035154806016729
63	3.1495628622127976	510.7837988637256	33046.961689733434	2.034379420124498
64	3.1494735608016486	510.7837988637256	33046.961689733434	2.034379420124498
65	3.1494735608016486	510.7837988637256	33046.961689733434	2.034379420124498
66	3.1494735608016486	510.7837988637256	33046.961689733434	2.033128877425594
67	3.149229098329882	510.7837988637256	33046.961689733434	2.032383394055895
68	3.1491732189215695	510.7837988637256	31766.340322236912	2.0309946200328266
69	3.1491101797363488	510.7837988637256	31766.340322236912	2.0309946200328266
70	3.1491101797363488	510.7837988637256	31766.340322236912	2.03081059803111
71	3.1491010762078147	510.7837988637256	31766.340322236912	2.030276300786015
72	3.1491010762078147	510.7837988637256	31752.969552793533	2.0286729235311056
73	3.149038663743937	510.7837988637256	31752.969552793533	2.0279170423751074
74	3.148966005679933	510.7837988637256	31469.581085549456	2.0269071101524765
75	3.148946726679491	510.7837988637256	31469.581085549456	2.0269071101524765
76	3.148946726679491	510.7837988637256	31469.581085549456	2.0268545116124774
77	3.148946726679491	510.7837988637256	31469.411956846576	2.0268545116124774
78	3.148946726679491	510.7837988637256	31469.411956846576	2.026315412430526
79	3.148946726679491	510.7837988637256	30280.938623126913	2.0262947188301
80	3.148946726679491	510.7837988637256	30280.938623126913	2.0259670191560555
81	3.1489459047658017	510.7837988637256	30037.514203596587	2.0257273857943594
82	3.1489459047658017	510.7837988637256	28928.832408741488	2.025489227086572
83	3.1489459047658017	510.7837988637256	28928.832408741488	2.025342573328073
84	3.1489459047658017	510.7837988637256	28928.832408741488	2.0251759427750393
85	3.1489459047658017	510.7837988637256	28928.832408741488	2.0251759427750393
86	3.1489459047658017	510.7837988637256	28928.832408741488	2.0251759427750393
87	3.1489459047658017	510.7837988637256	28632.65452827743	2.0251759427750393
88	3.1489459047658017	510.7837988637256	28632.65452827743	2.0251674861319606
89	3.1489459047658017	510.7837988637256	28632.65452827743	2.025132855925599
90	3.148945836963643	510.7837988637256	28570.332221512755	2.025132855925599
91	3.148945836963643	510.7837988637256	28570.332221512755	2.025132855925599
92	3.1489450114375073	510.7837988637256	28201.520424169943	2.0251193698198082
93	3.1489450114375073	510.7837988637256	28166.98035883548	2.0251124264606988
94	3.1489450114375073	510.7837988637256	27815.54110289467	2.0251124264606988
95	3.148944594471116	510.7837988637256	27571.480094573017	2.0251124264606988
96	3.148944594471116	510.7837988637256	27410.425742340398	2.0251124264606988
97	3.148944594471116	510.7837988637256	27273.47442358742	2.0251124264606988
98	3.148944594471116	510.7837988637256	27051.023870192123	2.0251124264606988
99	3.148944594471116	510.7837988637256	27051.023870192123	2.0251124264606988
100	3.148944594471116	510.7837988637256	25791.562629744592	2.0251124264606988
0	117014.43441056396	656.1077102324641	133039.58880910958	116451.79230474959
1	43313.02508390251	656.1077102324641	126412.72541651392	38104.20815584958
2	8119.36443259051	656.1077102324641	123567.71290291395	14718.189994099797
3	8119.36443259051	574.3833560600222	116850.62724811902	6723.080564768563
4	4701.18804757342	574.3833560600222	108721.45049691744	2945.025664701705
5	2605.142850620451	574.3833560600222	106521.24509354474	661.5124594228331
6	1731.140922026302	574.3833560600222	105275.5481860874	659.3886372385253
7	736.6059145649509	574.3833560600222	100913.11342448524	225.2928785913297
8	33.46955455207538	574.3833560600222	93646.13352005594	71.0342765882502
9	33.46955455207538	574.3833560600222	91041.70842397236	41.11257605730287
10	33.46955455207538	574.3833560600222	81841.88670670771	23.277626493678007
11	10.320701917074329	574.3833560600222	81841.88670670771	15.810842415625368
12	8.39752585761892	574.3833560600222	73726.49065443822	4.783345978138485
13	4.600793437090284	574.3833560600222	73726.49065443822	3.549572490472227
14	4.566909953364415	574.3833560600222	70239.61800281925	3.4684106741133216
15	3.9997825626235337	574.3833560600222	70148.79405975784	3.109526752934098
16	3.5664012702428742	574.3833560600222	70148.79405975784	2.68299845787414
17	3.1069182948707206	574.3833560600222	69974.5073655424	2.5190559400342947
18	3.1069182948707206	574.3833560600222	69813.10873107749	2.4639051510545396
19	3.015381912392655	574.3833560600222	68649.78828926553	2.337549150933491
20	3.0008844799439274	574.3833560600222	65073.58625751567	2.30479320750789
21	2.976918314995191	574.3833560600222	64459.88738977812	2.261021273264807
22	2.933514870795087	574.3833560600222	63275.485487394	2.217684785328727
23	2.9264061194368303	574.3833560600222	57892.86605315145	2.1865679874225155
24	2.868640297458167	574.3833560600222	54300.03325389515	2.1623822190294244
25	2.8217868354460074	574.3833560600222	54300.03325389515	2.1374900027460644
26	2.7807058771690194	574.3833560600222	52953.85331295727	2.103832014271481
27	2.7259071372537718	574.3833560600222	52953.85331295727	2.103832014271481
28	2.6883843631838995	574.3833560600222	51015.71630772721	2.066159471993104
29	2.625454125751698	574.3833560600222	51015.71630772721	2.0362411270126684
30	2.625454125751698	574.3833560600222	50698.174189582445	2.009562552673923
31	2.6081741717163354	574.3833560600222	50589.96262076343	2.009562552673923
32	2.6081741717163354	574.3833560600222	50260.10823166481	1.983392813920414
33	2.597877009896068	574.3833560600222	46176.3083078287	1.983392813920414
34	2.5976549416540897	574.3833560600222	46176.3083078287	1.983392813920414
35	2.5976549416540897	574.3833560600222	46176.3083078287	1.9757791372008155
36	2.5976549416540897	574.3833560600222	46176.3083078287	1.9706539950975328
37	2.596991701478484	574.3833560600222	46176.3083078287	1.9706539950975328
38	2.596991701478484	574.3833560600222	46176.3083078287	1.9688524833189536
39	2.596991701478484	574.3833560600222	45855.167091032694	1.9688524833189536
40	2.595070608166028	574.3833560600222	45801.6449404142	1.9628601945196282
41	2.5894287165359136	574.3833560600222	45801.6449404142	1.9628601945196282
42	2.5894287165359136	574.3833560600222	45574.23912912099	1.9562899419936115
43	2.5886968137056896	574.3833560600222	45353.30525611692	1.9472922597281181
44	2.588359498324899	574.3833560600222	45205.06319353928	1.9410349982877804
45	2.5868021981278124	574.3833560600222	45205.06319353928	1.9376901835364977
46	2.5868021981278124	574.3833560600222	45205.06319353928	1.9239365487835274
47	2.5840760380133365	574.3833560600222	40770.536885534326	1.922727864874213
48	2.5840760380133365	574.3833560600222	40770.536885534326	1.9156137772619932
49	2.582073494096018	574.3833560600222	40770.536885534326	1.9123773062534979
50	2.581808283187039	574.3833560600222	40770.536885534326	1.9123773062534979
51	2.58069439406974	574.3833560600222	40770.536885534326	1.9072601205210953
52	2.58069439406974	574.3833560600222	40770.536885534326	1.9040832136041244
53	2.5795091044312457	574.3833560600222	40770.536885534326	1.903639048416945
54	2.5795091044312457	574.3833560600222	40770.536885534326	1.8977465996691192
55	2.579215428861124	574.3833560600222	40770.536885534326	1.8977465996691192
56	2.579215428861124	574.3833560600222	40770.536885534326	1.8915802348278503
57	2.578579120646515	574.3833560600222	39083.11398520638	1.8915802348278503
58	2.578579120646515	574.3833560600222	39083.11398520638	1.8878521980838647
59	2.578579120646515	574.3833560600222	38248.068244454815	1.8872657678235265
60	2.5780796117176314	574.3833560600222	37609.10359181654	1.8855224402215207
61	2.577818784996485	574.3833560600222	37609.103240555436	1.8827587558091836
62	2.5775884192806635	574.3833560600222	37609.103240555436	1.8795125867652789
63	2.576543709849353	574.3833560600222	37176.456187939155	1.8776842955823732
64	2.576543709849353	574.3833560600222	36802.81343349177	1.8776842955823732
65	2.576543709849353	574.3833560600222	36802.81343349177	1.8765600935359719
66	2.576543709849353	574.3833560600222	36243.6833308639	1.8754214384990417
67	2.576543709849353	574.3833560600222	36243.6833308639	1.8747242459017877
68	2.576533329500686	574.3833560600222	36243.6833308639	1.874651346808099
69	2.576461641558531	574.3833560600222	36243.6833308639	1.874205025972124
70	2.576461641558531	574.3833560600222	36243.6833308639	1.8739032943606269
71	2.576461641558531	574.3833560600222	35986.57259855262	1.8739032943606269
72	2.5763333644379602	574.3833560600222	35664.385417130645	1.8735223535018852
73	2.5763333644379602	574.3833560600222	35190.736867800166	1.8731049599990885
74	2.5763333644379602	574.3833560600222	35190.736867800166	1.8731049599990885
75	2.5763333644379602	574.3833560600222	34313.930539693596	1.872988888493981
76	2.5763333644379602	574.3833560600222	34313.930539693596	1.872988888493981
77	2.5763333644379602	574.3833560600222	34313.930539693596	1.872988888493981
78	2.5763333644379602	574.3833560600222	34313.930539693596	1.8729149586456495
79	2.5763333644379602	574.3833560600222	34313.930539693596	1.8729149586456495
80	2.5763333644379602	574.3833560600222	34313.930539693596	1.8729049071493116
81	2.5763333644379602	574.3833560600222	34093.42560283802	1.8728716034600679
82	2.5763333644379602	574.3833560600222	34055.78047604178	1.872739625068365
83	2.5763333644379602	574.3833560600222	34055.78047604178	1.872739625068365
84	2.5763333644379602	574.3833560600222	34055.78047604178	1.872739625068365
85	2.5763333644379602	574.3833560600222	34055.78047604178	1.872739625068365
86	2.5763333644379602	574.3833560600222	34055.78047604178	1.872739625068365
87	2.5763333644379602	574.3833560600222	34055.78047604178	1.872739625068365
88	2.5763333644379602	574.3833560600222	34055.78047604178	1.872739625068365
89	2.5763333644379602	574.3833560600222	34055.78047604178	1.872739625068365
90	2.5763333644379602	574.3833560600222	34029.503714348364	1.872739625068365
91	2.5763333644379602	574.3833560600222	34029.503714348364	1.8727329583363528
92	2.5763333644379602	574.3833560600222	33968.15553308428	1.8727329583363528
93	2.5763333644379602	574.3833560600222	33254.966095873904	1.8727286905522367
94	2.5763333644379602	574.3833560600222	33226.34858083192	1.8727286905522367
95	2.5763333644379602	574.3833560600222	33226.34858083192	1.8727281436558516
96	2.5763333644379602	574.3833560600222	33226.34858083192	1.8727281436558516
97	2.5763333644379602	574.3833560600222	32901.072835896666	1.8727281436558516
98	2.5763333644379602	574.3833560600222	32465.094030020507	1.8727273865507645
99	2.5763333644379602	574.3833560600222	32465.094030020507	1.8727273865507645
100	2.5763333644379602	574.3833560600222	31543.95706634591	1.8727273865507645
0	109640.90878453909	705.812080928909	134202.36231925545	123670.46854120327
1	42094.81972654706	705.812080928909	122159.6434428838	41052.41099528944
2	25386.355155519705	705.812080928909	119828.61436469891	26369.781420296087
3	14509.695341000257	628.6359620694883	106515.59404794528	13254.241521801721
4	5440.467004370293	628.6359620694883	106515.59404794528	5737.867909360683
5	2343.7976582423767	628.6359620694883	102467.31486709374	3280.4232792211264
6	696.7723249854666	628.6359620694883	93479.65353417325	825.0019685794396
7	279.7347827885445	614.6387934806036	91849.51915097672	423.0884094773615
8	118.1324835484674	614.6387934806036	73329.91112295796	167.52520710213037
9	112.743923800129	614.6387934806036	68553.19670348034	87.1529732262206
10	51.159715601057755	614.6387934806036	52871.70734692384	44.4176872072865
11	24.2279834338796	614.6387934806036	52871.70734692384	12.411136785528797
12	17.047762591853996	614.6387934806036	52871.70734692384	7.014322809069474
13	9.072346064782524	614.6387934806036	52871.70734692384	6.67431100101251
14	7.714049786321911	614.6387934806036	52871.70734692384	4.758357502185808
15	6.414274565256347	614.6387934806036	52871.70734692384	4.42205581025445
16	6.063495483809489	614.6387934806036	48937.185709033016	3.980196273956431
17	5.58815730813849	614.6387934806036	48510.92394196657	3.2026998784273557
18	5.5876573478786735	614.6387934806036	46019.17526479671	3.0473326051838368
19	5.290420672286616	614.6387934806036	42913.735105711276	3.029019977661367
20	5.290420672286616	614.6387934806036	42913.735105711276	2.987496958088318
21	5.168284659116841	614.6387934806036	41865.13107388185	2.922439855738648
22	5.087148638303677	614.6387934806036	41861.92793345073	2.9177894015757855
23	5.011876997497111	612.5264422906688	41861.36997257557	2.9173397238648078
24	4.949773154523086	612.5264422906688	41861.36997257557	2.895449430884783
25	4.920926052049311	612.5264422906688	41798.13068209982	2.8864039773800303
26	4.915075891088268	612.5264422906688	41666.268212156	2.8603389740913094
27	4.841788988189892	607.0646827568013	41106.879202554264	2.853201171382737
28	4.809750977941454	607.0646827568013	41106.879202554264	2.804530145919068
29	4.740098450134958	607.0646827568013	41106.879202554264	2.8003957016291214
30	4.736638183851603	607.0646827568013	40113.46839329167	2.776809079113502
31	4.7159771217324336	607.0646827568013	39562.74868735173	2.7521923653710876
32	4.715359666998474	601.7176167173432	39024.82825921254	2.7316833591601966
33	4.7110742545875155	601.7176167173432	38259.29325045315	2.728663698699963
34	4.693459712072979	601.7176167173432	37680.30431140359	2.7083959131222684
35	4.6897603860662676	601.7176167173432	37533.83235413381	2.7042715452092927
36	4.681609854832909	601.7176167173432	37533.828619661894	2.696713730350922
37	4.681609854832909	601.7176167173432	37235.17409700172	2.6939473199478456
38	4.670607468050879	599.902508879086	37235.17409700172	2.687097124633954
39	4.670607468050879	592.6419027148004	36987.37296146137	2.687097124633954
40	4.665336276995515	592.6419027148004	36987.37296146137	2.6839342150746286
41	4.665336276995515	592.6419027148004	36987.37296146137	2.6803280930328945
42	4.658515908776886	592.6419027148004	36987.37296146137	2.6803280930328945
43	4.658515908776886	592.6419027148004	35107.757484861955	2.6796388357688925
44	4.642098904408666	592.6419027148004	35107.757484861955	2.676914236193219
45	4.642098904408666	592.6419027148004	35002.30262647624	2.674319542682774
46	4.638175367704008	592.6419027148004	35002.30262647624	2.6739172235470483
47	4.628021655299998	592.6419027148004	35002.30262647624	2.6737867207852766
48	4.620166220633701	576.7380630012942	34661.42312718127	2.6733659961146494
49	4.614769923722345	576.7380630012942	34661.42312718127	2.671941273962769
50	4.606725992664624	576.7380630012942	34661.42312718127	2.671422549541884
51	4.595039479785359	576.7380630012942	33920.127355278564	2.670230134835432
52	4.595039479785359	576.7380630012942	33478.32647043355	2.670230134835432
53	4.585988020960394	576.7380630012942	31999.482508935507	2.670230134835432
54	4.576166605012876	576.7380630012942	31999.482508935507	2.669582228488489
55	4.572841726129332	576.7380630012942	31658.142881024418	2.669582228488489
56	4.572841726129332	576.7380630012942	31658.142881024418	2.669291265501206
57	4.568707377107167	576.7380630012942	31232.3625744649	2.669291265501206
58	4.568707377107167	576.7380630012942	29140.31470701312	2.6689517657325004
59	4.566672520731593	576.7380630012942	27308.54440208276	2.668084874794165
60	4.562571577259334	576.7380630012942	27308.54440208276	2.6671540524752024
61	4.556950202906541	576.7380630012942	27308.54440208276	2.666387563992583
62	4.55677377722987	576.0149526751841	27308.54440208276	2.666387563992583
63	4.555982489900543	576.0149526751841	27308.54440208276	2.666118761024891
64	4.5533248970826605	576.0149526751841	27308.54440208276	2.665382832783625
65	4.549335636773261	576.0149526751841	26565.280938043976	2.6653613668326277
66	4.549335636773261	576.0149526751841	26565.280938043976	2.6651966916899874
67	4.548839393644738	576.0149526751841	26565.280938043976	2.6649367375872175
68	4.548572868870452	576.0149526751841	26332.99099672399	2.6649367375872175
69	4.548572868870452	576.0149526751841	26332.99099672399	2.664932094058158
70	4.547381549576042	548.3080136676175	26332.99099672399	2.6642132766500213
71	4.546769294104647	542.8766085300507	26332.99099672399	2.6642132766500213
72	4.546769294104647	474.1509076843409	26332.99099672399	2.664081511696019
73	4.54642047102493	474.1509076843409	26332.99099672399	2.664035363209787
74	4.54642047102493	474.1509076843409	26212.670143635318	2.664020564029404
75	4.546312722886154	474.1509076843409	26212.670143635318	2.664020564029404
76	4.546043286142462	474.1509076843409	26212.670143635318	2.664020564029404
77	4.546043286142462	474.1509076843409	26212.670143635318	2.664020564029404
78	4.5455670281689	474.1509076843409	26007.343114459265	2.66399486585806
79	4.5455670281689	474.1509076843409	26007.343114459265	2.66399486585806
80	4.5455670281689	474.1509076843409	25366.88184579421	2.66399486585806
81	4.545501652046841	474.1509076843409	25366.88184579421	2.66399486585806
82	4.545319789457121	474.1509076843409	25366.88184579421	2.6639608809455737
83	4.545319789457121	474.1509076843409	25366.88184579421	2.6639608809455737
84	4.545286080910618	474.1509076843409	25366.88184579421	2.66394970627377
85	4.545199237922406	474.1509076843409	25066.850490011322	2.66394970627377
86	4.545199237922406	474.1509076843409	25066.850490011322	2.66394970627377
87	4.545199237922406	474.1509076843409	25066.850490011322	2.66394970627377
88	4.545184060074396	474.1509076843409	25066.850490011322	2.66394970627377
89	4.545184060074396	474.1509076843409	25066.850490011322	2.66394970627377
90	4.545184060074396	474.1509076843409	25062.245305557415	2.66394970627377
91	4.545184060074396	474.1509076843409	25062.245305557415	2.66394970627377
92	4.545184060074396	474.1509076843409	24867.653443716757	2.66394970627377
93	4.545184060074396	474.1509076843409	24867.653443716757	2.66394970627377
94	4.545184060074396	474.1509076843409	24867.653443716757	2.6639495594622185
95	4.545182326979952	474.1509076843409	24085.930906953687	2.663949505265672
96	4.545182326979952	474.1509076843409	23863.652754709623	2.663949505265672
97	4.545180751180594	474.1509076843409	23863.652754709623	2.6639487786767746
98	4.545180052584464	474.1509076843409	23433.96188113876	2.6639487786767746
99	4.545180052584464	474.1509076843409	23433.96188113876	2.6639487786767746
100	4.545180052584464	474.1509076843409	23433.96188113876	2.6639487786767746
0	116851.97828781334	725.8763360416272	126830.69049407159	129434.82064056047
1	37398.003187207585	725.8763360416272	115846.09340120903	62023.99917043474
2	25952.059508777187	725.8763360416272	115846.09317901604	44533.46507100224
3	11408.080578744473	692.8743002636813	115846.09317901604	25433.201973916315
4	7801.777257950671	624.2082798090962	115846.09317901604	11946.05148912554
5	759.8964966558594	624.2082798090962	112610.37841272971	4134.715816759707
6	759.8964966558594	622.8820760376452	110788.95972879574	2744.3939429119887
7	229.22404686616247	622.8820760376452	107364.01142749883	1183.3928547051246
8	116.6112561993463	622.8820760376452	96368.64848109345	401.8430613638505
9	47.80568783952992	617.5184253379759	87790.99906257991	151.17526027553853
10	39.81139273905675	617.5184253379759	86882.12067988642	73.34853333239697
11	10.25863745726123	617.5184253379759	84125.37788833928	26.35330533187082
12	10.192714946963138	617.5184253379759	70388.60207271157	7.835573446219346
13	4.7156053151442245	592.6186747618885	68114.24796324337	7.061089135589479
14	4.418388300406579	592.6186747618885	64812.984557776326	5.854817004283148
15	3.9052329737372484	592.6186747618885	61771.09951591116	5.179941246523295
16	3.8472038943736897	585.8797643537903	61548.75716463865	4.632524541002788
17	3.808903535326623	585.8797643537903	61548.75716463865	4.02002354732259
18	3.7905907048044574	585.8797643537903	59361.91631252211	3.806128729155485
19	3.7839398583364052	585.8797643537903	57346.25237024613	3.747172833921311
20	3.7839398583364052	585.8797643537903	55007.32165229827	3.7197584111552775
21	3.780988338211532	585.8797643537903	54542.4166603324	3.6934732924757756
22	3.77995965523448	585.8797643537903	52021.84204585696	3.6934732924757756
23	3.7740038352746526	585.8797643537903	52021.84204585696	3.68239349063822
24	3.7740038352746526	585.8797643537903	50725.04501652469	3.6821337904479363
25	3.773932753515912	537.1433897690497	48765.17976490957	3.6618350846052032
26	3.773932753515912	526.4610079198941	48765.17976490957	3.6528780236299836
27	3.7715468003773607	526.4610079198941	45117.40804081157	3.6509512949880887
28	3.7715468003773607	526.4610079198941	45117.40804081157	3.6459200968102143
29	3.7715468003773607	526.4610079198941	45117.40804081157	3.6365042686199884
30	3.7684812818373876	526.4610079198941	42199.302845466715	3.61832195739971
31	3.768176608093775	526.4610079198941	42199.302845466715	3.6086333552525387
32	3.768176608093775	526.4610079198941	42199.302845466715	3.6086333552525387
33	3.7667758775164635	526.4610079198941	42199.302845466715	3.6019962785938087
34	3.7667758775164635	526.4610079198941	42199.302845466715	3.593943627297921
35	3.765163681636276	526.4610079198941	42199.302845466715	3.593943627297921
36	3.765163681636276	526.4610079198941	41499.60812261434	3.5939101988083446
37	3.765163681636276	526.4610079198941	39487.41533158017	3.589903269300414
38	3.765163681636276	505.50026566168737	39487.41533158017	3.589903269300414
39	3.7649395916617796	481.36345784419194	39065.5291447343	3.589890717453065
40	3.7649395916617796	481.36345784419194	39059.11341374779	3.589890717453065
41	3.7649395916617796	481.36345784419194	39059.11341374779	3.5874865932545665
42	3.7649395916617796	481.36345784419194	39059.11341374779	3.5874865932545665
43	3.7649395916617796	481.36345784419194	39059.11341374779	3.5874865932545665
44	3.7649395916617796	481.36345784419194	38635.56536843862	3.5858610977674563
45	3.7649395916617796	481.36345784419194	37668.65238942861	3.585335593828618
46	3.7649395916617796	481.36345784419194	36548.583734742686	3.585315893663105
47	3.7649395916617796	481.36345784419194	36548.583734742686	3.5844419307602142
48	3.7646736508048058	481.36345784419194	36548.583734742686	3.582978468441561
49	3.7643646304300833	481.36345784419194	36329.7508396972	3.581798380812921
50	3.7643097456153756	481.36345784419194	36015.2862997628	3.5792203412785004
51	3.764159402933226	481.36345784419194	36015.2862997628	3.578660241368535
52	3.764159402933226	481.36345784419194	36015.2862997628	3.5771954014779324
53	3.764159402933226	481.36345784419194	36015.2862997628	3.574919488923836
54	3.7637712348257266	481.36345784419194	36015.2862997628	3.572654205401991
55	3.7637712348257266	481.36345784419194	36015.2862997628	3.5700055369644828
56	3.7637712348257266	481.36345784419194	36015.2862997628	3.5668820263433436
57	3.7637712348257266	481.36345784419194	35059.62815339987	3.5658721714508324
58	3.7637712348257266	481.36345784419194	34415.07168042935	3.5658721714508324
59	3.7637712348257266	481.36345784419194	34101.27509778358	3.563993806956438
60	3.7637712348257266	481.36345784419194	34101.27509778358	3.563719071504369
61	3.7637712348257266	481.36345784419194	34101.27509778358	3.562980096495524
62	3.7637712348257266	481.36345784419194	34101.27509778358	3.562409720076796
63	3.7637712348257266	481.36345784419194	32469.85751603702	3.562409720076796
64	3.7637712348257266	481.36345784419194	32469.85751603702	3.5604027250839194
65	3.7637712348257266	481.36345784419194	32469.85751603702	3.5604027250839194
66	3.7637437169783197	481.36345784419194	32469.85751603702	3.5594676292922687
67	3.7637437169783197	481.36345784419194	32469.85751603702	3.5592514690819828
68	3.7637437169783197	481.36345784419194	32469.85751603702	3.558220782583309
69	3.7637437169783197	481.36345784419194	32469.85751603702	3.558220782583309
70	3.7637437169783197	481.36345784419194	32406.218345712394	3.5567348878473606
71	3.7637437169783197	481.36345784419194	32406.218345712394	3.5567348878473606
72	3.7637437169783197	481.36345784419194	32406.218345712394	3.5567348878473606
73	3.763738598169842	481.36345784419194	32406.218345712394	3.556397334666959
74	3.763738598169842	481.36345784419194	32406.218345712394	3.555987465042627
75	3.763738598169842	481.36345784419194	32406.218345712394	3.555738525325304
76	3.763738598169842	481.36345784419194	32406.218345712394	3.555550525875742
77	3.763738598169842	481.36345784419194	31594.848984931676	3.5535272000608282
78	3.763738598169842	481.36345784419194	31169.589294203986	3.5535272000608282
79	3.763738598169842	481.36345784419194	30922.980190786704	3.5535272000608282
80	3.763738598169842	481.36345784419194	28999.43621647507	3.552818327942681
81	3.763738598169842	481.36345784419194	28999.43621647507	3.5518384786671975
82	3.763738598169842	481.36345784419194	28999.43621647507	3.5518384786671975
83	3.763738598169842	481.36345784419194	28999.43621647507	3.5510875295625524
84	3.763738598169842	481.36345784419194	28999.43621647507	3.5510875295625524
85	3.763738392422307	481.36345784419194	28999.43621647507	3.5510875295625524
86	3.763738392422307	481.36345784419194	28999.43621647507	3.550868179767634
87	3.763738392422307	481.36345784419194	28999.43621647507	3.550723827604074
88	3.763738392422307	481.36345784419194	28999.43621647507	3.55064940483571
89	3.763738392422307	481.36345784419194	28999.43621647507	3.55064940483571
90	3.763738392422307	481.36345784419194	28999.43621647507	3.55064940483571
91	3.763738392422307	481.36345784419194	28952.05839149743	3.550608561517042
92	3.763738392422307	481.36345784419194	28395.92824166021	3.550558892614236
93	3.763738392422307	481.36345784419194	25039.504270509693	3.550558892614236
94	3.763738392422307	481.36345784419194	25039.504270509693	3.550558892614236
95	3.7637382825771946	481.36345784419194	25039.504270509693	3.550543249285163
96	3.7637382825771946	481.36345784419194	24015.79758082963	3.550543249285163
97	3.7637382825771946	481.36345784419194	23206.819450403014	3.550540972316268
98	3.7637382760071043	481.36345784419194	22577.903909491546	3.5505393131376497
99	3.7637382760071043	481.36345784419194	22483.460505007086	3.5505387391885974
100	3.7637382760071043	481.36345784419194	22483.460505007086	3.5505387391885974
0	121016.00960689007	677.695130751838	122119.98417499126	100641.43508895498
1	48961.76871069169	677.695130751838	112474.96679854486	32490.54294006988
2	26179.072196709923	677.695130751838	108902.78857757506	19465.512162920226
3	4319.376809346585	590.2628159312392	103488.80482477321	3613.8224001670114
4	4319.376809346585	590.2628159312392	103488.80482477321	3613.8224001670114
5	2236.9221782593677	590.2628159312392	103488.80482477321	1129.2557246572474
6	1868.7671803410815	590.2628159312392	103488.80482477321	648.9785539436293
7	782.1010941132421	590.2628159312392	103488.80482477321	424.0461025371224
8	502.5539807226294	590.2628159312392	101946.76939409143	136.05266339828606
9	170.8635965577873	590.2628159312392	96829.87825056263	73.51864138670932
10	68.36705458097796	578.5825014925065	96829.87825056263	37.78072458994286
11	31.691235512391952	578.5825014925065	78156.80430025197	13.44672201184319
12	7.150834375896586	578.5825014925065	78156.80430025197	5.40814393464462
13	7.150834375896586	578.5825014925065	78156.80430025197	4.365824093062785
14	6.429164979733367	560.3194694461115	76569.24251293321	3.79518082579085
15	4.980694710494864	560.3194694461115	71815.62167087822	3.7419207763793394
16	3.862759182755288	560.3194694461115	71815.62167087822	3.517459117630553
17	3.6326483466505226	560.3194694461115	71815.62167087822	2.935019141232237
18	3.505918237134721	534.0395334822415	70080.83306385945	2.540718362087274
19	3.389085256441346	534.0395334822415	68313.68588327964	2.381900728710699
20	3.389085256441346	534.0395334822415	61073.69578416185	2.3493656163958363
21	3.364822906718408	534.0395334822415	61073.69578416185	2.3493656163958363
22	3.341603586136664	534.0395334822415	61073.69578416185	2.344469986594615
23	3.301798340528627	534.0395334822415	61073.69578416185	2.3220016927804283
24	3.290532097786206	534.0395334822415	55539.15369939821	2.3046528440916676
25	3.290532097786206	534.0395334822415	55539.15369939821	2.2979779892738645
26	3.281542683621245	534.0395334822415	55075.28959101665	2.265483519524112
27	3.272311657414753	534.0395334822415	53770.82648700509	2.244671282842281
28	3.249257582872055	534.0395334822415	52602.492891601745	2.2370833317746217
29	3.2306923824251874	534.0395334822415	52183.29610227933	2.2303385898446084
30	3.2306923824251874	534.0395334822415	52183.29610227933	2.1994435625042277
31	3.2163255427507593	534.0395334822415	51048.29625423155	2.1994435625042277
32	3.2145122957693983	534.0395334822415	50313.839215329455	2.1723998969524003
33	3.2145122957693983	534.0395334822415	50313.839215329455	2.1723998969524003
34	3.2118276474916763	534.0395334822415	50313.839215329455	2.1285134250436077
35	3.2118276474916763	529.91569825391	50182.052916897184	2.109481486779354
36	3.2118276474916763	529.91569825391	50168.69451775967	2.092559891530939
37	3.2116852536226492	525.17327871966	49791.06190671915	2.089645194210026
38	3.2116852536226492	525.17327871966	47071.899369175895	2.083991181650357
39	3.2046444477105265	525.17327871966	47071.899369175895	2.07842728152288
40	3.2046444477105265	525.17327871966	45133.39982693464	2.070896587033434
41	3.2046444477105265	525.17327871966	45124.52696092999	2.064730460807053
42	3.2045611384499115	525.17327871966	43862.66167519491	2.064031342649226
43	3.202254031706439	525.17327871966	43780.594662285184	2.047129607760482
44	3.199210505791235	525.17327871966	43780.594662285184	2.047129607760482
45	3.195563784573163	525.17327871966	43780.594662285184	2.04284551253581
46	3.192614738665654	525.17327871966	43273.088859304975	2.039896397757783
47	3.1880858291255354	525.17327871966	41716.72295718928	2.035744446753892
48	3.18328287080375	525.17327871966	41716.72295718928	2.035744446753892
49	3.179393756652776	525.17327871966	41716.72295718928	2.029796197417876
50	3.1786683862798366	525.17327871966	41716.72295718928	2.029553386163763
51	3.1786683862798366	525.17327871966	41716.72295718928	2.029553386163763
52	3.176975085092426	518.8367261416474	41716.72295718928	2.0233555682539413
53	3.171468413503776	518.8367261416474	41716.72295718928	2.0233555682539413
54	3.1514911708027635	518.8367261416474	41716.72295718928	2.016555889593425
55	3.1497001454288496	518.8367261416474	41716.72295718928	2.0136722695437697
56	3.144340995434799	518.8367261416474	41716.72295718928	2.004542673921218
57	3.136122305999092	518.8367261416474	41716.72295718928	1.9985337288634533
58	3.136122305999092	518.8367261416474	41194.298080959765	1.9916103810993366
59	3.130717051642542	518.8367261416474	40303.74345833366	1.9864452381525983
60	3.1250569249342424	518.8367261416474	40300.967713123006	1.9846191333874874
61	3.1247420631954688	518.8367261416474	40300.967713123006	1.983230322086021
62	3.1215220955380656	518.8367261416474	40300.967713123006	1.9826473706076309
63	3.117326836624074	518.8367261416474	40300.967713123006	1.981004881095145
64	3.114787179926033	518.8367261416474	40036.70883088686	1.9809830370573702
65	3.111289296300778	518.8367261416474	40036.70883088686	1.9809830370573702
66	3.111289296300778	518.8367261416474	38752.99879799308	1.9809433532320648
67	3.110797673049294	518.8367261416474	37195.52184394436	1.9796787336201351
68	3.110797673049294	518.8367261416474	35475.30801770106	1.9739943583320152
69	3.110016516338728	518.8367261416474	35475.30801770106	1.9727777612005966
70	3.110016516338728	518.8367261416474	35082.70545103204	1.972451967804161
71	3.1098860927860303	518.8367261416474	35082.70545103204	1.9718707008039782
72	3.1092440835422295	518.8367261416474	35057.965829695335	1.9709125569644146
73	3.108573034751074	518.8367261416474	34850.7564855943	1.9704167574535452
74	3.108573034751074	518.8367261416474	34845.35864817155	1.9685747585360631
75	3.108573034751074	518.8367261416474	34326.229859370025	1.9685747585360631
76	3.108426255084623	518.8367261416474	34260.5218011936	1.9663176133275855
77	3.108426255084623	518.8367261416474	34260.51687703905	1.9663176133275855
78	3.108426255084623	518.8367261416474	34260.51687703905	1.9663176133275855
79	3.1083478057118388	518.8367261416474	32618.44781209378	1.9662290198209553
80	3.1083478057118388	518.8367261416474	32618.44781209378	1.9656263253919604
81	3.1081463717840787	518.8367261416474	32618.44781209378	1.9656263253919604
82	3.1081463717840787	518.8367261416474	32618.44781209378	1.9656263253919604
83	3.1081463717840787	518.8367261416474	31972.42006546505	1.9655298951108764
84	3.1081463717840787	518.8367261416474	31972.42006546505	1.9653098360011516
85	3.108107971358647	518.8367261416474	31972.42006546505	1.964431813463103
86	3.108107971358647	518.8367261416474	31551.861765843518	1.964431813463103
87	3.108107971358647	518.8367261416474	31551.861765843518	1.964431813463103
88	3.1080987175100594	518.8367261416474	30526.49435893954	1.964431813463103
89	3.1080987175100594	518.8367261416474	30526.49435893954	1.9642262077897261
90	3.1080987175100594	518.8367261416474	30526.49435893954	1.9641953182667287
91	3.108089701147443	518.8367261416474	30526.49435893954	1.9640892093629727
92	3.108089701147443	518.8367261416474	30526.49435893954	1.9639922863520465
93	3.108089701147443	518.8367261416474	30262.61579502577	1.9639922863520465
94	3.108089701147443	518.8367261416474	29703.755210553067	1.9639922863520465
95	3.108089701147443	518.8367261416474	29298.915174033675	1.9639922863520465
96	3.108089701147443	518.8367261416474	27990.78611960775	1.96397969224412
97	3.108089701147443	518.8367261416474	27860.8968088758	1.9639776805299045
98	3.108089701147443	518.8367261416474	25981.802809291923	1.963976333194092
99	3.108089701147443	518.8367261416474	25981.802809291923	1.963976333194092
100	3.108089701147443	518.8367261416474	25981.802809291923	1.963976333194092
