# Supplementary material for: An improved genetic algorithm and its application in neural network adversarial attack
Source: PLoS One. 2022 May 5;17(5):e0267970. doi: 10.1371/journal.pone.0267970 (PMC9070932; doi:10.1371/journal.pone.0267970)
Supplement: S1 Data — (ZIP) [file pone.0267970.s001.zip › data3/7_10.csv]

	GWO	PSO	SGA	IGA
0	225119808.3032775	8985.62439762732	358556137.09992725	526457555.8710408
1	25331217.830907546	8985.62439762732	303377030.7188784	60444065.37731322
2	10066525.107335476	8985.62439762732	303377030.7188784	3474907.1583157587
3	3588588.6776157953	7511.934105433496	203764103.80097485	1003185.7230893277
4	228350.8828321479	5067.030147627513	197252032.92562735	391901.63124185544
5	228350.8828321479	5067.030147627513	197005720.5397679	99184.26389250372
6	19867.447410931672	5067.030147627513	197005720.5397679	8970.755267238826
7	19867.447410931672	5067.030147627513	197005720.5397679	1654.4652151518276
8	1098.5727683106882	4383.701124707428	197005720.5397679	274.27187648164477
9	1098.5727683106882	4248.4236810345665	197005720.5397679	37.365746748327616
10	285.25022097353394	3975.5434801828133	48039771.126429744	9.200167774974986
11	188.2323364146837	3696.6202521628775	46944453.05954772	0.5962877183531908
12	32.90421827664353	3696.6202521628775	46944453.05954772	0.45072684731074175
13	17.958590136526514	3696.6202521628775	46944453.05954772	0.1969950676933076
14	1.6259729248829475	3696.6202521628775	43154880.19556761	0.11919497729037346
15	1.3215102144429451	3696.6202521628775	36432940.84153597	0.034932163666304084
16	0.3196081228403611	3679.978978897822	36432940.84153597	0.01998751240819014
17	0.0709020706707659	3679.978978897822	36432940.84153597	0.01998751240819014
18	0.0709020706707659	2552.8553687848703	36432940.84153597	0.01187254183274657
19	0.0709020706707659	2552.8553687848703	30421914.412065055	0.01187254183274657
20	0.06227280077756121	2552.8553687848703	30421914.412065055	0.01187254183274657
21	0.06227280077756121	2552.8553687848703	30421914.412065055	0.01187254183274657
22	0.053538844021760776	2552.8553687848703	30421914.412065055	0.01187254183274657
23	0.03273267740451634	2508.350024856527	30421914.412065055	0.01187254183274657
24	0.03273267740451634	2508.350024856527	30421914.412065055	0.01187254183274657
25	0.016017454185760765	2508.350024856527	30421914.412065055	0.01187254183274657
26	0.016017454185760765	2508.350024856527	30421914.412065055	0.01187254183274657
27	0.016017454185760765	2508.350024856527	30421914.412065055	0.01187254183274657
28	0.016017454185760765	2508.350024856527	30421914.412065055	0.01187254183274657
29	0.016017454185760765	2508.350024856527	30421914.412065055	0.01187254183274657
30	0.016017454185760765	2508.350024856527	30421914.412065055	0.01187254183274657
31	0.016017454185760765	2508.350024856527	30421914.412065055	0.01187254183274657
32	0.016017454185760765	2508.350024856527	29894253.021880656	0.01187254183274657
33	0.016017454185760765	2508.350024856527	29894253.021880656	0.01187254183274657
34	0.016017454185760765	2502.7900438745	29570594.39447393	0.01187254183274657
35	0.016017454185760765	2502.7900438745	28347794.597822525	0.01187254183274657
36	0.010641985862837463	2502.7900438745	27089676.43488441	0.01187254183274657
37	0.010235240072443665	2502.7900438745	27089676.43488441	0.01187254183274657
38	0.010235240072443665	2502.7900438745	26750015.95687816	0.009108890973776672
39	0.010235240072443665	2502.7900438745	24014246.43929609	0.009108890973776672
40	0.010235240072443665	2493.501303634244	24014246.43929609	0.009108890973776672
41	0.010235240072443665	2333.608479480702	21589279.508729633	0.009108890973776672
42	0.010235240072443665	2333.608479480702	21589279.508729633	0.009108890973776672
43	0.010235240072443665	2333.608479480702	21588821.850612655	0.009108890973776672
44	0.010235240072443665	2333.608479480702	16128381.360393506	0.009108890973776672
45	0.010235240072443665	2289.723754053456	16128380.679979408	0.009108890973776672
46	0.010235240072443665	2289.723754053456	13977557.196634226	0.009108890973776672
47	0.010235240072443665	2289.723754053456	13922081.17147215	0.006708538739195819
48	0.010235240072443665	2244.7063362757235	10867108.25748476	0.006708538739195819
49	0.010235240072443665	2244.7063362757235	8392291.160855804	0.006708538739195819
50	0.010235240072443665	2110.850233414403	8355165.223499169	0.006708538739195819
51	0.010235240072443665	2110.850233414403	8331141.356721078	0.006708538739195819
52	0.010235240072443665	2110.850233414403	8331141.356721078	0.006708538739195819
53	0.010235240072443665	2110.850233414403	8331045.463302449	0.006708538739195819
54	0.010235240072443665	2110.850233414403	8331045.463302449	0.006708538739195819
55	0.010235240072443665	2110.850233414403	8331045.463302449	0.006708538739195819
56	0.010235240072443665	2110.850233414403	8331045.463302449	0.006708538739195819
57	0.010235240072443665	2110.850233414403	8283260.377587201	0.006708538739195819
58	0.010235240072443665	2110.850233414403	8283260.377587201	0.006708538739195819
59	0.010235240072443665	2110.850233414403	8283260.377587201	0.006708538739195819
60	0.010235240072443665	2110.850233414403	8283260.377587201	0.005638504255296465
61	0.010235240072443665	2110.850233414403	8283260.377587201	0.005638504255296465
62	0.010235240072443665	2110.850233414403	6844739.238188686	0.005638504255296465
63	0.010235240072443665	2110.850233414403	6838613.196766869	0.005638504255296465
64	0.010235240072443665	2110.850233414403	6838613.196766869	0.003483708718674876
65	0.010235240072443665	2110.850233414403	6838613.196766869	0.003483708718674876
66	0.010235240072443665	2110.850233414403	6838613.196766869	0.003483708718674876
67	0.010235240072443665	2110.850233414403	6838613.196766869	0.0034201307643959592
68	0.010235240072443665	2110.850233414403	6838613.196766869	0.0034201307643959592
69	0.010235240072443665	2110.850233414403	6838613.196766869	0.0034201307643959592
70	0.010235240072443665	2110.850233414403	6838613.196766869	0.0034201307643959592
71	0.010235240072443665	2110.850233414403	6838613.196766869	0.0034201307643959592
72	0.010235240072443665	2110.850233414403	6838613.196766869	0.0034201307643959592
73	0.010235240072443665	1959.52494460373	6838613.196766869	0.0034201307643959592
74	0.010235240072443665	1959.52494460373	5109605.197406003	0.0034201307643959592
75	0.010235240072443665	1959.52494460373	5107449.377276975	0.0034201307643959592
76	0.010235240072443665	1959.52494460373	4868212.092656495	0.0025590159621676142
77	0.010235240072443665	1959.52494460373	4833166.654261894	0.0025590159621676142
78	0.010235240072443665	1959.52494460373	4828315.650565451	0.0025590159621676142
79	0.010235240072443665	1959.52494460373	4828315.650565451	0.0025590159621676142
80	0.010235240072443665	1959.52494460373	4828315.650565451	0.0025590159621676142
81	0.010235240072443665	1959.52494460373	3345513.6890353677	0.0025590159621676142
82	0.010235240072443665	1959.52494460373	3345449.1974313897	0.0025590159621676142
83	0.010235240072443665	1959.52494460373	3097620.145650259	0.0025590159621676142
84	0.008594119306887565	1959.52494460373	3075274.2945626485	0.0025590159621676142
85	0.008594119306887565	1959.52494460373	3075274.2945626485	0.0025590159621676142
86	0.008594119306887565	1959.52494460373	3075274.2945626485	0.0025590159621676142
87	0.008594119306887565	1959.52494460373	3066144.457011791	0.0025590159621676142
88	0.008594119306887565	1959.52494460373	3054322.873030227	0.0025590159621676142
89	0.008594119306887565	1959.52494460373	3054322.873030227	0.0025590159621676142
90	0.008456401137963752	1959.52494460373	1172668.5254630307	0.0025590159621676142
91	0.008456401137963752	1959.52494460373	1172668.5254630307	0.0025590159621676142
92	0.008456401137963752	1959.52494460373	1172668.5254630307	0.0025590159621676142
93	0.008456401137963752	1959.52494460373	1172668.5254630307	0.0025590159621676142
94	0.008456401137963752	1959.52494460373	732174.6182688876	0.0025590159621676142
95	0.008456401137963752	1959.52494460373	726698.9965888044	0.0025590159621676142
96	0.008456401137963752	1959.52494460373	650614.2199436248	0.0025590159621676142
97	0.008456401137963752	1959.52494460373	537195.0784627359	0.0025590159621676142
98	0.008456401137963752	1959.52494460373	537195.0784627359	0.0025590159621676142
99	0.008456401137963752	1959.52494460373	515790.2751023464	0.0025590159621676142
100	0.008456401137963752	1959.52494460373	515790.2751023464	0.0025590159621676142
0	991777511.905366	7283.3922248289355	1073495679.1670747	342756739.9043228
1	62297577.740655236	7283.3922248289355	550674846.9939392	9852783.524298979
2	62297577.740655236	7283.3922248289355	310539495.8885734	4202320.26913314
3	12586372.523161264	7283.3922248289355	175622441.0422702	932864.9737865216
4	7499903.890634377	4350.668589867552	175622441.0422702	113579.31860256115
5	1388009.057179138	4350.668589867552	175622441.0422702	3961.5682170254436
6	817683.3318763259	4350.668589867552	175622441.0422702	924.1505777568145
7	191667.0222352606	4350.668589867552	83828023.9035062	82.1199957741638
8	82695.2526607464	4350.668589867552	83828023.9035062	19.29622432728975
9	43242.643592096974	2974.579300091427	83828023.9035062	1.9286112072551904
10	13041.08923524614	2974.579300091427	83828023.9035062	1.204899677464946
11	9155.262839298231	1796.662378768606	83828023.9035062	0.5308240257137451
12	769.8211906352321	1796.662378768606	83828023.9035062	0.20449633958554997
13	69.62942790103969	1796.662378768606	66168307.589596435	0.05225218607036652
14	23.94676779654527	1178.4129621750576	66168307.589596435	0.05225218607036652
15	5.019700071131744	599.8454306180876	66168307.589596435	0.05225218607036652
16	1.4895522144009392	599.8454306180876	66168307.589596435	0.013851125675451631
17	0.46887350573378334	521.1331066969849	66168307.589596435	0.009644125766768007
18	0.20648251869271933	521.1331066969849	66168307.589596435	0.009644125766768007
19	0.06603339039494655	521.1331066969849	49937798.99534395	0.009644125766768007
20	0.06454809132705093	521.1331066969849	49937798.99534395	0.0040434484878031545
21	0.06454809132705093	521.1331066969849	49937798.99534395	0.0040434484878031545
22	0.0567464788063723	521.1331066969849	49937798.99534395	0.0040434484878031545
23	0.0567464788063723	521.1331066969849	49937798.99534395	0.0040434484878031545
24	0.05568160302106643	521.1331066969849	49937798.99534395	0.0040434484878031545
25	0.026481646690478262	521.1331066969849	49937798.99534395	0.0040434484878031545
26	0.026481646690478262	521.1331066969849	49937798.99534395	0.0040434484878031545
27	0.026481646690478262	521.1331066969849	49937798.99534395	0.0040434484878031545
28	0.026481646690478262	521.1331066969849	49430425.69991072	0.0040434484878031545
29	0.026481646690478262	521.1331066969849	49267929.78246731	0.0040434484878031545
30	0.026481646690478262	521.1331066969849	49267929.78246731	0.0040434484878031545
31	0.026481646690478262	436.9429403698382	49267929.78246731	0.0040434484878031545
32	0.026481646690478262	436.9429403698382	49267929.78246731	0.0019988728327540433
33	0.026481646690478262	436.9429403698382	48673640.26073713	0.0019988728327540433
34	0.026481646690478262	436.9429403698382	46671492.9818627	0.0019988728327540433
35	0.025049265911241562	436.9429403698382	46671492.9818627	0.0019988728327540433
36	0.019420265874236675	436.9429403698382	43977294.50746004	0.0019988728327540433
37	0.019420265874236675	436.9429403698382	42404546.96097036	0.0019988728327540433
38	0.019420265874236675	436.9429403698382	42404546.96097036	0.0019988728327540433
39	0.019420265874236675	436.9429403698382	42404546.96097036	0.0019988728327540433
40	0.019420265874236675	436.9429403698382	42404546.96097036	0.0019988728327540433
41	0.019420265874236675	436.9429403698382	39900376.41764676	0.0019988728327540433
42	0.016126793664271073	436.9429403698382	39900376.41764676	0.0019988728327540433
43	0.016126793664271073	436.9429403698382	39900376.41764676	0.0019988728327540433
44	0.016126793664271073	436.9429403698382	39423438.073039204	0.0016588620713571226
45	0.016126793664271073	436.9429403698382	39423438.073039204	0.0016588620713571226
46	0.016126793664271073	436.9429403698382	39423438.073039204	0.0016588620713571226
47	0.016126793664271073	436.9429403698382	39423438.073039204	0.0016588620713571226
48	0.016126793664271073	436.9429403698382	39338852.44281599	0.0016588620713571226
49	0.016126793664271073	436.9429403698382	39338852.44281599	0.0016588620713571226
50	0.016126793664271073	436.9429403698382	39338852.44281599	0.001370040970803715
51	0.016126793664271073	436.9429403698382	39338852.44281599	0.001370040970803715
52	0.016126793664271073	436.9429403698382	31612783.60715273	0.001370040970803715
53	0.016126793664271073	436.9429403698382	31610716.701637954	0.001370040970803715
54	0.016126793664271073	436.9429403698382	31531975.397562683	0.001370040970803715
55	0.016126793664271073	368.3662622500526	28763190.057944193	0.001370040970803715
56	0.016126793664271073	368.3662622500526	28606868.0909467	0.001370040970803715
57	0.016126793664271073	368.3662622500526	28534843.21885613	0.001370040970803715
58	0.016126793664271073	368.3662622500526	23125787.929547194	0.001370040970803715
59	0.016126793664271073	368.3662622500526	23125787.929547194	0.001370040970803715
60	0.016126793664271073	368.3662622500526	23110050.207456656	0.001370040970803715
61	0.016126793664271073	368.3662622500526	20183660.24841258	0.001370040970803715
62	0.016126793664271073	313.520353144441	20077230.051307157	0.001370040970803715
63	0.016126793664271073	313.520353144441	20039528.08823451	0.001370040970803715
64	0.016126793664271073	313.520353144441	18632299.826768007	0.001370040970803715
65	0.016126793664271073	313.520353144441	18632299.826768007	0.001370040970803715
66	0.016126793664271073	313.520353144441	18477418.08241533	0.001370040970803715
67	0.016126793664271073	313.520353144441	18477418.08241533	0.001370040970803715
68	0.016126793664271073	313.520353144441	18477418.08241533	0.001370040970803715
69	0.016126793664271073	313.520353144441	18474527.34673044	0.001370040970803715
70	0.016126793664271073	313.520353144441	18474527.063895337	0.001370040970803715
71	0.016126793664271073	313.520353144441	16305756.215691242	0.001370040970803715
72	0.016126793664271073	313.520353144441	16305756.215691242	0.001370040970803715
73	0.016126793664271073	313.520353144441	16305756.215691242	0.001370040970803715
74	0.016126793664271073	313.520353144441	16305756.215691242	0.001370040970803715
75	0.016126793664271073	313.520353144441	16305756.215691242	0.001370040970803715
76	0.016126793664271073	313.520353144441	16305756.215691242	0.001370040970803715
77	0.016126793664271073	313.520353144441	16305756.215691242	0.001370040970803715
78	0.016126793664271073	313.520353144441	16305756.215691242	0.001370040970803715
79	0.016126793664271073	313.520353144441	16305756.215691242	0.001370040970803715
80	0.016126793664271073	313.520353144441	16305756.215691242	0.001370040970803715
81	0.016126793664271073	313.520353144441	16305756.215691242	0.0012023022844973369
82	0.016126793664271073	313.520353144441	16305756.215691242	0.0012023022844973369
83	0.016126793664271073	313.520353144441	16305756.215691242	0.0012023022844973369
84	0.016126793664271073	313.520353144441	16305756.215691242	0.0009675609669129087
85	0.016126793664271073	313.520353144441	16305756.215691242	0.0009675609669129087
86	0.016126793664271073	313.520353144441	16305756.215691242	0.0009675609669129087
87	0.016126793664271073	313.520353144441	16305756.215691242	0.0009675609669129087
88	0.016126793664271073	313.520353144441	16305756.215691242	0.0009675609669129087
89	0.016126793664271073	313.520353144441	16305756.215691242	0.0009675609669129087
90	0.016126793664271073	313.520353144441	16305756.215691242	0.0009675609669129087
91	0.016126793664271073	313.520353144441	15864862.51363244	0.0009675609669129087
92	0.016126793664271073	313.520353144441	15864862.51363244	0.0009675609669129087
93	0.016126793664271073	313.520353144441	15864862.51363244	0.0009675609669129087
94	0.016126793664271073	313.520353144441	15864862.51363244	0.0009675609669129087
95	0.016126793664271073	313.520353144441	15864862.51363244	0.0009675609669129087
96	0.016126793664271073	313.520353144441	15864862.51363244	0.0009675609669129087
97	0.016126793664271073	313.520353144441	15864862.51363244	0.0009675609669129087
98	0.016126793664271073	313.520353144441	15448336.453154577	0.0009675609669129087
99	0.016126793664271073	313.520353144441	15445332.614129545	0.0009675609669129087
100	0.016126793664271073	313.520353144441	15445332.614129545	0.0009675609669129087
0	359669426.23907715	8620.318641379672	888357198.1431262	241205934.05898935
1	112663274.08246674	8620.318641379672	888357198.1431262	12506587.774099471
2	8182862.423531508	8620.318641379672	303115338.90725577	1509803.4443521814
3	2785250.5712012304	8620.318641379672	222339882.0191748	285155.1216280314
4	400521.4969075906	8483.779843827811	222339882.0191748	44454.95538217244
5	198788.62040695085	8483.779843827811	222339882.0191748	1273.1364663628187
6	103557.84262011161	8483.779843827811	222339882.0191748	234.9872050137566
7	30378.254145293446	7490.501842054267	222339882.0191748	42.8867525263439
8	2891.0653884144317	7108.230870472207	222339882.0191748	15.647405507984406
9	1167.405248557954	7108.230870472207	218656792.03706306	1.891003114219863
10	461.86974653382424	7108.230870472207	195701879.8396022	0.7204103733353612
11	181.05297734931108	5638.8299399994685	195701879.8396022	0.022558137665220475
12	99.78339562440172	5214.559033357615	181870717.2240881	0.022558137665220475
13	18.289461168116144	5214.559033357615	172185336.43171552	0.018103680922506298
14	10.609735574865994	4885.540326037204	147327256.22851714	0.017252606769222287
15	6.5742326600091285	4074.902660329129	147327256.09154812	0.015678230399540468
16	2.1891678661206964	4074.902660329129	143722377.5029489	0.006362857548946044
17	0.803819183109837	4074.902660329129	135112523.7253342	0.003762490525010873
18	0.21008157663963822	3351.3810083211456	135112523.7253342	0.003762490525010873
19	0.12363830546562954	3351.3810083211456	135112523.7253342	0.003762490525010873
20	0.03396741970154729	2983.5372549631165	135112523.7253342	0.003762490525010873
21	0.03396741970154729	2983.5372549631165	135112523.7253342	0.003762490525010873
22	0.012842742243888578	2983.5372549631165	135112523.7253342	0.003762490525010873
23	0.012842742243888578	2833.583699321319	135112523.7253342	0.003762490525010873
24	0.012842742243888578	2833.583699321319	135112523.7253342	0.003762490525010873
25	0.011933709246360629	2833.583699321319	135112523.7253342	0.003762490525010873
26	0.011933709246360629	2833.583699321319	135112523.7253342	0.003762490525010873
27	0.011933709246360629	2775.1787120580866	135112523.7253342	0.003762490525010873
28	0.00974002325027783	2775.1787120580866	135112523.7253342	0.003762490525010873
29	0.00974002325027783	2665.797044484989	135112523.7253342	0.0007270446029244298
30	0.00974002325027783	2665.797044484989	135112523.7253342	0.0007270446029244298
31	0.00974002325027783	2665.797044484989	107145631.59109691	0.0007270446029244298
32	0.00974002325027783	2665.797044484989	107145631.57687083	0.0005794773833747263
33	0.00974002325027783	2665.797044484989	103494148.17025037	0.0005794773833747263
34	0.00974002325027783	2665.797044484989	102883797.95217279	0.0005794773833747263
35	0.007611692439617929	2665.797044484989	16080327.719739333	0.0005794773833747263
36	0.007611692439617929	2665.797044484989	16080327.719739333	0.0005794773833747263
37	0.007611692439617929	2665.797044484989	16080327.719739333	0.0005794773833747263
38	0.007611692439617929	2665.797044484989	16080327.719739333	0.0005794773833747263
39	0.007611692439617929	2662.24404838744	16080327.719739333	0.0005794773833747263
40	0.007611692439617929	2631.6589871744213	16080327.719739333	0.0005794773833747263
41	0.007611692439617929	2631.6589871744213	16080327.719739333	0.0005794773833747263
42	0.00688169002015291	2631.6589871744213	16078538.728800733	0.0005794773833747263
43	0.00688169002015291	2631.6589871744213	16061653.61554117	0.0005794773833747263
44	0.00688169002015291	2631.6589871744213	16061653.61554117	0.0005794773833747263
45	0.00688169002015291	2631.6589871744213	15944582.46516761	0.0005794773833747263
46	0.00688169002015291	2631.6589871744213	15944582.46516761	0.0005794773833747263
47	0.0031710244257550637	2631.6589871744213	15944582.46516761	0.0005794773833747263
48	0.0031710244257550637	2631.6589871744213	15944582.46516761	0.0005794773833747263
49	0.0031710244257550637	2631.6589871744213	15944582.46516761	0.0005794773833747263
50	0.0031710244257550637	2631.6589871744213	12030336.616979666	0.0005794773833747263
51	0.0031710244257550637	2631.6589871744213	12019997.615846362	0.0005794773833747263
52	0.0031710244257550637	2631.6589871744213	11748674.068201952	0.0005794773833747263
53	0.0031710244257550637	2631.6589871744213	10957145.372165238	0.0005794773833747263
54	0.0031710244257550637	2631.6589871744213	10957145.103643414	0.0005794773833747263
55	0.0031710244257550637	2631.6589871744213	8380712.238915529	0.0005794773833747263
56	0.0031710244257550637	2631.6589871744213	8380712.238915529	0.0005794773833747263
57	0.0031710244257550637	2631.6589871744213	8139632.107075692	0.0005794773833747263
58	0.0031710244257550637	2631.6589871744213	8139632.107075692	0.0005794773833747263
59	0.0031710244257550637	2631.6589871744213	8139632.107075692	0.0005794773833747263
60	0.0031710244257550637	2631.6589871744213	7681182.937706545	0.0005794773833747263
61	0.0031710244257550637	2631.6589871744213	7681086.882598446	0.0005794773833747263
62	0.0031710244257550637	2631.6589871744213	7681086.882598446	0.0005794773833747263
63	0.0031710244257550637	2631.6589871744213	7681086.261079837	0.0005794773833747263
64	0.0031710244257550637	2631.6589871744213	7556851.774004461	0.0005794773833747263
65	0.0031710244257550637	2631.6589871744213	7556851.774004461	0.0005794773833747263
66	0.0031710244257550637	2631.6589871744213	7556682.949939935	0.0005794773833747263
67	0.0031710244257550637	2631.6589871744213	7556682.949939935	0.0005794773833747263
68	0.0031710244257550637	2631.6589871744213	4851115.67200748	0.0005794773833747263
69	0.0031710244257550637	2631.6589871744213	4851115.67200748	0.0005794773833747263
70	0.0031710244257550637	2631.6589871744213	4851115.67200748	0.0005794773833747263
71	0.0031710244257550637	2631.6589871744213	4758511.308294393	0.0005794773833747263
72	0.0031710244257550637	2631.6589871744213	4758511.308294393	0.0004281650042789771
73	0.002118712757717723	2631.6589871744213	4460269.565647473	0.0004281650042789771
74	0.002118712757717723	2631.6589871744213	4450259.582277473	0.0003673980517821226
75	0.002118712757717723	2631.6589871744213	4450259.582277473	0.0003673980517821226
76	0.002118712757717723	2631.6589871744213	4450259.582277473	0.0003673980517821226
77	0.002118712757717723	2631.6589871744213	4450259.582277473	0.0003673980517821226
78	0.002118712757717723	2631.6589871744213	4450259.582277473	0.0003673980517821226
79	0.002118712757717723	2631.6589871744213	4450259.582277473	0.0003673980517821226
80	0.001184674891295177	2631.6589871744213	4450259.582277473	0.0003673980517821226
81	0.001184674891295177	2631.6589871744213	4450259.582277473	0.0003673980517821226
82	0.001184674891295177	2631.6589871744213	4450259.582277473	0.0003673980517821226
83	0.001184674891295177	2631.6589871744213	4450259.582277473	0.0003673980517821226
84	0.001184674891295177	2631.6589871744213	4450259.582277473	0.0003673980517821226
85	0.001184674891295177	2631.6589871744213	4450259.582277473	0.0003673980517821226
86	0.001184674891295177	2631.6589871744213	4450259.582277473	0.0003673980517821226
87	0.001184674891295177	2631.6589871744213	4450259.582277473	0.0003673980517821226
88	0.001184674891295177	2631.6589871744213	4450259.582277473	0.0003154788005562065
89	0.001184674891295177	2631.6589871744213	4450259.582277473	0.0003154788005562065
90	0.001184674891295177	2631.6589871744213	4450259.582277473	0.0003154788005562065
91	0.001184674891295177	2631.6589871744213	4450259.582277473	0.0003154788005562065
92	0.001184674891295177	2631.6589871744213	2309450.235302629	0.0003154788005562065
93	0.001184674891295177	2631.6589871744213	2297155.1124284854	0.00017652455001957958
94	0.001184674891295177	2631.6589871744213	1997884.7297457128	0.00017652455001957958
95	0.001184674891295177	2631.6589871744213	1984675.8899550769	0.00017652455001957958
96	0.001184674891295177	2631.6589871744213	1477674.132042848	0.00017652455001957958
97	0.001184674891295177	2631.6589871744213	1477673.798568031	0.00017652455001957958
98	0.001184674891295177	2631.6589871744213	1477673.798568031	0.00017652455001957958
99	0.001184674891295177	2631.6589871744213	1477673.798568031	0.00017652455001957958
100	0.001184674891295177	2631.6589871744213	1477673.798568031	0.00017652455001957958
0	186205091.61272067	6876.596777199539	406946689.2199413	666812224.1407071
1	98418030.39033438	6876.596777199539	406946689.2199413	148185885.45795432
2	9747359.963535674	6876.596777199539	406946689.2199413	44995331.01507628
3	6480862.158326363	3338.1812687619777	406946689.2199413	2957808.2642975133
4	2085760.8020665012	3338.1812687619777	406946689.2199413	725174.1169199317
5	105876.30135217727	3338.1812687619777	362388682.2652301	143335.56364587107
6	14324.955503050025	3338.1812687619777	290501120.13106436	8741.762402320297
7	4848.534157495955	3338.1812687619777	212531511.45519772	1319.0119686850614
8	494.5569116297921	2890.1792637259105	123276379.2733323	59.36081580869297
9	201.89566586875767	2226.2316399201623	123276379.2733323	33.555515563018666
10	50.05479006753863	2226.2316399201623	123276379.2733323	2.3276393984708452
11	8.932369486213465	2226.2316399201623	123276379.2733323	0.9666072207115457
12	2.2233575004787696	1943.0036584034117	123272328.31548731	0.42897064137349117
13	0.45534593518307864	1528.493863334494	104717791.54022418	0.16601668030387534
14	0.43304813007626575	1528.493863334494	102517115.32057568	0.0614316324568889
15	0.43304813007626575	1528.493863334494	102517115.32057568	0.0614316324568889
16	0.31207321514168107	1528.493863334494	74234356.62664297	0.037419806152783563
17	0.06444931621008401	1528.493863334494	74234356.62664297	0.023294184097816657
18	0.06444931621008401	1528.493863334494	74234356.62664297	0.023294184097816657
19	0.058328432109938586	1528.493863334494	74234356.62664297	0.023294184097816657
20	0.058328432109938586	701.6569150988151	60378503.6273923	0.023294184097816657
21	0.058328432109938586	701.6569150988151	60378503.6273923	0.008001037623645853
22	0.047222287056373435	701.6569150988151	60378503.6273923	0.006454804940256003
23	0.047222287056373435	701.6569150988151	60378503.6273923	0.006454804940256003
24	0.047222287056373435	701.6569150988151	55791133.31996563	0.006454804940256003
25	0.045622648999070294	701.6569150988151	55791133.31996563	0.006454804940256003
26	0.045622648999070294	701.6569150988151	55716784.81139121	0.006454804940256003
27	0.045622648999070294	701.6569150988151	51151110.11242977	0.006454804940256003
28	0.010631807372733353	701.6569150988151	44917964.549260914	0.006454804940256003
29	0.010631807372733353	701.6569150988151	44917963.94514709	0.006454804940256003
30	0.007298725999717139	701.6569150988151	44917963.94514709	0.006454804940256003
31	0.0028235580389051164	701.6569150988151	43945338.41946547	0.006454804940256003
32	0.0028235580389051164	701.6569150988151	36434293.600762896	0.006454804940256003
33	0.0028235580389051164	701.6569150988151	36434292.864811406	0.006454804940256003
34	0.0028235580389051164	701.6569150988151	36434292.864811406	0.006454804940256003
35	0.0028235580389051164	701.6569150988151	36434292.864811406	0.006454804940256003
36	0.0028235580389051164	701.6569150988151	36434292.864811406	0.006454804940256003
37	0.0028235580389051164	701.6569150988151	36434292.864811406	0.006454804940256003
38	0.0028235580389051164	701.6569150988151	36434292.864811406	0.006454804940256003
39	0.0028235580389051164	701.6569150988151	36434292.864811406	0.006454804940256003
40	0.0028235580389051164	701.6569150988151	28370731.93708693	0.006454804940256003
41	0.0028235580389051164	701.6569150988151	28370731.93708693	0.006454804940256003
42	0.0010427437682637474	671.905382371025	28370731.93708693	0.006454804940256003
43	0.0010427437682637474	671.905382371025	28278560.8972854	0.006454804940256003
44	0.0010427437682637474	671.905382371025	28278560.8972854	0.006454804940256003
45	0.0010427437682637474	671.905382371025	28278560.8972854	0.006454804940256003
46	0.0010427437682637474	671.905382371025	28276202.01497533	0.006454804940256003
47	0.0010427437682637474	671.905382371025	27444829.48565865	0.006454804940256003
48	0.0010427437682637474	671.905382371025	26570970.265802335	0.006454804940256003
49	0.0010427437682637474	671.905382371025	26570970.265802335	0.006454804940256003
50	0.0010427437682637474	671.905382371025	26437999.11413113	0.006454804940256003
51	0.0010427437682637474	671.905382371025	26437999.11413113	0.006454804940256003
52	0.0010427437682637474	671.905382371025	25425219.29519743	0.006454804940256003
53	0.0010427437682637474	671.905382371025	24458811.78079897	0.006454804940256003
54	0.0010427437682637474	671.905382371025	24337338.948655594	0.006454804940256003
55	0.0010427437682637474	671.905382371025	24337338.907336924	0.006454804940256003
56	0.0010427437682637474	671.905382371025	24337338.907336924	0.006454804940256003
57	0.0010427437682637474	671.905382371025	23735790.298717167	0.006272801496820062
58	0.0010427437682637474	671.905382371025	23735790.298717167	0.006272801496820062
59	0.0010427437682637474	671.905382371025	23735790.298717167	0.006272801496820062
60	0.0010427437682637474	671.905382371025	23735790.298717167	0.006272801496820062
61	0.0010427437682637474	671.905382371025	23735790.298717167	0.006272801496820062
62	0.0010427437682637474	671.905382371025	23735790.298717167	0.004819368498537693
63	0.0010427437682637474	671.905382371025	23735790.298717167	0.004819368498537693
64	0.0010427437682637474	671.905382371025	23735790.298717167	0.004819368498537693
65	0.0010427437682637474	671.905382371025	23735790.298717167	0.004819368498537693
66	0.0010427437682637474	671.905382371025	23735790.298717167	0.004819368498537693
67	0.0010427437682637474	671.905382371025	23735790.298717167	0.004819368498537693
68	0.0010427437682637474	671.905382371025	21347545.177251447	0.004819368498537693
69	0.0010427437682637474	671.905382371025	21347545.177251447	0.004819368498537693
70	0.0010427437682637474	671.905382371025	21347545.177251447	0.004819368498537693
71	0.0010427437682637474	671.905382371025	21347545.177251447	0.004364228184158212
72	0.0010427437682637474	671.905382371025	21347545.177251447	0.004364228184158212
73	0.0010427437682637474	671.905382371025	18778933.29796581	0.004364228184158212
74	0.0010427437682637474	671.905382371025	18778933.29796581	0.004364228184158212
75	0.0010427437682637474	671.905382371025	18778933.29796581	0.004364228184158212
76	0.0010427437682637474	671.905382371025	18778933.29796581	0.004364228184158212
77	0.0010427437682637474	671.905382371025	18778933.29796581	0.004364228184158212
78	0.0010427437682637474	671.905382371025	18778933.29796581	0.004364228184158212
79	0.0010427437682637474	671.905382371025	18758043.304334737	0.004364228184158212
80	0.0010427437682637474	671.905382371025	18758043.304334737	0.004364228184158212
81	0.0010427437682637474	671.905382371025	18758043.304334737	0.004364228184158212
82	0.0010427437682637474	671.905382371025	18758043.304334737	0.004364228184158212
83	0.0010427437682637474	671.905382371025	18758043.304334737	0.004364228184158212
84	0.0010427437682637474	671.905382371025	18758043.304334737	0.004364228184158212
85	0.0010427437682637474	671.905382371025	18758043.304334737	0.004364228184158212
86	0.0010427437682637474	671.905382371025	17508289.495674707	0.004364228184158212
87	0.0010427437682637474	671.905382371025	17501429.372536622	0.004364228184158212
88	0.0010427437682637474	671.905382371025	17498053.021243334	0.004364228184158212
89	0.0010427437682637474	671.905382371025	17498053.021243334	0.004364228184158212
90	0.0010427437682637474	671.905382371025	17453296.07623046	0.004364228184158212
91	0.0010427437682637474	671.905382371025	17453296.07623046	0.004364228184158212
92	0.0010427437682637474	671.905382371025	16790425.68298769	0.004364228184158212
93	0.0010427437682637474	671.905382371025	16790425.68298769	0.004364228184158212
94	0.0010427437682637474	671.905382371025	14842091.12278517	0.004364228184158212
95	0.0010427437682637474	671.905382371025	14842091.12278517	0.004364228184158212
96	0.0010427437682637474	671.905382371025	14842091.12278517	0.004364228184158212
97	0.0010427437682637474	671.905382371025	14842091.12278517	0.004364228184158212
98	0.0010427437682637474	671.905382371025	14842091.12278517	0.004364228184158212
99	0.0010427437682637474	671.905382371025	14842091.12278517	0.004364228184158212
100	0.0010427437682637474	671.905382371025	14842091.12278517	0.004364228184158212
0	153986647.4488738	11149.735208917416	430300685.0806882	365939115.5252825
1	68717862.14022057	10251.70742582271	430280083.2731841	28758586.49319429
2	14624843.87913328	9292.887753460156	430280083.2731841	2988179.451191767
3	6702070.523042684	5580.297711814148	413659864.5943247	1241837.5157649366
4	3706664.3484021765	5580.297711814148	406849090.8404093	127880.06746536805
5	140275.91744304384	5580.297711814148	310381836.10232025	29610.860748426356
6	105151.21840717834	5471.595647402972	204412646.55436626	5330.419306730117
7	14934.347921174312	5471.595647402972	204412529.4695725	415.76033249076943
8	380.1214182117669	4602.225093838841	204412529.4695725	8.85937328314333
9	380.1214182117669	4602.225093838841	204412529.4695725	2.9499318484559427
10	23.353990429813866	4056.405093839273	204412529.4695725	0.590102105972323
11	15.97000698987695	3566.3465824990353	92170392.44742896	0.19490386041617813
12	9.790546989447583	3566.3465824990353	91785244.94927248	0.053360008956570545
13	7.255285700179971	3323.2527170115445	91785244.94927248	0.020409616964069403
14	4.286569597324227	3323.2527170115445	91785244.94927248	0.020409616964069403
15	1.9893061584588163	3323.2527170115445	72208294.13000868	0.013004758739682397
16	0.9378761837959242	3323.2527170115445	72208294.13000868	0.005443676703586168
17	0.2997287969624498	3323.2527170115445	72208294.13000868	0.005443676703586168
18	0.2997287969624498	3323.2527170115445	72208294.13000868	0.004581651127507157
19	0.2790498783919391	3323.2527170115445	72208294.13000868	0.004581651127507157
20	0.12438787953731958	3323.2527170115445	72208294.13000868	0.004581651127507157
21	0.11696756054897747	3323.2527170115445	72208294.13000868	0.004581651127507157
22	0.11696756054897747	3323.2527170115445	72208294.13000868	0.004581651127507157
23	0.11696756054897747	1731.7681635577321	72208294.13000868	0.004581651127507157
24	0.06348750586436347	1731.7681635577321	72208294.13000868	0.004581651127507157
25	0.047058514132972566	1731.7681635577321	72208294.13000868	0.004581651127507157
26	0.047058514132972566	1731.7681635577321	72208294.13000868	0.0038684681171059585
27	0.03623895260042785	1411.6572471944926	72208294.13000868	0.0038684681171059585
28	0.03623895260042785	1007.5364045101163	72208294.13000868	0.0038684681171059585
29	0.03623895260042785	845.2922382161532	72208294.13000868	0.0038684681171059585
30	0.015637899626172982	845.2922382161532	72208294.13000868	0.0038684681171059585
31	0.01196450328353292	845.2922382161532	72208294.13000868	0.0038684681171059585
32	0.011840954030173002	845.2922382161532	72208294.13000868	0.0038684681171059585
33	0.011840954030173002	845.2922382161532	72208294.13000868	0.0038684681171059585
34	0.011840954030173002	845.2922382161532	72208294.13000868	0.0038684681171059585
35	0.008009273807241292	845.2922382161532	72208294.13000868	0.0038684681171059585
36	0.008009273807241292	845.2922382161532	72208294.13000868	0.0038684681171059585
37	0.008009273807241292	845.2922382161532	68211013.31700495	0.0038684681171059585
38	0.004926439780118383	845.2922382161532	59424878.39277891	0.0038684681171059585
39	0.004926439780118383	845.2922382161532	56321743.54776817	0.0038684681171059585
40	0.004926439780118383	845.2922382161532	56321743.54776817	0.0038684681171059585
41	0.004926439780118383	845.2922382161532	52453811.43832505	0.002455405123142517
42	0.004926439780118383	845.2922382161532	52453811.43832505	0.002455405123142517
43	0.004926439780118383	845.2922382161532	52453811.43832505	0.002455405123142517
44	0.004926439780118383	673.2069021479256	52453811.43832505	0.002455405123142517
45	0.004926439780118383	673.2069021479256	52453811.43832505	0.002455405123142517
46	0.004926439780118383	673.2069021479256	52453811.43832505	0.002455405123142517
47	0.004926439780118383	673.2069021479256	50624561.07892028	0.002455405123142517
48	0.004926439780118383	673.2069021479256	50624561.07892028	0.002455405123142517
49	0.004926439780118383	673.2069021479256	47885171.11238732	0.002455405123142517
50	0.004926439780118383	673.2069021479256	47609772.17426303	0.0022385658643979582
51	0.004926439780118383	673.2069021479256	32931043.851860132	0.0022385658643979582
52	0.004926439780118383	673.2069021479256	32746288.056187328	0.0022385658643979582
53	0.004926439780118383	673.2069021479256	32746287.55536126	0.0022385658643979582
54	0.004926439780118383	673.2069021479256	32008611.410817824	0.0022385658643979582
55	0.004926439780118383	673.2069021479256	30973400.260594822	0.0009809447004048284
56	0.004926439780118383	673.2069021479256	13784183.460496632	0.0006107431974246912
57	0.004926439780118383	673.2069021479256	13781301.064781673	0.0006107431974246912
58	0.004926439780118383	673.2069021479256	13781300.950628202	0.0006107431974246912
59	0.004926439780118383	673.2069021479256	13781300.950628202	0.0006107431974246912
60	0.004926439780118383	673.2069021479256	13167133.836874394	0.0006107431974246912
61	0.004926439780118383	673.2069021479256	13167133.48237499	0.0006107431974246912
62	0.004926439780118383	673.2069021479256	13167133.48237499	0.0006107431974246912
63	0.004926439780118383	673.2069021479256	13017055.949289534	0.0006107431974246912
64	0.004926439780118383	673.2069021479256	13017055.949289534	0.0006107431974246912
65	0.004476859222898652	673.2069021479256	13017055.949289534	0.0006107431974246912
66	0.004476859222898652	673.2069021479256	13017046.57922968	0.0006107431974246912
67	0.004476859222898652	673.2069021479256	11497332.501837442	0.0006107431974246912
68	0.004476859222898652	673.2069021479256	11497332.460392961	0.0006107431974246912
69	0.004476859222898652	657.1738226940046	11494449.749091655	0.0006107431974246912
70	0.004202762824654234	657.1738226940046	11490608.851229372	0.0006107431974246912
71	0.004202762824654234	657.1738226940046	11490608.851229372	0.0006107431974246912
72	0.004202762824654234	657.1738226940046	11490608.851229372	0.0006107431974246912
73	0.004202762824654234	657.1738226940046	11487726.746346071	0.0006107431974246912
74	0.004202762824654234	657.1738226940046	11487726.209487025	0.0006107431974246912
75	0.004202762824654234	657.1738226940046	11487726.15214009	0.0006107431974246912
76	0.004202762824654234	657.1738226940046	4390776.49291271	0.0006107431974246912
77	0.004202762824654234	657.1738226940046	4390776.49291271	0.0006107431974246912
78	0.004202762824654234	657.1738226940046	4390776.49291271	0.0006107431974246912
79	0.004202762824654234	657.1738226940046	3644573.429913273	0.0006107431974246912
80	0.004202762824654234	657.1738226940046	3644573.429913273	0.0006107431974246912
81	0.004202762824654234	657.1738226940046	3644573.429913273	0.0006107431974246912
82	0.004202762824654234	657.1738226940046	3224516.035890427	0.0006107431974246912
83	0.004202762824654234	657.1738226940046	3224516.035890427	0.0006107431974246912
84	0.004202762824654234	657.1738226940046	3222171.6156510273	0.0006107431974246912
85	0.004202762824654234	657.1738226940046	3205384.1788558625	0.0006107431974246912
86	0.004202762824654234	657.1738226940046	3205384.1788558625	0.0006107431974246912
87	0.004202762824654234	657.1738226940046	3205384.1788558625	0.0006107431974246912
88	0.004202762824654234	657.1738226940046	3205384.1788558625	0.0006107431974246912
89	0.004202762824654234	657.1738226940046	2895119.3792226342	0.0006107431974246912
90	0.004202762824654234	657.1738226940046	2783893.152705395	0.0006107431974246912
91	0.004202762824654234	657.1738226940046	2783893.152705395	0.0006107431974246912
92	0.004202762824654234	657.1738226940046	2783893.152705395	0.0006107431974246912
93	0.004202762824654234	657.1738226940046	2555256.9211111735	0.0006107431974246912
94	0.004202762824654234	657.1738226940046	2551410.668982094	0.0006107431974246912
95	0.004202762824654234	657.1738226940046	1616395.3221324093	0.0006107431974246912
96	0.004202762824654234	657.1738226940046	1616395.3221324093	0.0006107431974246912
97	0.004202762824654234	657.1738226940046	1616395.3221324093	0.0006107431974246912
98	0.004202762824654234	657.1738226940046	1616395.3221324093	0.0006107431974246912
99	0.004202762824654234	657.1738226940046	1616395.3221324093	0.0006107431974246912
100	0.004202762824654234	657.1738226940046	1616395.3221324093	0.0006107431974246912
0	508461899.1576825	4889.831451478749	421360145.9474493	656750470.7235138
1	48388581.27405674	4889.831451478749	327444801.631798	18747069.044742875
2	1844167.0218388177	4889.831451478749	323604284.17968786	679038.4703181797
3	904891.415177773	4889.831451478749	97471803.39922664	274047.3254099058
4	304565.90798336815	4889.831451478749	97471803.39922664	65250.86500091962
5	77598.53635449546	4889.831451478749	97471803.39922664	8489.17916014039
6	15331.05848732349	4889.831451478749	93587262.16432492	3512.216087316134
7	84.85666690769938	4249.48445451461	93587262.16432492	447.59896364595045
8	84.85666690769938	3824.8695495404436	50751326.14419633	64.5653774628254
9	62.91758506963625	2801.1355896122996	50751326.14419633	20.745629750375755
10	7.23897181219204	2036.7823705405322	50751326.14419633	2.6143461055901227
11	0.3733719360847549	1943.8626126518097	50751326.14419633	1.7045351220845526
12	0.3733719360847549	1668.0521933356729	50751326.14419633	0.14088241893685127
13	0.02713822147384965	1668.0521933356729	50751326.14419633	0.14088241893685127
14	0.015438200345538777	1668.0521933356729	50751326.14419633	0.09309235042250168
15	0.015438200345538777	1668.0521933356729	50751326.14419633	0.09309235042250168
16	0.015438200345538777	1003.4437350842886	50751326.14419633	0.06595204900905585
17	0.015438200345538777	731.2293590245636	50751326.14419633	0.023382805881002472
18	0.009326256603766753	731.2293590245636	50751326.14419633	0.01960284892996372
19	0.009326256603766753	731.2293590245636	50751326.14419633	0.01960284892996372
20	0.009326256603766753	731.2293590245636	50751326.14419633	0.007921545686782447
21	0.009326256603766753	711.7424260513785	50751326.14419633	0.007921545686782447
22	0.009326256603766753	711.7424260513785	50751326.14419633	0.007921545686782447
23	0.009326256603766753	711.7424260513785	50751326.14419633	0.007921545686782447
24	0.009326256603766753	711.7424260513785	50751326.14419633	0.007921545686782447
25	0.009326256603766753	711.7424260513785	50751326.14419633	0.0068559113910480205
26	0.009326256603766753	701.9699355518347	50751326.14419633	0.0068559113910480205
27	0.009326256603766753	671.191507646121	50751326.14419633	0.0068559113910480205
28	0.009326256603766753	671.191507646121	50751326.14419633	0.0068559113910480205
29	0.009326256603766753	671.191507646121	23720398.706005618	0.0068559113910480205
30	0.00821409818495715	671.191507646121	20606666.602175523	0.0068559113910480205
31	0.00821409818495715	671.191507646121	20606666.251440406	0.0068559113910480205
32	0.006917046319535046	671.191507646121	17878230.1498941	0.0068559113910480205
33	0.006917046319535046	671.191507646121	15056020.650055746	0.0051059914925441294
34	0.006917046319535046	671.191507646121	15056020.650055746	0.0051059914925441294
35	0.006917046319535046	671.191507646121	15056020.650055746	0.0051059914925441294
36	0.006917046319535046	671.191507646121	15056020.650055746	0.0051059914925441294
37	0.006917046319535046	671.191507646121	15056020.650055746	0.0051059914925441294
38	0.006917046319535046	671.191507646121	12389319.933865108	0.005020727698482191
39	0.006917046319535046	671.191507646121	12389319.735364454	0.003522512118431585
40	0.006917046319535046	671.191507646121	12388686.37080471	0.003522512118431585
41	0.006917046319535046	671.191507646121	12388686.37080471	0.003522512118431585
42	0.006917046319535046	671.191507646121	12388686.37080471	0.003361397817747006
43	0.006917046319535046	671.191507646121	8980370.34188558	0.003361397817747006
44	0.006917046319535046	671.191507646121	8980370.34188558	0.003361397817747006
45	0.006917046319535046	671.191507646121	8980370.34188558	0.003361397817747006
46	0.006917046319535046	671.191507646121	8980370.34188558	0.003361397817747006
47	0.006917046319535046	671.191507646121	8976502.114659041	0.003361397817747006
48	0.006917046319535046	671.191507646121	8976502.114659041	0.003361397817747006
49	0.0051840384482172135	671.191507646121	8976502.114659041	0.003361397817747006
50	0.0051840384482172135	671.191507646121	8976502.114659041	0.003361397817747006
51	0.0051840384482172135	671.191507646121	8976502.114659041	0.003361397817747006
52	0.0051840384482172135	671.191507646121	8945118.587808968	0.003361397817747006
53	0.0051840384482172135	671.191507646121	8945118.587808968	0.003361397817747006
54	0.0051840384482172135	671.191507646121	8945118.587808968	0.003361397817747006
55	0.0051840384482172135	671.191507646121	8945118.587808968	0.0012113373197272712
56	0.0051840384482172135	671.191507646121	8945118.587808968	0.0012113373197272712
57	0.0051840384482172135	671.191507646121	8945118.587808968	0.0012113373197272712
58	0.0051840384482172135	671.191507646121	8943823.404200662	0.0012113373197272712
59	0.0051840384482172135	671.191507646121	8943823.404200662	0.0012113373197272712
60	0.0051840384482172135	671.191507646121	8943823.404200662	0.0012113373197272712
61	0.0051840384482172135	671.191507646121	8943823.404200662	0.0012113373197272712
62	0.0051840384482172135	671.191507646121	8943823.404200662	0.0012113373197272712
63	0.004196339733280081	671.191507646121	8943823.404200662	0.0012113373197272712
64	0.004196339733280081	671.191507646121	8943823.404200662	0.0012113373197272712
65	0.004196339733280081	671.191507646121	7398107.468593902	0.0012113373197272712
66	0.004196339733280081	671.191507646121	7394526.19991987	0.0012113373197272712
67	0.004196339733280081	671.191507646121	7394225.8885615	0.0012113373197272712
68	0.004196339733280081	671.191507646121	4531922.723609531	0.0012113373197272712
69	0.004196339733280081	671.191507646121	4499179.1902786065	0.0012113373197272712
70	0.004196339733280081	671.191507646121	3961389.509068602	0.0012113373197272712
71	0.004196339733280081	671.191507646121	3957789.313016657	0.0012113373197272712
72	0.004196339733280081	671.191507646121	3957789.313016657	0.0012113373197272712
73	0.004196339733280081	671.191507646121	3657060.195169438	0.0012113373197272712
74	0.004196339733280081	671.191507646121	3657060.195169438	0.0012113373197272712
75	0.004196339733280081	671.191507646121	3657060.195169438	0.0012113373197272712
76	0.004196339733280081	671.191507646121	3657060.195169438	0.0012113373197272712
77	0.004196339733280081	671.191507646121	3657060.195169438	0.0012113373197272712
78	0.004196339733280081	671.191507646121	3657060.195169438	0.0012113373197272712
79	0.004196339733280081	671.191507646121	3212549.10828006	0.0012113373197272712
80	0.004196339733280081	671.191507646121	3212549.10828006	0.0012113373197272712
81	0.004196339733280081	671.191507646121	3212549.10828006	0.0012113373197272712
82	0.004196339733280081	671.191507646121	3212549.10828006	0.0012113373197272712
83	0.004196339733280081	671.191507646121	3205786.7518572523	0.0012113373197272712
84	0.004196339733280081	671.191507646121	3205786.7518572523	0.0012113373197272712
85	0.0035156258142576124	671.191507646121	3205786.7518572523	0.0012113373197272712
86	0.0035156258142576124	671.191507646121	3205786.7518572523	0.0012113373197272712
87	0.0035156258142576124	671.191507646121	2599433.421379223	0.0012113373197272712
88	0.0035156258142576124	671.191507646121	2599433.421379223	0.0012113373197272712
89	0.0035156258142576124	671.191507646121	2599433.421379223	0.0012113373197272712
90	0.0035156258142576124	671.191507646121	2599433.421379223	0.0012113373197272712
91	0.0035156258142576124	671.191507646121	2356905.326793411	0.0012113373197272712
92	0.0035156258142576124	671.191507646121	2356905.326793411	0.0012113373197272712
93	0.0035156258142576124	671.191507646121	2349105.021556466	0.0012113373197272712
94	0.0035156258142576124	671.191507646121	1868073.2662456085	0.0012113373197272712
95	0.0035156258142576124	671.191507646121	1868073.2662456085	0.0012113373197272712
96	0.0035156258142576124	671.191507646121	1868073.2662456085	0.0012113373197272712
97	0.0033890658558549456	671.191507646121	1763971.740246363	0.0012113373197272712
98	0.0033890658558549456	671.191507646121	1711716.1688764608	0.0012113373197272712
99	0.0033890658558549456	671.191507646121	1711716.1688764608	0.0012113373197272712
100	0.0033890658558549456	671.191507646121	1711716.1688764608	0.0012113373197272712
0	790228634.9531952	5718.259410113794	549614704.8776209	452371444.47575957
1	125395798.53300942	5718.259410113794	264163122.7941805	14722858.056609513
2	12489273.070507828	5718.259410113794	223857481.0941441	3086833.913108655
3	11687960.256882152	5718.259410113794	147981820.42328003	671412.1971016633
4	2800553.789046082	5718.259410113794	147981820.42328003	25835.579909205604
5	673604.3736282112	5718.259410113794	82430809.79076572	6263.463792968696
6	120925.61304670498	3601.97119753859	39429562.86855091	1649.3411067396892
7	8859.241842689788	3601.97119753859	39429562.86855091	868.9252351372418
8	5758.722863186053	3601.97119753859	39429562.86855091	215.1567178642363
9	399.5585283212408	3601.97119753859	39429562.86855091	58.02279218622709
10	24.6516002826118	3040.1186215558414	39429562.86855091	10.417978505714201
11	16.552642006236347	2422.041837540547	39429562.86855091	2.3431950599358546
12	2.9871786898465214	2422.041837540547	39429562.86855091	0.6348767882970561
13	1.5469547862978281	2422.041837540547	38410784.08781081	0.33680548777841846
14	0.3880774521715401	2422.041837540547	38410784.08781081	0.17651528275659267
15	0.3416774572143715	2422.041837540547	37908996.51837767	0.17036817127408027
16	0.32711762627081864	2422.041837540547	37908996.51837767	0.010763024076222105
17	0.32711762627081864	2422.041837540547	35642587.39247235	0.010763024076222105
18	0.32711762627081864	2422.041837540547	35387893.28422103	0.010763024076222105
19	0.32711762627081864	2422.041837540547	35283179.662264645	0.010763024076222105
20	0.32711762627081864	2103.445457211777	35283179.662264645	0.010763024076222105
21	0.32711762627081864	2103.445457211777	31515657.387708098	0.010315314079246055
22	0.3133743359582268	2103.445457211777	31515657.387708098	0.010315314079246055
23	0.3133743359582268	2103.445457211777	31515657.387708098	0.010315314079246055
24	0.2457525983800196	1692.6178163731938	31515657.387708098	0.010315314079246055
25	0.2457525983800196	1692.6178163731938	31515657.387708098	0.010315314079246055
26	0.22743325327518976	1692.6178163731938	31515657.387708098	0.010315314079246055
27	0.20438389716222732	1692.6178163731938	31515657.387708098	0.0059760990844671
28	0.08278007740209532	1692.6178163731938	31515657.387708098	0.00318130913411745
29	0.08278007740209532	1692.6178163731938	31515657.387708098	0.00318130913411745
30	0.08278007740209532	1692.6178163731938	31515657.387708098	0.00318130913411745
31	0.07275831550536595	1692.6178163731938	29956752.55772125	0.003114170425688239
32	0.07275831550536595	1458.901051755053	29508869.500468712	0.003114170425688239
33	0.07275831550536595	1458.901051755053	29283199.091966283	0.003114170425688239
34	0.07275831550536595	1458.901051755053	29283199.091966283	0.003114170425688239
35	0.06920907251760976	1458.901051755053	22680705.03687025	0.003114170425688239
36	0.06920907251760976	1458.901051755053	18989957.78131458	0.003114170425688239
37	0.06920907251760976	1458.901051755053	18989957.78131458	0.003114170425688239
38	0.0668464267678569	1458.901051755053	18989957.78131458	0.003114170425688239
39	0.058780910012562505	1458.901051755053	18989957.78131458	0.003114170425688239
40	0.058780910012562505	1458.901051755053	18989957.78131458	0.0024704260846114038
41	0.058780910012562505	1458.901051755053	18989957.78131458	0.0024704260846114038
42	0.058780910012562505	1458.901051755053	9414893.278961394	0.0024704260846114038
43	0.058780910012562505	1458.901051755053	9414893.278961394	0.0024704260846114038
44	0.058780910012562505	1458.901051755053	9414893.278961394	0.0024704260846114038
45	0.058780910012562505	1458.901051755053	9414893.278961394	0.0024704260846114038
46	0.058780910012562505	1458.901051755053	9414893.278961394	0.0024704260846114038
47	0.058780910012562505	1458.901051755053	9414893.278961394	0.0024704260846114038
48	0.058780910012562505	1458.901051755053	9414893.278961394	0.0024704260846114038
49	0.058780910012562505	1383.9167493603627	9414893.278961394	0.0024704260846114038
50	0.058780910012562505	1383.9167493603627	9414893.278961394	0.0024704260846114038
51	0.058780910012562505	685.6805277289693	9414893.278961394	0.0024704260846114038
52	0.058780910012562505	685.6805277289693	9414893.278961394	0.0024704260846114038
53	0.058780910012562505	685.6805277289693	9414893.278961394	0.0024704260846114038
54	0.058780910012562505	685.6805277289693	9414893.278961394	0.0024704260846114038
55	0.058780910012562505	685.6805277289693	9414893.278961394	0.0024704260846114038
56	0.058780910012562505	685.6805277289693	9414893.278961394	0.0024704260846114038
57	0.058780910012562505	298.70331718956487	9414893.278961394	0.0024704260846114038
58	0.058780910012562505	298.70331718956487	9414893.278961394	0.0024704260846114038
59	0.058780910012562505	271.41206207915815	9414893.278961394	0.0024704260846114038
60	0.058780910012562505	271.41206207915815	9414893.278961394	0.0024704260846114038
61	0.058780910012562505	271.41206207915815	9414893.278961394	0.0024704260846114038
62	0.058780910012562505	271.41206207915815	9414893.278961394	0.0014971020124427863
63	0.058780910012562505	271.41206207915815	9414893.278961394	0.0014971020124427863
64	0.058780910012562505	271.41206207915815	9414893.278961394	0.0014971020124427863
65	0.058780910012562505	271.41206207915815	9414893.278961394	0.0014971020124427863
66	0.058780910012562505	271.41206207915815	9414893.278961394	0.0014971020124427863
67	0.058780910012562505	271.41206207915815	9414893.278961394	0.0014971020124427863
68	0.058780910012562505	271.41206207915815	9414893.278961394	0.0014971020124427863
69	0.058780910012562505	271.41206207915815	9414893.278961394	0.0014971020124427863
70	0.058780910012562505	271.41206207915815	9414893.278961394	0.0014971020124427863
71	0.058780910012562505	271.41206207915815	9414893.278961394	0.0014971020124427863
72	0.058780910012562505	271.41206207915815	9414893.278961394	0.0014971020124427863
73	0.058780910012562505	271.41206207915815	9414893.278961394	0.0014971020124427863
74	0.058780910012562505	271.41206207915815	9414893.278961394	0.0014971020124427863
75	0.058780910012562505	271.41206207915815	9414893.278961394	0.0014971020124427863
76	0.058780910012562505	271.41206207915815	9414893.278961394	0.0014971020124427863
77	0.058780910012562505	271.41206207915815	9414893.278961394	0.001209875236041252
78	0.058780910012562505	271.41206207915815	9414893.278961394	0.001209875236041252
79	0.058780910012562505	271.41206207915815	9414893.278961394	0.001209875236041252
80	0.058780910012562505	271.41206207915815	9414893.278961394	0.001209875236041252
81	0.058780910012562505	271.41206207915815	9414893.278961394	0.001209875236041252
82	0.058780910012562505	106.31692483492388	9414893.278961394	0.001209875236041252
83	0.058780910012562505	106.31692483492388	3503033.024321731	0.001209875236041252
84	0.058780910012562505	106.31692483492388	3497361.0633497364	0.001209875236041252
85	0.058780910012562505	106.31692483492388	2209351.6371041606	0.001209875236041252
86	0.058780910012562505	106.31692483492388	2209350.528211013	0.001209875236041252
87	0.058780910012562505	106.31692483492388	2209350.528211013	0.001209875236041252
88	0.058780910012562505	106.31692483492388	2209246.4857247584	0.001209875236041252
89	0.058780910012562505	106.31692483492388	2209246.0231942823	0.001209875236041252
90	0.058780910012562505	106.31692483492388	2209246.0231942823	0.001209875236041252
91	0.058780910012562505	106.31692483492388	2186376.955278165	0.001209875236041252
92	0.058780910012562505	106.31692483492388	2185544.9003550196	0.001209875236041252
93	0.058780910012562505	106.31692483492388	2161328.7478325567	0.001209875236041252
94	0.058780910012562505	106.31692483492388	2072302.6336122241	0.001209875236041252
95	0.058780910012562505	106.31692483492388	2072302.6336122241	0.001209875236041252
96	0.058780910012562505	106.31692483492388	2072302.6336122241	0.001209875236041252
97	0.058780910012562505	106.31692483492388	1679019.7558597284	0.001209875236041252
98	0.058780910012562505	106.31692483492388	1510858.687560088	0.001209875236041252
99	0.058780910012562505	106.31692483492388	1506327.7227432874	0.001209875236041252
100	0.058780910012562505	106.31692483492388	1506327.7227432874	0.001209875236041252
0	234859891.42854518	10447.542746043695	587116567.184864	139047083.90622285
1	60266637.5360389	9432.19386092501	470932795.796751	56953726.42014788
2	18461132.06883193	6920.122485482701	470932795.796751	7946650.268337427
3	5067653.640383769	6920.122485482701	330317477.1730558	705267.312408466
4	1270930.9313568117	6920.122485482701	330317477.1730558	200036.85095317173
5	106262.0721632744	5413.420889253125	330317477.1730558	81506.45476013412
6	72360.97469130097	4408.371567865273	330317477.1730558	14936.181815001431
7	6101.13899209649	2524.2395852477175	227849046.25563312	3277.522525443038
8	6101.13899209649	2524.2395852477175	227849046.25563312	114.88156650908269
9	4045.1815689587297	2524.2395852477175	210822890.01587135	9.057592887707097
10	467.6959794843471	2524.2395852477175	187408633.95732006	9.057592887707097
11	278.0153215609241	2092.5147512115177	128554967.40906622	1.640321752573342
12	35.07261117194913	2092.5147512115177	49047155.085017525	0.8887266632508076
13	21.963870947787253	2047.1361572292399	18793635.266801048	0.3415078341932123
14	1.8172485168354715	1978.969431695969	18793635.266801048	0.1619050325168946
15	0.7980009090514772	1978.969431695969	18793635.266801048	0.03211377722518449
16	0.21342994045555602	1978.969431695969	18793635.266801048	0.03211377722518449
17	0.0978644239110435	1978.969431695969	18793635.266801048	0.03211377722518449
18	0.0978644239110435	1978.969431695969	18793635.266801048	0.019548352510641243
19	0.07747068485153479	1978.969431695969	18793635.266801048	0.019548352510641243
20	0.07747068485153479	1978.969431695969	18793635.266801048	0.019548352510641243
21	0.06269602313451819	1978.969431695969	18793635.266801048	0.019548352510641243
22	0.06269602313451819	1670.1473413954313	18793635.266801048	0.019548352510641243
23	0.04366606906803101	1670.1473413954313	18793635.266801048	0.019548352510641243
24	0.04366606906803101	1670.1473413954313	18793635.266801048	0.019548352510641243
25	0.04366606906803101	1670.1473413954313	18793635.266801048	0.019548352510641243
26	0.04366606906803101	1658.1741502695486	18793635.266801048	0.019548352510641243
27	0.02152996562594705	1356.7079422852282	18793635.266801048	0.01706525100500586
28	0.02152996562594705	1356.7079422852282	18793635.266801048	0.009236088642499038
29	0.02152996562594705	1356.7079422852282	18793635.266801048	0.009236088642499038
30	0.02152996562594705	1356.7079422852282	18793635.266801048	0.009236088642499038
31	0.02152996562594705	1356.7079422852282	16746670.253890315	0.009236088642499038
32	0.02152996562594705	1356.7079422852282	16684351.73476151	0.009236088642499038
33	0.02152996562594705	1356.7079422852282	16625155.865399456	0.009236088642499038
34	0.02152996562594705	1356.7079422852282	16625155.865399456	0.009236088642499038
35	0.02152996562594705	1356.7079422852282	16431550.318102468	0.008502763675490728
36	0.02152996562594705	1356.7079422852282	16431550.318102468	0.008502763675490728
37	0.02152996562594705	1349.0106743551657	16431550.318102468	0.008502763675490728
38	0.02152996562594705	1349.0106743551657	16431550.318102468	0.008502763675490728
39	0.02152996562594705	1349.0106743551657	16431550.318102468	0.008502763675490728
40	0.02152996562594705	1349.0106743551657	16431550.318102468	0.008502763675490728
41	0.02152996562594705	1349.0106743551657	16231402.929007918	0.008502763675490728
42	0.02152996562594705	1349.0106743551657	16230660.074683646	0.008502763675490728
43	0.02152996562594705	1349.0106743551657	16230660.074683646	0.008081972867154336
44	0.02152996562594705	1349.0106743551657	16230660.074683646	0.008081972867154336
45	0.02152996562594705	1349.0106743551657	16230660.074683646	0.008081972867154336
46	0.02152996562594705	1349.0106743551657	15416963.380208902	0.008081972867154336
47	0.02152996562594705	1349.0106743551657	15416963.380208902	0.008081972867154336
48	0.02152996562594705	1349.0106743551657	15416963.380208902	0.008081972867154336
49	0.02152996562594705	1349.0106743551657	15416963.380208902	0.008081972867154336
50	0.02152996562594705	1349.0106743551657	15416963.380208902	0.007832759068082142
51	0.02152996562594705	1349.0106743551657	15416963.380208902	0.007832759068082142
52	0.02152996562594705	1349.0106743551657	15416963.380208902	0.007832759068082142
53	0.02152996562594705	1349.0106743551657	15416963.380208902	0.007832759068082142
54	0.02152996562594705	1349.0106743551657	15416963.380208902	0.005248374705630638
55	0.02152996562594705	1349.0106743551657	15416963.380208902	0.005248374705630638
56	0.02152996562594705	1349.0106743551657	15416963.380208902	0.005248374705630638
57	0.02152996562594705	1349.0106743551657	15416963.380208902	0.005248374705630638
58	0.02152996562594705	1349.0106743551657	15416963.380208902	0.005248374705630638
59	0.02152996562594705	1349.0106743551657	15416963.380208902	0.005248374705630638
60	0.02152996562594705	1349.0106743551657	15416963.380208902	0.005248374705630638
61	0.02152996562594705	1349.0106743551657	15416963.380208902	0.005248374705630638
62	0.02152996562594705	1349.0106743551657	15416963.380208902	0.005248374705630638
63	0.02152996562594705	1349.0106743551657	14241976.293195983	0.005248374705630638
64	0.02152996562594705	1349.0106743551657	14241976.293195983	0.005248374705630638
65	0.02152996562594705	1349.0106743551657	14241976.293195983	0.005248374705630638
66	0.02152996562594705	1349.0106743551657	14241976.293195983	0.005248374705630638
67	0.02152996562594705	1349.0106743551657	14241976.293195983	0.005248374705630638
68	0.02152996562594705	1349.0106743551657	14241976.293195983	0.005248374705630638
69	0.02152996562594705	1349.0106743551657	14241976.293195983	0.005248374705630638
70	0.02152996562594705	1349.0106743551657	14241976.293195983	0.005248374705630638
71	0.02152996562594705	1349.0106743551657	14241976.293195983	0.005248374705630638
72	0.02152996562594705	1349.0106743551657	14241976.293195983	0.005248374705630638
73	0.02152996562594705	1349.0106743551657	14241976.293195983	0.005248374705630638
74	0.02152996562594705	1349.0106743551657	14241976.293195983	0.005248374705630638
75	0.02152996562594705	1349.0106743551657	14241976.293195983	0.005248374705630638
76	0.02152996562594705	1349.0106743551657	14241976.293195983	0.005248374705630638
77	0.02152996562594705	1349.0106743551657	14241976.293195983	0.005248374705630638
78	0.02152996562594705	1349.0106743551657	14241976.293195983	0.005248374705630638
79	0.02152996562594705	1349.0106743551657	14241976.293195983	0.005248374705630638
80	0.02152996562594705	1349.0106743551657	14241976.293195983	0.005248374705630638
81	0.02152996562594705	1349.0106743551657	14241976.293195983	0.005248374705630638
82	0.02152996562594705	1349.0106743551657	14241976.293195983	0.005248374705630638
83	0.02152996562594705	1349.0106743551657	14241976.293195983	0.005248374705630638
84	0.02152996562594705	1349.0106743551657	14241976.293195983	0.004337688299968092
85	0.02152996562594705	1349.0106743551657	14241976.293195983	0.004337688299968092
86	0.02152996562594705	1349.0106743551657	14241976.293195983	0.004337688299968092
87	0.02152996562594705	1349.0106743551657	14241976.293195983	0.004337688299968092
88	0.02152996562594705	1349.0106743551657	14241976.293195983	0.004198796735685099
89	0.02152996562594705	1349.0106743551657	14241976.293195983	0.004198796735685099
90	0.02152996562594705	1349.0106743551657	14241976.293195983	0.004198796735685099
91	0.02152996562594705	1349.0106743551657	14053368.631964952	0.004198796735685099
92	0.02152996562594705	1349.0106743551657	14022933.76768395	0.004198796735685099
93	0.02152996562594705	1349.0106743551657	14022933.76768395	0.004198796735685099
94	0.02152996562594705	1288.0131083482672	14022933.76768395	0.004198796735685099
95	0.02152996562594705	1288.0131083482672	14022933.76768395	0.004198796735685099
96	0.02152996562594705	1288.0131083482672	14022933.76768395	0.004198796735685099
97	0.02152996562594705	1288.0131083482672	14022933.76768395	0.004198796735685099
98	0.02152996562594705	1288.0131083482672	14022933.76768395	0.004198796735685099
99	0.02152996562594705	1288.0131083482672	14022933.76768395	0.004198796735685099
100	0.02152996562594705	1288.0131083482672	14022933.76768395	0.004198796735685099
0	417388801.406649	8639.490432076187	290578138.1338041	266006652.02667153
1	82123410.80468689	8639.490432076187	290578138.1338041	23168665.047815077
2	22238781.71244935	8639.490432076187	290578138.1338041	2258003.311947056
3	8500943.863667686	7793.949897827952	278437816.12702304	1338424.3650215154
4	4103506.9062162274	6066.610814417829	123551171.56099711	159627.2346422221
5	880108.7620501884	6066.610814417829	53986518.672583625	43287.43375014484
6	859637.628540059	5183.755003364276	20054481.054621067	12693.162196733681
7	221147.02813985833	5183.755003364276	20054481.054621067	1883.3671170583395
8	157291.6798122659	5183.755003364276	20054481.054621067	217.2783962719674
9	20121.162177604147	4720.286347031931	20054481.054621067	15.853971023262144
10	17225.07682580646	1972.707562403257	20054481.054621067	7.302449836448732
11	429.25830047881016	1972.707562403257	16254427.541701926	1.0138757248229542
12	429.25830047881016	1972.707562403257	16254427.510713259	0.5214574706568021
13	221.04830208703643	1972.707562403257	16254427.510713259	0.09327535566091558
14	42.850552673536015	1961.1860302831371	15622919.78575978	0.09327535566091558
15	5.372607357913122	1961.1860302831371	15622919.78575978	0.030338375650803585
16	5.372607357913122	1961.1860302831371	15622919.78575978	0.030338375650803585
17	2.951566533361964	1961.1860302831371	15618627.4258993	0.030338375650803585
18	1.850201717831239	1961.1860302831371	15618627.4258993	0.030338375650803585
19	1.0534353151881264	1961.1860302831371	13580220.668159015	0.02361049328415822
20	0.26410561948050426	1961.1860302831371	13580220.668159015	0.02361049328415822
21	0.1336435262914316	1961.1860302831371	13075330.317516055	0.02361049328415822
22	0.11823170488169699	1959.0146893374333	13075330.317516055	0.02361049328415822
23	0.06668971992155061	1959.0146893374333	12629460.66217511	0.02207659781182889
24	0.049526088510975015	1959.0146893374333	12629460.66217511	0.02207659781182889
25	0.049526088510975015	1959.0146893374333	12262562.052969502	0.02207659781182889
26	0.049526088510975015	1959.0146893374333	12262546.489031238	0.012211269438023612
27	0.049526088510975015	1959.0146893374333	12262546.489031238	0.012211269438023612
28	0.049526088510975015	1959.0146893374333	5866187.060987473	0.012211269438023612
29	0.049526088510975015	1959.0146893374333	4444565.794841011	0.004655789397646624
30	0.04133297428048751	1951.5681340208205	4369601.184235016	0.004655789397646624
31	0.04133297428048751	1951.5681340208205	4233527.499517131	0.004655789397646624
32	0.04133297428048751	1951.5681340208205	4140534.0003947183	0.004655789397646624
33	0.04133297428048751	1951.5681340208205	4140534.0003947183	0.004655789397646624
34	0.022935875476094693	1951.5681340208205	4140534.0003947183	0.004655789397646624
35	0.022935875476094693	1951.5681340208205	4140534.0003947183	0.003518014750672662
36	0.022935875476094693	1951.5681340208205	4140534.0003947183	0.003518014750672662
37	0.022935875476094693	1951.5681340208205	4140534.0003947183	0.003518014750672662
38	0.022935875476094693	1951.5681340208205	4140534.0003947183	0.003518014750672662
39	0.022935875476094693	1951.5681340208205	4140534.0003947183	0.003518014750672662
40	0.016790983439930948	1951.5681340208205	4140534.0003947183	0.003518014750672662
41	0.016790983439930948	1951.5681340208205	4140534.0003947183	0.003518014750672662
42	0.01569227763355883	1923.1329373130793	4140534.0003947183	0.003518014750672662
43	0.01569227763355883	1923.1329373130793	4140534.0003947183	0.003518014750672662
44	0.01569227763355883	1923.1329373130793	4140534.0003947183	0.003518014750672662
45	0.01569227763355883	1923.1329373130793	4140534.0003947183	0.003518014750672662
46	0.01569227763355883	1923.1329373130793	4140534.0003947183	0.003518014750672662
47	0.01569227763355883	1923.1329373130793	4140534.0003947183	0.0014168607355503813
48	0.003580439422915643	1923.1329373130793	4140534.0003947183	0.0014168607355503813
49	0.003580439422915643	1923.1329373130793	4140534.0003947183	0.0014168607355503813
50	0.003580439422915643	1923.1329373130793	4140534.0003947183	0.0014168607355503813
51	0.003580439422915643	1923.1329373130793	3601084.024326967	0.0014168607355503813
52	0.003580439422915643	1923.1329373130793	3601084.024326967	0.0014168607355503813
53	0.003580439422915643	1923.1329373130793	3526183.858794216	0.0014168607355503813
54	0.003580439422915643	1923.1329373130793	3526183.858794216	0.0014168607355503813
55	0.003580439422915643	1923.1329373130793	3526183.858794216	0.0014168607355503813
56	0.003580439422915643	1923.1329373130793	1776728.5513355015	0.0014168607355503813
57	0.003580439422915643	1923.1329373130793	1776070.3700861465	0.0014168607355503813
58	0.003580439422915643	1923.1329373130793	1776069.4248788308	0.0014168607355503813
59	0.003580439422915643	1923.1329373130793	1776069.4248788308	0.0014168607355503813
60	0.003580439422915643	1923.1329373130793	1776069.4248788308	0.0014168607355503813
61	0.003580439422915643	1923.1329373130793	1776069.4248788308	0.0014168607355503813
62	0.003580439422915643	1923.1329373130793	1776069.4248788308	0.0014168607355503813
63	0.003580439422915643	1923.1329373130793	1776069.4248788308	0.0014168607355503813
64	0.003580439422915643	1923.1329373130793	1776069.4248788308	0.0014168607355503813
65	0.003580439422915643	1923.1329373130793	1776069.4248788308	0.0014168607355503813
66	0.003580439422915643	1923.1329373130793	1776069.4248788308	0.0014168607355503813
67	0.003580439422915643	1923.1329373130793	1776069.4248788308	0.0014168607355503813
68	0.003580439422915643	1923.1329373130793	1776069.4248788308	0.0014168607355503813
69	0.003580439422915643	1923.1329373130793	1776069.4248788308	0.0014168607355503813
70	0.003580439422915643	1923.1329373130793	1776069.4248788308	0.0014168607355503813
71	0.003580439422915643	1923.1329373130793	1776069.4248788308	0.0014168607355503813
72	0.003580439422915643	1923.1329373130793	1776069.4248788308	0.0014168607355503813
73	0.003580439422915643	1923.1329373130793	1776069.4248788308	0.0014168607355503813
74	0.003580439422915643	1923.1329373130793	1776069.4248788308	0.0014168607355503813
75	0.003580439422915643	1923.1329373130793	1776069.4248788308	0.0014168607355503813
76	0.003580439422915643	1923.1329373130793	1776069.4248788308	0.0014168607355503813
77	0.003580439422915643	1923.1329373130793	1776069.4248788308	0.0014168607355503813
78	0.003580439422915643	1923.1329373130793	1776069.4248788308	0.0014168607355503813
79	0.003580439422915643	1923.1329373130793	1776069.4248788308	0.0014168607355503813
80	0.003580439422915643	1923.1329373130793	1776069.4248788308	0.0014168607355503813
81	0.003580439422915643	1923.1329373130793	1776069.4248788308	0.0014168607355503813
82	0.003580439422915643	1923.1329373130793	1776069.4248788308	0.0014168607355503813
83	0.003580439422915643	1923.1329373130793	1776069.4248788308	0.0014168607355503813
84	0.003580439422915643	1923.1329373130793	1776069.4248788308	0.0014168607355503813
85	0.0024904595801034956	1923.1329373130793	1776069.4248788308	0.0014168607355503813
86	0.0024904595801034956	1923.1329373130793	1776069.4248788308	0.0014168607355503813
87	0.0024904595801034956	1923.1329373130793	1776069.4248788308	0.0014168607355503813
88	0.0024904595801034956	1923.1329373130793	1776069.4248788308	0.0014168607355503813
89	0.0024904595801034956	1923.1329373130793	1776069.4248788308	0.0014168607355503813
90	0.0024904595801034956	1923.1329373130793	1776069.4248788308	0.0014168607355503813
91	0.0024904595801034956	1923.1329373130793	1776069.4248788308	0.0014168607355503813
92	0.0024904595801034956	1923.1329373130793	1776069.4248788308	0.0014168607355503813
93	0.0024904595801034956	1923.1329373130793	1776069.4248788308	0.0014168607355503813
94	0.0024904595801034956	889.3230349471627	1776069.4248788308	0.0014168607355503813
95	0.0024904595801034956	739.8578721167901	1776069.4248788308	0.0014168607355503813
96	0.0024904595801034956	739.8578721167901	1550763.2183673973	0.0014168607355503813
97	0.0024904595801034956	739.8578721167901	1550763.2183673973	0.0014168607355503813
98	0.0024904595801034956	739.8578721167901	1550763.2183673973	0.0014168607355503813
99	0.0024904595801034956	739.8578721167901	1550763.2183673973	0.0014168607355503813
100	0.0024904595801034956	739.8578721167901	1550763.2183673973	0.0014168607355503813
0	86165997.02164118	8855.401806687749	697852600.053137	311297212.86322665
1	3770851.032263556	8855.401806687749	475502426.988629	68552479.0926424
2	317870.6063205507	8855.401806687749	459247951.591814	9748405.810294675
3	274978.72330372495	8855.401806687749	459247951.591814	1568265.6164547803
4	80337.28498683704	8855.401806687749	459247951.591814	887978.5622807161
5	21866.386810544485	7890.797107036334	459247951.591814	105726.53880488075
6	5334.037445791565	4419.888927870746	459247951.591814	4766.9218590567225
7	3534.1870441139445	2938.8609852780382	459247951.591814	1400.6364943961948
8	707.3075129832157	2938.8609852780382	367716064.4720956	92.95298199473172
9	270.8341681584886	2938.8609852780382	293989100.11559814	13.685188864910698
10	7.535819383318706	2938.8609852780382	225382130.01775894	3.096495516411943
11	7.535819383318706	2938.8609852780382	218848620.97948435	1.163188928643335
12	0.6718373010227124	2108.746203341816	137617387.87569898	0.29488817844486165
13	0.6718373010227124	2108.746203341816	125785629.65385953	0.19508324824697598
14	0.34855036336234213	2108.746203341816	125785629.65385953	0.18286991794903573
15	0.28302822007918954	2108.746203341816	125785629.65385953	0.09441729318657106
16	0.202905712627752	2108.746203341816	125785629.65385953	0.06587112423337259
17	0.17087399339964307	2108.746203341816	125785629.65385953	0.029818212712146068
18	0.14717226036552916	2108.746203341816	115409926.33490494	0.029818212712146068
19	0.14717226036552916	2108.746203341816	105659840.71391088	0.025364788753747584
20	0.14717226036552916	2006.9860989247795	105659840.71391088	0.020205469950718466
21	0.14717226036552916	1859.9428462109709	89008643.718087	0.01786022018694779
22	0.12189442882223472	1859.9428462109709	83373472.91790135	0.01786022018694779
23	0.08182333708715367	1501.5285611437287	83373472.91790135	0.014665702711889057
24	0.08182333708715367	1501.5285611437287	83373472.91790135	0.014665702711889057
25	0.03651226746750617	1501.5285611437287	83373472.91790135	0.01360867476804696
26	0.03651226746750617	1501.5285611437287	83373472.91790135	0.01360867476804696
27	0.03651226746750617	1501.5285611437287	83373472.91790135	0.01360867476804696
28	0.03651226746750617	1501.5285611437287	83373472.91790135	0.01360867476804696
29	0.027438597727994955	1501.5285611437287	57410997.95520067	0.01360867476804696
30	0.025019092947422154	1501.5285611437287	57410997.95520067	0.01360867476804696
31	0.025019092947422154	1390.669980491457	55395388.50848628	0.01360867476804696
32	0.025019092947422154	1390.669980491457	53372970.10399001	0.01360867476804696
33	0.025019092947422154	1390.669980491457	53372970.10399001	0.01101190974364406
34	0.025019092947422154	1390.669980491457	53372970.10399001	0.010301156090844699
35	0.025019092947422154	1390.669980491457	53372970.10399001	0.008351158790375719
36	0.025019092947422154	1390.669980491457	53372970.10399001	0.008351158790375719
37	0.025019092947422154	946.4939160984597	53372970.10399001	0.008351158790375719
38	0.025019092947422154	946.4939160984597	53372970.10399001	0.006057986210595476
39	0.025019092947422154	946.4939160984597	34777018.09812128	0.006057986210595476
40	0.025019092947422154	760.0587969423857	34595796.023340315	0.006057986210595476
41	0.025019092947422154	760.0587969423857	34595796.023340315	0.006057986210595476
42	0.025019092947422154	760.0587969423857	34595796.023340315	0.004786246781346298
43	0.02027249124597562	760.0587969423857	34595796.023340315	0.004786246781346298
44	0.02027249124597562	760.0587969423857	34595796.023340315	0.004786246781346298
45	0.02027249124597562	760.0587969423857	34595796.023340315	0.004786246781346298
46	0.02027249124597562	760.0587969423857	34595796.023340315	0.004786246781346298
47	0.02027249124597562	760.0587969423857	34595796.023340315	0.004786246781346298
48	0.02027249124597562	760.0587969423857	34595796.023340315	0.004786246781346298
49	0.02027249124597562	760.0587969423857	34595796.023340315	0.004786246781346298
50	0.02027249124597562	760.0587969423857	34595796.023340315	0.004786246781346298
51	0.02027249124597562	760.0587969423857	34595796.023340315	0.004786246781346298
52	0.02027249124597562	760.0587969423857	34595796.023340315	0.004786246781346298
53	0.02027249124597562	760.0587969423857	34595796.023340315	0.004786246781346298
54	0.02027249124597562	760.0587969423857	34595796.023340315	0.004786246781346298
55	0.02027249124597562	760.0587969423857	34595796.023340315	0.004786246781346298
56	0.02027249124597562	760.0587969423857	34595796.023340315	0.0028830702807397914
57	0.02027249124597562	760.0587969423857	34595796.023340315	0.0028830702807397914
58	0.02027249124597562	760.0587969423857	34595796.023340315	0.0028830702807397914
59	0.02027249124597562	760.0587969423857	34595796.023340315	0.0024585601378145127
60	0.019621003197637186	760.0587969423857	34595796.023340315	0.0024585601378145127
61	0.019621003197637186	760.0587969423857	34595796.023340315	0.0024585601378145127
62	0.019621003197637186	760.0587969423857	34595796.023340315	0.0024585601378145127
63	0.019621003197637186	760.0587969423857	34595796.023340315	0.0024585601378145127
64	0.019621003197637186	760.0587969423857	34595796.023340315	0.0024585601378145127
65	0.019621003197637186	760.0587969423857	34595796.023340315	0.0024585601378145127
66	0.019621003197637186	760.0587969423857	34595796.023340315	0.0024585601378145127
67	0.019621003197637186	760.0587969423857	34595796.023340315	0.0024585601378145127
68	0.019621003197637186	760.0587969423857	34595796.023340315	0.0024585601378145127
69	0.019621003197637186	760.0587969423857	34595796.023340315	0.0024585601378145127
70	0.019621003197637186	760.0587969423857	34595796.023340315	0.0024585601378145127
71	0.019621003197637186	760.0587969423857	34595796.023340315	0.0024585601378145127
72	0.019621003197637186	760.0587969423857	34595796.023340315	0.0024585601378145127
73	0.019621003197637186	760.0587969423857	34595796.023340315	0.0024585601378145127
74	0.019621003197637186	760.0587969423857	34595796.023340315	0.0024585601378145127
75	0.019621003197637186	760.0587969423857	34595796.023340315	0.0024585601378145127
76	0.019621003197637186	760.0587969423857	34595796.023340315	0.0024585601378145127
77	0.019621003197637186	760.0587969423857	34595796.023340315	0.0024585601378145127
78	0.019621003197637186	760.0587969423857	34595796.023340315	0.0024585601378145127
79	0.019621003197637186	760.0587969423857	34595796.023340315	0.0024585601378145127
80	0.019621003197637186	760.0587969423857	34595796.023340315	0.0024585601378145127
81	0.019621003197637186	760.0587969423857	16639907.087135999	0.0024585601378145127
82	0.019621003197637186	760.0587969423857	16143646.07783316	0.0024585601378145127
83	0.019621003197637186	760.0587969423857	16142892.435072603	0.0024585601378145127
84	0.019621003197637186	760.0587969423857	16142892.435072603	0.0024585601378145127
85	0.019621003197637186	760.0587969423857	15392882.526247881	0.0024585601378145127
86	0.019621003197637186	760.0587969423857	15041225.439940572	0.0024585601378145127
87	0.019621003197637186	760.0587969423857	14002463.147862257	0.0024585601378145127
88	0.019621003197637186	760.0587969423857	12078316.87706609	0.0024585601378145127
89	0.019621003197637186	760.0587969423857	12078316.87706609	0.0024585601378145127
90	0.019621003197637186	760.0587969423857	12078316.87706609	0.0024585601378145127
91	0.019621003197637186	760.0587969423857	12078316.87706609	0.0024585601378145127
92	0.019621003197637186	760.0587969423857	12078316.87706609	0.0024585601378145127
93	0.019621003197637186	760.0587969423857	12078316.87706609	0.0024585601378145127
94	0.019621003197637186	760.0587969423857	12078316.87706609	0.0024585601378145127
95	0.019621003197637186	760.0587969423857	12078316.87706609	0.0024585601378145127
96	0.019363929863799152	760.0587969423857	12078316.87706609	0.0024585601378145127
97	0.019363929863799152	760.0587969423857	12078316.87706609	0.0024585601378145127
98	0.019363929863799152	760.0587969423857	10637858.478825254	0.0024585601378145127
99	0.019363929863799152	760.0587969423857	10637682.24411589	0.0024585601378145127
100	0.019363929863799152	760.0587969423857	10637682.24411589	0.0024585601378145127
