# Supplementary material for: An improved genetic algorithm and its application in neural network adversarial attack
Source: PLoS One. 2022 May 5;17(5):e0267970. doi: 10.1371/journal.pone.0267970 (PMC9070932; doi:10.1371/journal.pone.0267970)
Supplement: S1 Data — (ZIP) [file pone.0267970.s001.zip › data3/7_100.csv]

	GWO	PSO	SGA	IGA
0	171251383864.55005	1506430.2027705533	184832566702.75858	184306742442.45654
1	41581178395.55946	1506430.2027705533	167127600068.64923	21949025709.782402
2	20939314818.56737	1506430.2027705533	161175657004.14075	6977032429.927993
3	7343679116.720363	1380438.8435407393	152782024866.01187	2166598694.0585656
4	1876319178.7318332	1368423.484284331	152782024866.01187	808719627.017067
5	1050996221.792167	1368423.484284331	143806549139.7875	161092109.5671005
6	111786205.08121386	1368423.484284331	136045541630.43344	26817171.29645527
7	25850312.99802018	1368423.484284331	133842069526.63087	7635000.170719842
8	25850312.99802018	1368423.484284331	132126322397.99095	1525544.1180387712
9	10505689.682249503	1285568.2600350156	128025348368.15259	172377.94530551383
10	3150963.2058739164	1285568.2600350156	123276007948.37178	57364.73503101596
11	324226.5192596471	1266204.170291856	114639751883.0463	27563.21961897831
12	104923.61350857974	1266204.170291856	110890012217.59085	11363.562540773717
13	3797.765777781572	1266204.170291856	104810606492.56096	2533.1269291999442
14	3312.0425118535354	1266204.170291856	104810606492.56096	423.0169099577109
15	154.97045995872682	1266204.170291856	104810606492.56096	59.48367981943369
16	117.46208550435787	1266204.170291856	104810606492.56096	20.5353855290916
17	13.902700516861474	1266204.170291856	104810606492.56096	8.870403929606963
18	3.992921918388145	1266204.170291856	104810606492.56096	2.0892336469270925
19	1.800599129578	1208243.5528666081	104057391103.97102	0.4099774480542839
20	0.5969985924185419	1208243.5528666081	98192209651.93024	0.19357664741069552
21	0.32206010081595304	1208243.5528666081	98192209651.93024	0.12349135883030288
22	0.20561629379182034	1208243.5528666081	98192209651.93024	0.05756560369748225
23	0.20561629379182034	1208243.5528666081	98119549083.17549	0.05756560369748225
24	0.17550018115348237	1208243.5528666081	98119549083.17549	0.05756560369748225
25	0.15351116645162133	1208243.5528666081	92955662678.07346	0.05756560369748225
26	0.15351116645162133	1208243.5528666081	92896038216.70132	0.05756560369748225
27	0.1353584879277711	1208243.5528666081	90819419148.17528	0.05756560369748225
28	0.1353584879277711	1208243.5528666081	89715113980.84837	0.05756560369748225
29	0.1353584879277711	1184682.072435757	87328800060.51921	0.05756560369748225
30	0.1353584879277711	1184682.072435757	84891161974.85205	0.05756560369748225
31	0.1353584879277711	1184682.072435757	81879538719.4565	0.03898676856891635
32	0.1353584879277711	1184682.072435757	81613359798.05904	0.03898676856891635
33	0.1353584879277711	1184682.072435757	79968546342.39072	0.03898676856891635
34	0.13389307655612812	1184682.072435757	79968546342.39072	0.03898676856891635
35	0.13389307655612812	1184682.072435757	75155082528.83821	0.028188052446627556
36	0.13389307655612812	1184682.072435757	73556882779.45113	0.014114575449579081
37	0.13389307655612812	1184682.072435757	73556882779.45113	0.0071188342419690005
38	0.13389307655612812	1184682.072435757	73556882779.45113	0.0071188342419690005
39	0.13389307655612812	1184682.072435757	73399765578.00081	0.0071188342419690005
40	0.13389307655612812	1184682.072435757	68512395981.73824	0.0071188342419690005
41	0.13389307655612812	1184682.072435757	67231720084.10114	0.0071188342419690005
42	0.13389307655612812	1184682.072435757	66825084678.22774	0.0071188342419690005
43	0.11692366662035834	1184682.072435757	66805601463.85887	0.0071188342419690005
44	0.11692366662035834	1184682.072435757	66405359419.27661	0.0071188342419690005
45	0.11692366662035834	1184682.072435757	65650056224.49066	0.0071188342419690005
46	0.10268053100924229	1184682.072435757	64884147844.309296	0.0071188342419690005
47	0.10268053100924229	1184682.072435757	64884147844.309296	0.0071188342419690005
48	0.10268053100924229	1184682.072435757	64884147844.309296	0.0071188342419690005
49	0.10268053100924229	1184682.072435757	63576390262.25881	0.0071188342419690005
50	0.10268053100924229	1184682.072435757	61598221207.67534	0.0071188342419690005
51	0.10268053100924229	1184682.072435757	61485907123.0913	0.0071188342419690005
52	0.10268053100924229	1184682.072435757	61485702856.25608	0.0071188342419690005
53	0.10268053100924229	1184682.072435757	61485702856.25608	0.0061071164831223
54	0.10268053100924229	1184682.072435757	61295290841.053	0.0061071164831223
55	0.10268053100924229	1184682.072435757	60747824104.11721	0.0061071164831223
56	0.10268053100924229	1184682.072435757	60613449713.33361	0.0061071164831223
57	0.10268053100924229	1184682.072435757	60146227021.41867	0.0054207470028204315
58	0.10268053100924229	1184682.072435757	60146206318.92595	0.0054207470028204315
59	0.10268053100924229	1184682.072435757	58595687575.53134	0.0054207470028204315
60	0.10268053100924229	1184682.072435757	57409861967.62409	0.0054207470028204315
61	0.10268053100924229	1184682.072435757	57409861967.62409	0.0054207470028204315
62	0.10268053100924229	1184682.072435757	57409861967.62409	0.0054207470028204315
63	0.10268053100924229	1184682.072435757	57409861967.62409	0.0054207470028204315
64	0.10268053100924229	1184682.072435757	56070495510.55272	0.0054207470028204315
65	0.10268053100924229	1184682.072435757	52445577588.30987	0.0054207470028204315
66	0.10268053100924229	1184682.072435757	52445577588.30987	0.0054207470028204315
67	0.10268053100924229	1184682.072435757	49526066522.34622	0.0054207470028204315
68	0.10020516804029689	1184682.072435757	49526066522.34622	0.0054207470028204315
69	0.10020516804029689	1184682.072435757	49526066522.34622	0.0054207470028204315
70	0.10020516804029689	1184682.072435757	49526066522.34622	0.0054207470028204315
71	0.10020516804029689	1184682.072435757	49526066522.34622	0.0054207470028204315
72	0.10020516804029689	1184682.072435757	48020549919.65969	0.003786236881738087
73	0.10020516804029689	1184682.072435757	45783750032.146	0.003786236881738087
74	0.10020516804029689	1184682.072435757	45783750032.146	0.003786236881738087
75	0.10020516804029689	1184682.072435757	45013492864.24014	0.003786236881738087
76	0.10020516804029689	1184682.072435757	44213005344.98936	0.003786236881738087
77	0.10020516804029689	1184682.072435757	44213005344.98936	0.003786236881738087
78	0.10020516804029689	1184682.072435757	44213005344.98936	0.003786236881738087
79	0.10020516804029689	1184682.072435757	44213005344.98936	0.003786236881738087
80	0.10020516804029689	1184682.072435757	44213005344.98936	0.003786236881738087
81	0.09941032154105651	1184682.072435757	40944572150.77715	0.003786236881738087
82	0.09941032154105651	1184682.072435757	40944572150.77715	0.003786236881738087
83	0.09941032154105651	1184682.072435757	40944572150.77715	0.003786236881738087
84	0.09941032154105651	1184682.072435757	40944572150.77715	0.003786236881738087
85	0.09941032154105651	1184682.072435757	40944572150.77715	0.003786236881738087
86	0.09941032154105651	1184682.072435757	40944572150.77715	0.003786236881738087
87	0.09941032154105651	1184682.072435757	40944572150.77715	0.003786236881738087
88	0.09941032154105651	1184682.072435757	40944572150.77715	0.003786236881738087
89	0.09941032154105651	1184682.072435757	40944572150.77715	0.003786236881738087
90	0.09941032154105651	1184682.072435757	40944572150.77715	0.003786236881738087
91	0.09941032154105651	1184682.072435757	40567276584.061195	0.003786236881738087
92	0.09941032154105651	1184682.072435757	40382804470.33499	0.003786236881738087
93	0.09941032154105651	1184682.072435757	40053185907.45208	0.003786236881738087
94	0.09941032154105651	1184682.072435757	39015206870.09337	0.003786236881738087
95	0.09941032154105651	1184682.072435757	39015206870.09337	0.003786236881738087
96	0.09941032154105651	1184682.072435757	39015206870.09337	0.003786236881738087
97	0.09941032154105651	1184682.072435757	39015206870.09337	0.003786236881738087
98	0.09941032154105651	1184682.072435757	39015206870.09337	0.003786236881738087
99	0.09941032154105651	1184682.072435757	38827568482.53103	0.003786236881738087
100	0.09941032154105651	1184682.072435757	38807412109.556366	0.003786236881738087
0	199023003450.10782	1233227.378990969	202945648610.9351	174412494331.7608
1	28310683974.054546	1233227.378990969	188230902570.48303	22872734053.223446
2	18005708831.65789	1233227.378990969	172483507012.6794	11874884585.210455
3	4392046568.599186	1233227.378990969	172483507012.6794	2032769544.6393356
4	2206713924.5917935	1233227.378990969	142634710133.72122	1286017692.2760525
5	1379241726.525159	1233227.378990969	120342086216.96442	26630023.92213772
6	844237727.4252926	1233227.378990969	120337153070.01581	7025047.405150294
7	138557458.8379763	1233227.378990969	118850891481.64551	534003.5113939816
8	31307315.624282736	1233227.378990969	112039520496.16109	137323.84619337082
9	31307315.624282736	1233227.378990969	112039520496.16109	25606.103405070025
10	3841436.7676059264	1233227.378990969	109319730000.18205	3466.6131563325
11	2615078.6231661676	1233227.378990969	107426647722.6895	575.3245063556242
12	391890.97146802704	1233227.378990969	107426647722.6895	320.3187090116656
13	39392.79552420666	1233227.378990969	104131762904.98763	52.96541860903171
14	16488.119516610346	1233227.378990969	98833129013.48282	4.270983031634037
15	9518.84302864816	1233227.378990969	98714136185.89647	2.5963981191436583
16	2181.6242355870104	1233227.378990969	98253887926.99527	0.4395479303770288
17	1795.4120011082268	1233227.378990969	96218356891.58203	0.24495153328815772
18	107.32599730290936	1233227.378990969	95434684543.52303	0.12553238086654328
19	107.32599730290936	1233227.378990969	95434684543.52303	0.11069205907780713
20	47.293077223197955	1233227.378990969	93749223643.58311	0.04431622954373055
21	9.579543911922014	1233227.378990969	88813865549.69916	0.033377324752749266
22	1.7748200216182775	1233227.378990969	88813865549.69916	0.033377324752749266
23	1.0441767780640303	1233227.378990969	86947507154.0149	0.017854952551891266
24	0.5232604855514543	1233227.378990969	84934711741.23158	0.014333128153679247
25	0.2010715786104404	1233227.378990969	84934711741.23158	0.014333128153679247
26	0.2010715786104404	1233227.378990969	84934711741.23158	0.014333128153679247
27	0.11665758554406673	1233227.378990969	84934711741.23158	0.014333128153679247
28	0.11665758554406673	1233227.378990969	83344555206.41338	0.014333128153679247
29	0.0639354129466107	1233227.378990969	83344555206.41338	0.014333128153679247
30	0.043698295013734234	1233227.378990969	82353210676.3106	0.013179499823533797
31	0.043698295013734234	1233227.378990969	82009085547.47302	0.013179499823533797
32	0.01747650705396606	1233227.378990969	79939545719.38586	0.013179499823533797
33	0.01747650705396606	1233227.378990969	78898892052.44655	0.013179499823533797
34	0.01747650705396606	1233227.378990969	78892566644.65337	0.008158647714035853
35	0.01747650705396606	1233227.378990969	78892566644.65337	0.002838876934249581
36	0.01747650705396606	1233227.378990969	77946543581.09601	0.002838876934249581
37	0.01747650705396606	1233227.378990969	76840621505.04733	0.002838876934249581
38	0.01747650705396606	1233227.378990969	76781763436.28242	0.002838876934249581
39	0.01747650705396606	1233227.378990969	75858022865.13083	0.002486302513973814
40	0.01747650705396606	1233227.378990969	75858022865.13083	0.002486302513973814
41	0.01747650705396606	1233227.378990969	75113092955.32529	0.002486302513973814
42	0.01747650705396606	1233227.378990969	74211480295.51294	0.002486302513973814
43	0.01747650705396606	1233227.378990969	74194028404.82962	0.002486302513973814
44	0.01747650705396606	1233227.378990969	74194028404.82962	0.002486302513973814
45	0.014413678397379504	1233227.378990969	72389714672.20287	0.002486302513973814
46	0.014413678397379504	1233227.378990969	72389714672.20287	0.002486302513973814
47	0.014413678397379504	1233227.378990969	71514882832.48021	0.002486302513973814
48	0.013854964374239317	1233227.378990969	71514882832.48021	0.002486302513973814
49	0.013854964374239317	1233227.378990969	70595686453.28802	0.002486302513973814
50	0.013854964374239317	1233227.378990969	70595686453.28802	0.002486302513973814
51	0.013854964374239317	1233227.378990969	70595686453.28802	0.002486302513973814
52	0.013854964374239317	1233227.378990969	70595686453.28802	0.002486302513973814
53	0.013854964374239317	1233227.378990969	68738390138.69281	0.0017610718710746923
54	0.00749807362449298	1233227.378990969	68738390138.69281	0.0017610718710746923
55	0.004905533778344677	1233227.378990969	68738390138.69281	0.0017610718710746923
56	0.004905533778344677	1233227.378990969	65634339560.28957	0.0017610718710746923
57	0.004905533778344677	1233227.378990969	65634339560.28957	0.0017610718710746923
58	0.004905533778344677	1233227.378990969	64915849839.0399	0.0017610718710746923
59	0.004905533778344677	1233227.378990969	64915849839.0399	0.0017610718710746923
60	0.004905533778344677	1233227.378990969	63710506467.671394	0.0017610718710746923
61	0.004905533778344677	1233227.378990969	60813043664.89067	0.0017610718710746923
62	0.004905533778344677	1233227.378990969	60813043664.89067	0.0017610718710746923
63	0.004905533778344677	1233227.378990969	60287401042.699684	0.0017610718710746923
64	0.004905533778344677	1233227.378990969	60287401042.699684	0.0017610718710746923
65	0.004905533778344677	1233227.378990969	60287401042.699684	0.0017610718710746923
66	0.004905533778344677	1233227.378990969	60057972463.338066	0.0017610718710746923
67	0.004905533778344677	1233227.378990969	58529996019.37792	0.0017610718710746923
68	0.004905533778344677	1233227.378990969	57484118455.40687	0.0017610718710746923
69	0.004905533778344677	1233227.378990969	57484118455.40687	0.0017610718710746923
70	0.004905533778344677	1233227.378990969	57326595729.32219	0.0017610718710746923
71	0.004905533778344677	1233227.378990969	57326595729.32219	0.0017610718710746923
72	0.004905533778344677	1233227.378990969	57326595729.32219	0.0017610718710746923
73	0.004905533778344677	1233227.378990969	57326595729.32219	0.0017610718710746923
74	0.004905533778344677	1233227.378990969	56150339358.14765	0.0017610718710746923
75	0.004905533778344677	1233227.378990969	56150339358.14765	0.0017610718710746923
76	0.004905533778344677	1233227.378990969	56150339358.14765	0.0017610718710746923
77	0.004905533778344677	1233227.378990969	56150339358.14765	0.0017610718710746923
78	0.004905533778344677	1233227.378990969	53113090968.036995	0.0017610718710746923
79	0.004905533778344677	1233227.378990969	53113090968.036995	0.0017610718710746923
80	0.004905533778344677	1233227.378990969	53113090968.036995	0.0015881659887982801
81	0.004905533778344677	1233227.378990969	53113090968.036995	0.0015881659887982801
82	0.004905533778344677	1233227.378990969	53055636719.65496	0.0015881659887982801
83	0.004905533778344677	1233227.378990969	53055281952.36581	0.0015881659887982801
84	0.004905533778344677	1233227.378990969	51472199480.51897	0.0015881659887982801
85	0.004905533778344677	1233227.378990969	49789777187.729614	0.0015881659887982801
86	0.004503053565604792	1233227.378990969	49789777187.729614	0.0015881659887982801
87	0.0038909686158105743	1233227.378990969	49789777187.729614	0.0015881659887982801
88	0.0038909686158105743	1233227.378990969	49789777187.729614	0.0015881659887982801
89	0.0038909686158105743	1233227.378990969	49789777187.729614	0.0015881659887982801
90	0.0038909686158105743	1233227.378990969	49789777187.729614	0.0015881659887982801
91	0.0038909686158105743	1233227.378990969	48361171392.86638	0.0015881659887982801
92	0.0038909686158105743	1233227.378990969	47928207818.871544	0.0011729826020561638
93	0.0038909686158105743	1233227.378990969	47928207818.871544	0.0011729826020561638
94	0.0038909686158105743	1233227.378990969	47928207818.871544	0.0011729826020561638
95	0.0038909686158105743	1233227.378990969	46795744095.692406	0.0011729826020561638
96	0.0038909686158105743	1233227.378990969	46795744095.692406	0.0011729826020561638
97	0.0038909686158105743	1233227.378990969	43775134187.47923	0.0011729826020561638
98	0.0038909686158105743	1233227.378990969	43091303218.59863	0.0011729826020561638
99	0.0038909686158105743	1233227.378990969	42827374510.30232	0.0011729826020561638
100	0.0038909686158105743	1233227.378990969	42827374510.30232	0.0011729826020561638
0	192246039582.45877	1516338.5786008	190090963495.0071	164412437259.05957
1	26207718367.043617	1516338.5786008	190090963495.0071	17208869137.666897
2	14884714697.80396	1516338.5786008	190090963495.0071	7044651644.5912
3	8689335096.602863	1409170.9839599088	184716457319.4026	4027631702.300956
4	5185703128.823503	1409170.9839599088	184716457319.4026	374458987.6822316
5	1888718350.3638618	1409170.9839599088	178611549596.39847	316061686.08897156
6	237952040.83401772	1409170.9839599088	176044846115.92194	14159355.307094768
7	29011566.817031283	1409170.9839599088	172741405760.0188	7099600.231140108
8	21935954.849484056	1409170.9839599088	159461071008.16586	1442200.8112433325
9	7789502.352780096	1314226.3947281872	159446950785.6516	151397.82071611666
10	4485409.819870477	1314226.3947281872	151660320905.33328	30133.411569393997
11	870810.5091750458	1314226.3947281872	150750843312.95923	5871.327841241422
12	503546.1819917888	1314226.3947281872	138050055257.65204	158.78464949423855
13	191005.50361912738	1314226.3947281872	132715541963.30884	116.9256255254191
14	25475.155037121636	1289072.5395353655	132715541963.30884	27.19454133168646
15	5122.342924487202	1289072.5395353655	106626526747.62941	6.2817085906284165
16	963.5135685004782	1289072.5395353655	105879388273.43712	1.7995310219248661
17	21.268292392216907	1289072.5395353655	95154454043.17169	0.4398137515242513
18	21.268292392216907	1289072.5395353655	95154454043.17169	0.21080548486467168
19	4.722630463679201	1289072.5395353655	95154454043.17169	0.08917763670241552
20	0.309493376045195	1289072.5395353655	90585209804.41481	0.08417949999296959
21	0.16186561439602518	1289072.5395353655	90427697507.7651	0.03172441100467348
22	0.16186561439602518	1289072.5395353655	89814888219.9189	0.03172441100467348
23	0.12577790273848427	1276897.4215053953	83896146161.16985	0.03172441100467348
24	0.09959376857021132	1215300.829716983	83896146161.16985	0.03172441100467348
25	0.09959376857021132	1215300.829716983	83896146161.16985	0.03172441100467348
26	0.058574244059421327	1215300.829716983	83208075980.98787	0.03172441100467348
27	0.058574244059421327	1215300.829716983	81960285500.25215	0.030772575330627626
28	0.05046731497980629	1215300.829716983	79352452405.5288	0.01954505611509343
29	0.028093550364998367	1215300.829716983	79297695613.56381	0.01906285577053144
30	0.026806284227984693	1215300.829716983	76061452738.05302	0.01286646431986703
31	0.026806284227984693	1215300.829716983	76061452738.05302	0.01286646431986703
32	0.026806284227984693	1215300.829716983	76061452738.05302	0.0039558704772608855
33	0.006542190735688866	1215300.829716983	76061452738.05302	0.0032076291287490306
34	0.006542190735688866	1215300.829716983	76061452738.05302	0.0032076291287490306
35	0.006542190735688866	1215300.829716983	76061452738.05302	0.0032076291287490306
36	0.006542190735688866	1215300.829716983	72267252543.27824	0.0032076291287490306
37	0.006542190735688866	1215300.829716983	72267252543.27824	0.0032076291287490306
38	0.006542190735688866	1215300.829716983	72267252543.27824	0.0032076291287490306
39	0.006542190735688866	1215300.829716983	72267252543.27824	0.0032076291287490306
40	0.006542190735688866	1215300.829716983	72267252543.27824	0.002349567477972596
41	0.006542190735688866	1215300.829716983	70496452313.84595	0.002349567477972596
42	0.006542190735688866	1215300.829716983	70294834368.068	0.002349567477972596
43	0.006542190735688866	1215300.829716983	68684111624.405	0.002349567477972596
44	0.006542190735688866	1215300.829716983	68312833271.67596	0.002349567477972596
45	0.006542190735688866	1215300.829716983	67747764653.26528	0.002349567477972596
46	0.006542190735688866	1215300.829716983	67747764653.26528	0.002349567477972596
47	0.006542190735688866	1215300.829716983	67181118566.63973	0.002349567477972596
48	0.006542190735688866	1215300.829716983	66799045361.29936	0.002349567477972596
49	0.006542190735688866	1215300.829716983	65144280722.19645	0.002349567477972596
50	0.006542190735688866	1215300.829716983	60879412369.1989	0.002349567477972596
51	0.006542190735688866	1215300.829716983	60879412369.1989	0.002349567477972596
52	0.006542190735688866	1215300.829716983	60879412369.1989	0.002349567477972596
53	0.006353597171262796	1215300.829716983	60879412369.1989	0.002349567477972596
54	0.006353597171262796	1215300.829716983	60542131629.858055	0.002349567477972596
55	0.006353597171262796	1215300.829716983	59496236731.10897	0.002349567477972596
56	0.006353597171262796	1215300.829716983	59496236731.10897	0.002349567477972596
57	0.006353597171262796	1215300.829716983	59496236731.10897	0.002349567477972596
58	0.006353597171262796	1215300.829716983	57922316770.755554	0.002349567477972596
59	0.006353597171262796	1215300.829716983	57317898217.66772	0.002349567477972596
60	0.006353597171262796	1215300.829716983	57317898217.66772	0.002349567477972596
61	0.006353597171262796	1215300.829716983	56594770538.00381	0.002349567477972596
62	0.006353597171262796	1215300.829716983	55486463828.81638	0.002349567477972596
63	0.006353597171262796	1215300.829716983	55183827206.240524	0.002349567477972596
64	0.006353597171262796	1215300.829716983	54016080327.717575	0.002349567477972596
65	0.006353597171262796	1215300.829716983	53973482268.83403	0.002349567477972596
66	0.006353597171262796	1215300.829716983	51515823376.41274	0.0021975648938812
67	0.006353597171262796	1215300.829716983	51515823376.41274	0.0021975648938812
68	0.006353597171262796	1215300.829716983	46289313248.818085	0.0021975648938812
69	0.006353597171262796	1215300.829716983	46289313248.818085	0.0021975648938812
70	0.006353597171262796	1215300.829716983	46289313248.818085	0.0021975648938812
71	0.006353597171262796	1215300.829716983	46289313248.818085	0.0021975648938812
72	0.006353597171262796	1215300.829716983	46289313248.818085	0.0021975648938812
73	0.005702692431846648	1215300.829716983	46289313248.818085	0.0021975648938812
74	0.005702692431846648	1215300.829716983	46289313248.818085	0.0021975648938812
75	0.005702692431846648	1215300.829716983	46289313248.818085	0.0021975648938812
76	0.005702692431846648	1215300.829716983	46289313248.818085	0.0021975648938812
77	0.005702692431846648	1215300.829716983	46289313248.818085	0.0021975648938812
78	0.005702692431846648	1215300.829716983	46289313248.818085	0.0021975648938812
79	0.005415903799847278	1215300.829716983	46289313248.818085	0.0021975648938812
80	0.005415903799847278	1215300.829716983	46289313248.818085	0.0021975648938812
81	0.005415903799847278	1215300.829716983	46289313248.818085	0.0021975648938812
82	0.005415903799847278	1215300.829716983	46289313248.818085	0.0021975648938812
83	0.005415903799847278	1215300.829716983	46193603680.157814	0.0021975648938812
84	0.005415903799847278	1215300.829716983	46193603680.157814	0.0021975648938812
85	0.005415903799847278	1215300.829716983	45657344642.41847	0.0021975648938812
86	0.005415903799847278	1215300.829716983	45594163993.82283	0.0021975648938812
87	0.005415903799847278	1215300.829716983	45594163993.82283	0.0021975648938812
88	0.005415903799847278	1215300.829716983	45594163993.82283	0.0021975648938812
89	0.005415903799847278	1215300.829716983	44949007653.469925	0.0021975648938812
90	0.005415903799847278	1215300.829716983	43392283589.79649	0.0020975170694478504
91	0.005415903799847278	1215300.829716983	42852705726.02157	0.0020975170694478504
92	0.005415903799847278	1215300.829716983	42852705726.02157	0.0020975170694478504
93	0.005415903799847278	1215300.829716983	42852705726.02157	0.0020975170694478504
94	0.005415903799847278	1215300.829716983	42852705726.02157	0.0020975170694478504
95	0.005415903799847278	1215300.829716983	42852705726.02157	0.0020975170694478504
96	0.005415903799847278	1215300.829716983	42269899253.511116	0.0020975170694478504
97	0.005415903799847278	1215300.829716983	42269899253.511116	0.0020975170694478504
98	0.005415903799847278	1215300.829716983	41870392595.27818	0.0020975170694478504
99	0.005415903799847278	1215300.829716983	41167137475.45979	0.0020975170694478504
100	0.005415903799847278	1215300.829716983	41167137475.45979	0.0020975170694478504
0	203800741789.4926	1470998.66541399	174624423830.48413	181648337789.2999
1	25988052772.64531	1470998.66541399	174624423830.48413	29340890582.705235
2	12539987243.369972	1470998.66541399	174624423830.48413	17035082364.272038
3	5725279620.814381	1470998.66541399	159921246523.596	4713950715.205124
4	2941595012.6879706	1404847.0398001971	159833402823.3564	873882797.9188187
5	1769578860.6955805	1404847.0398001971	156490971836.78122	260734862.06697077
6	528253493.6523279	1404847.0398001971	149949100694.9464	87055810.49153768
7	173286596.17879155	1400212.0073501568	140132453993.55423	16345880.794835659
8	173286596.17879155	1360402.1021184782	140132453993.55423	1120398.9623617392
9	62698410.782228276	1360402.1021184782	136391668418.79028	248589.7618268877
10	9824829.721598767	1360402.1021184782	136391668418.79028	8685.14680442756
11	4161041.7802454615	1360402.1021184782	133530364777.27979	7391.112381028354
12	687825.6903042097	1360402.1021184782	129015128177.35278	633.8946622083299
13	206890.63979673275	1360402.1021184782	115026759833.07703	155.90145306076306
14	120919.0768103879	1360402.1021184782	111458111052.20981	78.93355312328627
15	19702.933471791937	1360402.1021184782	104872993956.02771	13.516058705809499
16	7047.668880855053	1360402.1021184782	104747993170.29631	7.577109885001991
17	1257.714569562232	1360402.1021184782	92919623249.72041	2.5412249849231876
18	1257.714569562232	1265548.387698911	92898875724.43651	1.080864844788467
19	212.21659626452194	1265548.387698911	89864057153.872	0.44182836331529257
20	104.15369411474158	1265548.387698911	89186699226.87025	0.18085772612747708
21	17.427987502591385	1265548.387698911	86015217166.75334	0.18085772612747708
22	7.296295593584659	1265548.387698911	86015217166.75334	0.0678414362399366
23	7.296295593584659	1265548.387698911	86015217166.75334	0.048912286190592506
24	3.3116929267618627	1265548.387698911	82444864762.19116	0.02522807949938438
25	1.6599824687555915	1265548.387698911	82444864762.19116	0.022384908987531874
26	0.8470581686004008	1265548.387698911	81470939039.63469	0.011562628487781683
27	0.3634109635216009	1265548.387698911	81267528337.79263	0.011562628487781683
28	0.25551308864748973	1265548.387698911	77806672820.57022	0.011562628487781683
29	0.11921563422440702	1265548.387698911	73477841899.8781	0.011562628487781683
30	0.11921563422440702	1265548.387698911	73477841899.8781	0.011562628487781683
31	0.10240435268659276	1265548.387698911	68365013764.508644	0.011562628487781683
32	0.09708605802402025	1265548.387698911	65838012572.01887	0.011562628487781683
33	0.09708605802402025	1265548.387698911	65812530969.34102	0.0071466746053021075
34	0.09708605802402025	1265548.387698911	65295916376.770874	0.0071466746053021075
35	0.08548183125169563	1265548.387698911	65295916376.770874	0.0071466746053021075
36	0.08548183125169563	1265548.387698911	64517555100.32556	0.0071466746053021075
37	0.08548183125169563	1265548.387698911	64517555100.32556	0.0071466746053021075
38	0.062182977407397415	1265548.387698911	64517555100.32556	0.0071466746053021075
39	0.062182977407397415	1265548.387698911	64517555100.32556	0.0071466746053021075
40	0.045080274159760986	1240464.1828938439	64517555100.32556	0.0071466746053021075
41	0.045080274159760986	1240464.1828938439	64335013485.58554	0.0071466746053021075
42	0.045080274159760986	1240464.1828938439	64334372516.771904	0.0071466746053021075
43	0.045080274159760986	1240464.1828938439	63881652392.675224	0.0071466746053021075
44	0.030705280166624792	1240464.1828938439	63679067594.39768	0.0071466746053021075
45	0.030705280166624792	1240464.1828938439	63679067594.39768	0.0071466746053021075
46	0.030705280166624792	1240464.1828938439	63576102540.89664	0.0071466746053021075
47	0.021927292028873575	1240464.1828938439	63409903296.764084	0.0071466746053021075
48	0.021927292028873575	1240464.1828938439	62090348044.87372	0.0071466746053021075
49	0.021927292028873575	1240464.1828938439	61952424013.770836	0.0071466746053021075
50	0.021927292028873575	1240464.1828938439	61817265685.48422	0.0071466746053021075
51	0.021927292028873575	1240464.1828938439	60939858543.54331	0.0071466746053021075
52	0.021927292028873575	1240464.1828938439	60597965456.57719	0.007072102372188052
53	0.021927292028873575	1206423.779948344	60199703286.69777	0.007072102372188052
54	0.021927292028873575	1206423.779948344	60194257886.30666	0.007072102372188052
55	0.021927292028873575	1206423.779948344	59866827244.999275	0.007072102372188052
56	0.021927292028873575	1185971.254312339	58266681910.69359	0.007072102372188052
57	0.021927292028873575	1185971.254312339	58266681910.69359	0.007072102372188052
58	0.021927292028873575	1185971.254312339	58266681910.69359	0.007072102372188052
59	0.021927292028873575	1185971.254312339	58266681910.69359	0.007072102372188052
60	0.0211079692674907	1185971.254312339	57578888464.449524	0.006574869092059306
61	0.0211079692674907	1185971.254312339	57578888464.449524	0.006574869092059306
62	0.0211079692674907	1185971.254312339	57578888464.449524	0.006574869092059306
63	0.0211079692674907	1185971.254312339	57069795537.191284	0.006574869092059306
64	0.0211079692674907	1185971.254312339	56883570744.82469	0.006574869092059306
65	0.0211079692674907	1185971.254312339	56883570744.82469	0.006574869092059306
66	0.0211079692674907	1185971.254312339	56200184746.773705	0.006574869092059306
67	0.0211079692674907	1185971.254312339	55619483730.68094	0.006574869092059306
68	0.0211079692674907	1185971.254312339	52459912971.80241	0.006574869092059306
69	0.0211079692674907	1185971.254312339	52459912971.80241	0.006574869092059306
70	0.0211079692674907	1185971.254312339	52459912971.80241	0.006574869092059306
71	0.0211079692674907	1185971.254312339	52459912971.80241	0.006574869092059306
72	0.0211079692674907	1185971.254312339	52459912971.80241	0.006574869092059306
73	0.0211079692674907	1185971.254312339	52302296020.275185	0.006574869092059306
74	0.0211079692674907	1185971.254312339	52302291803.65764	0.006574869092059306
75	0.0211079692674907	1185971.254312339	52262868810.45511	0.006574869092059306
76	0.0211079692674907	1185971.254312339	52252312191.85279	0.006574869092059306
77	0.0211079692674907	1185971.254312339	52252312191.85279	0.006574869092059306
78	0.0211079692674907	1185971.254312339	51980041047.16431	0.006574869092059306
79	0.0211079692674907	1185971.254312339	51238596073.31324	0.006574869092059306
80	0.0211079692674907	1185971.254312339	51238596073.31324	0.006574869092059306
81	0.019000440782901088	1185971.254312339	51238596073.31324	0.006574869092059306
82	0.019000440782901088	1185971.254312339	49891935645.42207	0.006574869092059306
83	0.019000440782901088	1185971.254312339	49891935645.42207	0.006574869092059306
84	0.019000440782901088	1185971.254312339	49891935645.42207	0.006574869092059306
85	0.019000440782901088	1185971.254312339	49788857484.97774	0.006574869092059306
86	0.01748275939709948	1185971.254312339	49788857484.97774	0.006574869092059306
87	0.01748275939709948	1185971.254312339	49788857484.97774	0.006574869092059306
88	0.01748275939709948	1185971.254312339	49198925387.943184	0.006574869092059306
89	0.01748275939709948	1185971.254312339	49198925387.943184	0.006574869092059306
90	0.01748275939709948	1185971.254312339	44153625940.662254	0.006574869092059306
91	0.01748275939709948	1185971.254312339	44153625940.662254	0.006574869092059306
92	0.01748275939709948	1185971.254312339	44153625940.662254	0.006574869092059306
93	0.01748275939709948	1185971.254312339	44153625940.662254	0.006574869092059306
94	0.01748275939709948	1185971.254312339	44153625940.662254	0.006574869092059306
95	0.01748275939709948	1185971.254312339	44153625940.662254	0.006574869092059306
96	0.01748275939709948	1185971.254312339	43272250243.37593	0.006574869092059306
97	0.01748275939709948	1185971.254312339	42814043975.024734	0.006574869092059306
98	0.01748275939709948	1185971.254312339	42814043975.024734	0.006574869092059306
99	0.01748275939709948	1185971.254312339	42468707947.46394	0.006574869092059306
100	0.01748275939709948	1185971.254312339	42468707947.46394	0.006574869092059306
0	196864709764.17038	1549053.0676030335	179637812928.0141	142152501453.19144
1	20191290614.779934	1549053.0676030335	173896593586.52347	23467298804.139492
2	14439163830.029974	1549053.0676030335	161330846081.71548	13127150070.401707
3	7838020926.690424	1332555.1366321163	161330846081.71548	2045047707.4901357
4	3609284008.1245713	1332555.1366321163	148061433919.90805	1359125631.3724926
5	1630803062.6439707	1332555.1366321163	144286415269.05652	352914187.4492087
6	403789806.2108299	1332555.1366321163	139901410576.74698	130871447.66376384
7	144741571.51038232	1332555.1366321163	117108454841.40707	50003433.50364601
8	6607676.258665399	1332555.1366321163	115264741988.32675	15099987.58461677
9	6607676.258665399	1332555.1366321163	114599132249.26462	1843344.4654969694
10	2063365.3231664812	1332555.1366321163	110744016892.98013	943285.550968188
11	542664.2827967737	1288682.694871098	106740110625.28806	73064.93352467833
12	279143.406159779	1288682.694871098	106230270679.19952	51200.6644874467
13	64808.0155053344	1288682.694871098	106230270679.19952	9333.990175461435
14	4950.66899868401	1288682.694871098	105187638158.70477	871.5205994112384
15	1051.2746469079905	1288682.694871098	95620805227.4886	335.86353114794457
16	859.1386246226942	1288682.694871098	95620805227.4886	11.746740701382093
17	396.2092973036013	1288682.694871098	95325208758.53415	6.094703002802824
18	94.78936688543318	1288682.694871098	87900843994.93243	0.876974566800741
19	43.51364646883571	1288682.694871098	87900461972.7347	0.12382858148662779
20	10.297593589516051	1152257.3043059504	87900461972.7347	0.12382858148662779
21	4.611399383221493	1152257.3043059504	87900461972.7347	0.11500698565677227
22	2.9010976725487194	1152257.3043059504	87900461972.7347	0.05987400239513092
23	1.181234191911782	1152257.3043059504	79349793329.38438	0.05097455388445265
24	0.39706824977194743	1152257.3043059504	79349793329.38438	0.049649885334068646
25	0.2774376670497427	1152257.3043059504	79349793329.38438	0.024242534422174635
26	0.2774376670497427	1152257.3043059504	79220189112.03079	0.01791406304901632
27	0.23269005360225636	1152257.3043059504	78227418561.9362	0.01791406304901632
28	0.23269005360225636	1152257.3043059504	71366571924.15332	0.010797190754900144
29	0.2240745952188033	1152257.3043059504	71366571924.15332	0.005834583191753257
30	0.18377153685587821	1152257.3043059504	71366571924.15332	0.004606121478902533
31	0.18243954482773322	1152257.3043059504	68141406098.71867	0.004606121478902533
32	0.11318355054201155	1152257.3043059504	68141406098.71867	0.004176894619142384
33	0.11318355054201155	1152257.3043059504	68141406098.71867	0.004176894619142384
34	0.09724403434298266	1152257.3043059504	68014241391.64712	0.004176894619142384
35	0.09724403434298266	1152257.3043059504	66910399364.909386	0.004176894619142384
36	0.09724403434298266	1152257.3043059504	63189532067.96737	0.004176894619142384
37	0.09724403434298266	1152257.3043059504	63189532067.96737	0.004176894619142384
38	0.08995030990305997	1152257.3043059504	63189532067.96737	0.004176894619142384
39	0.08995030990305997	1152257.3043059504	63189532067.96737	0.0036104300274584153
40	0.08995030990305997	1152257.3043059504	61750776381.53566	0.0036104300274584153
41	0.08260776657735135	1152257.3043059504	60618357532.015144	0.0036104300274584153
42	0.07289096672549832	1152257.3043059504	60618357532.015144	0.0018656163576397267
43	0.07289096672549832	1152257.3043059504	60618357532.015144	0.0018656163576397267
44	0.07289096672549832	1152257.3043059504	60618357532.015144	0.0018656163576397267
45	0.07289096672549832	1152257.3043059504	60618357532.015144	0.0018656163576397267
46	0.07289096672549832	1152257.3043059504	59461295240.58943	0.0018656163576397267
47	0.07289096672549832	1152257.3043059504	59461295240.58943	0.0018656163576397267
48	0.07289096672549832	1152257.3043059504	59461295240.58943	0.0017484442966171948
49	0.07289096672549832	1152257.3043059504	59076504479.68946	0.0017484442966171948
50	0.07289096672549832	1152257.3043059504	58264579412.35589	0.0017484442966171948
51	0.07289096672549832	1152257.3043059504	58264579412.35589	0.0017484442966171948
52	0.07289096672549832	1152257.3043059504	58264579412.35589	0.0017484442966171948
53	0.07289096672549832	1152257.3043059504	58264579412.35589	0.0017484442966171948
54	0.07289096672549832	1152257.3043059504	57598237169.90264	0.0017484442966171948
55	0.07289096672549832	1152257.3043059504	56834739831.72226	0.0017484442966171948
56	0.07289096672549832	1152257.3043059504	56798060383.845566	0.0017484442966171948
57	0.07289096672549832	1152257.3043059504	54939144252.23415	0.0017484442966171948
58	0.07289096672549832	1152257.3043059504	54939144252.23415	0.0017484442966171948
59	0.07289096672549832	1152257.3043059504	54939144252.23415	0.0017484442966171948
60	0.07289096672549832	1152257.3043059504	54590279797.45224	0.0017484442966171948
61	0.07289096672549832	1152257.3043059504	54460145811.75184	0.0017484442966171948
62	0.07289096672549832	1152257.3043059504	54315378333.332184	0.0017484442966171948
63	0.07289096672549832	1152257.3043059504	53107643335.82891	0.0017484442966171948
64	0.07289096672549832	1152257.3043059504	52581595826.41204	0.0017484442966171948
65	0.07289096672549832	1152257.3043059504	52581595826.41204	0.0017484442966171948
66	0.07289096672549832	1152257.3043059504	50894849918.38483	0.0017484442966171948
67	0.07289096672549832	1152257.3043059504	49312707374.05333	0.0017484442966171948
68	0.07289096672549832	1152257.3043059504	49312707374.05333	0.0017484442966171948
69	0.07289096672549832	1152257.3043059504	49312707374.05333	0.0017484442966171948
70	0.07289096672549832	1152257.3043059504	47296234442.87945	0.0017484442966171948
71	0.07289096672549832	1152257.3043059504	47154841236.55767	0.0017484442966171948
72	0.07289096672549832	1152257.3043059504	47154841236.55767	0.0017484442966171948
73	0.07289096672549832	1152257.3043059504	46350450881.580505	0.0017484442966171948
74	0.0725617777880168	1152257.3043059504	45231235296.20278	0.0017484442966171948
75	0.0725617777880168	1152257.3043059504	44669963319.85411	0.0017484442966171948
76	0.0725617777880168	1152257.3043059504	44593074397.509514	0.0017484442966171948
77	0.0725617777880168	1152257.3043059504	43576458635.051895	0.0017484442966171948
78	0.0725617777880168	1152257.3043059504	42488603015.3198	0.0017484442966171948
79	0.0725617777880168	1152257.3043059504	41910629346.45522	0.0017484442966171948
80	0.0725617777880168	1152257.3043059504	41910629346.45522	0.0017484442966171948
81	0.0725617777880168	1152257.3043059504	41910629346.45522	0.0017484442966171948
82	0.0725617777880168	1152257.3043059504	41857922863.38021	0.0017484442966171948
83	0.0725617777880168	1152257.3043059504	38260610538.75329	0.0017484442966171948
84	0.0725617777880168	1152257.3043059504	38260610538.75329	0.0017484442966171948
85	0.0725617777880168	1152257.3043059504	38260610538.75329	0.0017484442966171948
86	0.0725617777880168	1152257.3043059504	37555902108.24154	0.0017484442966171948
87	0.0725617777880168	1152257.3043059504	37555902108.24154	0.0017484442966171948
88	0.0725617777880168	1152257.3043059504	37555902108.24154	0.0017484442966171948
89	0.0725617777880168	1152257.3043059504	37278969149.78299	0.0017484442966171948
90	0.0725617777880168	1152257.3043059504	37188629698.48826	0.0017484442966171948
91	0.0725617777880168	1152257.3043059504	36083177099.07997	0.0017484442966171948
92	0.0722732053493259	1152257.3043059504	35589295610.160225	0.0017484442966171948
93	0.0722732053493259	1152257.3043059504	35117777190.03313	0.0017484442966171948
94	0.0722732053493259	1152257.3043059504	35117777190.03313	0.0012963733311490357
95	0.0722732053493259	1152257.3043059504	35117777190.03313	0.0012963733311490357
96	0.0722732053493259	1152257.3043059504	34524414252.773384	0.0012963733311490357
97	0.0722732053493259	1152257.3043059504	32728160926.763943	0.0012963733311490357
98	0.0722732053493259	1152257.3043059504	32728160926.763943	0.0012963733311490357
99	0.0722732053493259	1152257.3043059504	32728160926.763943	0.0012963733311490357
100	0.0722732053493259	1152257.3043059504	32247982085.95998	0.0012963733311490357
0	194082495977.29178	1653234.5477251757	183901898612.868	175045861489.3313
1	31674548280.567097	1653234.5477251757	144273546925.13873	37094334356.07835
2	21458832891.493057	1629283.9225245398	142915815346.82855	18281171724.363605
3	10113863508.8779	1520827.4301535392	133338462781.29132	3690795897.722552
4	2417320440.0006785	1520827.4301535392	128598896800.36572	2201756543.5200562
5	609086680.9351871	1520827.4301535392	126998522633.5295	208739982.07180032
6	567851374.5760671	1476054.219401999	126338896131.02444	25150431.738834836
7	72493340.53568819	1476054.219401999	126338896131.02444	10586486.24103858
8	23642957.731313422	1476054.219401999	118122388135.88887	2560663.2672351766
9	2151891.5152408737	1476054.219401999	117100189143.01521	404005.93782849144
10	2151891.5152408737	1402683.0286395177	115364507014.37668	39792.16580621611
11	173504.74965419987	1402683.0286395177	112963312865.40977	18230.66716202031
12	40463.035375192645	1402683.0286395177	107061240401.14822	4099.988727501269
13	4865.221864324973	1402683.0286395177	101529994410.8274	1146.0821301829424
14	1865.6991641847085	1402683.0286395177	101529994410.8274	72.88013604758585
15	220.95069197306714	1402683.0286395177	85960607419.28244	58.09761164157749
16	34.22251408338502	1402683.0286395177	85960607419.28244	4.350973432656932
17	22.53288880910669	1402683.0286395177	85960607419.28244	0.9542457921458493
18	5.647604128225083	1349275.368655225	85960607419.28244	0.6320427479790612
19	3.232596088400225	1334639.6876546647	85960607419.28244	0.11480062103648629
20	2.1409044772096952	1334639.6876546647	85960607419.28244	0.11480062103648629
21	0.6288985848807547	1334639.6876546647	84777492610.36513	0.11480062103648629
22	0.12869563243512144	1334639.6876546647	82641502012.84477	0.09850471959742514
23	0.0670917273466883	1334639.6876546647	82641384934.97911	0.0943517934950626
24	0.0670917273466883	1334639.6876546647	80909656703.38863	0.06366936290124071
25	0.057839144955115655	1334639.6876546647	80909656703.38863	0.053278713782355686
26	0.028598458490493632	1334639.6876546647	80815491672.69339	0.02918202935785264
27	0.028598458490493632	1334639.6876546647	78605745515.47571	0.02918202935785264
28	0.013861415471152877	1334639.6876546647	76172239416.86867	0.017878318592194856
29	0.013861415471152877	1334639.6876546647	71471110621.80724	0.017878318592194856
30	0.013861415471152877	1334639.6876546647	71471110621.80724	0.017878318592194856
31	0.013861415471152877	1334639.6876546647	71471110621.80724	0.017878318592194856
32	0.013861415471152877	1334639.6876546647	64539243869.23328	0.017878318592194856
33	0.013861415471152877	1334639.6876546647	64539243869.23328	0.017878318592194856
34	0.013861415471152877	1334639.6876546647	64539243869.23328	0.009520463855802123
35	0.009837169268681844	1334639.6876546647	62819507431.6352	0.009520463855802123
36	0.009837169268681844	1334639.6876546647	62655671290.91574	0.006275681716966732
37	0.009837169268681844	1334639.6876546647	62655671290.91574	0.006275681716966732
38	0.009837169268681844	1334639.6876546647	61574381552.973946	0.006275681716966732
39	0.009837169268681844	1334639.6876546647	61574381552.973946	0.004384519635685298
40	0.002338914270092459	1334639.6876546647	60801871393.2424	0.004384519635685298
41	0.002338914270092459	1334639.6876546647	60351110301.002884	0.003567321304281453
42	0.002338914270092459	1334639.6876546647	57739112787.74026	0.003567321304281453
43	0.002338914270092459	1334639.6876546647	57491048943.87004	0.003567321304281453
44	0.002338914270092459	1334639.6876546647	56447335246.041504	0.003567321304281453
45	0.002338914270092459	1334639.6876546647	56447335246.041504	0.003567321304281453
46	0.002338914270092459	1334639.6876546647	56447335246.041504	0.003567321304281453
47	0.002338914270092459	1334639.6876546647	56308602339.49393	0.003567321304281453
48	0.002338914270092459	1334639.6876546647	56308602339.49393	0.003567321304281453
49	0.002338914270092459	1334639.6876546647	54725762962.46635	0.003567321304281453
50	0.002338914270092459	1334639.6876546647	54725762962.46635	0.003567321304281453
51	0.0021488322466508393	1334639.6876546647	54725762962.46635	0.003567321304281453
52	0.0021488322466508393	1334639.6876546647	54445689068.26373	0.003567321304281453
53	0.0021488322466508393	1334639.6876546647	54099872053.07508	0.003567321304281453
54	0.0021488322466508393	1334639.6876546647	53293097105.22335	0.003567321304281453
55	0.0021488322466508393	1334639.6876546647	50876987331.09259	0.003567321304281453
56	0.0021488322466508393	1334639.6876546647	50322020171.71815	0.002955545972121783
57	0.0021488322466508393	1328341.8128432962	50322020171.71815	0.002955545972121783
58	0.0021488322466508393	1328341.8128432962	50322020171.71815	0.002955545972121783
59	0.0021488322466508393	1328341.8128432962	50322020171.71815	0.0024031542073607026
60	0.0021488322466508393	1328341.8128432962	50322020171.71815	0.0024031542073607026
61	0.0021488322466508393	1328341.8128432962	50322020171.71815	0.0024031542073607026
62	0.0021488322466508393	1328341.8128432962	50322020171.71815	0.0024031542073607026
63	0.0021488322466508393	1328341.8128432962	50322020171.71815	0.0024031542073607026
64	0.0021488322466508393	1328341.8128432962	50322020171.71815	0.0024031542073607026
65	0.001746233118011062	1328341.8128432962	50322020171.71815	0.0024031542073607026
66	0.001746233118011062	1328341.8128432962	50322020171.71815	0.0024031542073607026
67	0.001746233118011062	1328341.8128432962	49767347588.911194	0.0024031542073607026
68	0.001746233118011062	1328341.8128432962	49637470609.471	0.0024031542073607026
69	0.001746233118011062	1328341.8128432962	49637470609.471	0.0024031542073607026
70	0.001746233118011062	1328341.8128432962	49637470609.471	0.0024031542073607026
71	0.001746233118011062	1328341.8128432962	49637470609.471	0.0024031542073607026
72	0.001746233118011062	1328341.8128432962	49257228267.36081	0.0024031542073607026
73	0.001746233118011062	1328341.8128432962	49257228267.36081	0.0024031542073607026
74	0.001746233118011062	1328341.8128432962	49257228267.36081	0.0024031542073607026
75	0.001746233118011062	1328341.8128432962	47358569970.05399	0.0024031542073607026
76	0.001746233118011062	1328341.8128432962	47358569970.05399	0.0024031542073607026
77	0.001746233118011062	1328341.8128432962	47358569970.05399	0.0024031542073607026
78	0.001746233118011062	1328341.8128432962	47037428469.729576	0.0024031542073607026
79	0.001746233118011062	1328341.8128432962	45146772552.76493	0.0024031542073607026
80	0.001746233118011062	1328341.8128432962	44075308295.353134	0.0024031542073607026
81	0.001746233118011062	1328341.8128432962	44075308295.353134	0.0024031542073607026
82	0.001746233118011062	1328341.8128432962	44075308295.353134	0.0024031542073607026
83	0.001746233118011062	1328341.8128432962	44075308295.353134	0.0024031542073607026
84	0.001746233118011062	1328341.8128432962	44075308295.353134	0.0024031542073607026
85	0.001746233118011062	1328341.8128432962	42850985080.225365	0.0024031542073607026
86	0.001746233118011062	1328341.8128432962	42850985080.225365	0.0024031542073607026
87	0.001746233118011062	1328341.8128432962	41305844361.46974	0.0024031542073607026
88	0.001746233118011062	1328341.8128432962	41263215508.44901	0.0024031542073607026
89	0.001746233118011062	1328341.8128432962	41260632552.21457	0.0024031542073607026
90	0.001746233118011062	1328341.8128432962	41260632552.21457	0.0024031542073607026
91	0.001746233118011062	1328341.8128432962	41253187388.17345	0.0024031542073607026
92	0.001746233118011062	1323240.092587328	39954991572.437836	0.0020970690519363897
93	0.001746233118011062	1323240.092587328	39849143798.3022	0.0020970690519363897
94	0.001746233118011062	1323240.092587328	39849143798.3022	0.0020970690519363897
95	0.001746233118011062	1323240.092587328	38183727014.081955	0.0020970690519363897
96	0.001746233118011062	1323240.092587328	38183727014.081955	0.0020970690519363897
97	0.001746233118011062	1323240.092587328	38078391427.53629	0.0020970690519363897
98	0.001746233118011062	1323240.092587328	38078391427.53629	0.0020970690519363897
99	0.001746233118011062	1323240.092587328	37824734143.07179	0.0020970690519363897
100	0.001746233118011062	1317898.706749501	37824734143.07179	0.0020970690519363897
0	190032469181.03497	1447481.6007067517	158352911737.5908	177723359148.13373
1	39258955507.92838	1447481.6007067517	155454198744.96365	36139942667.64562
2	25218028572.983284	1447481.6007067517	154038675998.06415	9711591317.582777
3	19054326692.90319	1381590.2814095484	137158545374.00223	4889813803.235131
4	5718611381.377887	1253662.5106609417	137158545374.00223	1077186659.038006
5	2919087417.819723	1253662.5106609417	136950263445.43617	299915531.6721572
6	784807083.3239496	1253662.5106609417	116003493588.61115	47555935.68980006
7	449916290.23687875	1253662.5106609417	116003493588.61115	18411724.719680734
8	128310227.10411298	1253662.5106609417	115178758173.38632	1330656.1134585731
9	7933316.343795285	1253662.5106609417	115178758173.38632	251676.08035851386
10	7933316.343795285	1253662.5106609417	115177094430.37482	56807.90065709653
11	1491182.720420456	1253662.5106609417	109501405752.08821	23965.094217653786
12	82863.63834717714	1253662.5106609417	104861325219.49652	3833.017276456449
13	31925.254179504354	1253662.5106609417	103366952747.06635	345.22503890871616
14	7596.065905221172	1227840.1261788644	102114289404.23996	65.36071273834047
15	483.4255069904799	1227840.1261788644	93847276559.44914	19.720459064813216
16	483.4255069904799	1227840.1261788644	92791705502.78441	11.336400791446183
17	79.04114179076561	1227840.1261788644	92791705502.78441	2.1166876362856546
18	79.04114179076561	1227840.1261788644	92791705502.78441	0.568083569968667
19	21.270650610876352	1227840.1261788644	92560597688.03545	0.11605191620639028
20	10.842788461713353	1227840.1261788644	92204104341.24916	0.10330047063792354
21	4.645987599546102	1227840.1261788644	90367226298.8347	0.08562686867697411
22	2.431986381219028	1227840.1261788644	89908024279.4568	0.06163724645357088
23	0.5260188863383755	1227840.1261788644	89908024279.4568	0.022322024869045432
24	0.3776535099558222	1227840.1261788644	88493207213.08841	0.022322024869045432
25	0.3776535099558222	1227840.1261788644	87633803209.46863	0.022322024869045432
26	0.3031703133548857	1227840.1261788644	83181732354.10374	0.022322024869045432
27	0.29188701361103875	1227840.1261788644	83105026096.7241	0.0029811393225402053
28	0.29188701361103875	1227840.1261788644	81663884350.33443	0.0029811393225402053
29	0.23448893716279742	1227840.1261788644	81663884350.33443	0.0029811393225402053
30	0.23448893716279742	1227840.1261788644	78619403298.9542	0.0029811393225402053
31	0.19465794958866514	1227840.1261788644	78619403298.9542	0.0029811393225402053
32	0.19465794958866514	1227840.1261788644	76844968698.3816	0.0029811393225402053
33	0.19164425041447983	1227840.1261788644	74519869590.3927	0.0029811393225402053
34	0.19164425041447983	1227840.1261788644	73213743701.41869	0.0029811393225402053
35	0.18738773250766397	1227840.1261788644	70716563606.42908	0.0029811393225402053
36	0.18081414302318355	1227840.1261788644	69051562604.20634	0.0029811393225402053
37	0.18081414302318355	1227840.1261788644	69051562604.20634	0.0029811393225402053
38	0.1640741863429029	1227840.1261788644	69051562604.20634	0.0029811393225402053
39	0.1640741863429029	1227840.1261788644	69051562604.20634	0.0029811393225402053
40	0.14893198968352625	1227840.1261788644	68078768996.37031	0.0029811393225402053
41	0.14893198968352625	1227840.1261788644	67317918759.41934	0.0029811393225402053
42	0.14893198968352625	1227840.1261788644	67110092001.27765	0.0029811393225402053
43	0.14893198968352625	1173263.721903416	64155137868.82871	0.0029811393225402053
44	0.14893198968352625	1173263.721903416	64114417361.844536	0.0029811393225402053
45	0.14893198968352625	1173263.721903416	64091691730.84295	0.0029811393225402053
46	0.14373510128746034	1173263.721903416	62525615731.338745	0.0029811393225402053
47	0.14235684625925016	1173263.721903416	61080241293.82769	0.0029811393225402053
48	0.14235684625925016	1173263.721903416	59197466748.57207	0.0020139699848965636
49	0.13827963941772192	1173263.721903416	59097961185.854	0.0020139699848965636
50	0.13827963941772192	1173263.721903416	58271867068.93112	0.0020139699848965636
51	0.13827963941772192	1173263.721903416	58271867068.93112	0.0020139699848965636
52	0.13827963941772192	1173263.721903416	56425756049.03477	0.0020139699848965636
53	0.13827963941772192	1173263.721903416	56425756049.03477	0.0020139699848965636
54	0.10107209267494403	1173263.721903416	56425756049.03477	0.001588514161907548
55	0.10107209267494403	1173263.721903416	56425756049.03477	0.001588514161907548
56	0.09382172793806894	1173263.721903416	56425756049.03477	0.001588514161907548
57	0.07401326914488272	1173263.721903416	56425756049.03477	0.001588514161907548
58	0.07401326914488272	1173263.721903416	56425756049.03477	0.001588514161907548
59	0.07401326914488272	1173263.721903416	56425756049.03477	0.001588514161907548
60	0.07401326914488272	1173263.721903416	56425756049.03477	0.001588514161907548
61	0.07401326914488272	1173263.721903416	56425756049.03477	0.001588514161907548
62	0.07401326914488272	1173263.721903416	56425756049.03477	0.001588514161907548
63	0.07401326914488272	1173263.721903416	56425756049.03477	0.001588514161907548
64	0.07401326914488272	1173263.721903416	56425756049.03477	0.001588514161907548
65	0.07401326914488272	1173263.721903416	54219496363.94937	0.001588514161907548
66	0.07401326914488272	1173263.721903416	54219496363.94937	0.001588514161907548
67	0.07401326914488272	1173263.721903416	54219496363.94937	0.001588514161907548
68	0.07401326914488272	1173263.721903416	54219496363.94937	0.001588514161907548
69	0.07401326914488272	1173263.721903416	54219496363.94937	0.001588514161907548
70	0.07401326914488272	1173263.721903416	54219496363.94937	0.001588514161907548
71	0.07401326914488272	1173263.721903416	54219496363.94937	0.001588514161907548
72	0.07401326914488272	1173263.721903416	54219496363.94937	0.001588514161907548
73	0.07401326914488272	1173263.721903416	54219496363.94937	0.001588514161907548
74	0.07401326914488272	1173263.721903416	54219496363.94937	0.001588514161907548
75	0.07401326914488272	1173263.721903416	54092029181.91529	0.001588514161907548
76	0.07401326914488272	1173263.721903416	53258908173.62209	0.001588514161907548
77	0.07401326914488272	1173263.721903416	53193171880.27983	0.001588514161907548
78	0.07401326914488272	1173263.721903416	53193171880.27983	0.001588514161907548
79	0.07164740237234242	1151511.6023107427	53193171880.27983	0.001588514161907548
80	0.06484979075877544	1151511.6023107427	53193171880.27983	0.001588514161907548
81	0.06484979075877544	1151511.6023107427	51961730129.56299	0.001588514161907548
82	0.06484979075877544	1151511.6023107427	51492597952.82864	0.001588514161907548
83	0.06484979075877544	1151511.6023107427	50187748081.410576	0.001588514161907548
84	0.06484979075877544	1151511.6023107427	50187748081.410576	0.001588514161907548
85	0.06484979075877544	1151511.6023107427	49062148547.24038	0.001588514161907548
86	0.06484979075877544	1151511.6023107427	49062148547.24038	0.001588514161907548
87	0.06484979075877544	1151511.6023107427	49062148547.24038	0.001588514161907548
88	0.06484979075877544	1151511.6023107427	49062148547.24038	0.001588514161907548
89	0.06484979075877544	1151511.6023107427	48576099067.17444	0.001588514161907548
90	0.06484979075877544	1151511.6023107427	48397290128.73618	0.001588514161907548
91	0.06484979075877544	1151511.6023107427	47257437024.16289	0.0014784044845701607
92	0.06484979075877544	1151511.6023107427	46785693942.07904	0.0014784044845701607
93	0.06484979075877544	1151511.6023107427	46785693942.07904	0.0014784044845701607
94	0.06484979075877544	1151511.6023107427	46785693942.07904	0.0014784044845701607
95	0.06484979075877544	1151511.6023107427	45745978062.99395	0.0014784044845701607
96	0.06484979075877544	1151511.6023107427	45627425242.750984	0.0014784044845701607
97	0.06484979075877544	1151511.6023107427	44904636963.29394	0.0014784044845701607
98	0.06484979075877544	1151511.6023107427	44904636963.29394	0.0014784044845701607
99	0.06484979075877544	1151511.6023107427	44904636963.29394	0.0014784044845701607
100	0.06484979075877544	1151511.6023107427	44904636963.29394	0.0014784044845701607
0	209908627820.90616	1535405.682436482	185727564035.3797	188596102120.36728
1	26477904191.757874	1481389.191505788	185727564035.3797	26462272607.601044
2	12958730720.975306	1481389.191505788	185727564035.3797	12680742304.241486
3	1248097097.2165787	1481389.191505788	172908756349.6174	1779095659.5612803
4	543923037.7207738	1481389.191505788	168601498644.9089	616278373.220401
5	250158373.45372018	1399622.0042560566	138595779499.1741	152873669.19068992
6	116253930.37799357	1346679.5975623059	138595779499.1741	27173205.68229977
7	12816113.73315668	1346679.5975623059	137335219533.21172	3364414.310259842
8	1218267.8212978512	1346679.5975623059	137335219533.21172	268186.3219682151
9	1218267.8212978512	1346679.5975623059	137335219533.21172	67414.41025301702
10	68735.70683698024	1346679.5975623059	121367135067.82509	17151.866794385278
11	52972.25978823538	1346679.5975623059	112371718257.02113	2940.0821040673277
12	4725.838272757245	1346679.5975623059	112371718257.02113	695.1374992028296
13	3205.393645598133	1346679.5975623059	105787119499.13327	148.74962829767568
14	1345.480449742793	1346679.5975623059	104624251998.5624	15.812717181687264
15	57.07484779595436	1346679.5975623059	104624251998.5624	2.8358959347363166
16	57.07484779595436	1346679.5975623059	102126304531.76605	1.9289675043144254
17	15.4031876788829	1346679.5975623059	102126304531.76605	0.643156668175568
18	5.1889886949707895	1346679.5975623059	102126304531.76605	0.30781169128883556
19	2.7656573411491916	1346679.5975623059	102126304531.76605	0.08316893520786435
20	0.7682642014001644	1346679.5975623059	100133730538.01703	0.08316893520786435
21	0.5979610430983423	1346679.5975623059	96476525069.34105	0.045904003077794915
22	0.3998496940767657	1346679.5975623059	96476525069.34105	0.0390608289636476
23	0.12116644809002199	1346679.5975623059	96476525069.34105	0.02932734007760621
24	0.12116644809002199	1346679.5975623059	96476525069.34105	0.013207541110982594
25	0.054782057535348656	1346679.5975623059	94742383875.4703	0.013207541110982594
26	0.054782057535348656	1346679.5975623059	93924336975.23175	0.013207541110982594
27	0.054782057535348656	1346679.5975623059	88415472331.80705	0.007690396724151362
28	0.05054158631967392	1346679.5975623059	88414955763.51538	0.007690396724151362
29	0.05054158631967392	1346679.5975623059	87054171456.06525	0.007690396724151362
30	0.05054158631967392	1346679.5975623059	86775527696.64958	0.006708076738684331
31	0.05054158631967392	1346679.5975623059	83232922502.06616	0.005057365671679778
32	0.04878677576750052	1346679.5975623059	83232922502.06616	0.005057365671679778
33	0.03405112919008082	1346679.5975623059	82902215150.06369	0.005057365671679778
34	0.03405112919008082	1346679.5975623059	82902215150.06369	0.005057365671679778
35	0.03245764418470497	1346679.5975623059	82902215150.06369	0.0012686579635313292
36	0.03245764418470497	1346679.5975623059	82902215150.06369	0.0012686579635313292
37	0.029944765565132703	1346679.5975623059	75716626465.42317	0.0012686579635313292
38	0.029364528316280676	1346679.5975623059	75716626465.42317	0.0012686579635313292
39	0.029364528316280676	1346679.5975623059	75716626465.42317	0.0012686579635313292
40	0.029364528316280676	1346679.5975623059	71195738323.62941	0.0012686579635313292
41	0.0072143687917685245	1346679.5975623059	71195187009.3522	0.0012686579635313292
42	0.0072143687917685245	1346679.5975623059	71195187009.3522	0.0012686579635313292
43	0.0072143687917685245	1346679.5975623059	71195187009.3522	0.0012686579635313292
44	0.0072143687917685245	1346679.5975623059	71195187009.3522	0.0012686579635313292
45	0.0072143687917685245	1346679.5975623059	71195187009.3522	0.0012686579635313292
46	0.0072143687917685245	1346679.5975623059	71195187009.3522	0.0012686579635313292
47	0.0072143687917685245	1346679.5975623059	70632289231.43558	0.0012686579635313292
48	0.0072143687917685245	1346679.5975623059	70632289231.43558	0.0012686579635313292
49	0.0072143687917685245	1346679.5975623059	70632289231.43558	0.0012686579635313292
50	0.0072143687917685245	1346679.5975623059	68721763320.51782	0.0012686579635313292
51	0.0072143687917685245	1346679.5975623059	68681301506.427734	0.0012686579635313292
52	0.0072143687917685245	1346679.5975623059	65622145790.28088	0.0012686579635313292
53	0.0072143687917685245	1346679.5975623059	64854046035.43951	0.0012686579635313292
54	0.0072143687917685245	1346679.5975623059	62705844182.894356	0.0011106624156110268
55	0.0072143687917685245	1346679.5975623059	62705844182.894356	0.0011106624156110268
56	0.0072143687917685245	1346679.5975623059	61850731699.00311	0.0011106624156110268
57	0.0072143687917685245	1346679.5975623059	61058236680.84145	0.0011106624156110268
58	0.0072143687917685245	1346679.5975623059	59470292330.51027	0.0011106624156110268
59	0.0072143687917685245	1346679.5975623059	56127675304.73388	0.0011106624156110268
60	0.0072143687917685245	1346679.5975623059	56127675304.73388	0.0011106624156110268
61	0.0072143687917685245	1346679.5975623059	56127675304.73388	0.0011106624156110268
62	0.0070105137039622595	1346679.5975623059	56076467990.964005	0.0011106624156110268
63	0.0070105137039622595	1346679.5975623059	55499361060.88649	0.0011106624156110268
64	0.0070105137039622595	1346679.5975623059	54992219332.232025	0.0011106624156110268
65	0.0070105137039622595	1346679.5975623059	54992219332.232025	0.0011106624156110268
66	0.0070105137039622595	1346679.5975623059	51690895771.19339	0.0011106624156110268
67	0.0070105137039622595	1346679.5975623059	51690895771.19339	0.0011106624156110268
68	0.0070105137039622595	1346679.5975623059	51690895771.19339	0.0011106624156110268
69	0.0070105137039622595	1346679.5975623059	51690895771.19339	0.0011106624156110268
70	0.0070105137039622595	1346679.5975623059	50809242410.60544	0.0011106624156110268
71	0.0070105137039622595	1346679.5975623059	50575611248.13451	0.0011106624156110268
72	0.0070105137039622595	1346679.5975623059	48325878709.31752	0.0011106624156110268
73	0.006313617909074555	1346679.5975623059	48325878709.31752	0.0011106624156110268
74	0.006313617909074555	1346679.5975623059	47762203299.92026	0.0011106624156110268
75	0.006313617909074555	1346679.5975623059	47435305946.541595	0.0011106624156110268
76	0.006313617909074555	1346679.5975623059	46210872241.298805	0.0011106624156110268
77	0.006313617909074555	1346679.5975623059	46210872241.298805	0.0011106624156110268
78	0.006313617909074555	1346679.5975623059	46210872241.298805	0.0011106624156110268
79	0.006313617909074555	1346679.5975623059	45265145759.2482	0.0011106624156110268
80	0.006313617909074555	1346679.5975623059	42649529023.21594	0.001027317056286759
81	0.006313617909074555	1346679.5975623059	42649529023.21594	0.001027317056286759
82	0.006313617909074555	1346679.5975623059	42083329750.75421	0.001027317056286759
83	0.006313617909074555	1346679.5975623059	41978476181.20539	0.001027317056286759
84	0.006313617909074555	1346679.5975623059	39562439650.904915	0.001027317056286759
85	0.006313617909074555	1346679.5975623059	39562439650.904915	0.001027317056286759
86	0.006313617909074555	1346679.5975623059	39562439650.904915	0.001027317056286759
87	0.006313617909074555	1346679.5975623059	39057472936.324974	0.001027317056286759
88	0.006065472513737166	1346679.5975623059	39057472936.324974	0.001027317056286759
89	0.006065472513737166	1346679.5975623059	39057472936.324974	0.001027317056286759
90	0.006065472513737166	1346679.5975623059	39057472936.324974	0.001027317056286759
91	0.006065472513737166	1346679.5975623059	38893496595.63955	0.001027317056286759
92	0.006065472513737166	1346679.5975623059	38893496595.63955	0.001027317056286759
93	0.006065472513737166	1346679.5975623059	37142479404.18013	0.001027317056286759
94	0.006065472513737166	1346679.5975623059	37142479351.33458	0.001027317056286759
95	0.006065472513737166	1346679.5975623059	37142479351.33458	0.001027317056286759
96	0.006065472513737166	1346679.5975623059	36185920765.328354	0.001027317056286759
97	0.006065472513737166	1346679.5975623059	35805984293.30212	0.001027317056286759
98	0.006065472513737166	1346679.5975623059	35805984293.30212	0.001027317056286759
99	0.006065472513737166	1346679.5975623059	35805959749.038536	0.001027317056286759
100	0.006065472513737166	1346679.5975623059	35805959749.038536	0.001027317056286759
0	183798732081.234	1488665.6661730655	200292024204.44278	178555495239.5337
1	36215222692.38448	1488665.6661730655	190779944591.5819	28017597193.446724
2	6944359888.720357	1488665.6661730655	187598692544.83228	11359032601.91069
3	6944359888.720357	1344560.9426934044	179254978685.73355	3447053856.582581
4	2571319328.4114566	1344560.9426934044	178771317139.65195	610348115.583987
5	390265373.9472406	1344560.9426934044	165233390502.67862	50298727.80831545
6	390265373.9472406	1344560.9426934044	151626358233.29233	25581668.379439004
7	89884996.26578787	1327768.132045829	151626358233.29233	6949561.588145684
8	30976933.993525174	1327768.132045829	150273858417.59747	2650730.6621710067
9	2965713.630677608	1327768.132045829	149547155378.28644	409938.2609853324
10	1775448.57915425	1327768.132045829	122624623535.42981	62601.062832258904
11	314429.64540559205	1327768.132045829	122624623535.42981	23354.506264985328
12	115706.3811567623	1295283.3758563623	109896549666.95012	4010.2023955613936
13	63885.8996108968	1295283.3758563623	109896549666.95012	743.953296011144
14	19072.75959941374	1295283.3758563623	103057433697.85764	271.69987511060907
15	9791.988024769555	1295283.3758563623	96937596564.62926	115.29841159616166
16	4284.896784326844	1295283.3758563623	86342575393.31743	26.534108163647044
17	551.3390031805278	1295283.3758563623	86342575393.31743	9.057059549969585
18	64.3082012037709	1295283.3758563623	85167380338.39265	3.772806341346162
19	64.3082012037709	1295283.3758563623	85167380338.39265	0.6021837535423198
20	7.635862598360934	1295283.3758563623	82568056358.9472	0.39121912521895746
21	4.762085664595127	1295283.3758563623	76979694830.44884	0.21806917922660063
22	1.6747554963959734	1295283.3758563623	71803234145.66269	0.07756766717065665
23	0.2747573438682597	1295283.3758563623	71803170409.7248	0.03420681430137662
24	0.2747573438682597	1295283.3758563623	68344589769.491234	0.03420681430137662
25	0.2232955290204973	1257215.7889829199	68344589769.491234	0.03420681430137662
26	0.21123685129958927	1257215.7889829199	67743274358.75063	0.030961386148843046
27	0.1719042717553205	1257215.7889829199	63517894907.754745	0.022948524203155046
28	0.1333853612470089	1257215.7889829199	62098097543.556015	0.022948524203155046
29	0.10928160502891021	1257215.7889829199	60702341363.89714	0.022948524203155046
30	0.10928160502891021	1257215.7889829199	56996588264.74353	0.022948524203155046
31	0.10928160502891021	1257215.7889829199	56996588264.74353	0.022948524203155046
32	0.10928160502891021	1257215.7889829199	56996588264.74353	0.022948524203155046
33	0.10928160502891021	1257215.7889829199	56996588264.74353	0.019581764354714676
34	0.10928160502891021	1257215.7889829199	56996588264.74353	0.019581764354714676
35	0.10928160502891021	1257215.7889829199	56996588264.74353	0.019581764354714676
36	0.10521370773116709	1257215.7889829199	56996588264.74353	0.01765345234591084
37	0.10521370773116709	1257215.7889829199	56996588264.74353	0.01765345234591084
38	0.10521370773116709	1257215.7889829199	56996588264.74353	0.01765345234591084
39	0.10521370773116709	1257215.7889829199	56996588264.74353	0.01765345234591084
40	0.1027602006890472	1257215.7889829199	56996588264.74353	0.01765345234591084
41	0.1027602006890472	1257215.7889829199	56005570762.419876	0.01488850599062287
42	0.1027602006890472	1257215.7889829199	56005570762.419876	0.01488850599062287
43	0.1027602006890472	1257215.7889829199	56005570762.419876	0.01488850599062287
44	0.1027602006890472	1257215.7889829199	56005570762.419876	0.01488850599062287
45	0.1027602006890472	1257215.7889829199	55790511082.43543	0.008876278168586257
46	0.1027602006890472	1257215.7889829199	54508083384.30697	0.008876278168586257
47	0.10082442607407635	1257215.7889829199	53135086968.15297	0.008876278168586257
48	0.10082442607407635	1257215.7889829199	53135086968.15297	0.008876278168586257
49	0.10082442607407635	1257215.7889829199	53135086968.15297	0.008876278168586257
50	0.10082442607407635	1257215.7889829199	53135086968.15297	0.00799661493974417
51	0.10082442607407635	1257215.7889829199	53135086968.15297	0.004866759411486614
52	0.10082442607407635	1257215.7889829199	53135086968.15297	0.004866759411486614
53	0.10082442607407635	1257215.7889829199	51897016791.83324	0.004866759411486614
54	0.10082442607407635	1257215.7889829199	51897016791.83324	0.004866759411486614
55	0.10082442607407635	1257215.7889829199	51897016791.83324	0.004866759411486614
56	0.10082442607407635	1257215.7889829199	51859854088.284355	0.004866759411486614
57	0.10082442607407635	1257215.7889829199	51571072021.903854	0.004866759411486614
58	0.10082442607407635	1257215.7889829199	51571072021.903854	0.004866759411486614
59	0.10082442607407635	1257215.7889829199	49612325094.82976	0.004866759411486614
60	0.10082442607407635	1257215.7889829199	49612325094.82976	0.004866759411486614
61	0.10082442607407635	1257215.7889829199	49612325094.82976	0.003695408826678292
62	0.10082442607407635	1257215.7889829199	49612325094.82976	0.003695408826678292
63	0.10082442607407635	1257215.7889829199	49612325094.82976	0.003695408826678292
64	0.10082442607407635	1257215.7889829199	48570461088.58265	0.003695408826678292
65	0.10082442607407635	1257215.7889829199	48570461088.58265	0.003695408826678292
66	0.10082442607407635	1257215.7889829199	48570461088.58265	0.003695408826678292
67	0.10082442607407635	1257215.7889829199	48337362147.28219	0.003695408826678292
68	0.10082442607407635	1257215.7889829199	48337362147.28219	0.003695408826678292
69	0.10082442607407635	1257215.7889829199	48337362147.28219	0.003695408826678292
70	0.10082442607407635	1257215.7889829199	48337362147.28219	0.003695408826678292
71	0.10082442607407635	1257215.7889829199	48337362147.28219	0.003695408826678292
72	0.10082442607407635	1257215.7889829199	48337362147.28219	0.003695408826678292
73	0.10082442607407635	1257215.7889829199	48337362147.28219	0.003695408826678292
74	0.10082442607407635	1257215.7889829199	48322544057.47097	0.003695408826678292
75	0.10082442607407635	1257215.7889829199	48322544057.47097	0.003695408826678292
76	0.10082442607407635	1257215.7889829199	48322544057.47097	0.003695408826678292
77	0.10082442607407635	1257215.7889829199	46807969083.15367	0.003695408826678292
78	0.10082442607407635	1257215.7889829199	46631565780.05043	0.003695408826678292
79	0.10082442607407635	1257215.7889829199	46631565780.05043	0.003695408826678292
80	0.10082442607407635	1257215.7889829199	46162484475.13071	0.003695408826678292
81	0.10082442607407635	1257215.7889829199	46162484475.13071	0.003695408826678292
82	0.10082442607407635	1257215.7889829199	46088572742.30306	0.003695408826678292
83	0.10082442607407635	1257215.7889829199	45123401295.55681	0.003695408826678292
84	0.10082442607407635	1257215.7889829199	44940456131.8397	0.003695408826678292
85	0.10082442607407635	1221226.9730769112	43950713754.89116	0.003695408826678292
86	0.10082442607407635	1221226.9730769112	43950713754.89116	0.003695408826678292
87	0.10082442607407635	1221226.9730769112	41125570261.23028	0.003695408826678292
88	0.10082442607407635	1221226.9730769112	41125570261.23028	0.003695408826678292
89	0.10082442607407635	1221226.9730769112	41125570261.23028	0.003695408826678292
90	0.10082442607407635	1221226.9730769112	39826138546.84695	0.003695408826678292
91	0.10082442607407635	1221226.9730769112	39826138546.84695	0.003695408826678292
92	0.10082442607407635	1208027.0597855737	39826138546.84695	0.003695408826678292
93	0.10082442607407635	1208027.0597855737	39194038959.83428	0.003695408826678292
94	0.10082442607407635	1208027.0597855737	38608067694.98344	0.003695408826678292
95	0.10082442607407635	1208027.0597855737	38262003078.28175	0.003695408826678292
96	0.10082442607407635	1208027.0597855737	37692134608.03467	0.003695408826678292
97	0.10082442607407635	1208027.0597855737	37692134608.03467	0.003695408826678292
98	0.10082442607407635	1208027.0597855737	36913454204.85192	0.003695408826678292
99	0.10082442607407635	1208027.0597855737	36913454204.85192	0.003572774657447245
100	0.10082442607407635	1208027.0597855737	35787340165.15589	0.003572774657447245
0	187672940227.92914	1584296.205189391	200048298097.29678	174817776740.25665
1	35417412142.328316	1584296.205189391	192142520792.2283	20394551845.307476
2	5983234735.640273	1577684.7293564263	186665144998.89258	2437832600.580573
3	1196645732.166659	1439527.283872832	186665144998.89258	1558571861.9425614
4	717489252.1677066	1399575.8361023278	180751115765.8046	458520918.6319327
5	148362997.31421942	1399575.8361023278	180751115765.8046	54677190.22039816
6	36024471.04284495	1399575.8361023278	170640788748.881	3156603.5378585765
7	9742265.078175336	1399575.8361023278	166219324460.92487	1235047.039185604
8	1806040.9357755927	1399575.8361023278	163309135011.1397	184704.7203561834
9	475168.47645192855	1374558.6439068604	157731171245.7872	10704.507458398959
10	152040.7157821712	1349870.367361756	145408894270.08817	2379.740966325155
11	21773.144565779436	1349870.367361756	145408894270.08817	307.62998865955416
12	20694.060194818354	1349870.367361756	137127355886.50244	33.023709413963644
13	651.3747893540559	1349870.367361756	136335384594.20674	12.302748161581905
14	651.3747893540559	1349870.367361756	135593243655.04553	3.715386999343684
15	203.8176344759587	1349870.367361756	135164247256.74527	1.558852293162574
16	12.304473195574381	1349870.367361756	134243130472.63515	0.3313926190388018
17	12.304473195574381	1349870.367361756	129481698712.26917	0.29920244440674637
18	1.338711999212805	1349870.367361756	124626837614.77763	0.18114325425354472
19	0.2810446191156252	1349870.367361756	124626837614.77763	0.18114325425354472
20	0.16077874852435917	1349870.367361756	116281945055.25592	0.18114325425354472
21	0.14230237511618193	1349870.367361756	114714363283.94827	0.18114325425354472
22	0.07800379058246329	1218723.848563619	114430535685.5173	0.10670246951903847
23	0.07800379058246329	1218723.848563619	108340317953.25363	0.08735088514210318
24	0.07800379058246329	1218723.848563619	106974757842.30864	0.08735088514210318
25	0.07800379058246329	1218723.848563619	106094124770.16362	0.05607936056906762
26	0.057308321019989464	1218723.848563619	100313311429.45424	0.05607936056906762
27	0.057308321019989464	1218723.848563619	94902681489.39392	0.05607936056906762
28	0.048034184736522045	1218723.848563619	94892273229.78001	0.03270888427687292
29	0.048034184736522045	1218723.848563619	94837239414.19798	0.03270888427687292
30	0.04396898347364625	1218723.848563619	89490859678.36981	0.03270888427687292
31	0.04396898347364625	1218723.848563619	89490859678.36981	0.03270888427687292
32	0.04396898347364625	1218723.848563619	89490859678.36981	0.030058773942797178
33	0.04396898347364625	1218723.848563619	89490859678.36981	0.020251306925717385
34	0.043191366097480366	1218723.848563619	89490859678.36981	0.020251306925717385
35	0.043191366097480366	1218723.848563619	85193480645.45406	0.020251306925717385
36	0.02834258614290558	1218723.848563619	85193480645.45406	0.020251306925717385
37	0.02834258614290558	1218723.848563619	80102171556.45258	0.0074615958148398455
38	0.02834258614290558	1218723.848563619	80102171556.45258	0.0074615958148398455
39	0.02834258614290558	1218723.848563619	80102171556.45258	0.0074615958148398455
40	0.02834258614290558	1218723.848563619	80102171556.45258	0.0074615958148398455
41	0.02834258614290558	1218723.848563619	80102171556.45258	0.0074615958148398455
42	0.02834258614290558	1218723.848563619	80102171556.45258	0.0074615958148398455
43	0.02834258614290558	1218723.848563619	80102171556.45258	0.0074615958148398455
44	0.02834258614290558	1218723.848563619	78175900998.06944	0.0074615958148398455
45	0.02834258614290558	1218723.848563619	77618411074.4339	0.005061956953125642
46	0.02834258614290558	1218723.848563619	77618411074.4339	0.005061956953125642
47	0.02834258614290558	1218723.848563619	77618411074.4339	0.005061956953125642
48	0.02834258614290558	1218723.848563619	72765838408.57031	0.005061956953125642
49	0.02834258614290558	1218723.848563619	71606099716.17778	0.005061956953125642
50	0.02834258614290558	1218723.848563619	68265784515.64486	0.005061956953125642
51	0.02834258614290558	1218723.848563619	68252548975.245766	0.005061956953125642
52	0.02834258614290558	1218723.848563619	66063720394.39816	0.005061956953125642
53	0.02834258614290558	1218723.848563619	65019629499.15411	0.005061956953125642
54	0.02834258614290558	1218723.848563619	65019629499.03349	0.005061956953125642
55	0.02834258614290558	1218723.848563619	65019629499.03349	0.005061956953125642
56	0.02834258614290558	1218723.848563619	65019629499.03349	0.005061956953125642
57	0.02834258614290558	1218723.848563619	63631321193.45832	0.00452493230477147
58	0.02834258614290558	1218723.848563619	63517748768.57485	0.0038941651492870994
59	0.02834258614290558	1218723.848563619	62842593326.42537	0.0038941651492870994
60	0.02834258614290558	1218723.848563619	62386730775.9927	0.0038941651492870994
61	0.02834258614290558	1218723.848563619	62386730775.9927	0.0038941651492870994
62	0.02834258614290558	1218723.848563619	62093110938.03423	0.003276702133227551
63	0.02834258614290558	1207795.2182995386	58822133816.56743	0.003276702133227551
64	0.02834258614290558	1207795.2182995386	58050703560.32694	0.003276702133227551
65	0.02834258614290558	1207795.2182995386	58050703560.32694	0.003276702133227551
66	0.02834258614290558	1207795.2182995386	58050703560.32694	0.003276702133227551
67	0.02834258614290558	1207795.2182995386	58050703560.32694	0.003276702133227551
68	0.02834258614290558	1207795.2182995386	58050703560.32694	0.003276702133227551
69	0.02834258614290558	1207795.2182995386	58050703560.32694	0.003276702133227551
70	0.027724272391322767	1207795.2182995386	57738037556.6983	0.003276702133227551
71	0.027724272391322767	1207795.2182995386	57738037556.6983	0.003276702133227551
72	0.027724272391322767	1207795.2182995386	57738037556.6983	0.0032609807290207853
73	0.027724272391322767	1207795.2182995386	57738037556.6983	0.0030270314128281305
74	0.027724272391322767	1207795.2182995386	57738037556.6983	0.0030270314128281305
75	0.027626939104529662	1207795.2182995386	57738037556.6983	0.0030270314128281305
76	0.027626939104529662	1207795.2182995386	57738037556.6983	0.0030270314128281305
77	0.026962234255289902	1207795.2182995386	57738037556.6983	0.0030270314128281305
78	0.026962234255289902	1207795.2182995386	57738037556.6983	0.0030270314128281305
79	0.025155438259326517	1207795.2182995386	57738037556.6983	0.0030270314128281305
80	0.025155438259326517	1207795.2182995386	54491325557.5707	0.0030270314128281305
81	0.025155438259326517	1207795.2182995386	51751353448.10649	0.0030270314128281305
82	0.025155438259326517	1207795.2182995386	51362019081.31345	0.0030270314128281305
83	0.025155438259326517	1207795.2182995386	49908611156.17808	0.0030270314128281305
84	0.025155438259326517	1207795.2182995386	49809450771.00547	0.0030270314128281305
85	0.025155438259326517	1207795.2182995386	49809450771.00547	0.0030270314128281305
86	0.025155438259326517	1207795.2182995386	48437018066.27879	0.0030270314128281305
87	0.024450059953495706	1207795.2182995386	48337356488.4908	0.0030270314128281305
88	0.024450059953495706	1207795.2182995386	46557236069.804405	0.0030270314128281305
89	0.024450059953495706	1207795.2182995386	46557236069.804405	0.0030270314128281305
90	0.024450059953495706	1207795.2182995386	46557236069.804405	0.0030270314128281305
91	0.024450059953495706	1207795.2182995386	46557236069.804405	0.0030270314128281305
92	0.024450059953495706	1207795.2182995386	46557236069.804405	0.0030270314128281305
93	0.023843341119757826	1207795.2182995386	46557236069.804405	0.0030270314128281305
94	0.023843341119757826	1207795.2182995386	46557236069.804405	0.0030270314128281305
95	0.023843341119757826	1207795.2182995386	46557236069.804405	0.0030270314128281305
96	0.023843341119757826	1207795.2182995386	46557236069.804405	0.0030270314128281305
97	0.023843341119757826	1207795.2182995386	46557236069.804405	0.0030270314128281305
98	0.023843341119757826	1207795.2182995386	46557236069.804405	0.0030270314128281305
99	0.023843341119757826	1207795.2182995386	45783063368.11883	0.0030270314128281305
100	0.023843341119757826	1207795.2182995386	45370063291.15449	0.0030270314128281305
