# Supplementary material for: An improved genetic algorithm and its application in neural network adversarial attack
Source: PLoS One. 2022 May 5;17(5):e0267970. doi: 10.1371/journal.pone.0267970 (PMC9070932; doi:10.1371/journal.pone.0267970)
Supplement: S1 Data — (ZIP) [file pone.0267970.s001.zip › data3/7_30.csv]

	GWO	PSO	SGA	IGA
0	10648093496.281029	119489.09708320348	8820915029.084936	9639386765.525654
1	881285638.8354799	119489.09708320348	8810164690.942057	1745717842.8998625
2	483483659.63701963	119166.54739679182	7973280595.564507	530162093.79359555
3	250396872.91367245	104312.30491819023	7928488305.468117	111925856.87094031
4	135780665.1744463	104312.30491819023	7432730438.35196	32768348.96791661
5	32567211.522744756	104312.30491819023	6982572645.105774	4386894.452234868
6	2578153.302186915	101195.69461019294	6343783075.15549	512156.7467294098
7	209903.21662345488	77483.05875411189	6343783075.15549	230522.0278683277
8	103903.6221417902	77483.05875411189	6307554148.74755	90419.43032240754
9	49729.789786405854	77483.05875411189	5818261737.532025	19557.272255672822
10	19015.51582788402	77483.05875411189	5304232098.555263	6990.734893658799
11	5893.257194347179	77483.05875411189	4032996682.986647	674.5825029404879
12	2102.2175456519944	71557.27580804481	4032996682.986647	163.09595914493568
13	1576.4373730669845	68661.90418899678	3816861731.967823	16.52179131410063
14	802.6646377795146	68661.90418899678	3714358749.007607	5.075589891997348
15	199.46813430534445	68661.90418899678	3494785723.4119754	1.4560723771977622
16	53.148801189418926	68661.90418899678	3494308078.3208356	0.38242148649412744
17	1.342321598675561	68661.90418899678	3179542391.8031087	0.19393685743401393
18	0.4281614270242858	68661.90418899678	3179542391.8031087	0.19393685743401393
19	0.09006258778886346	68661.90418899678	3179542391.8031087	0.08762474963727074
20	0.09006258778886346	68661.90418899678	3179542391.8031087	0.06751339314753799
21	0.07883555257769762	68661.90418899678	3087790397.845108	0.05592352572604351
22	0.04862145172694113	68661.90418899678	3072443419.418838	0.025848796466647273
23	0.03176858027872327	60390.11046847465	2896195000.762285	0.025848796466647273
24	0.01879529077576927	60390.11046847465	2818853997.4346533	0.025848796466647273
25	0.014943468798253642	60390.11046847465	2818853892.6515107	0.017081726558559364
26	0.014943468798253642	60390.11046847465	2813217940.8649874	0.017081726558559364
27	0.014943468798253642	58829.90159001967	2550510222.288506	0.017081726558559364
28	0.014943468798253642	55459.39131973207	2550510221.768792	0.017081726558559364
29	0.014943468798253642	48721.288979355246	2550510221.768792	0.017081726558559364
30	0.014943468798253642	48721.288979355246	2070304783.0492291	0.01286652658502093
31	0.013038156015309886	48721.288979355246	2036906983.6745517	0.006204398863613944
32	0.013038156015309886	48721.288979355246	2023089431.6326969	0.006204398863613944
33	0.013038156015309886	48721.288979355246	2022903215.7200134	0.006204398863613944
34	0.013038156015309886	48721.288979355246	2022903215.7200134	0.006204398863613944
35	0.013038156015309886	48721.288979355246	1922204403.679207	0.006204398863613944
36	0.013038156015309886	48721.288979355246	1922204403.679207	0.006204398863613944
37	0.013038156015309886	48721.288979355246	1922204403.679207	0.006204398863613944
38	0.013038156015309886	48721.288979355246	1922204403.679207	0.002870415281928912
39	0.013038156015309886	48721.288979355246	1922204403.679207	0.002870415281928912
40	0.013038156015309886	48721.288979355246	1919923822.7812805	0.002870415281928912
41	0.013038156015309886	48721.288979355246	1919923822.7812805	0.002870415281928912
42	0.013038156015309886	48552.36656282421	1884901767.179333	0.002870415281928912
43	0.013038156015309886	48552.36656282421	1807845020.530859	0.002870415281928912
44	0.013038156015309886	48552.36656282421	1807845020.530859	0.002870415281928912
45	0.013038156015309886	48552.36656282421	1807812970.897254	0.002870415281928912
46	0.013038156015309886	48552.36656282421	1724955865.8884532	0.002870415281928912
47	0.013038156015309886	38429.935721315924	1724955865.8884532	0.002870415281928912
48	0.013038156015309886	38429.935721315924	1631221790.993105	0.002870415281928912
49	0.01155574136431942	38429.935721315924	1598222250.2916234	0.002870415281928912
50	0.01155574136431942	38429.935721315924	1523236475.289939	0.0019450984262274899
51	0.01155574136431942	38429.935721315924	1523236475.289939	0.0019450984262274899
52	0.01155574136431942	38429.935721315924	1404387696.132699	0.0019450984262274899
53	0.01152777452503058	38429.935721315924	1353713878.1310332	0.0019450984262274899
54	0.01152777452503058	38429.935721315924	1353713878.1310332	0.0019450984262274899
55	0.01152777452503058	38429.935721315924	1353713878.1310332	0.0019450984262274899
56	0.01152777452503058	38429.935721315924	1289951054.3747451	0.0019450984262274899
57	0.01152777452503058	38429.935721315924	1289951054.3747451	0.0019450984262274899
58	0.01152777452503058	38429.935721315924	1289951054.3747451	0.0019450984262274899
59	0.01152777452503058	38429.935721315924	1289951054.3747451	0.0019450984262274899
60	0.01152777452503058	38429.935721315924	1289951054.3747451	0.0019450984262274899
61	0.01152777452503058	38429.935721315924	1289951054.3747451	0.0019450984262274899
62	0.01152777452503058	38429.935721315924	1289951054.3747451	0.0019450984262274899
63	0.01152777452503058	38429.935721315924	1286990858.8583305	0.0019450984262274899
64	0.01152777452503058	38429.935721315924	1286990858.8583305	0.0019450984262274899
65	0.01152777452503058	38429.935721315924	1211407892.7771277	0.0019450984262274899
66	0.01152777452503058	38429.935721315924	1211407892.7771277	0.0019450984262274899
67	0.01152777452503058	38429.935721315924	1211407892.7771277	0.0019450984262274899
68	0.006542883268741813	38429.935721315924	1211407892.7771277	0.0019450984262274899
69	0.006542883268741813	38429.935721315924	1158133902.904142	0.0019450984262274899
70	0.006542883268741813	38429.935721315924	1158133902.904142	0.0019450984262274899
71	0.006542883268741813	38429.935721315924	1058541320.3694668	0.0019450984262274899
72	0.006542883268741813	38429.935721315924	1056624204.5569547	0.0019450984262274899
73	0.006542883268741813	38429.935721315924	1046162556.4969205	0.0019450984262274899
74	0.006542883268741813	38429.935721315924	1027481266.459103	0.0019450984262274899
75	0.006542883268741813	38429.935721315924	982572206.5890722	0.0019450984262274899
76	0.006542883268741813	38429.935721315924	982572206.5890722	0.0019450984262274899
77	0.006542883268741813	38429.935721315924	982572206.5890722	0.0019450984262274899
78	0.003416673612667317	38429.935721315924	982572206.5890722	0.0019450984262274899
79	0.003416673612667317	38429.935721315924	982572206.5890722	0.0019450984262274899
80	0.003416673612667317	38429.935721315924	974444904.1158202	0.0019450984262274899
81	0.003416673612667317	38429.935721315924	958025535.0025584	0.0019450984262274899
82	0.003416673612667317	38429.935721315924	913328734.9348336	0.0019450984262274899
83	0.003416673612667317	38429.935721315924	913328734.9348336	0.0019450984262274899
84	0.003416673612667317	38429.935721315924	913328734.9348336	0.0019450984262274899
85	0.003416673612667317	38429.935721315924	913328734.9348336	0.0019450984262274899
86	0.003416673612667317	38429.935721315924	913328734.9348336	0.0019450984262274899
87	0.003416673612667317	38429.935721315924	913328734.9348336	0.0019450984262274899
88	0.003416673612667317	38429.935721315924	913328734.9348336	0.0019450984262274899
89	0.003416673612667317	37472.336065359916	913328734.9348336	0.0019450984262274899
90	0.003416673612667317	37472.336065359916	880624269.0783579	0.0019450984262274899
91	0.003416673612667317	37472.336065359916	849672912.1755745	0.0019450984262274899
92	0.003416673612667317	37472.336065359916	840932255.755083	0.0019450984262274899
93	0.003416673612667317	37472.336065359916	783138549.5403937	0.0019450984262274899
94	0.003416673612667317	37472.336065359916	783138549.5403937	0.0019450984262274899
95	0.003416673612667317	37472.336065359916	783138549.5403937	0.0019450984262274899
96	0.003416673612667317	37472.336065359916	767258475.7485294	0.0019450984262274899
97	0.003416673612667317	37472.336065359916	764522849.0065352	0.0019450984262274899
98	0.003416673612667317	37472.336065359916	652170064.3701432	0.0019450984262274899
99	0.003416673612667317	37472.336065359916	652170064.3701432	0.0019450984262274899
100	0.003416673612667317	37472.336065359916	652170064.3701432	0.0019450984262274899
0	14570035795.344692	113433.147647617	9412989916.328403	11944280364.113668
1	1566942104.1852188	113433.147647617	9412989916.328403	911952051.9297644
2	283092193.3246888	113433.147647617	9412989916.328403	267496101.72150466
3	283092193.3246888	87843.55525390922	9412989916.328403	136235795.26515383
4	80936519.03619805	80263.16167124467	9412989916.328403	36487568.24084019
5	31869438.26931287	80263.16167124467	7417259759.230639	7214754.036581737
6	7773552.659408501	80263.16167124467	4518970344.70297	2382865.524549622
7	1747679.2825015876	80263.16167124467	4518970344.70297	94504.6501658169
8	1412187.7714773617	80263.16167124467	4518970344.70297	42026.80813410643
9	132315.09625044055	80263.16167124467	4309911348.430763	4341.320631354776
10	131370.1317824556	80263.16167124467	4309911348.430763	324.4304191922966
11	29176.337600087834	74688.09633690538	4309911348.430763	115.10863636966728
12	25324.952586492745	74688.09633690538	3321749079.8864336	33.84733782006614
13	7404.261063728643	74688.09633690538	2823450995.7450514	7.788852121789296
14	7210.9311368936105	74688.09633690538	2248279656.073904	1.0594587934333835
15	3495.336061020631	74688.09633690538	2246906091.1892004	0.6248802359869954
16	785.7989863935983	74688.09633690538	1892879502.1667624	0.056430891299841524
17	316.6056857052883	74688.09633690538	1827274095.1012406	0.056430891299841524
18	57.65844762939787	74688.09633690538	1827274095.1012406	0.0329796030151233
19	22.042972829599666	74688.09633690538	1772960332.5874417	0.0329796030151233
20	3.8516684118278133	74688.09633690538	1772960332.5874417	0.0329796030151233
21	3.1470548187555747	74688.09633690538	1614862516.325646	0.026571730208859515
22	1.069268954642868	71991.46274767052	1454899876.0583045	0.014161820091346653
23	0.500986811221422	71505.36556624102	1454899876.0583045	0.014161820091346653
24	0.2609239266583448	70355.61887019814	1454899876.0583045	0.013436039550238634
25	0.12534785996056028	64077.904792536385	1454899876.0583045	0.01296014201764208
26	0.08611271772967616	59958.08247472677	1454899876.0583045	0.01296014201764208
27	0.04964862074687246	59958.08247472677	1454899876.0583045	0.0061049793782153704
28	0.04964862074687246	57088.09574663589	1454899876.0583045	0.0061049793782153704
29	0.02044910309130802	57088.09574663589	1454899876.0583045	0.0061049793782153704
30	0.02044910309130802	57088.09574663589	1434519588.3472126	0.005102065156839157
31	0.02044910309130802	57088.09574663589	1426715146.8150234	0.005102065156839157
32	0.02044910309130802	57088.09574663589	1331996660.6496181	0.005102065156839157
33	0.010517044003991912	54263.850666518716	1331881437.8407109	0.005102065156839157
34	0.010517044003991912	54263.850666518716	1297150825.311767	0.005102065156839157
35	0.010517044003991912	54263.850666518716	1297150825.311767	0.005102065156839157
36	0.010517044003991912	52727.89202317849	1297150825.311767	0.005102065156839157
37	0.010517044003991912	52727.89202317849	1295853047.4136446	0.0013254187684383016
38	0.010517044003991912	52727.89202317849	1281312214.116873	0.0013254187684383016
39	0.010517044003991912	51147.92074717614	1249549125.1389742	0.0013254187684383016
40	0.010517044003991912	49286.57094027161	1198597746.140567	0.0013254187684383016
41	0.010517044003991912	49286.57094027161	1122258083.9489946	0.0013254187684383016
42	0.010517044003991912	49286.57094027161	1122258083.9489946	0.0013254187684383016
43	0.010517044003991912	49286.57094027161	1122258083.9489946	0.0013254187684383016
44	0.010517044003991912	49286.57094027161	1122258083.9489946	0.0013254187684383016
45	0.010517044003991912	49286.57094027161	1122258083.9489946	0.0013254187684383016
46	0.010517044003991912	49286.57094027161	1101811531.5528014	0.0013254187684383016
47	0.010517044003991912	49286.57094027161	1101811531.5528014	0.0013254187684383016
48	0.005409692046332152	49286.57094027161	1038670245.0581628	0.0013254187684383016
49	0.005409692046332152	49286.57094027161	1038670245.0581628	0.0013254187684383016
50	0.005409692046332152	49286.57094027161	1038670245.0581628	0.0013254187684383016
51	0.005409692046332152	49286.57094027161	1038670245.0581628	0.0013254187684383016
52	0.005409692046332152	49286.57094027161	1038670245.0581628	0.0006301098637105618
53	0.005409692046332152	49286.57094027161	1038670245.0581628	0.0006301098637105618
54	0.005409692046332152	49286.57094027161	1008251391.2606429	0.0006301098637105618
55	0.005409692046332152	49286.57094027161	947192141.9847002	0.0006301098637105618
56	0.005409692046332152	49286.57094027161	947192141.9847002	0.0006301098637105618
57	0.005409692046332152	49286.57094027161	947192141.9847002	0.0006301098637105618
58	0.005409692046332152	49286.57094027161	947192141.9847002	0.0006301098637105618
59	0.004559446294883704	49286.57094027161	947192141.9847002	0.0006301098637105618
60	0.004559446294883704	49286.57094027161	947192141.9847002	0.0006301098637105618
61	0.004559446294883704	49286.57094027161	947192141.9847002	0.0006301098637105618
62	0.004559446294883704	49286.57094027161	947192141.9847002	0.0006301098637105618
63	0.004559446294883704	49286.57094027161	947192141.9847002	0.0006301098637105618
64	0.004559446294883704	49286.57094027161	947192141.9847002	0.0006301098637105618
65	0.004559446294883704	49286.57094027161	947192141.9847002	0.0006301098637105618
66	0.004559446294883704	49286.57094027161	947192141.9847002	0.0006301098637105618
67	0.004559446294883704	49286.57094027161	947192141.9847002	0.0006301098637105618
68	0.004559446294883704	49286.57094027161	947192141.9847002	0.0006301098637105618
69	0.004559446294883704	49286.57094027161	947192141.9847002	0.0006301098637105618
70	0.004559446294883704	49286.57094027161	945852312.0257865	0.0006301098637105618
71	0.004559446294883704	49286.57094027161	945852312.0257865	0.0006301098637105618
72	0.004559446294883704	49286.57094027161	945852312.0257865	0.0006301098637105618
73	0.004559446294883704	49286.57094027161	945852312.0257865	0.0006301098637105618
74	0.004559446294883704	49286.57094027161	945852312.0257865	0.0006301098637105618
75	0.004559446294883704	47144.8484634419	945852312.0257865	0.0006301098637105618
76	0.004559446294883704	47144.8484634419	945852312.0257865	0.0006301098637105618
77	0.004559446294883704	47144.8484634419	945852312.0257865	0.0006301098637105618
78	0.004559446294883704	47144.8484634419	945852312.0257865	0.0006301098637105618
79	0.004559446294883704	47144.8484634419	945852312.0257865	0.0006301098637105618
80	0.004559446294883704	47144.8484634419	945852312.0257865	0.0006301098637105618
81	0.004559446294883704	47144.8484634419	945852312.0257865	0.0006301098637105618
82	0.004559446294883704	47144.8484634419	903470860.5787092	0.0006301098637105618
83	0.004559446294883704	47144.8484634419	903470860.5787092	0.0006301098637105618
84	0.004559446294883704	47144.8484634419	903470860.5787092	0.0006301098637105618
85	0.004559446294883704	47144.8484634419	903470860.5787092	0.0006301098637105618
86	0.004559446294883704	47144.8484634419	895996872.7716068	0.0006301098637105618
87	0.004559446294883704	47144.8484634419	895996872.7716068	0.0006301098637105618
88	0.004559446294883704	47144.8484634419	852231985.906656	0.0006301098637105618
89	0.004559446294883704	47144.8484634419	852231985.906656	0.0006301098637105618
90	0.004559446294883704	47144.8484634419	852231985.906656	0.0006301098637105618
91	0.004559446294883704	47144.8484634419	842486220.6969116	0.0006301098637105618
92	0.004559446294883704	47144.8484634419	842429300.8297398	0.0006301098637105618
93	0.004559446294883704	47144.8484634419	842429300.8297398	0.0006301098637105618
94	0.004559446294883704	47144.8484634419	842429300.8297398	0.0006301098637105618
95	0.004559446294883704	47144.8484634419	842429300.8297398	0.0006301098637105618
96	0.004559446294883704	47144.8484634419	842429300.8297398	0.0006301098637105618
97	0.004559446294883704	47144.8484634419	838681418.626946	0.0006301098637105618
98	0.004559446294883704	47144.8484634419	834361037.654046	0.0006301098637105618
99	0.004559446294883704	47144.8484634419	817494453.357927	0.0006301098637105618
100	0.004559446294883704	47144.8484634419	775395422.342436	0.0006301098637105618
0	9770236288.104586	116592.22543506345	10524590485.423214	10858906937.296938
1	705097043.6284888	116592.22543506345	10524590485.423214	975805950.1264424
2	370635176.06996846	116592.22543506345	9499400897.96959	240910250.46849084
3	49291737.09425601	116592.22543506345	6169057543.554324	116530058.16838862
4	26049448.405672494	76688.43914055263	3479585436.9857426	13024802.984206697
5	6638088.554430414	76688.43914055263	3479585436.9857426	3901104.661757308
6	3987476.100484481	76688.43914055263	2228707027.1550746	563285.604129984
7	963426.0567177626	76688.43914055263	2228707027.1550746	151642.30585856753
8	167094.85465990935	76688.43914055263	2228707027.1550746	52291.20109578016
9	26288.74707034522	76688.43914055263	2228707027.1550746	6710.6419581883065
10	4102.145395666285	76688.43914055263	2228707027.1550746	2503.1942905353144
11	4102.145395666285	74239.44522177814	2228707027.1550746	166.20945796644378
12	360.63483936485795	74239.44522177814	2228707027.1550746	61.01939504449434
13	225.3369822209645	74239.44522177814	2228707027.1550746	2.7989800765899853
14	34.96202232096292	74239.44522177814	1490356206.8736782	2.7989800765899853
15	12.635289347755199	74239.44522177814	1490356206.8736782	0.5086943760561512
16	4.840589820803211	74239.44522177814	1208936945.5591803	0.35195587698332864
17	2.7668390865882664	74239.44522177814	1208936945.5591803	0.06469746954984998
18	1.5373692169357942	74239.44522177814	1208936945.5591803	0.06469746954984998
19	0.43267598115029215	57477.41944044209	1208936945.5591803	0.04891042217507316
20	0.3461999471641242	57477.41944044209	1208936945.5591803	0.04891042217507316
21	0.11751328190001557	57477.41944044209	1208936945.5591803	0.04891042217507316
22	0.11751328190001557	57477.41944044209	1208936945.5591803	0.036241009826264006
23	0.11751328190001557	57477.41944044209	1208936945.5591803	0.036241009826264006
24	0.11751328190001557	57477.41944044209	1208936945.5591803	0.01336166796640353
25	0.11751328190001557	57477.41944044209	1208936945.5591803	0.01336166796640353
26	0.06606961693185015	57477.41944044209	1208936945.5591803	0.01336166796640353
27	0.06606961693185015	57477.41944044209	1208936945.5591803	0.01336166796640353
28	0.06606961693185015	57477.41944044209	1197558427.3672433	0.01336166796640353
29	0.06606961693185015	57477.41944044209	1158988662.2099211	0.01336166796640353
30	0.06606961693185015	57477.41944044209	1127340534.6451197	0.01336166796640353
31	0.05437879707927399	55131.064448107005	1127340534.6451197	0.01336166796640353
32	0.05437879707927399	53362.63297652647	1127340534.6451197	0.01336166796640353
33	0.05437879707927399	53362.63297652647	1127340534.6451197	0.01336166796640353
34	0.05437879707927399	53362.63297652647	1127340534.6451197	0.008633906402139327
35	0.05437879707927399	53362.63297652647	1089759646.004068	0.008633906402139327
36	0.05437879707927399	53362.63297652647	1035610539.8536582	0.008633906402139327
37	0.05437879707927399	53362.63297652647	1035610539.8536582	0.008633906402139327
38	0.05170147647005114	53256.7969577358	869057199.5263515	0.008633906402139327
39	0.05170147647005114	53256.7969577358	869057199.5263515	0.008633906402139327
40	0.05170147647005114	53256.7969577358	869057199.5263515	0.008633906402139327
41	0.05170147647005114	53256.7969577358	869057199.5263515	0.008633906402139327
42	0.05170147647005114	53256.7969577358	869057199.5263515	0.008633906402139327
43	0.04883720660672889	45580.55584053115	869057199.5263515	0.008633906402139327
44	0.04883720660672889	45580.55584053115	869057199.5263515	0.008633906402139327
45	0.04883720660672889	45580.55584053115	869057199.5263515	0.008633906402139327
46	0.04883720660672889	45580.55584053115	869057199.5263515	0.008633906402139327
47	0.04883720660672889	45580.55584053115	869057199.5263515	0.008633906402139327
48	0.04883720660672889	45580.55584053115	869057199.5263515	0.008633906402139327
49	0.04883720660672889	45580.55584053115	869057199.5263515	0.008633906402139327
50	0.04883720660672889	45580.55584053115	869057199.5263515	0.008289227370873354
51	0.04883720660672889	45580.55584053115	869057199.5263515	0.008289227370873354
52	0.04883720660672889	45580.55584053115	869057199.5263515	0.008289227370873354
53	0.04883720660672889	45580.55584053115	869057199.5263515	0.008289227370873354
54	0.04883720660672889	45580.55584053115	869057199.5263515	0.008289227370873354
55	0.04883720660672889	45580.55584053115	869057199.5263515	0.008289227370873354
56	0.04883720660672889	45580.55584053115	861668860.8309017	0.008289227370873354
57	0.04883720660672889	45580.55584053115	861668860.8309017	0.008289227370873354
58	0.04883720660672889	45580.55584053115	861668860.8309017	0.008289227370873354
59	0.04883720660672889	45580.55584053115	861668860.8309017	0.008289227370873354
60	0.04883720660672889	45580.55584053115	861668860.8309017	0.008289227370873354
61	0.04883720660672889	45580.55584053115	861668860.8309017	0.008289227370873354
62	0.04883720660672889	45580.55584053115	861668860.8309017	0.008289227370873354
63	0.04883720660672889	45580.55584053115	851427097.4475727	0.008289227370873354
64	0.04883720660672889	45580.55584053115	851312461.1513128	0.008289227370873354
65	0.04883720660672889	45580.55584053115	851312461.1513128	0.008289227370873354
66	0.04883720660672889	45580.55584053115	816415606.1039561	0.008289227370873354
67	0.04883720660672889	45580.55584053115	756807148.6640108	0.008289227370873354
68	0.04883720660672889	45580.55584053115	749562824.9471934	0.008289227370873354
69	0.04883720660672889	45580.55584053115	749562824.9471934	0.008289227370873354
70	0.04883720660672889	45580.55584053115	749562824.9471934	0.008289227370873354
71	0.04883720660672889	45580.55584053115	749562824.9471934	0.008289227370873354
72	0.04883720660672889	45580.55584053115	749562824.9471934	0.008289227370873354
73	0.04883720660672889	45580.55584053115	749562824.9471934	0.008289227370873354
74	0.04883720660672889	45580.55584053115	749562824.9471934	0.008289227370873354
75	0.04883720660672889	45580.55584053115	749562824.9471934	0.008289227370873354
76	0.04883720660672889	45580.55584053115	749562824.9471934	0.008289227370873354
77	0.04883720660672889	45176.91898713932	749562824.9471934	0.008289227370873354
78	0.04883720660672889	45176.91898713932	749562824.9471934	0.008289227370873354
79	0.04883720660672889	45176.91898713932	749562824.9471934	0.008289227370873354
80	0.04883720660672889	45176.91898713932	749562824.9471934	0.008289227370873354
81	0.04883720660672889	45176.91898713932	719925602.5111327	0.008289227370873354
82	0.04883720660672889	45176.91898713932	719925602.5111327	0.008289227370873354
83	0.04883720660672889	45176.91898713932	719925602.5111327	0.008289227370873354
84	0.04883720660672889	45176.91898713932	696562582.7298338	0.008289227370873354
85	0.04883720660672889	42420.82562184335	696562582.7298338	0.008289227370873354
86	0.04883720660672889	42420.82562184335	695518155.6843005	0.008289227370873354
87	0.04883720660672889	42420.82562184335	670949526.6284338	0.008289227370873354
88	0.04883720660672889	42420.82562184335	670949526.6284338	0.008289227370873354
89	0.04883720660672889	42420.82562184335	638076190.4903566	0.008289227370873354
90	0.04883720660672889	42420.82562184335	638076190.4903566	0.008289227370873354
91	0.04883720660672889	42420.82562184335	628502847.7203091	0.008289227370873354
92	0.04883720660672889	42420.82562184335	568790539.683357	0.008289227370873354
93	0.04883720660672889	42420.82562184335	568790539.683357	0.008237179460761397
94	0.04883720660672889	42420.82562184335	557015291.8234125	0.008237179460761397
95	0.04883720660672889	42420.82562184335	516622465.41955286	0.008237179460761397
96	0.04883720660672889	42420.82562184335	516622460.5681254	0.008237179460761397
97	0.04883720660672889	42420.82562184335	516622460.4485993	0.008237179460761397
98	0.04883720660672889	42420.82562184335	516622460.4485993	0.008237179460761397
99	0.04883720660672889	42420.82562184335	485014558.5298893	0.008237179460761397
100	0.04883720660672889	42420.82562184335	485014558.5298893	0.008237179460761397
0	6240809354.71112	114608.80538476215	7902620660.053301	7746930122.434775
1	879361133.2191749	114608.80538476215	7902620660.053301	2068060939.964218
2	539690285.5397032	114140.79281181646	7902620660.053301	841501413.290876
3	215726415.45594388	99972.37231287145	7710747348.812291	129937593.29702592
4	136259704.8306375	96300.33035367898	6697734506.706717	66772080.47941409
5	64254602.95021208	96300.33035367898	5077326974.6581135	7448031.0868642125
6	1794220.9317907533	96300.33035367898	4391433704.563547	1548868.757013152
7	1794220.9317907533	96300.33035367898	4391433704.563547	332875.0355274788
8	339323.2146489332	88865.2331232128	4391433704.563547	42698.283793300456
9	230568.5505158712	88865.2331232128	4376391291.585691	6780.380438620971
10	61478.76495203584	88865.2331232128	4280626775.2627587	447.51088760412523
11	8340.979992413424	88865.2331232128	3652979442.2003183	386.0845275116069
12	3179.8437016079542	88865.2331232128	3652979434.8438745	35.32256054927483
13	1225.067366787645	77112.31779910058	3154627677.0228257	10.80603307267047
14	230.47828146020748	77112.31779910058	3154627677.0228257	1.172179373512072
15	230.47828146020748	77112.31779910058	2898753771.6079597	0.7466029435831107
16	26.227535885876865	77112.31779910058	2411323405.944188	0.2688221152237507
17	10.376403638665288	77112.31779910058	2392821609.3145714	0.09745315906185069
18	4.84840048338398	77112.31779910058	1932004680.5071912	0.04724682928469133
19	2.471547715966203	77112.31779910058	1932004679.7430348	0.04724682928469133
20	2.0021767710758547	77112.31779910058	1731921377.7573304	0.04724682928469133
21	1.1154543943889208	77112.31779910058	1386956798.3727303	0.04517633925099694
22	0.6078489516489941	77112.31779910058	1311347750.76109	0.026421885333859946
23	0.12110778122384519	77112.31779910058	1311347750.76109	0.026421885333859946
24	0.12110778122384519	75399.51702520771	1239598671.4979048	0.026421885333859946
25	0.12110778122384519	75399.51702520771	1239598671.4979048	0.026421885333859946
26	0.09572220418353969	75399.51702520771	980011808.904407	0.026421885333859946
27	0.09572220418353969	75399.51702520771	948107682.8962213	0.026421885333859946
28	0.08244236480320064	64809.31329310657	948107682.8962213	0.026421885333859946
29	0.026179028017063496	64809.31329310657	930798174.2364262	0.02551939127171044
30	0.026179028017063496	64809.31329310657	761687690.5073688	0.02551939127171044
31	0.026179028017063496	64809.31329310657	761687690.5073688	0.018698500277973165
32	0.026179028017063496	64809.31329310657	761687690.5073688	0.018698500277973165
33	0.02511541528289902	64809.31329310657	761687690.5073688	0.010847400579459444
34	0.02511541528289902	64809.31329310657	761687690.5073688	0.010847400579459444
35	0.02511541528289902	64809.31329310657	761687690.5073688	0.010847400579459444
36	0.02511541528289902	64809.31329310657	761687690.5073688	0.007856957950130632
37	0.02511541528289902	64809.31329310657	761687690.5073688	0.007856957950130632
38	0.020302142577336778	64809.31329310657	761687690.5073688	0.004140784622204487
39	0.020302142577336778	64809.31329310657	761687690.5073688	0.0014775719090877265
40	0.020302142577336778	64809.31329310657	761687690.5073688	0.0014775719090877265
41	0.011397091725301428	64809.31329310657	761687690.5073688	0.0014775719090877265
42	0.00771909460751626	64809.31329310657	761687690.5073688	0.0014775719090877265
43	0.00771909460751626	64809.31329310657	761687690.5073688	0.0014775719090877265
44	0.00771909460751626	64809.31329310657	761687690.5073688	0.0014775719090877265
45	0.00771909460751626	64809.31329310657	761687690.5073688	0.0014775719090877265
46	0.00771909460751626	64809.31329310657	761687690.5073688	0.0014775719090877265
47	0.00771909460751626	64809.31329310657	761687690.5073688	0.0014775719090877265
48	0.00771909460751626	64809.31329310657	761687690.5073688	0.0014775719090877265
49	0.00771909460751626	60914.113702133815	761687690.5073688	0.0014775719090877265
50	0.006872738104855113	60914.113702133815	761687690.5073688	0.0014775719090877265
51	0.006872738104855113	60914.113702133815	761687690.5073688	0.0014775719090877265
52	0.006872738104855113	60914.113702133815	761687690.5073688	0.0014775719090877265
53	0.006872738104855113	60914.113702133815	761687690.5073688	0.0014775719090877265
54	0.004477665191668459	60914.113702133815	761687690.5073688	0.0014775719090877265
55	0.004477665191668459	60914.113702133815	761687690.5073688	0.0014775719090877265
56	0.004477665191668459	60914.113702133815	761687690.5073688	0.0014775719090877265
57	0.004477665191668459	60914.113702133815	761687690.5073688	0.0014775719090877265
58	0.004477665191668459	60914.113702133815	761687690.5073688	0.0014775719090877265
59	0.004477665191668459	60914.113702133815	761687690.5073688	0.0014775719090877265
60	0.004477665191668459	60914.113702133815	761687690.5073688	0.0014775719090877265
61	0.004477665191668459	60914.113702133815	761687690.5073688	0.0014775719090877265
62	0.004477665191668459	60914.113702133815	761687690.5073688	0.0014775719090877265
63	0.004477665191668459	60914.113702133815	720791080.9572893	0.0014775719090877265
64	0.004477665191668459	60914.113702133815	720791080.9572893	0.0014775719090877265
65	0.004477665191668459	60914.113702133815	720791080.9572893	0.0014775719090877265
66	0.004477665191668459	60914.113702133815	720791080.9572893	0.0014775719090877265
67	0.004477665191668459	60914.113702133815	720791080.9572893	0.0014775719090877265
68	0.004477665191668459	60914.113702133815	717007758.5935583	0.0014775719090877265
69	0.004477665191668459	60914.113702133815	706791909.0868104	0.0014775719090877265
70	0.004477665191668459	60914.113702133815	706791909.0868104	0.0014775719090877265
71	0.004477665191668459	56779.90428004392	706791909.0868104	0.0014775719090877265
72	0.004477665191668459	56779.90428004392	706791909.0868104	0.0014775719090877265
73	0.004477665191668459	56779.90428004392	706791909.0868104	0.0013865923104328386
74	0.004477665191668459	56779.90428004392	706791909.0868104	0.0013865923104328386
75	0.004477665191668459	56779.90428004392	702648052.2480047	0.0013865923104328386
76	0.004477665191668459	56779.90428004392	702648052.2480047	0.0013865923104328386
77	0.004477665191668459	56779.90428004392	702000690.8803474	0.0013865923104328386
78	0.004114966444555034	56779.90428004392	702000690.8803474	0.0013865923104328386
79	0.004114966444555034	55896.12311916863	702000690.8803474	0.0013865923104328386
80	0.004114966444555034	55896.12311916863	702000690.8803474	0.0013865923104328386
81	0.004114966444555034	55896.12311916863	702000690.8803474	0.0013865923104328386
82	0.004114966444555034	55896.12311916863	702000690.8803474	0.0013865923104328386
83	0.004114966444555034	55896.12311916863	702000690.8803474	0.0013865923104328386
84	0.004114966444555034	55896.12311916863	641802620.6948806	0.0013865923104328386
85	0.004114966444555034	55896.12311916863	641802620.6948806	0.0013865923104328386
86	0.004114966444555034	55896.12311916863	641802620.6948806	0.0013865923104328386
87	0.004114966444555034	55896.12311916863	641802620.6948806	0.0013865923104328386
88	0.004114966444555034	52854.283972107725	641802620.6948806	0.0013865923104328386
89	0.004114966444555034	52854.283972107725	641802620.6948806	0.0013865923104328386
90	0.004114966444555034	52854.283972107725	641802620.6948806	0.0013865923104328386
91	0.004114966444555034	52854.283972107725	641802620.6948806	0.0013865923104328386
92	0.004114966444555034	52854.283972107725	641802620.6948806	0.0013865923104328386
93	0.004114966444555034	52854.283972107725	641802620.6948806	0.0013865923104328386
94	0.004114966444555034	52854.283972107725	641802620.6948806	0.0013865923104328386
95	0.004114966444555034	52854.283972107725	641802620.6948806	0.0013865923104328386
96	0.004114966444555034	52854.283972107725	641802620.6948806	0.0013865923104328386
97	0.004114966444555034	52854.283972107725	641802620.6948806	0.0013865923104328386
98	0.004114966444555034	52854.283972107725	641802620.6948806	0.0013865923104328386
99	0.004114966444555034	52854.283972107725	599684047.3379378	0.0013865923104328386
100	0.004114966444555034	52854.283972107725	599684047.3379378	0.0013865923104328386
0	11096293004.856148	113146.35501897981	13453606344.890486	11286982920.122051
1	1584252623.195779	113146.35501897981	11836588950.065357	2503130480.599091
2	318403635.66838336	113146.35501897981	10705024519.448864	571016021.1162527
3	153732925.34140894	83873.74905543074	10705024519.448864	74148326.79015608
4	2756590.6022420223	78437.82828611186	9872619661.977207	9562727.07061556
5	2756590.6022420223	78437.82828611186	7483397468.659267	3170634.874425049
6	508278.9169634144	78437.82828611186	7483397468.659267	759706.8878253641
7	85447.86754065452	78437.82828611186	7483397468.659267	39021.23988939721
8	85447.86754065452	78437.82828611186	7251977983.683083	18448.702775819664
9	27842.992569405433	78437.82828611186	7251977983.683083	878.3594252321758
10	17329.444714481255	78437.82828611186	5154752442.977512	223.44372632917668
11	3488.408836927078	78437.82828611186	4694173418.34062	3.8533482249530184
12	367.5992781403628	78437.82828611186	4620006737.028561	1.910504436774418
13	177.8909601613105	78437.82828611186	4166808101.1187444	0.6519421548829103
14	35.418998517794435	78437.82828611186	4166808101.1187444	0.5233025376353233
15	13.73408274785191	78437.82828611186	4166808101.1187444	0.1304568626333159
16	3.8454133103751547	78437.82828611186	3860823629.0069065	0.05174341379034736
17	1.4881488755335672	78437.82828611186	3860823629.0069065	0.049894700976737434
18	0.34173451379026565	78437.82828611186	3635321839.393224	0.03697458096420579
19	0.2581121592261933	78437.82828611186	3635321839.393224	0.03697458096420579
20	0.25297581987890905	78437.82828611186	3096560277.3867807	0.023664857235033563
21	0.2226849880826729	78437.82828611186	2847555090.406529	0.021783086007085502
22	0.07293814420446926	78437.82828611186	2810942978.9187946	0.021783086007085502
23	0.07293814420446926	76373.2292544577	2810935707.132005	0.014216757806357835
24	0.06957884335161718	73930.8826643625	2650478486.4777718	0.006669012880465362
25	0.01815350614313951	72762.45751219075	2650478486.4777718	0.006669012880465362
26	0.01815350614313951	68533.04942410486	2041393363.0027523	0.006669012880465362
27	0.01815350614313951	68533.04942410486	2041393363.0027523	0.0025115400956923334
28	0.01815350614313951	68533.04942410486	2032412916.046257	0.0025115400956923334
29	0.012554953705949851	68533.04942410486	2031375516.4867387	0.0025115400956923334
30	0.012554953705949851	68533.04942410486	1908217041.273828	0.0025115400956923334
31	0.004418343343030856	68533.04942410486	1882034844.1495426	0.0025115400956923334
32	0.004418343343030856	68533.04942410486	1882034844.1495426	0.0025115400956923334
33	0.004418343343030856	68533.04942410486	1853081788.333396	0.0025115400956923334
34	0.003837880939031274	68533.04942410486	1853081788.333396	0.0025115400956923334
35	0.003837880939031274	68533.04942410486	1853081788.333396	0.0025115400956923334
36	0.003837880939031274	68533.04942410486	1853081788.333396	0.0025115400956923334
37	0.003837880939031274	66407.59335005331	1846974881.4784436	0.0025115400956923334
38	0.003837880939031274	66407.59335005331	1763593615.2263224	0.0025115400956923334
39	0.003837880939031274	66407.59335005331	1731690812.9019985	0.0025115400956923334
40	0.003837880939031274	66407.59335005331	1534130165.3497708	0.0025115400956923334
41	0.003837880939031274	66407.59335005331	1534130165.3497708	0.0025115400956923334
42	0.003837880939031274	66407.59335005331	1471196204.3403246	0.0025115400956923334
43	0.003837880939031274	66407.59335005331	1441996625.5895097	0.0025115400956923334
44	0.003837880939031274	66407.59335005331	1441996625.5895097	0.0025115400956923334
45	0.003837880939031274	66407.59335005331	1441996625.5895097	0.0025115400956923334
46	0.003837880939031274	66407.59335005331	1441996625.5895097	0.0025115400956923334
47	0.003837880939031274	66407.59335005331	1441996625.5895097	0.0025115400956923334
48	0.003837880939031274	66407.59335005331	1407436348.579154	0.0025115400956923334
49	0.003837880939031274	66407.59335005331	1282572457.4820619	0.0025115400956923334
50	0.003837880939031274	66407.59335005331	1282572457.4820619	0.0025115400956923334
51	0.003837880939031274	66407.59335005331	1282572457.4820619	0.0025115400956923334
52	0.0036942117665502176	66407.59335005331	1282572457.4820619	0.0025115400956923334
53	0.0036942117665502176	66407.59335005331	1266806919.2627585	0.0025115400956923334
54	0.0032650936518946014	66407.59335005331	1266806919.2627585	0.0025115400956923334
55	0.0032650936518946014	66407.59335005331	1266773134.908539	0.0025115400956923334
56	0.0032650936518946014	66407.59335005331	1266616765.5168052	0.0025115400956923334
57	0.0032650936518946014	66407.59335005331	1224368967.988767	0.0025115400956923334
58	0.0032650936518946014	66407.59335005331	1196270105.5518863	0.0025115400956923334
59	0.0032650936518946014	66407.59335005331	1192241787.9196992	0.0025115400956923334
60	0.0032650936518946014	66407.59335005331	1123850842.5482795	0.0025115400956923334
61	0.0032650936518946014	66407.59335005331	1123850842.5482795	0.0025115400956923334
62	0.002550558171468169	66407.59335005331	1123850842.5482795	0.0025115400956923334
63	0.002550558171468169	66407.59335005331	1123850842.5482795	0.0025115400956923334
64	0.002550558171468169	66407.59335005331	1123850842.5482795	0.0025115400956923334
65	0.002550558171468169	66407.59335005331	1123850842.5482795	0.0025115400956923334
66	0.002550558171468169	59392.22496232195	1114068177.898425	0.0025115400956923334
67	0.002550558171468169	59392.22496232195	1103695398.8617127	0.0025115400956923334
68	0.002550558171468169	59392.22496232195	1096201811.0237958	0.0025115400956923334
69	0.002550558171468169	59392.22496232195	1096201811.0237958	0.0025115400956923334
70	0.002550558171468169	57825.107152402226	1096201811.0237958	0.0025115400956923334
71	0.002550558171468169	57825.107152402226	1096201811.0237958	0.0025115400956923334
72	0.002550558171468169	57825.107152402226	1096201811.0237958	0.0025115400956923334
73	0.002550558171468169	57825.107152402226	1096201811.0237958	0.0025115400956923334
74	0.002550558171468169	57825.107152402226	1096201811.0237958	0.0025115400956923334
75	0.002550558171468169	57825.107152402226	1096201811.0237958	0.0025115400956923334
76	0.002550558171468169	57825.107152402226	1067109056.4332608	0.0025115400956923334
77	0.002550558171468169	57825.107152402226	1067109056.4332608	0.0025115400956923334
78	0.002550558171468169	57825.107152402226	1067109056.4332608	0.0025115400956923334
79	0.002550558171468169	57825.107152402226	1024631710.2579142	0.0025115400956923334
80	0.002550558171468169	57825.107152402226	1024631710.2579142	0.0025115400956923334
81	0.002550558171468169	55905.635978340375	1024631710.2579142	0.0025115400956923334
82	0.0024014026884649773	55905.635978340375	1024631710.2579142	0.0025115400956923334
83	0.0024014026884649773	55905.635978340375	1024631710.2579142	0.0025115400956923334
84	0.0024014026884649773	55905.635978340375	1024631710.2579142	0.0025115400956923334
85	0.0024014026884649773	55905.635978340375	1024631710.2579142	0.0025115400956923334
86	0.0024014026884649773	55905.635978340375	1024631710.2579142	0.0025115400956923334
87	0.0024014026884649773	55905.635978340375	1024631710.2579142	0.0025115400956923334
88	0.0024014026884649773	55905.635978340375	1024631710.2579142	0.0025115400956923334
89	0.0024014026884649773	55905.635978340375	1024631710.2579142	0.0025115400956923334
90	0.0024014026884649773	55905.635978340375	1024631710.2579142	0.0025115400956923334
91	0.0024014026884649773	55905.635978340375	1024631710.2579142	0.0025115400956923334
92	0.0024014026884649773	55905.635978340375	1024631710.2579142	0.0025115400956923334
93	0.0024014026884649773	55905.635978340375	1024631710.2579142	0.0025115400956923334
94	0.0024014026884649773	55905.635978340375	1024631710.2579142	0.0025115400956923334
95	0.0024014026884649773	55905.635978340375	1024631710.2579142	0.0025115400956923334
96	0.0024014026884649773	55905.635978340375	1024631710.2579142	0.0025115400956923334
97	0.0024014026884649773	55905.635978340375	1024631710.2579142	0.0025115400956923334
98	0.0024014026884649773	55905.635978340375	1024631710.2579142	0.0025115400956923334
99	0.0024014026884649773	55905.635978340375	1024631710.2579142	0.0025115400956923334
100	0.0024014026884649773	55905.635978340375	1024631710.2579142	0.0025115400956923334
0	11107207443.944004	113201.3901643961	13630497924.66681	4895343850.784757
1	1623984714.5780592	113201.3901643961	12989383384.633595	724010536.2931347
2	909867280.3056298	112201.96545453028	10083689767.03179	338983194.52603185
3	401527355.78406256	88730.08482741019	7512732437.080066	69452254.18309493
4	77944550.04370753	88730.08482741019	7470965839.938024	9167882.868718572
5	24986316.573317215	88730.08482741019	6953131298.893066	1387954.1721552606
6	6531176.422574012	88730.08482741019	5895611982.5510645	324868.8462578997
7	2985364.012357164	82149.51421025635	5895611982.5510645	109354.0365063234
8	1315413.963202126	82149.51421025635	2669953351.9026465	68761.31692054775
9	11962.046243559918	82149.51421025635	2448134943.6237273	5828.131925483917
10	11962.046243559918	82149.51421025635	2448134943.6237273	1887.1082072187667
11	4184.669557753039	76974.81985616892	2448134943.6237273	706.2832884276869
12	395.93353478313355	76974.81985616892	2448134943.6237273	14.934132300622386
13	210.36967584260762	76974.81985616892	2448134943.6237273	5.987711153061035
14	19.54222393325416	76974.81985616892	2448134943.6237273	1.3389353347602806
15	1.020081478559038	76974.81985616892	2448134943.6237273	0.3896079714918076
16	0.8100163686964033	76974.81985616892	2423066347.393382	0.16178183516636696
17	0.3197494143188133	76974.81985616892	2232034038.877873	0.08764645852509674
18	0.15771620932451139	60866.18112297948	1595025556.8987322	0.04145264798559677
19	0.04904061825193117	60866.18112297948	1521472334.8565314	0.04145264798559677
20	0.04904061825193117	60866.18112297948	1521472334.8565314	0.02465611242960179
21	0.04904061825193117	60866.18112297948	1521472334.8565314	0.02465611242960179
22	0.04253802218874092	60866.18112297948	1521472334.8565314	0.02465611242960179
23	0.04253802218874092	60866.18112297948	1521472334.8565314	0.0134558434055506
24	0.04253802218874092	60130.76660251075	1514409438.0802	0.0134558434055506
25	0.04253802218874092	60130.76660251075	1514409438.0802	0.009469861558598802
26	0.04253802218874092	60130.76660251075	1514409438.0802	0.009469861558598802
27	0.04253802218874092	60130.76660251075	1514409438.0802	0.009469861558598802
28	0.04253802218874092	60130.76660251075	1514409438.0802	0.004201584695617045
29	0.04253802218874092	60130.76660251075	1514409438.0802	0.004201584695617045
30	0.04253802218874092	60130.76660251075	1514409438.0802	0.004201584695617045
31	0.04253802218874092	60130.76660251075	1514409438.0802	0.0017555985728938271
32	0.04253802218874092	60130.76660251075	1514409438.0802	0.0017555985728938271
33	0.04253802218874092	60130.76660251075	1514409438.0802	0.0017555985728938271
34	0.04253802218874092	60130.76660251075	1514409438.0802	0.0017555985728938271
35	0.04253802218874092	60130.76660251075	1514409438.0802	0.0017555985728938271
36	0.04253802218874092	60130.76660251075	1514409438.0802	0.0017555985728938271
37	0.04253802218874092	60130.76660251075	1203022851.5052876	0.0017555985728938271
38	0.04253802218874092	54811.07931491047	1203022851.5052876	0.0017555985728938271
39	0.04253802218874092	54811.07931491047	1203022851.5052876	0.0014275898820760445
40	0.04253802218874092	54811.07931491047	1003175745.6485932	0.0014275898820760445
41	0.04253802218874092	54811.07931491047	1003175745.6485932	0.0014275898820760445
42	0.04253802218874092	54811.07931491047	989410515.1671425	0.0014275898820760445
43	0.04253802218874092	54811.07931491047	989410515.1671425	0.0014275898820760445
44	0.04253802218874092	54811.07931491047	956308340.9317467	0.0014275898820760445
45	0.04253802218874092	54811.07931491047	956308340.9317467	0.0009167899439657888
46	0.04253802218874092	54811.07931491047	948734463.1488447	0.0009167899439657888
47	0.04253802218874092	54811.07931491047	893750849.829009	0.0009167899439657888
48	0.04253802218874092	54811.07931491047	893750849.829009	0.0009167899439657888
49	0.04253802218874092	54811.07931491047	893750849.829009	0.0009167899439657888
50	0.04253802218874092	54811.07931491047	893750849.829009	0.0009167899439657888
51	0.04253802218874092	54811.07931491047	893750849.829009	0.0009167899439657888
52	0.04253802218874092	54811.07931491047	893750849.829009	0.0009167899439657888
53	0.04253802218874092	54811.07931491047	893750849.829009	0.0009167899439657888
54	0.04253802218874092	54811.07931491047	893750849.829009	0.0009167899439657888
55	0.04253802218874092	54811.07931491047	839431930.778612	0.0009167899439657888
56	0.04253802218874092	54811.07931491047	839431930.778612	0.0009167899439657888
57	0.04253802218874092	54811.07931491047	839431930.778612	0.0009167899439657888
58	0.04253802218874092	54811.07931491047	839431930.778612	0.0009167899439657888
59	0.04253802218874092	54811.07931491047	839431930.778612	0.0009167899439657888
60	0.04253802218874092	54811.07931491047	837216355.3084865	0.0004483022063337973
61	0.04253802218874092	54811.07931491047	837216355.3084865	0.0004483022063337973
62	0.04253802218874092	54811.07931491047	836559166.691937	0.0004483022063337973
63	0.04253802218874092	54811.07931491047	836559166.691937	0.0004483022063337973
64	0.04208844536111397	54811.07931491047	836559166.691937	0.0004483022063337973
65	0.04208844536111397	54811.07931491047	836559166.691937	0.0004483022063337973
66	0.04208844536111397	54811.07931491047	836559166.691937	0.0004483022063337973
67	0.04208844536111397	54811.07931491047	808678699.6653082	0.0004483022063337973
68	0.04208844536111397	54811.07931491047	808678699.6653082	0.0004483022063337973
69	0.04208844536111397	54811.07931491047	807155719.1872414	0.0004483022063337973
70	0.04208844536111397	54811.07931491047	807155719.1872414	0.0004483022063337973
71	0.04208844536111397	54811.07931491047	749740420.1816698	0.0004483022063337973
72	0.04208844536111397	54811.07931491047	746297296.8735154	0.0004483022063337973
73	0.04208844536111397	54811.07931491047	743206959.8302411	0.0004483022063337973
74	0.04208844536111397	54811.07931491047	743206959.8302411	0.0004483022063337973
75	0.04208844536111397	54811.07931491047	743206959.8302411	0.0004483022063337973
76	0.04208844536111397	54811.07931491047	743206959.8302411	0.0004483022063337973
77	0.04208844536111397	54811.07931491047	743206959.8302411	0.0004483022063337973
78	0.04208844536111397	54811.07931491047	743206959.8302411	0.0004483022063337973
79	0.04208844536111397	54811.07931491047	743206959.8302411	0.0004483022063337973
80	0.04208844536111397	54811.07931491047	707908444.0112436	0.0004483022063337973
81	0.04208844536111397	54811.07931491047	667536854.4144564	0.0004483022063337973
82	0.04208844536111397	54811.07931491047	661486319.7674924	0.0004483022063337973
83	0.04208844536111397	54811.07931491047	661486319.7674924	0.0004483022063337973
84	0.04208844536111397	54811.07931491047	661486319.7674924	0.0004483022063337973
85	0.04208844536111397	54811.07931491047	661486319.7674924	0.0004483022063337973
86	0.04208844536111397	54811.07931491047	660020504.9501525	0.0004483022063337973
87	0.04208844536111397	54811.07931491047	658466447.5809112	0.0004483022063337973
88	0.04208844536111397	54811.07931491047	642631513.4822122	0.0004483022063337973
89	0.04208844536111397	54811.07931491047	640859225.2287464	0.0004483022063337973
90	0.04208844536111397	54811.07931491047	640859225.2287464	0.0004483022063337973
91	0.04208844536111397	54811.07931491047	640859225.2287464	0.0004483022063337973
92	0.04208844536111397	54811.07931491047	636445503.3258139	0.0004483022063337973
93	0.04208844536111397	54811.07931491047	635965709.8327844	0.0004483022063337973
94	0.04208844536111397	54811.07931491047	635955834.9879228	0.0004483022063337973
95	0.04208844536111397	54811.07931491047	635955834.9879228	0.0004483022063337973
96	0.04208844536111397	54811.07931491047	635955834.9879228	0.0004483022063337973
97	0.04208844536111397	54811.07931491047	635955834.9879228	0.0004483022063337973
98	0.04208844536111397	54811.07931491047	635955834.9879228	0.0004483022063337973
99	0.04208844536111397	54811.07931491047	635955834.9879228	0.0004483022063337973
100	0.04208844536111397	54811.07931491047	618318215.9079512	0.0004483022063337973
0	8096727789.109908	89233.47118659105	14465655478.7862	10208231455.185001
1	1270689819.2678604	89233.47118659105	10649909125.261282	1392260155.042768
2	519469524.64205134	89233.47118659105	9220040729.829609	193406482.58657232
3	98407843.78874552	68891.37788178677	8545231478.619452	107873663.58664899
4	98407843.78874552	68891.37788178677	6041172493.340844	14619607.347355625
5	3415854.44378746	68891.37788178677	6041172493.340844	2378114.0835208013
6	3415854.44378746	68891.37788178677	5793178660.249049	562192.4883087247
7	412810.5439506468	68891.37788178677	5793178660.249049	271709.91117638396
8	179927.2084923398	68891.37788178677	5346928324.075392	19522.17681363183
9	30364.185985646505	68891.37788178677	4903006120.047163	10864.133428749641
10	30364.185985646505	68891.37788178677	4377894848.6498	3141.6526393157424
11	3640.3176287332476	68891.37788178677	4126968197.2362947	1123.5863456998559
12	2067.374841541546	68891.37788178677	4126968197.2362947	75.78412196264402
13	105.82721518125149	68891.37788178677	4126968197.2362947	27.109971906491698
14	105.82721518125149	68891.37788178677	3997565049.2520456	2.6429995444372305
15	49.992610901994354	68891.37788178677	3997565049.2520456	1.0766527543849467
16	36.68122984463752	68891.37788178677	3440693100.075231	0.3376518381604268
17	13.801181089750154	68891.37788178677	3440693100.075231	0.2264315039825578
18	7.487486893294723	68891.37788178677	2755852728.0686593	0.04520199612274768
19	3.801165236001495	68247.74469771652	2755852728.0686593	0.04520199612274768
20	1.4402678915064282	68247.74469771652	2755852728.0686593	0.027608803534395515
21	0.5483304241427085	68247.74469771652	2755852728.0686593	0.027608803534395515
22	0.5483304241427085	68247.74469771652	2755852728.0686593	0.027608803534395515
23	0.2548152266328695	68247.74469771652	2229094126.490807	0.027608803534395515
24	0.2456844054042419	66441.82810788113	2229094126.490807	0.004685982214780187
25	0.10846493727614218	63752.78709544937	2229094126.490807	0.004685982214780187
26	0.09134165665718172	63752.78709544937	2054886371.7216308	0.004685982214780187
27	0.09134165665718172	63752.78709544937	2022304503.8462222	0.004685982214780187
28	0.07824973965235262	63752.78709544937	1963698126.918435	0.004685982214780187
29	0.07338676981812572	61620.472948305825	1958402489.2656229	0.00376955132555025
30	0.055197020905194835	61620.472948305825	1729327763.3306146	0.00376955132555025
31	0.05482430520353021	61620.472948305825	1729327512.2029035	0.00376955132555025
32	0.05482430520353021	61620.472948305825	1490337025.6580262	0.00376955132555025
33	0.03290587652041614	61620.472948305825	1472253482.2006335	0.00376955132555025
34	0.03290587652041614	61620.472948305825	1418085730.3835807	0.00376955132555025
35	0.03290587652041614	61620.472948305825	1214551266.8369641	0.00376955132555025
36	0.019599462558595262	61560.55037852063	1214551266.8369641	0.00376955132555025
37	0.019599462558595262	61560.55037852063	1214551266.8369641	0.00376955132555025
38	0.019599462558595262	61560.55037852063	1214551266.8369641	0.00376955132555025
39	0.017605370259033616	61560.55037852063	1214551266.8369641	0.00376955132555025
40	0.017605370259033616	52972.08596134822	1214551266.8369641	0.00376955132555025
41	0.017605370259033616	52972.08596134822	1214551266.8369641	0.00376955132555025
42	0.017605370259033616	52972.08596134822	1214551266.8369641	0.00376955132555025
43	0.017605370259033616	52972.08596134822	1214551266.8369641	0.00376955132555025
44	0.017605370259033616	52972.08596134822	1193277217.79672	0.00376955132555025
45	0.017605370259033616	52972.08596134822	1193277217.79672	0.00376955132555025
46	0.017605370259033616	52972.08596134822	1193277217.79672	0.00376955132555025
47	0.017605370259033616	52972.08596134822	1193277217.79672	0.00376955132555025
48	0.017605370259033616	49935.5553275917	1193277217.79672	0.001212401489710653
49	0.017605370259033616	49935.5553275917	1193277217.79672	0.001212401489710653
50	0.017605370259033616	49935.5553275917	1193277217.79672	0.001212401489710653
51	0.017605370259033616	49935.5553275917	1193277217.79672	0.001212401489710653
52	0.017605370259033616	49935.5553275917	1113900476.8958714	0.001212401489710653
53	0.013358956781679657	49935.5553275917	1113900476.8958714	0.001212401489710653
54	0.013358956781679657	49935.5553275917	1113900476.8958714	0.001212401489710653
55	0.013358956781679657	49935.5553275917	1053056538.3175374	0.001212401489710653
56	0.013358956781679657	49935.5553275917	1018001099.4599117	0.001212401489710653
57	0.013358956781679657	49935.5553275917	1009045998.8179684	0.001212401489710653
58	0.013358956781679657	49935.5553275917	1009045998.8179684	0.001212401489710653
59	0.013358956781679657	49935.5553275917	958065497.0705293	0.001212401489710653
60	0.013358956781679657	49935.5553275917	958065497.0705293	0.001212401489710653
61	0.013358956781679657	49935.5553275917	958065497.0705293	0.001212401489710653
62	0.013358956781679657	49935.5553275917	958065497.0705293	0.001212401489710653
63	0.013358956781679657	49935.5553275917	958065497.0705293	0.001212401489710653
64	0.013358956781679657	49935.5553275917	958065497.0705293	0.001212401489710653
65	0.013358956781679657	49935.5553275917	958065497.0705293	0.001212401489710653
66	0.013358956781679657	49935.5553275917	958065497.0705293	0.001212401489710653
67	0.013358956781679657	49935.5553275917	958065497.0705293	0.001212401489710653
68	0.013358956781679657	49935.5553275917	958065497.0705293	0.0008909791672076211
69	0.013358956781679657	49935.5553275917	958065497.0705293	0.0008909791672076211
70	0.013358956781679657	49935.5553275917	958065497.0705293	0.0008909791672076211
71	0.013358956781679657	49935.5553275917	958065497.0705293	0.0008909791672076211
72	0.013358956781679657	49935.5553275917	955809706.9252757	0.0008909791672076211
73	0.013358956781679657	47366.40109012173	955808316.4011043	0.0008909791672076211
74	0.013358956781679657	47366.40109012173	898120996.3200567	0.0008909791672076211
75	0.01128457192693202	47366.40109012173	898120996.3200567	0.0008909791672076211
76	0.01128457192693202	47366.40109012173	898120996.3200567	0.0008909791672076211
77	0.01128457192693202	47366.40109012173	898120996.3200567	0.0008909791672076211
78	0.01128457192693202	47366.40109012173	898120996.3200567	0.0008909791672076211
79	0.01128457192693202	47366.40109012173	898120996.3200567	0.0008909791672076211
80	0.01128457192693202	47366.40109012173	894325999.3732747	0.0008909791672076211
81	0.01128457192693202	47366.40109012173	894325999.3732747	0.0008909791672076211
82	0.01128457192693202	47366.40109012173	894325999.3732747	0.0008909791672076211
83	0.01128457192693202	44561.173858235576	894325999.3732747	0.0008909791672076211
84	0.01128457192693202	44561.173858235576	894325999.3732747	0.0008909791672076211
85	0.01128457192693202	44561.173858235576	894325999.3732747	0.0008909791672076211
86	0.01128457192693202	44561.173858235576	892415440.7042328	0.0008909791672076211
87	0.01128457192693202	44561.173858235576	892415440.7042328	0.0008909791672076211
88	0.01128457192693202	44561.173858235576	892415440.7042328	0.0008909791672076211
89	0.01128457192693202	44561.173858235576	875824869.4652262	0.0008909791672076211
90	0.01128457192693202	44561.173858235576	871130109.8628485	0.0008909791672076211
91	0.01128457192693202	44561.173858235576	871130109.8628485	0.0008909791672076211
92	0.01128457192693202	44561.173858235576	871052850.8983345	0.0008909791672076211
93	0.01128457192693202	44561.173858235576	871052850.8983345	0.0008909791672076211
94	0.01128457192693202	44561.173858235576	870381708.2974739	0.0008909791672076211
95	0.01128457192693202	44561.173858235576	870381708.2974739	0.0008909791672076211
96	0.01128457192693202	44561.173858235576	870381708.2974739	0.0008909791672076211
97	0.01128457192693202	44561.173858235576	870381708.2974739	0.0008909791672076211
98	0.01128457192693202	44561.173858235576	866726292.5809652	0.0008909791672076211
99	0.01128457192693202	44561.173858235576	866726292.5809652	0.0008909791672076211
100	0.01128457192693202	44561.173858235576	851994482.2007204	0.0008909791672076211
0	13263627027.706987	99221.47972691283	11802167917.822433	11781377657.327332
1	2041106077.7468262	99221.47972691283	10524543618.15757	700846666.2977657
2	749773368.8359641	99221.47972691283	10103705459.466274	120398868.8382381
3	209567699.24465603	82455.25421899426	8294215963.896862	31327633.423361577
4	93420845.47811185	82455.25421899426	8294215963.896862	13533946.456754405
5	10254990.134165544	82455.25421899426	8294215963.896862	4041319.6055433434
6	1332190.3046927073	82455.25421899426	8294215963.896862	853982.9436656625
7	604355.4491831354	82455.25421899426	7748967091.099568	115240.25647708787
8	133599.99210330588	82455.25421899426	5359186992.759555	60906.23078144921
9	50565.48360809775	81579.5230784475	4834717966.04195	10886.164710204932
10	4670.358240534016	78901.07320969399	4689479604.845718	4529.7196344854965
11	4503.675056067161	78901.07320969399	4381158664.399013	342.0487854551562
12	336.26870491917094	78901.07320969399	4071645459.288866	82.99614508681792
13	193.1069953046526	78901.07320969399	4071645459.288866	7.611813235136619
14	78.83800927940557	75954.42823918223	3953597926.312762	1.907557596128068
15	2.7402690747243303	75954.42823918223	3953597926.312762	1.1854043868630333
16	1.4687710727651664	75954.42823918223	3804697989.4517536	0.4446304324181264
17	0.5007545847820329	75954.42823918223	3668259147.489394	0.23058630096141117
18	0.1905610520582571	75954.42823918223	3387309038.7974787	0.12931382467599062
19	0.18125484956008298	73316.20071198953	3172309468.9793105	0.09642356863364818
20	0.16871465990089196	73316.20071198953	3172309468.9793105	0.09418848789133534
21	0.16871465990089196	65550.01663458502	3172309468.9793105	0.04883412866743324
22	0.16871465990089196	65550.01663458502	3172309468.9793105	0.03576506446027427
23	0.08404920953928406	65550.01663458502	3172309468.9793105	0.01154816830835935
24	0.07100679739498544	65550.01663458502	3161061220.9194374	0.01154816830835935
25	0.07100679739498544	65550.01663458502	3158418336.0528703	0.01154816830835935
26	0.04820402835345098	65550.01663458502	3142744526.410536	0.01154816830835935
27	0.04820402835345098	65550.01663458502	3142742750.2017136	0.006790839821779649
28	0.04820402835345098	65148.03218936354	2669570636.105783	0.006790839821779649
29	0.03466313564182107	65148.03218936354	2669570636.105783	0.006790839821779649
30	0.03466313564182107	65148.03218936354	2669570636.105783	0.0056225127944607165
31	0.03466313564182107	65148.03218936354	2669570636.105783	0.0056225127944607165
32	0.03466313564182107	65148.03218936354	2568261843.4965253	0.0056225127944607165
33	0.03466313564182107	65148.03218936354	2431879974.4493093	0.0056225127944607165
34	0.03466313564182107	65148.03218936354	2356226875.276219	0.0056225127944607165
35	0.03466313564182107	65148.03218936354	2356226875.276219	0.0056225127944607165
36	0.03466313564182107	65148.03218936354	2356226875.276219	0.0056225127944607165
37	0.03466313564182107	65148.03218936354	2220835662.642621	0.0056225127944607165
38	0.03466313564182107	60891.6494472385	1814812857.3959405	0.0056225127944607165
39	0.03466313564182107	60891.6494472385	1814812857.3959405	0.0056225127944607165
40	0.024629478848589535	60891.6494472385	1814812857.3959405	0.0056225127944607165
41	0.02445946795854162	60891.6494472385	1814812857.3959405	0.0056225127944607165
42	0.02445946795854162	60891.6494472385	1814812857.3959405	0.0056225127944607165
43	0.02445946795854162	57582.722354894526	1814812857.3959405	0.0056225127944607165
44	0.02445946795854162	57582.722354894526	1814812857.3959405	0.0056225127944607165
45	0.02445946795854162	57582.722354894526	1792873443.0692217	0.0056225127944607165
46	0.02445946795854162	57582.722354894526	1792873443.0692217	0.0056225127944607165
47	0.02445946795854162	57582.722354894526	1792873443.0692217	0.0056225127944607165
48	0.02445946795854162	56465.73210625217	1792873443.0692217	0.0056225127944607165
49	0.02445946795854162	56465.73210625217	1593101049.9514563	0.0056225127944607165
50	0.02445946795854162	56465.73210625217	1593101049.9514563	0.0056225127944607165
51	0.02445946795854162	56465.73210625217	1593101049.9514563	0.0056225127944607165
52	0.02445946795854162	56465.73210625217	1593101049.9514563	0.0056225127944607165
53	0.020852826802501345	56465.73210625217	1567433051.3390477	0.0056225127944607165
54	0.020852826802501345	56465.73210625217	1514235113.8134775	0.0056225127944607165
55	0.020852826802501345	56465.73210625217	1445405265.080065	0.0056225127944607165
56	0.020852826802501345	56465.73210625217	1431664621.0673344	0.0056225127944607165
57	0.020852826802501345	56465.73210625217	1422338819.306042	0.001675906692426171
58	0.020852826802501345	56465.73210625217	1422338819.068518	0.001675906692426171
59	0.020852826802501345	56465.73210625217	1422338819.068518	0.001675906692426171
60	0.020852826802501345	56465.73210625217	1387792865.6397429	0.001675906692426171
61	0.020852826802501345	56465.73210625217	1387792865.5711112	0.001675906692426171
62	0.020852826802501345	56465.73210625217	1387792865.5711112	0.001675906692426171
63	0.020852826802501345	56465.73210625217	1387792865.5711112	0.001675906692426171
64	0.02046290148169855	56465.73210625217	1336391968.5251393	0.001675906692426171
65	0.02046290148169855	56465.73210625217	1236051964.9815154	0.001675906692426171
66	0.02046290148169855	56465.73210625217	1212438380.1628506	0.001675906692426171
67	0.02046290148169855	56465.73210625217	1212438380.1628506	0.001675906692426171
68	0.019547227347825824	54256.41244539693	1076936855.0092242	0.001675906692426171
69	0.019547227347825824	54256.41244539693	1076936855.0092242	0.001675906692426171
70	0.019547227347825824	54256.41244539693	1074530570.5440414	0.001675906692426171
71	0.019547227347825824	54256.41244539693	773568982.384368	0.001675906692426171
72	0.019547227347825824	54256.41244539693	773568982.384368	0.001675906692426171
73	0.019547227347825824	54256.41244539693	773568982.384368	0.001675906692426171
74	0.019547227347825824	54256.41244539693	773568982.384368	0.001675906692426171
75	0.019547227347825824	54256.41244539693	773568982.384368	0.001675906692426171
76	0.019547227347825824	54256.41244539693	773568982.384368	0.001675906692426171
77	0.019547227347825824	54256.41244539693	773568982.384368	0.001675906692426171
78	0.019547227347825824	54256.41244539693	773568982.384368	0.001675906692426171
79	0.019547227347825824	54256.41244539693	773568982.384368	0.001675906692426171
80	0.019547227347825824	54256.41244539693	773568982.384368	0.001675906692426171
81	0.019547227347825824	54256.41244539693	773568982.384368	0.001675906692426171
82	0.019547227347825824	54256.41244539693	773568982.384368	0.001675906692426171
83	0.019547227347825824	54256.41244539693	773568982.384368	0.001675906692426171
84	0.019547227347825824	54256.41244539693	773568982.384368	0.001675906692426171
85	0.019547227347825824	46407.37821923556	773568982.384368	0.001675906692426171
86	0.019547227347825824	46407.37821923556	773568982.384368	0.001675906692426171
87	0.019547227347825824	46407.37821923556	773568982.384368	0.001675906692426171
88	0.019547227347825824	46407.37821923556	773568982.384368	0.001675906692426171
89	0.019547227347825824	46407.37821923556	773568982.384368	0.001675906692426171
90	0.019547227347825824	46407.37821923556	773568982.384368	0.001675906692426171
91	0.019547227347825824	46407.37821923556	773568982.384368	0.001675906692426171
92	0.019547227347825824	46407.37821923556	773568982.384368	0.001675906692426171
93	0.019547227347825824	46407.37821923556	773568982.384368	0.001675906692426171
94	0.018292233876429625	46407.37821923556	773568982.384368	0.001675906692426171
95	0.018292233876429625	46407.37821923556	773568982.384368	0.001675906692426171
96	0.018292233876429625	46407.37821923556	773568982.384368	0.001675906692426171
97	0.018292233876429625	46407.37821923556	773568982.384368	0.001675906692426171
98	0.018292233876429625	46407.37821923556	681330636.244832	0.001675906692426171
99	0.018292233876429625	46407.37821923556	681330636.244832	0.001675906692426171
100	0.018292233876429625	46407.37821923556	681330636.244832	0.001675906692426171
0	10347017901.577774	106430.67933567706	13217361268.42643	14358376365.613195
1	1679293179.9444218	106430.67933567706	13056082758.01151	1732279999.3027601
2	826371632.5718644	106430.67933567706	13056082758.01151	264238843.6869286
3	535086475.6957206	106430.67933567706	10251997056.251652	90839034.96713848
4	219983830.71766186	87624.34162658357	8744570774.968924	18213065.31544819
5	99448341.25265646	87624.34162658357	8626274122.763433	2018633.697459848
6	58106071.778706565	87624.34162658357	7772134576.790308	306277.34144775994
7	32836724.53734367	87178.77995536599	7033139200.599674	71887.50181904148
8	12129126.719070693	87178.77995536599	4785274188.760573	46365.00565961399
9	1313317.9881308698	87178.77995536599	4785274188.760573	9154.072020367337
10	637165.2898899801	87178.77995536599	4785274188.760573	2714.8642131181364
11	204888.68558977076	85719.18098174849	4204279498.7688923	489.7267533383031
12	76574.96445079632	82612.09187836103	4204279498.7688923	226.33429565369903
13	42771.06271104916	82612.09187836103	4204279498.7688923	17.628560345518725
14	15930.355558332878	82612.09187836103	4204279498.7688923	5.388409050583951
15	9149.612661630472	82612.09187836103	4204279498.7688923	1.6899051011238562
16	1473.4130859447216	82612.09187836103	4204279498.7688923	0.7486750799754501
17	490.3398230331621	57196.20352010083	4204279498.7688923	0.10416013202177876
18	138.77993506888865	57196.20352010083	4204279498.7688923	0.06479687063928961
19	26.063348884133468	57196.20352010083	4204279498.7688923	0.06229100376846995
20	11.74991059897806	57196.20352010083	3675538481.997757	0.049730453682234325
21	1.4095634061036297	57196.20352010083	3654971808.0456285	0.010583916764530434
22	1.4095634061036297	57196.20352010083	2644166514.772784	0.010583916764530434
23	0.6304914813569286	57196.20352010083	2644166514.772784	0.008137608359977032
24	0.5938235771400284	57196.20352010083	2644026371.4871435	0.008137608359977032
25	0.48367443234888574	57196.20352010083	2548665983.5980067	0.008137608359977032
26	0.3181663226408373	57196.20352010083	2548665983.5980067	0.003814570263690142
27	0.27584376814571854	57196.20352010083	2548665983.5980067	0.003814570263690142
28	0.2577794327118092	57196.20352010083	2548665983.5980067	0.0018478993241746713
29	0.10823767944403517	57196.20352010083	2468135604.700198	0.0018478993241746713
30	0.10823767944403517	57196.20352010083	2264764455.75883	0.0018478993241746713
31	0.0570847466356553	57196.20352010083	2264764455.75883	0.0018478993241746713
32	0.0570847466356553	57196.20352010083	2264764455.75883	0.0018478993241746713
33	0.0570847466356553	57196.20352010083	2264764455.75883	0.0018478993241746713
34	0.0570847466356553	57196.20352010083	2264764455.75883	0.0018478993241746713
35	0.0570847466356553	57196.20352010083	1894132381.6133287	0.0018478993241746713
36	0.0570847466356553	57196.20352010083	1772869409.4250968	0.0018478993241746713
37	0.0570847466356553	57196.20352010083	1772869409.4250968	0.0018478993241746713
38	0.05700359277053644	52939.755774698824	1772869409.4250968	0.0018478993241746713
39	0.05700359277053644	52939.755774698824	1772869409.4250968	0.0018478993241746713
40	0.05700359277053644	52939.755774698824	1694875008.8762922	0.0018478993241746713
41	0.05700359277053644	52939.755774698824	1694875008.8762922	0.0018478993241746713
42	0.056092871655408334	52939.755774698824	1694875008.8762922	0.0018478993241746713
43	0.054664844442660517	52939.755774698824	1694875008.8762922	0.0018478993241746713
44	0.054664844442660517	52939.755774698824	1694875008.8762922	0.0018478993241746713
45	0.054664844442660517	52939.755774698824	1694875008.8762922	0.0018478993241746713
46	0.05074236668989601	52939.755774698824	1694875008.8762922	0.0018478993241746713
47	0.04289429381222107	52939.755774698824	1694875008.8762922	0.0018478993241746713
48	0.04289429381222107	52939.755774698824	1694875008.8762922	0.0018478993241746713
49	0.035487352807104924	52939.755774698824	1694875008.8762922	0.0018478993241746713
50	0.0331771305055632	52939.755774698824	1694875008.8762922	0.0018478993241746713
51	0.02975314394359922	52939.755774698824	1687169213.5765285	0.0005368470638906698
52	0.02975314394359922	52939.755774698824	1683339799.7653196	0.0005368470638906698
53	0.02975314394359922	52939.755774698824	1662522628.3115232	0.0005368470638906698
54	0.015689844327774226	52939.755774698824	1662522628.1716106	0.0005368470638906698
55	0.015689844327774226	52939.755774698824	1662522628.1716106	0.0005368470638906698
56	0.015689844327774226	52939.755774698824	1662522628.1716106	0.0005368470638906698
57	0.015689844327774226	52939.755774698824	1652592539.3775904	0.0005368470638906698
58	0.015689844327774226	52939.755774698824	1652592539.3775904	0.0005368470638906698
59	0.015572682255596772	52939.755774698824	1222261426.1660469	0.0005368470638906698
60	0.015572682255596772	52939.755774698824	1222261426.1660469	0.0005368470638906698
61	0.015572682255596772	52939.755774698824	1205729440.1011674	0.0005368470638906698
62	0.015572682255596772	52939.755774698824	1174485486.3645325	0.0005368470638906698
63	0.015572682255596772	52939.755774698824	1154611263.2981522	0.0005368470638906698
64	0.015572682255596772	52939.755774698824	1154611263.2981522	0.0005368470638906698
65	0.015572682255596772	52939.755774698824	1154611263.2981522	0.0005368470638906698
66	0.015572682255596772	52939.755774698824	1154611263.2981522	0.0005368470638906698
67	0.015572682255596772	52939.755774698824	1154611263.2981522	0.0005368470638906698
68	0.015572682255596772	52939.755774698824	1154611263.2981522	0.0005368470638906698
69	0.015572682255596772	52939.755774698824	1154611263.2981522	0.0005368470638906698
70	0.015572682255596772	52939.755774698824	1154611263.2981522	0.0005368470638906698
71	0.015572682255596772	52939.755774698824	1154611263.2981522	0.0005368470638906698
72	0.015572682255596772	52939.755774698824	1154611263.2981522	0.0005368470638906698
73	0.015572682255596772	52939.755774698824	1154611263.2981522	0.0005368470638906698
74	0.015572682255596772	52939.755774698824	1154611263.2981522	0.0005368470638906698
75	0.015572682255596772	52939.755774698824	1154611263.2981522	0.0005368470638906698
76	0.015572682255596772	52939.755774698824	1154611263.2981522	0.0005368470638906698
77	0.015572682255596772	52939.755774698824	1154611263.2981522	0.0005368470638906698
78	0.015572682255596772	52939.755774698824	1154611263.2981522	0.0005368470638906698
79	0.015572682255596772	52939.755774698824	1154611263.2981522	0.0005368470638906698
80	0.015572682255596772	52939.755774698824	1151441402.0343757	0.0005368470638906698
81	0.015572682255596772	52939.755774698824	1151441402.0343757	0.0005368470638906698
82	0.015572682255596772	52939.755774698824	1141353292.1211774	0.0005368470638906698
83	0.015572682255596772	52939.755774698824	1109331306.6363444	0.0005368470638906698
84	0.015572682255596772	52939.755774698824	1109331306.6363444	0.0005368470638906698
85	0.015572682255596772	52939.755774698824	1109331306.6363444	0.0005368470638906698
86	0.015572682255596772	52939.755774698824	1103301309.4302716	0.0005368470638906698
87	0.015572682255596772	52939.755774698824	1103301309.4302716	0.0005368470638906698
88	0.015572682255596772	52939.755774698824	1103301309.4302716	0.0005368470638906698
89	0.015572682255596772	52939.755774698824	1103301309.4302716	0.0005368470638906698
90	0.015572682255596772	52939.755774698824	1103301309.4302716	0.0005368470638906698
91	0.015572682255596772	52939.755774698824	1087067631.965963	0.0005368470638906698
92	0.015572682255596772	52939.755774698824	570432777.885951	0.0005368470638906698
93	0.015572682255596772	52939.755774698824	570432149.9823277	0.0003445466325395801
94	0.015572682255596772	52939.755774698824	504081613.4728488	0.0003445466325395801
95	0.015572682255596772	52939.755774698824	486330233.6716763	0.0003445466325395801
96	0.015572682255596772	52939.755774698824	480679890.0529833	0.0003445466325395801
97	0.015572682255596772	52939.755774698824	433797926.14114153	0.0003445466325395801
98	0.015572682255596772	52939.755774698824	433797926.14114153	0.0003445466325395801
99	0.015572682255596772	52939.755774698824	359501194.34454685	0.0003445466325395801
100	0.015572682255596772	52939.755774698824	359501194.34454685	0.0003445466325395801
0	10566765119.23786	112694.63324497217	11414888864.26257	8203047115.2364025
1	1476353138.6541438	112694.63324497217	9055651441.074667	854706685.4234587
2	1012411191.4475745	112694.63324497217	6738020578.468092	283287958.92602974
3	515399559.1483197	105087.99301102225	6366881296.926524	178001956.83613837
4	317739028.4381916	105087.99301102225	6366881296.926524	19401188.205730185
5	38331798.21516174	105087.99301102225	5655335631.209049	532464.9594670793
6	10173183.55911254	105087.99301102225	5276793454.398251	108414.83149813715
7	5905020.82201511	105087.99301102225	5272737585.357863	9116.501134806123
8	724211.5351086778	103576.67851654558	4567939896.015725	1924.9533960514043
9	156502.69906942768	103576.67851654558	4160054432.0691376	457.75121108584625
10	36223.561366443	93309.35265393913	2861332067.367456	200.23165386287036
11	9864.7990002321	93309.35265393913	2861332067.367456	59.227678575827035
12	679.8505994068008	93309.35265393913	2861332067.367456	10.335973740468766
13	486.3721068577788	93309.35265393913	2861332067.367456	1.8498245317979656
14	114.90993537822554	87844.78841229153	2861332067.367456	0.19440666760572398
15	18.570738596122748	87844.78841229153	2861332067.367456	0.19440666760572398
16	18.570738596122748	87844.78841229153	2861332067.367456	0.16069841219197567
17	4.070258964003981	80680.32351925781	2861332067.367456	0.07231753040847391
18	0.9293259527531657	80680.32351925781	2861332067.367456	0.06896242722366147
19	0.07805450813311929	76070.9166383364	2861332067.367456	0.03205611848632939
20	0.06463733418399221	76070.9166383364	2853446746.8991566	0.03205611848632939
21	0.06336174209629711	73031.56837604556	2832815067.6486053	0.028173416538361605
22	0.024469236444877324	69005.67081208082	2832815067.6486053	0.015865498798774684
23	0.024469236444877324	69005.67081208082	2548240039.4789424	0.015865498798774684
24	0.021330940677606162	69005.67081208082	2520706847.6168013	0.015865498798774684
25	0.021330940677606162	63025.335233761594	2441154636.45845	0.015865498798774684
26	0.021330940677606162	37651.52048619444	2288753993.283283	0.015865498798774684
27	0.021330940677606162	37651.52048619444	2271073310.546168	0.015865498798774684
28	0.021330940677606162	37651.52048619444	2207475211.8249764	0.015865498798774684
29	0.00641109135006606	37651.52048619444	2207451964.900188	0.015865498798774684
30	0.00641109135006606	37651.52048619444	2207451964.900188	0.015865498798774684
31	0.00641109135006606	37651.52048619444	2128186286.162605	0.015865498798774684
32	0.00641109135006606	37651.52048619444	2118700122.9679487	0.013383893866272109
33	0.00641109135006606	37651.52048619444	2059927299.8271692	0.013383893866272109
34	0.00641109135006606	37651.52048619444	2059579906.4680448	0.013383893866272109
35	0.00641109135006606	37651.52048619444	2059579906.4680448	0.013383893866272109
36	0.00641109135006606	37651.52048619444	2010920089.9655385	0.013383893866272109
37	0.00641109135006606	37651.52048619444	2010920089.9655385	0.013383893866272109
38	0.00641109135006606	37651.52048619444	2010920089.9655385	0.013383893866272109
39	0.00641109135006606	37651.52048619444	2010920089.9655385	0.013383893866272109
40	0.00641109135006606	37651.52048619444	2010920089.9655385	0.013383893866272109
41	0.00641109135006606	37651.52048619444	2010920089.9655385	0.013383893866272109
42	0.00641109135006606	37651.52048619444	2010920089.9655385	0.013383893866272109
43	0.00641109135006606	37651.52048619444	2010920089.9655385	0.011677934223641209
44	0.0019467949765916885	37651.52048619444	2010920089.9655385	0.011677934223641209
45	0.0019467949765916885	37651.52048619444	2010920089.9655385	0.011677934223641209
46	0.0019467949765916885	37651.52048619444	2010920089.9655385	0.010523987709432858
47	0.0019467949765916885	37651.52048619444	2010920089.9655385	0.010052246625505504
48	0.0019467949765916885	37651.52048619444	1989725351.1266081	0.010052246625505504
49	0.0019467949765916885	37651.52048619444	1987559123.3633049	0.010052246625505504
50	0.0019467949765916885	35074.73779110094	1987559123.3633049	0.010052246625505504
51	0.0019467949765916885	35074.73779110094	1982499340.8600888	0.010052246625505504
52	0.0019467949765916885	35074.73779110094	1982499340.8600888	0.010052246625505504
53	0.0019467949765916885	35074.73779110094	1982499340.8600888	0.010052246625505504
54	0.0019467949765916885	35074.73779110094	1982499340.8600888	0.010052246625505504
55	0.0019467949765916885	35074.73779110094	1943431050.2558148	0.010052246625505504
56	0.0019467949765916885	35074.73779110094	1943431050.2558148	0.010052246625505504
57	0.0019467949765916885	35074.73779110094	1943431050.2558148	0.009415036200907521
58	0.0019467949765916885	35074.73779110094	1943431050.2558148	0.009415036200907521
59	0.001307638998855024	35074.73779110094	1943431050.2558148	0.009145484671388617
60	0.001307638998855024	35074.73779110094	1943431050.2558148	0.009145484671388617
61	0.001307638998855024	35074.73779110094	1892398459.9477322	0.009145484671388617
62	0.001307638998855024	35074.73779110094	1733493727.3456042	0.0070119032711161156
63	0.001307638998855024	35074.73779110094	1733493727.3456042	0.0070119032711161156
64	0.001307638998855024	35074.73779110094	1733354250.5363836	0.0070119032711161156
65	0.001307638998855024	35074.73779110094	1644507176.446323	0.0070119032711161156
66	0.001307638998855024	35074.73779110094	1644507176.446323	0.0070119032711161156
67	0.001307638998855024	35074.73779110094	1629259039.5481615	0.0070119032711161156
68	0.001307638998855024	35074.73779110094	1629259039.5481615	0.0070119032711161156
69	0.001307638998855024	35074.73779110094	1621277481.2933972	0.0070119032711161156
70	0.001307638998855024	35074.73779110094	1572791277.5333867	0.0070119032711161156
71	0.001307638998855024	35074.73779110094	1572791277.467152	0.0070119032711161156
72	0.001307638998855024	35074.73779110094	1458422307.67167	0.0070119032711161156
73	0.001307638998855024	35074.73779110094	1458422307.67167	0.0070119032711161156
74	0.001307638998855024	35074.73779110094	1419503270.6682389	0.004690455853026157
75	0.001307638998855024	35074.73779110094	1419503270.6682389	0.004690455853026157
76	0.001307638998855024	35074.73779110094	1419503270.6682389	0.004690455853026157
77	0.001307638998855024	35074.73779110094	1386755905.2264123	0.004690455853026157
78	0.001307638998855024	35074.73779110094	1376686401.7310798	0.004690455853026157
79	0.0008062148625811114	35074.73779110094	1369841723.5373406	0.004690455853026157
80	0.0008062148625811114	35074.73779110094	1297517068.8993793	0.004690455853026157
81	0.0008062148625811114	35074.73779110094	1297517068.8993793	0.004690455853026157
82	0.0008062148625811114	35074.73779110094	1297517068.8993793	0.004690455853026157
83	0.0008062148625811114	35074.73779110094	1236372746.19055	0.004690455853026157
84	0.0008062148625811114	35074.73779110094	1180547341.868065	0.004690455853026157
85	0.0008062148625811114	35074.73779110094	1159864718.6710994	0.004690455853026157
86	0.0008062148625811114	35074.73779110094	1159864718.6710994	0.004690455853026157
87	0.0008062148625811114	35074.73779110094	1159864718.6710994	0.003975984355899308
88	0.0008062148625811114	35074.73779110094	1159864718.6710994	0.003975984355899308
89	0.0008062148625811114	35074.73779110094	1159864718.6710994	0.003975984355899308
90	0.0008062148625811114	35074.73779110094	1159864718.6710994	0.003975984355899308
91	0.0008062148625811114	35074.73779110094	1159864718.6710994	0.003975984355899308
92	0.0008062148625811114	35074.73779110094	1159864718.6710994	0.003975984355899308
93	0.0008062148625811114	35074.73779110094	1159864718.6710994	0.003975984355899308
94	0.0008062148625811114	35074.73779110094	1159864718.6710994	0.003975984355899308
95	0.0008062148625811114	35074.73779110094	1157677606.6412807	0.003975984355899308
96	0.0008062148625811114	35074.73779110094	1157677606.6412807	0.003975984355899308
97	0.0008062148625811114	35074.73779110094	1157677606.6412807	0.003975984355899308
98	0.0008062148625811114	35074.73779110094	1157677606.6412807	0.003975984355899308
99	0.0008062148625811114	35074.73779110094	1120812909.4861212	0.003975984355899308
100	0.0008062148625811114	35074.73779110094	1086000114.9500122	0.003975984355899308
