# Supplementary material for: An improved genetic algorithm and its application in neural network adversarial attack
Source: PLoS One. 2022 May 5;17(5):e0267970. doi: 10.1371/journal.pone.0267970 (PMC9070932; doi:10.1371/journal.pone.0267970)
Supplement: S1 Data — (ZIP) [file pone.0267970.s001.zip › data3/7_50.csv]

	GWO	PSO	SGA	IGA
0	40326357088.34815	306540.6289657988	39996073172.630554	31261014417.3857
1	6404736948.067062	306540.6289657988	39996073172.630554	7909812139.729326
2	1651752791.077523	306540.6289657988	39996073172.630554	1245855581.2046397
3	973298037.5045171	306540.6289657988	33651195847.53491	391280722.25012505
4	186035125.3876838	256728.40327839894	33651195847.53491	53622783.042813905
5	35124255.38745298	256728.40327839894	33651195847.53491	28755239.468151312
6	35124255.38745298	256728.40327839894	31322163102.443275	6607365.480124035
7	11858833.34365605	256728.40327839894	31322163102.443275	664532.4293301625
8	2434166.8309424366	256728.40327839894	28273952973.651024	558318.184026143
9	409185.0677410986	256728.40327839894	27024577934.701447	53441.3840516824
10	85122.86131960429	243347.5333376545	21291693540.23744	20467.828034411472
11	32396.39633639602	243347.5333376545	21291693540.23744	4568.224144877882
12	7596.951781758674	243347.5333376545	21291693540.23744	1151.807308708217
13	930.7053778147798	243347.5333376545	21128957628.228043	452.28030557029257
14	125.41544342993123	243347.5333376545	17830077027.555016	121.8744986548837
15	38.21505851483239	243347.5333376545	14146293166.04377	34.55425873935278
16	7.997687966406733	243347.5333376545	14146293166.04377	2.9551955313636493
17	1.2080121901315821	243347.5333376545	14146293166.04377	2.7857397459242113
18	0.44623700898907215	227940.95084461023	12902087524.663528	1.1950106851175955
19	0.2249543678365605	227940.95084461023	12902087524.663528	0.13438242327355665
20	0.10968297716840826	227940.95084461023	12902087524.663528	0.09139204055903158
21	0.09413758570336697	227940.95084461023	12902087524.663528	0.037663206216379926
22	0.09413758570336697	227940.95084461023	12902087524.663528	0.01158678658280849
23	0.07661279116974631	227940.95084461023	11816460885.017128	0.01158678658280849
24	0.07299090493534777	227940.95084461023	11141988261.533415	0.01158678658280849
25	0.07299090493534777	227940.95084461023	11141988261.533415	0.01158678658280849
26	0.05844506292338185	227940.95084461023	11141988261.533415	0.0076833569334277116
27	0.05844506292338185	227940.95084461023	11141988261.533415	0.0076833569334277116
28	0.05844506292338185	227940.95084461023	10863321154.454273	0.0076833569334277116
29	0.05712502707975715	227940.95084461023	10863321154.454273	0.0076833569334277116
30	0.04410650222879853	227940.95084461023	9995485733.547436	0.0076833569334277116
31	0.04410650222879853	227940.95084461023	9229699442.898235	0.0076833569334277116
32	0.04410650222879853	216905.7692555683	9229699442.898235	0.0076833569334277116
33	0.04410650222879853	216905.7692555683	9229699442.898235	0.004061913734474751
34	0.036200531868113756	216905.7692555683	9229699442.898235	0.004061913734474751
35	0.036200531868113756	216905.7692555683	8930906122.234423	0.004061913734474751
36	0.036200531868113756	216905.7692555683	8136505515.325503	0.004061913734474751
37	0.03028382196260882	210239.06412476086	8136505515.325503	0.004061913734474751
38	0.03028382196260882	210239.06412476086	7786098256.294676	0.004061913734474751
39	0.03028382196260882	210239.06412476086	7746314849.72546	0.004061913734474751
40	0.03028382196260882	205162.02565380756	7011824250.25138	0.0020184341030706774
41	0.019558544935783087	205162.02565380756	7011824250.25138	0.0020184341030706774
42	0.015021808356218733	205162.02565380756	6721318686.9832735	0.0020184341030706774
43	0.015021808356218733	205162.02565380756	6721318686.9832735	0.0020184341030706774
44	0.015021808356218733	205162.02565380756	6721318686.9832735	0.0014367078387490827
45	0.015021808356218733	205162.02565380756	6721318686.9832735	0.0014367078387490827
46	0.015021808356218733	205162.02565380756	6721318686.9832735	0.0014367078387490827
47	0.015021808356218733	205162.02565380756	6721318686.9832735	0.0014367078387490827
48	0.01377880142450906	205162.02565380756	6721318686.9832735	0.0014367078387490827
49	0.01377880142450906	205162.02565380756	6721318686.9832735	0.0014367078387490827
50	0.01377880142450906	205162.02565380756	6721318686.9832735	0.0014367078387490827
51	0.01377880142450906	205162.02565380756	6721318686.9832735	0.0014367078387490827
52	0.01377880142450906	205162.02565380756	6454213890.7932415	0.0014367078387490827
53	0.01377880142450906	205162.02565380756	5977370687.601644	0.0014367078387490827
54	0.01377880142450906	205162.02565380756	5975090399.993323	0.0014367078387490827
55	0.01377880142450906	205162.02565380756	5867595287.684867	0.0014367078387490827
56	0.01377880142450906	205162.02565380756	5855803654.236268	0.0014367078387490827
57	0.01377880142450906	205162.02565380756	5305351240.395719	0.0014367078387490827
58	0.01377880142450906	205162.02565380756	5305351240.395719	0.0014367078387490827
59	0.01265654800636993	205162.02565380756	5305351240.395719	0.0014367078387490827
60	0.01265654800636993	205162.02565380756	5305351240.395719	0.0014367078387490827
61	0.01265654800636993	205162.02565380756	5297364429.910256	0.0014367078387490827
62	0.01265654800636993	205162.02565380756	5213488592.912648	0.0014367078387490827
63	0.01265654800636993	205162.02565380756	5184182831.293638	0.0009494741805947621
64	0.01265654800636993	205162.02565380756	5184182831.293638	0.0009494741805947621
65	0.009770235620710443	205162.02565380756	5142010167.674087	0.0009494741805947621
66	0.009770235620710443	205162.02565380756	5080298793.879428	0.0009494741805947621
67	0.009770235620710443	205162.02565380756	5080298793.879428	0.0009494741805947621
68	0.009770235620710443	205162.02565380756	5080298793.879428	0.0009494741805947621
69	0.009770235620710443	205162.02565380756	5080298793.879428	0.0009494741805947621
70	0.009770235620710443	205162.02565380756	5080298793.879428	0.0009494741805947621
71	0.009770235620710443	205162.02565380756	5071251291.972322	0.0009494741805947621
72	0.009770235620710443	205162.02565380756	5030761698.132125	0.0009494741805947621
73	0.009770235620710443	205162.02565380756	5030761698.132125	0.0009494741805947621
74	0.009481372640641687	205162.02565380756	4299533891.68412	0.0009494741805947621
75	0.009481372640641687	205162.02565380756	4253966758.9524293	0.0009494741805947621
76	0.009481372640641687	205162.02565380756	4253966758.9524293	0.0009494741805947621
77	0.009481372640641687	205162.02565380756	4253966758.9524293	0.0009494741805947621
78	0.009481372640641687	205162.02565380756	4170081003.0179462	0.0009494741805947621
79	0.009481372640641687	205162.02565380756	3977578501.837413	0.0009494741805947621
80	0.00815616728724984	205162.02565380756	3562437086.546998	0.0009494741805947621
81	0.00815616728724984	205162.02565380756	3562437086.546998	0.0009494741805947621
82	0.00815616728724984	205162.02565380756	3562437086.546998	0.0009494741805947621
83	0.00815616728724984	205162.02565380756	3562437086.546998	0.0009494741805947621
84	0.00815616728724984	205162.02565380756	3442003846.952092	0.0009494741805947621
85	0.00815616728724984	205162.02565380756	3208444135.681289	0.0009494741805947621
86	0.00815616728724984	205162.02565380756	3199591870.37631	0.0009494741805947621
87	0.00815616728724984	205162.02565380756	3199591870.37631	0.0009494741805947621
88	0.00815616728724984	205162.02565380756	3074737592.666333	0.0009494741805947621
89	0.00815616728724984	205162.02565380756	3074737592.666333	0.0009494741805947621
90	0.00815616728724984	205162.02565380756	2984257459.0487227	0.0009494741805947621
91	0.00815616728724984	205162.02565380756	2953525629.097406	0.0009494741805947621
92	0.00815616728724984	205162.02565380756	2953525629.097406	0.0009494741805947621
93	0.00815616728724984	205162.02565380756	2933533042.3125005	0.0009494741805947621
94	0.00815616728724984	205162.02565380756	2933533042.3125005	0.0009494741805947621
95	0.00815616728724984	205162.02565380756	2837236554.7770314	0.0009494741805947621
96	0.00815616728724984	205162.02565380756	2837236554.7770314	0.0009494741805947621
97	0.00815616728724984	205162.02565380756	2837236554.7770314	0.0009494741805947621
98	0.00815616728724984	205162.02565380756	2837236554.7770314	0.0009494741805947621
99	0.00815616728724984	205162.02565380756	2837236554.7770314	0.0009494741805947621
100	0.00815616728724984	205162.02565380756	2837236554.7770314	0.0008721654009206931
0	35351773511.27142	367490.5865006691	33365631698.02076	31045370227.437935
1	4396915627.234903	367490.5865006691	33365631698.02076	4481890094.721035
2	600356770.0970911	367490.5865006691	33365631698.02076	986489444.5860692
3	600356770.0970911	367490.5865006691	33365631698.02076	267596765.5816959
4	170306312.01970682	318033.67416950414	32262506541.24426	111034042.12844926
5	131063301.5458874	299537.2082483493	31924977597.18946	23371558.31871907
6	81621131.43011348	284823.20031792833	28659819449.39126	11308495.336997002
7	32418262.81521248	261092.51395578816	28495964061.98754	2924263.949933406
8	16303463.607435076	261092.51395578816	27016969559.790703	374507.8125589085
9	3014937.3216576152	250855.9589495151	26187695530.673958	79457.19447291897
10	3014937.3216576152	250855.9589495151	23256233486.14067	6097.867620157331
11	573521.2066381959	250855.9589495151	20478723557.652706	211.33184702640594
12	459682.7650753952	250855.9589495151	17217712219.853767	53.05424422693309
13	35968.488421694194	250855.9589495151	17217712219.853767	14.644036248208197
14	35968.488421694194	250855.9589495151	16537432417.898396	1.3311542698969676
15	7838.781130369939	250855.9589495151	15292645910.625277	1.1565916206673337
16	2035.4204049335299	250855.9589495151	14659428139.967403	0.1655539268990823
17	286.1941434198302	250855.9589495151	14659428139.967403	0.09388859730605872
18	214.14964597702686	250855.9589495151	14503798301.665062	0.033448461725734124
19	52.25524378153955	250855.9589495151	14503798301.665062	0.033448461725734124
20	28.265370715403876	250855.9589495151	14373512505.31198	0.019568673003392413
21	3.994220325344278	250855.9589495151	13465006328.208841	0.019568673003392413
22	1.2610270121068181	250855.9589495151	13465006328.208841	0.019163457661037782
23	0.6405852774716239	250855.9589495151	12484771584.7794	0.01844484844870465
24	0.321746513189258	250855.9589495151	12484771584.7794	0.01844484844870465
25	0.11553309914648328	250855.9589495151	12440920814.69557	0.01844484844870465
26	0.08781398164154405	250855.9589495151	12434055005.005344	0.01844484844870465
27	0.0682331924187135	250855.9589495151	12165204243.68066	0.01844484844870465
28	0.0682331924187135	250855.9589495151	11421379767.14991	0.01844484844870465
29	0.0682331924187135	250855.9589495151	11421379767.14991	0.01844484844870465
30	0.0682331924187135	250855.9589495151	11299170551.060701	0.01844484844870465
31	0.06708474311339935	250855.9589495151	11023713276.653484	0.01844484844870465
32	0.06556418728437004	250855.9589495151	10685999804.239655	0.01844484844870465
33	0.03628031735014503	250855.9589495151	10037855234.605457	0.018271077010244302
34	0.03628031735014503	250855.9589495151	10004499836.03214	0.018271077010244302
35	0.03406130551137214	250855.9589495151	9615434024.939165	0.018271077010244302
36	0.03406130551137214	250855.9589495151	9005862389.57708	0.018271077010244302
37	0.03406130551137214	250855.9589495151	9005862389.57708	0.018271077010244302
38	0.03406130551137214	250855.9589495151	8892017430.510258	0.015062303662356506
39	0.03168032766027662	250855.9589495151	8561994720.180806	0.015003591192093019
40	0.03010092099202032	250855.9589495151	8131255326.525395	0.008791494630924475
41	0.03010092099202032	250855.9589495151	8131255326.525395	0.008791494630924475
42	0.03010092099202032	250855.9589495151	7950817258.528591	0.008791494630924475
43	0.020361952978422186	250855.9589495151	7950817258.528591	0.008791494630924475
44	0.01908761702220482	250855.9589495151	7419758297.469764	0.008791494630924475
45	0.01908761702220482	250855.9589495151	7385605304.605681	0.00816999205002738
46	0.01908761702220482	250855.9589495151	7296726843.615193	0.00816999205002738
47	0.01908761702220482	250855.9589495151	7291393709.862607	0.00816999205002738
48	0.01908761702220482	250855.9589495151	7291393709.862607	0.00816999205002738
49	0.01908761702220482	250855.9589495151	6803819144.806403	0.0067918306716200985
50	0.01908761702220482	250855.9589495151	6803819144.806403	0.0067918306716200985
51	0.01908761702220482	250855.9589495151	6803819144.806403	0.0067918306716200985
52	0.01908761702220482	250855.9589495151	6803819144.806403	0.0067918306716200985
53	0.01908761702220482	250855.9589495151	6803819144.806403	0.0067918306716200985
54	0.01828086770418807	250855.9589495151	6803819144.806403	0.0067918306716200985
55	0.01828086770418807	250855.9589495151	6803819144.806403	0.0067918306716200985
56	0.01828086770418807	250855.9589495151	6803819144.806403	0.0067918306716200985
57	0.01828086770418807	250855.9589495151	6803819144.806403	0.0067918306716200985
58	0.01828086770418807	250855.9589495151	6803819144.806403	0.0067918306716200985
59	0.01828086770418807	250855.9589495151	6407745834.312037	0.0067918306716200985
60	0.01828086770418807	250855.9589495151	6407745834.312037	0.006486787417751388
61	0.01828086770418807	250855.9589495151	6407745834.312037	0.006486787417751388
62	0.01828086770418807	250855.9589495151	6407745834.312037	0.006486787417751388
63	0.01828086770418807	250855.9589495151	6085783355.337522	0.006486787417751388
64	0.01828086770418807	250855.9589495151	5708375761.1594095	0.006486787417751388
65	0.01828086770418807	250855.9589495151	5527328584.685943	0.006486787417751388
66	0.01828086770418807	250855.9589495151	5526657327.2663965	0.006486787417751388
67	0.01828086770418807	250855.9589495151	5444066142.680985	0.006486787417751388
68	0.01828086770418807	250855.9589495151	5394553340.655292	0.006486787417751388
69	0.0166273856577754	250855.9589495151	4866136794.742515	0.006486787417751388
70	0.0166273856577754	250855.9589495151	4866136794.742515	0.006486787417751388
71	0.0166273856577754	250855.9589495151	4817714683.554426	0.006486787417751388
72	0.0166273856577754	250855.9589495151	4815766195.582035	0.006486787417751388
73	0.0166273856577754	250855.9589495151	4815766195.582035	0.006486787417751388
74	0.0166273856577754	250855.9589495151	4796331420.436474	0.006486787417751388
75	0.0166273856577754	250855.9589495151	4788916683.651947	0.006486787417751388
76	0.0166273856577754	250855.9589495151	4717154996.1294365	0.006486787417751388
77	0.0166273856577754	250855.9589495151	4717149780.073986	0.006402077455598236
78	0.0166273856577754	250855.9589495151	4717149780.073986	0.006402077455598236
79	0.0166273856577754	250855.9589495151	4717149780.073986	0.006402077455598236
80	0.0166273856577754	250855.9589495151	4717149780.073986	0.006402077455598236
81	0.0166273856577754	250855.9589495151	4717149780.073986	0.006402077455598236
82	0.0166273856577754	250855.9589495151	4717149780.073986	0.006402077455598236
83	0.0166273856577754	250855.9589495151	4717149780.073986	0.006402077455598236
84	0.016502318310686482	250855.9589495151	4717149780.073986	0.006402077455598236
85	0.016502318310686482	250855.9589495151	4717149780.073986	0.006402077455598236
86	0.016502318310686482	250855.9589495151	4717149780.073986	0.006402077455598236
87	0.016502318310686482	250855.9589495151	4717149780.073986	0.006402077455598236
88	0.016502318310686482	250855.9589495151	4717149780.073986	0.006167214314823656
89	0.016502318310686482	250855.9589495151	4717149780.073986	0.006167214314823656
90	0.016502318310686482	249432.19278211048	4717149780.073986	0.006167214314823656
91	0.016502318310686482	249432.19278211048	4717149780.073986	0.006167214314823656
92	0.016502318310686482	249432.19278211048	4717149780.073986	0.006167214314823656
93	0.016502318310686482	249432.19278211048	4717149780.073986	0.006167214314823656
94	0.016502318310686482	249432.19278211048	4712017186.132097	0.006167214314823656
95	0.016502318310686482	249432.19278211048	4642609390.538545	0.006167214314823656
96	0.016502318310686482	249432.19278211048	4642609390.538545	0.006167214314823656
97	0.016502318310686482	249432.19278211048	4642609390.538545	0.006167214314823656
98	0.016502318310686482	249432.19278211048	4542028612.733793	0.006167214314823656
99	0.016502318310686482	249432.19278211048	4493948337.032901	0.006167214314823656
100	0.016502318310686482	249432.19278211048	4493948337.032901	0.005560406629400285
0	33434133632.660545	361925.43189061276	40118777985.95729	34087597190.545864
1	5281013681.036831	361925.43189061276	39525013697.46257	4342192617.212958
2	2671990723.836125	361925.43189061276	38821493089.202934	893843025.2673155
3	953105351.7053001	337980.6619583702	38144708945.42925	397484797.2108622
4	649376399.6991179	288817.2137665269	33571341916.115044	87249957.58209424
5	123480975.04459882	288817.2137665269	31419280584.739006	3894219.994550653
6	59434320.55636938	288817.2137665269	31419280584.739006	428169.2162202247
7	15970378.663275594	288817.2137665269	29317605537.45112	91835.94925100631
8	7681234.3879539315	288817.2137665269	29317605537.45112	38567.13851738873
9	1507595.1375576612	263748.12116558093	29317605537.45112	10143.948822153172
10	549114.3635947644	263748.12116558093	25333746652.30083	2902.059597500419
11	240704.99059264924	263748.12116558093	24452849074.201935	1699.3280901588091
12	8402.11635270051	263748.12116558093	23191707248.248455	73.46669231150278
13	5268.025950631559	263748.12116558093	22165145834.850697	70.06424955897833
14	819.2282149417285	263748.12116558093	16994482868.978868	21.694761321017037
15	69.23212056956378	263748.12116558093	16289580634.100122	4.801550914934703
16	12.301632478246512	263748.12116558093	16289580634.100122	1.2158010418729195
17	1.961421838620217	263748.12116558093	16289580634.100122	0.4139686623416184
18	0.7136142264090524	263748.12116558093	16289580634.100122	0.20970230579599303
19	0.4710705530358901	263748.12116558093	14100532840.051807	0.0860204073559859
20	0.18485918903688267	263748.12116558093	14100532840.051807	0.02776025080272753
21	0.18485918903688267	263748.12116558093	14100532840.051807	0.027292379692997734
22	0.0794516663198256	263748.12116558093	14100532840.051807	0.027292379692997734
23	0.06247538336624613	263748.12116558093	14100532840.051807	0.027292379692997734
24	0.01250706423769568	263748.12116558093	14100532840.051807	0.027292379692997734
25	0.01250706423769568	263748.12116558093	13417365889.925577	0.022810534153523774
26	0.010161981412060317	263748.12116558093	13417365889.925577	0.022810534153523774
27	0.008800336937562669	263748.12116558093	13417365889.925577	0.022016166237717894
28	0.008800336937562669	263748.12116558093	13417365889.925577	0.02137795399883983
29	0.008800336937562669	263748.12116558093	13417365889.925577	0.020350573187340175
30	0.008800336937562669	263748.12116558093	12403623993.78089	0.020350573187340175
31	0.008800336937562669	263748.12116558093	12137264580.281157	0.014507330636019632
32	0.008800336937562669	263748.12116558093	11235929145.839993	0.012398302215182015
33	0.008800336937562669	263748.12116558093	11235929145.839993	0.012398302215182015
34	0.008800336937562669	263748.12116558093	11235929145.839993	0.004565416375642282
35	0.008800336937562669	263748.12116558093	11235929145.839993	0.004565416375642282
36	0.008800336937562669	263748.12116558093	11235929145.839993	0.0028998599614413678
37	0.008800336937562669	263748.12116558093	11235929145.839993	0.0028998599614413678
38	0.008800336937562669	263748.12116558093	11025640385.503843	0.0028998599614413678
39	0.008800336937562669	252247.96515362675	9653824283.404127	0.0028998599614413678
40	0.008800336937562669	252247.96515362675	9653824283.404127	0.0028998599614413678
41	0.008800336937562669	252247.96515362675	9653824283.404127	0.0028998599614413678
42	0.008800336937562669	252247.96515362675	9653824283.404127	0.0028998599614413678
43	0.008800336937562669	252247.96515362675	9653824283.404127	0.0028998599614413678
44	0.008800336937562669	252247.96515362675	9653824283.404127	0.0028998599614413678
45	0.007999854191209105	252247.96515362675	9653824283.404127	0.0028998599614413678
46	0.007999854191209105	252247.96515362675	9653824283.404127	0.0028998599614413678
47	0.007999854191209105	252247.96515362675	9653824283.404127	0.0028998599614413678
48	0.007999854191209105	233659.57843395072	8933327629.831758	0.0028998599614413678
49	0.007999854191209105	233659.57843395072	8933327629.831758	0.0028998599614413678
50	0.007999854191209105	233659.57843395072	8933327629.831758	0.0024087099309651723
51	0.007999854191209105	233659.57843395072	8706049625.037292	0.0024087099309651723
52	0.007999854191209105	233659.57843395072	8665692912.593933	0.0024087099309651723
53	0.007999854191209105	233659.57843395072	8642218098.118511	0.0024087099309651723
54	0.007999854191209105	233659.57843395072	8564861874.222911	0.0024087099309651723
55	0.007999854191209105	233659.57843395072	7816040134.6061945	0.0024087099309651723
56	0.007999854191209105	233659.57843395072	7757189331.8645735	0.0024087099309651723
57	0.007999854191209105	233659.57843395072	7757189331.8645735	0.0024087099309651723
58	0.007999854191209105	233659.57843395072	7701518460.678009	0.0024087099309651723
59	0.007999854191209105	233659.57843395072	5953990578.192255	0.0024087099309651723
60	0.007999854191209105	233659.57843395072	5953990578.192255	0.0024087099309651723
61	0.007999854191209105	233659.57843395072	5953990578.192255	0.0024087099309651723
62	0.007347731335566039	233659.57843395072	5953990578.192255	0.0024087099309651723
63	0.007347731335566039	233659.57843395072	5953990578.192255	0.0024087099309651723
64	0.007347731335566039	233659.57843395072	5953990578.192255	0.0024087099309651723
65	0.007347731335566039	233659.57843395072	5735131437.344851	0.0024087099309651723
66	0.007347731335566039	233659.57843395072	5687157260.335602	0.0024087099309651723
67	0.007347731335566039	233659.57843395072	5687157260.335602	0.0024087099309651723
68	0.007347731335566039	233659.57843395072	5687157260.335602	0.0024087099309651723
69	0.007347731335566039	233659.57843395072	5687157260.335602	0.0024087099309651723
70	0.007347731335566039	233659.57843395072	5549682425.718348	0.0024087099309651723
71	0.007347731335566039	233659.57843395072	5548647683.1952915	0.0024087099309651723
72	0.007347731335566039	233659.57843395072	5508622002.654937	0.0020772368569774114
73	0.007347731335566039	233659.57843395072	5508622002.654937	0.0020772368569774114
74	0.007347731335566039	233659.57843395072	5409557721.457899	0.0020772368569774114
75	0.007347731335566039	233659.57843395072	5409557721.457899	0.0020772368569774114
76	0.007347731335566039	233659.57843395072	5409557721.457899	0.0020772368569774114
77	0.007347731335566039	233659.57843395072	5409557721.457899	0.0020772368569774114
78	0.007347731335566039	233659.57843395072	5409557721.457899	0.0017199958054308108
79	0.007347731335566039	233659.57843395072	5184263635.051149	0.0017199958054308108
80	0.007347731335566039	201090.18416834288	5184263635.051149	0.0017199958054308108
81	0.007347731335566039	201090.18416834288	5184263635.051149	0.0017199958054308108
82	0.007347731335566039	201090.18416834288	5060791383.078377	0.0017199958054308108
83	0.007347731335566039	201090.18416834288	5060791383.078377	0.0017199958054308108
84	0.007347731335566039	201090.18416834288	5060791383.078377	0.0017199958054308108
85	0.007347731335566039	201090.18416834288	5060791383.078377	0.0017199958054308108
86	0.007347731335566039	201090.18416834288	5060791383.078377	0.0017199958054308108
87	0.007347731335566039	201090.18416834288	5060791383.078377	0.0017199958054308108
88	0.007010973552092332	201090.18416834288	5060791383.078377	0.0017199958054308108
89	0.007010973552092332	201090.18416834288	5060791383.078377	0.0017199958054308108
90	0.007010973552092332	201090.18416834288	4968975741.978622	0.0014937054059769648
91	0.007010973552092332	201090.18416834288	4968947313.322559	0.0014937054059769648
92	0.007010973552092332	201090.18416834288	4968947162.965467	0.0014937054059769648
93	0.007010973552092332	201090.18416834288	4933159948.493472	0.0014937054059769648
94	0.007010973552092332	201090.18416834288	4918007798.375493	0.0014937054059769648
95	0.007010973552092332	201090.18416834288	4918007798.375493	0.0014937054059769648
96	0.007010973552092332	201090.18416834288	4695671337.543875	0.0014937054059769648
97	0.007010973552092332	201090.18416834288	4619088223.424271	0.0014937054059769648
98	0.007010973552092332	201090.18416834288	4619088223.424271	0.0014937054059769648
99	0.007010973552092332	201090.18416834288	4582816274.178332	0.0014937054059769648
100	0.007010973552092332	201090.18416834288	4574031931.090517	0.0014937054059769648
0	42844163847.68641	350297.79907646345	35524862238.885864	30794326187.90758
1	7498201622.278646	350297.79907646345	35524862238.885864	4623306294.673391
2	2700297011.1286783	350297.79907646345	35524862238.885864	1876486709.5181215
3	635654609.600861	317287.6224659778	35524862238.885864	396644913.7702899
4	541183010.6533397	317287.6224659778	35524862238.885864	30567730.35917979
5	81627627.43467203	317287.6224659778	30601535570.194183	11272213.857595397
6	49919265.32712427	317287.6224659778	30601535570.194183	1149731.6675873564
7	856870.4691212566	317287.6224659778	29284567831.241093	807087.1455634666
8	582822.0988412843	317287.6224659778	29284567831.241093	81506.16437724637
9	129248.87761629416	317287.6224659778	28690726683.456356	10576.947171026002
10	32616.127265684856	317287.6224659778	23510964085.26041	1536.701917781041
11	857.3231405340213	317287.6224659778	23510942689.8226	243.38835113225085
12	857.3231405340213	303430.180776992	23206762966.513115	42.238571863643394
13	87.0749090846834	281066.38313730375	23206762966.513115	6.723774845620981
14	31.836818417190027	281066.38313730375	22670964367.995148	6.000895240186527
15	26.834881259520476	281066.38313730375	21611396803.41029	1.9928291592634881
16	5.54556102722011	281066.38313730375	20279205503.34022	1.0353710215110512
17	1.4993515525713743	281066.38313730375	19491692325.078083	0.51323549481491
18	0.9221752164516134	259777.94049549932	19433816462.59247	0.2108274925506512
19	0.686314408701149	225733.29184672408	19433816462.118366	0.050570121266001064
20	0.15696660336470852	225733.29184672408	18675678602.976273	0.050570121266001064
21	0.15403208488599718	225733.29184672408	18654498145.665882	0.050570121266001064
22	0.0586363276299474	225733.29184672408	18654498145.665882	0.050570121266001064
23	0.0586363276299474	225733.29184672408	17387737771.058113	0.043780067514558985
24	0.038000584190396564	225733.29184672408	15724222595.124361	0.02534722216164488
25	0.038000584190396564	225733.29184672408	15273328832.968306	0.02534722216164488
26	0.038000584190396564	225733.29184672408	15273328832.968306	0.018271763008740696
27	0.038000584190396564	225733.29184672408	15273328832.968306	0.018271763008740696
28	0.038000584190396564	225733.29184672408	15273328832.968306	0.018202474152767278
29	0.03599293605966931	225733.29184672408	15273328832.968306	0.013795887304354928
30	0.03599293605966931	225733.29184672408	15206312176.532307	0.013795887304354928
31	0.03599293605966931	225733.29184672408	14803536468.014948	0.010696204033387226
32	0.03599293605966931	225733.29184672408	14803536468.014948	0.010696204033387226
33	0.03599293605966931	225733.29184672408	14574462988.080534	0.010696204033387226
34	0.03599293605966931	225733.29184672408	13604502844.02406	0.010696204033387226
35	0.03599293605966931	225733.29184672408	13604502844.02406	0.010696204033387226
36	0.03599293605966931	225733.29184672408	13377983738.630701	0.010696204033387226
37	0.03599293605966931	225733.29184672408	13245721981.613964	0.010696204033387226
38	0.03599293605966931	225733.29184672408	13245721981.613964	0.010696204033387226
39	0.03599293605966931	225733.29184672408	13245721981.613964	0.010696204033387226
40	0.03354157324093937	225733.29184672408	12327702124.458704	0.010696204033387226
41	0.03354157324093937	225733.29184672408	12327702124.458704	0.010696204033387226
42	0.03354157324093937	225733.29184672408	12327702124.458704	0.010696204033387226
43	0.03354157324093937	225733.29184672408	12327702124.458704	0.010696204033387226
44	0.03354157324093937	225733.29184672408	12327702124.458704	0.010696204033387226
45	0.03354157324093937	225733.29184672408	11956102800.845764	0.010696204033387226
46	0.03354157324093937	225733.29184672408	11956102800.845764	0.010696204033387226
47	0.03354157324093937	225733.29184672408	11579499180.949818	0.010696204033387226
48	0.03354157324093937	225733.29184672408	11209742608.41566	0.010696204033387226
49	0.03354157324093937	225733.29184672408	11209742608.41566	0.010696204033387226
50	0.03354157324093937	225733.29184672408	11209742608.41566	0.009359987154079978
51	0.03314066799954062	225733.29184672408	10882214880.168467	0.009359987154079978
52	0.03314066799954062	225733.29184672408	10482217217.946459	0.009359987154079978
53	0.024795112873801897	225733.29184672408	9967015879.40138	0.009359987154079978
54	0.024795112873801897	225733.29184672408	9967015879.40138	0.009359987154079978
55	0.024795112873801897	225733.29184672408	9857884393.466259	0.008090104320957612
56	0.024795112873801897	225733.29184672408	9857884393.466259	0.008090104320957612
57	0.024795112873801897	225733.29184672408	9725765268.139084	0.008090104320957612
58	0.024795112873801897	225733.29184672408	8750742061.613802	0.008090104320957612
59	0.024795112873801897	225733.29184672408	8750742061.613802	0.008090104320957612
60	0.024795112873801897	225733.29184672408	8750509607.600822	0.008090104320957612
61	0.024795112873801897	225733.29184672408	8667793327.42715	0.008090104320957612
62	0.024795112873801897	225733.29184672408	8352429487.912784	0.008090104320957612
63	0.024795112873801897	225733.29184672408	8352429487.912784	0.008090104320957612
64	0.024795112873801897	225733.29184672408	8352429487.912784	0.008090104320957612
65	0.024795112873801897	225733.29184672408	8352429487.912784	0.008090104320957612
66	0.024795112873801897	225733.29184672408	8352429487.912784	0.008090104320957612
67	0.024795112873801897	225733.29184672408	8352429487.912784	0.008090104320957612
68	0.023580766864839262	225733.29184672408	8352429487.912784	0.008090104320957612
69	0.023580766864839262	225733.29184672408	8352429487.912784	0.008090104320957612
70	0.023580766864839262	225733.29184672408	8352429487.912784	0.008090104320957612
71	0.023580766864839262	225733.29184672408	7567335839.452641	0.008090104320957612
72	0.023580766864839262	225733.29184672408	7567335839.452641	0.007008605553435014
73	0.023580766864839262	225733.29184672408	7567335839.452641	0.007008605553435014
74	0.023580766864839262	225733.29184672408	7567335839.452641	0.007008605553435014
75	0.023580766864839262	225733.29184672408	7567335839.452641	0.007008605553435014
76	0.023580766864839262	225733.29184672408	7556345584.31853	0.007008605553435014
77	0.020156675183605387	225733.29184672408	7497995337.833708	0.007008605553435014
78	0.020156675183605387	225733.29184672408	7497995337.833708	0.007008605553435014
79	0.020156675183605387	225733.29184672408	7497995337.833708	0.007008605553435014
80	0.020156675183605387	225733.29184672408	7497995337.833708	0.007008605553435014
81	0.020156675183605387	225733.29184672408	7491629955.471884	0.007008605553435014
82	0.020156675183605387	225733.29184672408	7059279632.658884	0.007008605553435014
83	0.020156675183605387	225733.29184672408	7059279632.658884	0.007008605553435014
84	0.020156675183605387	225733.29184672408	6587311555.883379	0.007008605553435014
85	0.019934625360056062	224224.93359729758	6110709806.342854	0.007008605553435014
86	0.019934625360056062	224224.93359729758	6110709806.342854	0.007008605553435014
87	0.019934625360056062	224224.93359729758	6110709806.342854	0.007008605553435014
88	0.019934625360056062	224224.93359729758	6110709806.342854	0.007008605553435014
89	0.019934625360056062	224224.93359729758	6110709806.342854	0.007008605553435014
90	0.019934625360056062	224224.93359729758	6038501604.304711	0.007008605553435014
91	0.019934625360056062	224224.93359729758	5875791588.92821	0.007008605553435014
92	0.01918439664129465	224224.93359729758	5853888528.134968	0.007008605553435014
93	0.01918439664129465	224224.93359729758	5839798110.574515	0.007008605553435014
94	0.01918439664129465	224224.93359729758	5836156575.64939	0.006814901394897817
95	0.01918439664129465	224224.93359729758	5830307773.319103	0.006814901394897817
96	0.01918439664129465	224224.93359729758	5721825774.684028	0.006814901394897817
97	0.01918439664129465	224224.93359729758	5713669514.069318	0.006814901394897817
98	0.01918439664129465	224224.93359729758	5713669514.069318	0.006802826397483949
99	0.01918439664129465	224224.93359729758	5562830796.691422	0.006802826397483949
100	0.01918439664129465	224224.93359729758	5562830796.691422	0.006802826397483949
0	32989154089.803646	360893.40732939815	39645228993.73325	27017749251.58765
1	3377893552.260679	360893.40732939815	38584345726.423645	4822786764.448661
2	854929786.6867814	360893.40732939815	38584345726.423645	1111986364.5084987
3	659796422.0525064	350576.78596354835	36583905031.77566	678041617.1239754
4	108349619.07581149	322431.2039942836	36583905031.77566	35303619.17370847
5	106177217.04131661	313330.9196684684	29478429592.442513	8231380.294891188
6	47915755.30151944	306915.3093032288	29478429592.442513	1482896.3543789755
7	15426249.279854361	306915.3093032288	28443063832.79629	96571.79851209438
8	10531207.06729433	306915.3093032288	28104458110.302933	26446.06251514957
9	1230538.4469073166	264783.0757733179	27187819491.79511	1208.4484126952664
10	1230538.4469073166	264783.0757733179	24788312510.987854	110.55916845616206
11	410244.2373335083	264783.0757733179	24788312510.781933	35.853217585992
12	53718.12655794739	264783.0757733179	24150672204.23438	10.350104038759454
13	8248.861352681459	264783.0757733179	22308773233.47148	1.9413279664984615
14	1202.4031900269902	264783.0757733179	20902466308.144535	1.2319013724356922
15	568.4813614292221	264783.0757733179	20902466308.144535	0.683533187192458
16	84.31298267735609	264783.0757733179	20151143852.373825	0.1620078803432955
17	84.31298267735609	264783.0757733179	19429789283.156723	0.1620078803432955
18	16.625262397961695	264783.0757733179	19180618112.91712	0.09415964018635875
19	6.124497454980437	264783.0757733179	18546066955.199398	0.057290628085933284
20	6.124497454980437	260238.2903623152	17780587154.09081	0.02700263668955147
21	2.3960056105812884	260238.2903623152	15838448097.848536	0.02700263668955147
22	0.6073831883861183	260238.2903623152	15838448097.848536	0.0219889260346395
23	0.6073831883861183	260238.2903623152	13152850856.243364	0.009864353293394622
24	0.391606411294009	260238.2903623152	12253520873.14972	0.009864353293394622
25	0.2837853945525861	252317.5832008541	12253520873.14972	0.009864353293394622
26	0.2837853945525861	252317.5832008541	11334210110.503262	0.009864353293394622
27	0.2837853945525861	252317.5832008541	11317924350.023026	0.009864353293394622
28	0.2837853945525861	251718.79747365156	11317924350.023026	0.009864353293394622
29	0.2020995189889725	251718.79747365156	9549122616.766764	0.009864353293394622
30	0.2020995189889725	251718.79747365156	9520781297.326986	0.009200538982031872
31	0.2020995189889725	244379.51299615015	9520781297.326986	0.009200538982031872
32	0.2020995189889725	244379.51299615015	9494170843.609617	0.009200538982031872
33	0.19886579073069238	244379.51299615015	9457843642.991707	0.009200538982031872
34	0.13154603076861793	244379.51299615015	9457689465.15129	0.009200538982031872
35	0.13154603076861793	244379.51299615015	9457689465.15129	0.009200538982031872
36	0.11619419660875645	244379.51299615015	9424968248.008368	0.009200538982031872
37	0.11619419660875645	244379.51299615015	9367235392.848515	0.0063479573374701425
38	0.11619419660875645	244379.51299615015	8811400788.04676	0.0063479573374701425
39	0.11619419660875645	244379.51299615015	8604829970.127964	0.0063479573374701425
40	0.08356186163401745	244379.51299615015	8604829970.127964	0.0063479573374701425
41	0.08356186163401745	244379.51299615015	8604829970.127964	0.0063479573374701425
42	0.08065374432910788	232518.3771009765	8604829970.127964	0.004728630468426391
43	0.08065374432910788	232518.3771009765	8591771945.801773	0.004728630468426391
44	0.07456319682026682	232518.3771009765	8446726389.10115	0.004728630468426391
45	0.0700098939811267	232518.3771009765	8109175474.798757	0.004728630468426391
46	0.048396056571206894	232518.3771009765	6991589725.612882	0.004728630468426391
47	0.048396056571206894	232518.3771009765	6991589725.612882	0.004728630468426391
48	0.04099694608756799	232518.3771009765	6470842406.177194	0.004728630468426391
49	0.033397376790564336	232518.3771009765	6470842406.177194	0.004728630468426391
50	0.033397376790564336	232518.3771009765	5459617082.528318	0.004728630468426391
51	0.017581433552555946	219917.68435829523	5454016741.579924	0.004728630468426391
52	0.017581433552555946	219917.68435829523	5167059433.77017	0.004728630468426391
53	0.017581433552555946	219917.68435829523	5140003778.565483	0.004728630468426391
54	0.012327437716080653	219917.68435829523	5140003778.565483	0.004728630468426391
55	0.012327437716080653	219917.68435829523	5140003778.565483	0.004728630468426391
56	0.012327437716080653	219917.68435829523	5140003778.565483	0.004728630468426391
57	0.012327437716080653	219917.68435829523	5140003778.565483	0.004728630468426391
58	0.012327437716080653	219917.68435829523	5104197913.169211	0.004728630468426391
59	0.012327437716080653	219917.68435829523	5075570659.282587	0.004403775267251471
60	0.012327437716080653	219917.68435829523	5032792845.221062	0.004403775267251471
61	0.012327437716080653	219917.68435829523	5032792845.221062	0.004403775267251471
62	0.010984152063013813	219917.68435829523	4862914235.233684	0.004403775267251471
63	0.010984152063013813	219917.68435829523	4767176970.642455	0.004403775267251471
64	0.010984152063013813	219917.68435829523	4082715388.190242	0.004403775267251471
65	0.010984152063013813	219917.68435829523	4057736513.0000553	0.004403775267251471
66	0.010984152063013813	219917.68435829523	4057736513.0000553	0.004403775267251471
67	0.010984152063013813	219917.68435829523	4057736513.0000553	0.004403775267251471
68	0.010984152063013813	219917.68435829523	4057736513.0000553	0.004403775267251471
69	0.010984152063013813	219917.68435829523	4057736513.0000553	0.003851518905171826
70	0.010984152063013813	219917.68435829523	4057736513.0000553	0.003851518905171826
71	0.010984152063013813	219917.68435829523	4057736513.0000553	0.003851518905171826
72	0.010984152063013813	219917.68435829523	4057736513.0000553	0.003851518905171826
73	0.010984152063013813	192791.3984065645	4057736513.0000553	0.003851518905171826
74	0.010984152063013813	192791.3984065645	3646209489.5872803	0.003851518905171826
75	0.01014393703459138	192791.3984065645	3646209489.5872803	0.003851518905171826
76	0.01014393703459138	192791.3984065645	3646209489.5872803	0.003851518905171826
77	0.01014393703459138	192791.3984065645	3646209489.5872803	0.003851518905171826
78	0.01014393703459138	192791.3984065645	3646209489.5872803	0.003851518905171826
79	0.01014393703459138	192791.3984065645	3646209489.5872803	0.003851518905171826
80	0.01014393703459138	192791.3984065645	3646209489.5872803	0.003851518905171826
81	0.01014393703459138	192791.3984065645	3646209489.5872803	0.003851518905171826
82	0.01014393703459138	192791.3984065645	3646209489.5872803	0.003851518905171826
83	0.01014393703459138	192791.3984065645	3646209489.5872803	0.003804975599162644
84	0.01014393703459138	192791.3984065645	3646209489.5872803	0.003804975599162644
85	0.01014393703459138	192791.3984065645	3646209489.5872803	0.003804975599162644
86	0.01014393703459138	192791.3984065645	3646209489.5872803	0.003804975599162644
87	0.01014393703459138	192791.3984065645	3646209489.5872803	0.003804975599162644
88	0.01014393703459138	192791.3984065645	3173407539.0779185	0.003804975599162644
89	0.01014393703459138	192791.3984065645	3173407539.0779185	0.003804975599162644
90	0.01014393703459138	192791.3984065645	3173407539.0779185	0.003804975599162644
91	0.01014393703459138	192791.3984065645	3173407539.0779185	0.003804975599162644
92	0.01014393703459138	192791.3984065645	3173407539.0779185	0.003804975599162644
93	0.01014393703459138	192791.3984065645	3173407539.0779185	0.003804975599162644
94	0.01014393703459138	192791.3984065645	3173407539.0779185	0.003804975599162644
95	0.01014393703459138	192791.3984065645	3173407539.0779185	0.003804975599162644
96	0.01014393703459138	192791.3984065645	3173407539.0779185	0.003804975599162644
97	0.01014393703459138	192791.3984065645	3173407539.0779185	0.003804975599162644
98	0.01014393703459138	192791.3984065645	3173407539.0779185	0.003804975599162644
99	0.01014393703459138	192791.3984065645	3173407539.0779185	0.003804975599162644
100	0.01014393703459138	192791.3984065645	3173407539.0779185	0.003804975599162644
0	35952953740.83214	325045.19980231585	39102263966.39447	35627590930.40461
1	3888057298.321468	325045.19980231585	39102263966.39447	1749806941.676663
2	2409770653.5415435	325045.19980231585	38059752112.48003	1002936727.5807176
3	13006138.508428471	260711.90485051688	33044731137.54634	228615463.946305
4	13006138.508428471	260711.90485051688	27849974637.68976	81401160.93631105
5	5992209.163847411	260711.90485051688	27758037291.62898	41474301.85463994
6	2270797.0031870096	260711.90485051688	27758037291.62898	2643831.0299643264
7	1087475.3495875916	260711.90485051688	27758037291.62898	797312.8885856926
8	521127.4795155472	260711.90485051688	18475698467.209454	238722.0336546084
9	330441.0560400317	260711.90485051688	18475698049.029003	68072.113782238
10	82542.61402168365	260711.90485051688	18446319579.524868	11005.48512962649
11	22884.573831505746	260711.90485051688	16084190604.510746	1433.9386119268631
12	3325.894238077132	260711.90485051688	16084190525.432007	81.40251533309528
13	2043.6238762971138	260711.90485051688	15438969063.7352	17.428927770864895
14	46.68980775688586	260711.90485051688	14195521316.826574	4.27345946825523
15	46.68980775688586	260711.90485051688	13785508453.475567	0.8669564970753039
16	6.9798415717413835	260711.90485051688	13468819437.206915	0.40650371050358935
17	1.809552645567956	260711.90485051688	12188397674.503717	0.20014944679571756
18	0.9807260708052679	260711.90485051688	11688945327.951216	0.11049236936266908
19	0.1312146855431663	260711.90485051688	10639406078.938904	0.0887285263997082
20	0.12486309971144346	260711.90485051688	10639406078.938904	0.07984304267139505
21	0.025911029368817305	260711.90485051688	10639406078.938904	0.07984304267139505
22	0.025911029368817305	260711.90485051688	10639406078.938904	0.03921427652150189
23	0.025911029368817305	260711.90485051688	9904159892.878939	0.00864494165661251
24	0.025911029368817305	260711.90485051688	9904159892.878939	0.00864494165661251
25	0.025911029368817305	260711.90485051688	9881589395.251425	0.008555291373628954
26	0.025911029368817305	260711.90485051688	9578969571.220379	0.008319686059615547
27	0.025911029368817305	260711.90485051688	9578969571.220379	0.008319686059615547
28	0.025911029368817305	260711.90485051688	8749759566.740252	0.008319686059615547
29	0.025911029368817305	260711.90485051688	8461685342.506649	0.008274082603459663
30	0.025911029368817305	247394.44581443025	8461685342.506649	0.008274082603459663
31	0.025911029368817305	247394.44581443025	8461685342.506649	0.00793523103865515
32	0.025911029368817305	247394.44581443025	7637620640.423221	0.002811354888305037
33	0.023828919908937377	247394.44581443025	6946099155.423559	0.002811354888305037
34	0.023828919908937377	247394.44581443025	6693983219.520966	0.002811354888305037
35	0.023828919908937377	247394.44581443025	6549457878.009083	0.002811354888305037
36	0.023828919908937377	247394.44581443025	6545171571.789204	0.002811354888305037
37	0.023828919908937377	247394.44581443025	6545171571.789204	0.002811354888305037
38	0.023828919908937377	247394.44581443025	6541027087.500197	0.002811354888305037
39	0.023828919908937377	247394.44581443025	6404395441.082377	0.002811354888305037
40	0.023828919908937377	247394.44581443025	6394459317.365155	0.002811354888305037
41	0.023828919908937377	247394.44581443025	6394459317.365155	0.002811354888305037
42	0.023828919908937377	247394.44581443025	6394459317.365155	0.002811354888305037
43	0.023828919908937377	247394.44581443025	6127684688.067137	0.002811354888305037
44	0.023828919908937377	247394.44581443025	6127684688.067137	0.002811354888305037
45	0.023828919908937377	247394.44581443025	6127684688.067137	0.002811354888305037
46	0.023828919908937377	247394.44581443025	6127684688.067137	0.002811354888305037
47	0.023828919908937377	247394.44581443025	6127684688.067137	0.002811354888305037
48	0.023828919908937377	241769.71470043785	6127684688.067137	0.002811354888305037
49	0.023828919908937377	230859.13342039328	6127684688.067137	0.002811354888305037
50	0.023828919908937377	230859.13342039328	5996819301.145063	0.002811354888305037
51	0.023828919908937377	230859.13342039328	5809982506.902597	0.002811354888305037
52	0.023828919908937377	230859.13342039328	5523787536.792508	0.002811354888305037
53	0.023828919908937377	230859.13342039328	5523787536.792508	0.002811354888305037
54	0.023828919908937377	230859.13342039328	5523787536.792508	0.002811354888305037
55	0.023828919908937377	230859.13342039328	5451003399.072012	0.002811354888305037
56	0.023828919908937377	230859.13342039328	5369517508.996504	0.002811354888305037
57	0.023828919908937377	230859.13342039328	5369517508.996504	0.002811354888305037
58	0.023828919908937377	230859.13342039328	5369517508.996504	0.002811354888305037
59	0.023828919908937377	230859.13342039328	5369517508.996504	0.002811354888305037
60	0.023828919908937377	230859.13342039328	5369517508.996504	0.002811354888305037
61	0.023828919908937377	230859.13342039328	5369517508.996504	0.0014244899201595195
62	0.023828919908937377	230859.13342039328	5369517508.996504	0.0014244899201595195
63	0.023828919908937377	230859.13342039328	5369517508.996504	0.0014244899201595195
64	0.023828919908937377	230859.13342039328	5369517508.996504	0.0014244899201595195
65	0.023828919908937377	230859.13342039328	5369517508.996504	0.0014244899201595195
66	0.023828919908937377	230859.13342039328	5369517508.996504	0.0014244899201595195
67	0.023828919908937377	230859.13342039328	5369517508.996504	0.0014244899201595195
68	0.023828919908937377	230859.13342039328	5369517508.996504	0.0014244899201595195
69	0.023828919908937377	230859.13342039328	5369517508.996504	0.0014244899201595195
70	0.023828919908937377	225786.85435948582	5369517508.996504	0.0014244899201595195
71	0.023828919908937377	225786.85435948582	5369517508.996504	0.0012040844490826285
72	0.023828919908937377	225786.85435948582	5369517508.996504	0.0012040844490826285
73	0.023828919908937377	225786.85435948582	5369517508.996504	0.0012040844490826285
74	0.023828919908937377	225786.85435948582	5369517508.996504	0.0012040844490826285
75	0.023828919908937377	225786.85435948582	5281715615.450275	0.0012040844490826285
76	0.022718023086550906	225786.85435948582	5235386890.198187	0.0012040844490826285
77	0.022718023086550906	225786.85435948582	5158470964.520021	0.0012040844490826285
78	0.022718023086550906	225786.85435948582	5121389333.047123	0.0012040844490826285
79	0.022718023086550906	225786.85435948582	4907193317.868368	0.0012040844490826285
80	0.022718023086550906	225786.85435948582	4885987754.05743	0.0012040844490826285
81	0.022718023086550906	225786.85435948582	4795268931.466904	0.0012040844490826285
82	0.022115949951378354	225786.85435948582	4633616329.556861	0.0012040844490826285
83	0.022115949951378354	225786.85435948582	4583652638.524818	0.0008876841578946114
84	0.022115949951378354	225786.85435948582	4494249356.7208805	0.0008876841578946114
85	0.022115949951378354	225786.85435948582	4494249356.7208805	0.0008876841578946114
86	0.022115949951378354	225786.85435948582	4494249356.7208805	0.0006769351069103933
87	0.022115949951378354	225786.85435948582	4267430251.861655	0.0006769351069103933
88	0.022115949951378354	225786.85435948582	4054490148.4603095	0.0006769351069103933
89	0.022115949951378354	225786.85435948582	4048124642.401599	0.0006769351069103933
90	0.022033941766306336	218034.4118871837	4048124642.401599	0.0006769351069103933
91	0.022033941766306336	218034.4118871837	4048124642.401599	0.0006769351069103933
92	0.022033941766306336	218034.4118871837	4048124642.401599	0.0006769351069103933
93	0.022033941766306336	218034.4118871837	4048124642.401599	0.0006769351069103933
94	0.022033941766306336	218034.4118871837	4048124642.401599	0.0006769351069103933
95	0.022033941766306336	218034.4118871837	4048124642.401599	0.0006769351069103933
96	0.022033941766306336	218034.4118871837	4017534868.279497	0.0006769351069103933
97	0.022033941766306336	218034.4118871837	3936035322.8738875	0.0006769351069103933
98	0.022033941766306336	218034.4118871837	3911480022.6848154	0.0006769351069103933
99	0.022033941766306336	218034.4118871837	3866263440.7888393	0.0006769351069103933
100	0.022033941766306336	218034.4118871837	3821356216.0158877	0.0006769351069103933
0	32752759380.79044	318007.8112750631	38785886117.152435	27090794654.983685
1	3227989198.4115458	318007.8112750631	38367028748.05987	4184606250.190435
2	1532956605.109934	318007.8112750631	38367028748.05987	199287096.086762
3	750909935.3142065	311218.8823574643	29833043668.10504	199287096.086762
4	305976029.2261357	311218.8823574643	28326814563.508785	46042136.28944036
5	55254306.92705465	311218.8823574643	27686055832.752968	15808887.965571746
6	7677155.455814954	292470.8320440445	24897710471.653233	4604143.0216945615
7	1851296.5002909964	292470.8320440445	18974394518.46801	346820.217921113
8	1219648.3392866892	292470.8320440445	17774982773.069553	72693.75515682681
9	397301.07952486124	292470.8320440445	17774982773.069553	72098.37140671915
10	175763.5917368951	275971.48562552466	17774982773.069553	7404.460569668507
11	93472.51758621463	275971.48562552466	17774982773.069553	4299.463330786123
12	60172.27600425535	275971.48562552466	17774982773.069553	272.00203522537015
13	12675.72863418394	256428.56444370456	17774982773.069553	38.21983875472915
14	3252.057187099301	256428.56444370456	15914651466.56108	11.29097244632749
15	2081.0937873071653	256428.56444370456	15914651466.56108	4.141591735641471
16	240.34460646136108	256428.56444370456	15914651466.56108	1.965723856238875
17	74.16080873513513	251669.94591201592	14866968535.342949	0.15250660310443453
18	18.813079197836093	251669.94591201592	14428588900.318104	0.1348672491728406
19	5.7930585873363745	251669.94591201592	13963877932.30361	0.08324513222315062
20	2.688463572287521	251669.94591201592	13963877932.30361	0.06137401176080354
21	0.9833331642245241	251669.94591201592	12575038326.690548	0.05874854852109879
22	0.6259343185657185	251669.94591201592	12575038326.690548	0.05874854852109879
23	0.46535098350600357	251669.94591201592	12209203687.296669	0.049697534783185796
24	0.4527308911796977	251669.94591201592	12209203687.296669	0.049697534783185796
25	0.19816145729912196	251669.94591201592	11792500817.891634	0.046783227260449305
26	0.17706211308059755	251669.94591201592	11753482599.065722	0.03395411929240098
27	0.11381561046653645	251669.94591201592	10697621118.003119	0.03395411929240098
28	0.11381561046653645	251669.94591201592	10622044994.77529	0.021114567073857803
29	0.10079891702749558	251669.94591201592	10298607401.863855	0.021114567073857803
30	0.06777719760466268	251669.94591201592	10163056478.440163	0.021114567073857803
31	0.06777719760466268	251669.94591201592	9871740084.167952	0.021114567073857803
32	0.06777719760466268	251669.94591201592	9871740084.167952	0.021114567073857803
33	0.053499870749613126	251669.94591201592	9854693167.895329	0.02110527403895724
34	0.053499870749613126	251669.94591201592	9852822343.403288	0.020162031151857548
35	0.053499870749613126	251669.94591201592	9617063221.856958	0.013423935386574076
36	0.04090204023084937	251669.94591201592	8602242993.218618	0.009293620759704075
37	0.04090204023084937	251669.94591201592	8602239666.31768	0.009293620759704075
38	0.03621454523743414	251669.94591201592	8602239666.31768	0.009293620759704075
39	0.02343350158842869	251669.94591201592	8602239666.31768	0.009293620759704075
40	0.02343350158842869	251669.94591201592	8232529611.538457	0.009293620759704075
41	0.02343350158842869	251669.94591201592	8232529611.538457	0.009293620759704075
42	0.02343350158842869	251669.94591201592	8232529611.538457	0.009293620759704075
43	0.019500596606890953	251669.94591201592	8232529611.538457	0.009293620759704075
44	0.019500596606890953	251669.94591201592	8232529611.538457	0.009293620759704075
45	0.019500596606890953	251669.94591201592	8232529611.538457	0.009293620759704075
46	0.019500596606890953	251669.94591201592	8209978517.055758	0.009293620759704075
47	0.019500596606890953	251669.94591201592	8208911389.123942	0.009293620759704075
48	0.019500596606890953	251669.94591201592	8205852491.255255	0.009293620759704075
49	0.019500596606890953	251669.94591201592	7976289049.5682	0.009293620759704075
50	0.019500596606890953	251669.94591201592	7869743449.543257	0.007299844971682161
51	0.019500596606890953	243360.96275714712	7869743449.543257	0.007299844971682161
52	0.019500596606890953	233242.19650197148	7590869263.877089	0.007299844971682161
53	0.019500596606890953	233242.19650197148	7211253983.187937	0.007299844971682161
54	0.019500596606890953	233242.19650197148	7211253983.187937	0.007299844971682161
55	0.019500596606890953	233242.19650197148	5857202419.583026	0.007299844971682161
56	0.019500596606890953	233242.19650197148	5490836049.596389	0.007299844971682161
57	0.019500596606890953	233242.19650197148	5490836049.596389	0.007299844971682161
58	0.018270899749659064	233242.19650197148	5490836049.596389	0.007299844971682161
59	0.018270899749659064	233242.19650197148	5490836049.596389	0.007299844971682161
60	0.016452493393501952	233242.19650197148	5403197283.284039	0.007299844971682161
61	0.01199344123692137	233242.19650197148	5373250252.590562	0.007299844971682161
62	0.01199344123692137	233242.19650197148	5373250252.590562	0.005772349421356961
63	0.01199344123692137	233242.19650197148	5266870806.603982	0.005772349421356961
64	0.01199344123692137	233242.19650197148	4928058928.435506	0.005772349421356961
65	0.01199344123692137	233242.19650197148	4635984764.312039	0.005772349421356961
66	0.01199344123692137	233242.19650197148	4635984764.312039	0.005655417554698177
67	0.01199344123692137	233242.19650197148	4472411729.067848	0.005655417554698177
68	0.01199344123692137	233242.19650197148	4472411729.067848	0.005655417554698177
69	0.01199344123692137	233242.19650197148	4472411729.067848	0.005655417554698177
70	0.01199344123692137	233242.19650197148	4472411729.067848	0.005655417554698177
71	0.01199344123692137	233242.19650197148	4472411729.067848	0.004269340777254936
72	0.01199344123692137	233242.19650197148	4472411729.067848	0.004269340777254936
73	0.01199344123692137	233242.19650197148	4472411729.067848	0.004269340777254936
74	0.01199344123692137	233242.19650197148	4472411729.067848	0.004269340777254936
75	0.01199344123692137	233242.19650197148	4472411729.067848	0.004269340777254936
76	0.01199344123692137	233242.19650197148	4472411729.067848	0.004269340777254936
77	0.01199344123692137	233242.19650197148	4472411729.067848	0.004269340777254936
78	0.01199344123692137	233242.19650197148	4472411729.067848	0.004269340777254936
79	0.01199344123692137	233242.19650197148	4472411729.067848	0.004269340777254936
80	0.01199344123692137	233242.19650197148	4472411729.067848	0.0036320356674896647
81	0.01199344123692137	233242.19650197148	4472411729.067848	0.0036320356674896647
82	0.01199344123692137	233242.19650197148	4472411729.067848	0.0036320356674896647
83	0.01199344123692137	233242.19650197148	4472411729.067848	0.0036320356674896647
84	0.01199344123692137	233242.19650197148	4472411729.067848	0.0036320356674896647
85	0.01199344123692137	233242.19650197148	4472411729.067848	0.0036320356674896647
86	0.01199344123692137	233242.19650197148	4283913903.2637873	0.0036320356674896647
87	0.01199344123692137	233242.19650197148	4283913903.2637873	0.0036320356674896647
88	0.01199344123692137	233242.19650197148	4283913903.2637873	0.0036320356674896647
89	0.01199344123692137	233242.19650197148	4283913903.2637873	0.0036320356674896647
90	0.01199344123692137	233242.19650197148	4259955437.324605	0.0036320356674896647
91	0.01199344123692137	233242.19650197148	4259955437.324605	0.0036320356674896647
92	0.01199344123692137	233242.19650197148	4259955437.324605	0.0036320356674896647
93	0.01199344123692137	233242.19650197148	4259955437.324605	0.0036320356674896647
94	0.01199344123692137	233242.19650197148	4259955437.324605	0.0036320356674896647
95	0.01199344123692137	233242.19650197148	4135194653.068478	0.0036320356674896647
96	0.01199344123692137	233242.19650197148	4135194653.068478	0.0036320356674896647
97	0.01199344123692137	233242.19650197148	4135194653.068478	0.0036320356674896647
98	0.01199344123692137	233242.19650197148	4135194653.068478	0.0035620442198702773
99	0.01199344123692137	233242.19650197148	4135194653.068478	0.0035620442198702773
100	0.01199344123692137	233242.19650197148	4135194653.068478	0.0035620442198702773
0	45514254153.25612	333992.2705622104	32630579444.18654	40049617151.9554
1	3430344772.3971915	333992.2705622104	27008539697.144993	6302830799.680792
2	599013565.1980029	333992.2705622104	24533704965.742283	657715104.4014848
3	599013565.1980029	239506.96821996832	23719361189.699154	439279428.7502679
4	244506468.89512837	239506.96821996832	23719203973.014225	215249042.792886
5	40557064.671202846	239506.96821996832	19439645341.678993	59732234.31769593
6	19197759.902411122	239506.96821996832	19439645341.678993	11881041.942082725
7	11026381.29746604	239506.96821996832	19439645341.678993	1795616.2112884584
8	3386582.021662254	239506.96821996832	19439645341.678993	351162.6113635445
9	1026062.0445044255	239506.96821996832	19184796155.5492	74929.00061690513
10	216090.22171023148	239506.96821996832	19184796155.5492	16463.67599497537
11	216090.22171023148	239506.96821996832	18635879392.534542	2009.233804490889
12	45163.47224620135	239506.96821996832	18029900039.00451	1089.1525971426406
13	14239.828946680933	239506.96821996832	17532796135.95642	56.09050580876101
14	4124.562835903452	239506.96821996832	16994357358.225988	21.845307426542597
15	693.3595533801931	239506.96821996832	15292282380.737722	1.8132879399398085
16	113.96647376082056	239506.96821996832	14334175712.189514	0.7581059798262586
17	89.63884094217345	239506.96821996832	13796417424.226303	0.05055283603685516
18	45.19915291438253	237701.71840014614	12001986142.176157	0.05055283603685516
19	19.64894774599297	237701.71840014614	11443243065.887205	0.015184957118277732
20	7.804283584069732	237701.71840014614	11377232530.953184	0.007960565722839562
21	1.1459133557478878	237701.71840014614	11088299517.995577	0.007960565722839562
22	0.46547284070592027	237701.71840014614	11088299517.995577	0.007960565722839562
23	0.1098627005209392	237701.71840014614	11088299517.995577	0.007960565722839562
24	0.1098627005209392	237701.71840014614	11088299517.995577	0.007960565722839562
25	0.07842752709893909	237701.71840014614	10253180935.482391	0.007960565722839562
26	0.06072608845298392	237701.71840014614	10253180935.482391	0.007960565722839562
27	0.06072608845298392	237701.71840014614	10253180935.482391	0.007960565722839562
28	0.06072608845298392	237701.71840014614	10253180935.482391	0.007960565722839562
29	0.06072608845298392	237701.71840014614	10253180935.482391	0.007699734188081587
30	0.06072608845298392	237701.71840014614	9320864420.059435	0.007699734188081587
31	0.06072608845298392	237701.71840014614	9320864420.059435	0.007699734188081587
32	0.06072608845298392	237701.71840014614	9320864420.059435	0.007699734188081587
33	0.06072608845298392	237701.71840014614	9320864420.059435	0.007699734188081587
34	0.06072608845298392	237701.71840014614	9320864420.059435	0.007699734188081587
35	0.06072608845298392	237701.71840014614	9320864420.059435	0.007699734188081587
36	0.06072608845298392	237701.71840014614	9217488865.129263	0.007699734188081587
37	0.06072608845298392	237701.71840014614	8764850076.172672	0.007699734188081587
38	0.06072608845298392	237701.71840014614	8764850076.172672	0.007699734188081587
39	0.06072608845298392	237701.71840014614	8458026772.450854	0.007699734188081587
40	0.06072608845298392	237701.71840014614	8458026772.450854	0.007699734188081587
41	0.06072608845298392	237701.71840014614	8458026772.450854	0.007699734188081587
42	0.06072608845298392	237701.71840014614	8458026772.450854	0.007699734188081587
43	0.06072608845298392	237701.71840014614	8334301523.012517	0.007699734188081587
44	0.06072608845298392	237701.71840014614	8334301523.012517	0.007699734188081587
45	0.06072608845298392	237701.71840014614	8049907079.884995	0.007699734188081587
46	0.06072608845298392	237701.71840014614	7778734334.629461	0.007699734188081587
47	0.06072608845298392	237701.71840014614	7778734334.629461	0.007699734188081587
48	0.06072608845298392	237701.71840014614	7778734334.629461	0.007699734188081587
49	0.06072608845298392	237701.71840014614	7778734334.629461	0.007699734188081587
50	0.06072608845298392	237701.71840014614	7697007659.041971	0.007699734188081587
51	0.06072608845298392	237701.71840014614	7697007659.041971	0.007699734188081587
52	0.06072608845298392	237701.71840014614	7697007659.041971	0.007699734188081587
53	0.05821232000251542	237701.71840014614	7697007659.041971	0.007699734188081587
54	0.05821232000251542	237701.71840014614	7606517064.566922	0.007699734188081587
55	0.05821232000251542	237701.71840014614	7606517064.566922	0.007699734188081587
56	0.05821232000251542	237701.71840014614	7606517064.566922	0.007699734188081587
57	0.05821232000251542	237701.71840014614	7606517064.566922	0.007699734188081587
58	0.05821232000251542	237701.71840014614	7606517064.566922	0.007699734188081587
59	0.05821232000251542	237701.71840014614	7606517064.566922	0.007699734188081587
60	0.05821232000251542	237701.71840014614	6976695333.269194	0.007487365084346059
61	0.05821232000251542	237701.71840014614	6976695333.269194	0.007487365084346059
62	0.05821232000251542	237701.71840014614	6976695333.269194	0.007487365084346059
63	0.05821232000251542	237701.71840014614	6976695333.269194	0.007487365084346059
64	0.05821232000251542	237701.71840014614	6790852006.837	0.007487365084346059
65	0.0559827369417649	237701.71840014614	6790852006.837	0.007487365084346059
66	0.0559827369417649	237701.71840014614	6730523176.050206	0.007487365084346059
67	0.0559827369417649	237701.71840014614	6552414242.261707	0.007487365084346059
68	0.0559827369417649	237701.71840014614	6246032868.143241	0.007487365084346059
69	0.0559827369417649	237701.71840014614	6246032868.143241	0.007487365084346059
70	0.0559827369417649	237701.71840014614	6246032868.143241	0.007487365084346059
71	0.0559827369417649	237701.71840014614	6246032868.143241	0.007487365084346059
72	0.05402526159825245	237701.71840014614	6246032868.143241	0.007487365084346059
73	0.05402526159825245	237701.71840014614	6246032868.143241	0.007487365084346059
74	0.05286707585220004	237701.71840014614	6246032868.143241	0.007487365084346059
75	0.05286707585220004	237701.71840014614	6246032868.143241	0.007487365084346059
76	0.05286707585220004	237701.71840014614	6246032868.143241	0.007487365084346059
77	0.05286707585220004	237701.71840014614	6246032868.143241	0.005017738903250252
78	0.05286707585220004	237701.71840014614	6246032868.143241	0.005017738903250252
79	0.05286707585220004	237701.71840014614	6246032868.143241	0.005017738903250252
80	0.05286707585220004	237701.71840014614	6246032868.143241	0.005017738903250252
81	0.05286707585220004	237701.71840014614	6246032868.143241	0.005017738903250252
82	0.05286707585220004	237701.71840014614	6246032868.143241	0.005017738903250252
83	0.05286707585220004	237701.71840014614	6246032868.143241	0.005017738903250252
84	0.05286707585220004	237701.71840014614	6184855263.61055	0.005017738903250252
85	0.05286707585220004	237701.71840014614	6184855263.61055	0.005017738903250252
86	0.05286707585220004	237701.71840014614	6176462755.992433	0.005017738903250252
87	0.05286707585220004	237701.71840014614	5933857121.136736	0.005017738903250252
88	0.05286707585220004	237701.71840014614	5927955838.836623	0.005017738903250252
89	0.05286707585220004	237701.71840014614	5927955838.836623	0.005017738903250252
90	0.05286707585220004	237701.71840014614	5927955838.836623	0.005017738903250252
91	0.05286707585220004	237701.71840014614	5486765272.903691	0.005017738903250252
92	0.05286707585220004	237701.71840014614	5486765272.903691	0.005017738903250252
93	0.05286707585220004	237701.71840014614	5486765272.903691	0.005017738903250252
94	0.05286707585220004	237701.71840014614	5486765272.903691	0.005017738903250252
95	0.05286707585220004	237701.71840014614	5486765272.903691	0.005017738903250252
96	0.05286707585220004	237701.71840014614	5486765272.903691	0.005017738903250252
97	0.05286707585220004	237701.71840014614	5486765272.903691	0.005017738903250252
98	0.05286707585220004	237701.71840014614	5486765272.903691	0.005017738903250252
99	0.05286707585220004	237701.71840014614	5435930017.992526	0.005017738903250252
100	0.05286707585220004	237701.71840014614	5435930017.992526	0.005017738903250252
0	36897310306.16783	379123.7291633399	33816907762.57453	38983613500.38448
1	5392831280.847174	379123.7291633399	32531014510.491066	6080077641.802311
2	1096426064.62472	370703.928927424	32531014510.491066	583350852.1125507
3	371220418.95916134	291870.9079147068	32213055919.79353	241352521.00765246
4	147614708.80213964	291870.9079147068	32213055919.79353	19547370.767409734
5	30938806.139495764	291870.9079147068	31239357746.563587	2479797.658262981
6	17878024.84750556	291870.9079147068	29845561046.833008	1219057.5023560915
7	5812162.471071279	291870.9079147068	27747675774.020554	280023.92743880657
8	1510681.7221431823	291870.9079147068	27747675774.020554	57817.41920451785
9	764182.9640837641	291870.9079147068	26536499311.90955	37706.903046126194
10	137410.29290885403	289457.5900941803	26349878481.629013	5442.46531673285
11	137410.29290885403	264061.1009985377	24223323410.48272	1734.5119734398743
12	65099.85848273036	264061.1009985377	24223323124.4955	482.0378116602022
13	192.64280722846064	264061.1009985377	23126163326.012005	138.35976985122568
14	192.64280722846064	264061.1009985377	23126163325.875576	9.386724121165694
15	192.64280722846064	264061.1009985377	22843810216.049496	4.3748073583230385
16	22.02862824680522	264061.1009985377	19916174591.01262	0.6564660176624213
17	1.7340877532452932	264061.1009985377	19739582080.2444	0.1371790313045066
18	0.554041044149635	264061.1009985377	19520132436.304672	0.09336107746480884
19	0.382560335899797	264061.1009985377	17982324952.675728	0.03428835185031008
20	0.30144729784035385	259817.95779016093	15923540102.532417	0.03428835185031008
21	0.17573160893401163	259817.95779016093	15923325837.67893	0.03428835185031008
22	0.1648786384036518	259817.95779016093	15369975350.697586	0.027870432546232157
23	0.1648786384036518	259817.95779016093	15369975350.697586	0.024229491899461414
24	0.1648786384036518	259817.95779016093	15369975350.697586	0.024229491899461414
25	0.1648786384036518	259817.95779016093	15369975350.697586	0.021721966833792083
26	0.13861400518527278	259817.95779016093	15369975350.697586	0.018785510438481447
27	0.0724071370943495	259817.95779016093	15369975350.697586	0.010715708894963202
28	0.0724071370943495	259817.95779016093	14777314404.002491	0.010715708894963202
29	0.05198461379298999	259817.95779016093	14051716624.403004	0.008733789972476202
30	0.028071184515129723	259817.95779016093	14051716624.403004	0.008733789972476202
31	0.013979513721617341	259817.95779016093	14051716624.403004	0.008733789972476202
32	0.013979513721617341	259817.95779016093	14051716624.403004	0.008733789972476202
33	0.013979513721617341	259817.95779016093	14051716624.403004	0.008733789972476202
34	0.013979513721617341	259817.95779016093	14051716624.403004	0.008733789972476202
35	0.013979513721617341	259817.95779016093	14051716624.403004	0.008733789972476202
36	0.013143459253337233	259817.95779016093	14051716624.403004	0.008733789972476202
37	0.013143459253337233	259817.95779016093	12130335700.654675	0.008733789972476202
38	0.013143459253337233	259817.95779016093	12130335700.654675	0.008733789972476202
39	0.013143459253337233	259817.95779016093	12130335700.654675	0.008733789972476202
40	0.013143459253337233	259817.95779016093	12130335700.654675	0.008733789972476202
41	0.013143459253337233	259817.95779016093	11934986844.581236	0.008733789972476202
42	0.013143459253337233	259817.95779016093	11332985296.257177	0.008733789972476202
43	0.013143459253337233	259817.95779016093	10972151263.14466	0.005445016828502433
44	0.013143459253337233	259817.95779016093	10972151263.14466	0.005445016828502433
45	0.013143459253337233	259817.95779016093	10972151263.14466	0.005445016828502433
46	0.013143459253337233	259817.95779016093	10295748597.36725	0.005445016828502433
47	0.013143459253337233	259817.95779016093	10295748597.36725	0.005445016828502433
48	0.00998058674600024	259817.95779016093	10295748597.36725	0.005445016828502433
49	0.00998058674600024	259817.95779016093	8506896390.4017935	0.005445016828502433
50	0.00998058674600024	259817.95779016093	8506896390.4017935	0.005445016828502433
51	0.00998058674600024	259817.95779016093	8506896390.4017935	0.005445016828502433
52	0.00998058674600024	259817.95779016093	8506896390.4017935	0.005445016828502433
53	0.00998058674600024	259817.95779016093	8506896390.4017935	0.005445016828502433
54	0.00998058674600024	259817.95779016093	8506896390.4017935	0.005445016828502433
55	0.00998058674600024	259817.95779016093	8506896390.4017935	0.005445016828502433
56	0.00998058674600024	259817.95779016093	8506896390.4017935	0.005445016828502433
57	0.007193161661196832	259817.95779016093	8506896390.4017935	0.005445016828502433
58	0.007193161661196832	259817.95779016093	8506896390.4017935	0.005445016828502433
59	0.007193161661196832	259817.95779016093	8506896390.4017935	0.005445016828502433
60	0.007193161661196832	259817.95779016093	8506896390.4017935	0.005445016828502433
61	0.007092979823162513	259817.95779016093	8506896390.4017935	0.005445016828502433
62	0.007092979823162513	259817.95779016093	8506896390.4017935	0.005445016828502433
63	0.007092979823162513	259817.95779016093	8506896390.4017935	0.005445016828502433
64	0.007092979823162513	259817.95779016093	8506896390.4017935	0.005445016828502433
65	0.007092979823162513	259817.95779016093	8416402315.642456	0.005445016828502433
66	0.007092979823162513	259817.95779016093	8416402315.642456	0.005445016828502433
67	0.007092979823162513	259817.95779016093	8416402315.642456	0.005445016828502433
68	0.007092979823162513	259817.95779016093	8416402315.642456	0.005445016828502433
69	0.007092979823162513	259817.95779016093	8341356525.240981	0.005445016828502433
70	0.007092979823162513	259817.95779016093	8184813215.249895	0.005445016828502433
71	0.007092979823162513	259817.95779016093	8184813215.249895	0.005445016828502433
72	0.007092979823162513	259817.95779016093	8184813215.249895	0.004891628765207108
73	0.007092979823162513	259817.95779016093	8101738113.691673	0.004891628765207108
74	0.007092979823162513	259817.95779016093	7760924816.084281	0.004891628765207108
75	0.007092979823162513	259817.95779016093	7760924816.084281	0.004891628765207108
76	0.007092979823162513	259817.95779016093	7760924816.084281	0.004891628765207108
77	0.007092979823162513	259817.95779016093	7760924816.084281	0.004891628765207108
78	0.007092979823162513	259817.95779016093	7760924816.084281	0.004891628765207108
79	0.007092979823162513	259817.95779016093	7334943707.316866	0.004891628765207108
80	0.007092979823162513	259817.95779016093	7121193187.075075	0.004891628765207108
81	0.007092979823162513	259817.95779016093	7121193187.075075	0.004891628765207108
82	0.007092979823162513	259817.95779016093	7121193187.075075	0.004891628765207108
83	0.007092979823162513	259817.95779016093	7121193187.075075	0.004891628765207108
84	0.007092979823162513	259817.95779016093	7121193187.075075	0.004891628765207108
85	0.007092979823162513	259817.95779016093	6770110133.925497	0.004891628765207108
86	0.007092979823162513	250531.54083076896	6770110133.925497	0.004891628765207108
87	0.007092979823162513	250531.54083076896	6770110133.925497	0.004546079006091807
88	0.007092979823162513	250531.54083076896	6770110133.925497	0.004546079006091807
89	0.007092979823162513	250531.54083076896	6616426346.261079	0.004546079006091807
90	0.007092979823162513	250531.54083076896	6610088590.505695	0.004546079006091807
91	0.007092979823162513	250531.54083076896	6443622785.3837	0.004546079006091807
92	0.007092979823162513	250531.54083076896	6443622785.3837	0.004546079006091807
93	0.007092979823162513	250531.54083076896	6443622785.3837	0.004546079006091807
94	0.007092979823162513	250531.54083076896	6443622785.3837	0.004546079006091807
95	0.007092979823162513	250531.54083076896	6443622785.3837	0.004546079006091807
96	0.007092979823162513	250531.54083076896	6443622785.3837	0.004546079006091807
97	0.007092979823162513	250531.54083076896	6443622785.3837	0.004546079006091807
98	0.007092979823162513	250531.54083076896	6443622785.3837	0.004546079006091807
99	0.007092979823162513	250531.54083076896	6443622785.3837	0.004546079006091807
100	0.007092979823162513	250531.54083076896	6443622785.3837	0.004546079006091807
0	37829477533.79663	348433.20841957134	35073967150.78214	37444346979.9093
1	6032384474.527607	348433.20841957134	30120971075.991886	3269023759.521294
2	1378797175.254781	272571.0991896743	30120971075.991886	256652732.85946015
3	379701600.1010023	272571.0991896743	30120971075.991886	119134298.75848147
4	130833848.03175537	272571.0991896743	30120971075.991886	13528220.922332421
5	63603407.61573776	272571.0991896743	30120971075.991886	1135233.2840243569
6	23643829.212236922	272571.0991896743	27669081803.112038	106113.04290430884
7	15798254.73970866	272571.0991896743	27669081803.112038	75182.57403533786
8	3320304.4194604717	272571.0991896743	27375993085.915718	17666.758972462485
9	219327.24876919176	272571.0991896743	24158646378.48155	2631.919630766992
10	160175.28829450285	272571.0991896743	23363069113.965538	86.63179469085675
11	76484.62310839204	272571.0991896743	23351150097.085575	35.91300430624282
12	31324.268969181878	272571.0991896743	23125273866.65047	4.444298611833123
13	9458.359784092932	257445.4907902654	19271441128.30505	1.1696690069787086
14	1978.8406139578026	257445.4907902654	19271368190.283894	0.35773836713937285
15	236.62232624520183	257445.4907902654	18364380557.502808	0.18760580632546056
16	63.58703228591531	257445.4907902654	18359778691.80048	0.11866362694688355
17	15.478522372860777	257445.4907902654	18262980302.754192	0.09336843358292157
18	1.6798740974023008	257445.4907902654	17710148643.013622	0.05773561633185703
19	0.5269901572200231	257445.4907902654	15130244555.724743	0.05773561633185703
20	0.35561147371367846	257445.4907902654	15130244555.724743	0.046328864670548565
21	0.12006230754576472	257445.4907902654	15130244555.724743	0.004416394109416769
22	0.12006230754576472	257445.4907902654	15130244555.724743	0.004416394109416769
23	0.12006230754576472	257445.4907902654	15130244555.724743	0.003767623063107405
24	0.12006230754576472	257445.4907902654	15130244555.724743	0.003572766850368253
25	0.12006230754576472	257445.4907902654	15130244555.724743	0.003572766850368253
26	0.12006230754576472	257445.4907902654	15130244555.724743	0.003153370790766235
27	0.0775537471406275	257445.4907902654	15130244555.724743	0.003153370790766235
28	0.0775537471406275	257445.4907902654	14430881106.584955	0.003153370790766235
29	0.06338906884366505	257445.4907902654	14128300529.481174	0.003153370790766235
30	0.06338906884366505	257445.4907902654	13817860485.038132	0.0031387941649304754
31	0.06338906884366505	257445.4907902654	13440601167.796446	0.0031387941649304754
32	0.06338906884366505	257445.4907902654	13246333738.571829	0.0031387941649304754
33	0.04869312325064204	257445.4907902654	13163497666.62685	0.0018956684930191191
34	0.04869312325064204	257445.4907902654	13163497666.62685	0.0018956684930191191
35	0.04869312325064204	257445.4907902654	13163497666.62685	0.0017982556699991912
36	0.04860865006826451	257445.4907902654	13021811012.333948	0.0017982556699991912
37	0.04860865006826451	257445.4907902654	12790227516.652573	0.0017982556699991912
38	0.04860865006826451	257445.4907902654	12790227516.652573	0.0017982556699991912
39	0.04413497618652455	231899.73953288063	12317555110.852884	0.0017982556699991912
40	0.04056405200593748	231899.73953288063	11841420759.38082	0.0017982556699991912
41	0.04056405200593748	231899.73953288063	11841420759.38082	0.0017982556699991912
42	0.04056405200593748	231899.73953288063	11545585741.858028	0.0017982556699991912
43	0.04056405200593748	231899.73953288063	11545585741.858028	0.0017982556699991912
44	0.04056405200593748	231899.73953288063	11545585741.858028	0.0014629138364628434
45	0.038717112918673566	231899.73953288063	11028880695.549688	0.0014629138364628434
46	0.038717112918673566	231899.73953288063	10998900913.615494	0.0014629138364628434
47	0.038717112918673566	231899.73953288063	10545051539.813	0.0014629138364628434
48	0.038717112918673566	231899.73953288063	10545051539.813	0.0014629138364628434
49	0.038717112918673566	231899.73953288063	10545051539.813	0.0014629138364628434
50	0.0332483602974764	231899.73953288063	10545051539.813	0.0014629138364628434
51	0.0332483602974764	231899.73953288063	9621375089.821293	0.0003244427980434704
52	0.0332483602974764	231899.73953288063	9621375089.821293	0.0003244427980434704
53	0.0332483602974764	231899.73953288063	9621375089.821293	0.0003244427980434704
54	0.026608569150211307	231899.73953288063	9621375089.821293	0.0003244427980434704
55	0.026608569150211307	231899.73953288063	9621375089.821293	0.0003244427980434704
56	0.026608569150211307	231899.73953288063	9621375089.821293	0.0003244427980434704
57	0.026608569150211307	231899.73953288063	9522644558.76228	0.0003244427980434704
58	0.026608569150211307	231899.73953288063	9167441480.843834	0.0003244427980434704
59	0.01826978164666751	231899.73953288063	9167441480.843834	0.0003244427980434704
60	0.01826978164666751	231899.73953288063	9167441480.843834	0.0003244427980434704
61	0.01826978164666751	231899.73953288063	9167441480.843834	0.0003244427980434704
62	0.01826978164666751	231899.73953288063	9167441480.843834	0.0003244427980434704
63	0.01826978164666751	231899.73953288063	9167441480.843834	0.0003244427980434704
64	0.01756920492702619	231899.73953288063	9167441480.843834	0.0003244427980434704
65	0.01756920492702619	231899.73953288063	9167441480.843834	0.0003244427980434704
66	0.01756920492702619	231899.73953288063	9153674356.464657	0.0003244427980434704
67	0.01756920492702619	231899.73953288063	9047511905.131351	0.0003244427980434704
68	0.01756920492702619	231899.73953288063	8464478335.227054	0.0003244427980434704
69	0.01756920492702619	231899.73953288063	8464478335.227054	0.0003244427980434704
70	0.01756920492702619	231899.73953288063	8464478335.227054	0.0003244427980434704
71	0.01756920492702619	231899.73953288063	8464478335.227054	0.0003244427980434704
72	0.012437438021468171	225922.55211929086	8464478335.227054	0.0003244427980434704
73	0.012437438021468171	225665.3748900733	8464478335.227054	0.0003244427980434704
74	0.012437438021468171	225665.3748900733	8464478335.227054	0.0003244427980434704
75	0.012437438021468171	225665.3748900733	8251519705.456569	0.0003244427980434704
76	0.012437438021468171	216422.20409257666	8129297088.709966	0.0003244427980434704
77	0.012437438021468171	216422.20409257666	7825259415.908773	0.0003244427980434704
78	0.012437438021468171	216422.20409257666	7819304096.868565	0.0003244427980434704
79	0.012437438021468171	216422.20409257666	7819304096.868565	0.0003244427980434704
80	0.012437438021468171	216422.20409257666	7819304096.868565	0.0003244427980434704
81	0.012437438021468171	216422.20409257666	7652631671.127741	0.0003244427980434704
82	0.012437438021468171	216422.20409257666	7446359635.228261	0.0003244427980434704
83	0.012437438021468171	216422.20409257666	7446359635.228261	0.0003244427980434704
84	0.012437438021468171	205852.4014953051	7446359635.228261	0.0003244427980434704
85	0.012437438021468171	205852.4014953051	7005736270.3800535	0.0003244427980434704
86	0.012437438021468171	205852.4014953051	7005736270.3800535	0.0003244427980434704
87	0.011907913930246962	205852.4014953051	7005736270.3800535	0.0003244427980434704
88	0.011907913930246962	205852.4014953051	6959760229.659588	0.0003244427980434704
89	0.011907913930246962	205852.4014953051	6859115200.489356	0.0003244427980434704
90	0.011907913930246962	205852.4014953051	6607517113.414115	0.0003244427980434704
91	0.011907913930246962	205852.4014953051	6607517113.414115	0.0003244427980434704
92	0.011907913930246962	205852.4014953051	6560078012.752377	0.0003244427980434704
93	0.011907913930246962	205852.4014953051	5930222586.103687	0.0003244427980434704
94	0.011907913930246962	205852.4014953051	5925378514.094744	0.0003244427980434704
95	0.011907913930246962	205852.4014953051	5906058858.128263	0.0003244427980434704
96	0.011907913930246962	205852.4014953051	5906058858.128263	0.0003244427980434704
97	0.011907913930246962	205852.4014953051	5897094009.849796	0.0003244427980434704
98	0.011907913930246962	205852.4014953051	5887591991.853663	0.0003244427980434704
99	0.011907913930246962	205852.4014953051	5234975247.487207	0.0003244427980434704
100	0.011907913930246962	205852.4014953051	5234975247.487207	0.0003244427980434704
