# Supplementary material for: An improved genetic algorithm and its application in neural network adversarial attack
Source: PLoS One. 2022 May 5;17(5):e0267970. doi: 10.1371/journal.pone.0267970 (PMC9070932; doi:10.1371/journal.pone.0267970)
Supplement: S1 Data — (ZIP) [file pone.0267970.s001.zip › data3/8_10.csv]

	GWO	PSO	SGA	IGA
0	-1627.7537184097605	-24.156981151315136	-1089.8750010699812	-1519.039085946141
1	-1636.3596176625845	-30.773149269101516	-1519.8125284197708	-1519.039085946141
2	-1736.3100851013385	-34.3867944932591	-1519.8125284197708	-1805.8915853139176
3	-1805.8915853139176	-39.3374565773607	-1519.8125284197708	-1805.8915853139176
4	-1902.4435419230022	-39.3374565773607	-1809.0764932287998	-3004.4156989593466
5	-2348.674586357414	-39.3374565773607	-1872.21035541465	-3004.9455842500033
6	-2348.674586357414	-39.3374565773607	-1872.2120295293325	-3004.9455842500033
7	-2602.0057476114152	-39.3374565773607	-1913.9773959881468	-3004.9455842500033
8	-2756.000681836625	-39.3374565773607	-2048.204259595359	-3004.9455842500033
9	-2756.000681836625	-39.3374565773607	-2360.147804842792	-3004.9455842500033
10	-2756.000681836625	-39.3374565773607	-2364.4770204312695	-3004.9455842500033
11	-2756.099358056322	-39.3374565773607	-2501.3626643671596	-3005.2018681208283
12	-2768.1009374219957	-39.3374565773607	-2561.716625461234	-3005.4191242703305
13	-2805.0741112318706	-39.3374565773607	-2561.716625461234	-3005.4191242703305
14	-2808.760640823885	-39.3374565773607	-2816.0058846917964	-3005.4191242703305
15	-2823.6875879414292	-39.3374565773607	-2816.0058846917964	-3005.4191242703305
16	-2823.6875879414292	-39.3374565773607	-2816.0058846917964	-3005.4191242703305
17	-2824.9919988673414	-39.3374565773607	-2816.0058937592635	-3005.4191242703305
18	-2825.3792222054453	-39.3374565773607	-2816.0058937592635	-3005.4191242703305
19	-2825.3792222054453	-39.3374565773607	-2816.0058937592635	-3005.442654741146
20	-2825.3792222054453	-39.3374565773607	-2816.0058937592635	-3005.442654741146
21	-2825.3792222054453	-39.3374565773607	-2816.7085224222988	-3005.442654741146
22	-2825.3792222054453	-39.3374565773607	-2816.7085224222988	-3005.442654741146
23	-2825.3792222054453	-39.3374565773607	-2845.528216609332	-3005.4435034574285
24	-2825.392998776168	-39.3374565773607	-2854.1430122436714	-3005.4435034574285
25	-2826.0644647867357	-39.3374565773607	-2854.1430122436714	-3005.4435034574285
26	-2826.0644647867357	-39.3374565773607	-2881.309894126783	-3005.4435034574285
27	-2826.0644647867357	-39.3374565773607	-2881.309894126783	-3005.4435034574285
28	-2826.0644647867357	-39.3374565773607	-2882.106142805549	-3005.4435034574285
29	-2826.0644647867357	-39.3374565773607	-2944.065674120123	-3005.4435034574285
30	-2826.0644647867357	-39.3374565773607	-2944.3633164353364	-3005.4435034574285
31	-2826.0644647867357	-39.3374565773607	-2944.3633164353364	-3005.445249548874
32	-2826.0644647867357	-39.3374565773607	-2969.2471335919677	-3005.445249548874
33	-2826.0644647867357	-39.3374565773607	-3002.2781682244035	-3005.445249548874
34	-2826.0644647867357	-39.3374565773607	-3002.2781682244035	-3005.445249548874
35	-2826.0644647867357	-39.3374565773607	-3009.2786900298365	-3005.445249548874
36	-2826.0644647867357	-39.3374565773607	-3035.1752423068683	-3005.445249548874
37	-2826.0644647867357	-39.3374565773607	-3038.6009368681625	-3005.445249548874
38	-2826.1741794073787	-39.3374565773607	-3132.6153273572295	-3005.445249548874
39	-2826.1741794073787	-39.3374565773607	-3132.6153273572295	-3005.445249548874
40	-2826.1741794073787	-39.3374565773607	-3132.6153273572295	-3005.445249548874
41	-2826.1741794073787	-39.3374565773607	-3132.6153273572295	-3005.445249548874
42	-2826.1741794073787	-39.3374565773607	-3132.6153273572295	-3005.445249548874
43	-2826.1741794073787	-39.3374565773607	-3132.6153273572295	-3005.445249548874
44	-2826.1741794073787	-39.3374565773607	-3132.6153273572295	-3005.445249548874
45	-2826.1741794073787	-39.3374565773607	-3132.6153273572295	-3005.445249548874
46	-2826.1741794073787	-39.3374565773607	-3132.6153273572295	-3005.445249548874
47	-2826.1741794073787	-39.3374565773607	-3132.6153273572295	-3005.445249548874
48	-2826.1741794073787	-39.3374565773607	-3132.6153273572295	-3005.445249548874
49	-2826.1741794073787	-39.3374565773607	-3132.6153273572295	-3005.445249548874
50	-2826.1741794073787	-39.3374565773607	-3132.6153273572295	-3005.445249548874
51	-2826.1741794073787	-39.3374565773607	-3132.6153273572295	-3005.445249548874
52	-2826.1741794073787	-39.3374565773607	-3132.6153273572295	-3005.445249548874
53	-2826.1741794073787	-39.3374565773607	-3132.6153273572295	-3005.445249548874
54	-2826.1741794073787	-39.3374565773607	-3132.6153273572295	-3005.445249548874
55	-2826.1741794073787	-39.3374565773607	-3132.6153273572295	-3005.445249548874
56	-2826.1741794073787	-39.3374565773607	-3132.6153273572295	-3005.445249548874
57	-2826.1741794073787	-39.3374565773607	-3132.6153273572295	-3005.445249548874
58	-2826.1741794073787	-39.3374565773607	-3132.6153273572295	-3005.445249548874
59	-2826.1741794073787	-39.3374565773607	-3132.6153273572295	-3005.445249548874
60	-2826.1741794073787	-39.3374565773607	-3132.6153273572295	-3005.445249548874
61	-2826.1741794073787	-39.3374565773607	-3294.4694243256777	-3005.445249548874
62	-2826.199623254176	-39.3374565773607	-3294.4694243256777	-3005.445249548874
63	-2826.199623254176	-39.3374565773607	-3348.6807113724403	-3005.445249548874
64	-2826.199623254176	-39.3374565773607	-3348.6807113724403	-3005.445249548874
65	-2826.2047840359014	-39.3374565773607	-3348.6807113724403	-3005.445249548874
66	-2826.2047840359014	-39.3374565773607	-3348.6807113724403	-3005.445249548874
67	-2826.2047840359014	-39.3374565773607	-3348.6807113724403	-3005.445249548874
68	-2826.2047840359014	-39.3374565773607	-3348.6807113724403	-3005.445249548874
69	-2826.2047840359014	-39.3374565773607	-3348.6807113724403	-3005.445249548874
70	-2826.2047840359014	-39.3374565773607	-3348.6807113724403	-3005.445249548874
71	-2826.2047840359014	-39.3374565773607	-3378.691062487421	-3005.445249548874
72	-2826.2047840359014	-39.3374565773607	-3378.691062487421	-3005.445249548874
73	-2826.2047840359014	-39.3374565773607	-3378.691062487421	-3005.445249548874
74	-2826.2061773124656	-39.3374565773607	-3390.797034848509	-3005.445249548874
75	-2826.2061773124656	-39.3374565773607	-3390.797034848509	-3005.445249548874
76	-2826.4164362410074	-39.3374565773607	-3390.797034848509	-3005.445249548874
77	-2826.436626106401	-39.3374565773607	-3390.797034848509	-3005.445249548874
78	-2826.436626106401	-39.3374565773607	-3390.82745843795	-3005.445249548874
79	-2826.436626106401	-39.3374565773607	-3390.82745843795	-3005.445249548874
80	-2826.436626106401	-39.3374565773607	-3390.82745843795	-3005.445249548874
81	-2826.436626106401	-39.3374565773607	-3390.82745843795	-3005.445249548874
82	-2826.436626106401	-39.3374565773607	-3390.82745843795	-3005.445249548874
83	-2826.436626106401	-39.3374565773607	-3390.82745843795	-3005.445249548874
84	-2826.681498415363	-39.3374565773607	-3390.82745843795	-3005.445249548874
85	-2826.681498415363	-39.3374565773607	-3390.82745843795	-3005.445249548874
86	-2826.681498415363	-39.3374565773607	-3390.82745843795	-3005.445249548874
87	-2826.9299375316336	-39.3374565773607	-3390.82745843795	-3005.445249548874
88	-2826.9299375316336	-39.3374565773607	-3390.82745843795	-3005.445249548874
89	-2826.9299375316336	-39.3374565773607	-3394.1763345216923	-3005.445343116876
90	-2826.947028083172	-39.3374565773607	-3394.1763345216923	-3005.445343116876
91	-2826.9848599318693	-39.3374565773607	-3394.1763345216923	-3005.445343116876
92	-2826.9848599318693	-39.3374565773607	-3396.5498607941445	-3005.445343116876
93	-2827.007432946484	-39.3374565773607	-3396.5677090202375	-3005.445343116876
94	-2827.007432946484	-39.3374565773607	-3400.434200382383	-3005.44543249707
95	-2827.0973874306615	-39.3374565773607	-3400.434200382383	-3005.44543249707
96	-2827.0973874306615	-39.3374565773607	-3410.820441168721	-3005.44543249707
97	-2827.0973874306615	-39.3374565773607	-3410.820441168721	-3005.44543249707
98	-2827.1684616542066	-39.3374565773607	-3421.771917119727	-3005.44543249707
99	-2827.176276302728	-39.3374565773607	-3444.952204290042	-3005.4455265159327
100	-2827.176276302728	-39.3374565773607	-3446.050208292973	-3005.4455265159327
0	-1512.0344730598247	-30.29090869583866	-1036.8332044963552	-1002.7253330488104
1	-1618.2904581262212	-35.34265258656728	-1036.8332044963552	-1002.7253330488104
2	-1618.2904581262212	-39.03881737169012	-1086.0377321628253	-1399.5669299235656
3	-1733.8992070778074	-39.3374565773607	-1366.237741015974	-1399.5669299235656
4	-1777.5058123460863	-39.3374565773607	-1418.0622996013808	-1637.6361742394756
5	-1862.0534048187374	-39.3374565773607	-1794.294205758047	-1889.6319628038227
6	-1862.0534048187374	-39.3374565773607	-1794.319604544149	-1889.6319628038227
7	-1866.0306832564443	-39.3374565773607	-1836.4359681172243	-2084.951937650756
8	-1866.0306832564443	-39.3374565773607	-1998.3200505266366	-2321.7439624767903
9	-1901.388599831272	-39.3374565773607	-2164.522937979671	-2685.567813907963
10	-1932.7051236674758	-39.3374565773607	-2164.522937979671	-2685.567813907963
11	-1989.8991477100346	-39.3374565773607	-2306.5779912076136	-2906.1576812371636
12	-2029.7881540434164	-39.3374565773607	-2332.4396861792957	-2906.1576812371636
13	-2060.9639120842376	-39.3374565773607	-2332.4396861792957	-2906.1576812371636
14	-2092.238606639707	-39.3374565773607	-2332.4396861792957	-2958.979046239905
15	-2092.238606639707	-39.3374565773607	-2353.5460843088977	-2958.979046239905
16	-2092.238606639707	-39.3374565773607	-2406.6232601428	-3109.3701566690906
17	-2092.238606639707	-39.3374565773607	-2406.6232601428	-3197.1684950585795
18	-2113.736062487721	-39.3374565773607	-2408.35964745912	-3197.1684950585795
19	-2125.16920871118	-39.3374565773607	-2556.4168150207324	-3197.1684950585795
20	-2161.4775398428233	-39.3374565773607	-2660.8842210060257	-3197.1684950585795
21	-2161.4775398428233	-39.3374565773607	-2660.8842210060257	-3197.1684950585795
22	-2161.4775398428233	-39.3374565773607	-2701.695045671043	-3219.384191739589
23	-2161.4775398428233	-39.3374565773607	-2701.695045671043	-3219.384191739589
24	-2162.3880525325435	-39.3374565773607	-2701.695045671043	-3219.384191739589
25	-2169.975209506098	-39.3374565773607	-2701.695045671043	-3296.879087035831
26	-2169.975209506098	-39.3374565773607	-2701.695045671043	-3319.369607881799
27	-2169.975209506098	-39.3374565773607	-2894.7246916207278	-3365.4702643750907
28	-2169.975209506098	-39.3374565773607	-2894.7278701066502	-3371.8827752966713
29	-2171.4976631474774	-39.3374565773607	-2894.7278701066502	-3371.8827752966713
30	-2173.988859982525	-39.3374565773607	-2894.7278701066502	-3390.7287097655712
31	-2173.988859982525	-39.3374565773607	-2894.7278701066502	-3390.7287097655712
32	-2173.988859982525	-39.3374565773607	-2894.7278701066502	-3390.7287097655712
33	-2173.988859982525	-39.3374565773607	-2894.7278701066502	-3390.7287097655712
34	-2174.8983708704177	-39.3374565773607	-2894.7278701066502	-3391.1221469594557
35	-2186.233202358828	-39.3374565773607	-2894.7278701066502	-3391.1221469594557
36	-2186.233202358828	-39.3374565773607	-2894.7278701066502	-3396.8354181186414
37	-2186.233202358828	-39.3374565773607	-2894.7278701066502	-3412.6329913531745
38	-2186.233202358828	-39.3374565773607	-2894.7278701066502	-3420.6318609005725
39	-2186.233202358828	-39.3374565773607	-2894.7278701066502	-3429.7099799775624
40	-2186.233202358828	-39.3374565773607	-2894.7278701066502	-3447.5198338288637
41	-2186.233202358828	-39.3374565773607	-2894.7278701066502	-3523.462148915228
42	-2186.233202358828	-39.3374565773607	-2894.7278701066502	-3599.014216448518
43	-2186.233202358828	-39.3374565773607	-2894.7278701066502	-3599.2398824096836
44	-2186.233202358828	-39.3374565773607	-2894.7278701066502	-3617.1203003175083
45	-2188.309275723438	-39.3374565773607	-2894.7278701066502	-3680.7897191488655
46	-2188.309275723438	-39.3374565773607	-2894.7278701066502	-3692.716809186966
47	-2188.309275723438	-39.3374565773607	-2894.7278701066502	-3692.716809186966
48	-2188.309275723438	-39.3374565773607	-2894.7278701066502	-3692.716809186966
49	-2188.309275723438	-39.3374565773607	-2894.7278701066502	-3698.0712805418407
50	-2189.900053862848	-39.3374565773607	-2894.7278701066502	-3698.0712805418407
51	-2189.900053862848	-39.3374565773607	-2903.4821254785998	-3698.0712805418407
52	-2190.193822647664	-39.3374565773607	-2903.4821254785998	-3701.492450629017
53	-2190.193822647664	-39.3374565773607	-2967.00480675938	-3701.492450629017
54	-2190.193822647664	-39.3374565773607	-3035.7305288685125	-3701.492450629017
55	-2190.193822647664	-39.3374565773607	-3035.7305288685125	-3701.492450629017
56	-2190.2157293829027	-39.3374565773607	-3035.7305288685125	-3702.5598487482566
57	-2190.2157293829027	-39.3374565773607	-3035.7305288685125	-3708.665453306863
58	-2190.2157293829027	-39.3374565773607	-3035.7305288685125	-3708.665453306863
59	-2190.2157293829027	-39.3374565773607	-3035.7305288685125	-3708.665453306863
60	-2190.2157293829027	-39.3374565773607	-3035.7305288685125	-3708.665453306863
61	-2190.2157293829027	-39.3374565773607	-3035.7305288685125	-3710.104739546086
62	-2190.2157293829027	-39.3374565773607	-3035.7305288685125	-3710.104739546086
63	-2190.2157293829027	-39.3374565773607	-3035.7305288685125	-3710.104739546086
64	-2190.2157293829027	-39.3374565773607	-3035.7305288685125	-3711.26033936353
65	-2190.2157293829027	-39.3374565773607	-3035.7305288685125	-3711.26033936353
66	-2190.2157293829027	-39.3374565773607	-3035.7305288685125	-3711.26033936353
67	-2190.2157293829027	-39.3374565773607	-3035.7305288685125	-3711.26033936353
68	-2190.9833258966432	-39.3374565773607	-3041.2837096092826	-3711.26033936353
69	-2191.102444107735	-39.3374565773607	-3041.2837096092826	-3711.30818692129
70	-2191.102444107735	-39.3374565773607	-3041.2837096092826	-3711.521892283272
71	-2191.102444107735	-39.3374565773607	-3041.2837096092826	-3711.521892283272
72	-2192.065680027106	-39.3374565773607	-3047.0509115157815	-3711.521892283272
73	-2192.2427823338394	-39.3374565773607	-3047.0509115157815	-3711.521892283272
74	-2192.2427823338394	-39.3374565773607	-3047.0509115157815	-3711.521892283272
75	-2192.2427823338394	-39.3374565773607	-3047.0509115157815	-3711.521892283272
76	-2192.2427823338394	-39.3374565773607	-3047.0509115157815	-3711.521892283272
77	-2192.60370868493	-39.3374565773607	-3052.096034039419	-3711.521892283272
78	-2193.279907297607	-39.3374565773607	-3052.096034039419	-3711.521892283272
79	-2193.279907297607	-39.3374565773607	-3063.127457816103	-3711.521892283272
80	-2193.279907297607	-39.3374565773607	-3063.127457816103	-3711.521892283272
81	-2193.279907297607	-39.3374565773607	-3066.295877883729	-3711.6045593832455
82	-2193.279907297607	-39.3374565773607	-3066.295877883729	-3711.6045593832455
83	-2193.279907297607	-39.3374565773607	-3066.295877883729	-3711.6045593832455
84	-2193.3051440535546	-39.3374565773607	-3066.295877883729	-3711.6045593832455
85	-2193.3171451437393	-39.3374565773607	-3066.295877883729	-3711.6045593832455
86	-2193.3171451437393	-39.3374565773607	-3066.295877883729	-3711.6045593832455
87	-2193.339035433698	-39.3374565773607	-3087.170562486138	-3711.646638097156
88	-2193.339035433698	-39.3374565773607	-3087.282417235245	-3711.646638097156
89	-2193.35951518755	-39.3374565773607	-3087.282417235245	-3711.646638097156
90	-2193.546563190868	-39.3374565773607	-3087.282417235245	-3711.646638097156
91	-2194.2021601819965	-39.3374565773607	-3087.282417235245	-3711.646638097156
92	-2194.243593625933	-39.3374565773607	-3087.282417235245	-3711.646638097156
93	-2194.2645098478097	-39.3374565773607	-3087.282417235245	-3711.655189008713
94	-2194.555161844111	-39.3374565773607	-3087.282417235245	-3711.655189008713
95	-2194.555161844111	-39.3374565773607	-3087.4100952253975	-3711.655189008713
96	-2194.555161844111	-39.3374565773607	-3087.4100952253975	-3711.655189008713
97	-2194.5571486391123	-39.3374565773607	-3087.4100952253975	-3711.66714710266
98	-2194.5745549375106	-39.3374565773607	-3087.4100952253975	-3711.6702982802713
99	-2194.6106263065017	-39.3374565773607	-3087.4100952253975	-3711.673420577354
100	-2194.6106263065017	-39.3374565773607	-3087.588000126378	-3711.673420577354
0	-1812.6710218257879	-23.64419352571656	-1297.5018587156626	-1656.1218560093173
1	-1966.0465535642857	-24.388230200618576	-1341.2208289711755	-1656.1218560093173
2	-1966.0465535642857	-37.00454290310908	-1620.9452005008523	-1656.1218560093173
3	-2164.768240368974	-39.3374565773607	-1800.838964853796	-1925.8469499665953
4	-2164.768240368974	-39.3374565773607	-1800.838964853796	-1925.8469499665953
5	-2164.768240368974	-39.3374565773607	-1800.838964853796	-2794.581673486963
6	-2263.992864835268	-39.3374565773607	-1807.2989456514028	-2815.5075164483997
7	-2511.090927881352	-39.3374565773607	-1886.586610622617	-2815.5075164483997
8	-2544.435922442967	-39.3374565773607	-2029.8429030874734	-2815.5075164483997
9	-2544.435922442967	-39.3374565773607	-2175.392768246348	-2929.4432082255985
10	-2827.6244914688486	-39.3374565773607	-2197.2736360349118	-2929.4432082255985
11	-2827.6244914688486	-39.3374565773607	-2387.8123244653925	-2929.4432082255985
12	-2827.6244914688486	-39.3374565773607	-2446.262907300783	-2929.4432082255985
13	-2827.6244914688486	-39.3374565773607	-2584.559621284891	-2929.4432082255985
14	-2829.4690140434814	-39.3374565773607	-2725.617549599805	-2929.4432082255985
15	-2853.6708068012317	-39.3374565773607	-2725.617549599805	-2929.4432082255985
16	-2853.6708068012317	-39.3374565773607	-2795.265486955908	-2929.4432082255985
17	-2882.352577833678	-39.3374565773607	-2795.265486955908	-2930.747757858138
18	-2896.676492601792	-39.3374565773607	-2795.265486955908	-2971.914002486366
19	-2898.4849127063376	-39.3374565773607	-2841.901272337313	-2985.9753722409505
20	-2999.4635925953735	-39.3374565773607	-2908.109357897185	-2985.9753722409505
21	-3005.6211207477886	-39.3374565773607	-3002.003800286184	-2985.9753722409505
22	-3008.890636142682	-39.3374565773607	-3108.4289725226417	-2991.336657764797
23	-3009.1338312505745	-39.3374565773607	-3132.748830893855	-2991.336657764797
24	-3009.1338312505745	-39.3374565773607	-3183.370650389569	-2991.336657764797
25	-3013.3605809443216	-39.3374565773607	-3183.370650389569	-2991.336657764797
26	-3013.3605809443216	-39.3374565773607	-3183.370650389569	-2991.336657764797
27	-3019.926409175656	-39.3374565773607	-3183.370650389569	-2991.336657764797
28	-3019.926409175656	-39.3374565773607	-3223.6192244606364	-2991.336657764797
29	-3019.926409175656	-39.3374565773607	-3223.6192244606364	-2991.336657764797
30	-3019.926409175656	-39.3374565773607	-3236.357955661926	-2991.336657764797
31	-3019.926409175656	-39.3374565773607	-3359.899672555687	-2995.650065072092
32	-3019.926409175656	-39.3374565773607	-3381.604534635362	-2995.650065072092
33	-3019.926409175656	-39.3374565773607	-3386.1905639516904	-2995.650065072092
34	-3019.926409175656	-39.3374565773607	-3386.1905639516904	-2995.650065072092
35	-3103.1816055410363	-39.3374565773607	-3402.536621399989	-2995.650065072092
36	-3103.1816055410363	-39.3374565773607	-3402.536621399989	-2995.8938068100642
37	-3123.3057851467697	-39.3374565773607	-3444.9942714933027	-2995.8938068100642
38	-3123.3057851467697	-39.3374565773607	-3457.023177759399	-2997.54936404785
39	-3127.9218927723155	-39.3374565773607	-3538.8017007499093	-2997.54936404785
40	-3139.630387053073	-39.3374565773607	-3538.8017007499093	-2997.54936404785
41	-3179.2638335322185	-39.3374565773607	-3538.8017007499093	-2998.722775597861
42	-3196.8828410144215	-39.3374565773607	-3538.8017007499093	-2998.722775597861
43	-3196.8828410144215	-39.3374565773607	-3538.8017007499093	-2998.722775597861
44	-3197.870576566673	-39.3374565773607	-3561.4241675056182	-2999.0783025496926
45	-3197.870576566673	-39.3374565773607	-3561.4241675056182	-2999.0783025496926
46	-3210.061079286756	-39.3374565773607	-3561.4241675056182	-2999.0783025496926
47	-3211.7671732531453	-39.3374565773607	-3561.4241675056182	-2999.4597846438764
48	-3213.437993384876	-39.3374565773607	-3562.4085857830937	-2999.4597846438764
49	-3214.3683731879373	-39.3374565773607	-3562.4085857830937	-3000.8671054927163
50	-3214.3683731879373	-39.3374565773607	-3562.5154734997122	-3000.9830916022506
51	-3220.765809678324	-39.3374565773607	-3578.070001560923	-3000.9830916022506
52	-3224.702730182305	-39.3374565773607	-3578.0805139811455	-3001.26430789101
53	-3224.702730182305	-39.3374565773607	-3578.0805139811455	-3001.26430789101
54	-3229.5676641900036	-39.3374565773607	-3578.0805139811455	-3001.26430789101
55	-3229.5676641900036	-39.3374565773607	-3581.7055261603996	-3001.98967564735
56	-3229.5676641900036	-39.3374565773607	-3596.9460959465164	-3001.98967564735
57	-3229.5676641900036	-39.3374565773607	-3600.227265133551	-3001.98967564735
58	-3230.3007374190574	-39.3374565773607	-3600.227265133551	-3002.113868819126
59	-3230.3007374190574	-39.3374565773607	-3600.227265133551	-3002.113868819126
60	-3230.3007374190574	-39.3374565773607	-3603.318872382868	-3002.113868819126
61	-3231.0575840193646	-39.3374565773607	-3603.3189393787516	-3002.242684822795
62	-3231.0575840193646	-39.3374565773607	-3603.3189393787516	-3002.28237230118
63	-3231.0575840193646	-39.3374565773607	-3603.3189393787516	-3002.28237230118
64	-3231.226501293396	-39.3374565773607	-3603.6765342391186	-3002.3856359686324
65	-3231.226501293396	-39.3374565773607	-3603.6765342391186	-3002.3856359686324
66	-3232.0529967209004	-39.3374565773607	-3603.6765342391186	-3002.455746763815
67	-3232.455929598267	-39.3374565773607	-3604.262326686079	-3002.500008470729
68	-3232.455929598267	-39.3374565773607	-3604.262326686079	-3002.7286354325283
69	-3232.4821124500363	-39.3374565773607	-3604.262326686079	-3002.7286354325283
70	-3232.7123468847435	-39.3374565773607	-3604.2839227069126	-3002.7286354325283
71	-3232.7123468847435	-39.3374565773607	-3604.2839227069126	-3002.7286354325283
72	-3232.7123468847435	-39.3374565773607	-3604.2839227069126	-3002.7286354325283
73	-3232.77847776438	-39.3374565773607	-3607.2674650057365	-3002.7286354325283
74	-3232.77847776438	-39.3374565773607	-3607.271914397673	-3002.734761659126
75	-3235.981588358372	-39.3374565773607	-3612.415446945785	-3002.822121466981
76	-3235.981588358372	-39.3374565773607	-3612.419896337721	-3002.822121466981
77	-3235.981588358372	-39.3374565773607	-3612.5327515529434	-3002.822121466981
78	-3235.981588358372	-39.3374565773607	-3616.025483855059	-3002.915903677771
79	-3235.981588358372	-39.3374565773607	-3616.025483855059	-3002.915903677771
80	-3239.4259183590566	-39.3374565773607	-3616.025483855059	-3002.915903677771
81	-3239.4259183590566	-39.3374565773607	-3621.3775791210155	-3002.915903677771
82	-3239.4259183590566	-39.3374565773607	-3621.3775791210155	-3002.915903677771
83	-3239.4259183590566	-39.3374565773607	-3621.3775791210155	-3002.915903677771
84	-3239.4259183590566	-39.3374565773607	-3621.3775791210155	-3003.146520902336
85	-3239.4259183590566	-39.3374565773607	-3621.3775791210155	-3003.146520902336
86	-3239.768173610274	-39.3374565773607	-3621.3775791210155	-3003.146520902336
87	-3240.41294164943	-39.3374565773607	-3621.3775791210155	-3003.146520902336
88	-3240.826551352095	-39.3374565773607	-3621.3775791210155	-3003.146520902336
89	-3240.9458161925063	-39.3374565773607	-3621.3775791210155	-3003.146520902336
90	-3241.1859508613243	-39.3374565773607	-3621.3775791210155	-3003.171731196117
91	-3241.1859508613243	-39.3374565773607	-3621.3775791210155	-3003.1761556786223
92	-3241.1859508613243	-39.3374565773607	-3621.3775791210155	-3003.2484338511626
93	-3241.235040887149	-39.3374565773607	-3624.7052777492972	-3003.2484338511626
94	-3241.235040887149	-39.3374565773607	-3627.3034021635585	-3003.2484338511626
95	-3241.2981885124145	-39.3374565773607	-3627.303828391	-3003.2484338511626
96	-3241.320599156751	-39.3374565773607	-3628.6136647633325	-3003.2672036186996
97	-3241.370498192921	-39.3374565773607	-3628.6136647633325	-3003.2690775243886
98	-3241.401209066375	-39.3374565773607	-3653.9837270035846	-3003.2770670754912
99	-3241.401209066375	-39.3374565773607	-3653.9837270035846	-3003.2796117932808
100	-3241.402274587085	-39.3374565773607	-3653.9837270035846	-3003.2797477085896
0	-1595.9493083741509	-27.193528464693102	-974.3488594983045	-1147.1157812763145
1	-1595.9493083741509	-30.29268227904281	-1501.9579155695346	-1448.4537811018927
2	-1624.4861509420114	-38.486767301711126	-1889.5100614134467	-1641.2431332620918
3	-1624.4861509420114	-39.3374565773607	-1889.5100614134467	-1641.2431332620918
4	-1624.4861509420114	-39.3374565773607	-1889.5100614134467	-1805.8915853139176
5	-1690.1533199123635	-39.3374565773607	-1889.5100614134467	-1851.4139787502645
6	-1891.0045779918041	-39.3374565773607	-1889.5100614134467	-2542.394848538824
7	-2035.148672840706	-39.3374565773607	-2077.413967540395	-2737.092102462103
8	-2068.332120625688	-39.3374565773607	-2284.285159076922	-2737.092102462103
9	-2068.332120625688	-39.3374565773607	-2520.586333679649	-2906.164344310594
10	-2093.0484192526756	-39.3374565773607	-2608.839140939137	-2993.7187845953626
11	-2129.33008730118	-39.3374565773607	-2811.142658297097	-3001.605015656975
12	-2158.4324038309846	-39.3374565773607	-2867.527642262123	-3001.605015656975
13	-2201.143634905066	-39.3374565773607	-2895.9874553616733	-3002.5064481471804
14	-2354.788662743783	-39.3374565773607	-2927.428294077725	-3002.5064481471804
15	-2357.3853042133237	-39.3374565773607	-3043.2724234806474	-3002.5064481471804
16	-2367.6985439741206	-39.3374565773607	-3068.224662574641	-3002.5064481471804
17	-2462.6618284393808	-39.3374565773607	-3155.5918358398567	-3002.5064481471804
18	-2462.6618284393808	-39.3374565773607	-3158.9930584642466	-3002.5064481471804
19	-2462.6618284393808	-39.3374565773607	-3191.2932709992397	-3002.5064481471804
20	-2490.585402547136	-39.3374565773607	-3191.2932709992397	-3002.5064481471804
21	-2501.274172639254	-39.3374565773607	-3191.2932709992397	-3002.5064481471804
22	-2501.274172639254	-39.3374565773607	-3191.2932709992397	-3002.5064481471804
23	-2525.019774827111	-39.3374565773607	-3251.378318161494	-3002.5064481471804
24	-2555.9583077623242	-39.3374565773607	-3251.378318161494	-3002.5064481471804
25	-2555.9583077623242	-39.3374565773607	-3265.157013248826	-3003.698388509404
26	-2567.266300457786	-39.3374565773607	-3275.7467834224894	-3003.698388509404
27	-2567.266300457786	-39.3374565773607	-3275.846520747596	-3003.698388509404
28	-2568.3637414584514	-39.3374565773607	-3315.533902633764	-3003.698388509404
29	-2581.0459520382133	-39.3374565773607	-3315.533902633764	-3003.698388509404
30	-2581.0459520382133	-39.3374565773607	-3315.533902633764	-3003.698388509404
31	-2581.0459520382133	-39.3374565773607	-3315.533902633764	-3003.698388509404
32	-2583.208475436798	-39.3374565773607	-3318.936372243529	-3003.698388509404
33	-2583.208475436798	-39.3374565773607	-3395.288120815211	-3003.698388509404
34	-2585.4034258825977	-39.3374565773607	-3400.753423024386	-3003.698388509404
35	-2585.4034258825977	-39.3374565773607	-3400.753423024386	-3003.698388509404
36	-2585.4034258825977	-39.3374565773607	-3445.4272338826017	-3003.7084762727027
37	-2586.883636713446	-39.3374565773607	-3445.4272338826017	-3003.7084762727027
38	-2586.883636713446	-39.3374565773607	-3463.31848720315	-3003.7084762727027
39	-2588.493329164851	-39.3374565773607	-3463.31848720315	-3003.7084762727027
40	-2589.5441376274	-39.3374565773607	-3463.31848720315	-3003.7084762727027
41	-2591.679092305353	-39.3374565773607	-3463.31848720315	-3003.7084762727027
42	-2595.396475121066	-39.3374565773607	-3463.31848720315	-3003.7084762727027
43	-2595.396475121066	-39.3374565773607	-3463.31848720315	-3003.7084762727027
44	-2602.5284126166994	-39.3374565773607	-3559.5440403315642	-3004.0971861804333
45	-2604.5498938059673	-39.3374565773607	-3559.5440403315642	-3004.0971861804333
46	-2604.5498938059673	-39.3374565773607	-3615.5877594145322	-3004.0971861804333
47	-2605.1583303849384	-39.3374565773607	-3683.4569878471625	-3004.0971861804333
48	-2605.1583303849384	-39.3374565773607	-3683.4569878471625	-3004.0971861804333
49	-2605.3741714179973	-39.3374565773607	-3732.094966427979	-3004.0971861804333
50	-2605.730675491212	-39.3374565773607	-3732.094966427979	-3004.0971861804333
51	-2607.2107838085376	-39.3374565773607	-3732.094966427979	-3004.0971861804333
52	-2607.2107838085376	-39.3374565773607	-3732.094966427979	-3004.0971861804333
53	-2607.2107838085376	-39.3374565773607	-3732.094966427979	-3004.0971861804333
54	-2607.2107838085376	-39.3374565773607	-3732.094966427979	-3004.0971861804333
55	-2607.2107838085376	-39.3374565773607	-3732.094966427979	-3004.0971861804333
56	-2607.2107838085376	-39.3374565773607	-3732.094966427979	-3004.0971861804333
57	-2607.2107838085376	-39.3374565773607	-3732.094966427979	-3004.0971861804333
58	-2607.2107838085376	-39.3374565773607	-3732.094966427979	-3004.0971861804333
59	-2607.2107838085376	-39.3374565773607	-3732.094966427979	-3004.0971861804333
60	-2607.2279602339913	-39.3374565773607	-3732.094966427979	-3004.0971861804333
61	-2607.7922820647677	-39.3374565773607	-3732.094966427979	-3004.0971861804333
62	-2607.7922820647677	-39.3374565773607	-3732.094966427979	-3004.0971861804333
63	-2607.7922820647677	-39.3374565773607	-3732.094966427979	-3004.0971861804333
64	-2607.7922820647677	-39.3374565773607	-3732.094966427979	-3004.0971861804333
65	-2607.7922820647677	-39.3374565773607	-3810.6293316837555	-3004.0975465662
66	-2607.7922820647677	-39.3374565773607	-3811.0939867647517	-3004.0975465662
67	-2607.9068381497677	-39.3374565773607	-3811.0939867647517	-3004.0975465662
68	-2607.9068381497677	-39.3374565773607	-3811.0939867647517	-3004.1391801776404
69	-2607.9068381497677	-39.3374565773607	-3811.4158169489806	-3004.173653873651
70	-2608.115191757784	-39.3374565773607	-3811.7431246349283	-3004.173653873651
71	-2608.115191757784	-39.3374565773607	-3811.8706260878776	-3004.173653873651
72	-2608.115191757784	-39.3374565773607	-3816.7999182185777	-3004.173653873651
73	-2608.1891488781534	-39.3374565773607	-3819.626588332525	-3004.217982400456
74	-2608.7278540519724	-39.3374565773607	-3828.8990317603225	-3004.226304522668
75	-2608.7278540519724	-39.3374565773607	-3829.313223391455	-3004.226304522668
76	-2609.1160838968717	-39.3374565773607	-3829.313223391455	-3004.2345293684716
77	-2609.2702010382736	-39.3374565773607	-3848.1400893050977	-3004.2345293684716
78	-2609.2702010382736	-39.3374565773607	-3848.1400893050977	-3004.2345293684716
79	-2609.350187793511	-39.3374565773607	-3848.1400893050977	-3004.2345293684716
80	-2609.350187793511	-39.3374565773607	-3851.6925748023314	-3004.2345293684716
81	-2609.350187793511	-39.3374565773607	-3851.6960965741464	-3004.235180224673
82	-2609.350187793511	-39.3374565773607	-3851.6964956954193	-3004.235180224673
83	-2609.350187793511	-39.3374565773607	-3851.6964956954193	-3004.2381292799814
84	-2609.350187793511	-39.3374565773607	-3852.5620488541344	-3004.2381292799814
85	-2609.508943113934	-39.3374565773607	-3878.664932546337	-3004.2403700683376
86	-2609.508943113934	-39.3374565773607	-3879.075526222216	-3004.2403700683376
87	-2609.6447711845035	-39.3374565773607	-3879.075526222216	-3004.2404037373162
88	-2609.6447711845035	-39.3374565773607	-3884.595824448108	-3004.2404037373162
89	-2609.6447711845035	-39.3374565773607	-3884.5985764119932	-3004.2404037373162
90	-2609.6447711845035	-39.3374565773607	-3885.037280470141	-3004.2404037373162
91	-2609.6447711845035	-39.3374565773607	-3885.037280470141	-3004.2404037373162
92	-2609.910249122474	-39.3374565773607	-3885.052107802941	-3004.2414016000184
93	-2609.910249122474	-39.3374565773607	-3885.052107802941	-3004.2414016000184
94	-2609.928541009139	-39.3374565773607	-3888.7702959067788	-3004.2414016000184
95	-2610.0231821959087	-39.3374565773607	-3891.476815123118	-3004.2414016000184
96	-2610.1360359669297	-39.3374565773607	-3891.476815123118	-3004.2414016000184
97	-2610.1769123204026	-39.3374565773607	-3891.647868833051	-3004.2414016000184
98	-2610.1952140036606	-39.3374565773607	-3891.663296075223	-3004.2414016000184
99	-2610.285099384906	-39.3374565773607	-3909.8394084484626	-3004.2414016000184
100	-2610.285099384906	-39.3374565773607	-3909.8394084484626	-3004.2414016000184
0	-1378.1552592797652	-24.310523736611557	-1479.587509712881	-1879.4813062546013
1	-1654.2116793543466	-26.04399682973613	-1513.4725890255284	-1879.4813062546013
2	-1707.5428657073571	-35.61511616476642	-1566.3191935702673	-1879.4813062546013
3	-1707.5428657073571	-39.24652543464489	-1988.3282403507942	-1879.4813062546013
4	-1982.3641207887679	-39.3374565773607	-2142.7786982136327	-1879.4813062546013
5	-2076.664766039876	-39.3374565773607	-2343.5030543230505	-2825.1221918874503
6	-2222.846526738196	-39.3374565773607	-2580.861511638601	-2825.1221918874503
7	-2615.330628071521	-39.3374565773607	-2580.861511638601	-2825.1221918874503
8	-2699.1519296532997	-39.3374565773607	-2991.541965747302	-2855.0640466637665
9	-2763.638093667195	-39.3374565773607	-2991.541965747302	-2855.0640466637665
10	-2870.439253561409	-39.3374565773607	-2991.541965747302	-2907.060041636994
11	-2891.4628439140697	-39.3374565773607	-2991.541965747302	-3000.9970422248552
12	-2891.4628439140697	-39.3374565773607	-3023.716831935784	-3000.9970422248552
13	-2951.2143721059256	-39.3374565773607	-3023.716831935784	-3000.9970422248552
14	-2951.2143721059256	-39.3374565773607	-3023.716831935784	-3000.9970422248552
15	-3023.4083229648636	-39.3374565773607	-3053.4744924384245	-3000.9970422248552
16	-3023.4083229648636	-39.3374565773607	-3174.1820170664832	-3000.9970422248552
17	-3023.4083229648636	-39.3374565773607	-3174.1820170664832	-3000.9970422248552
18	-3023.4083229648636	-39.3374565773607	-3232.5229527573283	-3002.7419110334836
19	-3031.5188444026126	-39.3374565773607	-3232.5229527573283	-3002.7419110334836
20	-3031.5188444026126	-39.3374565773607	-3232.5229527573283	-3002.7419110334836
21	-3031.5188444026126	-39.3374565773607	-3232.5229527573283	-3002.7419110334836
22	-3050.6972318103726	-39.3374565773607	-3235.86985508404	-3002.7419110334836
23	-3053.731831675733	-39.3374565773607	-3235.86985508404	-3002.7419110334836
24	-3057.182867845063	-39.3374565773607	-3327.115235941439	-3002.7419110334836
25	-3057.182867845063	-39.3374565773607	-3361.8648232426613	-3002.7419110334836
26	-3057.182867845063	-39.3374565773607	-3361.8648232426613	-3002.7419110334836
27	-3057.182867845063	-39.3374565773607	-3361.8648232426613	-3002.7419110334836
28	-3057.182867845063	-39.3374565773607	-3361.8648232426613	-3002.7419110334836
29	-3057.182867845063	-39.3374565773607	-3361.8648232426613	-3002.7419110334836
30	-3057.182867845063	-39.3374565773607	-3381.7293406521585	-3002.7419110334836
31	-3057.182867845063	-39.3374565773607	-3381.7293406521585	-3002.7419110334836
32	-3057.182867845063	-39.3374565773607	-3384.2529170728085	-3003.599581996873
33	-3057.182867845063	-39.3374565773607	-3448.131189089733	-3003.599581996873
34	-3062.762686592778	-39.3374565773607	-3454.315497407546	-3003.599581996873
35	-3062.762686592778	-39.3374565773607	-3454.315497407546	-3003.599581996873
36	-3062.762686592778	-39.3374565773607	-3454.315497407546	-3003.599581996873
37	-3065.7327843869293	-39.3374565773607	-3454.315497407546	-3003.599581996873
38	-3070.1019362368147	-39.3374565773607	-3454.315497407546	-3003.599581996873
39	-3070.1019362368147	-39.3374565773607	-3454.315497407546	-3003.599581996873
40	-3070.1019362368147	-39.3374565773607	-3454.315497407546	-3004.8222871186917
41	-3070.1019362368147	-39.3374565773607	-3454.315497407546	-3004.8222871186917
42	-3070.1019362368147	-39.3374565773607	-3469.2762824958595	-3004.8222871186917
43	-3074.103564512638	-39.3374565773607	-3469.2762824958595	-3004.8222871186917
44	-3077.7842122100055	-39.3374565773607	-3469.2762824958595	-3004.8222871186917
45	-3077.7842122100055	-39.3374565773607	-3469.2762824958595	-3004.8222871186917
46	-3077.9710369688737	-39.3374565773607	-3469.2762824958595	-3005.0782084978628
47	-3077.9710369688737	-39.3374565773607	-3469.2762824958595	-3005.0782084978628
48	-3079.7388222789436	-39.3374565773607	-3469.2762824958595	-3005.0782084978628
49	-3079.7388222789436	-39.3374565773607	-3469.2762824958595	-3005.0782084978628
50	-3079.7388222789436	-39.3374565773607	-3469.2762824958595	-3005.0782084978628
51	-3080.114277158993	-39.3374565773607	-3469.2762824958595	-3005.1191267563117
52	-3080.114277158993	-39.3374565773607	-3469.2762824958595	-3005.1191267563117
53	-3080.114277158993	-39.3374565773607	-3469.2762824958595	-3005.1191267563117
54	-3080.114277158993	-39.3374565773607	-3469.2762824958595	-3005.1191267563117
55	-3080.114277158993	-39.3374565773607	-3469.2762824958595	-3005.1191267563117
56	-3080.114277158993	-39.3374565773607	-3469.2762824958595	-3005.1191267563117
57	-3080.114277158993	-39.3374565773607	-3469.2762824958595	-3005.1191267563117
58	-3080.187278196517	-39.3374565773607	-3469.2762824958595	-3005.1929592421025
59	-3080.187278196517	-39.3374565773607	-3469.2762824958595	-3005.1929592421025
60	-3080.187278196517	-39.3374565773607	-3469.2762824958595	-3005.1929592421025
61	-3116.8865096140944	-39.3374565773607	-3469.2762824958595	-3005.1929592421025
62	-3116.8865096140944	-39.3374565773607	-3469.2762824958595	-3005.1929592421025
63	-3116.8865096140944	-39.3374565773607	-3469.2762824958595	-3005.3351299016963
64	-3167.664380085726	-39.3374565773607	-3469.2762824958595	-3005.3351299016963
65	-3196.416871896555	-39.3374565773607	-3469.2762824958595	-3005.3351299016963
66	-3196.416871896555	-39.3374565773607	-3469.2762824958595	-3005.3351299016963
67	-3196.416871896555	-39.3374565773607	-3485.6413852981987	-3005.3351299016963
68	-3206.3564275961317	-39.3374565773607	-3545.6634173789753	-3005.3351299016963
69	-3206.3564275961317	-39.3374565773607	-3548.212529698284	-3005.3351299016963
70	-3211.814220075767	-39.3374565773607	-3548.212529698284	-3005.3351299016963
71	-3214.0942969050348	-39.3374565773607	-3548.212529698284	-3005.3351299016963
72	-3215.448259683137	-39.3374565773607	-3548.212529698284	-3005.3351299016963
73	-3215.448259683137	-39.3374565773607	-3548.212529698284	-3005.3351299016963
74	-3215.448259683137	-39.3374565773607	-3548.212529698284	-3005.3351299016963
75	-3216.923420750895	-39.3374565773607	-3548.212529698284	-3005.3351299016963
76	-3216.923420750895	-39.3374565773607	-3548.212529698284	-3005.3351299016963
77	-3216.923420750895	-39.3374565773607	-3548.212529698284	-3005.3351299016963
78	-3218.545166069444	-39.3374565773607	-3548.212529698284	-3005.3351299016963
79	-3218.545166069444	-39.3374565773607	-3548.212529698284	-3005.3351299016963
80	-3219.944492600132	-39.3374565773607	-3548.212529698284	-3005.3351299016963
81	-3219.944492600132	-39.3374565773607	-3548.212529698284	-3005.3351299016963
82	-3219.944492600132	-39.3374565773607	-3548.212529698284	-3005.3351299016963
83	-3220.6665709785666	-39.3374565773607	-3548.212529698284	-3005.3351299016963
84	-3220.6665709785666	-39.3374565773607	-3548.212529698284	-3005.3351299016963
85	-3220.6665709785666	-39.3374565773607	-3548.212529698284	-3005.3351299016963
86	-3220.938672107928	-39.3374565773607	-3548.212529698284	-3005.3351299016963
87	-3220.938672107928	-39.3374565773607	-3548.212529698284	-3005.3351299016963
88	-3220.938672107928	-39.3374565773607	-3548.212529698284	-3005.3351299016963
89	-3220.938672107928	-39.3374565773607	-3548.212529698284	-3005.3352914556394
90	-3221.0173440246463	-39.3374565773607	-3548.212529698284	-3005.3352914556394
91	-3221.0173440246463	-39.3374565773607	-3548.212529698284	-3005.3352914556394
92	-3221.0173440246463	-39.3374565773607	-3548.212529698284	-3005.3380484267523
93	-3221.0173440246463	-39.3374565773607	-3548.212529698284	-3005.3400195296795
94	-3221.1635253765135	-39.3374565773607	-3548.212529698284	-3005.3400195296795
95	-3221.451202329447	-39.3374565773607	-3548.212529698284	-3005.3400416146496
96	-3221.500891788588	-39.3374565773607	-3548.212529698284	-3005.3400416146496
97	-3221.511389129812	-39.3374565773607	-3548.212529698284	-3005.3400416146496
98	-3221.518445701382	-39.3374565773607	-3548.212529698284	-3005.3405243728976
99	-3221.5305950117363	-39.3374565773607	-3548.212529698284	-3005.3405243728976
100	-3221.5305950117363	-39.3374565773607	-3548.212529698284	-3005.3405572729234
0	-1014.9930614698505	-21.237150604140073	-1190.3393226301255	-1240.0180223128218
1	-1473.365737888003	-25.330853550698347	-1461.3306230117955	-1563.3566665918486
2	-1473.365737888003	-30.06835926656351	-1513.658823754688	-1910.7213297495628
3	-1780.5077860260153	-36.670933762378525	-1513.658823754688	-1924.9077169599582
4	-1897.5822464812245	-39.31712651525298	-1911.248102085254	-1924.9077169599582
5	-2145.2656995195184	-39.3374565773607	-1911.248102085254	-2562.2456338350075
6	-2374.857705825169	-39.3374565773607	-2092.387617313767	-2717.424394874235
7	-2374.857705825169	-39.3374565773607	-2092.387617313767	-2750.5480076599983
8	-2576.6291685082374	-39.3374565773607	-2092.387617313767	-2822.7568564323046
9	-2576.6291685082374	-39.3374565773607	-2092.387617313767	-2829.035020772461
10	-2576.6291685082374	-39.3374565773607	-2183.969197904985	-2829.035020772461
11	-2589.4150738259673	-39.3374565773607	-2183.969197904985	-2829.035020772461
12	-2589.4150738259673	-39.3374565773607	-2183.969197904985	-2898.5502375402984
13	-2589.4150738259673	-39.3374565773607	-2353.8932271283384	-2946.3705871186417
14	-2598.7935638319336	-39.3374565773607	-2537.6839672087463	-2981.651904601819
15	-2598.7935638319336	-39.3374565773607	-2557.491610481201	-2994.4973997224215
16	-2598.7935638319336	-39.3374565773607	-2557.491610481201	-2994.5934138037805
17	-2610.8362953546603	-39.3374565773607	-2557.491610481201	-3004.4322660116804
18	-2611.8586472920024	-39.3374565773607	-2616.6927457799634	-3004.4322660116804
19	-2611.8586472920024	-39.3374565773607	-2636.750182609737	-3004.4322660116804
20	-2617.2918654466207	-39.3374565773607	-2642.2580040916373	-3004.4322660116804
21	-2617.2918654466207	-39.3374565773607	-2642.2580040916373	-3004.4322660116804
22	-2617.2918654466207	-39.3374565773607	-2752.180244354594	-3004.4322660116804
23	-2620.7548880223508	-39.3374565773607	-2752.180244354594	-3004.4322660116804
24	-2621.7642061643196	-39.3374565773607	-2752.180244354594	-3004.4322660116804
25	-2621.7642061643196	-39.3374565773607	-2752.180244354594	-3004.4322660116804
26	-2622.5020488428077	-39.3374565773607	-2752.180244354594	-3005.125428350832
27	-2623.065231312503	-39.3374565773607	-2752.180244354594	-3005.125428350832
28	-2623.065231312503	-39.3374565773607	-2752.180244354594	-3005.125428350832
29	-2623.065231312503	-39.3374565773607	-2752.180244354594	-3005.125428350832
30	-2623.065231312503	-39.3374565773607	-2761.442452163534	-3005.1844932215126
31	-2623.065231312503	-39.3374565773607	-2825.5331213093823	-3005.1844932215126
32	-2623.065231312503	-39.3374565773607	-2866.8818776609	-3005.188795308202
33	-2623.065231312503	-39.3374565773607	-2866.8851478963797	-3005.188795308202
34	-2623.065231312503	-39.3374565773607	-2866.8851478963797	-3005.2086184715495
35	-2623.065231312503	-39.3374565773607	-2866.8851478963797	-3005.2086184715495
36	-2623.065231312503	-39.3374565773607	-2866.8851478963797	-3005.2086184715495
37	-2623.065231312503	-39.3374565773607	-2914.313301820903	-3005.2086184715495
38	-2623.065231312503	-39.3374565773607	-2941.3855163908142	-3005.2086184715495
39	-2623.065231312503	-39.3374565773607	-3004.022581429537	-3005.2086184715495
40	-2623.065231312503	-39.3374565773607	-3004.022581429537	-3005.2086184715495
41	-2623.1998145554676	-39.3374565773607	-3091.1283798639115	-3005.2086184715495
42	-2623.1998145554676	-39.3374565773607	-3091.1283798639115	-3005.2086184715495
43	-2623.4919182433414	-39.3374565773607	-3091.1283798639115	-3005.2086184715495
44	-2623.4919182433414	-39.3374565773607	-3097.912477105727	-3005.2086184715495
45	-2623.4919182433414	-39.3374565773607	-3098.435995824701	-3005.2086184715495
46	-2623.4919182433414	-39.3374565773607	-3098.9341435370197	-3005.2086184715495
47	-2623.4919182433414	-39.3374565773607	-3125.4534200535527	-3005.2086184715495
48	-2623.4919182433414	-39.3374565773607	-3141.362727701869	-3005.2086184715495
49	-2625.389270366542	-39.3374565773607	-3141.362727701869	-3005.2086184715495
50	-2625.389270366542	-39.3374565773607	-3151.8499679123825	-3005.2086184715495
51	-2625.389270366542	-39.3374565773607	-3151.8499679123825	-3005.2086184715495
52	-2625.389270366542	-39.3374565773607	-3152.1631188153074	-3005.2086184715495
53	-2627.268546554024	-39.3374565773607	-3160.8931229795453	-3005.2086184715495
54	-2627.693567391619	-39.3374565773607	-3160.8931229795453	-3005.2086184715495
55	-2627.693567391619	-39.3374565773607	-3160.8931229795453	-3005.2086184715495
56	-2627.693567391619	-39.3374565773607	-3160.8931229795453	-3005.2086184715495
57	-2627.693567391619	-39.3374565773607	-3160.8931229795453	-3005.2086184715495
58	-2627.693567391619	-39.3374565773607	-3163.05991365	-3005.2086184715495
59	-2627.693567391619	-39.3374565773607	-3163.05991365	-3005.2086184715495
60	-2627.693567391619	-39.3374565773607	-3163.2439808004065	-3005.2086184715495
61	-2627.693567391619	-39.3374565773607	-3173.014534444155	-3005.2086184715495
62	-2628.0443962913773	-39.3374565773607	-3173.014534489508	-3005.2086184715495
63	-2628.0443962913773	-39.3374565773607	-3181.7523459482773	-3005.2086184715495
64	-2628.0443962913773	-39.3374565773607	-3181.7523459482773	-3005.2086184715495
65	-2628.087483107914	-39.3374565773607	-3211.394894669063	-3005.2086184715495
66	-2628.087483107914	-39.3374565773607	-3211.394894669063	-3005.2086184715495
67	-2628.087483107914	-39.3374565773607	-3211.394894669063	-3005.2086184715495
68	-2628.087483107914	-39.3374565773607	-3211.394894669063	-3005.2086184715495
69	-2629.100574780125	-39.3374565773607	-3211.394894669063	-3005.2086184715495
70	-2629.100574780125	-39.3374565773607	-3211.394894669063	-3005.2086184715495
71	-2629.100574780125	-39.3374565773607	-3211.394894669063	-3005.2086184715495
72	-2629.100574780125	-39.3374565773607	-3211.394894669063	-3005.2086184715495
73	-2629.1366866907197	-39.3374565773607	-3211.394894669063	-3005.2086184715495
74	-2629.1366866907197	-39.3374565773607	-3325.9278964992127	-3005.2086184715495
75	-2629.1547140127054	-39.3374565773607	-3325.9278970082855	-3005.2086184715495
76	-2629.1547140127054	-39.3374565773607	-3325.9278970082855	-3005.2086184715495
77	-2629.1547140127054	-39.3374565773607	-3325.9278970082855	-3005.2086184715495
78	-2629.1547140127054	-39.3374565773607	-3325.9278970082855	-3005.2086184715495
79	-2629.1547140127054	-39.3374565773607	-3325.9278970082855	-3005.2086184715495
80	-2629.1547140127054	-39.3374565773607	-3325.9278970082855	-3005.2086184715495
81	-2629.1547140127054	-39.3374565773607	-3325.9278970082855	-3005.2086184715495
82	-2629.204197853018	-39.3374565773607	-3325.9278970082855	-3005.209588360932
83	-2629.204197853018	-39.3374565773607	-3325.9278970082855	-3005.209588360932
84	-2629.204197853018	-39.3374565773607	-3325.9278970082855	-3005.209588360932
85	-2629.204197853018	-39.3374565773607	-3325.9278970082855	-3005.210249415773
86	-2629.204197853018	-39.3374565773607	-3325.9278970082855	-3005.210249415773
87	-2629.204197853018	-39.3374565773607	-3325.9278970082855	-3005.210249415773
88	-2629.3261956651813	-39.3374565773607	-3325.9278970082855	-3005.210329804943
89	-2629.4007807322214	-39.3374565773607	-3325.9278970082855	-3005.210329804943
90	-2629.4007807322214	-39.3374565773607	-3325.9278970082855	-3005.210329804943
91	-2629.4007807322214	-39.3374565773607	-3325.9278970082855	-3005.210329804943
92	-2629.5093830880646	-39.3374565773607	-3325.9278970082855	-3005.210329804943
93	-2629.5093830880646	-39.3374565773607	-3325.9278970082855	-3005.210329804943
94	-2629.520418978911	-39.3374565773607	-3325.9278970082855	-3005.210329804943
95	-2629.530372645336	-39.3374565773607	-3325.9278970082855	-3005.210329804943
96	-2629.850155733689	-39.3374565773607	-3325.9278970082855	-3005.2106348957436
97	-2629.850155733689	-39.3374565773607	-3325.9278970082855	-3005.2106348957436
98	-2629.8543861709077	-39.3374565773607	-3325.9278970082855	-3005.2106963392916
99	-2629.8543861709077	-39.3374565773607	-3325.9278970082855	-3005.2106963392916
100	-2629.85455425438	-39.3374565773607	-3325.9278970082855	-3005.2106963392916
0	-1670.3179772362478	-22.136466362653856	-1195.658094351748	-1756.7551050228524
1	-1895.7762208859613	-26.768005667497178	-1309.2085289586132	-1756.7551050228524
2	-1895.7762208859613	-31.986396922572716	-1768.1026046920952	-1864.4470852547784
3	-2090.444586904213	-36.58534758750452	-1768.1026046920952	-1864.4470852547784
4	-2090.444586904213	-39.3374565773607	-2268.702844813821	-2780.747124567747
5	-2473.798000828689	-39.3374565773607	-2371.6121696926384	-2780.747124567747
6	-2530.4813636262625	-39.3374565773607	-2371.6121696926384	-2865.4738051704576
7	-2617.550074301337	-39.3374565773607	-2371.6121696926384	-2890.2115078785137
8	-2646.4415266992246	-39.3374565773607	-2371.6121696926384	-2939.219764488305
9	-2664.249988336013	-39.3374565773607	-2608.104429244616	-2939.219764488305
10	-2683.182147106794	-39.3374565773607	-2745.7514018007905	-2982.8381198093853
11	-2709.767392271609	-39.3374565773607	-2745.7514018007905	-2982.8381198093853
12	-2720.3155459828577	-39.3374565773607	-2745.7514018007905	-2982.8381198093853
13	-2720.3155459828577	-39.3374565773607	-2865.1613834593127	-2982.8381198093853
14	-2728.6758288480814	-39.3374565773607	-2911.1778001608545	-2999.608169816492
15	-2749.2263061797867	-39.3374565773607	-3059.2298249012074	-2999.608169816492
16	-2749.2263061797867	-39.3374565773607	-3059.2298249012074	-2999.608169816492
17	-2749.3343556683585	-39.3374565773607	-3059.2298249012074	-2999.608169816492
18	-2752.6666653248208	-39.3374565773607	-3059.2298249012074	-2999.608169816492
19	-2752.6666653248208	-39.3374565773607	-3072.8450205500612	-2999.608169816492
20	-2784.713757572863	-39.3374565773607	-3097.79018049483	-2999.608169816492
21	-2784.713757572863	-39.3374565773607	-3097.7901806666005	-2999.608169816492
22	-2800.0455368872836	-39.3374565773607	-3143.9829651965856	-2999.608169816492
23	-2817.3365256226543	-39.3374565773607	-3153.2143122110883	-2999.608169816492
24	-2817.822414930972	-39.3374565773607	-3248.2771520451824	-3000.718774687298
25	-2823.6876496804907	-39.3374565773607	-3248.2771520451824	-3000.74636390324
26	-2823.6876496804907	-39.3374565773607	-3248.2771520451824	-3002.519710075283
27	-2839.976885173868	-39.3374565773607	-3248.2771520451824	-3002.945096219531
28	-2839.976885173868	-39.3374565773607	-3248.2771520451824	-3002.945096219531
29	-2839.976885173868	-39.3374565773607	-3320.570456442417	-3002.945096219531
30	-2839.976885173868	-39.3374565773607	-3320.570456442417	-3002.945096219531
31	-2839.976885173868	-39.3374565773607	-3320.570456442417	-3002.945096219531
32	-2839.976885173868	-39.3374565773607	-3320.570456442417	-3002.945096219531
33	-2847.101974948543	-39.3374565773607	-3320.570456442417	-3003.4739290476577
34	-2847.101974948543	-39.3374565773607	-3320.570456442417	-3003.4803919665414
35	-2849.8307650661573	-39.3374565773607	-3320.570456442417	-3004.6154156096636
36	-2849.8307650661573	-39.3374565773607	-3331.320138500501	-3004.6154156096636
37	-2855.3837148318885	-39.3374565773607	-3331.320138500501	-3004.6154156096636
38	-2855.3837148318885	-39.3374565773607	-3331.320138500501	-3004.6154156096636
39	-2855.3837148318885	-39.3374565773607	-3369.1985754083144	-3004.6154156096636
40	-2858.8818588067757	-39.3374565773607	-3369.1985754083144	-3004.6154156096636
41	-2858.8818588067757	-39.3374565773607	-3370.8788757076627	-3004.6154156096636
42	-2869.36240255888	-39.3374565773607	-3447.959172624976	-3004.6154156096636
43	-2871.6060791568802	-39.3374565773607	-3461.130710049801	-3004.6154156096636
44	-2871.6060791568802	-39.3374565773607	-3479.0887976468002	-3004.6154156096636
45	-2871.6060791568802	-39.3374565773607	-3484.18957385965	-3004.6154156096636
46	-2873.346780741132	-39.3374565773607	-3484.18957385965	-3004.6154156096636
47	-2874.1009276276986	-39.3374565773607	-3484.18957385965	-3004.739062599299
48	-2874.2709489931203	-39.3374565773607	-3484.18957385965	-3004.739062599299
49	-2874.2709489931203	-39.3374565773607	-3484.18957385965	-3004.739062599299
50	-2876.096406896779	-39.3374565773607	-3484.18957385965	-3004.739062599299
51	-2876.096406896779	-39.3374565773607	-3484.18957385965	-3004.739062599299
52	-2876.096406896779	-39.3374565773607	-3484.18957385965	-3004.739062599299
53	-2876.096406896779	-39.3374565773607	-3484.18957385965	-3004.739062599299
54	-2876.821941726249	-39.3374565773607	-3484.18957385965	-3004.739062599299
55	-2876.821941726249	-39.3374565773607	-3484.18957385965	-3004.739062599299
56	-2876.821941726249	-39.3374565773607	-3484.18957385965	-3004.739062599299
57	-2876.821941726249	-39.3374565773607	-3484.18957385965	-3004.739062599299
58	-2877.737639994784	-39.3374565773607	-3484.18957385965	-3004.739062599299
59	-2877.737639994784	-39.3374565773607	-3484.18957385965	-3004.739062599299
60	-2877.737639994784	-39.3374565773607	-3484.18957385965	-3004.832361310665
61	-2877.737639994784	-39.3374565773607	-3485.1495607740526	-3004.832361310665
62	-2877.937894193577	-39.3374565773607	-3485.1495607740526	-3004.832361310665
63	-2877.937894193577	-39.3374565773607	-3485.1495607740526	-3004.832361310665
64	-2877.937894193577	-39.3374565773607	-3485.1495607740526	-3004.832361310665
65	-2878.102009176762	-39.3374565773607	-3485.1495607740526	-3004.832361310665
66	-2878.102009176762	-39.3374565773607	-3485.1495607740526	-3004.832361310665
67	-2878.102009176762	-39.3374565773607	-3485.1495607740526	-3004.832361310665
68	-2878.102009176762	-39.3374565773607	-3485.1495607740526	-3004.832361310665
69	-2880.7710434387022	-39.3374565773607	-3485.1495607740526	-3004.832361310665
70	-2880.7710434387022	-39.3374565773607	-3485.1495607740526	-3004.832361310665
71	-2880.7710434387022	-39.3374565773607	-3485.1495607740526	-3004.832361310665
72	-2882.238841453985	-39.3374565773607	-3485.1495607740526	-3004.832361310665
73	-3029.7687807797097	-39.3374565773607	-3485.1495607740526	-3004.832361310665
74	-3029.7687807797097	-39.3374565773607	-3485.1495607740526	-3004.832361310665
75	-3030.2005923325423	-39.3374565773607	-3485.1495607740526	-3004.832361310665
76	-3030.2005923325423	-39.3374565773607	-3485.1495607740526	-3004.832361310665
77	-3030.2005923325423	-39.3374565773607	-3485.1495607740526	-3004.832361310665
78	-3030.2005923325423	-39.3374565773607	-3485.1495607740526	-3004.832361310665
79	-3035.7389978456386	-39.3374565773607	-3485.1495607740526	-3004.8588577446085
80	-3035.7389978456386	-39.3374565773607	-3485.1495607740526	-3004.8588577446085
81	-3036.422518615409	-39.3374565773607	-3485.1495607740526	-3004.8588577446085
82	-3036.422518615409	-39.3374565773607	-3485.1495607740526	-3004.8588577446085
83	-3036.422518615409	-39.3374565773607	-3485.1495607740526	-3004.8588577446085
84	-3038.617779428324	-39.3374565773607	-3485.1495607740526	-3004.8588577446085
85	-3038.617779428324	-39.3374565773607	-3485.1495607740526	-3004.8588577446085
86	-3039.288638214184	-39.3374565773607	-3485.1495607740526	-3004.8588577446085
87	-3039.288638214184	-39.3374565773607	-3485.1495607740526	-3004.8588577446085
88	-3040.3387713189354	-39.3374565773607	-3496.1402235150354	-3004.8588577446085
89	-3041.664899813546	-39.3374565773607	-3496.1402235150354	-3004.8588577446085
90	-3041.664899813546	-39.3374565773607	-3496.1402235150354	-3004.8588577446085
91	-3041.664899813546	-39.3374565773607	-3496.1402235150354	-3004.8588577446085
92	-3041.664899813546	-39.3374565773607	-3496.1402235150354	-3004.8588577446085
93	-3041.664899813546	-39.3374565773607	-3496.1402235150354	-3004.8588577446085
94	-3041.664899813546	-39.3374565773607	-3496.1402235150354	-3004.8588577446085
95	-3041.7809811660745	-39.3374565773607	-3496.1402235150354	-3004.8588577446085
96	-3041.7809811660745	-39.3374565773607	-3496.1402235150354	-3004.860752151323
97	-3041.8001258101126	-39.3374565773607	-3496.1402235150354	-3004.860752151323
98	-3041.8001258101126	-39.3374565773607	-3496.1402235150354	-3004.860752151323
99	-3041.8145293502507	-39.3374565773607	-3496.1402235150354	-3004.860752151323
100	-3041.8145293502507	-39.3374565773607	-3496.1402235150354	-3004.860752151323
0	-1300.6958239060211	-26.045264815291766	-1848.6586611241528	-1531.1985506892704
1	-1704.979735322931	-30.967655704083953	-1852.5767320245916	-1531.1985506892704
2	-1744.5996412401616	-35.33198721573306	-1852.5767320245916	-1531.1985506892704
3	-1744.5996412401616	-39.3374565773607	-2016.4677506618464	-1531.1985506892704
4	-1744.5996412401616	-39.3374565773607	-2041.2500158464788	-1839.2431424318916
5	-1769.158784971989	-39.3374565773607	-2145.5235159271774	-1860.515134611741
6	-1787.732704870237	-39.3374565773607	-2145.5472030984397	-2064.4533239136135
7	-1787.732704870237	-39.3374565773607	-2444.761092128763	-2323.3774408339827
8	-1787.732704870237	-39.3374565773607	-2444.7611438439467	-2323.3774408339827
9	-1805.8915853139176	-39.3374565773607	-2444.7611438439467	-2324.9756075554847
10	-1840.4575423840693	-39.3374565773607	-2622.0320040558654	-2337.8068284172905
11	-2458.6920550283057	-39.3374565773607	-2659.484468525325	-2341.81921076863
12	-2480.8202745280464	-39.3374565773607	-2714.6266481799453	-2418.0708190243154
13	-2512.9688428993813	-39.3374565773607	-2884.026904038328	-2430.6401355459957
14	-2963.0377701740836	-39.3374565773607	-2923.39669188443	-2430.6401355459957
15	-2980.914624096075	-39.3374565773607	-2923.39669188443	-2446.3852198316476
16	-2990.5021723855575	-39.3374565773607	-2923.39669188443	-2453.873644328556
17	-2990.5021723855575	-39.3374565773607	-2994.8246896842975	-2479.7507948354764
18	-2992.738855530872	-39.3374565773607	-3007.122834998917	-2479.7507948354764
19	-2994.950228947163	-39.3374565773607	-3038.1543191915407	-2479.7507948354764
20	-2994.950228947163	-39.3374565773607	-3049.3401351321177	-2479.7507948354764
21	-2994.950228947163	-39.3374565773607	-3108.963847932076	-2491.043962623328
22	-2994.950228947163	-39.3374565773607	-3108.963847932076	-2499.417922664644
23	-2994.950228947163	-39.3374565773607	-3132.762274439106	-2504.3303309147777
24	-2994.950228947163	-39.3374565773607	-3132.762274439106	-2513.1027978633683
25	-2994.950228947163	-39.3374565773607	-3132.762274439106	-2513.1027978633683
26	-2995.578319149809	-39.3374565773607	-3149.711879166207	-2513.1027978633683
27	-2995.578319149809	-39.3374565773607	-3149.7118808559394	-2513.1027978633683
28	-2995.578319149809	-39.3374565773607	-3149.7118808559394	-2519.6200408405753
29	-2995.578319149809	-39.3374565773607	-3149.7118808559394	-2519.6200408405753
30	-2998.101190264026	-39.3374565773607	-3149.7118808559394	-2519.6200408405753
31	-2998.101190264026	-39.3374565773607	-3149.7118808559394	-2519.6200408405753
32	-3001.9235322962168	-39.3374565773607	-3149.7118808559394	-2519.7893551231873
33	-3001.9235322962168	-39.3374565773607	-3149.7118808559394	-2519.7893551231873
34	-3001.9235322962168	-39.3374565773607	-3149.7118808559394	-2519.7893551231873
35	-3001.9235322962168	-39.3374565773607	-3149.7118808559394	-2519.7893551231873
36	-3001.9235322962168	-39.3374565773607	-3149.7118808559394	-2526.827167839804
37	-3002.0599429576955	-39.3374565773607	-3175.8513312040973	-2531.6718530289563
38	-3002.0599429576955	-39.3374565773607	-3175.8513312040973	-2531.6718530289563
39	-3002.0599429576955	-39.3374565773607	-3177.049641190864	-2534.371701295996
40	-3002.0599429576955	-39.3374565773607	-3177.049641190864	-2534.371701295996
41	-3002.0599429576955	-39.3374565773607	-3177.049641190864	-2534.561189260466
42	-3002.0599429576955	-39.3374565773607	-3177.049641190864	-2534.561189260466
43	-3002.0599429576955	-39.3374565773607	-3177.049641190864	-2534.561189260466
44	-3002.0599429576955	-39.3374565773607	-3177.049641190864	-2536.61542620159
45	-3002.0599429576955	-39.3374565773607	-3177.049641190864	-2539.977048925352
46	-3002.2923928298515	-39.3374565773607	-3177.049641190864	-2539.977048925352
47	-3002.2923928298515	-39.3374565773607	-3177.049641190864	-2541.2423534403806
48	-3002.8578472930803	-39.3374565773607	-3177.049641190864	-2541.2423534403806
49	-3002.8578472930803	-39.3374565773607	-3177.377530741136	-2541.2423534403806
50	-3002.8578472930803	-39.3374565773607	-3177.37756039896	-2541.2423534403806
51	-3002.8578472930803	-39.3374565773607	-3178.602014413126	-2541.655069668065
52	-3002.8578472930803	-39.3374565773607	-3178.602014413126	-2541.655069668065
53	-3002.8578472930803	-39.3374565773607	-3193.5721049085078	-2542.1721839334864
54	-3002.8578472930803	-39.3374565773607	-3193.572177619555	-2542.1721839334864
55	-3002.8578472930803	-39.3374565773607	-3193.882631638586	-2542.959511860865
56	-3002.8578472930803	-39.3374565773607	-3193.882631638586	-2543.7140721874953
57	-3002.8710536935723	-39.3374565773607	-3193.882631638586	-2544.047737709259
58	-3002.8710536935723	-39.3374565773607	-3193.882631638586	-2544.7274794633045
59	-3002.8710536935723	-39.3374565773607	-3193.882631638586	-2544.7274794633045
60	-3002.8710536935723	-39.3374565773607	-3193.882631638586	-2545.1792499318735
61	-3002.8710536935723	-39.3374565773607	-3193.882631638586	-2545.1792499318735
62	-3002.8710536935723	-39.3374565773607	-3193.882631638586	-2545.1792499318735
63	-3003.614828700675	-39.3374565773607	-3193.882631638586	-2545.1792499318735
64	-3003.7424272104718	-39.3374565773607	-3193.882631638586	-2545.1792499318735
65	-3003.7424272104718	-39.3374565773607	-3210.1332385667447	-2545.8371339638165
66	-3003.921471726062	-39.3374565773607	-3236.4144003332426	-2545.8371339638165
67	-3004.661851729645	-39.3374565773607	-3236.4144003332426	-2546.01315165716
68	-3004.661851729645	-39.3374565773607	-3236.4144003332426	-2546.327776545209
69	-3004.661851729645	-39.3374565773607	-3236.4144003332426	-2546.327776545209
70	-3004.6866822536185	-39.3374565773607	-3236.4144003332426	-2546.327776545209
71	-3004.6866822536185	-39.3374565773607	-3236.4144003332426	-2546.478292096921
72	-3004.6866822536185	-39.3374565773607	-3236.4144003332426	-2546.677353794414
73	-3004.6866822536185	-39.3374565773607	-3236.4144003332426	-2547.2566384458983
74	-3004.6866822536185	-39.3374565773607	-3236.4144003332426	-2547.2566384458983
75	-3004.8207552019167	-39.3374565773607	-3236.4144003332426	-2547.3563771543286
76	-3004.8207552019167	-39.3374565773607	-3236.4144003332426	-2547.5883328849486
77	-3004.8207552019167	-39.3374565773607	-3236.4144003332426	-2547.84641421555
78	-3004.8207552019167	-39.3374565773607	-3236.4144003332426	-2547.84641421555
79	-3004.860855656235	-39.3374565773607	-3238.3136572866683	-2547.906461174436
80	-3004.860855656235	-39.3374565773607	-3238.829006639112	-2547.906461174436
81	-3004.860855656235	-39.3374565773607	-3238.829006639112	-2547.906461174436
82	-3004.8691305151597	-39.3374565773607	-3250.3522385774622	-2547.9384495629297
83	-3004.8691305151597	-39.3374565773607	-3250.3522385774622	-2547.9384495629297
84	-3004.8691305151597	-39.3374565773607	-3252.183160773835	-2547.9384495629297
85	-3005.005334216383	-39.3374565773607	-3252.183160773835	-2547.9384495629297
86	-3005.005334216383	-39.3374565773607	-3252.183160773835	-2547.9384495629297
87	-3005.005334216383	-39.3374565773607	-3252.183160773835	-2547.9770353178706
88	-3005.005334216383	-39.3374565773607	-3252.183160773835	-2547.9956320811707
89	-3005.005334216383	-39.3374565773607	-3252.190230575826	-2547.9956320811707
90	-3005.005334216383	-39.3374565773607	-3252.190230575826	-2547.9956320811707
91	-3005.005334216383	-39.3374565773607	-3252.358403787425	-2547.9956320811707
92	-3005.005334216383	-39.3374565773607	-3252.358403787425	-2547.9956320811707
93	-3005.0062961391395	-39.3374565773607	-3252.358403787425	-2547.998297699775
94	-3005.0062961391395	-39.3374565773607	-3252.358403787425	-2547.998297699775
95	-3005.0062961391395	-39.3374565773607	-3252.358403787425	-2547.998297699775
96	-3005.114553748909	-39.3374565773607	-3252.358403787425	-2548.005944158203
97	-3005.114553748909	-39.3374565773607	-3252.358403787425	-2548.005944158203
98	-3005.1270416705574	-39.3374565773607	-3269.4579386568157	-2548.005944158203
99	-3005.143742195182	-39.3374565773607	-3269.4579386568157	-2548.005944158203
100	-3005.143742195182	-39.3374565773607	-3269.4579386568157	-2548.005944158203
0	-1319.9430490871907	-26.89858292901254	-1536.5310072279738	-1557.9835949517621
1	-1428.017527566536	-29.51301875019759	-1754.821806668517	-1557.9835949517621
2	-1924.5231599638732	-36.54131776829671	-1842.484666665296	-1557.9835949517621
3	-1924.5231599638732	-39.3374565773607	-2012.0048632866342	-1557.9835949517621
4	-2110.056274446278	-39.3374565773607	-2176.89321056255	-2027.747776574584
5	-2205.454611213828	-39.3374565773607	-2247.020241812974	-2027.747776574584
6	-2205.454611213828	-39.3374565773607	-2649.3222197637688	-2042.5994206207993
7	-2205.454611213828	-39.3374565773607	-2649.3222279028378	-2380.913595398433
8	-2364.27756311103	-39.3374565773607	-2649.3222279028378	-2683.5186876847156
9	-2395.2941015718307	-39.3374565773607	-2779.0593482684067	-2683.5186876847156
10	-2491.328813881517	-39.3374565773607	-2793.76406222918	-2688.5264589462613
11	-2747.8117770710164	-39.3374565773607	-2842.190349051436	-2796.473266413062
12	-2747.8117770710164	-39.3374565773607	-3064.4397473498907	-2883.7273115894195
13	-2767.434604945504	-39.3374565773607	-3066.9514880075894	-3168.7893056190446
14	-2862.1989504611365	-39.3374565773607	-3077.0729000717183	-3362.381072662327
15	-2880.3281045252534	-39.3374565773607	-3115.7215365393445	-3362.381072662327
16	-2880.3281045252534	-39.3374565773607	-3130.935107093652	-3510.930620031384
17	-2880.3281045252534	-39.3374565773607	-3131.204809229772	-3518.7657338903996
18	-2880.3281045252534	-39.3374565773607	-3229.939511028823	-3518.7657338903996
19	-2893.09072667511	-39.3374565773607	-3236.4813596837575	-3520.227853405344
20	-2893.09072667511	-39.3374565773607	-3345.8148714405397	-3529.730402036356
21	-2895.3968801895667	-39.3374565773607	-3346.1336032551553	-3549.209147154218
22	-2895.3968801895667	-39.3374565773607	-3346.1336032551553	-3549.209147154218
23	-2895.3968801895667	-39.3374565773607	-3346.1336032551553	-3576.32134869165
24	-2895.3968801895667	-39.3374565773607	-3346.1336032551553	-3587.154406520351
25	-2895.3968801895667	-39.3374565773607	-3346.1336032551553	-3587.154406520351
26	-2895.3968801895667	-39.3374565773607	-3346.1336032551553	-3587.154406520351
27	-2895.3968801895667	-39.3374565773607	-3346.1336032551553	-3587.664464078051
28	-2895.3968801895667	-39.3374565773607	-3346.1336032551553	-3598.0985210198287
29	-2895.3968801895667	-39.3374565773607	-3346.1336032551553	-3606.3660544995587
30	-2895.3968801895667	-39.3374565773607	-3346.1336032551553	-3606.3660544995587
31	-2895.5443693608986	-39.3374565773607	-3346.1336032551553	-3606.3660544995587
32	-2895.5443693608986	-39.3374565773607	-3346.1336032551553	-3606.3660544995587
33	-2895.5443693608986	-39.3374565773607	-3346.1336032551553	-3610.923589456107
34	-2900.702598075247	-39.3374565773607	-3346.1336032551553	-3610.923589456107
35	-2900.702598075247	-39.3374565773607	-3346.1336032551553	-3610.923589456107
36	-2903.8260663220417	-39.3374565773607	-3346.1336032551553	-3611.2131309419947
37	-2903.8260663220417	-39.3374565773607	-3346.1336032551553	-3612.8252151072347
38	-2903.8260663220417	-39.3374565773607	-3346.1336032551553	-3612.8252151072347
39	-2903.8260663220417	-39.3374565773607	-3346.1336032551553	-3616.0249240079097
40	-2903.8260663220417	-39.3374565773607	-3346.1336032551553	-3624.783839993609
41	-2903.8260663220417	-39.3374565773607	-3346.1336032551553	-3625.775698410482
42	-2904.1790089432993	-39.3374565773607	-3346.1336032551553	-3625.775698410482
43	-2904.1790089432993	-39.3374565773607	-3346.1336032551553	-3630.358917564806
44	-2904.1790089432993	-39.3374565773607	-3383.265484344239	-3635.209154307776
45	-2904.1790089432993	-39.3374565773607	-3383.265484344239	-3648.3924843515642
46	-2904.62453352095	-39.3374565773607	-3383.265484344239	-3648.3924843515642
47	-2904.62453352095	-39.3374565773607	-3389.352156506836	-3652.4744212044684
48	-2904.62453352095	-39.3374565773607	-3389.352156506836	-3652.4744212044684
49	-2904.62453352095	-39.3374565773607	-3389.8753447794206	-3652.4744212044684
50	-2904.62453352095	-39.3374565773607	-3390.202712267205	-3660.998229003558
51	-2904.659477863448	-39.3374565773607	-3390.202712267205	-3660.998229003558
52	-2904.659477863448	-39.3374565773607	-3408.8730714084213	-3660.998229003558
53	-2904.659477863448	-39.3374565773607	-3408.8730714084213	-3663.2075588591306
54	-2904.659477863448	-39.3374565773607	-3408.8730714084213	-3663.727533737708
55	-2904.659477863448	-39.3374565773607	-3408.8730714084213	-3663.727533737708
56	-2904.659477863448	-39.3374565773607	-3408.875210188585	-3664.9135149834137
57	-2904.659477863448	-39.3374565773607	-3408.875210188585	-3673.076633143367
58	-2904.9905329264434	-39.3374565773607	-3408.875210188585	-3673.1252449431963
59	-2905.1197496244	-39.3374565773607	-3408.875210188585	-3673.7710042826457
60	-2905.1197496244	-39.3374565773607	-3408.875210188585	-3673.7710042826457
61	-2905.1197496244	-39.3374565773607	-3408.875210188585	-3673.7710042826457
62	-2905.1197496244	-39.3374565773607	-3409.2869826099986	-3674.641201541659
63	-2905.1197496244	-39.3374565773607	-3409.2869826099986	-3674.641201541659
64	-2905.1197496244	-39.3374565773607	-3409.2869826099986	-3674.641201541659
65	-2905.1197496244	-39.3374565773607	-3409.2869826099986	-3683.9996688266615
66	-2905.1197496244	-39.3374565773607	-3409.2869826099986	-3683.9996688266615
67	-2905.1197496244	-39.3374565773607	-3409.2869826099986	-3689.804757423848
68	-2905.1197496244	-39.3374565773607	-3409.2869826099986	-3689.804757423848
69	-2905.1197496244	-39.3374565773607	-3409.2869826099986	-3694.488312140385
70	-2905.323728545271	-39.3374565773607	-3409.2869826099986	-3696.344549231278
71	-2905.323728545271	-39.3374565773607	-3409.2869826099986	-3696.344549231278
72	-2905.323728545271	-39.3374565773607	-3409.2869826099986	-3696.344549231278
73	-2905.323728545271	-39.3374565773607	-3409.2869826099986	-3696.8756085584805
74	-2905.323728545271	-39.3374565773607	-3409.2869826099986	-3701.176240855078
75	-2905.3431618329973	-39.3374565773607	-3409.2869826099986	-3703.651403606884
76	-2905.3431618329973	-39.3374565773607	-3409.2869826099986	-3703.651403606884
77	-2905.3431618329973	-39.3374565773607	-3409.2869826099986	-3706.1941344261413
78	-2905.674214001817	-39.3374565773607	-3409.2869826099986	-3706.1941344261413
79	-2905.674214001817	-39.3374565773607	-3409.2869826099986	-3706.1941344261413
80	-2905.674214001817	-39.3374565773607	-3409.2869826099986	-3707.315341124562
81	-2905.674214001817	-39.3374565773607	-3409.2869826099986	-3707.315341124562
82	-2905.674214001817	-39.3374565773607	-3409.2869826099986	-3707.315341124562
83	-2905.674214001817	-39.3374565773607	-3409.2869826099986	-3707.315341124562
84	-2905.674214001817	-39.3374565773607	-3409.2869826099986	-3707.315341124562
85	-2905.674214001817	-39.3374565773607	-3409.2869826099986	-3707.315341124562
86	-2905.8615679354175	-39.3374565773607	-3409.2869826099986	-3707.6947978509434
87	-2906.065254401727	-39.3374565773607	-3409.2869826099986	-3707.6947978509434
88	-2906.065254401727	-39.3374565773607	-3409.2869826099986	-3707.6947978509434
89	-2906.112569714257	-39.3374565773607	-3409.2869826099986	-3707.6947978509434
90	-2906.112569714257	-39.3374565773607	-3409.2869826099986	-3707.6947978509434
91	-2906.112569714257	-39.3374565773607	-3409.2869826099986	-3707.6947978509434
92	-2906.140635270725	-39.3374565773607	-3409.2869826099986	-3707.6989541618514
93	-2906.140635270725	-39.3374565773607	-3409.2869826099986	-3707.7528938219602
94	-2906.190691093131	-39.3374565773607	-3409.2869826099986	-3707.7528938219602
95	-2906.190691093131	-39.3374565773607	-3409.2869826099986	-3707.760214917634
96	-2906.2084986715954	-39.3374565773607	-3409.2869826099986	-3707.760214917634
97	-2906.2155222016304	-39.3374565773607	-3409.2869826099986	-3707.760214917634
98	-2906.2155222016304	-39.3374565773607	-3409.2869826099986	-3707.760214917634
99	-2906.2918906583513	-39.3374565773607	-3409.2869826099986	-3707.760214917634
100	-2906.2918906583513	-39.3374565773607	-3409.2869826099986	-3707.760214917634
0	-1712.6389387408678	-20.416659888206567	-1145.4688723038778	-1553.8094256980291
1	-1712.6389387408678	-28.664999785034272	-1404.3732478047102	-1562.5959491632957
2	-1740.1803309464735	-37.811184096754474	-1550.4971487935218	-1866.246136711239
3	-1740.1803309464735	-39.3374565773607	-1707.3096132935343	-1909.0444126360076
4	-1861.9210001586632	-39.3374565773607	-1746.0796027284227	-2417.656289704739
5	-2051.481082372952	-39.3374565773607	-2293.0258704104135	-2683.1354792868547
6	-2522.309408109444	-39.3374565773607	-2293.0258704104135	-2845.862795565419
7	-2639.5203101256157	-39.3374565773607	-2465.034421465134	-2995.6722516788195
8	-2639.5203101256157	-39.3374565773607	-2465.0344314015665	-2995.6722516788195
9	-2639.5203101256157	-39.3374565773607	-2565.3424949849805	-2995.6722516788195
10	-2726.969896421546	-39.3374565773607	-2565.345783753323	-2995.6722516788195
11	-2727.5468737329184	-39.3374565773607	-2661.944899695225	-2995.6722516788195
12	-2736.2938164875877	-39.3374565773607	-2661.944899695225	-2998.5708503281394
13	-2736.2938164875877	-39.3374565773607	-2836.1443999785643	-2998.5708503281394
14	-2736.2938164875877	-39.3374565773607	-3025.159633682177	-2998.5708503281394
15	-2761.358654794338	-39.3374565773607	-3178.5859444232406	-2999.039459084588
16	-2766.537532934291	-39.3374565773607	-3178.5859444232406	-2999.039459084588
17	-2773.286134976229	-39.3374565773607	-3178.5874748419596	-2999.3461234018673
18	-2773.286134976229	-39.3374565773607	-3232.5294013022713	-2999.3461234018673
19	-2773.286134976229	-39.3374565773607	-3232.5294013022713	-2999.3461234018673
20	-2773.286134976229	-39.3374565773607	-3232.5294013022713	-2999.3461234018673
21	-2774.6684254230086	-39.3374565773607	-3232.5294013022713	-2999.3461234018673
22	-2774.6684254230086	-39.3374565773607	-3232.5294013022713	-2999.6803756778704
23	-2774.950098586975	-39.3374565773607	-3232.5294013022713	-2999.6803756778704
24	-2777.972481074421	-39.3374565773607	-3232.5294013022713	-2999.6803756778704
25	-2777.972481074421	-39.3374565773607	-3232.5294013022713	-2999.6803756778704
26	-2780.1278266777217	-39.3374565773607	-3232.5294013022713	-2999.6803756778704
27	-2782.1921831815607	-39.3374565773607	-3232.5294013022713	-2999.6803756778704
28	-2782.1921831815607	-39.3374565773607	-3232.5294013022713	-3000.8437179791445
29	-2785.6621529907334	-39.3374565773607	-3232.5294013022713	-3000.8549308293095
30	-2785.6621529907334	-39.3374565773607	-3281.715935034347	-3000.8549308293095
31	-2785.6621529907334	-39.3374565773607	-3281.715935034347	-3001.1211892917604
32	-2785.6621529907334	-39.3374565773607	-3281.715935034347	-3001.1211892917604
33	-2785.6621529907334	-39.3374565773607	-3281.715935034347	-3001.1211892917604
34	-2785.6621529907334	-39.3374565773607	-3281.715935034347	-3001.1211892917604
35	-2786.1137177196024	-39.3374565773607	-3289.5504197868113	-3001.2435449755117
36	-2790.0347205649664	-39.3374565773607	-3289.5504197868113	-3001.471816591265
37	-2790.0347205649664	-39.3374565773607	-3289.5504197868113	-3001.471816591265
38	-2790.0347205649664	-39.3374565773607	-3289.5504197868113	-3001.471816591265
39	-2792.852263864738	-39.3374565773607	-3289.5504197868113	-3001.502893202464
40	-2793.878965774651	-39.3374565773607	-3297.415947186614	-3001.502893202464
41	-2793.878965774651	-39.3374565773607	-3297.415947186614	-3001.502893202464
42	-2793.878965774651	-39.3374565773607	-3297.415947186614	-3001.515838683155
43	-2793.878965774651	-39.3374565773607	-3297.415947186614	-3001.515838683155
44	-2802.2812824333987	-39.3374565773607	-3297.415947186614	-3001.515838683155
45	-2802.2812824333987	-39.3374565773607	-3332.5533559707064	-3001.515838683155
46	-2805.2167323989725	-39.3374565773607	-3332.5533559707064	-3001.649455880663
47	-2808.758417411662	-39.3374565773607	-3332.5533559707064	-3001.7477396052896
48	-2813.1701789788744	-39.3374565773607	-3332.5533559707064	-3001.946333698931
49	-2813.1701789788744	-39.3374565773607	-3332.5533559707064	-3001.946333698931
50	-2813.227108849165	-39.3374565773607	-3332.5533559707064	-3001.946333698931
51	-2813.227108849165	-39.3374565773607	-3332.5533559707064	-3001.946333698931
52	-2813.227108849165	-39.3374565773607	-3332.5533559707064	-3001.946333698931
53	-2813.227108849165	-39.3374565773607	-3332.5533559707064	-3002.16311158946
54	-2813.227108849165	-39.3374565773607	-3332.5533559707064	-3002.16311158946
55	-2813.227108849165	-39.3374565773607	-3332.5533559707064	-3002.16311158946
56	-2813.683324960398	-39.3374565773607	-3332.5533559707064	-3002.2208681539582
57	-2813.826384216334	-39.3374565773607	-3332.5533559707064	-3002.2208681539582
58	-2813.826384216334	-39.3374565773607	-3332.5533559707064	-3002.2208681539582
59	-2813.925454665952	-39.3374565773607	-3332.5533559707064	-3002.2208681539582
60	-2816.7188549980647	-39.3374565773607	-3332.5533559707064	-3002.2208681539582
61	-2816.7188549980647	-39.3374565773607	-3332.5533559707064	-3002.2208681539582
62	-2816.7188549980647	-39.3374565773607	-3332.5533559707064	-3002.2208681539582
63	-2818.068041482591	-39.3374565773607	-3527.9576432891563	-3002.2208681539582
64	-2818.068041482591	-39.3374565773607	-3527.9576432891563	-3002.2208681539582
65	-2818.068041482591	-39.3374565773607	-3527.9576432891563	-3002.315893817007
66	-2819.8648042259138	-39.3374565773607	-3527.9576432891563	-3002.315893817007
67	-2819.8648042259138	-39.3374565773607	-3527.9576432891563	-3002.315893817007
68	-2822.947187320585	-39.3374565773607	-3527.9576432891563	-3002.315893817007
69	-2822.947187320585	-39.3374565773607	-3527.9576432891563	-3002.315893817007
70	-2822.947187320585	-39.3374565773607	-3527.9576432891563	-3002.315893817007
71	-2822.947187320585	-39.3374565773607	-3527.9576432891563	-3002.315893817007
72	-2822.949593480918	-39.3374565773607	-3527.9576432891563	-3002.315893817007
73	-2823.0478223223977	-39.3374565773607	-3536.6071486515266	-3002.315893817007
74	-2823.6636821632164	-39.3374565773607	-3544.3797746473165	-3002.318285198002
75	-2824.0582935018274	-39.3374565773607	-3544.3797746473165	-3002.318285198002
76	-2824.0582935018274	-39.3374565773607	-3558.0246447757754	-3002.318285198002
77	-2824.700041599677	-39.3374565773607	-3572.4926823172827	-3002.318285198002
78	-2824.998486004381	-39.3374565773607	-3572.4926823172827	-3002.3674788625276
79	-2824.998486004381	-39.3374565773607	-3572.4926823172827	-3002.3711781561274
80	-2825.1369798539336	-39.3374565773607	-3572.4926823172827	-3002.3711781561274
81	-2825.5496815728475	-39.3374565773607	-3572.4926823172827	-3002.3711781561274
82	-2825.5818912364407	-39.3374565773607	-3572.4926823172827	-3002.3711781561274
83	-2825.591873540259	-39.3374565773607	-3572.4926823172827	-3002.5138562228335
84	-2825.591873540259	-39.3374565773607	-3595.1678073935223	-3002.5138562228335
85	-2825.5968831039304	-39.3374565773607	-3595.1678073935223	-3002.5138562228335
86	-2826.3937567955722	-39.3374565773607	-3595.1678073935223	-3002.5138562228335
87	-2826.634712025037	-39.3374565773607	-3595.1678073935223	-3002.5138562228335
88	-2826.658275316378	-39.3374565773607	-3595.1678073935223	-3002.5138562228335
89	-2826.832599397906	-39.3374565773607	-3595.1678073935223	-3002.5138562228335
90	-2826.945647941561	-39.3374565773607	-3595.1678073935223	-3002.5138562228335
91	-2827.042695470707	-39.3374565773607	-3595.1678073935223	-3002.5138562228335
92	-2827.0879808693603	-39.3374565773607	-3615.240003189897	-3002.5138562228335
93	-2827.1157261519775	-39.3374565773607	-3704.3817721145037	-3002.5138562228335
94	-2827.198766979181	-39.3374565773607	-3704.3817721145037	-3002.5138562228335
95	-2827.198766979181	-39.3374565773607	-3704.3817721145037	-3002.5138562228335
96	-2827.198766979181	-39.3374565773607	-3704.3817721145037	-3002.5138562228335
97	-2827.198766979181	-39.3374565773607	-3704.3817721145037	-3002.5187246995256
98	-2827.2002165494214	-39.3374565773607	-3704.3817721145037	-3002.5187246995256
99	-2827.2036963122546	-39.3374565773607	-3704.3817721145037	-3002.5193943510963
100	-2827.2036963122546	-39.3374565773607	-3704.3817721145037	-3002.5194614809125
