# Supplementary material for: An improved genetic algorithm and its application in neural network adversarial attack
Source: PLoS One. 2022 May 5;17(5):e0267970. doi: 10.1371/journal.pone.0267970 (PMC9070932; doi:10.1371/journal.pone.0267970)
Supplement: S1 Data — (ZIP) [file pone.0267970.s001.zip › data3/8_100.csv]

	GWO	PSO	SGA	IGA
0	-4285.589979840057	-74.11490639283404	-4074.2103559749885	-4691.473816050971
1	-6916.126309130137	-96.21149440478057	-5890.388864047381	-6480.346722088164
2	-15183.458400676027	-127.98632415930295	-5890.388864047381	-15634.862731619116
3	-19695.411155288173	-147.69470379365157	-5890.388864047381	-26017.37355758109
4	-24455.720718936893	-169.94526852539482	-6221.702986114582	-29421.715779608414
5	-24455.720718936893	-181.73240015159797	-6257.263317084507	-29721.170366860573
6	-25134.166154343675	-190.07859585761977	-6290.315588022226	-29752.914265481053
7	-26211.264863107885	-201.65482251188917	-6966.661899881198	-29752.914265481053
8	-26211.264863107885	-205.04399735368065	-7496.450161865117	-29874.924404973073
9	-26211.264863107885	-205.5229751102862	-7496.450161865117	-29907.265240454926
10	-26216.01705677366	-207.600063342905	-7496.450161865117	-29914.37789220377
11	-26321.423439185957	-209.87909690715122	-7623.029498683044	-29955.340499659214
12	-26343.017885432855	-213.03414306570784	-7948.799859158814	-29978.020704960087
13	-26503.581930896664	-213.92658205037998	-8419.105926186656	-29978.020704960087
14	-26503.581930896664	-216.20800966325137	-9237.655928389055	-29978.020704960087
15	-26605.143235691634	-219.72848049123064	-9237.655928389055	-29978.020704960087
16	-26636.081840067473	-220.28975683321988	-9237.655928389055	-29989.48512643517
17	-26711.104017760765	-220.28975683321988	-9237.655928389055	-29989.48512643517
18	-26711.104017760765	-220.28975683321988	-9672.15132057304	-29989.48512643517
19	-26786.25566968273	-220.28975683321988	-10010.410339010965	-29989.48512643517
20	-26786.25566968273	-220.28975683321988	-10500.24182663843	-29989.48512643517
21	-26786.25566968273	-220.28975683321988	-10858.08280748606	-29989.48512643517
22	-26786.25566968273	-220.28975683321988	-10858.08280748606	-29989.48512643517
23	-26786.25566968273	-220.28975683321988	-11261.59991124393	-29989.48512643517
24	-26821.937420695423	-220.28975683321988	-11261.59991124393	-29989.48512643517
25	-26821.937420695423	-220.28975683321988	-11490.153021435193	-29989.48512643517
26	-26821.937420695423	-220.28975683321988	-11575.140986741417	-29989.48512643517
27	-26821.937420695423	-220.28975683321988	-11903.726890553493	-29989.48512643517
28	-26821.937420695423	-220.28975683321988	-12276.15820319531	-29989.48512643517
29	-26821.937420695423	-220.28975683321988	-12276.15820319531	-30014.3083640891
30	-26821.937420695423	-220.28975683321988	-12486.253162059944	-30014.3083640891
31	-26821.937420695423	-220.28975683321988	-12486.253162059944	-30014.3083640891
32	-26821.937420695423	-220.28975683321988	-12515.27958256048	-30014.3083640891
33	-26821.937420695423	-220.28975683321988	-12835.457682911814	-30014.3083640891
34	-26835.406146699774	-220.28975683321988	-12987.795385948242	-30014.3083640891
35	-26835.406146699774	-220.28975683321988	-13014.982941041651	-30014.3083640891
36	-26835.406146699774	-220.28975683321988	-13303.04872891594	-30014.3083640891
37	-26835.406146699774	-220.28975683321988	-13303.04872891594	-30014.3083640891
38	-26877.558844340016	-220.28975683321988	-13630.5540528219	-30014.3083640891
39	-26877.558844340016	-220.28975683321988	-14132.914880027185	-30014.3083640891
40	-26877.558844340016	-220.28975683321988	-14162.885359882817	-30014.3083640891
41	-26877.558844340016	-220.28975683321988	-14230.443510464544	-30014.3083640891
42	-26878.974268484435	-220.28975683321988	-14230.443510464544	-30014.95849581725
43	-26878.974268484435	-220.28975683321988	-14524.619838363842	-30014.95849581725
44	-26878.974268484435	-220.28975683321988	-14540.164211913474	-30014.95849581725
45	-26878.974268484435	-220.28975683321988	-14617.187160834164	-30014.95849581725
46	-26878.974268484435	-220.28975683321988	-14818.439240179105	-30014.95849581725
47	-26878.974268484435	-220.28975683321988	-14883.07939870893	-30014.95849581725
48	-26878.974268484435	-220.28975683321988	-14883.07939870893	-30016.08770554819
49	-26878.974268484435	-220.28975683321988	-14993.727206517511	-30016.08770554819
50	-26878.974268484435	-220.28975683321988	-15474.898938936662	-30016.08770554819
51	-26878.974268484435	-220.28975683321988	-15555.703874079998	-30021.291839373156
52	-26878.974268484435	-220.28975683321988	-15555.703874079998	-30021.291839373156
53	-26878.974268484435	-220.28975683321988	-16505.569226511627	-30021.291839373156
54	-26878.974268484435	-220.28975683321988	-16581.046567940422	-30021.291839373156
55	-26878.974268484435	-220.28975683321988	-16598.048303850897	-30021.291839373156
56	-26878.974268484435	-220.28975683321988	-16598.048303850897	-30021.291839373156
57	-26878.974268484435	-220.28975683321988	-16598.048303850897	-30021.291839373156
58	-26878.974268484435	-220.28975683321988	-16634.995270886644	-30021.291839373156
59	-26878.974268484435	-220.28975683321988	-16957.463599345727	-30024.6669014019
60	-26878.974268484435	-220.28975683321988	-16986.847532715747	-30024.6669014019
61	-26878.974268484435	-220.28975683321988	-17048.81994162344	-30026.32949573727
62	-26878.974268484435	-220.28975683321988	-17159.09415973577	-30026.32949573727
63	-26878.974268484435	-220.28975683321988	-17649.657168621692	-30026.32949573727
64	-26878.974268484435	-220.28975683321988	-17649.657168621692	-30026.32949573727
65	-26878.974268484435	-220.28975683321988	-17649.657168621692	-30026.32949573727
66	-27050.650051289915	-220.28975683321988	-18038.956916725096	-30026.32949573727
67	-27050.650051289915	-220.28975683321988	-18038.956916725096	-30026.32949573727
68	-27050.650051289915	-220.28975683321988	-18047.46151778122	-30026.32949573727
69	-27053.030490640227	-220.28975683321988	-18222.637565255718	-30026.32949573727
70	-27060.038246879132	-220.28975683321988	-18565.42091666566	-30026.32949573727
71	-27060.038246879132	-220.28975683321988	-18567.449306110222	-30026.979257668525
72	-27130.97133385163	-220.28975683321988	-18635.59999274601	-30030.593021333447
73	-27130.97133385163	-220.28975683321988	-18675.057863397928	-30030.593021333447
74	-27140.555175154186	-220.28975683321988	-18683.15362808604	-30030.593021333447
75	-27140.555175154186	-220.28975683321988	-18742.21152296852	-30030.593021333447
76	-27145.02488740328	-220.28975683321988	-18911.994555468074	-30030.593021333447
77	-27145.02488740328	-220.28975683321988	-19476.287982490277	-30031.02912940236
78	-27159.101901992064	-220.28975683321988	-19476.287982490277	-30031.02912940236
79	-27159.72242314389	-220.28975683321988	-19476.287982490277	-30031.083474824427
80	-27161.50168318057	-220.28975683321988	-19476.287982490277	-30031.083474824427
81	-27162.75637000062	-220.28975683321988	-19514.9811577364	-30031.083474824427
82	-27195.85887183228	-220.28975683321988	-19515.76118954309	-30031.083474824427
83	-27230.88575185401	-220.28975683321988	-19667.135225366783	-30031.083474824427
84	-27240.381511746913	-220.28975683321988	-19738.47477706525	-30031.083474824427
85	-27240.46003702506	-220.28975683321988	-19738.47477706525	-30031.083474824427
86	-27240.46003702506	-220.28975683321988	-19738.47477706525	-30031.957978973445
87	-27240.46003702506	-220.28975683321988	-19738.47477706525	-30033.298997033835
88	-27240.46003702506	-220.28975683321988	-19832.96184293839	-30033.9263891585
89	-27250.19842301439	-220.28975683321988	-20440.417377539234	-30033.9263891585
90	-27250.19842301439	-220.28975683321988	-20440.417377539234	-30033.9263891585
91	-27250.19842301439	-220.28975683321988	-20440.417377539234	-30033.9263891585
92	-27250.19842301439	-220.28975683321988	-20464.332950068954	-30033.9263891585
93	-27266.98988925539	-220.28975683321988	-20464.332950068954	-30033.9263891585
94	-27276.392442947053	-220.28975683321988	-20557.833599104266	-30033.9263891585
95	-27277.425621812665	-220.28975683321988	-20557.833599104266	-30033.9263891585
96	-27291.906853198878	-220.28975683321988	-20557.833599104266	-30033.9263891585
97	-27291.906853198878	-220.28975683321988	-20558.12482144759	-30034.1339320143
98	-27303.06818793418	-220.28975683321988	-20682.855066099426	-30034.1339320143
99	-27307.975374662437	-220.28975683321988	-20879.031835334492	-30034.23204488645
100	-27307.975374662437	-220.28975683321988	-20879.031835334492	-30034.23204488645
0	-4415.355518745895	-85.30317757380043	-3765.9662426913696	-4958.626269266041
1	-11337.8472748959	-98.81111351106043	-4868.204793631414	-6447.575308911986
2	-17058.10070938578	-116.6167280754737	-4960.8005341541675	-15368.96101195381
3	-22599.148869928376	-135.56966698818565	-5199.913731097818	-19030.214052242354
4	-23870.9338557463	-158.41213666419793	-6629.102658628342	-29128.493943351525
5	-23870.9338557463	-173.2660519351723	-6636.90419418419	-29128.493943351525
6	-25075.850637678588	-179.85466313367917	-7098.31885626339	-29128.493943351525
7	-27506.371486238768	-189.1608089893294	-7338.6764368572385	-29128.493943351525
8	-27506.371486238768	-196.77637693184	-8386.509976084773	-29610.927155810452
9	-28391.034889187154	-203.11078675651603	-8386.509976084773	-29610.927155810452
10	-28639.585873186945	-204.9805979798746	-8492.023734093096	-29610.927155810452
11	-28639.585873186945	-207.64312750455662	-9233.220967724823	-29878.26390218429
12	-28910.439308632434	-209.94123951186052	-9233.220967724823	-29878.26390218429
13	-28935.58416248292	-212.42226551774775	-9497.924429970144	-29917.71419916512
14	-28953.24298985928	-212.42226551774775	-10717.20709296882	-29917.71419916512
15	-28953.24298985928	-212.42226551774775	-10769.472736322716	-29937.79011587747
16	-28953.24298985928	-212.42226551774775	-10847.129395008213	-29964.841326061403
17	-28953.397257361106	-212.42226551774775	-11103.187523789837	-29964.841326061403
18	-28953.397257361106	-212.42226551774775	-11536.419841297798	-29964.841326061403
19	-28953.397257361106	-212.42226551774775	-11925.453490439562	-29964.841326061403
20	-28953.397257361106	-212.42226551774775	-12430.961792779213	-29964.841326061403
21	-28953.397257361106	-212.42226551774775	-12849.050535066344	-30013.51062615255
22	-28953.397257361106	-212.42226551774775	-13190.751960841222	-30013.51062615255
23	-28953.397257361106	-212.42226551774775	-13650.79828270717	-30013.51062615255
24	-28953.397257361106	-212.42226551774775	-14140.117000826056	-30013.51062615255
25	-28953.397257361106	-212.42226551774775	-14140.117000826056	-30013.51062615255
26	-28953.397257361106	-212.42226551774775	-14140.117000826056	-30017.84384104819
27	-28956.704767633124	-212.42226551774775	-14478.188186998692	-30017.84384104819
28	-28956.704767633124	-212.42226551774775	-15042.58217199	-30017.84384104819
29	-28956.704767633124	-212.42226551774775	-15042.58217199	-30017.84384104819
30	-28956.704767633124	-212.42226551774775	-15520.967919131985	-30017.84384104819
31	-28956.704767633124	-212.42226551774775	-15574.089344082127	-30018.560969950395
32	-28956.704767633124	-212.42226551774775	-15691.818592662317	-30018.560969950395
33	-28956.704767633124	-212.42226551774775	-15721.76355641281	-30018.560969950395
34	-28956.704767633124	-212.42226551774775	-16022.875809485788	-30018.560969950395
35	-28956.704767633124	-212.42226551774775	-16022.875809485788	-30018.560969950395
36	-28956.704767633124	-212.42226551774775	-16226.87960084437	-30018.560969950395
37	-28956.704767633124	-212.42226551774775	-16226.87960084437	-30018.560969950395
38	-28956.704767633124	-212.42226551774775	-16873.00305548322	-30018.560969950395
39	-28958.03038763033	-212.42226551774775	-16955.947125910876	-30018.560969950395
40	-28958.03038763033	-212.42226551774775	-17078.97184177182	-30018.560969950395
41	-28958.03038763033	-212.42226551774775	-17078.97184177182	-30018.560969950395
42	-28958.03038763033	-212.42226551774775	-17078.97184177182	-30020.055270310535
43	-28958.03038763033	-212.42226551774775	-17078.97184177182	-30021.025117676738
44	-28958.03038763033	-212.42226551774775	-17177.99293720876	-30021.025117676738
45	-28958.03038763033	-212.42226551774775	-17612.1744318062	-30021.025117676738
46	-29012.055661325878	-212.42226551774775	-17612.1744318062	-30021.025117676738
47	-29034.052541714555	-212.42226551774775	-17612.1744318062	-30021.025117676738
48	-29034.052541714555	-212.42226551774775	-17720.806354530658	-30021.025117676738
49	-29061.35597209383	-212.42226551774775	-17720.806354530658	-30021.025117676738
50	-29061.35597209383	-212.42226551774775	-17720.806354530658	-30021.025117676738
51	-29061.35597209383	-212.42226551774775	-17735.479901870294	-30021.025117676738
52	-29061.35597209383	-212.42226551774775	-17750.745399835854	-30021.025117676738
53	-29061.35597209383	-212.42226551774775	-17764.239845719916	-30021.025117676738
54	-29061.35597209383	-212.42226551774775	-17997.401024534673	-30021.025117676738
55	-29061.35597209383	-212.42226551774775	-17997.401024534673	-30021.80224060095
56	-29061.35597209383	-212.42226551774775	-18265.787246477685	-30021.80224060095
57	-29061.35597209383	-212.42226551774775	-18265.787246477685	-30021.80224060095
58	-29061.35597209383	-212.42226551774775	-18265.787246477685	-30021.80224060095
59	-29067.278774800678	-212.42226551774775	-18265.787246477685	-30021.80224060095
60	-29067.278774800678	-212.42226551774775	-18552.96181392133	-30021.80224060095
61	-29067.278774800678	-212.42226551774775	-19169.466194403492	-30021.80224060095
62	-29067.278774800678	-212.42226551774775	-19223.650121981245	-30021.80224060095
63	-29067.278774800678	-212.42226551774775	-19223.650121981245	-30021.80224060095
64	-29067.278774800678	-212.42226551774775	-19223.650121981245	-30021.80224060095
65	-29067.278774800678	-212.42226551774775	-19223.650121981245	-30021.80224060095
66	-29067.278774800678	-212.42226551774775	-19516.464404003815	-30021.918823400698
67	-29067.278774800678	-212.42226551774775	-19948.53621850954	-30021.918823400698
68	-29067.278774800678	-212.42226551774775	-19948.53621850954	-30021.918823400698
69	-29067.278774800678	-212.42226551774775	-19948.53621850954	-30021.918823400698
70	-29067.278774800678	-212.42226551774775	-19948.53621850954	-30021.918823400698
71	-29067.278774800678	-212.42226551774775	-19948.53621850954	-30021.918823400698
72	-29067.278774800678	-212.42226551774775	-19948.53621850954	-30021.918823400698
73	-29067.278774800678	-212.42226551774775	-20226.482254154074	-30021.918823400698
74	-29067.278774800678	-212.42226551774775	-20226.482254154074	-30021.918823400698
75	-29067.278774800678	-212.42226551774775	-20226.482254154074	-30021.918823400698
76	-29081.25391926569	-212.42226551774775	-20259.914907318547	-30021.918823400698
77	-29084.45058021405	-212.42226551774775	-20259.914907318547	-30021.918823400698
78	-29084.45058021405	-212.42226551774775	-20259.914907318547	-30021.918823400698
79	-29084.45058021405	-212.42226551774775	-20259.914907318547	-30021.918823400698
80	-29084.731651453953	-212.42226551774775	-20259.914907318547	-30021.918823400698
81	-29084.731651453953	-212.42226551774775	-20494.303960909627	-30021.918823400698
82	-29084.731651453953	-212.42226551774775	-20516.265831884208	-30021.94704996534
83	-29084.731651453953	-212.42226551774775	-20516.265831884208	-30021.94704996534
84	-29084.731651453953	-212.42226551774775	-20516.265831884208	-30021.94704996534
85	-29084.731651453953	-212.42226551774775	-20516.265831884208	-30021.94704996534
86	-29084.731651453953	-212.42226551774775	-20516.265831884208	-30021.94704996534
87	-29084.880297904936	-212.42226551774775	-20588.62417643275	-30021.94704996534
88	-29084.880297904936	-212.42226551774775	-20588.62417643275	-30021.94704996534
89	-29084.880297904936	-212.42226551774775	-20644.132027403855	-30021.94704996534
90	-29084.880297904936	-212.42226551774775	-20644.132027403855	-30021.94704996534
91	-29084.880297904936	-212.42226551774775	-20644.132027403855	-30021.985421863228
92	-29084.88702373179	-212.42226551774775	-20644.132027403855	-30021.985421863228
93	-29088.353395839687	-212.42226551774775	-20816.536348919893	-30022.00793194114
94	-29088.959976666763	-212.42226551774775	-21098.97298712692	-30022.00793194114
95	-29088.959976666763	-212.42226551774775	-21098.97298712692	-30022.00793194114
96	-29089.450404941847	-212.42226551774775	-21098.97298712692	-30022.04703572452
97	-29089.806658542147	-212.42226551774775	-21098.97298712692	-30022.04703572452
98	-29090.31013584776	-212.42226551774775	-21134.53361547006	-30022.04703572452
99	-29100.70396467678	-212.42226551774775	-21135.30198119069	-30022.04703572452
100	-29100.70396467678	-212.42226551774775	-21187.98959773686	-30022.04703572452
0	-4135.242983242672	-73.71137984505356	-4363.6716942035	-4661.578435313861
1	-8167.618071267219	-94.7747750829042	-5401.638419875947	-10878.418809136449
2	-15331.701125831865	-121.15751421066943	-6683.255404892689	-17871.61497434132
3	-18058.915853139177	-149.02203480575872	-6683.255404892689	-22670.330909455515
4	-25948.42096057937	-178.70050463899804	-6771.964670354178	-24672.390709548417
5	-27710.240699428956	-187.48056520008745	-8479.405959448728	-25799.229037690602
6	-27710.240699428956	-197.3194714384425	-8479.405959448728	-28392.982880672098
7	-27710.240699428956	-204.4194790531026	-8479.405959448728	-28392.982880672098
8	-27710.240699428956	-212.3205612521449	-8721.719397479203	-28392.982880672098
9	-28055.412734751095	-215.95231967753773	-9108.863798105474	-29142.498647020704
10	-28769.30944638626	-219.40627986124161	-9264.376445157171	-29142.498647020704
11	-29628.178061831943	-220.28975683321988	-9488.024370277526	-29142.498647020704
12	-29628.178061831943	-220.28975683321988	-9797.408557794537	-29350.567773813822
13	-29628.178061831943	-220.28975683321988	-10290.703340299877	-29350.567773813822
14	-29628.178061831943	-220.28975683321988	-10292.053300423202	-29360.664524796546
15	-29628.178061831943	-220.28975683321988	-10292.053300423202	-29360.664524796546
16	-29834.753178553045	-220.28975683321988	-10568.867060411058	-29377.674378422795
17	-29834.753178553045	-220.28975683321988	-10904.587522896207	-29377.674378422795
18	-29834.753178553045	-220.28975683321988	-11275.072573118628	-29385.315964656296
19	-29834.753178553045	-220.28975683321988	-11294.489603317706	-29385.315964656296
20	-29834.753178553045	-220.28975683321988	-11506.957921516545	-29385.315964656296
21	-29849.802356011325	-220.28975683321988	-11612.13138839256	-29385.315964656296
22	-29849.802356011325	-220.28975683321988	-11966.127898971825	-29415.232762215735
23	-29849.802356011325	-220.28975683321988	-12325.486592168958	-29431.085405338352
24	-29849.802356011325	-220.28975683321988	-12398.598830267742	-29431.085405338352
25	-29853.599373017023	-220.28975683321988	-12917.40703787598	-29431.085405338352
26	-29853.599373017023	-220.28975683321988	-13290.076312120415	-29442.94878935931
27	-29853.599373017023	-220.28975683321988	-13294.080281315883	-29442.94878935931
28	-29860.863990530575	-220.28975683321988	-13658.618768433596	-29442.94878935931
29	-29869.02585862527	-220.28975683321988	-13736.035501550527	-29447.10573484632
30	-29869.02585862527	-220.28975683321988	-13895.108180485766	-29447.10573484632
31	-29869.02585862527	-220.28975683321988	-13895.108180485766	-29448.231955784686
32	-29869.02585862527	-220.28975683321988	-14104.670419376476	-29520.403266461704
33	-29869.02585862527	-220.28975683321988	-14322.851309286549	-29520.403266461704
34	-29869.02585862527	-220.28975683321988	-14457.04864049515	-29520.403266461704
35	-29869.02585862527	-220.28975683321988	-14667.007144128173	-29542.69650942201
36	-29869.02585862527	-220.28975683321988	-14727.17056904367	-29542.69650942201
37	-29869.02585862527	-220.28975683321988	-15249.208103755593	-29542.69650942201
38	-29869.02585862527	-220.28975683321988	-15671.96445889709	-29542.69650942201
39	-29869.02585862527	-220.28975683321988	-16015.601726768455	-29551.342124702194
40	-29869.02585862527	-220.28975683321988	-16015.601726768455	-29551.342124702194
41	-29869.02585862527	-220.28975683321988	-16455.656098009767	-29551.342124702194
42	-29869.02585862527	-220.28975683321988	-16591.64424580831	-29551.342124702194
43	-29869.02585862527	-220.28975683321988	-16611.710871575804	-29551.342124702194
44	-29869.02585862527	-220.28975683321988	-16611.710871575804	-29560.540272024344
45	-29869.02585862527	-220.28975683321988	-16611.710871575804	-29560.540272024344
46	-29869.02585862527	-220.28975683321988	-16872.49106406603	-29582.885727934045
47	-29869.02585862527	-220.28975683321988	-17049.03965025242	-29654.857003305475
48	-29869.02585862527	-220.28975683321988	-17108.5593989208	-29654.857003305475
49	-29869.900619499847	-220.28975683321988	-17188.89020520582	-29654.857003305475
50	-29869.900619499847	-220.28975683321988	-17462.17956527875	-29654.857003305475
51	-29869.900619499847	-220.28975683321988	-17462.17956527875	-29654.857003305475
52	-29869.900619499847	-220.28975683321988	-17494.124224381998	-29654.857003305475
53	-29869.900619499847	-220.28975683321988	-17726.321648562905	-29658.698062539377
54	-29869.900619499847	-220.28975683321988	-17999.234168922114	-29676.193358601347
55	-29869.900619499847	-220.28975683321988	-18245.002945375374	-29676.193358601347
56	-29869.900619499847	-220.28975683321988	-18476.106099557568	-29676.193358601347
57	-29869.900619499847	-220.28975683321988	-18476.106099557568	-29689.02096766688
58	-29869.900619499847	-220.28975683321988	-18476.106099557568	-29689.02096766688
59	-29869.900619499847	-220.28975683321988	-18476.106099557568	-29691.294559924987
60	-29869.900619499847	-220.28975683321988	-18476.106099557568	-29691.294559924987
61	-29869.901778110543	-220.28975683321988	-18476.106099557568	-29766.76036822735
62	-29869.901778110543	-220.28975683321988	-18476.106099557568	-29766.76036822735
63	-29869.901778110543	-220.28975683321988	-18476.106099557568	-29766.76036822735
64	-29869.901778110543	-220.28975683321988	-18476.106099557568	-29766.76036822735
65	-29869.901778110543	-220.28975683321988	-18476.106099557568	-29766.76036822735
66	-29869.901778110543	-220.28975683321988	-18476.106099557568	-29766.76036822735
67	-29869.901778110543	-220.28975683321988	-18666.739866107542	-29772.761829905325
68	-29869.901778110543	-220.28975683321988	-18666.739866107542	-29779.891739784463
69	-29894.60090574405	-220.28975683321988	-18821.31126235163	-29779.891739784463
70	-29894.60090574405	-220.28975683321988	-18821.31126235163	-29779.891739784463
71	-29901.143217706882	-220.28975683321988	-18821.31126235163	-29783.27716381158
72	-29901.143217706882	-220.28975683321988	-18821.31126235163	-29783.27716381158
73	-29901.143217706882	-220.28975683321988	-18821.31126235163	-29783.27716381158
74	-29901.143217706882	-220.28975683321988	-18874.95377391049	-29787.982242931957
75	-29901.143217706882	-220.28975683321988	-19222.403262004267	-29787.982242931957
76	-29901.594618673556	-220.28975683321988	-19360.941691920685	-29788.274381947966
77	-29901.594618673556	-220.28975683321988	-19360.941691920685	-29793.498461129497
78	-29901.594618673556	-220.28975683321988	-19496.41047797488	-29793.498461129497
79	-29901.594618673556	-220.28975683321988	-19652.53565547795	-29793.498461129497
80	-29901.594618673556	-220.28975683321988	-19652.53565547795	-29793.498461129497
81	-29901.594618673556	-220.28975683321988	-19652.53565547795	-29793.498461129497
82	-29901.594618673556	-220.28975683321988	-19677.505245286935	-29794.38337327849
83	-29901.594618673556	-220.28975683321988	-19736.279741618917	-29794.38337327849
84	-29901.594618673556	-220.28975683321988	-19736.279741618917	-29794.38337327849
85	-29901.818125055008	-220.28975683321988	-19793.481948695062	-29795.4574807247
86	-29901.818125055008	-220.28975683321988	-19793.481948695062	-29795.78334236774
87	-29901.851618427096	-220.28975683321988	-19793.481948695062	-29795.850706076322
88	-29901.851618427096	-220.28975683321988	-19923.606341508385	-29795.850706076322
89	-29901.851618427096	-220.28975683321988	-20300.3747233911	-29795.850706076322
90	-29901.998464403783	-220.28975683321988	-20300.3747233911	-29795.850706076322
91	-29901.998464403783	-220.28975683321988	-20300.3747233911	-29795.850706076322
92	-29907.02584480526	-220.28975683321988	-20300.3747233911	-29796.229232131922
93	-29907.41515782685	-220.28975683321988	-20300.3747233911	-29796.229232131922
94	-29907.736191550328	-220.28975683321988	-20300.3747233911	-29796.229232131922
95	-29907.736191550328	-220.28975683321988	-20300.3747233911	-29796.229232131922
96	-29909.77385356675	-220.28975683321988	-20300.3747233911	-29796.229232131922
97	-29909.77385356675	-220.28975683321988	-20300.3747233911	-29796.229232131922
98	-29909.83407934664	-220.28975683321988	-20300.3747233911	-29796.229232131922
99	-29910.240309219196	-220.28975683321988	-20300.3747233911	-29796.239851736267
100	-29910.240309219196	-220.28975683321988	-20451.66677601327	-29796.239851736267
0	-5107.760901535959	-63.43467287483503	-4420.743976716588	-4413.223466216494
1	-5595.615751515574	-77.69438434408453	-4605.179671684418	-8717.510826399035
2	-12307.418478063757	-101.91086193555972	-4605.179671684418	-17898.653839073653
3	-17046.625072029845	-121.08622756806119	-4817.352504311111	-19729.440915653424
4	-19312.026162213766	-144.41274699365775	-7145.813003298751	-28054.17674876606
5	-27062.731715228445	-151.17872490024712	-8089.115574942546	-28384.076437483785
6	-27549.593306594506	-165.00210282071725	-8371.08398769592	-28402.152259438182
7	-27634.166829287573	-175.79215704249577	-8925.794087079987	-29116.085833513785
8	-27634.166829287573	-184.7269003340766	-8978.038559988954	-29116.085833513785
9	-28245.231520399535	-186.63978714168036	-9146.9728885074	-29329.54447055922
10	-28245.231520399535	-188.81979157133134	-9404.569029477389	-29329.54447055922
11	-28331.738564427425	-188.81979157133134	-10204.19519840248	-29464.26371343638
12	-29158.508954662124	-188.81979157133134	-10204.19519840248	-29599.195962372443
13	-29158.508954662124	-188.81979157133134	-10204.19519840248	-29599.195962372443
14	-29191.68395946663	-188.81979157133134	-10204.19519840248	-29599.195962372443
15	-29191.68395946663	-188.81979157133134	-10680.958091376953	-29642.305588505544
16	-29262.273597375977	-188.81979157133134	-10680.958091376953	-29642.305588505544
17	-29262.273597375977	-188.81979157133134	-10844.972589431402	-29653.13789555322
18	-29262.273597375977	-188.81979157133134	-10844.972589431402	-29708.934998851695
19	-29266.38843985305	-188.81979157133134	-10844.972589431402	-29708.934998851695
20	-29266.38843985305	-188.81979157133134	-10916.875618312688	-29708.934998851695
21	-29266.38843985305	-188.81979157133134	-11301.357475865487	-29708.934998851695
22	-29266.38843985305	-188.81979157133134	-11488.38516846221	-29708.934998851695
23	-29266.38843985305	-188.81979157133134	-11488.38516846221	-29729.581532435088
24	-29266.38843985305	-188.81979157133134	-12505.603623889898	-29788.6635658697
25	-29266.38843985305	-188.81979157133134	-12994.91632560601	-29788.6635658697
26	-29266.38843985305	-188.81979157133134	-13187.67480495424	-29788.6635658697
27	-29300.522050627344	-188.81979157133134	-14621.928610004601	-29788.6635658697
28	-29300.522050627344	-188.81979157133134	-14621.928610004601	-29807.10586218685
29	-29300.522050627344	-188.81979157133134	-14654.597431235446	-29807.10586218685
30	-29300.522050627344	-188.81979157133134	-14802.92309367041	-29807.10586218685
31	-29300.522050627344	-188.81979157133134	-15018.740566854047	-29807.10586218685
32	-29300.522050627344	-188.81979157133134	-15222.801736792413	-29807.10586218685
33	-29300.522050627344	-188.81979157133134	-15222.801736792413	-29807.10586218685
34	-29300.522050627344	-188.81979157133134	-15222.801736792413	-29807.10586218685
35	-29300.522050627344	-188.81979157133134	-15224.492268557755	-29807.10586218685
36	-29300.522050627344	-188.81979157133134	-15247.909092876807	-29807.10586218685
37	-29300.522050627344	-188.81979157133134	-15719.210277240745	-29807.10586218685
38	-29300.522050627344	-188.81979157133134	-15719.210277240745	-29807.344082738724
39	-29300.522050627344	-188.81979157133134	-15719.210277240745	-29820.1597172032
40	-29300.522050627344	-188.81979157133134	-15719.210277240745	-29820.1597172032
41	-29300.522050627344	-188.81979157133134	-15719.210277240745	-29820.1597172032
42	-29300.522050627344	-188.81979157133134	-15773.44021053627	-29820.1597172032
43	-29300.522050627344	-188.81979157133134	-16054.312021120953	-29820.1597172032
44	-29300.522050627344	-188.81979157133134	-16128.015470827611	-29820.1597172032
45	-29300.522050627344	-188.81979157133134	-16128.015470827611	-29832.23918071004
46	-29300.644080161826	-188.81979157133134	-16128.015470827611	-29835.4022352102
47	-29300.644080161826	-188.81979157133134	-16370.426112236672	-29836.209037637425
48	-29300.644080161826	-188.81979157133134	-16559.212454748973	-29836.64989018658
49	-29300.644080161826	-188.81979157133134	-16697.9155390454	-29842.26237296658
50	-29300.644080161826	-188.81979157133134	-16928.87620728821	-29842.26237296658
51	-29300.644080161826	-188.81979157133134	-16928.87620728821	-29844.7256819763
52	-29300.644080161826	-188.81979157133134	-16928.87620728821	-29844.7256819763
53	-29300.644080161826	-188.81979157133134	-17142.254087107343	-29844.7256819763
54	-29300.644080161826	-188.81979157133134	-17562.925509710338	-29847.770413973438
55	-29300.644080161826	-188.81979157133134	-17807.75201259657	-29847.770413973438
56	-29300.644080161826	-188.81979157133134	-17807.75201259657	-29847.770413973438
57	-29300.644080161826	-188.81979157133134	-17904.370182594303	-29847.770413973438
58	-29300.644080161826	-188.81979157133134	-17904.370182594303	-29847.770413973438
59	-29300.644080161826	-188.81979157133134	-17904.370182594303	-29847.770413973438
60	-29300.644080161826	-188.81979157133134	-17957.082765090847	-29847.770413973438
61	-29300.644080161826	-188.81979157133134	-17960.035968201515	-29847.770413973438
62	-29300.644080161826	-188.81979157133134	-18225.40017154124	-29847.770413973438
63	-29300.644080161826	-188.81979157133134	-18225.40017154124	-29847.770413973438
64	-29300.644080161826	-188.81979157133134	-18225.40017154124	-29847.770413973438
65	-29300.644080161826	-188.81979157133134	-18225.40017154124	-29847.770413973438
66	-29300.644080161826	-188.81979157133134	-18225.40017154124	-29847.770413973438
67	-29300.644080161826	-188.81979157133134	-18225.40017154124	-29847.770413973438
68	-29300.644080161826	-188.81979157133134	-18225.40017154124	-29847.770413973438
69	-29300.644080161826	-188.81979157133134	-18635.32421216148	-29847.770413973438
70	-29300.644080161826	-188.81979157133134	-18635.32421216148	-29847.770413973438
71	-29300.644080161826	-188.81979157133134	-18873.655897897966	-29847.770413973438
72	-29315.16434820266	-188.81979157133134	-19169.567206545606	-29847.770413973438
73	-29315.16434820266	-188.81979157133134	-19169.567206545606	-29847.770413973438
74	-29316.30353656626	-188.81979157133134	-19169.567206545606	-29847.770413973438
75	-29316.50760971652	-188.81979157133134	-19169.567206545606	-29847.770413973438
76	-29316.50760971652	-188.81979157133134	-19184.109025067384	-29847.770413973438
77	-29316.50760971652	-188.81979157133134	-19330.695005183912	-29847.770413973438
78	-29316.50760971652	-188.81979157133134	-19471.31932306612	-29847.770413973438
79	-29317.965553421964	-188.81979157133134	-19691.355872432752	-29847.770413973438
80	-29317.965553421964	-188.81979157133134	-19873.40836101566	-29847.770413973438
81	-29317.965553421964	-188.81979157133134	-20151.038909994168	-29847.770413973438
82	-29319.017978536813	-188.81979157133134	-20151.038909994168	-29847.770413973438
83	-29319.017978536813	-188.81979157133134	-20151.038909994168	-29847.770413973438
84	-29319.017978536813	-188.81979157133134	-20222.102229189546	-29847.770413973438
85	-29336.83968768962	-188.81979157133134	-20310.924649211393	-29847.770413973438
86	-29336.83968768962	-188.81979157133134	-20318.86555511881	-29847.770413973438
87	-29378.59697591264	-188.81979157133134	-20360.82724853664	-29847.85688602967
88	-29378.59697591264	-188.81979157133134	-20419.139374400755	-29847.85688602967
89	-29378.59697591264	-188.81979157133134	-20511.89547497598	-29847.945048284906
90	-29379.61487785649	-188.81979157133134	-20619.55430775062	-29847.945048284906
91	-29379.61487785649	-188.81979157133134	-20730.925113893194	-29847.945048284906
92	-29380.04710930287	-188.81979157133134	-20730.925113893194	-29847.945048284906
93	-29380.04710930287	-188.81979157133134	-20730.925113893194	-29847.945048284906
94	-29380.427848722273	-188.81979157133134	-20730.925113893194	-29847.945048284906
95	-29380.427848722273	-188.81979157133134	-20746.7674294341	-29847.945048284906
96	-29380.45659018295	-188.81979157133134	-20753.37599902	-29847.945048284906
97	-29380.45659018295	-188.81979157133134	-20895.705052097335	-29847.945048284906
98	-29381.044744698334	-188.81979157133134	-21051.740472526788	-29847.945048284906
99	-29382.262499093995	-188.81979157133134	-21051.740472526788	-29847.956217575727
100	-29382.32386756532	-188.81979157133134	-21051.740472526788	-29847.960475168897
0	-3330.2081058198232	-82.02818895657462	-2952.6279586191836	-4667.942092223636
1	-5505.224666190196	-99.85767499426724	-4819.4436520589525	-6955.006853355633
2	-14319.115704239968	-135.86438425606465	-4819.4436520589525	-16967.08938592037
3	-19570.91458977034	-162.0646066917079	-4819.4436520589525	-23185.402746365333
4	-20686.530405370147	-180.45145999391758	-5178.875855892029	-27146.31470897029
5	-20686.530405370147	-200.01971535648244	-5387.0803648051815	-27657.19023002431
6	-21684.909818814736	-209.21004389712104	-5653.467243631776	-27657.19023002431
7	-22374.897964887547	-217.8240045772086	-6674.259154879906	-27690.389627576405
8	-22398.618123128024	-221.43031833929075	-7805.1111090827835	-27690.389627576405
9	-26374.81264791106	-223.26491041390165	-7934.954567580355	-27985.045387156566
10	-26673.191257784565	-226.5955522014067	-7996.365853523027	-28090.035312363463
11	-26673.191257784565	-228.15724814869202	-8652.216483020626	-28090.035312363463
12	-27794.62807642146	-228.15724814869202	-9304.09715406978	-28502.176021134055
13	-27794.62807642146	-228.15724814869202	-10583.09719256725	-28502.176021134055
14	-28105.716213113617	-228.15724814869202	-10583.09719256725	-28806.936169208504
15	-28105.716213113617	-228.15724814869202	-10836.869594324746	-28880.860761765707
16	-28269.836315521763	-228.15724814869202	-10843.05165302342	-28907.703160817717
17	-28333.427355777127	-228.15724814869202	-11141.601937415408	-28963.434592457415
18	-28333.427355777127	-228.15724814869202	-11539.33490344627	-28963.434592457415
19	-28333.427355777127	-228.15724814869202	-11539.33490344627	-28963.434592457415
20	-28333.427355777127	-228.15724814869202	-11775.754101041866	-29046.35487770392
21	-28333.427355777127	-228.15724814869202	-11775.754101041866	-29046.35487770392
22	-28333.427355777127	-228.15724814869202	-11775.754101041866	-29181.820887666294
23	-28333.427355777127	-228.15724814869202	-11775.754101041866	-29181.820887666294
24	-28333.427355777127	-228.15724814869202	-11981.07770852504	-29181.820887666294
25	-28333.427355777127	-228.15724814869202	-11981.07770852504	-29181.820887666294
26	-28333.427355777127	-228.15724814869202	-12176.743606221988	-29190.105108299027
27	-28333.427355777127	-228.15724814869202	-12360.610978848106	-29190.105108299027
28	-28333.427355777127	-228.15724814869202	-12416.031844236777	-29226.882585129857
29	-28333.427355777127	-228.15724814869202	-12416.031844236777	-29280.080170173715
30	-28333.427355777127	-228.15724814869202	-12422.012180882062	-29280.080170173715
31	-28333.427355777127	-228.15724814869202	-12725.300552034281	-29280.080170173715
32	-28333.427355777127	-228.15724814869202	-12893.729570234858	-29280.776893208997
33	-28333.427355777127	-228.15724814869202	-13000.783603967891	-29280.776893208997
34	-28333.427355777127	-228.15724814869202	-13627.372292116588	-29333.875140807195
35	-28333.427355777127	-228.15724814869202	-14141.003378643427	-29409.799780528465
36	-28333.427355777127	-228.15724814869202	-14338.895557520545	-29409.799780528465
37	-28333.427355777127	-228.15724814869202	-14338.895557520545	-29416.33635788136
38	-28333.427355777127	-228.15724814869202	-14338.895557520545	-29416.33635788136
39	-28333.427355777127	-228.15724814869202	-14338.895557520545	-29439.518054887452
40	-28333.427355777127	-228.15724814869202	-14338.895557520545	-29454.468897792867
41	-28333.463009594067	-228.15724814869202	-14446.830343579957	-29454.468897792867
42	-28333.463009594067	-228.15724814869202	-14446.830343579957	-29454.468897792867
43	-28333.463009594067	-228.15724814869202	-14446.830343579957	-29457.2325569643
44	-28333.463009594067	-228.15724814869202	-14446.830343579957	-29457.2325569643
45	-28333.463009594067	-228.15724814869202	-14661.677108724829	-29457.2325569643
46	-28333.463009594067	-228.15724814869202	-14698.171111990316	-29457.2325569643
47	-28333.463009594067	-228.15724814869202	-15077.352687990318	-29457.2325569643
48	-28333.463009594067	-228.15724814869202	-15077.352687990318	-29457.2325569643
49	-28333.463009594067	-228.15724814869202	-15077.352687990318	-29470.959272788135
50	-28333.463009594067	-228.15724814869202	-15077.352687990318	-29470.959272788135
51	-28333.463009594067	-228.15724814869202	-15116.194850234051	-29490.02294642734
52	-28333.463009594067	-228.15724814869202	-15116.194850234051	-29490.02294642734
53	-28333.463009594067	-228.15724814869202	-15432.415284680723	-29490.02294642734
54	-28333.463009594067	-228.15724814869202	-15432.48606098097	-29490.02294642734
55	-28333.463009594067	-228.15724814869202	-15780.817320210952	-29490.02294642734
56	-28333.463009594067	-228.15724814869202	-15780.817320210952	-29490.97815493511
57	-28333.463009594067	-228.15724814869202	-15780.817320210952	-29490.97815493511
58	-28333.463009594067	-228.15724814869202	-15780.817320210952	-29490.97815493511
59	-28333.463009594067	-228.15724814869202	-15780.817320210952	-29519.98295791119
60	-28333.602848262868	-228.15724814869202	-15780.817320210952	-29519.98295791119
61	-28333.602848262868	-228.15724814869202	-15780.817320210952	-29530.19537359924
62	-28333.602848262868	-228.15724814869202	-15780.817320210952	-29531.45949366442
63	-28333.602848262868	-228.15724814869202	-15905.14423146584	-29531.45949366442
64	-28333.602848262868	-228.15724814869202	-16025.755794431447	-29555.93635885634
65	-28333.602848262868	-228.15724814869202	-16025.755794431447	-29556.30195186028
66	-28333.602848262868	-228.15724814869202	-16025.755794431447	-29560.56007655911
67	-28333.602848262868	-228.15724814869202	-16206.045158293775	-29566.155229789296
68	-28333.602848262868	-228.15724814869202	-16416.060176016817	-29570.194567902796
69	-28333.602848262868	-228.15724814869202	-16416.060176016817	-29570.89617874042
70	-28333.602848262868	-228.15724814869202	-16564.875603753655	-29572.746358724115
71	-28333.602848262868	-228.15724814869202	-16570.179473876426	-29572.746358724115
72	-28333.602848262868	-228.15724814869202	-16782.389004097204	-29572.746358724115
73	-28333.602848262868	-228.15724814869202	-16782.389004097204	-29572.902138204277
74	-28339.515649469045	-228.15724814869202	-16797.289166409264	-29572.902138204277
75	-28339.515649469045	-228.15724814869202	-16797.289166409264	-29577.391151080134
76	-28339.515649469045	-228.15724814869202	-16946.36003391652	-29577.391151080134
77	-28339.515649469045	-228.15724814869202	-16946.36003391652	-29577.408580610787
78	-28339.515649469045	-228.15724814869202	-17149.19448168073	-29577.408580610787
79	-28339.515649469045	-228.15724814869202	-17149.19448168073	-29577.408580610787
80	-28339.515649469045	-228.15724814869202	-17338.434645158453	-29577.67123066458
81	-28339.515649469045	-228.15724814869202	-17338.434645158453	-29577.67123066458
82	-28349.521265952582	-228.15724814869202	-17398.162093549414	-29577.67123066458
83	-28352.43375442255	-228.15724814869202	-17555.340354340726	-29577.67123066458
84	-28352.43375442255	-228.15724814869202	-17555.340354340726	-29577.67123066458
85	-28352.43375442255	-228.15724814869202	-17555.340354340726	-29577.67123066458
86	-28390.749801271304	-228.15724814869202	-18019.330164789128	-29578.12157059217
87	-28391.922824840698	-228.15724814869202	-18019.330164789128	-29578.12157059217
88	-28405.07755285189	-228.15724814869202	-18019.330164789128	-29578.12157059217
89	-28406.947377310342	-228.15724814869202	-18097.08383507411	-29578.12157059217
90	-28406.947377310342	-228.15724814869202	-18139.214399233344	-29578.12157059217
91	-28434.45440701823	-228.15724814869202	-18236.069101993115	-29578.12157059217
92	-28434.45440701823	-228.15724814869202	-18357.333992877724	-29578.12157059217
93	-28443.386714701668	-228.15724814869202	-18436.7186980722	-29578.12157059217
94	-28443.386714701668	-228.15724814869202	-18565.112429219367	-29578.12157059217
95	-28443.386714701668	-228.15724814869202	-18731.3344833936	-29578.12157059217
96	-28444.845067084465	-228.15724814869202	-18845.60707537232	-29578.12386775035
97	-28457.45610521929	-228.15724814869202	-19111.49684456406	-29578.13037553685
98	-28457.45610521929	-228.15724814869202	-19164.914297824693	-29578.13037553685
99	-28467.947977530144	-228.15724814869202	-19204.34484340654	-29578.162556498643
100	-28467.947977530144	-228.15724814869202	-19204.34484340654	-29578.162556498643
0	-3900.396710029763	-67.28557130827521	-5006.435188816061	-4845.858901058766
1	-5047.76946092483	-79.04580495811598	-6659.465114889036	-4942.518117137065
2	-12472.082714901419	-108.66855935080218	-6659.465114889036	-7216.8247791088415
3	-16345.126646737075	-130.2315606630558	-6999.676785703972	-9677.583104685513
4	-23792.312856406043	-137.5511339647912	-7167.052978516613	-9677.583104685513
5	-24783.283055897744	-163.41735367060284	-8025.144990539981	-12364.343375510545
6	-25731.429126051462	-179.40000657561956	-8508.509702612939	-12364.343375510545
7	-25731.429126051462	-198.767516329194	-8508.509702612939	-12526.751129213442
8	-27677.30768045011	-211.4125358451699	-8671.728738660748	-13301.925093961347
9	-27677.30768045011	-222.6090195254784	-8671.728738660748	-14608.88432129813
10	-27677.30768045011	-225.58821531997165	-8793.77269504213	-14608.88432129813
11	-27721.04674454402	-228.96964350762877	-8793.77269504213	-15815.546894586529
12	-27831.956599639216	-231.14042256878773	-8793.77269504213	-15815.546894586529
13	-27831.956599639216	-232.40122075453772	-9321.952207163273	-16322.690255431764
14	-27831.956599639216	-236.94811387097633	-9321.952207163273	-16851.323639499915
15	-27831.956599639216	-239.48903193203273	-9321.952207163273	-16851.323639499915
16	-27831.956599639216	-243.4220824153124	-9567.940899227628	-16987.8688306395
17	-27831.956599639216	-243.8922307796363	-9758.377686483062	-17374.412904634773
18	-27831.956599639216	-243.8922307796363	-10365.769267235402	-17450.771851380112
19	-27843.091981448837	-243.8922307796363	-10529.598540982193	-17478.40245978715
20	-27843.091981448837	-243.8922307796363	-10858.37842007594	-17478.40245978715
21	-27843.091981448837	-243.8922307796363	-10863.925963932845	-17731.842433036378
22	-27843.091981448837	-243.8922307796363	-10965.384248319506	-17731.842433036378
23	-27843.091981448837	-243.8922307796363	-11406.123289352861	-17731.842433036378
24	-27843.091981448837	-243.8922307796363	-11501.57055212693	-17797.864727045377
25	-27859.726248291838	-243.8922307796363	-11502.113932309097	-18001.581829846662
26	-27859.726248291838	-243.8922307796363	-12067.358197755377	-18001.581829846662
27	-27859.726248291838	-243.8922307796363	-12692.48091427739	-18001.581829846662
28	-27859.726248291838	-243.8922307796363	-12776.993721577841	-18044.70529648554
29	-27859.726248291838	-243.8922307796363	-12776.993721577841	-18044.70529648554
30	-27859.726248291838	-243.8922307796363	-13443.60319780675	-18126.524150882444
31	-27859.726248291838	-243.8922307796363	-13443.62682630377	-18126.524150882444
32	-27859.726248291838	-243.8922307796363	-13443.62682630377	-18126.524150882444
33	-27859.726248291838	-243.8922307796363	-13463.1683023643	-18126.524150882444
34	-27859.726248291838	-243.8922307796363	-13846.193865982032	-18192.09496179229
35	-27859.726248291838	-243.8922307796363	-13846.193865982032	-18192.09496179229
36	-27859.726248291838	-243.8922307796363	-13846.193865982032	-18192.09496179229
37	-27859.726248291838	-243.8922307796363	-13846.193865982032	-18192.09496179229
38	-27859.726248291838	-243.8922307796363	-13846.193865982032	-18192.09496179229
39	-27859.726248291838	-243.8922307796363	-13846.193865982032	-18192.09496179229
40	-27859.726248291838	-243.8922307796363	-13846.193865982032	-18203.63926746217
41	-27859.726248291838	-243.8922307796363	-14119.76713117416	-18230.987935916528
42	-27859.726248291838	-243.8922307796363	-14175.017703686672	-18333.182158136733
43	-27859.726248291838	-243.8922307796363	-14207.807301113615	-18333.182158136733
44	-27859.726248291838	-243.8922307796363	-14207.807301113615	-18333.182158136733
45	-27859.726248291838	-243.8922307796363	-14207.807301113615	-18333.182158136733
46	-27859.726248291838	-243.8922307796363	-14555.746290820514	-18380.01063401947
47	-27859.726248291838	-243.8922307796363	-14555.746290820514	-18380.01063401947
48	-27859.726248291838	-243.8922307796363	-14882.381593765482	-18399.883055532267
49	-27859.726248291838	-243.8922307796363	-14882.381593765482	-18399.883055532267
50	-27859.726248291838	-243.8922307796363	-14882.381593765482	-18399.883055532267
51	-27859.726248291838	-243.8922307796363	-14882.381593765482	-18423.08145086776
52	-27859.726248291838	-243.8922307796363	-14882.381593765482	-18445.039719385517
53	-27859.726248291838	-243.8922307796363	-15052.886525020984	-18445.039719385517
54	-27859.726248291838	-243.8922307796363	-15052.886525020984	-18463.24027059644
55	-27859.726248291838	-243.8922307796363	-15052.886525020984	-18463.24027059644
56	-28006.93283395152	-243.8922307796363	-15197.32962069948	-18469.52644585178
57	-28006.93283395152	-243.8922307796363	-15242.49560718276	-18469.52644585178
58	-28006.93283395152	-243.8922307796363	-15510.028161640641	-18479.84246971261
59	-28006.93283395152	-243.8922307796363	-15510.028161640641	-18482.631789017374
60	-28006.93283395152	-243.8922307796363	-15510.028161640641	-18482.631789017374
61	-28006.93283395152	-243.8922307796363	-15510.028161640641	-18482.631789017374
62	-28006.93283395152	-243.8922307796363	-15510.028161640641	-18482.995758327485
63	-28006.93283395152	-243.8922307796363	-16083.426200999418	-18482.995758327485
64	-28006.93283395152	-243.8922307796363	-16083.426200999418	-18482.995758327485
65	-28006.93283395152	-243.8922307796363	-16163.38812542636	-18482.995758327485
66	-28006.93283395152	-243.8922307796363	-16313.699011608962	-18482.995758327485
67	-28006.93283395152	-243.8922307796363	-16320.869260039593	-18482.995758327485
68	-28031.494344205188	-243.8922307796363	-16497.717695620435	-18490.788245311833
69	-28031.494344205188	-243.8922307796363	-16497.717695620435	-18490.788245311833
70	-28031.494344205188	-243.8922307796363	-16594.207512566885	-18490.788245311833
71	-28036.891622589254	-243.8922307796363	-16594.207512566885	-18490.788245311833
72	-28037.160961761834	-243.8922307796363	-16815.08393844928	-18490.788245311833
73	-28037.441864170833	-243.8922307796363	-16815.08393844928	-18490.788245311833
74	-28037.441864170833	-243.8922307796363	-16815.08393844928	-18490.788245311833
75	-28037.441864170833	-243.8922307796363	-16834.681594403446	-18491.117589922458
76	-28037.441864170833	-243.8922307796363	-16836.94876623064	-18491.117589922458
77	-28037.441864170833	-243.8922307796363	-16836.94876623064	-18491.117589922458
78	-28037.441864170833	-243.8922307796363	-16836.94876623064	-18491.117589922458
79	-28037.441864170833	-243.8922307796363	-16985.34757839051	-18491.117589922458
80	-28037.493891227565	-243.8922307796363	-16985.34757839051	-18491.117589922458
81	-28037.493891227565	-243.8922307796363	-17030.90848401609	-18493.460487316028
82	-28037.493891227565	-243.8922307796363	-17030.90848401609	-18493.460487316028
83	-28062.093479749867	-243.8922307796363	-17196.733259629043	-18493.460487316028
84	-28062.093479749867	-243.8922307796363	-17218.788923515356	-18494.27514615965
85	-28062.093479749867	-243.8922307796363	-17218.788923515356	-18494.27514615965
86	-28062.093479749867	-243.8922307796363	-17218.788923515356	-18494.27514615965
87	-28106.00911440965	-243.8922307796363	-17218.788923515356	-18494.27514615965
88	-28116.05569184151	-243.8922307796363	-17341.569932766874	-18494.27514615965
89	-28123.82164301645	-243.8922307796363	-17477.92187122122	-18494.27514615965
90	-28123.82164301645	-243.8922307796363	-17506.346676440884	-18494.27514615965
91	-28125.268325215802	-243.8922307796363	-17506.346676440884	-18494.303561020697
92	-28125.268325215802	-243.8922307796363	-17506.346676440884	-18494.34390314735
93	-28125.293209507527	-243.8922307796363	-17557.6599979304	-18494.34390314735
94	-28125.33862015329	-243.8922307796363	-17557.6599979304	-18494.34390314735
95	-28125.33862015329	-243.8922307796363	-17557.6599979304	-18494.34390314735
96	-28125.33862015329	-243.8922307796363	-17557.6599979304	-18494.397215083234
97	-28125.33862015329	-243.8922307796363	-17557.6599979304	-18494.47451366416
98	-28133.137815206726	-243.8922307796363	-17650.426789243968	-18494.47451366416
99	-28133.57626055143	-243.8922307796363	-17735.165570655496	-18494.47451366416
100	-28133.57626055143	-243.8922307796363	-17735.165570655496	-18494.47451366416
0	-2611.5310982199153	-64.13830484602316	-4470.195236007938	-4576.0929463703205
1	-7972.650797165037	-76.98572247279802	-5653.507649416579	-6868.733481626881
2	-15274.971694597913	-118.710904874601	-5653.507649416579	-17065.62430048734
3	-17732.01138595442	-146.83586930775152	-6323.513930687848	-18151.840299819567
4	-28402.885480775247	-150.97510472446425	-7722.072311684811	-28349.81065185326
5	-29356.831555475415	-181.06768502380922	-8008.888826670091	-29534.35887433432
6	-29499.336463112704	-203.8455268682094	-9593.37435673198	-29534.35887433432
7	-29499.336463112704	-210.49381323037738	-9593.37435673198	-29534.35887433432
8	-29499.336463112704	-213.52439262674835	-9593.37435673198	-29569.263625355845
9	-29499.336463112704	-216.09182832389155	-10115.41082192436	-29644.598519988824
10	-29499.336463112704	-218.95255830138768	-10789.422009168067	-29644.598519988824
11	-29499.336463112704	-220.28975683321988	-10789.422009168067	-29644.598519988824
12	-29499.336463112704	-220.28975683321988	-10900.53537280254	-29679.702255907076
13	-29499.336463112704	-220.28975683321988	-11971.16028925701	-29679.702255907076
14	-29569.63376547621	-220.28975683321988	-11971.16028925701	-29679.702255907076
15	-29569.63376547621	-220.28975683321988	-12033.352519078959	-29807.991585962413
16	-29569.63376547621	-220.28975683321988	-12184.579363997558	-29807.991585962413
17	-29569.63376547621	-220.28975683321988	-12184.579363997558	-29807.991585962413
18	-29569.63376547621	-220.28975683321988	-12744.700944097714	-29837.19372834804
19	-29569.63376547621	-220.28975683321988	-13106.859164559857	-29837.19372834804
20	-29569.63376547621	-220.28975683321988	-13237.887250352493	-29837.19372834804
21	-29569.63376547621	-220.28975683321988	-13777.516636608694	-29842.18667378489
22	-29569.63376547621	-220.28975683321988	-13777.516636608694	-29845.894951392707
23	-29569.63376547621	-220.28975683321988	-13777.516636608694	-29845.894951392707
24	-29569.63376547621	-220.28975683321988	-13804.16793874802	-29845.894951392707
25	-29569.63376547621	-220.28975683321988	-13848.155645605328	-29845.894951392707
26	-29571.470313787104	-220.28975683321988	-14320.170807693366	-29845.894951392707
27	-29571.470313787104	-220.28975683321988	-14491.019876046057	-29859.17214970406
28	-29571.470313787104	-220.28975683321988	-14953.83722767372	-29859.17214970406
29	-29571.470313787104	-220.28975683321988	-14953.83722767372	-29859.17214970406
30	-29571.470313787104	-220.28975683321988	-14968.622473236812	-29859.17214970406
31	-29571.470313787104	-220.28975683321988	-14968.622485506896	-29859.17214970406
32	-29571.470313787104	-220.28975683321988	-15002.865643622526	-29860.34737184417
33	-29571.470313787104	-220.28975683321988	-15164.484420537168	-29860.34737184417
34	-29571.470313787104	-220.28975683321988	-15473.929301573116	-29860.34737184417
35	-29571.470313787104	-220.28975683321988	-15473.929301573116	-29865.09625580546
36	-29571.470313787104	-220.28975683321988	-15473.929301573116	-29865.09625580546
37	-29572.005416573465	-220.28975683321988	-15814.64534532359	-29865.09625580546
38	-29572.005416573465	-220.28975683321988	-15883.501044362323	-29865.09625580546
39	-29572.005416573465	-220.28975683321988	-16028.375474546732	-29865.09625580546
40	-29572.005416573465	-220.28975683321988	-16309.153951922226	-29865.09625580546
41	-29573.57504818366	-220.28975683321988	-16364.492224492848	-29865.09625580546
42	-29573.57504818366	-220.28975683321988	-16364.593257883851	-29865.09625580546
43	-29573.57504818366	-220.28975683321988	-16364.593257883851	-29865.09625580546
44	-29573.57504818366	-220.28975683321988	-16364.593257883851	-29865.09625580546
45	-29573.57504818366	-220.28975683321988	-16364.593257883851	-29865.09625580546
46	-29573.57504818366	-220.28975683321988	-16364.593257883851	-29865.09625580546
47	-29573.57504818366	-220.28975683321988	-16364.593257883851	-29865.09625580546
48	-29573.57504818366	-220.28975683321988	-17062.968911427928	-29865.09625580546
49	-29573.57504818366	-220.28975683321988	-17088.218168605224	-29865.09625580546
50	-29573.57504818366	-220.28975683321988	-17088.218168605224	-29865.09625580546
51	-29573.57504818366	-220.28975683321988	-17107.335881539566	-29865.09625580546
52	-29573.57504818366	-220.28975683321988	-17107.335881539566	-29865.09625580546
53	-29573.57504818366	-220.28975683321988	-17107.335881539566	-29865.09625580546
54	-29573.57504818366	-220.28975683321988	-17330.154611762588	-29867.635322290385
55	-29573.57504818366	-220.28975683321988	-17438.796239614876	-29867.635322290385
56	-29573.57504818366	-220.28975683321988	-17463.461348283658	-29867.635322290385
57	-29573.57504818366	-220.28975683321988	-17607.29521084959	-29867.635322290385
58	-29573.57504818366	-220.28975683321988	-17607.29521084959	-29867.635322290385
59	-29573.57504818366	-220.28975683321988	-17668.8720869577	-29867.635322290385
60	-29573.57504818366	-220.28975683321988	-17809.538438854135	-29867.747391796653
61	-29573.57504818366	-220.28975683321988	-17999.41462078633	-29867.747391796653
62	-29573.57504818366	-220.28975683321988	-18019.677882683314	-29867.747391796653
63	-29573.57504818366	-220.28975683321988	-18519.719927182363	-29867.747391796653
64	-29573.57504818366	-220.28975683321988	-18694.205009857018	-29867.747391796653
65	-29573.57504818366	-220.28975683321988	-18694.205009857018	-29867.747391796653
66	-29573.57504818366	-220.28975683321988	-18801.822530180005	-29867.747391796653
67	-29573.57504818366	-220.28975683321988	-18801.822530180005	-29867.747391796653
68	-29573.57504818366	-220.28975683321988	-18854.4595815401	-29867.747391796653
69	-29573.57504818366	-220.28975683321988	-18854.4595815401	-29868.802894631375
70	-29573.57504818366	-220.28975683321988	-18895.857369697773	-29868.802894631375
71	-29573.57504818366	-220.28975683321988	-19021.37178453768	-29868.802894631375
72	-29573.57504818366	-220.28975683321988	-19021.37178453768	-29868.802894631375
73	-29573.57504818366	-220.28975683321988	-19021.37178453768	-29874.557614210284
74	-29573.57504818366	-220.28975683321988	-19021.37178453768	-29874.557614210284
75	-29573.57504818366	-220.28975683321988	-19021.37178453768	-29874.557614210284
76	-29573.57504818366	-220.28975683321988	-19140.637105067264	-29874.557614210284
77	-29573.57504818366	-220.28975683321988	-19140.637105067264	-29874.557614210284
78	-29573.57504818366	-220.28975683321988	-19257.925919449157	-29874.557614210284
79	-29573.596722254504	-220.28975683321988	-19492.501394651554	-29874.557614210284
80	-29573.596722254504	-220.28975683321988	-19604.37764299948	-29874.614582110727
81	-29573.596722254504	-220.28975683321988	-19604.37764299948	-29874.614582110727
82	-29573.596722254504	-220.28975683321988	-19604.37764299948	-29874.614582110727
83	-29573.596722254504	-220.28975683321988	-19604.37764299948	-29874.614582110727
84	-29573.596722254504	-220.28975683321988	-19604.37764299948	-29874.86110355029
85	-29573.596722254504	-220.28975683321988	-19604.37764299948	-29874.95345377453
86	-29573.596722254504	-220.28975683321988	-19604.37764299948	-29874.95345377453
87	-29573.596722254504	-220.28975683321988	-19685.05078894957	-29874.95345377453
88	-29573.596722254504	-220.28975683321988	-19685.050866063866	-29874.95345377453
89	-29573.596722254504	-220.28975683321988	-19985.83541646621	-29874.95345377453
90	-29573.596722254504	-220.28975683321988	-19985.83541646621	-29874.95345377453
91	-29573.596722254504	-220.28975683321988	-19985.83541646621	-29874.95345377453
92	-29573.596722254504	-220.28975683321988	-20079.510544987144	-29874.95345377453
93	-29573.596722254504	-220.28975683321988	-20079.510544987144	-29874.95345377453
94	-29573.596722254504	-220.28975683321988	-20079.510544987144	-29874.95345377453
95	-29573.596722254504	-220.28975683321988	-20487.091333635308	-29874.95345377453
96	-29573.83562215492	-220.28975683321988	-20487.091333635308	-29874.95345377453
97	-29573.921258378763	-220.28975683321988	-20487.091333635308	-29874.95345377453
98	-29573.921258378763	-220.28975683321988	-20487.091333635308	-29874.95345377453
99	-29574.292790912412	-220.28975683321988	-20487.091333635308	-29874.95345377453
100	-29574.292790912412	-220.28975683321988	-20564.292934250258	-29874.95345377453
0	-3238.532303690707	-61.74544803963866	-5264.930402928168	-4749.907994179124
1	-6865.319024570022	-77.56881426553481	-5264.930402928168	-4949.547197769417
2	-12296.588196670284	-126.66210179170744	-5264.930402928168	-15096.491128964028
3	-16588.058577400458	-139.4204219196342	-6471.0038716700155	-18063.21776224817
4	-24845.1033395868	-162.98068204668073	-7056.9440559791365	-27061.421550079165
5	-26987.695731896856	-183.67315795240404	-7056.9440559791365	-27305.16246624151
6	-26987.695731896856	-188.90237440950398	-7056.9440559791365	-27937.33053700673
7	-27999.270681916532	-212.22046324789048	-7376.396522407268	-27937.33053700673
8	-28037.84822594358	-212.22046324789048	-7674.185991541032	-27937.33053700673
9	-28037.84822594358	-225.8867129650186	-9412.73880423636	-27937.33053700673
10	-28037.84822594358	-232.1961563319535	-9478.75126877579	-27964.783763219944
11	-28133.64507031439	-235.1530860819226	-9978.918887515612	-28028.394362579704
12	-28133.64507031439	-236.02473946416416	-10912.781605750775	-28715.286246158543
13	-28138.2695918772	-236.02473946416416	-10912.781605750775	-28715.286246158543
14	-28138.2695918772	-236.02473946416416	-10912.781605750775	-28715.286246158543
15	-28138.2695918772	-236.02473946416416	-11352.11687213472	-28737.647057916616
16	-28138.2695918772	-236.02473946416416	-11933.123710773269	-28737.647057916616
17	-28138.2695918772	-236.02473946416416	-11933.123710773269	-28737.647057916616
18	-28138.2695918772	-236.02473946416416	-11933.123710773269	-28748.593041008742
19	-28260.205693819553	-236.02473946416416	-12778.901376299007	-28748.593041008742
20	-28260.205693819553	-236.02473946416416	-12778.901376299007	-28748.593041008742
21	-28466.50479730325	-236.02473946416416	-12778.901376299007	-28748.593041008742
22	-28466.50479730325	-236.02473946416416	-12778.901376299007	-28849.084252971228
23	-28466.50479730325	-236.02473946416416	-13517.906481517353	-28849.084252971228
24	-28466.50479730325	-236.02473946416416	-13517.906481517353	-28849.084252971228
25	-28495.630062768083	-236.02473946416416	-13517.906481517353	-28849.084252971228
26	-28662.776857822875	-236.02473946416416	-13517.906481517353	-28856.36319870749
27	-28757.53674809663	-236.02473946416416	-13517.906481517353	-28893.65339331971
28	-29058.89543966131	-236.02473946416416	-13517.906481517353	-28933.839358688772
29	-29058.89543966131	-236.02473946416416	-13517.906481517353	-28972.787071299783
30	-29220.761980012074	-236.02473946416416	-13891.326779057235	-29002.275322270536
31	-29376.945248482705	-236.02473946416416	-13941.349393438391	-29002.275322270536
32	-29376.945248482705	-236.02473946416416	-14187.503044150963	-29002.275322270536
33	-29376.945248482705	-236.02473946416416	-14425.686911473347	-29002.275322270536
34	-29376.945248482705	-236.02473946416416	-14442.590735271096	-29002.275322270536
35	-29376.945248482705	-236.02473946416416	-15066.79280913422	-29018.128152850295
36	-29381.8900285811	-236.02473946416416	-15068.633372876859	-29018.128152850295
37	-29381.8900285811	-236.02473946416416	-15461.75744805063	-29018.128152850295
38	-29381.8900285811	-236.02473946416416	-15473.063298367895	-29027.11433387311
39	-29381.8900285811	-236.02473946416416	-15631.20378598386	-29101.215702623165
40	-29381.8900285811	-236.02473946416416	-15830.732813053726	-29101.215702623165
41	-29381.8900285811	-236.02473946416416	-15957.652179801647	-29101.215702623165
42	-29381.8900285811	-236.02473946416416	-16570.35571681955	-29116.445463895503
43	-29381.8900285811	-236.02473946416416	-16885.656795540177	-29138.413921308915
44	-29381.8900285811	-236.02473946416416	-16927.021622523996	-29138.413921308915
45	-29381.8900285811	-236.02473946416416	-17056.875713899823	-29138.413921308915
46	-29382.97236463862	-236.02473946416416	-17056.875713899823	-29155.1701536862
47	-29382.97236463862	-236.02473946416416	-17134.703296050877	-29169.583474538813
48	-29382.97236463862	-236.02473946416416	-17400.596202438246	-29186.940190717403
49	-29382.97236463862	-236.02473946416416	-17400.596202438246	-29186.940190717403
50	-29382.97236463862	-236.02473946416416	-17400.596202438246	-29186.940190717403
51	-29382.97236463862	-236.02473946416416	-17495.7175879592	-29186.940190717403
52	-29382.97236463862	-236.02473946416416	-17542.646366560406	-29186.940190717403
53	-29382.97236463862	-236.02473946416416	-17542.646366560406	-29186.940190717403
54	-29382.97236463862	-236.02473946416416	-17669.45761670263	-29186.940190717403
55	-29382.97236463862	-236.02473946416416	-17823.28713010254	-29194.054468154518
56	-29382.97236463862	-236.02473946416416	-17892.702319969267	-29194.054468154518
57	-29382.97236463862	-236.02473946416416	-18035.36655429118	-29209.723215683054
58	-29382.97236463862	-236.02473946416416	-18058.870953827816	-29209.723215683054
59	-29382.97236463862	-236.02473946416416	-18230.233773024098	-29209.723215683054
60	-29382.97236463862	-236.02473946416416	-18347.850475791372	-29213.592635545683
61	-29382.97236463862	-236.02473946416416	-18627.444479092002	-29213.592635545683
62	-29382.97236463862	-236.02473946416416	-18627.444479092002	-29213.592635545683
63	-29382.97236463862	-236.02473946416416	-18627.444479092002	-29217.04296120421
64	-29382.97236463862	-236.02473946416416	-18627.444479092002	-29218.600291009443
65	-29382.97236463862	-236.02473946416416	-18627.444479092002	-29218.600291009443
66	-29382.97236463862	-236.02473946416416	-18627.444479092002	-29220.23908088825
67	-29382.97236463862	-236.02473946416416	-18627.444479092002	-29220.23908088825
68	-29409.90378922078	-236.02473946416416	-18723.948348985894	-29231.476232604775
69	-29409.90378922078	-236.02473946416416	-18723.948348985894	-29231.476232604775
70	-29409.90378922078	-236.02473946416416	-18852.08789653683	-29232.126408676664
71	-29409.90378922078	-236.02473946416416	-18852.08789653683	-29232.126408676664
72	-29409.90378922078	-236.02473946416416	-18852.08789653683	-29233.031694063135
73	-29431.468150583707	-236.02473946416416	-18944.35752947811	-29235.17886281833
74	-29440.74556278473	-236.02473946416416	-19232.998440050193	-29237.753817922596
75	-29440.74556278473	-236.02473946416416	-19232.998440050193	-29237.753817922596
76	-29440.87247266165	-236.02473946416416	-19232.998440050193	-29237.753817922596
77	-29440.87247266165	-236.02473946416416	-19232.998440050193	-29241.728281927954
78	-29440.87247266165	-236.02473946416416	-19232.998440050193	-29241.728281927954
79	-29441.924201268394	-236.02473946416416	-19232.998440050193	-29251.55332274783
80	-29454.625890794116	-236.02473946416416	-19262.228410358166	-29251.55332274783
81	-29455.18782587333	-236.02473946416416	-19370.219530902454	-29251.55332274783
82	-29472.014504721927	-236.02473946416416	-19481.48356334584	-29251.55332274783
83	-29478.571137359657	-236.02473946416416	-19481.48356334584	-29252.72403304517
84	-29478.726121536325	-236.02473946416416	-19721.840732882265	-29252.72403304517
85	-29480.232849948872	-236.02473946416416	-19723.20947832684	-29252.72403304517
86	-29480.232849948872	-236.02473946416416	-20003.478299391307	-29254.69119202711
87	-29480.232849948872	-236.02473946416416	-20175.18439820792	-29257.850676250815
88	-29480.258871173177	-236.02473946416416	-20428.82067658347	-29257.850676250815
89	-29480.258871173177	-236.02473946416416	-20438.992089734464	-29257.850676250815
90	-29488.0552501027	-236.02473946416416	-20438.992089734464	-29257.850676250815
91	-29488.0552501027	-236.02473946416416	-20596.848614364342	-29258.517460697396
92	-29492.72838204156	-236.02473946416416	-20612.726448116406	-29258.517460697396
93	-29492.999952890917	-236.02473946416416	-20745.112816121553	-29258.8848102753
94	-29501.33039548513	-236.02473946416416	-20850.822278725347	-29258.8848102753
95	-29501.69412097836	-236.02473946416416	-21249.939352109082	-29258.8848102753
96	-29525.14515319986	-236.02473946416416	-21249.939352109082	-29258.8848102753
97	-29525.14515319986	-236.02473946416416	-21437.585313650023	-29259.186440670677
98	-29531.891513549028	-236.02473946416416	-21542.025728215627	-29259.186440670677
99	-29534.138527380543	-236.02473946416416	-21763.486633828878	-29259.186440670677
100	-29534.138527380543	-236.02473946416416	-21763.486633828878	-29259.186440670677
0	-5241.901059145143	-54.26417363330631	-4481.95388892983	-3948.3082147481023
1	-8368.14807064684	-85.89190083959595	-5010.966722268285	-12426.174871527408
2	-16312.746330437363	-120.95349596717298	-7024.143442925885	-17682.192117275354
3	-20941.80956654484	-139.04476320812574	-7163.438656647663	-24833.665687153145
4	-24907.5831694274	-156.77277982900017	-7792.651441886516	-27810.55005813153
5	-25693.57140023243	-170.32310656136883	-8700.774624276206	-28969.496122357836
6	-26388.825155463604	-181.16130984825844	-9697.181566837253	-29329.87729466806
7	-26388.825155463604	-188.1435661534386	-9697.181566837253	-29329.87729466806
8	-27802.753814229043	-192.9994211180765	-10259.671661077264	-29329.87729466806
9	-27807.5061515263	-196.68728288680347	-10425.63631013437	-29329.87729466806
10	-27841.03514981548	-196.69427427004888	-10425.63631013437	-29329.87729466806
11	-27877.105658514723	-196.7029101453014	-10509.605861910966	-29414.14605697076
12	-28047.05487751806	-196.71519624527406	-10649.915390213513	-29414.14605697076
13	-28047.05487751806	-196.75069143413182	-11261.119951199833	-29473.46661022547
14	-28047.05487751806	-196.81778989316868	-11393.587946484307	-29483.722709347207
15	-28047.05487751806	-196.95738612117043	-12056.140322323146	-29588.25417091061
16	-28047.05487751806	-197.50459728844237	-12060.80634779195	-29588.25417091061
17	-28047.05487751806	-198.67119047079322	-12404.520569439726	-29588.25417091061
18	-28169.54716671664	-200.79393860649697	-12485.764690344433	-29588.25417091061
19	-28295.44077172466	-204.06807499254964	-12485.764690344433	-29588.25417091061
20	-28295.44077172466	-204.5558182359125	-12497.441825171942	-29588.25417091061
21	-28295.44077172466	-204.5558182359125	-12842.563923232203	-29588.25417091061
22	-28330.023643023902	-204.55632846255378	-13198.788746069844	-29588.25417091061
23	-28330.023643023902	-204.55772275558655	-13198.788746069844	-29588.25417091061
24	-28330.023643023902	-204.5591874477849	-13198.788746069844	-29594.85086405559
25	-28368.02899095659	-204.56380352747658	-13198.788746069844	-29594.85086405559
26	-28368.02899095659	-204.56973807670119	-13198.788746069844	-29645.387830268533
27	-28485.002928437385	-204.57916382583647	-13416.235558854542	-29645.387830268533
28	-28552.122168795373	-204.59261171178335	-13616.065856434689	-29702.11455018298
29	-28552.122168795373	-204.61075915978887	-14076.121436910551	-29775.509658628802
30	-28552.122168795373	-204.635121759593	-14175.298787846641	-29775.509658628802
31	-28576.17467775819	-204.69739840013784	-14695.851893348605	-29775.509658628802
32	-28576.17467775819	-204.84131466964385	-14695.851893348605	-29852.687048593594
33	-28576.17467775819	-205.34997169048643	-14695.851893348605	-29866.624800906455
34	-28583.023103289142	-206.2024008356226	-14695.851893348605	-29866.624800906455
35	-28583.023103289142	-208.42721748177155	-14695.851893348605	-29866.624800906455
36	-28583.023103289142	-212.08940531575507	-14908.925187579673	-29870.728254073438
37	-28583.023103289142	-212.42226551774775	-14908.925187579673	-29870.728254073438
38	-28583.023103289142	-212.42226551774775	-14908.925187579673	-29883.030969622097
39	-28583.023103289142	-212.42226551774775	-14908.925187579673	-29883.030969622097
40	-28583.023103289142	-212.42226551774775	-15085.249824440987	-29904.932385880253
41	-28583.023103289142	-212.42226551774775	-15141.775472628178	-29904.932385880253
42	-28583.491638904332	-212.42226551774775	-15441.691367851316	-29904.932385880253
43	-28583.491638904332	-212.42226551774775	-15441.691367851316	-29923.159042338346
44	-28583.491638904332	-212.42226551774775	-15895.658660822339	-29923.159042338346
45	-28583.491638904332	-212.42226551774775	-16116.832330952038	-29923.159042338346
46	-28583.491638904332	-212.42226551774775	-16116.832330952038	-29923.159042338346
47	-28583.491638904332	-212.42226551774775	-16904.57344503095	-29923.159042338346
48	-28583.491638904332	-212.42226551774775	-16904.57344503095	-29923.159042338346
49	-28583.491638904332	-212.42226551774775	-16904.57344503095	-29923.159042338346
50	-28583.491638904332	-212.42226551774775	-16904.57344503095	-29926.958843345583
51	-28583.752453660694	-212.42226551774775	-16908.34121063936	-29926.958843345583
52	-28583.752453660694	-212.42226551774775	-16908.34121063936	-29926.958843345583
53	-28583.752453660694	-212.42226551774775	-17129.773021540343	-29926.958843345583
54	-28583.752453660694	-212.42226551774775	-17285.637362813588	-29926.958843345583
55	-28583.752453660694	-212.42226551774775	-17513.611062487696	-29935.132082718876
56	-28583.752453660694	-212.42226551774775	-17968.051816289106	-29961.761127961447
57	-28583.752453660694	-212.42226551774775	-17968.051816289106	-29961.761127961447
58	-28583.752453660694	-212.42226551774775	-17968.051816289106	-29964.45642557652
59	-28583.752453660694	-212.42226551774775	-17968.051816289106	-29978.63066009204
60	-28583.752453660694	-212.42226551774775	-18218.315673803016	-30046.250009181458
61	-28583.752453660694	-212.42226551774775	-18218.315673803016	-30046.250009181458
62	-28583.752453660694	-212.42226551774775	-18218.315673803016	-30046.250009181458
63	-28583.752453660694	-212.42226551774775	-18375.013454948665	-30046.250009181458
64	-28583.752453660694	-212.42226551774775	-18375.013454948665	-30046.250009181458
65	-28583.752453660694	-212.42226551774775	-18375.013454948665	-30066.781092454556
66	-28583.752453660694	-212.42226551774775	-18536.028325970256	-30100.689746458855
67	-28583.752453660694	-212.42226551774775	-18669.221859802336	-30100.689746458855
68	-28635.793753981787	-212.42226551774775	-18771.093615612812	-30152.28195090053
69	-28648.733675900905	-212.42226551774775	-18771.093615612812	-30154.550064993884
70	-28650.80103619919	-212.42226551774775	-19045.102313862728	-30178.62962896553
71	-28650.80103619919	-212.42226551774775	-19045.102313862728	-30178.62962896553
72	-28650.80103619919	-212.42226551774775	-19091.82249201827	-30189.857225276544
73	-28650.80103619919	-212.42226551774775	-19091.82249201827	-30189.857225276544
74	-28650.80103619919	-212.42226551774775	-19091.82249201827	-30206.431040518495
75	-28650.80103619919	-212.42226551774775	-19197.8595838474	-30206.431040518495
76	-28650.80103619919	-212.42226551774775	-19247.111376710855	-30206.431040518495
77	-28657.02523494868	-212.42226551774775	-19247.111376710855	-30206.431040518495
78	-28657.02523494868	-212.42226551774775	-19247.111376710855	-30206.431040518495
79	-28658.12737428008	-212.42226551774775	-19316.131984652944	-30221.300245456503
80	-28658.12737428008	-212.42226551774775	-19379.737136965756	-30221.300245456503
81	-28658.12737428008	-212.42226551774775	-19468.093774759716	-30221.300245456503
82	-28665.37125616001	-212.42226551774775	-19690.44401215602	-30221.300245456503
83	-28826.42410086618	-212.42226551774775	-19690.44401215602	-30225.71775014553
84	-28949.11336289483	-212.42226551774775	-19690.44401215602	-30226.387943922964
85	-28949.11336289483	-212.42226551774775	-19690.44401215602	-30227.52108495171
86	-28949.11336289483	-212.42226551774775	-19713.66710851875	-30238.176820821616
87	-28949.11336289483	-212.42226551774775	-20106.25098649775	-30238.176820821616
88	-28951.69704689028	-212.42226551774775	-20106.25098649775	-30239.631635386777
89	-29117.564096677517	-212.42226551774775	-20106.25098649775	-30239.631635386777
90	-29117.564096677517	-212.42226551774775	-20522.91670838727	-30239.631635386777
91	-29127.218770794527	-212.42226551774775	-20522.91670838727	-30241.380500328494
92	-29181.17473579353	-212.42226551774775	-20740.353442789376	-30241.380500328494
93	-29181.17473579353	-212.42226551774775	-20740.353442789376	-30244.839791652063
94	-29181.923397309696	-212.42226551774775	-20740.353442789376	-30244.839791652063
95	-29182.734843985396	-212.42226551774775	-20740.353442789376	-30244.839791652063
96	-29182.734843985396	-212.42226551774775	-20767.269988026692	-30244.839791652063
97	-29183.302261963338	-212.42226551774775	-21081.68130122965	-30244.839791652063
98	-29183.302261963338	-212.42226551774775	-21081.68130122965	-30244.839791652063
99	-29188.294597095326	-212.42226551774775	-21081.68130122965	-30244.897808987775
100	-29188.294597095326	-212.42226551774775	-21081.68130122965	-30244.905979500272
0	-5382.385806643302	-91.09565615772246	-3981.2516511985345	-4852.332376631758
1	-7340.450814030461	-103.45217677402857	-4307.364733923813	-10499.688285186181
2	-14208.97840438933	-119.19092293887908	-5379.721772988778	-16636.34368334594
3	-19057.66499755682	-156.15247939135915	-6524.891525999892	-23940.722361208245
4	-26686.04392205567	-162.7477178306981	-7162.4749919254355	-23940.722361208245
5	-26686.04392205567	-174.3560522557426	-7906.629498330338	-26270.06267619047
6	-27565.094539214944	-182.79037252199288	-7906.629498330338	-28182.528339217348
7	-27565.094539214944	-194.51502038476767	-7906.629498330338	-29208.423743700714
8	-27565.094539214944	-198.14356072663327	-8156.027082693324	-29208.423743700714
9	-27565.094539214944	-199.72594514591944	-8461.54665592049	-29208.423743700714
10	-27565.094539214944	-203.4991961967196	-9223.283277322358	-29208.423743700714
11	-27565.094539214944	-204.5547742022756	-9223.283277322358	-29208.423743700714
12	-27565.094539214944	-204.5547742022756	-9223.283277322358	-29208.423743700714
13	-27565.094539214944	-204.5547742022756	-9505.022065227618	-29266.9515263043
14	-27565.094539214944	-204.5547742022756	-9505.022065227618	-29266.9515263043
15	-27589.09653409829	-204.5547742022756	-9755.001576790712	-29306.235746380797
16	-27589.09653409829	-204.5547742022756	-9840.629355754778	-29840.37302857046
17	-27589.09653409829	-204.5547742022756	-9840.629355754778	-29840.37302857046
18	-27589.09653409829	-204.5547742022756	-10032.255071932637	-29840.37302857046
19	-27589.09653409829	-204.5547742022756	-10589.733469354744	-29840.37302857046
20	-27599.790664569737	-204.5547742022756	-10914.20680296103	-29840.37302857046
21	-27599.790664569737	-204.5547742022756	-10922.766407986555	-29840.37302857046
22	-27599.790664569737	-204.5547742022756	-10922.766407986555	-29840.37302857046
23	-27599.790664569737	-204.5547742022756	-11338.734587836843	-29840.37302857046
24	-27599.790664569737	-204.5547742022756	-11598.172046680276	-29840.37302857046
25	-27599.790664569737	-204.5547742022756	-11737.9606918856	-29840.37302857046
26	-27599.790664569737	-204.5547742022756	-12162.151748898033	-29858.906789028333
27	-27599.790664569737	-204.5547742022756	-12186.091035065721	-29860.980038590027
28	-27599.790664569737	-204.5547742022756	-12435.311263008336	-29860.980038590027
29	-27599.790664569737	-204.5547742022756	-12789.225880040565	-29860.980038590027
30	-27599.790664569737	-204.5547742022756	-12789.225880040565	-29860.980038590027
31	-27599.790664569737	-204.5547742022756	-12789.225880040565	-29860.980038590027
32	-27599.790664569737	-204.5547742022756	-12887.557670393624	-29860.980038590027
33	-27599.790664569737	-204.5547742022756	-13096.544872677225	-29860.980038590027
34	-27599.790664569737	-204.5547742022756	-13364.55206851539	-29866.360445865674
35	-27599.790664569737	-204.5547742022756	-13509.719870203042	-29866.360445865674
36	-27599.790664569737	-204.5547742022756	-13838.723061003957	-29866.360445865674
37	-27599.790664569737	-204.5547742022756	-14446.384138626261	-29866.360445865674
38	-27599.790664569737	-204.5547742022756	-14486.55267965617	-29866.360445865674
39	-27599.790664569737	-204.5547742022756	-14615.148299119966	-29866.360445865674
40	-27599.790664569737	-204.5547742022756	-14852.87527606087	-29866.360445865674
41	-27599.790664569737	-204.5547742022756	-14944.46748134383	-29866.360445865674
42	-27599.790664569737	-204.5547742022756	-15637.453968727878	-29866.360445865674
43	-27599.790664569737	-204.5547742022756	-16059.855327116504	-29866.360445865674
44	-27599.790664569737	-204.5547742022756	-16112.79654197189	-29866.360445865674
45	-27599.790664569737	-204.5547742022756	-16113.662447079783	-29866.360445865674
46	-27599.790664569737	-204.5547742022756	-16148.065359712662	-29866.405770972353
47	-27599.790664569737	-204.5547742022756	-16304.568884114731	-29866.405770972353
48	-27599.790664569737	-204.5547742022756	-16304.568884114731	-29866.405770972353
49	-27599.790664569737	-204.5547742022756	-16304.568884114731	-29866.405770972353
50	-27599.790664569737	-204.5547742022756	-16677.027010019996	-29866.405770972353
51	-27599.790664569737	-204.5547742022756	-16677.027010019996	-29866.405770972353
52	-27599.790664569737	-204.5547742022756	-16677.027010019996	-29866.405770972353
53	-27599.790664569737	-204.5547742022756	-16794.67303194679	-29866.405770972353
54	-27599.790664569737	-204.5547742022756	-16835.90519238966	-29866.405770972353
55	-27599.790664569737	-204.5547742022756	-16874.795431484057	-29866.405770972353
56	-27599.790664569737	-204.5547742022756	-16874.795431484057	-29866.405770972353
57	-27599.790664569737	-204.5547742022756	-17093.8205627234	-29866.405770972353
58	-27599.790664569737	-204.5547742022756	-17377.570756435438	-29866.405770972353
59	-27599.790664569737	-204.5547742022756	-17517.051451265343	-29866.405770972353
60	-27599.790664569737	-204.5547742022756	-17590.286389468034	-29866.405770972353
61	-27599.790664569737	-204.5547742022756	-17773.366506775394	-29866.405770972353
62	-27599.790664569737	-204.5547742022756	-17835.758270000213	-29866.405770972353
63	-27599.790664569737	-204.5547742022756	-17835.758270000213	-29866.405770972353
64	-27599.790664569737	-204.5547742022756	-18189.47179082827	-29866.405770972353
65	-27599.790664569737	-204.5547742022756	-18189.47179082827	-29866.756796148613
66	-27599.790664569737	-204.5547742022756	-18196.3185135758	-29866.756796148613
67	-27599.790664569737	-204.5547742022756	-18277.067827215906	-29866.756796148613
68	-27599.790664569737	-204.5547742022756	-18277.067827215906	-29866.756796148613
69	-27599.790664569737	-204.5547742022756	-18277.067827215906	-29866.756796148613
70	-27599.790664569737	-204.5547742022756	-18552.637066039475	-29866.756796148613
71	-27599.790664569737	-204.5547742022756	-18573.5967590065	-29866.756796148613
72	-27599.790664569737	-204.5547742022756	-18683.22445563057	-29866.756796148613
73	-27599.790664569737	-204.5547742022756	-18683.22445563057	-29866.756796148613
74	-27635.433051066717	-204.5547742022756	-18683.22445563057	-29866.923786593823
75	-27635.433051066717	-204.5547742022756	-18683.22445563057	-29866.923786593823
76	-27636.079965335983	-204.5547742022756	-18937.2349922901	-29866.923786593823
77	-27639.987917880375	-204.5547742022756	-19151.433839202364	-29866.923786593823
78	-27639.987917880375	-204.5547742022756	-19151.433839202364	-29866.923786593823
79	-27639.987917880375	-204.5547742022756	-19151.433839202364	-29866.923786593823
80	-27643.359506233766	-204.5547742022756	-19209.29542025259	-29866.923786593823
81	-27653.380274593543	-204.5547742022756	-19222.36704692582	-29866.923786593823
82	-27655.976288522143	-204.5547742022756	-19222.36704692582	-29867.59761365554
83	-27658.486656888403	-204.5547742022756	-19387.238664570366	-29867.59761365554
84	-27658.486656888403	-204.5547742022756	-19763.800473341747	-29867.59761365554
85	-27658.486656888403	-204.5547742022756	-19763.800473341747	-29867.59761365554
86	-27658.486656888403	-204.5547742022756	-19763.800473341747	-29867.59761365554
87	-27658.486656888403	-204.5547742022756	-19901.887262843986	-29867.59761365554
88	-27658.486656888403	-204.5547742022756	-19901.887262843986	-29867.59761365554
89	-27658.565894267234	-204.5547742022756	-20059.094533434043	-29867.59761365554
90	-27658.565894267234	-204.5547742022756	-20059.094533434043	-29867.59761365554
91	-27730.76318488454	-204.5547742022756	-20059.094533434043	-29867.59761365554
92	-27730.76318488454	-204.5547742022756	-20088.600860744413	-29867.59761365554
93	-27739.004399221456	-204.5547742022756	-20520.850332823975	-29867.59761365554
94	-27754.01332664786	-204.5547742022756	-20527.746228378655	-29867.59761365554
95	-27774.96428702703	-204.5547742022756	-20527.746228378655	-29867.59761365554
96	-27774.96428702703	-204.5547742022756	-20527.746228378655	-29867.59761365554
97	-27775.344118662368	-204.5547742022756	-20527.746228378655	-29867.59761365554
98	-27775.94856128309	-204.5547742022756	-20527.746228378655	-29867.59761365554
99	-27781.79778067365	-204.5547742022756	-20527.746228378655	-29867.59761365554
100	-27781.79778067365	-204.5547742022756	-20527.746228378655	-29867.59761365554
