# Supplementary material for: An improved genetic algorithm and its application in neural network adversarial attack
Source: PLoS One. 2022 May 5;17(5):e0267970. doi: 10.1371/journal.pone.0267970 (PMC9070932; doi:10.1371/journal.pone.0267970)
Supplement: S1 Data — (ZIP) [file pone.0267970.s001.zip › data3/8_30.csv]

	GWO	PSO	SGA	IGA
0	-1629.9379097162303	-50.65172534853242	-3169.3181691188624	-3323.891722732988
1	-3295.9903238581855	-53.41332109487612	-3169.3181691188624	-3323.891722732988
2	-4164.291274744663	-69.58278645591271	-3743.4129222028687	-3955.4375245756105
3	-5493.692673376499	-77.45758863412297	-3851.283551712335	-5417.6747559417545
4	-5493.692673376499	-86.50632998219388	-3957.8648269076384	-8273.134789680287
5	-7874.324779759273	-93.00701378836487	-4033.953470327345	-8273.134789680287
6	-8423.418035127232	-96.54325148834323	-4206.4589194905275	-8358.070333017104
7	-8712.525716447906	-102.05058215598767	-4206.4589194905275	-8358.070333017104
8	-8733.477092570707	-102.2773871011378	-4275.552450051474	-8358.070333017104
9	-8879.15769975153	-102.2773871011378	-4889.875876152346	-8358.070333017104
10	-8879.15769975153	-102.2773871011378	-5088.429692031818	-8358.070333017104
11	-8879.15769975153	-102.2773871011378	-5375.544016236985	-8481.508197944997
12	-8959.754361061712	-102.2773871011378	-5409.753360072136	-8481.508197944997
13	-8959.754361061712	-102.2773871011378	-5426.615134230226	-8481.508197944997
14	-8959.754361061712	-102.2773871011378	-5748.696498947872	-8481.508197944997
15	-8959.754361061712	-102.2773871011378	-6049.236648844837	-8515.126025541269
16	-8959.754361061712	-102.2773871011378	-6049.236648844837	-8587.043353772402
17	-8959.754361061712	-102.2773871011378	-6049.236648844837	-8587.043353772402
18	-8959.754361061712	-102.2773871011378	-6137.731756464382	-8587.043353772402
19	-8960.493055768131	-102.2773871011378	-6305.79580541928	-8587.043353772402
20	-8960.493055768131	-102.2773871011378	-6315.948914651872	-8587.043353772402
21	-8969.741423475778	-102.2773871011378	-6315.948914651872	-8594.424943540049
22	-8969.741423475778	-102.2773871011378	-6315.948914651872	-8594.424943540049
23	-8969.741423475778	-102.2773871011378	-6383.493220445284	-8594.424943540049
24	-8970.897940922792	-102.2773871011378	-6519.75935354664	-8594.424943540049
25	-8971.186713019864	-102.2773871011378	-6670.141119199481	-8594.424943540049
26	-8971.186713019864	-102.2773871011378	-6670.141119199481	-8594.424943540049
27	-8971.186713019864	-102.2773871011378	-6670.141119199481	-8594.424943540049
28	-8971.186713019864	-102.2773871011378	-6753.430046228617	-8594.424943540049
29	-8971.186713019864	-102.2773871011378	-6878.78347275918	-8595.225673584679
30	-8971.186713019864	-102.2773871011378	-6900.996555425612	-8595.225673584679
31	-8971.186713019864	-102.2773871011378	-7009.942370742303	-8595.225673584679
32	-8971.186713019864	-102.2773871011378	-7009.942370742303	-8595.225673584679
33	-8971.186713019864	-102.2773871011378	-7069.696936898682	-8595.225673584679
34	-8971.186713019864	-102.2773871011378	-7069.696936898682	-8595.225673584679
35	-8971.186713019864	-102.2773871011378	-7100.482220055699	-8595.225673584679
36	-8971.186713019864	-102.2773871011378	-7199.062172561224	-8595.225673584679
37	-8971.186713019864	-102.2773871011378	-7348.771883113142	-8595.225673584679
38	-8971.227941058958	-102.2773871011378	-7348.771883113142	-8595.225673584679
39	-8971.666387048657	-102.2773871011378	-7424.930853231241	-8595.225673584679
40	-8971.666387048657	-102.2773871011378	-7424.930853231241	-8595.225673584679
41	-8971.666387048657	-102.2773871011378	-7425.642310321146	-8595.225673584679
42	-8971.666387048657	-102.2773871011378	-7425.642311721284	-8595.225673584679
43	-8971.666387048657	-102.2773871011378	-7466.8235505319435	-8595.225673584679
44	-8971.666387048657	-102.2773871011378	-7466.8235505319435	-8595.225673584679
45	-8971.705779851478	-102.2773871011378	-7475.113053834343	-8595.247241073497
46	-8971.705779851478	-102.2773871011378	-7577.2597885089635	-8595.76319940833
47	-8971.705779851478	-102.2773871011378	-7577.27733158723	-8595.76319940833
48	-8971.705779851478	-102.2773871011378	-7577.27733158723	-8595.909112126026
49	-8971.705779851478	-102.2773871011378	-7577.27733158723	-8596.076998644654
50	-8971.705779851478	-102.2773871011378	-7682.110791555937	-8596.076998644654
51	-8971.705779851478	-102.2773871011378	-7715.828802722573	-8596.076998644654
52	-8971.705779851478	-102.2773871011378	-7715.832103870248	-8596.986797218487
53	-8971.705779851478	-102.2773871011378	-7760.975138447435	-8596.986797218487
54	-8971.722604061348	-102.2773871011378	-7760.975138447435	-8596.986797218487
55	-8971.722604061348	-102.2773871011378	-7760.975138447435	-8596.986797218487
56	-8971.722604061348	-102.2773871011378	-7760.975138447435	-8596.986797218487
57	-8971.722604061348	-102.2773871011378	-7875.027128560681	-8597.322186068068
58	-8971.722604061348	-102.2773871011378	-7875.027128560681	-8597.322186068068
59	-8971.722604061348	-102.2773871011378	-7875.027128560681	-8597.322186068068
60	-8971.722604061348	-102.2773871011378	-7951.517562019153	-8597.353764103536
61	-8971.722604061348	-102.2773871011378	-7951.517562019153	-8597.353764103536
62	-8973.886526861746	-102.2773871011378	-7951.517562019153	-8597.353764103536
63	-8973.886526861746	-102.2773871011378	-7951.517562019153	-8597.353764103536
64	-8975.00076108181	-102.2773871011378	-7951.517562019153	-8597.353764103536
65	-8975.00076108181	-102.2773871011378	-7951.517562019153	-8597.353764103536
66	-8984.884237380245	-102.2773871011378	-8053.761751575462	-8597.628309580243
67	-8984.884237380245	-102.2773871011378	-8053.761751575462	-8597.628309580243
68	-8985.983784379063	-102.2773871011378	-8053.761751575462	-8597.628309580243
69	-8985.983784379063	-102.2773871011378	-8053.761751575462	-8597.628309580243
70	-8985.983784379063	-102.2773871011378	-8053.761751575462	-8597.655684569774
71	-8987.042123162111	-102.2773871011378	-8053.761751575462	-8597.655684569774
72	-8987.042123162111	-102.2773871011378	-8053.761751575462	-8597.655684569774
73	-8987.042123162111	-102.2773871011378	-8067.680801236847	-8597.655684569774
74	-8988.780887634577	-102.2773871011378	-8073.669832334903	-8597.717176205577
75	-8988.780887634577	-102.2773871011378	-8076.221219655892	-8597.717176205577
76	-8988.780887634577	-102.2773871011378	-8076.255081884851	-8597.717176205577
77	-8988.780887634577	-102.2773871011378	-8076.255081884851	-8597.717176205577
78	-8988.780887634577	-102.2773871011378	-8120.853388797399	-8598.341687787619
79	-8988.780887634577	-102.2773871011378	-8120.94158894558	-8598.341687787619
80	-8988.780887634577	-102.2773871011378	-8157.296030487299	-8598.341687787619
81	-8988.780887634577	-102.2773871011378	-8157.296030487299	-8598.341687787619
82	-8989.424252376743	-102.2773871011378	-8231.065286614741	-8598.341687787619
83	-8989.849746634884	-102.2773871011378	-8232.00975950527	-8598.341687787619
84	-8990.057804606191	-102.2773871011378	-8232.72088272535	-8598.341687787619
85	-8990.770608178786	-102.2773871011378	-8232.863620020345	-8598.341687787619
86	-8990.78192451505	-102.2773871011378	-8237.205395412473	-8598.341687787619
87	-8990.844081957897	-102.2773871011378	-8287.986843892106	-8598.341687787619
88	-8998.625330028624	-102.2773871011378	-8287.986843892106	-8598.486258089173
89	-8998.625330028624	-102.2773871011378	-8287.986843892106	-8598.486258089173
90	-8998.692448521459	-102.2773871011378	-8287.986843892106	-8598.486258089173
91	-8998.692448521459	-102.2773871011378	-8287.986843892106	-8598.486258089173
92	-8999.285390105402	-102.2773871011378	-8287.986843892106	-8598.486258089173
93	-8999.772021446415	-102.2773871011378	-8296.134451919843	-8598.486258089173
94	-8999.860352003852	-102.2773871011378	-8303.9478511373	-8598.486258089173
95	-9000.02930503487	-102.2773871011378	-8303.948231132585	-8598.486258089173
96	-9000.02930503487	-102.2773871011378	-8303.948231132585	-8598.486258089173
97	-9000.048631283371	-102.2773871011378	-8303.948231132585	-8598.486258089173
98	-9000.048631283371	-102.2773871011378	-8303.948231132585	-8598.486258089173
99	-9000.42223315814	-102.2773871011378	-8303.948231132585	-8598.492831112922
100	-9000.42223315814	-102.2773871011378	-8303.948231132585	-8598.492831112922
0	-3021.2359601079065	-34.024288166231834	-2009.3583165429245	-3387.13752683911
1	-3135.2525335767787	-49.680496361442614	-2060.2418226543837	-3387.13752683911
2	-3135.2525335767787	-68.47955984666274	-2701.680295764122	-3387.13752683911
3	-4231.512483801238	-82.66784604083144	-3043.6907657058982	-3387.13752683911
4	-4449.530268530562	-87.52552736479815	-3313.55214214385	-3387.13752683911
5	-6419.361125425507	-91.5328167653884	-3632.5272985107663	-3387.13752683911
6	-8049.141988924698	-95.70124024607037	-3632.530141300341	-4406.051734304059
7	-8049.141988924698	-97.64989266416588	-4104.74554757161	-4406.051734304059
8	-8337.111180113223	-99.67583785518725	-4104.74554757161	-4481.87259509196
9	-8337.111180113223	-102.2773871011378	-4424.40928801533	-4481.87259509196
10	-8490.85009383854	-102.2773871011378	-4666.971893103034	-5586.368543751208
11	-8490.85009383854	-102.2773871011378	-4666.971893103034	-5986.652045088352
12	-8490.85009383854	-102.2773871011378	-4666.971893103034	-6140.457631867231
13	-8490.85009383854	-102.2773871011378	-5190.847723997753	-6140.457631867231
14	-8506.861573172115	-102.2773871011378	-5190.847723997753	-6140.457631867231
15	-8506.861573172115	-102.2773871011378	-5365.669536557192	-6140.457631867231
16	-8506.861573172115	-102.2773871011378	-5365.669536557192	-6140.457631867231
17	-8526.39147487738	-102.2773871011378	-5435.396874342007	-6247.155457931286
18	-8526.39147487738	-102.2773871011378	-5444.354214951749	-6250.549667677888
19	-8526.39147487738	-102.2773871011378	-5444.354214951749	-6306.142977378309
20	-8598.648198527471	-102.2773871011378	-5544.668077255999	-6306.142977378309
21	-8598.648198527471	-102.2773871011378	-5567.840271959722	-6312.302915415352
22	-8598.648198527471	-102.2773871011378	-5732.180287630651	-6335.060387108765
23	-8598.648198527471	-102.2773871011378	-5900.563297167012	-6335.060387108765
24	-8598.648198527471	-102.2773871011378	-5992.656833445986	-8113.193001310159
25	-8621.84313449048	-102.2773871011378	-6221.324951759334	-8113.193001310159
26	-8621.84313449048	-102.2773871011378	-6221.324951759334	-8113.193001310159
27	-8622.199630595804	-102.2773871011378	-6221.324951759334	-8113.193001310159
28	-8622.199630595804	-102.2773871011378	-6221.324951759334	-8113.193001310159
29	-8622.199630595804	-102.2773871011378	-6221.324951759334	-8113.193001310159
30	-8622.199630595804	-102.2773871011378	-6291.316390703984	-8113.193001310159
31	-8631.414593034375	-102.2773871011378	-6291.316390703984	-8203.967005846269
32	-8648.064351640138	-102.2773871011378	-6291.316390703984	-8411.069387516289
33	-8648.064351640138	-102.2773871011378	-6295.988760962453	-8411.069387516289
34	-8648.064351640138	-102.2773871011378	-6295.988760962453	-8411.069387516289
35	-8648.064351640138	-102.2773871011378	-6449.795755573796	-8411.069387516289
36	-8648.064351640138	-102.2773871011378	-6632.852121720389	-8411.069387516289
37	-8648.064351640138	-102.2773871011378	-6632.852121720389	-8456.415921660833
38	-8648.064351640138	-102.2773871011378	-6632.852121720389	-8456.415921660833
39	-8648.064351640138	-102.2773871011378	-6632.852121720389	-8477.852724659027
40	-8648.064351640138	-102.2773871011378	-6873.822025149893	-8477.852724659027
41	-8648.064351640138	-102.2773871011378	-6873.822025149893	-8477.852724659027
42	-8648.064351640138	-102.2773871011378	-6873.822025149893	-8477.852724659027
43	-8648.064351640138	-102.2773871011378	-6933.394025075448	-8477.852724659027
44	-8648.064351640138	-102.2773871011378	-7022.744475234225	-8477.852724659027
45	-8648.064351640138	-102.2773871011378	-7022.744475234225	-8477.852724659027
46	-8648.064351640138	-102.2773871011378	-7103.229045806018	-8477.852724659027
47	-8648.475589203452	-102.2773871011378	-7103.229045806018	-8477.852724659027
48	-8648.475589203452	-102.2773871011378	-7257.1106399279	-8477.852724659027
49	-8648.475589203452	-102.2773871011378	-7257.1106399279	-8477.852724659027
50	-8648.475589203452	-102.2773871011378	-7257.1106399279	-8485.683377075851
51	-8648.475589203452	-102.2773871011378	-7257.1106399279	-8485.683377075851
52	-8648.475589203452	-102.2773871011378	-7257.1106399279	-8490.355894828439
53	-8648.475589203452	-102.2773871011378	-7257.1106399279	-8490.355894828439
54	-8648.475589203452	-102.2773871011378	-7257.1106399279	-8490.355894828439
55	-8648.475589203452	-102.2773871011378	-7257.1106399279	-8525.60294366216
56	-8666.988262480527	-102.2773871011378	-7257.1106399279	-8525.60294366216
57	-8673.686309578614	-102.2773871011378	-7257.1106399279	-8525.60294366216
58	-8673.686309578614	-102.2773871011378	-7257.1106399279	-8525.60294366216
59	-8673.686309578614	-102.2773871011378	-7257.1106399279	-8525.60294366216
60	-8699.557394257841	-102.2773871011378	-7257.1106399279	-8533.880592775484
61	-8699.557394257841	-102.2773871011378	-7257.1106399279	-8535.33795582762
62	-8699.557394257841	-102.2773871011378	-7276.820869398071	-8535.33795582762
63	-8702.637151843026	-102.2773871011378	-7276.820869398071	-8538.141230797919
64	-8703.689775585055	-102.2773871011378	-7276.820869398071	-8538.141230797919
65	-8703.689775585055	-102.2773871011378	-7276.820869398071	-8556.290041080425
66	-8703.689775585055	-102.2773871011378	-7361.390058334896	-8556.290041080425
67	-8703.689775585055	-102.2773871011378	-7361.390058334896	-8556.290041080425
68	-8703.689775585055	-102.2773871011378	-7361.390058334896	-8572.767840206112
69	-8703.781750958045	-102.2773871011378	-7361.390058334896	-8572.767840206112
70	-8703.781750958045	-102.2773871011378	-7361.390058334896	-8572.767840206112
71	-8704.629473038141	-102.2773871011378	-7361.390058334896	-8584.205548077229
72	-8727.406309929856	-102.2773871011378	-7361.390058334896	-8584.205548077229
73	-8734.647525114207	-102.2773871011378	-7361.390058334896	-8591.82403805763
74	-8734.647525114207	-102.2773871011378	-7361.390058334896	-8591.82403805763
75	-8740.74961981625	-102.2773871011378	-7361.390058334896	-8595.859479098612
76	-8740.74961981625	-102.2773871011378	-7361.390058334896	-8602.549777900642
77	-8743.68565453691	-102.2773871011378	-7361.390058334896	-8607.038776981532
78	-8743.68565453691	-102.2773871011378	-7361.390058334896	-8607.038776981532
79	-8745.958006975367	-102.2773871011378	-7361.390058334896	-8607.038776981532
80	-8747.920750795845	-102.2773871011378	-7361.390058334896	-8621.838093006438
81	-8748.243913836466	-102.2773871011378	-7439.129066818985	-8621.838093006438
82	-8748.243913836466	-102.2773871011378	-7504.8903681949905	-8621.838093006438
83	-8755.035375615586	-102.2773871011378	-7527.501408798589	-8628.32632099664
84	-8755.035375615586	-102.2773871011378	-7527.675911205155	-8629.330552636617
85	-8755.035375615586	-102.2773871011378	-7631.9402826191545	-8629.330552636617
86	-8755.693482533152	-102.2773871011378	-7631.9402826191545	-8635.450325546295
87	-8756.065721348466	-102.2773871011378	-7631.9402826191545	-8635.450325546295
88	-8756.442704164147	-102.2773871011378	-7631.9402826191545	-8637.18042048894
89	-8761.245811019136	-102.2773871011378	-7862.655300576644	-8637.283917920679
90	-8761.245811019136	-102.2773871011378	-7862.655300576644	-8642.68710939109
91	-8763.567534806441	-102.2773871011378	-7862.655300576644	-8642.68710939109
92	-8766.376829438223	-102.2773871011378	-7862.655300576644	-8642.68710939109
93	-8766.376829438223	-102.2773871011378	-7862.655300576644	-8642.68710939109
94	-8766.741560508264	-102.2773871011378	-7862.655300576644	-8642.68710939109
95	-8766.894046852283	-102.2773871011378	-7862.655300576644	-8642.757971478792
96	-8766.955860588969	-102.2773871011378	-7862.655300576644	-8642.844314387103
97	-8767.015051909128	-102.2773871011378	-7889.462568434384	-8642.850580535123
98	-8767.668742058268	-102.2773871011378	-7889.462568434384	-8642.912378257657
99	-8768.297314155468	-102.2773871011378	-7922.00790779374	-8642.912378257657
100	-8768.297314155468	-102.2773871011378	-7922.007966272985	-8642.912378257657
0	-3037.4257401223927	-32.88634061118498	-2504.375379221541	-2450.2090185926095
1	-3037.4257401223927	-48.49259529018088	-2504.375379221541	-2450.2090185926095
2	-3109.5963974266174	-67.72594420408178	-2817.650859075685	-2450.2090185926095
3	-3398.609773759574	-84.0296188295207	-3366.4300674681535	-2723.6313001171225
4	-4153.77655174169	-89.23470713115093	-4002.026138515923	-4947.413173877443
5	-4486.333561097519	-98.2263055104076	-4007.5624727332724	-7853.703628273205
6	-4618.204402950217	-102.2773871011378	-4007.5624727332724	-8423.1906374919
7	-5375.272170395884	-102.2773871011378	-4195.663743775354	-8595.22175660317
8	-5375.272170395884	-102.2773871011378	-4561.2936557572	-8595.22175660317
9	-5756.602202729638	-102.2773871011378	-4779.992141480447	-8595.22175660317
10	-6108.6968848647675	-102.2773871011378	-4959.416697801467	-8595.22175660317
11	-6263.004971091876	-102.2773871011378	-5283.820363971948	-8595.22175660317
12	-6292.364477010982	-102.2773871011378	-5791.880246287737	-8658.57089109346
13	-6850.759402367488	-102.2773871011378	-5791.883023387931	-8748.022734216796
14	-6850.759402367488	-102.2773871011378	-5791.883023387931	-8748.022734216796
15	-6850.759402367488	-102.2773871011378	-5800.213191164917	-8766.078658046421
16	-6950.172975344196	-102.2773871011378	-5800.213191164917	-8904.566341843192
17	-6950.172975344196	-102.2773871011378	-5800.213191164917	-8907.291101932573
18	-7063.674291596655	-102.2773871011378	-6083.47469720816	-8910.206205127848
19	-7063.674291596655	-102.2773871011378	-6083.47469720816	-8934.357098127006
20	-7063.674291596655	-102.2773871011378	-6083.47469720816	-8959.23445736756
21	-7125.452498591681	-102.2773871011378	-6196.995527996817	-8959.23445736756
22	-7125.452498591681	-102.2773871011378	-6230.634073757547	-8970.58083782578
23	-7217.568004839392	-102.2773871011378	-6481.716700449656	-8970.58083782578
24	-7217.568004839392	-102.2773871011378	-6481.716700449656	-8970.58083782578
25	-7379.544663547073	-102.2773871011378	-6481.716700449656	-8982.302760248382
26	-7379.544663547073	-102.2773871011378	-6481.716700449656	-8982.302760248382
27	-7379.544663547073	-102.2773871011378	-6666.231239310634	-8984.569208026918
28	-7379.544663547073	-102.2773871011378	-6915.380595055093	-8984.569208026918
29	-7379.544663547073	-102.2773871011378	-6915.380595055093	-8984.569208026918
30	-7379.544663547073	-102.2773871011378	-6915.380595055093	-8984.569208026918
31	-7386.93421777734	-102.2773871011378	-6915.380595055093	-8984.569208026918
32	-7386.93421777734	-102.2773871011378	-6985.809802915292	-8984.569208026918
33	-7386.93421777734	-102.2773871011378	-7182.160433522446	-8984.569208026918
34	-7495.614685574791	-102.2773871011378	-7182.160433522446	-8984.569208026918
35	-7495.614685574791	-102.2773871011378	-7182.160433522446	-8998.939506239903
36	-7627.719719709007	-102.2773871011378	-7295.085665231183	-8998.939506239903
37	-7627.719719709007	-102.2773871011378	-7295.085665231183	-8998.939506239903
38	-7699.34829226967	-102.2773871011378	-7295.085665231183	-8998.939506239903
39	-7699.34829226967	-102.2773871011378	-7300.301837480947	-8998.939506239903
40	-7699.34829226967	-102.2773871011378	-7691.060224302511	-8998.939506239903
41	-7699.34829226967	-102.2773871011378	-7691.489647017077	-8998.939506239903
42	-7699.34829226967	-102.2773871011378	-7692.584011958876	-9001.155416411226
43	-7699.34829226967	-102.2773871011378	-7728.415496295014	-9002.56970604346
44	-7699.34829226967	-102.2773871011378	-7728.415496295014	-9002.56970604346
45	-7699.34829226967	-102.2773871011378	-7745.405565084444	-9002.56970604346
46	-7757.896425659506	-102.2773871011378	-7745.405565084444	-9004.502093961024
47	-7757.896425659506	-102.2773871011378	-7745.405565084444	-9004.679344531794
48	-7757.896425659506	-102.2773871011378	-7745.405565084444	-9004.679344531794
49	-7757.896425659506	-102.2773871011378	-7750.855458118586	-9004.679344531794
50	-7757.896425659506	-102.2773871011378	-7750.855458118586	-9004.79067863426
51	-7757.896425659506	-102.2773871011378	-7893.555111846928	-9004.79067863426
52	-7757.896425659506	-102.2773871011378	-7893.555111846928	-9004.79067863426
53	-7757.896425659506	-102.2773871011378	-8002.466762820025	-9004.79067863426
54	-7757.896425659506	-102.2773871011378	-8004.417122793344	-9005.022093651027
55	-7757.896425659506	-102.2773871011378	-8052.500246099753	-9005.022093651027
56	-7769.722188471486	-102.2773871011378	-8057.535927258311	-9005.682713989794
57	-7777.421010192218	-102.2773871011378	-8057.535927258311	-9005.682713989794
58	-7784.674000795166	-102.2773871011378	-8057.535927258311	-9005.903079946602
59	-7815.346974699636	-102.2773871011378	-8057.535927258311	-9005.903079946602
60	-7887.60023980944	-102.2773871011378	-8057.535927258311	-9005.903079946602
61	-7887.60023980944	-102.2773871011378	-8059.156868350098	-9005.903079946602
62	-7895.867488817259	-102.2773871011378	-8249.963537404166	-9005.903079946602
63	-7909.661709662695	-102.2773871011378	-8365.535241930742	-9005.903079946602
64	-7909.661709662695	-102.2773871011378	-8365.535241930742	-9005.903079946602
65	-7936.280243469908	-102.2773871011378	-8365.535241930742	-9005.908317185214
66	-7936.280243469908	-102.2773871011378	-8365.535241930742	-9005.908317185214
67	-7979.928585842468	-102.2773871011378	-8365.535241930742	-9005.908317185214
68	-7979.928585842468	-102.2773871011378	-8369.873621603838	-9005.908317185214
69	-8058.884624628955	-102.2773871011378	-8487.424148958185	-9005.908317185214
70	-8109.093676625828	-102.2773871011378	-8512.441996686997	-9005.908317185214
71	-8109.093676625828	-102.2773871011378	-8544.083275458484	-9005.908317185214
72	-8109.093676625828	-102.2773871011378	-8544.083275458484	-9005.908317185214
73	-8109.093676625828	-102.2773871011378	-8578.194392395262	-9005.908317185214
74	-8120.697869883069	-102.2773871011378	-8586.60441148223	-9006.46047336814
75	-8223.40911243035	-102.2773871011378	-8599.373849726038	-9006.738924339497
76	-8234.663663201289	-102.2773871011378	-8773.26306277214	-9006.738924339497
77	-8234.663663201289	-102.2773871011378	-8786.761575455972	-9006.738924339497
78	-8239.550844521247	-102.2773871011378	-8786.76157802194	-9006.738924339497
79	-8300.121143483842	-102.2773871011378	-8786.76157802194	-9006.738924339497
80	-8300.559884602386	-102.2773871011378	-8786.76157802194	-9006.738924339497
81	-8318.638114760071	-102.2773871011378	-8786.76157802194	-9006.738924339497
82	-8321.450599892643	-102.2773871011378	-8786.76157802194	-9006.895435909197
83	-8340.114841468148	-102.2773871011378	-8869.712953611566	-9006.895435909197
84	-8355.32336362586	-102.2773871011378	-8869.712953611566	-9007.05918636065
85	-8355.32336362586	-102.2773871011378	-8869.712953611566	-9007.090507916646
86	-8360.796022970115	-102.2773871011378	-8869.712953611566	-9007.090507916646
87	-8361.35503737336	-102.2773871011378	-8876.601144512602	-9007.099591034537
88	-8375.76849100545	-102.2773871011378	-8876.601144512602	-9007.099591034537
89	-8390.609359417462	-102.2773871011378	-8876.613948800197	-9007.107147764485
90	-8392.391118973741	-102.2773871011378	-8876.613948800197	-9007.107147764485
91	-8421.234903900171	-102.2773871011378	-8989.382727683249	-9007.107147764485
92	-8421.234903900171	-102.2773871011378	-8989.382727683249	-9007.107147764485
93	-8421.234903900171	-102.2773871011378	-8989.382727683249	-9007.107147764485
94	-8432.499976587222	-102.2773871011378	-8989.382727683249	-9007.118728245452
95	-8436.882940548521	-102.2773871011378	-8989.382727683249	-9007.118728245452
96	-8437.075637966118	-102.2773871011378	-8993.636711160798	-9007.118728245452
97	-8437.075637966118	-102.2773871011378	-9099.645655519325	-9007.118728245452
98	-8449.480925911012	-102.2773871011378	-9120.29373892273	-9007.118728245452
99	-8450.13773774495	-102.2773871011378	-9120.29373892273	-9007.118728245452
100	-8450.13773774495	-102.2773871011378	-9238.749271344417	-9007.118728245452
0	-2339.3781166781614	-45.934255564445586	-2059.9549693816325	-3088.223198685918
1	-2339.3781166781614	-53.9420226705714	-2059.9549693816325	-3088.223198685918
2	-3039.4060411005403	-66.26099947733233	-2059.9549693816325	-3088.223198685918
3	-4857.775730026472	-75.90891814003186	-2119.055272438495	-3178.3303779626967
4	-5417.6747559417545	-83.39014954610481	-2947.5134978198093	-3629.9825803273548
5	-7260.570328514354	-88.46174343585957	-2978.673993183918	-3629.9825803273548
6	-8709.385228554087	-92.7264037215096	-3418.0019432797385	-5355.124118931302
7	-8709.385228554087	-100.15767972284974	-3777.6454601103956	-7443.224843353659
8	-8756.011878177702	-106.10901735261608	-3898.4764421389978	-7719.896152363142
9	-8898.812376866777	-107.72830408535052	-4086.874570398497	-8038.440112848408
10	-8898.812376866777	-110.14487841660996	-4135.503998816181	-8592.114306809279
11	-8898.812376866777	-110.14487841660996	-5162.694597312321	-8735.005835689613
12	-8900.948703115626	-110.14487841660996	-5162.694597312321	-8762.551303875749
13	-8941.395864941294	-110.14487841660996	-5162.694597312321	-8762.551303875749
14	-8941.395864941294	-110.14487841660996	-5162.694597312321	-8762.551303875749
15	-8941.395864941294	-110.14487841660996	-5162.694597312321	-8762.551303875749
16	-8941.395864941294	-110.14487841660996	-6000.033809294017	-8762.551303875749
17	-8941.395864941294	-110.14487841660996	-6257.053075325586	-8785.91722408759
18	-8941.395864941294	-110.14487841660996	-6257.053075325586	-8785.91722408759
19	-8941.395864941294	-110.14487841660996	-6257.053075325586	-8785.91722408759
20	-8941.395864941294	-110.14487841660996	-6257.053075325586	-8785.91722408759
21	-8941.395864941294	-110.14487841660996	-6257.053075325586	-8785.91722408759
22	-8941.57004761991	-110.14487841660996	-6413.8572410264205	-8785.91722408759
23	-8941.57004761991	-110.14487841660996	-6556.036009351973	-8785.91722408759
24	-8942.44518270579	-110.14487841660996	-6654.246417837639	-8785.91722408759
25	-8942.44518270579	-110.14487841660996	-6733.291602762094	-8786.404131277406
26	-8942.44518270579	-110.14487841660996	-7192.834382913977	-8793.547087720091
27	-8942.44518270579	-110.14487841660996	-7192.834382913977	-8793.547087720091
28	-8942.44518270579	-110.14487841660996	-7192.834382913977	-8804.995559304174
29	-8945.169780944665	-110.14487841660996	-7192.834382913977	-8820.457934196322
30	-8945.169780944665	-110.14487841660996	-7192.834382913977	-8820.457934196322
31	-8945.169780944665	-110.14487841660996	-7192.834382913977	-8820.457934196322
32	-8945.169780944665	-110.14487841660996	-7192.834382913977	-8820.457934196322
33	-8945.169780944665	-110.14487841660996	-7489.460978825249	-8820.457934196322
34	-8945.169780944665	-110.14487841660996	-7501.330357358529	-8820.457934196322
35	-8945.169780944665	-110.14487841660996	-7669.322310844742	-8820.457934196322
36	-8945.169780944665	-110.14487841660996	-7694.642687078389	-8820.457934196322
37	-8945.169780944665	-110.14487841660996	-7861.645168529368	-8820.457934196322
38	-8945.169780944665	-110.14487841660996	-7861.645168529368	-8820.457934196322
39	-8945.169780944665	-110.14487841660996	-7861.645168529368	-8820.7159974826
40	-8945.169780944665	-110.14487841660996	-7912.724506632176	-8824.913338314964
41	-8945.169780944665	-110.14487841660996	-7912.724506632176	-8824.913338314964
42	-8945.254024007614	-110.14487841660996	-8077.821552924736	-8825.116202071064
43	-8945.254024007614	-110.14487841660996	-8077.821552924736	-8826.192959372818
44	-8945.254024007614	-110.14487841660996	-8253.478883778562	-8826.192959372818
45	-8945.254024007614	-110.14487841660996	-8253.512901626087	-8826.192959372818
46	-8945.254024007614	-110.14487841660996	-8375.299091571549	-8826.274842036528
47	-8945.254024007614	-110.14487841660996	-8375.299091571549	-8826.36685495356
48	-8945.254024007614	-110.14487841660996	-8375.299091571549	-8826.36685495356
49	-8945.254024007614	-110.14487841660996	-8632.451766026827	-8826.36685495356
50	-8945.254024007614	-110.14487841660996	-8632.451766026827	-8826.624156311496
51	-8945.254024007614	-110.14487841660996	-8684.887094479533	-8826.624156311496
52	-8964.848921215731	-110.14487841660996	-8691.892701683091	-8828.24211118346
53	-8964.848921215731	-110.14487841660996	-8691.892701683091	-8828.24211118346
54	-8964.848921215731	-110.14487841660996	-8711.322698008473	-8828.24211118346
55	-8964.848921215731	-110.14487841660996	-8711.693602223275	-8828.24211118346
56	-8964.848921215731	-110.14487841660996	-8711.693602223275	-8828.24211118346
57	-9039.006924010535	-110.14487841660996	-8711.693602223275	-8828.547786962146
58	-9039.006924010535	-110.14487841660996	-8736.1626257535	-8829.127973669581
59	-9039.006924010535	-110.14487841660996	-8775.802826987718	-8829.127973669581
60	-9046.500485628734	-110.14487841660996	-8775.82947413583	-8829.127973669581
61	-9046.500485628734	-110.14487841660996	-8828.597754338132	-8829.127973669581
62	-9046.500485628734	-110.14487841660996	-8828.597754338132	-8829.127973669581
63	-9061.932054469265	-110.14487841660996	-8828.597754338132	-8829.127973669581
64	-9061.932054469265	-110.14487841660996	-8828.597754338132	-8829.127973669581
65	-9061.932054469265	-110.14487841660996	-8828.597754338132	-8829.127973669581
66	-9061.932054469265	-110.14487841660996	-8828.597754338132	-8829.127973669581
67	-9061.932054469265	-110.14487841660996	-8828.597754338132	-8829.127973669581
68	-9082.646810243836	-110.14487841660996	-8852.603462663183	-8829.127973669581
69	-9082.646810243836	-110.14487841660996	-8852.603462663183	-8829.127973669581
70	-9082.646810243836	-110.14487841660996	-8920.165292254813	-8829.167141592268
71	-9083.949227249455	-110.14487841660996	-8920.165292254813	-8829.167141592268
72	-9083.949227249455	-110.14487841660996	-8920.165292254813	-8829.167141592268
73	-9085.528099961579	-110.14487841660996	-8920.165292254813	-8829.167141592268
74	-9088.231761182922	-110.14487841660996	-8920.165292254813	-8829.271002373811
75	-9088.231761182922	-110.14487841660996	-8920.165292254813	-8829.399937302529
76	-9088.343773573191	-110.14487841660996	-8924.235592638644	-8829.399937302529
77	-9088.680724084605	-110.14487841660996	-8924.235592638644	-8829.593838875431
78	-9088.680724084605	-110.14487841660996	-8935.226406960232	-8829.593838875431
79	-9088.680724084605	-110.14487841660996	-8935.226406960232	-8829.593838875431
80	-9088.680724084605	-110.14487841660996	-8935.226406960232	-8829.593838875431
81	-9088.769723639478	-110.14487841660996	-9006.363596746627	-8829.748638356734
82	-9088.94308229481	-110.14487841660996	-9006.363596746627	-8829.748638356734
83	-9088.960033347958	-110.14487841660996	-9006.363596746627	-8829.748638356734
84	-9091.436143810744	-110.14487841660996	-9006.363596746627	-8829.748638356734
85	-9091.62773305398	-110.14487841660996	-9006.363596746627	-8829.748638356734
86	-9091.62773305398	-110.14487841660996	-9006.363596746627	-8829.748638356734
87	-9091.62773305398	-110.14487841660996	-9006.363596746627	-8829.748638356734
88	-9091.738329916678	-110.14487841660996	-9013.161766225827	-8829.748638356734
89	-9091.743207151208	-110.14487841660996	-9052.80090949369	-8829.748638356734
90	-9091.743207151208	-110.14487841660996	-9052.80090949369	-8829.748638356734
91	-9091.743207151208	-110.14487841660996	-9052.80090949369	-8829.748638356734
92	-9092.847660234276	-110.14487841660996	-9052.80090949369	-8829.748638356734
93	-9093.029399792533	-110.14487841660996	-9052.80090949369	-8829.748638356734
94	-9100.153993117794	-110.14487841660996	-9052.93632937884	-8829.748638356734
95	-9100.153993117794	-110.14487841660996	-9052.93632937884	-8829.748638356734
96	-9100.153993117794	-110.14487841660996	-9052.93632937884	-8829.748638356734
97	-9100.412890333428	-110.14487841660996	-9052.93632937884	-8829.748638356734
98	-9100.431272507361	-110.14487841660996	-9052.93632937884	-8829.748638356734
99	-9100.601912533215	-110.14487841660996	-9052.93632937884	-8829.759577905326
100	-9100.601912533215	-110.14487841660996	-9052.93632937884	-8829.759577905326
0	-3448.70795379883	-44.88058442393514	-2313.7199871182797	-2454.409464003498
1	-3448.70795379883	-49.026985264630085	-3307.0936233808275	-3953.972409218957
2	-3623.9172140989267	-59.720457865108294	-3447.96814109469	-5502.901790460181
3	-3623.9172140989267	-66.57412415070493	-3636.221309066524	-7756.057508416547
4	-4009.7507727965044	-71.70031071000132	-3895.868870430168	-8950.51631633075
5	-4009.7507727965044	-77.06901879648316	-3895.868870430168	-8950.51631633075
6	-4232.215893418899	-83.66231540176898	-3895.868870430168	-8980.575069289576
7	-4504.256947786965	-86.30509177888956	-4084.199441828579	-8998.806552946127
8	-4504.256947786965	-86.54240447019353	-4486.238562543525	-8998.806552946127
9	-4624.716857699292	-86.54240447019353	-4486.240912537879	-8999.285899378105
10	-4624.716857699292	-86.54240447019353	-4486.240912537879	-9009.045423977648
11	-4858.497901224487	-86.54240447019353	-4864.631934212246	-9009.045423977648
12	-5383.336530564987	-86.54240447019353	-4941.1606431111595	-9009.045423977648
13	-5383.336530564987	-86.54240447019353	-5114.472077032368	-9009.045423977648
14	-5383.336530564987	-86.54240447019353	-5140.682156791253	-9009.045423977648
15	-5533.420567031528	-86.54240447019353	-5143.053127328393	-9009.045423977648
16	-5533.420567031528	-86.54240447019353	-5249.652418527551	-9009.045423977648
17	-5533.420567031528	-86.54240447019353	-5250.290444996556	-9009.045423977648
18	-5535.868652739818	-86.54240447019353	-5250.290444996556	-9009.889789387244
19	-5536.730666430454	-86.54240447019353	-5483.727872659585	-9009.889789387244
20	-5536.730666430454	-86.54240447019353	-5483.733199122267	-9009.889789387244
21	-5537.198089808869	-86.54240447019353	-5483.733199122267	-9012.92527998447
22	-5537.198089808869	-86.54240447019353	-5483.733199122267	-9012.92527998447
23	-5542.396134828159	-86.54240447019353	-5483.733199122267	-9012.92527998447
24	-5542.396134828159	-86.54240447019353	-5483.733199122267	-9012.92527998447
25	-5542.396134828159	-86.54240447019353	-5542.319511462765	-9014.570222932223
26	-5542.396134828159	-86.54240447019353	-5616.518365077317	-9014.570222932223
27	-5560.078738833455	-86.54240447019353	-5626.696957850977	-9014.570222932223
28	-5560.078738833455	-86.54240447019353	-5626.696957850977	-9014.604546876637
29	-5689.207917590151	-86.54240447019353	-5626.696957850977	-9014.604546876637
30	-5689.207917590151	-86.54240447019353	-5626.696957850977	-9014.604546876637
31	-5689.207917590151	-86.54240447019353	-5626.696957850977	-9014.722968625234
32	-5689.207917590151	-86.54240447019353	-5626.696957850977	-9014.722968625234
33	-5703.815393373623	-86.54240447019353	-5626.696957850977	-9014.722968625234
34	-5722.138669522441	-86.54240447019353	-5836.48878064088	-9014.722968625234
35	-5722.138669522441	-86.54240447019353	-5950.702789483298	-9014.722968625234
36	-5756.403630204055	-86.54240447019353	-5950.702789483298	-9014.722968625234
37	-5756.403630204055	-86.54240447019353	-6090.192554319494	-9014.722968625234
38	-5756.403630204055	-86.54240447019353	-6090.192554319494	-9014.722968625234
39	-5756.403630204055	-86.54240447019353	-6090.192554319494	-9014.722968625234
40	-5756.403630204055	-86.54240447019353	-6090.192554319494	-9014.722968625234
41	-5756.403630204055	-86.54240447019353	-6239.73747221291	-9015.135918408954
42	-5756.403630204055	-86.54240447019353	-6245.380604404099	-9015.135918408954
43	-5756.403630204055	-86.54240447019353	-6264.569846640731	-9015.135918408954
44	-5756.403630204055	-86.54240447019353	-6264.569846640731	-9015.135918408954
45	-5763.464706007583	-86.54240447019353	-6264.569846640731	-9015.135918408954
46	-5826.614417527384	-86.54240447019353	-6264.569846640731	-9015.135918408954
47	-5826.614417527384	-86.54240447019353	-6277.80651355607	-9015.135918408954
48	-5826.614417527384	-86.54240447019353	-6277.80651355607	-9015.135918408954
49	-5878.61194932465	-86.54240447019353	-6277.80651355607	-9015.362504661132
50	-5878.61194932465	-86.54240447019353	-6277.80651355607	-9015.362504661132
51	-5908.709352284493	-86.54240447019353	-6355.735197270704	-9015.362504661132
52	-5961.610859981967	-86.54240447019353	-6375.796766365214	-9015.483006243048
53	-5974.960087471636	-86.54240447019353	-6443.351359194669	-9015.483006243048
54	-6005.117222385729	-86.54240447019353	-6652.992290170247	-9015.483006243048
55	-6005.117222385729	-86.54240447019353	-6680.3416819190925	-9015.483006243048
56	-6005.117222385729	-86.54240447019353	-6680.3416819190925	-9015.492783885502
57	-6116.057276924671	-86.54240447019353	-6680.3416819190925	-9015.492783885502
58	-6116.057276924671	-86.54240447019353	-6680.3416819190925	-9015.492783885502
59	-6116.057276924671	-86.54240447019353	-6680.3416819190925	-9015.492783885502
60	-6188.390391092339	-86.54240447019353	-6680.3416819190925	-9015.492783885502
61	-6188.390391092339	-86.54240447019353	-6787.965743301571	-9015.555595664504
62	-6188.390391092339	-86.54240447019353	-6789.243575347829	-9015.555595664504
63	-6226.957790110864	-86.54240447019353	-6798.6884710164295	-9015.555595664504
64	-6228.617246376394	-86.54240447019353	-6798.688484630079	-9015.555595664504
65	-6236.785844208497	-86.54240447019353	-6798.688484630079	-9015.555595664504
66	-6236.785844208497	-86.54240447019353	-6798.688484630079	-9015.555595664504
67	-6261.843931655486	-86.54240447019353	-6798.688484630079	-9015.555595664504
68	-6261.843931655486	-86.54240447019353	-6829.321487071759	-9015.555595664504
69	-6261.843931655486	-86.54240447019353	-6829.321487071759	-9015.555595664504
70	-6261.843931655486	-86.54240447019353	-6829.321487071759	-9015.555595664504
71	-6263.563687577705	-86.54240447019353	-6829.321487071759	-9015.555595664504
72	-6272.261855541181	-86.54240447019353	-6851.43830597982	-9015.555595664504
73	-6272.261855541181	-86.54240447019353	-6943.649786383674	-9015.555595664504
74	-6357.145125546977	-86.54240447019353	-6943.649786383674	-9015.555595664504
75	-6357.145125546977	-86.54240447019353	-6943.649786383674	-9015.555595664504
76	-6357.145125546977	-86.54240447019353	-6943.649786383674	-9015.555595664504
77	-6357.145125546977	-86.54240447019353	-6943.649786383674	-9015.555595664504
78	-6357.145125546977	-86.54240447019353	-6943.649786383674	-9015.555595664504
79	-6357.145125546977	-86.54240447019353	-6985.844791767324	-9015.555595664504
80	-6506.968746437816	-86.54240447019353	-6985.844791767324	-9015.555595664504
81	-6625.979015117361	-86.54240447019353	-7007.8191650530125	-9015.555595664504
82	-6638.1404553756465	-86.54240447019353	-7007.8191650530125	-9015.555595664504
83	-6673.343976270782	-86.54240447019353	-7007.8191650530125	-9015.555595664504
84	-6673.343976270782	-86.54240447019353	-7164.460351244801	-9015.555595664504
85	-6685.074950385999	-86.54240447019353	-7164.460351244801	-9015.570608762993
86	-6693.3130247856025	-86.54240447019353	-7164.460351244801	-9015.570608762993
87	-6693.3130247856025	-86.54240447019353	-7164.460351244801	-9015.570608762993
88	-6702.235229576063	-86.54240447019353	-7164.460351244801	-9015.570608762993
89	-6708.874598435144	-86.54240447019353	-7164.460351244801	-9015.570608762993
90	-6713.324294556353	-86.54240447019353	-7164.460351244801	-9015.570608762993
91	-6724.635707000979	-86.54240447019353	-7164.460351244801	-9015.570608762993
92	-6724.635707000979	-86.54240447019353	-7164.460351244801	-9015.570608762993
93	-6724.683607563611	-86.54240447019353	-7164.460351244801	-9015.570608762993
94	-6730.615872241553	-86.54240447019353	-7164.460351244801	-9015.570608762993
95	-6730.615872241553	-86.54240447019353	-7164.460351244801	-9015.570679803242
96	-6737.733311057661	-86.54240447019353	-7164.460351244801	-9015.570679803242
97	-6740.4034494897605	-86.54240447019353	-7164.460351244801	-9015.570679803242
98	-6758.346868788523	-86.54240447019353	-7164.460351244801	-9015.572038559183
99	-6760.581470422396	-86.54240447019353	-7164.460351244801	-9015.572038559183
100	-6760.581470422396	-86.54240447019353	-7164.460351244801	-9015.572038559183
0	-2264.5092229509996	-40.81441659329009	-2911.132999314573	-4129.071944089602
1	-2264.5092229509996	-55.61714153623784	-2911.132999314573	-4129.071944089602
2	-2264.5092229509996	-62.1128727066801	-3549.037897434264	-5368.939008971207
3	-2537.9134157110802	-80.73386806036198	-3549.037897434264	-5417.6747559417545
4	-2537.9134157110802	-93.19437657845306	-3549.037897434264	-8921.897735750084
5	-2537.9134157110802	-98.43118251213825	-3776.974762555845	-8942.181152933266
6	-2537.9134157110802	-102.26932330871517	-3953.4092313238625	-8942.181152933266
7	-2615.438945954352	-104.2576648291472	-4268.565629872898	-9016.28659893322
8	-2738.87600557836	-105.52816597867466	-4268.565629872898	-9016.28659893322
9	-2813.034907817359	-108.07955385750687	-4456.456211858693	-9016.28659893322
10	-2908.1924743284744	-110.14487841660994	-4456.456211858693	-9016.28659893322
11	-3285.1401354670584	-110.14487841660994	-4456.456211858693	-9016.28659893322
12	-3431.7881846917794	-110.14487841660994	-4816.698012681928	-9016.28659893322
13	-3431.7881846917794	-110.14487841660994	-5241.993263322258	-9016.28659893322
14	-4033.720987587615	-110.14487841660994	-5241.993263322258	-9016.28659893322
15	-4067.7566176767823	-110.14487841660994	-5498.73363169551	-9016.28659893322
16	-4145.664023295232	-110.14487841660994	-5596.741365032984	-9016.28659893322
17	-4410.423564985959	-110.14487841660994	-5808.1484841033325	-9016.28659893322
18	-4811.336286228643	-110.14487841660994	-5808.1484841033325	-9016.28659893322
19	-4811.336286228643	-110.14487841660994	-5808.1484841033325	-9016.28659893322
20	-4946.32738579738	-110.14487841660994	-6210.183498791509	-9016.28659893322
21	-5347.378972106923	-110.14487841660994	-6210.784556573886	-9016.28659893322
22	-5613.743231678318	-110.14487841660994	-6351.454567719498	-9016.28659893322
23	-5613.743231678318	-110.14487841660994	-6351.454567719498	-9016.28659893322
24	-5746.028477257104	-110.14487841660994	-6598.097579110098	-9016.28659893322
25	-5746.028477257104	-110.14487841660994	-6876.922255896049	-9016.28659893322
26	-5746.028477257104	-110.14487841660994	-6876.936654706352	-9016.303720759232
27	-6290.424722210335	-110.14487841660994	-6882.887588689216	-9016.303720759232
28	-6694.673767414054	-110.14487841660994	-6924.775394953862	-9016.303720759232
29	-6694.673767414054	-110.14487841660994	-7329.877309283625	-9016.303720759232
30	-6694.673767414054	-110.14487841660994	-7486.758504840076	-9016.303720759232
31	-6728.811619004664	-110.14487841660994	-7486.995107596434	-9016.303720759232
32	-6728.811619004664	-110.14487841660994	-7486.995107596434	-9016.303720759232
33	-6879.290135073151	-110.14487841660994	-7526.67093287723	-9016.303720759232
34	-6962.530734251881	-110.14487841660994	-7577.259432543186	-9016.303720759232
35	-6962.530734251881	-110.14487841660994	-7637.362562336971	-9016.303720759232
36	-7069.634595111389	-110.14487841660994	-7637.362562336971	-9016.303720759232
37	-7069.634595111389	-110.14487841660994	-7637.362562336971	-9016.303720759232
38	-7092.093166943423	-110.14487841660994	-7849.900957326562	-9016.303720759232
39	-7140.414510723842	-110.14487841660994	-8122.216117232959	-9016.303720759232
40	-7140.414510723842	-110.14487841660994	-8128.738135370256	-9016.303720759232
41	-7153.970642378848	-110.14487841660994	-8128.862565466833	-9016.303720759232
42	-7153.970642378848	-110.14487841660994	-8128.862565466833	-9016.303720759232
43	-7230.178063422364	-110.14487841660994	-8128.862565466833	-9016.303720759232
44	-7290.111046799544	-110.14487841660994	-8140.46070237874	-9016.303720759232
45	-7290.111046799544	-110.14487841660994	-8140.46070237874	-9016.303720759232
46	-7319.898136723502	-110.14487841660994	-8140.46070237874	-9016.303720759232
47	-7319.898136723502	-110.14487841660994	-8140.46070237874	-9016.303720759232
48	-7338.899971163605	-110.14487841660994	-8168.163036470247	-9016.303720759232
49	-7351.751567257108	-110.14487841660994	-8168.163036470247	-9016.303720759232
50	-7357.556402711536	-110.14487841660994	-8208.060512395243	-9016.335641943992
51	-7357.556402711536	-110.14487841660994	-8383.82975100277	-9016.335641943992
52	-7443.434079512902	-110.14487841660994	-8383.82975100277	-9016.335641943992
53	-7464.169888877264	-110.14487841660994	-8383.82975100277	-9016.335641943992
54	-7484.266395876397	-110.14487841660994	-8383.82975100277	-9016.335641943992
55	-7514.53593240292	-110.14487841660994	-8383.82975100277	-9016.335641943992
56	-7514.53593240292	-110.14487841660994	-8384.70496389232	-9016.335641943992
57	-7605.995487123633	-110.14487841660994	-8384.70496389232	-9016.335641943992
58	-7656.605802163206	-110.14487841660994	-8434.38426172011	-9016.335641943992
59	-7656.605802163206	-110.14487841660994	-8434.38426172011	-9016.335641943992
60	-7703.288450246904	-110.14487841660994	-8434.38426172011	-9016.335641943992
61	-7703.288450246904	-110.14487841660994	-8434.38426172011	-9016.335641943992
62	-7703.288450246904	-110.14487841660994	-8434.38426172011	-9016.335641943992
63	-7703.288450246904	-110.14487841660994	-8434.38426172011	-9016.335641943992
64	-7703.288450246904	-110.14487841660994	-8434.38426172011	-9016.335641943992
65	-7712.05578514016	-110.14487841660994	-8434.38426172011	-9016.335641943992
66	-7761.762588336233	-110.14487841660994	-8449.407456454497	-9016.335641943992
67	-7761.762588336233	-110.14487841660994	-8478.915796746152	-9016.335641943992
68	-7803.775827718511	-110.14487841660994	-8478.915796746152	-9016.335641943992
69	-7803.775827718511	-110.14487841660994	-8478.915796746152	-9016.335641943992
70	-7833.812436900866	-110.14487841660994	-8478.915796746152	-9016.335641943992
71	-7913.162819901151	-110.14487841660994	-8484.668265423597	-9016.335641943992
72	-7938.294817736432	-110.14487841660994	-8484.668265423597	-9016.335641943992
73	-7940.019564128468	-110.14487841660994	-8484.668265423597	-9016.335641943992
74	-7945.1574605498245	-110.14487841660994	-8596.54985231553	-9016.335641943992
75	-7945.1574605498245	-110.14487841660994	-8596.822520445803	-9016.335641943992
76	-7945.1574605498245	-110.14487841660994	-8596.822520445803	-9016.335641943992
77	-8075.206507326889	-110.14487841660994	-8596.822520445803	-9016.335641943992
78	-8075.206507326889	-110.14487841660994	-8596.822520445803	-9016.335641943992
79	-8098.970988446303	-110.14487841660994	-8601.880969982985	-9016.335641943992
80	-8098.970988446303	-110.14487841660994	-8681.84559875778	-9016.335641943992
81	-8115.339963175139	-110.14487841660994	-8681.84559875778	-9016.335641943992
82	-8135.8356832916	-110.14487841660994	-8711.877880384407	-9016.335641943992
83	-8261.334443674654	-110.14487841660994	-8720.546554479763	-9016.335641943992
84	-8275.358088219233	-110.14487841660994	-8720.546554479763	-9016.335641943992
85	-8281.520685501315	-110.14487841660994	-8732.784483541076	-9016.335641943992
86	-8289.450879555805	-110.14487841660994	-8732.784483541076	-9016.335641943992
87	-8304.058151117397	-110.14487841660994	-8732.784483541076	-9016.335641943992
88	-8304.058151117397	-110.14487841660994	-8732.784483541076	-9016.335641943992
89	-8304.058151117397	-110.14487841660994	-8732.784483541076	-9016.335641943992
90	-8309.11179406219	-110.14487841660994	-8732.784483541076	-9016.335641943992
91	-8309.183581606136	-110.14487841660994	-8732.784483541076	-9016.335641943992
92	-8310.362377640027	-110.14487841660994	-8732.784483541076	-9016.335641943992
93	-8311.273786116355	-110.14487841660994	-8732.784483541076	-9016.335641943992
94	-8313.11329317789	-110.14487841660994	-8732.784483541076	-9016.335881094825
95	-8335.908416629014	-110.14487841660994	-8732.784483541076	-9016.335881094825
96	-8335.908416629014	-110.14487841660994	-8732.784483541076	-9016.335881094825
97	-8335.908416629014	-110.14487841660994	-8732.784483541076	-9016.336142523296
98	-8336.62277698901	-110.14487841660994	-8732.784483541076	-9016.336142523296
99	-8336.62277698901	-110.14487841660994	-8732.784483541076	-9016.336142523296
100	-8336.62277698901	-110.14487841660994	-8732.784483541076	-9016.336409835192
0	-2529.0582527266524	-39.11120514107749	-2867.489068342069	-2768.6854957611595
1	-2529.0582527266524	-56.242727695380175	-2867.489068342069	-3466.287335307974
2	-2697.1259348869685	-69.59962703807969	-2867.489068342069	-5264.882211954346
3	-2798.986122734384	-88.3886526750068	-3027.077368532224	-5417.6747559417545
4	-2974.3712476481046	-94.4846393449059	-3457.1892959528263	-8000.487387388272
5	-3259.8662870394146	-101.57199487246544	-3941.489612716889	-8000.487387388272
6	-3619.8148692687078	-102.58204634510476	-4602.117589188943	-8449.724063166388
7	-4192.501700239896	-103.31020663690609	-4741.082138593604	-8594.55232941421
8	-4427.756789047376	-105.72479783428196	-4826.254343114842	-8594.55232941421
9	-4427.756789047376	-108.52235186464847	-5100.534545763077	-8762.69498411069
10	-4549.737209796686	-110.14487841660994	-5359.259012059634	-8762.69498411069
11	-4617.510807252171	-110.14487841660994	-5421.609606795062	-8762.69498411069
12	-4617.510807252171	-110.14487841660994	-5421.609606795062	-8804.099554684264
13	-4719.152635642319	-110.15640484109505	-5421.609606795062	-8804.099554684264
14	-4719.152635642319	-110.15640484109505	-5659.905552553866	-8804.099554684264
15	-4833.906601897979	-110.16541534388392	-6345.519469220595	-8804.099554684264
16	-4833.906601897979	-110.1865298802364	-6517.909555931384	-8804.099554684264
17	-5199.775993538736	-110.21293113951273	-6517.909555931384	-8804.099554684264
18	-5360.735761901528	-110.29598407281316	-6517.909555931384	-8889.861582581576
19	-5360.735761901528	-110.52921213009623	-6517.909555931384	-8889.861582581576
20	-5481.419724418221	-111.08342606580365	-6595.45069687016	-8889.861582581576
21	-5481.419724418221	-112.26734940398433	-6673.593877814529	-8889.861582581576
22	-5522.174399787984	-114.72163421939041	-6789.372804363527	-8889.861582581576
23	-5617.325478750118	-117.97539343517315	-6789.372804363527	-8889.861582581576
24	-5632.808747576804	-118.01236973208209	-6848.58247936979	-8889.861582581576
25	-5651.1998152621745	-118.01236973208209	-6860.598044836171	-8941.531922246317
26	-5847.429956542751	-118.01236973208209	-7039.458715470267	-9002.911860856268
27	-5868.358508401862	-118.01236973208209	-7268.68357856736	-9002.911860856268
28	-5868.358508401862	-118.01236973208209	-7391.658628102444	-9009.193222502876
29	-5868.358508401862	-118.01236973208209	-7391.658628102444	-9009.193222502876
30	-5868.358508401862	-118.01236973208209	-7391.658628102444	-9009.193222502876
31	-5868.358508401862	-118.01236973208209	-7410.870968858161	-9009.193222502876
32	-6146.3772077165495	-118.01236973208209	-7444.797318457	-9012.797400165498
33	-6146.3772077165495	-118.01236973208209	-7544.423654335845	-9012.797400165498
34	-6169.602607799954	-118.01236973208209	-7691.484603716413	-9012.797400165498
35	-6169.602607799954	-118.01236973208209	-7839.5491016681735	-9012.797400165498
36	-6169.602607799954	-118.01236973208209	-7839.5491016681735	-9012.797400165498
37	-6169.602607799954	-118.01236973208209	-7878.4754814770295	-9012.797400165498
38	-6182.142115994552	-118.01236973208209	-8003.439492386853	-9012.797400165498
39	-6214.561227643171	-118.01236973208209	-8004.301234414868	-9012.797400165498
40	-6277.231542107643	-118.01236973208209	-8065.3106231253105	-9012.797400165498
41	-6277.231542107643	-118.01236973208209	-8235.751606830912	-9012.797400165498
42	-6277.231542107643	-118.01236973208209	-8421.709705899157	-9012.797400165498
43	-6339.741803786494	-118.01236973208209	-8421.709705899157	-9013.726763089047
44	-6339.741803786494	-118.01236973208209	-8426.37923351199	-9013.726763089047
45	-6344.156705968873	-118.01236973208209	-8483.982030078445	-9013.726763089047
46	-6383.435788141627	-118.01236973208209	-8483.98204969732	-9013.726763089047
47	-6383.435788141627	-118.01236973208209	-8512.754966420682	-9013.726763089047
48	-6419.6500054976705	-118.01236973208209	-8512.754966420682	-9013.726763089047
49	-6424.626034651173	-118.01236973208209	-8572.156346745885	-9013.726763089047
50	-6441.468282723592	-118.01236973208209	-8654.379190546593	-9013.726763089047
51	-6441.468282723592	-118.01236973208209	-8697.83582744337	-9013.726763089047
52	-6470.202172268858	-118.01236973208209	-8697.83582744337	-9013.726763089047
53	-6470.202172268858	-118.01236973208209	-8697.83582744337	-9013.726763089047
54	-6577.457458857662	-118.01236973208209	-8697.83582744337	-9013.726763089047
55	-6577.457458857662	-118.01236973208209	-8742.004607144325	-9013.726763089047
56	-6577.457458857662	-118.01236973208209	-8742.004607144325	-9014.17121555597
57	-6593.668737569736	-118.01236973208209	-8742.004607144325	-9014.947202600173
58	-6655.618533373379	-118.01236973208209	-8742.004607144325	-9014.947202600173
59	-6757.397215086749	-118.01236973208209	-8845.84095160972	-9014.947202600173
60	-6757.397215086749	-118.01236973208209	-8879.923305355911	-9014.947202600173
61	-6819.218461401697	-118.01236973208209	-8879.923305355911	-9014.947202600173
62	-6845.938355043255	-118.01236973208209	-8879.923305355911	-9014.947202600173
63	-6933.576820435194	-118.01236973208209	-8879.923305355911	-9014.947202600173
64	-6933.576820435194	-118.01236973208209	-8879.923305355911	-9014.947202600173
65	-6979.862786888988	-118.01236973208209	-8879.923305355911	-9014.947202600173
66	-7020.07382322749	-118.01236973208209	-8879.923305355911	-9014.947202600173
67	-7022.100193716984	-118.01236973208209	-8879.923305355911	-9014.947202600173
68	-7107.264939666528	-118.01236973208209	-8879.923305355911	-9014.947202600173
69	-7107.264939666528	-118.01236973208209	-8902.869581943736	-9014.947202600173
70	-7145.636348131315	-118.01236973208209	-8902.869581943736	-9015.374210894182
71	-7145.636348131315	-118.01236973208209	-8934.727231674871	-9015.374210894182
72	-7323.940692733081	-118.01236973208209	-8940.708908050627	-9015.374210894182
73	-7371.10284287811	-118.01236973208209	-8949.635387872704	-9015.374210894182
74	-7503.942746510601	-118.01236973208209	-9032.297972631623	-9015.374210894182
75	-7575.907269171644	-118.01236973208209	-9032.297972631623	-9015.374210894182
76	-7593.764374023569	-118.01236973208209	-9032.297972631623	-9015.374210894182
77	-7672.955145160699	-118.01236973208209	-9051.348966645877	-9015.374210894182
78	-7672.955145160699	-118.01236973208209	-9051.348966645877	-9015.374210894182
79	-7715.586170226544	-118.01236973208209	-9051.348966645877	-9015.523891914401
80	-7716.478236569479	-118.01236973208209	-9051.348966645877	-9015.523891914401
81	-7716.478236569479	-118.01236973208209	-9099.445991737939	-9015.523891914401
82	-7725.46789018202	-118.01236973208209	-9099.445991737939	-9015.523891914401
83	-7725.46789018202	-118.01236973208209	-9099.445991737939	-9015.523891914401
84	-7739.127761550247	-118.01236973208209	-9099.445991737939	-9015.523891914401
85	-7739.127761550247	-118.01236973208209	-9101.391470663018	-9015.523891914401
86	-7747.175493467009	-118.01236973208209	-9105.734935501665	-9015.523891914401
87	-7761.93328633295	-118.01236973208209	-9108.941610572096	-9015.523891914401
88	-7789.329328875614	-118.01236973208209	-9108.941610572096	-9015.523891914401
89	-7813.9623288410085	-118.01236973208209	-9109.00818112844	-9015.523891914401
90	-7813.9623288410085	-118.01236973208209	-9109.00818112844	-9015.523891914401
91	-7853.218804004509	-118.01236973208209	-9116.899987352563	-9015.523891914401
92	-7880.21583356692	-118.01236973208209	-9134.15697611259	-9015.523891914401
93	-7892.830739480576	-118.01236973208209	-9134.15697611259	-9015.523891914401
94	-7892.830739480576	-118.01236973208209	-9134.15697611259	-9015.523891914401
95	-7905.264174887295	-118.01236973208209	-9143.208943365455	-9015.525279762165
96	-7905.264174887295	-118.01236973208209	-9143.208943365455	-9015.527973663231
97	-7910.076048707027	-118.01236973208209	-9143.208943365455	-9015.527973663231
98	-7915.175743563111	-118.01236973208209	-9143.208943365455	-9015.527973663231
99	-7915.175743563111	-118.01236973208209	-9143.208943365455	-9015.530265281606
100	-7915.175743563111	-118.01236973208209	-9143.208943365455	-9015.530265281606
0	-1925.8536068720312	-45.67855112202121	-2637.828358330643	-2830.3258945705534
1	-2745.9979142128973	-55.22663977160496	-2848.5388836137004	-2830.3258945705534
2	-4049.6733218860186	-68.86514227692065	-2978.595476331548	-3905.027316689385
3	-6328.355722793108	-82.54345496705318	-3390.4854186998814	-5430.970789097408
4	-7283.119872247908	-92.87030869832972	-3875.7003113675796	-7960.548089834525
5	-7743.65462636998	-99.96871047441478	-3879.2720890072455	-8187.867758141383
6	-8127.340260747297	-102.2773871011378	-4133.986826915932	-8844.398789748824
7	-8127.340260747297	-102.2773871011378	-4237.195817933632	-8844.398789748824
8	-8338.360674604446	-102.2773871011378	-4335.599772337841	-8844.398789748824
9	-8338.360674604446	-102.2773871011378	-4722.460754447101	-8844.398789748824
10	-8338.360674604446	-102.2773871011378	-4836.184378288332	-8844.398789748824
11	-8338.360674604446	-102.2773871011378	-5055.737129588094	-8856.19478461628
12	-8338.360674604446	-102.2773871011378	-5392.053180287339	-8908.110371679388
13	-8370.825306778255	-102.2773871011378	-5417.930175496162	-8918.646292777508
14	-8417.917867672399	-102.2773871011378	-6039.933300225816	-9008.909412147414
15	-8417.917867672399	-102.2773871011378	-6039.9834279395245	-9008.909412147414
16	-8417.917867672399	-102.2773871011378	-6039.9834279395245	-9008.909412147414
17	-8423.380494888728	-102.2773871011378	-6140.253160111104	-9008.909412147414
18	-8423.380494888728	-102.2773871011378	-6140.253160111104	-9008.909412147414
19	-8423.380494888728	-102.2773871011378	-6367.832714082961	-9008.909412147414
20	-8423.380494888728	-102.2773871011378	-6451.4702017433765	-9008.909412147414
21	-8464.413067650887	-102.2773871011378	-6451.4702017433765	-9008.909412147414
22	-8464.413067650887	-102.2773871011378	-6807.1170399214225	-9008.909412147414
23	-8464.413067650887	-102.2773871011378	-6807.1170399214225	-9013.797452067589
24	-8482.207268074935	-102.2773871011378	-6964.481316054859	-9015.226484748679
25	-8500.242240714224	-102.2773871011378	-7422.562567699313	-9015.226484748679
26	-8507.629070737636	-102.2773871011378	-7422.562567699313	-9015.226484748679
27	-8530.540821329645	-102.2773871011378	-7422.562567699313	-9015.226484748679
28	-8530.540821329645	-102.2773871011378	-7422.562567699313	-9015.226484748679
29	-8530.540821329645	-102.2773871011378	-7422.562567699313	-9015.226484748679
30	-8531.007253868342	-102.2773871011378	-7543.036799504462	-9015.226484748679
31	-8531.007253868342	-102.2773871011378	-7543.036799504462	-9015.226484748679
32	-8531.007253868342	-102.2773871011378	-7543.036799504462	-9015.226484748679
33	-8531.007253868342	-102.2773871011378	-7543.036799504462	-9015.226484748679
34	-8531.007253868342	-102.2773871011378	-7543.036799504462	-9015.226484748679
35	-8531.008046867255	-102.2773871011378	-7543.036799504462	-9015.479779599134
36	-8540.522144822804	-102.2773871011378	-7543.036799504462	-9015.479779599134
37	-8540.522144822804	-102.2773871011378	-7593.071473944492	-9015.479779599134
38	-8540.522144822804	-102.2773871011378	-7622.470050289355	-9015.479779599134
39	-8540.522144822804	-102.2773871011378	-7772.592029763586	-9015.479779599134
40	-8540.522144822804	-102.2773871011378	-7772.592338444092	-9015.479779599134
41	-8540.522144822804	-102.2773871011378	-7956.119337560357	-9015.479779599134
42	-8540.522144822804	-102.2773871011378	-7963.608727525633	-9015.479779599134
43	-8540.864696575145	-102.2773871011378	-7963.608727525633	-9015.479779599134
44	-8540.864696575145	-102.2773871011378	-8037.562957533008	-9015.479779599134
45	-8540.864696575145	-102.2773871011378	-8037.562957533008	-9015.479779599134
46	-8547.730453756412	-102.2773871011378	-8037.562957533008	-9015.479779599134
47	-8547.957239297806	-102.2773871011378	-8178.543699055865	-9015.479779599134
48	-8554.870895506276	-102.2773871011378	-8190.120546748873	-9015.71944315706
49	-8554.870895506276	-102.2773871011378	-8294.82909733209	-9015.71944315706
50	-8588.546470467145	-102.2773871011378	-8294.82909733209	-9015.71944315706
51	-8588.546470467145	-102.2773871011378	-8393.011651395836	-9015.906293537693
52	-8589.357490781336	-102.2773871011378	-8454.777532517714	-9016.101630174968
53	-8589.357490781336	-102.2773871011378	-8543.422507688134	-9016.101630174968
54	-8589.357490781336	-102.2773871011378	-8543.422507688134	-9016.101630174968
55	-8589.357490781336	-102.2773871011378	-8581.10428489514	-9016.101630174968
56	-8589.357490781336	-102.2773871011378	-8581.10428489514	-9016.101630174968
57	-8589.61327474118	-102.2773871011378	-8581.10428489514	-9016.101630174968
58	-8591.722069787289	-102.2773871011378	-8685.815744288511	-9016.101630174968
59	-8596.271637221009	-102.2773871011378	-8685.815744288511	-9016.101630174968
60	-8596.271637221009	-102.2773871011378	-8710.281914757263	-9016.101630174968
61	-8596.271637221009	-102.2773871011378	-8710.281914757263	-9016.101630174968
62	-8596.271637221009	-102.2773871011378	-8710.281914757263	-9016.101630174968
63	-8597.108039526527	-102.2773871011378	-8710.281914757263	-9016.101630174968
64	-8597.108039526527	-102.2773871011378	-8822.597807638664	-9016.101630174968
65	-8597.108039526527	-102.2773871011378	-8835.900608333595	-9016.101630174968
66	-8597.108039526527	-102.2773871011378	-8847.446489808723	-9016.101630174968
67	-8597.108039526527	-102.2773871011378	-8849.198658365849	-9016.101630174968
68	-8597.108039526527	-102.2773871011378	-8849.198658365849	-9016.101630174968
69	-8597.108039526527	-102.2773871011378	-8849.198658365849	-9016.101630174968
70	-8599.734224820691	-102.2773871011378	-8854.754678530184	-9016.101630174968
71	-8599.734224820691	-102.2773871011378	-8854.754678530184	-9016.101630174968
72	-8602.179664085284	-102.2773871011378	-8880.486920180698	-9016.101630174968
73	-8602.179664085284	-102.2773871011378	-8882.961695673182	-9016.101630174968
74	-8602.516857131768	-102.2773871011378	-8929.99806393488	-9016.101630174968
75	-8602.516857131768	-102.2773871011378	-8929.99806393488	-9016.101630174968
76	-8603.007110460916	-102.2773871011378	-8929.99806393488	-9016.101630174968
77	-8603.007110460916	-102.2773871011378	-8929.99806393488	-9016.101630174968
78	-8603.104742251548	-102.2773871011378	-8940.735799364253	-9016.101630174968
79	-8603.104742251548	-102.2773871011378	-8958.971523272165	-9016.101630174968
80	-8613.518613484226	-102.2773871011378	-8975.69807709325	-9016.101630174968
81	-8614.788576892724	-102.2773871011378	-8993.603597390322	-9016.101630174968
82	-8614.788576892724	-102.2773871011378	-9002.849023711095	-9016.111722780981
83	-8614.788576892724	-102.2773871011378	-9008.324857717422	-9016.111722780981
84	-8624.192013555556	-102.2773871011378	-9054.66141935877	-9016.119338825374
85	-8624.192013555556	-102.2773871011378	-9054.66141935877	-9016.119338825374
86	-8626.139666542073	-102.2773871011378	-9054.66141935877	-9016.119338825374
87	-8626.139666542073	-102.2773871011378	-9054.66141935877	-9016.132859743078
88	-8626.139666542073	-102.2773871011378	-9054.66141935877	-9016.132859743078
89	-8628.036286333854	-102.2773871011378	-9054.66141935877	-9016.132859743078
90	-8628.036286333854	-102.2773871011378	-9063.410921117973	-9016.132859743078
91	-8628.036286333854	-102.2773871011378	-9070.551684949269	-9016.132859743078
92	-8628.452517149168	-102.2773871011378	-9075.875417204967	-9016.132859743078
93	-8628.452517149168	-102.2773871011378	-9155.317578798828	-9016.132859743078
94	-8630.543128590509	-102.2773871011378	-9165.91306152032	-9016.132859743078
95	-8632.104449015105	-102.2773871011378	-9167.796618916042	-9016.132859743078
96	-8633.6098749335	-102.2773871011378	-9199.512322443832	-9016.132859743078
97	-8634.015488935547	-102.2773871011378	-9199.512322443832	-9016.133816876636
98	-8634.015488935547	-102.2773871011378	-9199.512322443832	-9016.133816876636
99	-8634.215596937995	-102.2773871011378	-9275.71924344846	-9016.13423091586
100	-8634.215596937995	-102.2773871011378	-9277.209538567065	-9016.13423091586
0	-2210.3756106277906	-30.286799927159734	-2220.9052297345474	-2255.6326378206268
1	-2560.6071566139926	-37.65571042049053	-2888.496091031174	-2255.6326378206268
2	-3785.9988399076738	-54.53882019228959	-2940.653054817034	-2851.4818581370805
3	-4412.735051676653	-70.75628620670474	-2974.0823287819985	-4159.148517638261
4	-5417.6747559417545	-76.05524541243555	-3525.587142599031	-5496.862437319271
5	-7485.058950435085	-81.62704554989459	-3956.3624956061226	-5521.793673475448
6	-8486.052963966647	-89.43860342458865	-3956.3624956061226	-8418.374516007892
7	-8747.070627513263	-94.24025199714268	-3956.3624956061226	-8679.027492294856
8	-8900.662645549655	-94.40989578566567	-4120.036562991714	-8679.027492294856
9	-8900.662645549655	-94.40989578566567	-4480.139758742614	-8679.027492294856
10	-8937.918961139076	-94.40989578566567	-4480.139758742614	-8679.027492294856
11	-9008.460722475993	-94.40989578566567	-4808.15113024748	-8679.027492294856
12	-9008.460722475993	-94.40989578566567	-4816.932286228944	-8683.891732536884
13	-9008.460722475993	-94.40989578566567	-4942.366469971446	-8683.891732536884
14	-9008.460722475993	-94.40989578566567	-5244.598491145495	-8683.891732536884
15	-9008.460722475993	-94.40989578566567	-5399.428194102222	-8756.905408842038
16	-9008.460722475993	-94.40989578566567	-5560.131508897133	-8756.905408842038
17	-9012.149577185115	-94.40989578566567	-5667.039641716904	-8756.905408842038
18	-9012.149577185115	-94.40989578566567	-5909.735163734174	-8756.905408842038
19	-9012.149577185115	-94.40989578566567	-6529.097864974841	-8770.13158620585
20	-9012.149577185115	-94.40989578566567	-6731.323928754237	-8770.13158620585
21	-9012.149577185115	-94.40989578566567	-6763.298616231011	-8770.13158620585
22	-9012.149577185115	-94.40989578566567	-6763.298616231011	-8770.13158620585
23	-9012.149577185115	-94.40989578566567	-6763.298616231011	-8786.01221186579
24	-9012.149577185115	-94.40989578566567	-6763.298616231011	-8786.01221186579
25	-9012.407538620022	-94.40989578566567	-6763.298616231011	-8786.01221186579
26	-9012.407538620022	-94.40989578566567	-6974.319855602516	-8786.01221186579
27	-9012.407538620022	-94.40989578566567	-6974.319855602516	-8786.01221186579
28	-9012.407538620022	-94.40989578566567	-6974.319855602516	-8786.01221186579
29	-9012.407538620022	-94.40989578566567	-7391.700664420824	-8786.01221186579
30	-9012.407538620022	-94.40989578566567	-7626.637294467811	-8786.01221186579
31	-9012.407538620022	-94.40989578566567	-7626.637294467811	-8786.01221186579
32	-9012.407538620022	-94.40989578566567	-7626.637294467811	-8786.01221186579
33	-9012.407538620022	-94.40989578566567	-7757.35315492613	-8786.01221186579
34	-9012.407538620022	-94.40989578566567	-7757.35315492613	-8790.920219952468
35	-9013.285194422953	-94.40989578566567	-7772.138685706441	-8790.920219952468
36	-9013.285194422953	-94.40989578566567	-7772.138685706441	-8793.324199275876
37	-9013.285194422953	-94.40989578566567	-7772.138685706441	-8793.324199275876
38	-9013.285194422953	-94.40989578566567	-7772.138685706441	-8794.573615059831
39	-9013.285194422953	-94.40989578566567	-7772.138685706441	-8794.573615059831
40	-9013.285194422953	-94.40989578566567	-7783.394238721263	-8794.573615059831
41	-9013.285194422953	-94.40989578566567	-7785.245636757423	-8794.573615059831
42	-9013.285194422953	-94.40989578566567	-7903.154874150667	-8794.573615059831
43	-9013.285194422953	-94.40989578566567	-7903.154874150667	-8795.730837218194
44	-9013.285194422953	-94.40989578566567	-7918.0030019727765	-8797.542320167639
45	-9013.285194422953	-94.40989578566567	-7918.0030019727765	-8797.542320167639
46	-9013.285194422953	-94.40989578566567	-7918.0030019727765	-8797.542320167639
47	-9013.285194422953	-94.40989578566567	-8024.61445931488	-8797.542320167639
48	-9013.285194422953	-94.40989578566567	-8024.61445931488	-8797.542320167639
49	-9013.285194422953	-94.40989578566567	-8024.61445931488	-8797.542320167639
50	-9013.285194422953	-94.40989578566567	-8024.61445931488	-8797.542320167639
51	-9013.320625220811	-94.40989578566567	-8024.61445931488	-8797.542320167639
52	-9013.320625220811	-94.40989578566567	-8024.61445931488	-8797.542320167639
53	-9013.320625220811	-94.40989578566567	-8024.61445931488	-8797.542320167639
54	-9013.320625220811	-94.40989578566567	-8122.262160361906	-8797.542320167639
55	-9013.320625220811	-94.40989578566567	-8122.262160361906	-8797.542320167639
56	-9013.320625220811	-94.40989578566567	-8122.262160361906	-8797.542320167639
57	-9013.320625220811	-94.40989578566567	-8122.262160361906	-8797.542320167639
58	-9013.320625220811	-94.40989578566567	-8170.265556786196	-8797.542320167639
59	-9013.320625220811	-94.40989578566567	-8170.265556786196	-8799.377757424065
60	-9013.320625220811	-94.40989578566567	-8174.100661976041	-8799.377757424065
61	-9013.320625220811	-94.40989578566567	-8194.421956059492	-8799.757009315766
62	-9013.348823749628	-94.40989578566567	-8224.820509492532	-8800.679267307874
63	-9013.348823749628	-94.40989578566567	-8224.820509492532	-8800.679267307874
64	-9013.348823749628	-94.40989578566567	-8224.820509492532	-8800.679267307874
65	-9013.348823749628	-94.40989578566567	-8224.820509492532	-8801.735093929727
66	-9013.348823749628	-94.40989578566567	-8224.820509492532	-8801.735093929727
67	-9013.348823749628	-94.40989578566567	-8224.820509492532	-8801.735093929727
68	-9013.348823749628	-94.40989578566567	-8224.820509492532	-8801.735093929727
69	-9013.348823749628	-94.40989578566567	-8224.820509492532	-8801.735093929727
70	-9013.348823749628	-94.40989578566567	-8269.062872260542	-8801.735093929727
71	-9013.348823749628	-94.40989578566567	-8269.062872260542	-8801.906658483816
72	-9013.358159009333	-94.40989578566567	-8269.062872260542	-8801.906658483816
73	-9013.358159009333	-94.40989578566567	-8269.062872260542	-8802.12852272281
74	-9013.358159009333	-94.40989578566567	-8348.544387074433	-8802.12852272281
75	-9013.358159009333	-94.40989578566567	-8348.547021336612	-8802.12852272281
76	-9013.358159009333	-94.40989578566567	-8348.547021336612	-8802.372822285428
77	-9056.922784702288	-94.40989578566567	-8348.547021336612	-8802.372822285428
78	-9056.922784702288	-94.40989578566567	-8348.547021336612	-8802.372822285428
79	-9056.922784702288	-94.40989578566567	-8417.055556005575	-8802.372822285428
80	-9082.914128227369	-94.40989578566567	-8555.77374224977	-8802.372822285428
81	-9082.914128227369	-94.40989578566567	-8555.77374224977	-8802.372822285428
82	-9104.479629085057	-94.40989578566567	-8555.77374224977	-8802.372822285428
83	-9104.479629085057	-94.40989578566567	-8662.375916892097	-8802.396685302563
84	-9104.479629085057	-94.40989578566567	-8746.275435419166	-8802.77085820419
85	-9104.479629085057	-94.40989578566567	-8746.275435419166	-8802.951793632563
86	-9104.958128669194	-94.40989578566567	-8746.275435419166	-8803.529691419266
87	-9104.958128669194	-94.40989578566567	-8746.275435419166	-8803.529691419266
88	-9105.426466628354	-94.40989578566567	-8746.275435419166	-8803.529691419266
89	-9108.19567084708	-94.40989578566567	-8746.275435419166	-8803.60648806476
90	-9108.241284000867	-94.40989578566567	-8771.270931059218	-8803.60648806476
91	-9108.241284000867	-94.40989578566567	-8771.270931059218	-8803.734486918172
92	-9108.241284000867	-94.40989578566567	-8778.271732194797	-8803.734486918172
93	-9108.268700277667	-94.40989578566567	-8788.432858494189	-8803.734486918172
94	-9108.273964102907	-94.40989578566567	-8788.432858494189	-8803.734486918172
95	-9108.516686989284	-94.40989578566567	-8788.432858494189	-8803.734486918172
96	-9108.516686989284	-94.40989578566567	-8788.432858494189	-8803.734486918172
97	-9108.648987528997	-94.40989578566567	-8820.472924631296	-8803.734486918172
98	-9108.648987528997	-94.40989578566567	-8825.914924300148	-8803.734486918172
99	-9108.648987528997	-94.40989578566567	-8825.914924300148	-8803.754598387657
100	-9108.648987528997	-94.40989578566567	-8825.914924300148	-8803.754598387657
0	-2499.859467123148	-43.56048874333364	-2356.449110666426	-2565.6154626940092
1	-2499.859467123148	-56.21493923329522	-3587.5235057012446	-2565.6154626940092
2	-2747.304131001545	-66.27876324251838	-3587.5235057012446	-3624.2467917774734
3	-2747.304131001545	-81.75224475207054	-3587.5235057012446	-5520.002334523262
4	-2820.003124672925	-89.01144993219839	-3587.5235057012446	-5520.002334523262
5	-3742.360973710358	-93.70234704750666	-3587.5235057012446	-7203.654468254126
6	-4816.511178230359	-102.21937344398398	-3587.5235057012446	-7486.795629375583
7	-7006.847561401801	-102.2773871011378	-3709.9888982565317	-7893.038144543147
8	-7006.847561401801	-105.71653841906664	-3709.9888982565317	-8804.645328977134
9	-7579.778563749187	-107.62700206408351	-5003.181152228314	-8804.645328977134
10	-7579.778563749187	-110.14487841660994	-5237.682674419984	-8833.174853462993
11	-7908.461690409477	-110.14487841660994	-5237.682674419984	-8958.833083041827
12	-8208.954639552316	-110.14487841660994	-5237.682674419984	-8963.832847086129
13	-8421.826219122606	-110.14487841660994	-5487.874319147451	-8963.832847086129
14	-8421.826219122606	-110.14487841660994	-5834.575910176221	-8963.832847086129
15	-8465.412108224953	-110.14487841660994	-5977.476706685488	-8963.832847086129
16	-8465.412108224953	-110.14487841660994	-5977.476706685488	-8963.832847086129
17	-8465.412108224953	-110.14487841660994	-6134.5243651675655	-8963.832847086129
18	-8465.412108224953	-110.14487841660994	-6134.5243651675655	-9003.118799889151
19	-8465.412108224953	-110.14487841660994	-6134.5243651675655	-9003.118799889151
20	-8465.412108224953	-110.14487841660994	-6206.406437513254	-9003.118799889151
21	-8475.109931991721	-110.14487841660994	-6206.406437513254	-9003.118799889151
22	-8475.109931991721	-110.14487841660994	-6383.215211741066	-9013.213680897648
23	-8475.109931991721	-110.14487841660994	-6778.372161505814	-9013.213680897648
24	-8482.499370677368	-110.14487841660994	-6778.372161505814	-9013.213680897648
25	-8487.44263808785	-110.14487841660994	-6778.372161505814	-9013.213680897648
26	-8531.67582800937	-110.14487841660994	-6939.289022708549	-9013.213680897648
27	-8531.67582800937	-110.14487841660994	-6939.289022708549	-9013.213680897648
28	-8531.67582800937	-110.14487841660994	-7517.035253059224	-9013.213680897648
29	-8533.779161321083	-110.14487841660994	-7632.06145407213	-9013.213680897648
30	-8533.779161321083	-110.14487841660994	-7632.06145407213	-9013.483595032874
31	-8533.779161321083	-110.14487841660994	-8009.391149829575	-9015.067922468445
32	-8533.779161321083	-110.14487841660994	-8009.391151998087	-9015.067922468445
33	-8533.779161321083	-110.14487841660994	-8072.959215055598	-9015.067922468445
34	-8533.779161321083	-110.14487841660994	-8146.447040813845	-9015.067922468445
35	-8533.779161321083	-110.14487841660994	-8272.611320954667	-9015.067922468445
36	-8533.779161321083	-110.14487841660994	-8272.611320954667	-9015.067922468445
37	-8562.273243483147	-110.14487841660994	-8287.203972571953	-9015.067922468445
38	-8562.273243483147	-110.14487841660994	-8330.736533451536	-9015.067922468445
39	-8562.273243483147	-110.14487841660994	-8330.736533451536	-9015.067922468445
40	-8562.273243483147	-110.14487841660994	-8347.172826156117	-9015.067922468445
41	-8562.273243483147	-110.14487841660994	-8533.663561326868	-9015.067922468445
42	-8562.273243483147	-110.14487841660994	-8533.663561326868	-9015.427461988817
43	-8562.273243483147	-110.14487841660994	-8700.624142051323	-9015.427461988817
44	-8562.273243483147	-110.14487841660994	-8700.624142051323	-9015.791759876303
45	-8562.273243483147	-110.14487841660994	-8767.102310088925	-9015.791759876303
46	-8562.369564148239	-110.14487841660994	-8767.102310088925	-9015.791759876303
47	-8562.369564148239	-110.14487841660994	-8767.102310088925	-9015.791759876303
48	-8562.369564148239	-110.14487841660994	-8799.858153270236	-9015.791759876303
49	-8788.505867293889	-110.14487841660994	-8799.858153270236	-9015.791759876303
50	-8788.505867293889	-110.14487841660994	-8799.858153270236	-9015.791759876303
51	-8788.505867293889	-110.14487841660994	-8816.970163460066	-9015.791759876303
52	-8797.560091143854	-110.14487841660994	-8816.970163460066	-9015.791759876303
53	-8829.13401367872	-110.14487841660994	-8816.970163460066	-9015.791759876303
54	-8829.13401367872	-110.14487841660994	-8816.970163460066	-9015.791759876303
55	-8832.487112893677	-110.14487841660994	-8816.970163460066	-9015.791759876303
56	-8832.49941797902	-110.14487841660994	-8816.970163460066	-9015.791759876303
57	-8832.49941797902	-110.14487841660994	-8818.236730170425	-9015.791759876303
58	-8837.68390890285	-110.14487841660994	-8818.236730170425	-9015.791759876303
59	-8845.983410149845	-110.14487841660994	-8907.399049965436	-9015.791759876303
60	-8845.983410149845	-110.14487841660994	-8907.399049965436	-9015.791759876303
61	-8846.31692781177	-110.14487841660994	-8907.399049965436	-9015.791759876303
62	-8846.31692781177	-110.14487841660994	-8907.399049965436	-9015.791759876303
63	-8850.507265145778	-110.14487841660994	-8907.399049965436	-9015.791759876303
64	-8850.558046375583	-110.14487841660994	-8907.399049965436	-9015.791759876303
65	-8867.53130803933	-110.14487841660994	-8907.399049965436	-9015.791759876303
66	-8867.53130803933	-110.14487841660994	-8907.399049965436	-9015.791759876303
67	-8867.53130803933	-110.14487841660994	-8923.274243371921	-9015.8355371081
68	-8867.53130803933	-110.14487841660994	-8923.274243371921	-9015.8355371081
69	-8867.53130803933	-110.14487841660994	-8933.967854227252	-9015.8355371081
70	-8867.53130803933	-110.14487841660994	-9042.321307681766	-9015.8355371081
71	-8870.140893924485	-110.14487841660994	-9042.321307681766	-9015.8355371081
72	-8870.140893924485	-110.14487841660994	-9042.321307681766	-9015.8355371081
73	-8871.402774160233	-110.14487841660994	-9042.321307681766	-9015.8355371081
74	-8871.402774160233	-110.14487841660994	-9042.321307681766	-9015.865527236794
75	-8880.790535763903	-110.14487841660994	-9042.321307681766	-9015.865527236794
76	-8881.211035468594	-110.14487841660994	-9042.321307681766	-9015.865527236794
77	-8883.889901188926	-110.14487841660994	-9042.321307681766	-9015.865527236794
78	-8885.668079650748	-110.14487841660994	-9066.216533122693	-9015.87869591786
79	-8886.43359037371	-110.14487841660994	-9066.216533122693	-9015.87869591786
80	-8890.86395609352	-110.14487841660994	-9066.216533122693	-9015.87869591786
81	-8890.86395609352	-110.14487841660994	-9066.216533122693	-9015.87869591786
82	-8892.295077673403	-110.14487841660994	-9066.216533122693	-9015.87869591786
83	-8908.920128058784	-110.14487841660994	-9066.216533122693	-9015.87869591786
84	-8908.920128058784	-110.14487841660994	-9066.216533122693	-9015.87869591786
85	-8911.815855499743	-110.14487841660994	-9066.216533122693	-9015.882282368093
86	-8913.505470893777	-110.14487841660994	-9066.216533122693	-9015.911343833699
87	-8914.847984815313	-110.14487841660994	-9066.216533122693	-9015.911343833699
88	-8914.847984815313	-110.14487841660994	-9066.216533122693	-9015.911343833699
89	-8915.302333695086	-110.14487841660994	-9066.216533122693	-9015.911343833699
90	-8919.262621934859	-110.14487841660994	-9066.216533122693	-9015.92409316901
91	-8924.692862118662	-110.14487841660994	-9066.216533122693	-9015.92409316901
92	-8924.692862118662	-110.14487841660994	-9066.216533122693	-9015.92409316901
93	-8927.608887201926	-110.14487841660994	-9066.216533122693	-9015.92409316901
94	-8931.691184465732	-110.14487841660994	-9066.216533122693	-9015.924253128145
95	-8940.055446230292	-110.14487841660994	-9181.954689036365	-9015.924253128145
96	-8940.335272158356	-110.14487841660994	-9181.954689036365	-9015.924253128145
97	-8940.6595045355	-110.14487841660994	-9181.954689036365	-9015.924253128145
98	-8940.923610587346	-110.14487841660994	-9181.954689036365	-9015.925189569867
99	-8943.707544282119	-110.14487841660994	-9181.954689036365	-9015.92572162017
100	-8943.707544282119	-110.14487841660994	-9181.954689036365	-9015.92616338634
