# Supplementary material for: An improved genetic algorithm and its application in neural network adversarial attack
Source: PLoS One. 2022 May 5;17(5):e0267970. doi: 10.1371/journal.pone.0267970 (PMC9070932; doi:10.1371/journal.pone.0267970)
Supplement: S1 Data — (ZIP) [file pone.0267970.s001.zip › data3/8_50.csv]

	GWO	PSO	SGA	IGA
0	-2362.9432307191655	-51.27221503351114	-3078.3771955187112	-4083.9583927284834
1	-4092.504004571646	-66.980151972956	-3633.7591267350003	-4355.596971424245
2	-5707.93270646005	-87.22094468211262	-3633.7591267350003	-7419.217975529373
3	-8550.594149215493	-100.93223538022458	-4059.493058966109	-9052.392649664107
4	-11842.837647461392	-104.66632208083209	-4394.550431887642	-14062.985462090068
5	-14275.854282971119	-124.39877645527834	-4479.43804534516	-14502.225809763975
6	-14275.854282971119	-126.90508001280284	-4626.496105429808	-14502.225809763975
7	-14329.742086699967	-133.47440662392083	-5372.169310830979	-14504.560256431134
8	-14329.742086699967	-133.74735236302638	-5424.84649456241	-14504.560256431134
9	-14329.742086699967	-133.74735236302638	-5424.84649456241	-14799.057210567658
10	-14329.742086699967	-133.74735236302638	-5424.84649456241	-14799.057210567658
11	-14329.742086699967	-133.74735236302638	-5519.695936307114	-14839.923775572806
12	-14493.27159267056	-133.74735236302638	-5977.789057097096	-14839.923775572806
13	-14493.27159267056	-133.74735236302638	-6043.24520095764	-14888.774718764944
14	-14509.351790785031	-133.74735236302638	-6434.752786446072	-14967.248754373197
15	-14509.351790785031	-133.74735236302638	-6623.11372352246	-14967.248754373197
16	-14526.338832767804	-133.74735236302638	-6907.408002568849	-14967.248754373197
17	-14526.338832767804	-133.74735236302638	-7007.596216917953	-14967.248754373197
18	-14526.468885037735	-133.74735236302638	-7119.544826634098	-14967.248754373197
19	-14526.468885037735	-133.74735236302638	-7468.527985619799	-14998.497706204258
20	-14526.468885037735	-133.74735236302638	-7995.361512008919	-14998.497706204258
21	-14526.468885037735	-133.74735236302638	-7995.361512008919	-14998.497706204258
22	-14534.55579799621	-133.74735236302638	-7995.361512008919	-14998.497706204258
23	-14534.55579799621	-133.74735236302638	-8118.033685284047	-14998.497706204258
24	-14534.55579799621	-133.74735236302638	-8582.460857553735	-14998.497706204258
25	-14534.55579799621	-133.74735236302638	-8582.460857553735	-14998.497706204258
26	-14534.55579799621	-133.74735236302638	-8762.984522763905	-15003.437109341856
27	-14534.55579799621	-133.74735236302638	-9000.41954807836	-15003.437109341856
28	-14534.55579799621	-133.74735236302638	-9000.41954807836	-15005.60869578936
29	-14534.55579799621	-133.74735236302638	-9025.168044166654	-15005.60869578936
30	-14534.55579799621	-133.74735236302638	-9262.802836369203	-15005.60869578936
31	-14536.427172510248	-133.74735236302638	-9262.802836369203	-15005.60869578936
32	-14536.427172510248	-133.74735236302638	-9262.802836369203	-15005.60869578936
33	-14536.427172510248	-133.74735236302638	-9262.802836369203	-15005.60869578936
34	-14536.427172510248	-133.74735236302638	-9275.976351408848	-15005.60869578936
35	-14536.427172510248	-133.74735236302638	-9506.480153184792	-15005.60869578936
36	-14536.427172510248	-133.74735236302638	-9566.220289949972	-15005.60869578936
37	-14536.427172510248	-133.74735236302638	-9754.786900668088	-15007.726349230186
38	-14536.427172510248	-133.74735236302638	-9754.786900668088	-15007.726349230186
39	-14536.427172510248	-133.74735236302638	-9817.239770977572	-15007.726349230186
40	-14536.427172510248	-133.74735236302638	-9965.577801951255	-15007.726349230186
41	-14536.427172510248	-133.74735236302638	-10126.664793582033	-15007.726349230186
42	-14536.427172510248	-133.74735236302638	-10214.856174073531	-15007.726349230186
43	-14536.427172510248	-133.74735236302638	-10418.217145884038	-15007.726349230186
44	-14536.427172510248	-133.74735236302638	-10418.217145884038	-15007.726349230186
45	-14536.427172510248	-133.74735236302638	-10483.219571287495	-15007.726349230186
46	-14536.427172510248	-133.74735236302638	-10483.219571287495	-15007.726349230186
47	-14536.427172510248	-133.74735236302638	-10586.992371544755	-15007.726349230186
48	-14536.427172510248	-133.74735236302638	-10597.09758878698	-15007.726349230186
49	-14536.539008843283	-133.74735236302638	-10597.09758878698	-15007.726349230186
50	-14536.539008843283	-133.74735236302638	-10721.596281609523	-15007.726349230186
51	-14536.539008843283	-133.74735236302638	-10785.640420800477	-15008.28758405895
52	-14536.539008843283	-133.74735236302638	-10785.640420800477	-15008.28758405895
53	-14536.539008843283	-133.74735236302638	-10785.640420800477	-15008.28758405895
54	-14536.539008843283	-133.74735236302638	-10785.640420800477	-15008.28758405895
55	-14536.539008843283	-133.74735236302638	-10882.412280228878	-15008.28758405895
56	-14536.539008843283	-133.74735236302638	-11035.899975731943	-15008.28758405895
57	-14536.539008843283	-133.74735236302638	-11035.899975731943	-15009.389506850512
58	-14536.539008843283	-133.74735236302638	-11035.899975731943	-15009.389506850512
59	-14536.539008843283	-133.74735236302638	-11035.899975731943	-15009.389506850512
60	-14536.539008843283	-133.74735236302638	-11194.609388514855	-15009.389506850512
61	-14536.539008843283	-133.74735236302638	-11195.494000878465	-15009.389506850512
62	-14536.539008843283	-133.74735236302638	-11478.54246353262	-15009.389506850512
63	-14536.539008843283	-133.74735236302638	-11478.54246353262	-15009.389506850512
64	-14536.539008843283	-133.74735236302638	-11629.204814635617	-15010.480857844015
65	-14536.539008843283	-133.74735236302638	-11629.204814635617	-15010.480857844015
66	-14536.539008843283	-133.74735236302638	-11683.405452535462	-15010.480857844015
67	-14536.539008843283	-133.74735236302638	-11825.122649097568	-15010.480857844015
68	-14536.539008843283	-133.74735236302638	-11825.122649097568	-15010.480857844015
69	-14549.051176091536	-133.74735236302638	-11859.376860306607	-15010.480857844015
70	-14549.051176091536	-133.74735236302638	-11905.891392354079	-15010.693787121198
71	-14550.179060665361	-133.74735236302638	-11905.891392354079	-15010.693787121198
72	-14550.179060665361	-133.74735236302638	-11973.648241284383	-15010.693787121198
73	-14552.672252591308	-133.74735236302638	-11975.261020255904	-15010.693787121198
74	-14552.672252591308	-133.74735236302638	-11975.261020255904	-15010.693787121198
75	-14553.251275168412	-133.74735236302638	-12009.052970765017	-15010.693787121198
76	-14553.251275168412	-133.74735236302638	-12009.053040110051	-15010.693787121198
77	-14558.515342503613	-133.74735236302638	-12027.280151258266	-15010.693787121198
78	-14561.085445936682	-133.74735236302638	-12027.280151258266	-15010.693787121198
79	-14561.316907462631	-133.74735236302638	-12228.292858214732	-15010.693787121198
80	-14561.316907462631	-133.74735236302638	-12228.292858214732	-15010.693787121198
81	-14564.871845781234	-133.74735236302638	-12283.957207037702	-15010.693787121198
82	-14565.469985250304	-133.74735236302638	-12283.957207037702	-15010.693787121198
83	-14565.469985250304	-133.74735236302638	-12283.957207037702	-15010.693787121198
84	-14565.544794423111	-133.74735236302638	-12283.957207037702	-15010.693787121198
85	-14565.544794423111	-133.74735236302638	-12283.957207037702	-15010.693787121198
86	-14565.544794423111	-133.74735236302638	-12283.957207037702	-15010.693787121198
87	-14565.544794423111	-133.74735236302638	-12337.363474229609	-15010.693787121198
88	-14568.885883346216	-133.74735236302638	-12499.322964786927	-15010.693787121198
89	-14568.885883346216	-133.74735236302638	-12499.322964786927	-15010.693787121198
90	-14576.206575826054	-133.74735236302638	-12591.879756235696	-15010.745509750192
91	-14576.440861164403	-133.74735236302638	-12603.173065174316	-15010.745509750192
92	-14576.440861164403	-133.74735236302638	-12603.173065174316	-15010.761293065923
93	-14576.440861164403	-133.74735236302638	-12603.173065174316	-15010.761293065923
94	-14576.440861164403	-133.74735236302638	-12683.641159183735	-15010.761293065923
95	-14576.631033126088	-133.74735236302638	-12826.31316946031	-15010.761293065923
96	-14576.81291592097	-133.74735236302638	-12826.31316946031	-15010.761293065923
97	-14580.016369179375	-133.74735236302638	-12826.31316946031	-15010.761293065923
98	-14580.204326154158	-133.74735236302638	-12826.31316946031	-15010.761293065923
99	-14580.859303145757	-133.74735236302638	-12826.31316946031	-15010.763382922454
100	-14580.859303145757	-133.74735236302638	-12827.253233770074	-15010.765159323868
0	-3274.084385123551	-33.205301283506195	-3685.0330499807433	-2734.407072881836
1	-4410.517953460898	-45.46702843474737	-5750.854663092523	-5519.849266675375
2	-7756.6438927795825	-72.58503989373756	-5750.854663092523	-9029.457926569587
3	-11006.860954537104	-100.9101104425898	-5750.854663092523	-11854.949270941212
4	-11521.153429049062	-100.9101104425898	-5750.854663092523	-14236.50499173048
5	-11753.55212189753	-123.46233587171666	-6959.453486580219	-14810.545564100741
6	-12837.154273346348	-130.1291185278737	-6959.453486580219	-14863.265396472732
7	-12837.154273346348	-143.30413792128937	-7022.124287559318	-14863.265396472732
8	-12972.096127855853	-148.22148235896123	-7679.134597167944	-14863.265396472732
9	-13622.387390990036	-150.84373996268403	-8520.499087881706	-14863.265396472732
10	-13726.144531513293	-153.41658678524055	-8748.629100558011	-14881.694341052877
11	-13741.349027726637	-157.08956461064406	-8748.629100558011	-14917.393965705716
12	-13765.374374814448	-157.3498263094428	-8748.629100558011	-14917.393965705716
13	-13765.374374814448	-157.3498263094428	-8748.629100558011	-14917.393965705716
14	-13916.000509312438	-157.3498263094428	-8917.806191930853	-14917.393965705716
15	-13916.000509312438	-157.3498263094428	-8974.867969854315	-14917.393965705716
16	-13956.422196019086	-157.3498263094428	-8974.867969854315	-14917.393965705716
17	-14071.08768836221	-157.3498263094428	-9024.513100494662	-14917.907066725696
18	-14079.234353816068	-157.3498263094428	-9024.513100494662	-14941.366273033771
19	-14079.234353816068	-157.3498263094428	-9203.849659804013	-14941.366273033771
20	-14079.234353816068	-157.3498263094428	-9203.849659804013	-14941.366273033771
21	-14079.234353816068	-157.3498263094428	-9288.859066544386	-14941.366273033771
22	-14079.234353816068	-157.3498263094428	-9584.148259925678	-14965.432158826407
23	-14079.234353816068	-157.3498263094428	-9670.366615272638	-14986.857274947368
24	-14080.696146134283	-157.3498263094428	-9750.828162349388	-14986.857274947368
25	-14080.696146134283	-157.3498263094428	-9770.504263896655	-14994.033548938898
26	-14083.869110064117	-157.3498263094428	-9770.504263896655	-14996.440313091649
27	-14083.869110064117	-157.3498263094428	-9770.504263896655	-14996.440313091649
28	-14083.869110064117	-157.3498263094428	-9941.409626822004	-14996.440313091649
29	-14084.743059145085	-157.3498263094428	-9978.952539094718	-14996.440313091649
30	-14084.743059145085	-157.3498263094428	-10206.867978067941	-14996.440313091649
31	-14084.743059145085	-157.3498263094428	-10228.72821551603	-15005.126029305107
32	-14084.743059145085	-157.3498263094428	-10279.043340126667	-15005.126029305107
33	-14084.743059145085	-157.3498263094428	-10822.072265988201	-15005.126029305107
34	-14085.392760237666	-157.3498263094428	-10822.072265988201	-15005.126029305107
35	-14085.392760237666	-157.3498263094428	-10985.74440803007	-15005.126029305107
36	-14085.392760237666	-157.3498263094428	-10985.74440803007	-15005.126029305107
37	-14085.392760237666	-157.3498263094428	-11038.850962780773	-15005.126029305107
38	-14085.392760237666	-157.3498263094428	-11038.850962780773	-15005.126029305107
39	-14085.392760237666	-157.3498263094428	-11038.850962780773	-15005.126029305107
40	-14085.47596305592	-157.3498263094428	-11227.854420261885	-15005.126029305107
41	-14085.47596305592	-157.3498263094428	-11400.48698352896	-15005.126029305107
42	-14085.47596305592	-157.3498263094428	-11480.816619920195	-15005.126029305107
43	-14085.47596305592	-157.3498263094428	-11480.817628081068	-15005.126029305107
44	-14085.47596305592	-157.3498263094428	-11592.13271440898	-15005.126029305107
45	-14085.47596305592	-157.3498263094428	-11630.020004223918	-15005.126029305107
46	-14085.47596305592	-157.3498263094428	-11641.244041700624	-15005.126029305107
47	-14085.47596305592	-157.3498263094428	-11723.305060862902	-15005.126029305107
48	-14085.47596305592	-157.3498263094428	-11723.353620674308	-15005.126029305107
49	-14085.47596305592	-157.3498263094428	-11731.20013253334	-15005.126029305107
50	-14085.47596305592	-157.3498263094428	-11731.20013253334	-15005.126029305107
51	-14085.47596305592	-157.3498263094428	-11841.059591480349	-15005.126029305107
52	-14113.965920044271	-157.3498263094428	-11893.775469114578	-15005.242052431262
53	-14113.965920044271	-157.3498263094428	-11893.775469114578	-15005.242052431262
54	-14113.965920044271	-157.3498263094428	-11909.695686765785	-15005.242052431262
55	-14113.965920044271	-157.3498263094428	-11909.695686765785	-15006.0094564442
56	-14113.965920044271	-157.3498263094428	-11909.695686765785	-15006.0094564442
57	-14114.070545781302	-157.3498263094428	-11984.714498394731	-15006.0094564442
58	-14114.070545781302	-157.3498263094428	-12014.893308148285	-15006.0094564442
59	-14114.070545781302	-157.3498263094428	-12155.73176168142	-15006.0094564442
60	-14114.070545781302	-157.3498263094428	-12192.238001947462	-15006.0094564442
61	-14131.641628269914	-157.3498263094428	-12192.238001947462	-15006.0094564442
62	-14131.641628269914	-157.3498263094428	-12192.238001947462	-15006.533197194149
63	-14131.641628269914	-157.3498263094428	-12215.942075325995	-15006.533197194149
64	-14131.641628269914	-157.3498263094428	-12215.942075325995	-15006.533197194149
65	-14131.641628269914	-157.3498263094428	-12215.942075325995	-15006.533197194149
66	-14131.641628269914	-157.3498263094428	-12215.942075325995	-15006.533197194149
67	-14131.641628269914	-157.3498263094428	-12215.942075325995	-15006.533197194149
68	-14132.688897879343	-157.3498263094428	-12215.942075325995	-15006.533197194149
69	-14134.404123733086	-157.3498263094428	-12248.177950153287	-15006.533197194149
70	-14134.404123733086	-157.3498263094428	-12249.150203923626	-15006.533197194149
71	-14137.489324758159	-157.3498263094428	-12263.032182868794	-15006.533197194149
72	-14137.489324758159	-157.3498263094428	-12271.459131981048	-15006.533197194149
73	-14137.60720197793	-157.3498263094428	-12321.025003612061	-15006.533197194149
74	-14137.60720197793	-157.3498263094428	-12635.193564344037	-15006.533197194149
75	-14137.60720197793	-157.3498263094428	-12635.193564344037	-15006.533197194149
76	-14137.60720197793	-157.3498263094428	-12635.193564344037	-15006.533197194149
77	-14137.60720197793	-157.3498263094428	-12635.193564344037	-15006.533197194149
78	-14137.623538207685	-157.3498263094428	-12647.13251419776	-15006.533197194149
79	-14151.457729596363	-157.3498263094428	-12647.13251419776	-15006.62169371303
80	-14151.457729596363	-157.3498263094428	-12647.13251419776	-15006.666316146906
81	-14151.457729596363	-157.3498263094428	-12647.13251419776	-15006.666316146906
82	-14152.529733718973	-157.3498263094428	-12679.720159650482	-15006.701571014608
83	-14152.529733718973	-157.3498263094428	-12679.720159650482	-15006.701571014608
84	-14152.821191190953	-157.3498263094428	-12802.48578627567	-15006.701571014608
85	-14173.41081628317	-157.3498263094428	-12897.485229259395	-15006.701571014608
86	-14184.241424995042	-157.3498263094428	-12905.66578792956	-15006.701571014608
87	-14185.466913253316	-157.3498263094428	-12905.740007457603	-15006.723971128231
88	-14185.466913253316	-157.3498263094428	-12911.394387435304	-15006.723971128231
89	-14213.598141333026	-157.3498263094428	-12960.04844545567	-15006.723971128231
90	-14214.058512750133	-157.3498263094428	-13133.254535811884	-15006.723971128231
91	-14217.433224990978	-157.3498263094428	-13133.287704493488	-15006.738504221552
92	-14217.56821067951	-157.3498263094428	-13156.14621932475	-15006.738504221552
93	-14224.584469312862	-157.3498263094428	-13198.221501154763	-15006.738504221552
94	-14224.584469312862	-157.3498263094428	-13198.221501154763	-15006.743160220025
95	-14225.902203737247	-157.3498263094428	-13370.371513894663	-15006.743160220025
96	-14226.149357784378	-157.3498263094428	-13370.371513894663	-15006.743160220025
97	-14227.680229720827	-157.3498263094428	-13370.371513894663	-15006.743160220025
98	-14227.680229720827	-157.3498263094428	-13370.371513894663	-15006.758776350314
99	-14229.383415206557	-157.3498263094428	-13370.371513894663	-15006.758776350314
100	-14229.383415206557	-157.3498263094428	-13370.371513894663	-15006.758894159722
0	-4044.6131732204617	-75.84950520958932	-2868.1283381238763	-4208.907708416387
1	-4044.6131732204617	-75.84950520958932	-3677.250148107771	-4951.649137706139
2	-4044.6131732204617	-85.59843660293066	-3677.250148107771	-8586.351729890808
3	-4335.456406198285	-105.61364098816094	-3804.4317635944662	-11976.470132023805
4	-4765.889079130208	-105.61364098816094	-3804.4317635944662	-14194.261376681761
5	-4765.889079130208	-115.26542652292142	-3804.4317635944662	-14194.261376681761
6	-4765.889079130208	-120.97019475685222	-3804.4317635944662	-14194.261376681761
7	-6111.9563027138975	-122.00041496399699	-3931.2696384626283	-14519.566023421054
8	-6111.9563027138975	-127.05705942301555	-4710.807933356134	-14519.566023421054
9	-6111.9563027138975	-129.85143133163618	-4812.202679739446	-14519.566023421054
10	-6281.3980086286665	-132.70484793862798	-5298.241171648313	-14519.566023421054
11	-6501.881187604253	-133.7512750411267	-5306.589033774578	-14805.508754742848
12	-6776.998868159467	-133.7512750411267	-5642.456226693186	-14805.508754742848
13	-6783.792516438844	-133.7512750411267	-6032.775834641557	-14805.508754742848
14	-6856.529635208274	-133.7512750411267	-6700.74801796844	-14805.508754742848
15	-7069.62461660036	-133.75492398719678	-6700.876495224101	-14834.45737959158
16	-7069.62461660036	-133.76439125287527	-6700.876495224101	-14834.631784844378
17	-7069.62461660036	-133.7767442396142	-6831.39201178852	-14841.265293093664
18	-7214.520211783777	-133.8063307340887	-7424.12041330367	-14841.265293093664
19	-7431.763585017692	-133.8814519960522	-7424.12041330367	-14841.265293093664
20	-7431.763585017692	-134.06705756082368	-7424.12041330367	-14841.265293093664
21	-7618.580002981139	-134.5894972709554	-8441.826451010667	-14841.265293093664
22	-8154.678968120625	-135.6122852732413	-8441.826451010667	-14841.265293093664
23	-8154.678968120625	-138.02779424885594	-8441.826451010667	-14841.321025086614
24	-8154.678968120625	-141.61484367849852	-8559.085830194987	-14841.321025086614
25	-8276.657197340228	-141.61484367849852	-8559.085830194987	-14841.321025086614
26	-8307.666419662048	-141.61484367849852	-8559.085830194987	-14841.321025086614
27	-8374.678741157104	-141.61484367849852	-8559.085830194987	-14841.321025086614
28	-8613.171772903013	-141.61484367849852	-8677.403386579603	-14841.321025086614
29	-8636.59730679138	-141.61484367849852	-8702.634524418509	-14841.79191592422
30	-8636.59730679138	-141.61484367849852	-8768.042339360227	-14841.79191592422
31	-8636.59730679138	-141.61484367849852	-9045.651562756862	-14841.79191592422
32	-8691.725772911534	-141.61484367849852	-9045.651562756862	-14841.79191592422
33	-8691.725772911534	-141.61484367849852	-9323.446424852766	-14841.79191592422
34	-8695.553572191093	-141.61484367849852	-9355.423249376914	-14842.605710591382
35	-8715.618830098314	-141.61484367849852	-9595.536072178405	-14842.605710591382
36	-8715.618830098314	-141.61484367849852	-9723.050181002996	-14842.605710591382
37	-8722.06418193213	-141.61484367849852	-10090.369351110141	-14842.605710591382
38	-8722.06418193213	-141.61484367849852	-10090.369351110141	-14842.605710591382
39	-8849.708633619211	-141.61484367849852	-10090.369351110141	-14842.605710591382
40	-8849.708633619211	-141.61484367849852	-10090.369351110141	-14842.605710591382
41	-8901.061309156605	-141.61484367849852	-10090.369351110141	-14842.605710591382
42	-8902.971545593704	-141.61484367849852	-10090.369351110141	-14842.774639251027
43	-8931.721540399	-141.61484367849852	-10133.286901847734	-14842.774639251027
44	-8950.564884987147	-141.61484367849852	-10472.395281948997	-14842.774639251027
45	-8952.18711649574	-141.61484367849852	-10472.395281948997	-14842.774639251027
46	-8967.246709611643	-141.61484367849852	-10495.409831062785	-14842.774639251027
47	-8967.246709611643	-141.61484367849852	-10495.409831062785	-14842.774639251027
48	-8967.246709611643	-141.61484367849852	-10536.582024692527	-14842.774639251027
49	-8967.246709611643	-141.61484367849852	-10559.898722706572	-14842.774639251027
50	-8967.64973246979	-141.61484367849852	-10842.124579191604	-14842.774639251027
51	-8967.64973246979	-141.61484367849852	-10851.841576506013	-14842.774639251027
52	-8967.64973246979	-141.61484367849852	-10997.44628345249	-14842.774639251027
53	-9012.525838244639	-141.61484367849852	-11216.998678275935	-14843.593718234093
54	-9012.525838244639	-141.61484367849852	-11216.998678275935	-14843.593718234093
55	-9012.525838244639	-141.61484367849852	-11216.998678275935	-14843.593718234093
56	-9309.287816265172	-141.61484367849852	-11216.998678275935	-14843.593718234093
57	-9357.148422321066	-141.61484367849852	-11539.88627876987	-14843.593718234093
58	-9357.148422321066	-141.61484367849852	-11686.094171018793	-14843.593718234093
59	-9425.67171414703	-141.61484367849852	-11686.094171018793	-14843.593718234093
60	-9425.67171414703	-141.61484367849852	-11686.094171018793	-14843.593718234093
61	-9486.922673889354	-141.61484367849852	-11790.455851042423	-14843.593718234093
62	-9496.849866039911	-141.61484367849852	-12028.57309142115	-14843.593718234093
63	-9552.387461940829	-141.61484367849852	-12069.150031354247	-14843.593718234093
64	-9552.387461940829	-141.61484367849852	-12257.469578179944	-14843.593718234093
65	-9582.454753136633	-141.61484367849852	-12257.469578179944	-14843.593718234093
66	-9614.733448160761	-141.61484367849852	-12396.61287881031	-14843.593718234093
67	-9622.122283755141	-141.61484367849852	-12406.649490692535	-14843.593718234093
68	-9622.122283755141	-141.61484367849852	-12406.649490692535	-14843.593718234093
69	-9728.439564328726	-141.61484367849852	-12406.649490692535	-14843.593718234093
70	-9765.508710710488	-141.61484367849852	-12476.696181608917	-14843.593718234093
71	-9790.367574233813	-141.61484367849852	-12476.696181608917	-14843.593718234093
72	-9808.883600537794	-141.61484367849852	-12476.696181608917	-14843.593718234093
73	-9808.883600537794	-141.61484367849852	-12550.549573142971	-14843.816106181739
74	-9936.582930049766	-141.61484367849852	-12550.549573142971	-14843.816106181739
75	-10046.785536032861	-141.61484367849852	-12559.494180690708	-14843.816106181739
76	-10046.785536032861	-141.61484367849852	-12559.494180690708	-14843.816106181739
77	-10054.75418806938	-141.61484367849852	-12564.603664885084	-14843.816106181739
78	-10105.995960834534	-141.61484367849852	-12564.603664885084	-14843.816106181739
79	-10115.240030716623	-141.61484367849852	-12593.747783579747	-14843.816106181739
80	-10124.737840965705	-141.61484367849852	-12593.747783579747	-14843.816106181739
81	-10124.737840965705	-141.61484367849852	-12697.39400553987	-14843.816106181739
82	-10124.737840965705	-141.61484367849852	-12697.39400553987	-14843.997736967387
83	-10124.737840965705	-141.61484367849852	-12697.39400553987	-14843.997736967387
84	-10132.119990296354	-141.61484367849852	-12697.39400553987	-14843.997736967387
85	-10135.37834684826	-141.61484367849852	-12740.363102353596	-14843.997736967387
86	-10135.37834684826	-141.61484367849852	-12740.363102353596	-14843.997736967387
87	-10144.40032456582	-141.61484367849852	-12969.77527831506	-14843.997736967387
88	-10144.40032456582	-141.61484367849852	-12979.231758099846	-14843.997736967387
89	-10144.40032456582	-141.61484367849852	-13034.159932856883	-14843.997736967387
90	-10150.592149731578	-141.61484367849852	-13035.109595818638	-14843.997736967387
91	-10157.644267321768	-141.61484367849852	-13084.932766013037	-14843.997736967387
92	-10157.658978747564	-141.61484367849852	-13084.932766013037	-14843.997736967387
93	-10207.52000201079	-141.61484367849852	-13099.651676206473	-14843.997736967387
94	-10214.303986990104	-141.61484367849852	-13129.558438849195	-14843.997736967387
95	-10243.526980275747	-141.61484367849852	-13130.274834092208	-14843.997736967387
96	-10250.997168992653	-141.61484367849852	-13143.67724761121	-14843.997736967387
97	-10309.579619484417	-141.61484367849852	-13143.67724761121	-14843.997736967387
98	-10309.579619484417	-141.61484367849852	-13143.67724761121	-14843.997736967387
99	-10312.995543518093	-141.61484367849852	-13150.243808242898	-14843.997736967387
100	-10312.995543518093	-141.61484367849852	-13154.045177450927	-14843.997736967387
0	-2673.8269609685835	-53.710545176299	-3961.081270292704	-4634.468149231202
1	-4888.900900821107	-65.40823875325208	-4230.476000025033	-5093.604161215107
2	-8378.904383982457	-93.11134974932365	-4273.876186092581	-8828.400677878542
3	-8707.39488613482	-98.82636306998593	-4273.876186092581	-9373.997172356741
4	-11294.297454697517	-109.93097421317155	-4273.876186092581	-14014.191354534669
5	-13438.227958468002	-115.53322687245797	-4587.551337538802	-14159.950545873764
6	-13772.754856237885	-121.50242049182265	-4596.062314033241	-14483.85319787302
7	-13903.910193389409	-123.33580083172319	-5153.238429418298	-14739.22606568023
8	-13903.910193389409	-125.87986104755424	-5153.238429418298	-14739.22606568023
9	-13903.910193389409	-125.87986104755424	-5153.238429418298	-14816.930171980353
10	-13903.910193389409	-125.87986104755424	-5364.136745222194	-14816.930171980353
11	-13903.910193389409	-125.87986104755424	-5620.405804361352	-14922.84383291846
12	-14050.336060253958	-125.87986104755424	-5745.456557579052	-14922.84383291846
13	-14050.336060253958	-125.87986104755424	-5852.099184751191	-14990.745221202678
14	-14156.876920267583	-125.87986104755424	-6003.587067860109	-14990.745221202678
15	-14156.876920267583	-125.87986104755424	-6164.332567120434	-14990.745221202678
16	-14156.876920267583	-125.87986104755424	-6571.193843907647	-14990.745221202678
17	-14156.876920267583	-125.87986104755424	-7200.549042087099	-15004.710154799295
18	-14156.876920267583	-125.87986104755424	-7210.447980790547	-15004.710154799295
19	-14156.876920267583	-125.87986104755424	-7210.447980790547	-15014.331251122705
20	-14156.876920267583	-125.87986104755424	-7210.447980790547	-15014.331251122705
21	-14173.887691331252	-125.87986104755424	-8230.31627000917	-15014.331251122705
22	-14205.018042038253	-125.87986104755424	-8230.31627000917	-15014.331251122705
23	-14243.25812520993	-125.87986104755424	-8230.31627000917	-15014.331251122705
24	-14243.25812520993	-125.87986104755424	-8230.31627000917	-15014.331251122705
25	-14243.25812520993	-125.87986104755424	-8230.31627000917	-15014.331251122705
26	-14243.25812520993	-125.87986104755424	-8521.158444519364	-15015.92248766633
27	-14251.197908383565	-125.87986104755424	-8721.922468166955	-15015.92248766633
28	-14251.197908383565	-125.87986104755424	-8721.922468166955	-15015.92248766633
29	-14251.197908383565	-125.87986104755424	-8721.922468166955	-15015.92248766633
30	-14251.197908383565	-125.87986104755424	-9004.743394668476	-15021.826160710283
31	-14253.485304588672	-125.87986104755424	-9272.61952538773	-15021.826160710283
32	-14253.485304588672	-125.87986104755424	-9272.61952538773	-15021.826160710283
33	-14277.890988950196	-125.87986104755424	-9412.59997387311	-15021.826160710283
34	-14277.890988950196	-125.87986104755424	-9412.59997387311	-15021.826160710283
35	-14277.890988950196	-125.87986104755424	-9763.934628625997	-15021.826160710283
36	-14337.220128029205	-125.87986104755424	-9958.856766729365	-15021.826160710283
37	-14337.220128029205	-125.87986104755424	-9958.856766729365	-15022.09390651624
38	-14337.220128029205	-125.87986104755424	-10026.172250965263	-15022.09390651624
39	-14367.41945537305	-125.87986104755424	-10026.172250965263	-15024.745662105643
40	-14374.48878505169	-125.87986104755424	-10051.835412419565	-15024.745662105643
41	-14374.48878505169	-125.87986104755424	-10051.835412419565	-15024.745662105643
42	-14374.48878505169	-125.87986104755424	-10082.835731369247	-15024.745662105643
43	-14374.48878505169	-125.87986104755424	-10580.320882393702	-15024.745662105643
44	-14377.90189407171	-125.87986104755424	-10765.50119382423	-15024.745662105643
45	-14390.826111319602	-125.87986104755424	-10811.518897274715	-15024.745662105643
46	-14390.826111319602	-125.87986104755424	-10811.518897274715	-15024.745662105643
47	-14390.826111319602	-125.87986104755424	-10854.048324276486	-15024.745662105643
48	-14395.13510652004	-125.87986104755424	-11010.672683224846	-15024.745662105643
49	-14395.13510652004	-125.87986104755424	-11155.820517593991	-15024.745662105643
50	-14395.13510652004	-125.87986104755424	-11275.023418818448	-15024.745662105643
51	-14398.36230113302	-125.87986104755424	-11283.355073009549	-15024.745662105643
52	-14411.71104684876	-125.87986104755424	-11291.723419200844	-15024.745662105643
53	-14411.71104684876	-125.87986104755424	-11291.723419200844	-15024.745662105643
54	-14411.71104684876	-125.87986104755424	-11291.723419200844	-15024.813331084388
55	-14413.427589970808	-125.87986104755424	-11300.123362997725	-15024.813331084388
56	-14431.888523057434	-125.87986104755424	-11309.409637332119	-15024.813331084388
57	-14431.888523057434	-125.87986104755424	-11339.039467489132	-15024.813331084388
58	-14444.497017292617	-125.87986104755424	-11449.380756590668	-15024.813331084388
59	-14444.497017292617	-125.87986104755424	-11620.482560328057	-15024.813331084388
60	-14444.497017292617	-125.87986104755424	-11620.482560328057	-15024.813331084388
61	-14445.826252332892	-125.87986104755424	-11725.373644354855	-15024.813331084388
62	-14445.826252332892	-125.87986104755424	-11725.373644354855	-15024.813331084388
63	-14445.826252332892	-125.87986104755424	-11725.373644354855	-15024.813331084388
64	-14446.72020664814	-125.87986104755424	-11725.373644354855	-15024.813331084388
65	-14446.72020664814	-125.87986104755424	-11793.557650056871	-15024.813331084388
66	-14446.72020664814	-125.87986104755424	-11793.557650056871	-15024.813331084388
67	-14446.72020664814	-125.87986104755424	-11793.557650056871	-15024.936552377907
68	-14446.72020664814	-125.87986104755424	-11962.270528900837	-15024.936552377907
69	-14448.513012777972	-125.87986104755424	-11970.182293580872	-15024.936552377907
70	-14449.59831548085	-125.87986104755424	-11970.182293580872	-15025.037844141625
71	-14449.59831548085	-125.87986104755424	-11970.182293580872	-15025.037844141625
72	-14449.59831548085	-125.87986104755424	-11970.182293580872	-15025.166381730472
73	-14449.59831548085	-125.87986104755424	-12201.162153621979	-15025.166381730472
74	-14450.772054099509	-125.87986104755424	-12219.148111989505	-15025.166381730472
75	-14450.772054099509	-125.87986104755424	-12264.28906596328	-15025.166381730472
76	-14450.772054099509	-125.87986104755424	-12453.34991104035	-15025.166381730472
77	-14451.14133436368	-125.87986104755424	-12638.14650630404	-15025.166381730472
78	-14451.14133436368	-125.87986104755424	-12655.786355874905	-15025.166381730472
79	-14451.14133436368	-125.87986104755424	-12655.786355874905	-15025.166381730472
80	-14451.620457785593	-125.87986104755424	-12717.873189982263	-15025.166381730472
81	-14451.620457785593	-125.87986104755424	-12717.873208402329	-15025.166381730472
82	-14451.620457785593	-125.87986104755424	-12781.181654754706	-15025.166381730472
83	-14451.620457785593	-125.87986104755424	-13047.180327015547	-15025.166381730472
84	-14459.353015129649	-125.87986104755424	-13050.062730821903	-15025.166381730472
85	-14459.353015129649	-125.87986104755424	-13066.84943040402	-15025.166381730472
86	-14462.493656893395	-125.87986104755424	-13066.84943040402	-15025.166381730472
87	-14463.528617744787	-125.87986104755424	-13333.24374459412	-15025.166381730472
88	-14464.288540520676	-125.87986104755424	-13333.24374459412	-15025.166381730472
89	-14465.204241413778	-125.87986104755424	-13333.24374459412	-15025.166381730472
90	-14465.204241413778	-125.87986104755424	-13333.24374459412	-15025.174029618798
91	-14465.560838553038	-125.87986104755424	-13333.24374459412	-15025.174029618798
92	-14465.922498933032	-125.87986104755424	-13353.429156020391	-15025.174029618798
93	-14465.922498933032	-125.87986104755424	-13519.35143618532	-15025.185356447162
94	-14465.961342124796	-125.87986104755424	-13519.35143618532	-15025.185356447162
95	-14466.279114509061	-125.87986104755424	-13519.35143618532	-15025.203633180552
96	-14468.782534623331	-125.87986104755424	-13519.35143618532	-15025.203633180552
97	-14471.886867017483	-125.87986104755424	-13519.35143618532	-15025.203633180552
98	-14471.886867017483	-125.87986104755424	-13519.35143618532	-15025.203633180552
99	-14473.169523164497	-125.87986104755424	-13519.35143618532	-15025.203633180552
100	-14473.169523164497	-125.87986104755424	-13519.35143618532	-15025.203633180552
0	-2025.0517469129225	-46.45204737343327	-3353.1089232455633	-3863.3547016918164
1	-2362.471987696119	-57.21326994407145	-4337.987608028313	-3892.5939029805195
2	-2873.1832004859352	-82.06190708206847	-4337.987608028313	-8840.20230307641
3	-3282.5522305645754	-90.3428119496175	-4337.987608028313	-9029.457926569587
4	-4969.752911049591	-104.5304602630858	-5149.121681765763	-15009.393462487604
5	-7978.02399073412	-104.75261060335203	-5223.802042537517	-15009.393462487604
6	-9405.375685308343	-113.9032391316855	-5223.802042537517	-15009.393462487604
7	-11770.934942838016	-116.9011583740515	-5393.965980807903	-15021.641904015065
8	-11770.934942838016	-118.1718004364237	-5434.911783984303	-15021.641904015065
9	-12878.177637891285	-118.19245934964505	-5434.911783984303	-15021.641904015065
10	-12968.216055240719	-118.58446788119143	-5900.697516438121	-15023.910824874705
11	-12968.216055240719	-119.36994192402386	-6363.669915843059	-15023.910824874705
12	-13251.878273374203	-121.30743589266558	-6717.210125691539	-15023.910824874705
13	-13305.229015702764	-124.20478209403257	-7108.189907261707	-15023.910824874705
14	-13368.297689934954	-125.87986104755424	-7108.189907261707	-15023.910824874705
15	-13368.297689934954	-125.87986104755424	-7375.872060638746	-15025.683186483202
16	-13368.297689934954	-125.87986104755424	-7516.069766441855	-15025.683186483202
17	-13368.380152276704	-125.87986104755424	-7850.366022095849	-15025.683186483202
18	-13368.380152276704	-125.87986104755424	-8123.593162729	-15027.21655932326
19	-13368.380152276704	-125.87986104755424	-8123.593162729	-15027.21655932326
20	-13409.87742516229	-125.87986104755424	-8123.593162729	-15027.21655932326
21	-13409.87742516229	-125.87986104755424	-8862.733749895724	-15027.21655932326
22	-13409.87742516229	-125.87986104755424	-8864.472987950714	-15027.21655932326
23	-13409.87742516229	-125.87986104755424	-9161.02222821335	-15027.21655932326
24	-13409.87742516229	-125.87986104755424	-9161.2372529604	-15027.21655932326
25	-13491.980509125457	-125.87986104755424	-9161.2372529604	-15027.21655932326
26	-13491.980509125457	-125.87986104755424	-9196.187447022938	-15027.21655932326
27	-13491.980509125457	-125.87986104755424	-9332.068534070213	-15027.21655932326
28	-13502.068154763714	-125.87986104755424	-9353.005498675091	-15027.21655932326
29	-13502.068154763714	-125.87986104755424	-9530.854911658249	-15027.21655932326
30	-13502.068154763714	-125.87986104755424	-9530.854911658249	-15027.21655932326
31	-13502.068154763714	-125.87986104755424	-9530.854911658249	-15027.21655932326
32	-13502.068154763714	-125.87986104755424	-9530.854911658249	-15027.21655932326
33	-13502.068154763714	-125.87986104755424	-9776.328386485535	-15027.21655932326
34	-13502.068154763714	-125.87986104755424	-9776.328386485535	-15027.21655932326
35	-13502.169377166443	-125.87986104755424	-9896.02836398693	-15027.21655932326
36	-13502.169377166443	-125.87986104755424	-9939.542203688721	-15027.21655932326
37	-13502.861402428689	-125.87986104755424	-9948.6926578336	-15027.21655932326
38	-13521.402360331094	-125.87986104755424	-10271.264326316512	-15027.21655932326
39	-13521.402360331094	-125.87986104755424	-10272.097740080913	-15027.21655932326
40	-13521.402360331094	-125.87986104755424	-10272.097740080913	-15027.224432534673
41	-13521.402360331094	-125.87986104755424	-10282.73329826309	-15027.224432534673
42	-13544.831630158395	-125.87986104755424	-10284.80271947321	-15027.224432534673
43	-13544.831630158395	-125.87986104755424	-10641.180526500511	-15027.224432534673
44	-13546.166851687287	-125.87986104755424	-10643.5219793327	-15027.224432534673
45	-13546.166851687287	-125.87986104755424	-10643.5219793327	-15027.224432534673
46	-13546.166851687287	-125.87986104755424	-10839.090095100111	-15027.224432534673
47	-13547.315157608346	-125.87986104755424	-10839.090095100111	-15027.224432534673
48	-13547.315157608346	-125.87986104755424	-10845.07865564414	-15027.224432534673
49	-13547.315157608346	-125.87986104755424	-10926.100221199238	-15027.224432534673
50	-13547.315157608346	-125.87986104755424	-10926.100221199238	-15027.224432534673
51	-13563.692192132934	-125.87986104755424	-10926.100221199238	-15027.224432534673
52	-13568.413985316223	-125.87986104755424	-11091.369180381846	-15027.224432534673
53	-13591.609671237165	-125.87986104755424	-11260.305060195804	-15027.224432534673
54	-13617.219724215574	-125.87986104755424	-11400.993092978742	-15027.224432534673
55	-13618.884498375035	-125.87986104755424	-11400.993092978742	-15027.224432534673
56	-13618.884498375035	-125.87986104755424	-11400.993092978742	-15027.224432534673
57	-13657.877830339565	-125.87986104755424	-11400.993092978742	-15027.224432534673
58	-13657.877830339565	-125.87986104755424	-11400.993092978742	-15027.224432534673
59	-13657.877830339565	-125.87986104755424	-11400.993092978742	-15027.224432534673
60	-13657.877830339565	-125.87986104755424	-11607.430152296592	-15027.224432534673
61	-13674.749619504124	-125.87986104755424	-11607.430152296592	-15027.224432534673
62	-13674.749619504124	-125.87986104755424	-11607.430152296592	-15027.224432534673
63	-13674.749619504124	-125.87986104755424	-11607.430152296592	-15027.224432534673
64	-13678.655739317599	-125.87986104755424	-11607.430152296592	-15027.224432534673
65	-13678.655739317599	-125.87986104755424	-11607.430152296592	-15027.224432534673
66	-13678.655739317599	-125.87986104755424	-11687.878658972737	-15027.224432534673
67	-13705.296015686983	-125.87986104755424	-11692.439487516436	-15027.224432534673
68	-13705.296015686983	-125.87986104755424	-11693.564756797821	-15027.224432534673
69	-13710.805241795044	-125.87986104755424	-11740.391857187216	-15027.224432534673
70	-13710.805241795044	-125.87986104755424	-11814.36012040685	-15027.224432534673
71	-13728.796585425807	-125.87986104755424	-11814.434623066016	-15027.224432534673
72	-13728.796585425807	-125.87986104755424	-11904.181073277585	-15027.224432534673
73	-13728.877164977446	-125.87986104755424	-11904.181073277585	-15027.224432534673
74	-13734.017079036219	-125.87986104755424	-12042.46428258016	-15027.224432534673
75	-13759.025226855569	-125.87986104755424	-12380.472725088996	-15027.224432534673
76	-13761.277689084729	-125.87986104755424	-12380.472725088996	-15027.224432534673
77	-13761.277689084729	-125.87986104755424	-12380.472725088996	-15027.224432534673
78	-13811.269881684468	-125.87986104755424	-12380.472725088996	-15027.224432534673
79	-13811.269881684468	-125.87986104755424	-12380.472725088996	-15027.224432534673
80	-13818.96814969786	-125.87986104755424	-12380.472725088996	-15027.224432534673
81	-13818.96814969786	-125.87986104755424	-12407.119383992136	-15027.224432534673
82	-13818.96814969786	-125.87986104755424	-12471.702801212501	-15027.224432534673
83	-13823.189437287698	-125.87986104755424	-12471.702801212501	-15027.224432534673
84	-13829.571552014539	-125.87986104755424	-12487.853974348318	-15027.224432534673
85	-13845.53688162926	-125.87986104755424	-12539.231211941695	-15027.224432534673
86	-13845.53688162926	-125.87986104755424	-12562.841977969123	-15027.224678818216
87	-13856.08514318851	-125.87986104755424	-12623.688223277897	-15027.224678818216
88	-13856.08514318851	-125.87986104755424	-12623.688223277897	-15027.224678818216
89	-13856.492409561488	-125.87986104755424	-12623.688223277897	-15027.224678818216
90	-13856.492409561488	-125.87986104755424	-12641.147721568148	-15027.225596576145
91	-13856.970728958988	-125.87986104755424	-12641.147721568148	-15027.225596576145
92	-13857.11787935092	-125.87986104755424	-12641.147721568148	-15027.2276309955
93	-13857.213801814516	-125.87986104755424	-12653.70437009621	-15027.2276309955
94	-13866.314460162774	-125.87986104755424	-12678.316721131596	-15027.2276309955
95	-13866.79258399638	-125.87986104755424	-12737.907970612761	-15027.2276309955
96	-13874.690868445712	-125.87986104755424	-12737.907970612761	-15027.2276309955
97	-13876.954068222216	-125.87986104755424	-12813.139683054438	-15027.2276309955
98	-13885.014969031768	-125.87986104755424	-12853.151363872923	-15027.2276309955
99	-13902.854326670395	-125.87986104755424	-12853.151363872923	-15027.2276309955
100	-13902.854326670395	-125.87986104755424	-12853.151363872923	-15027.227632730897
0	-2195.5511450691124	-50.30479104669302	-2730.889740946121	-3096.748724733746
1	-2399.139373475906	-67.58401282429573	-4894.249793926302	-4043.10411268967
2	-5080.060852212609	-89.6783908015533	-4894.249793926302	-7783.632110867522
3	-7900.5982592594655	-115.35054444254773	-4894.249793926302	-9029.457926569587
4	-10733.735989879253	-124.18201815647372	-4894.249793926302	-14667.390885621284
5	-10742.829431601305	-129.95650457570312	-4926.104297554122	-14667.390885621284
6	-12295.65531010185	-137.31503250161333	-5159.285008433186	-14667.390885621284
7	-12295.65531010185	-145.52318092847185	-5703.758315907272	-14861.319570589472
8	-12659.377422274807	-147.3109355745324	-5939.857733931142	-14963.98555797898
9	-12998.430734450636	-149.48233499397065	-5939.857733931142	-14963.98555797898
10	-13612.736325182748	-149.48233499397065	-6353.880357711599	-14963.98555797898
11	-13612.736325182748	-149.48233499397065	-6353.880357711599	-14963.98555797898
12	-13612.736325182748	-149.48233499397065	-6760.525922082403	-14963.98555797898
13	-13612.736325182748	-149.48233499397065	-6760.595280773334	-14973.961856363372
14	-13734.98171170504	-149.48233499397065	-6970.438059472042	-14973.961856363372
15	-13734.98171170504	-149.48233499397065	-7149.451873181743	-14996.0282834533
16	-13817.261056929658	-149.48233499397065	-7149.451873181743	-14998.315785219631
17	-13817.261056929658	-149.48233499397065	-7149.451873181743	-15004.724180079538
18	-13817.261056929658	-149.48233499397065	-7220.92914468598	-15004.724180079538
19	-13861.836525925139	-149.48233499397065	-7309.986075330549	-15004.724180079538
20	-13861.836525925139	-149.48233499397065	-7309.986075330549	-15006.657129257255
21	-13875.828607762405	-149.48233499397065	-8126.442549271418	-15006.657129257255
22	-13875.828607762405	-149.48233499397065	-8126.442549271418	-15006.657129257255
23	-13875.828607762405	-149.48233499397065	-8573.359306430779	-15006.657129257255
24	-13875.828607762405	-149.48233499397065	-8573.359306430779	-15006.657129257255
25	-13875.828607762405	-149.48233499397065	-8573.359346590865	-15006.657129257255
26	-13875.828607762405	-149.48233499397065	-8573.359346590865	-15006.657129257255
27	-13875.828607762405	-149.48233499397065	-8573.359346590865	-15008.394983922253
28	-13875.828607762405	-149.48233499397065	-8744.288374840033	-15008.394983922253
29	-13883.114880583835	-149.48233499397065	-8844.62391287883	-15008.394983922253
30	-13883.114880583835	-149.48233499397065	-8844.62391287883	-15008.394983922253
31	-13883.114880583835	-149.48233499397065	-9485.819049011927	-15008.394983922253
32	-13883.114880583835	-149.48233499397065	-9523.147855997813	-15008.394983922253
33	-13883.114880583835	-149.48233499397065	-9523.147855997813	-15008.394983922253
34	-13886.017139176829	-149.48233499397065	-9576.029415400932	-15008.663164235355
35	-13886.017139176829	-149.48233499397065	-9576.029415400932	-15008.663164235355
36	-13886.452118459234	-149.48233499397065	-9576.029415400932	-15008.663164235355
37	-13886.452118459234	-149.48233499397065	-9767.19017458546	-15009.949250540645
38	-13886.452118459234	-149.48233499397065	-9826.753129764134	-15009.949250540645
39	-13886.452118459234	-149.48233499397065	-9964.232252731243	-15010.261582956115
40	-13886.452118459234	-149.48233499397065	-10044.921309005262	-15010.261582956115
41	-13886.452118459234	-149.48233499397065	-10044.921309005262	-15012.185830399281
42	-13886.92615244419	-149.48233499397065	-10291.982692606842	-15012.185830399281
43	-13886.92615244419	-149.48233499397065	-10409.846055842803	-15012.185830399281
44	-13886.92615244419	-149.48233499397065	-10440.67173203795	-15012.185830399281
45	-13886.92615244419	-149.48233499397065	-10473.025071399894	-15012.185830399281
46	-13886.92615244419	-149.48233499397065	-10506.63646531464	-15012.185830399281
47	-13886.92615244419	-149.48233499397065	-10506.63646531464	-15012.185830399281
48	-13886.92615244419	-149.48233499397065	-10578.8523229639	-15012.77507439333
49	-13886.92615244419	-149.48233499397065	-10857.963237077305	-15012.77507439333
50	-13886.92615244419	-149.48233499397065	-10937.713000636237	-15012.77507439333
51	-13886.92615244419	-149.48233499397065	-11118.560751758378	-15012.77507439333
52	-13886.92615244419	-149.48233499397065	-11119.416877975975	-15012.77507439333
53	-13886.92615244419	-149.48233499397065	-11156.472710109036	-15012.77507439333
54	-13886.92615244419	-149.48233499397065	-11156.472710109036	-15012.870874377386
55	-13886.92615244419	-149.48233499397065	-11464.1918023466	-15013.465883178475
56	-13886.92615244419	-149.48233499397065	-11551.616390993624	-15013.465883178475
57	-13886.92615244419	-149.48233499397065	-11576.96157116505	-15014.326936656202
58	-13886.92615244419	-149.48233499397065	-11653.74780568366	-15014.326936656202
59	-13886.92615244419	-149.48233499397065	-11653.74780568366	-15014.326936656202
60	-13886.94839266024	-149.48233499397065	-11844.120218512813	-15014.326936656202
61	-13886.94839266024	-149.48233499397065	-11844.120218512813	-15014.326936656202
62	-13886.94839266024	-149.48233499397065	-11844.120218512813	-15014.326936656202
63	-13886.94839266024	-149.48233499397065	-11844.120218512813	-15014.326936656202
64	-13894.147779377607	-149.48233499397065	-11844.120218512813	-15014.345217197688
65	-13897.643171455598	-149.48233499397065	-11844.120218512813	-15014.875930284903
66	-13897.643171455598	-149.48233499397065	-12128.962812428232	-15014.875930284903
67	-13897.643171455598	-149.48233499397065	-12128.962812935204	-15014.875930284903
68	-13899.70859457734	-149.48233499397065	-12379.320599352703	-15015.91176573626
69	-13899.70859457734	-149.48233499397065	-12379.320599352703	-15015.91176573626
70	-13899.978347311458	-149.48233499397065	-12379.320599352703	-15015.91176573626
71	-13899.978347311458	-149.48233499397065	-12379.320599352703	-15015.91176573626
72	-13932.479280944344	-149.48233499397065	-12438.13923643329	-15015.91176573626
73	-13932.479280944344	-149.48233499397065	-12440.589111428328	-15015.91176573626
74	-13970.051874675204	-149.48233499397065	-12440.589111428328	-15015.91176573626
75	-14068.944492126691	-149.48233499397065	-12487.924018361357	-15015.91176573626
76	-14068.944492126691	-149.48233499397065	-12487.924018361357	-15015.91176573626
77	-14115.076238925449	-149.48233499397065	-12585.612713674216	-15015.91176573626
78	-14115.076238925449	-149.48233499397065	-12766.287964227246	-15015.91176573626
79	-14115.076238925449	-149.48233499397065	-12766.287964227246	-15015.91176573626
80	-14117.088635785429	-149.48233499397065	-12766.287964227246	-15015.91176573626
81	-14117.088635785429	-149.48233499397065	-12766.287964227246	-15015.91176573626
82	-14117.119081022603	-149.48233499397065	-12766.287964227246	-15015.91176573626
83	-14117.119081022603	-149.48233499397065	-12766.287964227246	-15015.91176573626
84	-14117.119081022603	-149.48233499397065	-12766.287964227246	-15015.91176573626
85	-14117.119081022603	-149.48233499397065	-12766.287964227246	-15015.91176573626
86	-14117.119081022603	-149.48233499397065	-12766.287964227246	-15015.91176573626
87	-14117.119081022603	-149.48233499397065	-12924.516204633173	-15015.91176573626
88	-14117.119081022603	-149.48233499397065	-12924.516204633173	-15015.91176573626
89	-14117.119081022603	-149.48233499397065	-12924.516204633173	-15015.91176573626
90	-14117.119081022603	-149.48233499397065	-12924.516204633173	-15015.91176573626
91	-14117.119117195407	-149.48233499397065	-12951.474978594668	-15015.961525610437
92	-14117.119117195407	-149.48233499397065	-13049.295581910807	-15015.961525610437
93	-14117.119117195407	-149.48233499397065	-13204.282786129166	-15015.98263329612
94	-14119.545191606972	-149.48233499397065	-13237.105442030144	-15015.98263329612
95	-14119.545191606972	-149.48233499397065	-13237.105442030144	-15016.128020682963
96	-14119.545191606972	-149.48233499397065	-13237.105442030144	-15016.128020682963
97	-14121.181705575318	-149.48233499397065	-13237.105442030144	-15016.128020682963
98	-14121.181705575318	-149.48233499397065	-13237.105442030144	-15016.128020682963
99	-14121.504464003618	-149.48233499397065	-13237.105442030144	-15016.128020682963
100	-14121.504464003618	-149.48233499397065	-13237.105442030144	-15016.128020682963
0	-3056.9075049737053	-56.15723750350942	-2627.8426560508183	-2337.827268684037
1	-4376.076605669938	-63.31588489918538	-3194.7383345395524	-5027.020170842712
2	-8094.135829121522	-77.72943228629454	-3537.8466023508386	-8204.09409874653
3	-8094.135829121522	-125.48572283339942	-3869.620769290885	-10918.15542594043
4	-9488.685402497855	-147.5752446612808	-4508.9384316177075	-11626.849849868078
5	-12870.681754208888	-149.66291698479498	-4795.597089675425	-12353.897752285295
6	-12870.681754208888	-160.25418195264385	-4795.597089675425	-12353.897752285295
7	-13064.90273903709	-163.3180883233988	-5405.261425765577	-14277.754794525306
8	-13174.677605383831	-165.21731762491493	-5405.261425765577	-14488.550267593726
9	-13174.677605383831	-165.21731762491493	-5950.325200415963	-14696.041174607417
10	-13578.94925955222	-165.21731762491493	-6421.219323715585	-14787.781763113733
11	-13949.507521257312	-165.21731762491493	-6656.457539553353	-14897.74817768518
12	-13985.240815809344	-165.21731762491493	-6656.457539553353	-14897.74817768518
13	-13985.240815809344	-165.21731762491493	-6656.457539553353	-14928.5596395562
14	-13996.960104871305	-165.21731762491493	-6920.13867020114	-14928.5596395562
15	-14026.81554689031	-165.21731762491493	-7351.588595084947	-14928.5596395562
16	-14026.81554689031	-165.21731762491493	-7508.413554986718	-14937.249648993287
17	-14026.81554689031	-165.21731762491493	-8083.946585877348	-14963.319302340296
18	-14026.81554689031	-165.21731762491493	-8083.946585877348	-14963.319302340296
19	-14026.81554689031	-165.21731762491493	-8083.95027580693	-14963.319302340296
20	-14071.336995122965	-165.21731762491493	-8083.95027580693	-14963.319302340296
21	-14071.336995122965	-165.21731762491493	-8083.95027580693	-14963.319302340296
22	-14071.336995122965	-165.21731762491493	-8383.69658493439	-14963.319302340296
23	-14071.336995122965	-165.21731762491493	-9153.606378452949	-14963.319302340296
24	-14071.336995122965	-165.21731762491493	-9153.606378452949	-14963.319302340296
25	-14071.336995122965	-165.21731762491493	-9449.631967387759	-14963.319302340296
26	-14071.336995122965	-165.21731762491493	-9841.15498652208	-14963.319302340296
27	-14071.336995122965	-165.21731762491493	-9841.156616703069	-14968.672759497622
28	-14100.36945677308	-165.21731762491493	-10046.716596061531	-14968.672759497622
29	-14100.36945677308	-165.21731762491493	-10046.716596061531	-14977.157568892755
30	-14100.36945677308	-165.21731762491493	-10046.716596061531	-14977.157568892755
31	-14100.36945677308	-165.21731762491493	-10124.111708658185	-14977.157568892755
32	-14100.36945677308	-165.21731762491493	-10124.111708658185	-14977.157568892755
33	-14100.36945677308	-165.21731762491493	-10329.200211162233	-14980.038378434185
34	-14101.711311152889	-165.21731762491493	-10359.142922567231	-14980.038378434185
35	-14101.711311152889	-165.21731762491493	-10488.19910726433	-14981.061958593744
36	-14101.711311152889	-165.21731762491493	-10488.19910726433	-14981.723956239533
37	-14101.711311152889	-165.21731762491493	-10492.820130177259	-14984.854455708062
38	-14101.711311152889	-165.21731762491493	-10535.583569968008	-14984.854455708062
39	-14101.711311152889	-165.21731762491493	-10535.583569968008	-14984.854455708062
40	-14101.711311152889	-165.21731762491493	-10680.480708006284	-14984.854455708062
41	-14101.711311152889	-165.21731762491493	-10680.480708006284	-14984.854455708062
42	-14116.64856511624	-165.21731762491493	-10717.000518049945	-14984.854455708062
43	-14119.632451394213	-165.21731762491493	-10717.000518049945	-14984.854455708062
44	-14119.632451394213	-165.21731762491493	-10769.026377417784	-14984.854455708062
45	-14119.632451394213	-165.21731762491493	-10769.026377417784	-14984.854455708062
46	-14119.632451394213	-165.21731762491493	-10803.106751373069	-14984.854455708062
47	-14119.632451394213	-165.21731762491493	-10843.149809993081	-14985.01742483735
48	-14119.632451394213	-165.21731762491493	-10857.849408317943	-14985.01742483735
49	-14119.632451394213	-165.21731762491493	-10931.885214472231	-14985.01742483735
50	-14119.632451394213	-165.21731762491493	-11079.93976344434	-14985.01742483735
51	-14120.816141840445	-165.21731762491493	-11079.93976344434	-14994.969164677443
52	-14120.816141840445	-165.21731762491493	-11079.93976344434	-14994.969164677443
53	-14120.816141840445	-165.21731762491493	-11079.93976344434	-14998.687561532408
54	-14121.383988106114	-165.21731762491493	-11101.137494585773	-14998.687561532408
55	-14121.383988106114	-165.21731762491493	-11209.264830106846	-14998.687561532408
56	-14121.383988106114	-165.21731762491493	-11209.264830106846	-14998.687561532408
57	-14121.383988106114	-165.21731762491493	-11248.072754506802	-14999.160653547598
58	-14121.383988106114	-165.21731762491493	-11248.072754506802	-15000.294349279797
59	-14121.383988106114	-165.21731762491493	-11258.705733907009	-15000.294349279797
60	-14121.383988106114	-165.21731762491493	-11258.705733907009	-15001.726694428808
61	-14121.383988106114	-165.21731762491493	-11258.705733907009	-15001.757165579405
62	-14134.607458298606	-165.21731762491493	-11258.705733907009	-15001.757165579405
63	-14150.971377522676	-165.21731762491493	-11258.705733907009	-15001.757165579405
64	-14150.971377522676	-165.21731762491493	-11267.519079003892	-15001.941746982397
65	-14150.971377522676	-165.21731762491493	-11473.606842950732	-15002.07786370424
66	-14151.345293802868	-165.21731762491493	-11522.750895904303	-15002.07786370424
67	-14151.488972007932	-165.21731762491493	-11569.549679155318	-15002.244462371642
68	-14151.488972007932	-165.21731762491493	-11629.665617591114	-15002.244462371642
69	-14187.964978936765	-165.21731762491493	-11629.665617591114	-15002.244462371642
70	-14187.964978936765	-165.21731762491493	-11635.314512447952	-15002.244462371642
71	-14187.964978936765	-165.21731762491493	-11890.263546759666	-15002.244462371642
72	-14187.964978936765	-165.21731762491493	-11890.263546759666	-15002.355719748917
73	-14189.019246994607	-165.21731762491493	-11890.263546759666	-15002.355719748917
74	-14189.019246994607	-165.21731762491493	-11967.698744059144	-15002.355719748917
75	-14189.019246994607	-165.21731762491493	-11967.698744059144	-15002.355719748917
76	-14189.692788222621	-165.21731762491493	-12004.886149062673	-15002.355719748917
77	-14189.692788222621	-165.21731762491493	-12183.522845517738	-15002.355719748917
78	-14189.692788222621	-165.21731762491493	-12183.522845517738	-15002.361410147329
79	-14189.692788222621	-165.21731762491493	-12183.522845517738	-15002.361410147329
80	-14190.956096702328	-165.21731762491493	-12183.522845517738	-15002.361410147329
81	-14276.738772422574	-165.21731762491493	-12183.522845517738	-15002.361410147329
82	-14295.06265206637	-165.21731762491493	-12188.445105052757	-15002.361410147329
83	-14295.06265206637	-165.21731762491493	-12188.445105052757	-15002.404769312463
84	-14308.523421570822	-165.21731762491493	-12243.57451892622	-15002.404769312463
85	-14308.523421570822	-165.21731762491493	-12269.976945007886	-15002.404769312463
86	-14317.775687953337	-165.21731762491493	-12269.976945007886	-15002.404769312463
87	-14317.775687953337	-165.21731762491493	-12553.180839519955	-15002.404769312463
88	-14383.668934308314	-165.21731762491493	-12553.180839519955	-15002.404769312463
89	-14383.668934308314	-165.21731762491493	-12553.180839519955	-15002.404769312463
90	-14384.520415058229	-165.21731762491493	-12591.179883844656	-15002.478159994644
91	-14384.520415058229	-165.21731762491493	-12622.997412512665	-15002.478159994644
92	-14394.807669917844	-165.21731762491493	-12622.997412512665	-15002.501323209848
93	-14403.365628280604	-165.21731762491493	-12710.163962225153	-15002.525719038156
94	-14403.365628280604	-165.21731762491493	-12729.300504812147	-15002.525719038156
95	-14404.051903602838	-165.21731762491493	-12729.300504812147	-15002.525719038156
96	-14404.210971403905	-165.21731762491493	-12729.302302990805	-15002.525719038156
97	-14405.61214200822	-165.21731762491493	-12858.83552150761	-15002.525719038156
98	-14406.23420976419	-165.21731762491493	-12989.403137182271	-15002.525719038156
99	-14409.718128801838	-165.21731762491493	-12989.403137182271	-15002.526457393058
100	-14409.718128801838	-165.21731762491493	-12989.403137182271	-15002.526457393058
0	-2306.9861498499185	-49.04020769979152	-3131.151364577524	-4405.610039190571
1	-4070.9731680209716	-67.11793252069111	-3248.571179093705	-4405.610039190571
2	-7756.8978301048155	-86.17261854870488	-3301.8094685625947	-4405.610039190571
3	-9029.457926569587	-96.18207415345822	-4444.310384169154	-5876.147012298249
4	-12594.228582923033	-103.30372847851129	-5444.395149787303	-8839.70583630641
5	-14062.935154249879	-113.08676508650633	-5860.469476501423	-13311.441456224518
6	-14762.758163547815	-117.36119412089089	-5860.469477410826	-14016.62583900059
7	-14762.758163547815	-119.77048644158789	-5981.7959318319	-14016.62583900059
8	-14853.786105744613	-125.433850823167	-6146.964844505664	-14054.245787420792
9	-14853.786105744613	-125.87986104755424	-6316.540787456032	-14194.177037561014
10	-15004.314296023536	-126.00421828001876	-6862.398187578156	-14194.177037561014
11	-15004.314296023536	-126.01998911917764	-6893.7678982704465	-14194.177037561014
12	-15007.400632893456	-126.13448372020824	-7847.635717556134	-14194.177037561014
13	-15007.400632893456	-126.49661450862358	-8061.608912098755	-14282.729493931707
14	-15007.400632893456	-127.24018310327233	-8061.608912098755	-14553.549881588657
15	-15007.400632893456	-129.07178557558655	-8268.51288974808	-14553.549881588657
16	-15013.92832320171	-131.9416057387864	-8268.51288974808	-14632.674408768884
17	-15023.408988602765	-133.74735236302638	-8750.90251666902	-14632.674408768884
18	-15023.408988602765	-133.74735236302638	-9340.431805396784	-14632.674408768884
19	-15023.408988602765	-133.74735236302638	-9347.950830242948	-14632.674408768884
20	-15023.921427905932	-133.74735236302638	-9432.956305262534	-14632.674408768884
21	-15023.921427905932	-133.74735236302638	-9432.956305262534	-14632.674408768884
22	-15023.921427905932	-133.74735236302638	-9724.750385463296	-14633.21842949634
23	-15023.921427905932	-133.74735236302638	-9914.446765903425	-14633.21842949634
24	-15024.426064075333	-133.74735236302638	-9914.446765903425	-14633.21842949634
25	-15024.625113915332	-133.74735236302638	-10151.241773654216	-14634.35525634141
26	-15024.625113915332	-133.74735236302638	-10160.273063566896	-14634.35525634141
27	-15024.625113915332	-133.74735236302638	-10320.180961671187	-14634.35525634141
28	-15024.952473497508	-133.74735236302638	-10320.180961671187	-14661.737474322916
29	-15024.952473497508	-133.74735236302638	-10615.151017657667	-14661.737474322916
30	-15024.952473497508	-133.74735236302638	-10615.151017657667	-14666.762743053838
31	-15024.952473497508	-133.74735236302638	-10615.151017657667	-14666.762743053838
32	-15024.952473497508	-133.74735236302638	-10744.111185321868	-14666.762743053838
33	-15024.952473497508	-133.74735236302638	-10744.111185321868	-14666.762743053838
34	-15024.952473497508	-133.74735236302638	-10957.087385477187	-14666.762743053838
35	-15024.952473497508	-133.74735236302638	-10957.087385477187	-14666.762743053838
36	-15024.952473497508	-133.74735236302638	-11071.585592139376	-14675.705858215166
37	-15024.952473497508	-133.74735236302638	-11071.585592139376	-14675.705858215166
38	-15024.952473497508	-133.74735236302638	-11270.04215711029	-14675.705858215166
39	-15024.952473497508	-133.74735236302638	-11270.04215711029	-14675.705858215166
40	-15024.952473497508	-133.74735236302638	-11270.04215711029	-14680.599953774254
41	-15024.952473497508	-133.74735236302638	-11397.525769552516	-14680.599953774254
42	-15024.952473497508	-133.74735236302638	-11473.429453547344	-14680.599953774254
43	-15024.952473497508	-133.74735236302638	-11473.429453547344	-14688.663667728057
44	-15024.952473497508	-133.74735236302638	-11473.429453547344	-14688.663667728057
45	-15024.952473497508	-133.74735236302638	-11484.147988416089	-14690.723848048048
46	-15024.952473497508	-133.74735236302638	-11484.147988416089	-14690.723848048048
47	-15024.952473497508	-133.74735236302638	-11584.301849377982	-14690.723848048048
48	-15024.952473497508	-133.74735236302638	-11817.496255809403	-14690.723848048048
49	-15024.952473497508	-133.74735236302638	-11817.496255809403	-14690.723848048048
50	-15024.952473497508	-133.74735236302638	-11817.496255809403	-14690.723848048048
51	-15024.952473497508	-133.74735236302638	-11817.496255809403	-14693.290984670835
52	-15024.952473497508	-133.74735236302638	-11909.174487641085	-14695.399225597846
53	-15024.952473497508	-133.74735236302638	-11909.174487641085	-14695.399225597846
54	-15024.952473497508	-133.74735236302638	-11909.174487641085	-14695.399225597846
55	-15024.952473497508	-133.74735236302638	-11946.72384959191	-14695.41019324911
56	-15024.952473497508	-133.74735236302638	-11946.72384959191	-14700.760016977287
57	-15024.952473497508	-133.74735236302638	-11946.72384959191	-14700.760016977287
58	-15024.952473497508	-133.74735236302638	-11946.72384959191	-14700.760016977287
59	-15024.952473497508	-133.74735236302638	-11946.72384959191	-14700.760016977287
60	-15024.952473497508	-133.74735236302638	-11946.72384959191	-14700.760016977287
61	-15024.952473497508	-133.74735236302638	-11946.72384959191	-14700.760016977287
62	-15024.952473497508	-133.74735236302638	-12136.311138336865	-14702.483026052772
63	-15024.952473497508	-133.74735236302638	-12136.311138336865	-14702.483026052772
64	-15025.001895742484	-133.74735236302638	-12136.311138336865	-14702.483026052772
65	-15025.001895742484	-133.74735236302638	-12136.311138336865	-14702.483026052772
66	-15025.001895742484	-133.74735236302638	-12136.311138336865	-14702.483026052772
67	-15025.001895742484	-133.74735236302638	-12136.311138336865	-14702.483026052772
68	-15025.001895742484	-133.74735236302638	-12136.311138336865	-14702.483026052772
69	-15025.001895742484	-133.74735236302638	-12136.311138336865	-14702.483026052772
70	-15025.001895742484	-133.74735236302638	-12228.585583135475	-14702.483026052772
71	-15025.001895742484	-133.74735236302638	-12242.445860500131	-14702.483026052772
72	-15025.001895742484	-133.74735236302638	-12242.445860500131	-14702.483026052772
73	-15025.001895742484	-133.74735236302638	-12242.445860500131	-14702.483026052772
74	-15025.001895742484	-133.74735236302638	-12242.445860500131	-14702.483026052772
75	-15025.001895742484	-133.74735236302638	-12242.445860500131	-14702.483026052772
76	-15025.001895742484	-133.74735236302638	-12281.894065200511	-14702.483026052772
77	-15025.001895742484	-133.74735236302638	-12363.805531554126	-14702.483026052772
78	-15025.001895742484	-133.74735236302638	-12363.805531554126	-14702.483026052772
79	-15025.001895742484	-133.74735236302638	-12363.805531554126	-14702.539895817978
80	-15025.001895742484	-133.74735236302638	-12560.248905652983	-14702.539895817978
81	-15025.001895742484	-133.74735236302638	-12560.248905652983	-14702.539895817978
82	-15025.001895742484	-133.74735236302638	-12646.19254838698	-14702.539895817978
83	-15025.001895742484	-133.74735236302638	-12646.19254838698	-14702.539895817978
84	-15025.001895742484	-133.74735236302638	-12646.19254838698	-14702.548235995822
85	-15025.001895742484	-133.74735236302638	-12646.19254838698	-14702.548235995822
86	-15025.001895742484	-133.74735236302638	-12646.19254838698	-14702.548235995822
87	-15025.001895742484	-133.74735236302638	-13055.491113812936	-14702.548235995822
88	-15025.001895742484	-133.74735236302638	-13073.385996670406	-14702.548235995822
89	-15025.001895742484	-133.74735236302638	-13122.471659918909	-14702.548235995822
90	-15025.001895742484	-133.74735236302638	-13155.15517431098	-14702.548235995822
91	-15025.001895742484	-133.74735236302638	-13224.840229120076	-14702.548235995822
92	-15025.001895742484	-133.74735236302638	-13229.826687916122	-14702.550483730969
93	-15025.001895742484	-133.74735236302638	-13303.676089418592	-14702.550483730969
94	-15025.001895742484	-133.74735236302638	-13339.656947175245	-14702.550483730969
95	-15025.001895742484	-133.74735236302638	-13339.656947175245	-14702.550483730969
96	-15025.001895742484	-133.74735236302638	-13339.656947175245	-14702.550483730969
97	-15025.001895742484	-133.74735236302638	-13348.724916131267	-14702.550483730969
98	-15025.001895742484	-133.74735236302638	-13377.801565495325	-14702.572710261069
99	-15025.003510627072	-133.74735236302638	-13377.801565495325	-14702.572710261069
100	-15025.003510627072	-133.74735236302638	-13377.801565495325	-14702.572710261069
0	-3899.78326351292	-65.90105694933393	-3128.0752019336983	-3244.552504762039
1	-3899.78326351292	-68.821697676443	-3423.310587167665	-4097.397914178887
2	-5398.32067733338	-100.30261170786319	-3564.229003247869	-6751.281407505642
3	-7101.100893253956	-114.33256073975448	-4082.5785101846654	-8757.936152531785
4	-8216.97878550075	-122.9008016751165	-4330.950350615517	-12433.06707111485
5	-8995.5088070316	-141.30997087198625	-4391.428572923207	-14463.154471293812
6	-14049.462868165127	-146.51687230700293	-4685.913778719533	-14463.154471293812
7	-14049.462868165127	-149.48233499397065	-4969.31657508626	-14545.564467771972
8	-14049.462868165127	-156.61850997460223	-5019.847562621249	-14569.580689057699
9	-14049.462868165127	-159.1857977071485	-5363.346279959786	-14569.580689057699
10	-14049.462868165127	-164.49584068986366	-5917.608695029981	-14647.896180791922
11	-14073.448101846774	-165.21731762491493	-6113.47735731524	-14676.251616995298
12	-14073.448101846774	-165.21731762491493	-6605.1035751907175	-14676.251616995298
13	-14073.448101846774	-165.21731762491493	-6605.1035751907175	-14676.251616995298
14	-14073.448101846774	-165.21731762491493	-6716.653384811366	-14676.251616995298
15	-14073.448101846774	-165.21731762491493	-7099.222422301828	-14698.408036663106
16	-14073.448101846774	-165.21731762491493	-7445.430263955682	-14698.408036663106
17	-14073.448101846774	-165.21731762491493	-7517.515885503684	-14698.408036663106
18	-14073.448101846774	-165.21731762491493	-7803.817983257651	-14701.5081852921
19	-14078.759610715626	-165.21731762491493	-8058.740855520994	-14701.5081852921
20	-14087.923923663777	-165.21731762491493	-8058.740855520994	-14701.5081852921
21	-14087.923923663777	-165.21731762491493	-8100.663744488936	-14721.490624379308
22	-14123.914071192132	-165.21731762491493	-8306.068903669477	-14723.616443279669
23	-14123.914071192132	-165.21731762491493	-8666.697234045154	-14740.782219210092
24	-14129.329321736894	-165.21731762491493	-8666.697234045154	-14753.447653017854
25	-14129.329321736894	-165.21731762491493	-8688.38553908373	-14754.997693516025
26	-14129.329321736894	-165.21731762491493	-8688.38553908373	-14754.997693516025
27	-14134.053716296177	-165.21731762491493	-8778.027301756825	-14754.997693516025
28	-14134.053716296177	-165.21731762491493	-8794.65440692486	-14783.297914525832
29	-14134.053716296177	-165.21731762491493	-8919.929653747206	-14788.043060984173
30	-14134.053716296177	-165.21731762491493	-8938.804048549133	-14788.043060984173
31	-14134.053716296177	-165.21731762491493	-9013.052097942693	-14788.043060984173
32	-14134.053716296177	-165.21731762491493	-9013.052097942693	-14788.043060984173
33	-14134.053716296177	-165.21731762491493	-9168.418974576169	-14795.004766000853
34	-14134.053716296177	-165.21731762491493	-9193.681162936731	-14795.004766000853
35	-14134.053716296177	-165.21731762491493	-9414.34444964919	-14796.959095541071
36	-14134.053716296177	-165.21731762491493	-9414.34444964919	-14796.959095541071
37	-14134.053716296177	-165.21731762491493	-9504.92708540388	-14796.959095541071
38	-14134.053716296177	-165.21731762491493	-9504.92708540388	-14800.939116835842
39	-14134.591521515835	-165.21731762491493	-9504.92708540388	-14800.939116835842
40	-14134.591521515835	-165.21731762491493	-9553.188205401533	-14800.939116835842
41	-14134.591521515835	-165.21731762491493	-9553.188205401533	-14800.939116835842
42	-14134.591521515835	-165.21731762491493	-9582.515069469977	-14804.777280998578
43	-14134.591521515835	-165.21731762491493	-9603.21358991704	-14804.777280998578
44	-14134.591521515835	-165.21731762491493	-9603.21358991704	-14804.777280998578
45	-14134.591521515835	-165.21731762491493	-9603.21358991704	-14804.777280998578
46	-14134.918088147342	-165.21731762491493	-9744.567492757307	-14804.777280998578
47	-14134.918088147342	-165.21731762491493	-9744.597634206428	-14804.777280998578
48	-14134.918088147342	-165.21731762491493	-9744.597634206428	-14804.777280998578
49	-14134.918088147342	-165.21731762491493	-9744.597634206428	-14804.777280998578
50	-14135.042010051451	-165.21731762491493	-9923.735041137537	-14804.992411403087
51	-14135.042010051451	-165.21731762491493	-9923.735041137537	-14804.992411403087
52	-14135.042010051451	-165.21731762491493	-9923.735041137537	-14804.992411403087
53	-14135.042010051451	-165.21731762491493	-9923.735041137537	-14804.992411403087
54	-14135.042010051451	-165.21731762491493	-10019.130145016225	-14804.992411403087
55	-14135.042010051451	-165.21731762491493	-10019.130145016225	-14806.89298759537
56	-14135.042010051451	-165.21731762491493	-10019.130145016225	-14806.89298759537
57	-14135.042010051451	-165.21731762491493	-10190.975495329087	-14806.89298759537
58	-14135.042010051451	-165.21731762491493	-10250.516851768187	-14806.89298759537
59	-14135.042010051451	-165.21731762491493	-10437.31713145526	-14806.89298759537
60	-14135.042010051451	-165.21731762491493	-10809.811819766735	-14807.363401242048
61	-14193.100301606655	-165.21731762491493	-10907.144431847126	-14807.363401242048
62	-14193.100301606655	-165.21731762491493	-10907.144431847126	-14807.363401242048
63	-14193.100301606655	-165.21731762491493	-10910.46605709728	-14807.363401242048
64	-14196.760470531553	-165.21731762491493	-11002.212837928631	-14807.411166250744
65	-14254.463272991157	-165.21731762491493	-11085.196151921042	-14807.411166250744
66	-14254.463272991157	-165.21731762491493	-11085.196151921042	-14811.762538906158
67	-14254.463272991157	-165.21731762491493	-11085.196151921042	-14811.762538906158
68	-14262.432086046518	-165.21731762491493	-11092.19749409924	-14811.762538906158
69	-14262.432086046518	-165.21731762491493	-11123.35085914971	-14812.267014169815
70	-14262.432086046518	-165.21731762491493	-11146.208065555998	-14812.267014169815
71	-14265.279731880646	-165.21731762491493	-11296.665789596653	-14812.267014169815
72	-14269.800872250615	-165.21731762491493	-11314.324912063008	-14812.267014169815
73	-14289.575002205327	-165.21731762491493	-11314.324912063008	-14812.267014169815
74	-14289.575002205327	-165.21731762491493	-11314.324912063008	-14812.843453291545
75	-14289.575002205327	-165.21731762491493	-11314.324912063008	-14812.843453291545
76	-14289.575002205327	-165.21731762491493	-11403.972950651147	-14812.843453291545
77	-14289.575002205327	-165.21731762491493	-11403.972950651147	-14813.874259916389
78	-14289.887053135566	-165.21731762491493	-11403.972950651147	-14813.874259916389
79	-14289.887053135566	-165.21731762491493	-11403.972950651147	-14813.922740901755
80	-14289.887053135566	-165.21731762491493	-11403.972950651147	-14816.051632792925
81	-14290.0925344606	-165.21731762491493	-11403.972950651147	-14816.051632792925
82	-14290.0925344606	-165.21731762491493	-11403.972950651147	-14817.88427525574
83	-14305.107885137837	-165.21731762491493	-11403.972950651147	-14817.88427525574
84	-14305.107885137837	-165.21731762491493	-11403.972950651147	-14817.88427525574
85	-14305.371681664183	-165.21731762491493	-11626.122863914385	-14817.88427525574
86	-14305.63256761957	-165.21731762491493	-11697.411878613604	-14817.88427525574
87	-14305.63256761957	-165.21731762491493	-11697.411878613604	-14817.88427525574
88	-14324.704232605318	-165.21731762491493	-11697.411878613604	-14817.88427525574
89	-14324.704232605318	-165.21731762491493	-11777.323747580813	-14818.465616714368
90	-14324.704232605318	-165.21731762491493	-11804.920269072994	-14818.465616714368
91	-14350.67998622661	-165.21731762491493	-11804.920269072994	-14818.465616714368
92	-14381.136088774343	-165.21731762491493	-11856.348161498237	-14818.465616714368
93	-14381.136088774343	-165.21731762491493	-12070.951666717605	-14818.465616714368
94	-14384.664834476624	-165.21731762491493	-12070.951666717605	-14818.465616714368
95	-14384.664834476624	-165.21731762491493	-12070.951666717605	-14818.491641029985
96	-14384.785571413013	-165.21731762491493	-12078.53327216349	-14818.498647207838
97	-14384.81006061631	-165.21731762491493	-12078.53327216349	-14818.517715171463
98	-14384.81006061631	-165.21731762491493	-12078.53327216349	-14818.517715171463
99	-14385.646860869487	-165.21731762491493	-12078.53327216349	-14818.517715171463
100	-14385.646860869487	-165.21731762491493	-12078.53327216349	-14818.51882011097
0	-3733.6613292233314	-48.981305213279555	-3882.946323571001	-3434.5810519952083
1	-5035.602301794081	-74.95164152282858	-4296.423413310132	-3687.7374739367624
2	-7763.421217618772	-87.26945866620596	-4296.423413310132	-9029.457926569587
3	-11969.22630470344	-99.31040169701464	-4296.423413310132	-9029.457926569587
4	-12320.258391718675	-112.75130376712366	-4296.423413310132	-12237.088974615299
5	-13205.444300192019	-125.04725728399407	-4585.360701674578	-14883.349916550944
6	-13205.444300192019	-127.81626091141186	-4665.907655558418	-14883.349916550944
7	-13205.444300192019	-130.52686965306617	-5478.450704526788	-14921.216245409116
8	-13410.563905635396	-133.58260568370065	-5741.408428123828	-15014.056982667003
9	-13410.563905635396	-133.74735236302638	-5932.740662845748	-15014.056982667003
10	-13449.898289522367	-133.74735236302638	-5932.740662845748	-15014.056982667003
11	-13453.369784361186	-133.74735236302638	-6652.0906047869885	-15014.056982667003
12	-13453.369784361186	-133.74735236302638	-6652.0906047869885	-15016.797844001572
13	-13453.369784361186	-133.74735236302638	-7020.935992110617	-15016.797844001572
14	-13453.369784361186	-133.74735236302638	-7020.935992110617	-15016.797844001572
15	-13453.369784361186	-133.74735236302638	-7020.935992110617	-15016.797844001572
16	-13674.242952109025	-133.74735236302638	-7022.752880069832	-15021.426063981678
17	-13674.242952109025	-133.74735236302638	-7300.236173165782	-15022.03905164049
18	-13674.242952109025	-133.74735236302638	-7526.941208455088	-15022.03905164049
19	-13761.709213101307	-133.74735236302638	-7526.941208455088	-15022.03905164049
20	-13870.939585337826	-133.74735236302638	-7526.941208455088	-15022.03905164049
21	-13870.939585337826	-133.74735236302638	-7526.941208455088	-15023.363401651923
22	-13870.939585337826	-133.74735236302638	-7526.941208455088	-15023.363401651923
23	-13870.939585337826	-133.74735236302638	-7526.941208455088	-15023.363401651923
24	-13874.701723803899	-133.74735236302638	-7743.812355935865	-15023.363401651923
25	-13874.701723803899	-133.74735236302638	-7743.812355935865	-15024.308404214504
26	-13874.701723803899	-133.74735236302638	-8043.741805453098	-15024.308404214504
27	-13874.701723803899	-133.74735236302638	-8043.741805453098	-15024.308404214504
28	-13874.701723803899	-133.74735236302638	-8527.448892219714	-15024.308404214504
29	-13874.701723803899	-133.74735236302638	-8527.449097767763	-15024.308404214504
30	-13874.701723803899	-133.74735236302638	-8527.449097767763	-15024.308404214504
31	-13874.701723803899	-133.74735236302638	-8657.835932022741	-15026.497615692637
32	-13874.701723803899	-133.74735236302638	-8721.047887801014	-15026.497615692637
33	-13874.701723803899	-133.74735236302638	-8800.605263004467	-15026.497615692637
34	-13874.701723803899	-133.74735236302638	-9217.417600144185	-15026.497615692637
35	-13878.251592118942	-133.74735236302638	-9217.417600144185	-15026.497615692637
36	-13882.760714407761	-133.74735236302638	-9217.417600144185	-15026.497615692637
37	-13883.039229902055	-133.74735236302638	-10103.453915763817	-15026.497615692637
38	-13883.039229902055	-133.74735236302638	-10103.453915763817	-15026.497615692637
39	-13883.039229902055	-133.74735236302638	-10103.453915763817	-15026.497615692637
40	-13883.039229902055	-133.74735236302638	-10331.718120335761	-15026.497615692637
41	-13883.039229902055	-133.74735236302638	-10331.718120335761	-15026.497615692637
42	-13883.039229902055	-133.74735236302638	-10331.718120335761	-15026.497615692637
43	-13883.039229902055	-133.74735236302638	-10512.87541840232	-15026.497615692637
44	-13883.300065129355	-133.74735236302638	-10512.87541840232	-15026.497615692637
45	-13883.300065129355	-133.74735236302638	-10602.058701330177	-15026.497615692637
46	-13883.300065129355	-133.74735236302638	-10684.814391625245	-15026.497615692637
47	-13883.300065129355	-133.74735236302638	-10684.903284300195	-15026.497615692637
48	-13883.300065129355	-133.74735236302638	-10817.438441699527	-15026.497615692637
49	-13883.300065129355	-133.74735236302638	-10817.438441699527	-15026.497615692637
50	-13883.300065129355	-133.74735236302638	-11045.985031289625	-15026.53223470327
51	-13883.300065129355	-133.74735236302638	-11118.496900311537	-15026.53223470327
52	-13883.300065129355	-133.74735236302638	-11402.67125843948	-15026.53223470327
53	-13908.122980536324	-133.74735236302638	-11501.718572413725	-15026.686773842213
54	-14000.045676523063	-133.74735236302638	-11501.718572413725	-15026.688144086329
55	-14012.140893788135	-133.74735236302638	-11501.718572413725	-15026.688144086329
56	-14012.140893788135	-133.74735236302638	-11501.718572413725	-15026.688144086329
57	-14012.140893788135	-133.74735236302638	-11501.718572413725	-15026.688144086329
58	-14012.140893788135	-133.74735236302638	-11501.718572413725	-15026.824375608492
59	-14012.140893788135	-133.74735236302638	-11501.718572413725	-15026.824375608492
60	-14015.102282979185	-133.74735236302638	-11501.718572413725	-15026.824375608492
61	-14015.565278691778	-133.74735236302638	-11571.223860661932	-15026.824375608492
62	-14015.565278691778	-133.74735236302638	-11571.223860661932	-15026.824375608492
63	-14015.565278691778	-133.74735236302638	-11666.038541481403	-15026.824375608492
64	-14015.565278691778	-133.74735236302638	-11695.88972813579	-15026.824375608492
65	-14015.565278691778	-133.74735236302638	-11805.730428918401	-15026.824375608492
66	-14015.565278691778	-133.74735236302638	-11966.034613652691	-15026.824375608492
67	-14015.565278691778	-133.74735236302638	-12231.471919657268	-15026.824375608492
68	-14015.565278691778	-133.74735236302638	-12240.507845803555	-15026.886043324772
69	-14071.475345015491	-133.74735236302638	-12476.156936650676	-15026.886043324772
70	-14151.5190413727	-133.74735236302638	-12476.156936650676	-15026.886043324772
71	-14151.5190413727	-133.74735236302638	-12681.324624285657	-15026.903959665782
72	-14151.5190413727	-133.74735236302638	-12747.827541345296	-15026.903959665782
73	-14181.402963486273	-133.74735236302638	-12747.827541345296	-15026.953811583586
74	-14181.402963486273	-133.74735236302638	-12827.223780897015	-15026.953811583586
75	-14182.904873401145	-133.74735236302638	-12827.223780897015	-15026.953811583586
76	-14182.904873401145	-133.74735236302638	-12865.23075976536	-15026.953811583586
77	-14198.37535154668	-133.74735236302638	-12982.568940504067	-15026.953811583586
78	-14198.37535154668	-133.74735236302638	-12982.568940504067	-15026.953811583586
79	-14218.112301022622	-133.74735236302638	-12982.568940504067	-15026.953811583586
80	-14218.112301022622	-133.74735236302638	-12982.568940504067	-15026.953811583586
81	-14250.319140308584	-133.74735236302638	-12982.568940504067	-15026.953811583586
82	-14262.259130884873	-133.74735236302638	-12982.568940504067	-15026.953811583586
83	-14262.259130884873	-133.74735236302638	-12982.568940504067	-15026.959069646891
84	-14265.223851705736	-133.74735236302638	-12982.568940504067	-15026.959069646891
85	-14289.693739043909	-133.74735236302638	-13047.74716814923	-15026.959069646891
86	-14294.416624209542	-133.74735236302638	-13075.555678645573	-15026.959782497172
87	-14346.172112028213	-133.74735236302638	-13075.555678645573	-15026.959782497172
88	-14346.172112028213	-133.74735236302638	-13093.651227796401	-15026.959782497172
89	-14351.227265543554	-133.74735236302638	-13093.651227796401	-15026.962361513222
90	-14357.648095393186	-133.74735236302638	-13093.651227796401	-15026.962361513222
91	-14371.606986981491	-133.74735236302638	-13095.352068221891	-15026.962361513222
92	-14386.366772518533	-133.74735236302638	-13095.352068221891	-15026.962361513222
93	-14386.366772518533	-133.74735236302638	-13104.863895036935	-15026.962361513222
94	-14401.688521041242	-133.74735236302638	-13104.863895036935	-15026.962361513222
95	-14401.688521041242	-133.74735236302638	-13109.065142827423	-15026.962361513222
96	-14406.926963803362	-133.74735236302638	-13214.604545713233	-15026.962361513222
97	-14410.664846083358	-133.74735236302638	-13214.604545713233	-15026.962361513222
98	-14410.664846083358	-133.74735236302638	-13240.178020544472	-15026.962361513222
99	-14411.131000352041	-133.74735236302638	-13240.178020544472	-15026.962361513222
100	-14411.131000352041	-133.74735236302638	-13240.178020544472	-15026.962361513222
