# Supplementary material for: An improved genetic algorithm and its application in neural network adversarial attack
Source: PLoS One. 2022 May 5;17(5):e0267970. doi: 10.1371/journal.pone.0267970 (PMC9070932; doi:10.1371/journal.pone.0267970)
Supplement: S1 Data — (ZIP) [file pone.0267970.s001.zip › data3/9_10.csv]

	GWO	PSO	SGA	IGA
0	471285.76511066954	20950645.93884292	43117.71350823158	54405.234008043895
1	2339.741688659434	20950645.93884292	43117.71350823158	6378.979504639687
2	90.50219191719049	19555025.508796174	43117.71350823158	71.69376940194851
3	85.69019988315893	19555025.508796174	43117.71350823158	68.13610259774973
4	53.315634442114515	19555025.508796174	33991.1292508145	32.91761115420201
5	41.95199513111593	611820.8561599999	33991.1292508145	17.402682470857215
6	37.27768699306581	611820.8561599999	33991.1292508145	17.402682470857215
7	28.93943180861058	611820.8561599999	33991.1292508145	14.85019655309631
8	28.93943180861058	611820.8561599999	33991.1292508145	13.381769507115607
9	24.244446942975145	611820.8561599999	33991.1292508145	13.381769507115607
10	23.836460134972867	92751.07998844267	33991.1292508145	13.381769507115607
11	14.09351815917988	92751.07998844267	28136.274456900323	13.381769507115607
12	9.12689514284014	92751.07998844267	20568.4225003155	13.381769507115607
13	2.5174024606385643	92751.07998844267	20568.4225003155	13.381769507115607
14	1.5548606240110132	92751.07998844267	20568.4225003155	13.381769507115607
15	0.21941218822010455	92751.07998844267	20568.4225003155	13.381769507115607
16	0.21941218822010455	92751.07998844267	20568.4225003155	13.381769507115607
17	0.12226037237590504	92751.07998844267	16169.954465771962	13.381769507115607
18	0.08614360825436052	92751.07998844267	16169.954465771962	13.381769507115607
19	0.04211864714193325	92751.07998844267	12209.206539251833	13.381769507115607
20	0.009342150945059302	11061.869686358306	12209.206539251833	13.381769507115607
21	0.0075264749129644315	11061.869686358306	7097.015972213876	13.109767506629566
22	0.0008034977569764123	10033.174677869225	7096.813967172193	13.109767506629566
23	0.0004066406468581363	10033.174677869225	7096.813967172193	13.109767506629566
24	0.0003062045667974189	10033.174677869225	7096.813967172193	13.109767506629566
25	0.00014518109638572696	10033.174677869225	7096.813967172193	13.109767506629566
26	5.490912269578985e-05	10033.174677869225	7096.813967172193	10.573101813514583
27	3.514848889096811e-05	1301.1058802867203	7096.813967172193	5.611152700424114
28	1.4873628785494475e-05	1301.1058802867203	7096.813967172193	4.461748956140852
29	8.811366939198706e-06	1301.1058802867203	7096.813967172193	4.295640809908505
30	2.347953540038361e-06	1301.1058802867203	7096.813967172193	4.295640809908505
31	1.262033720195177e-06	1301.1058802867203	7096.813967172193	4.295640809908505
32	3.531401944201207e-07	1301.1058802867203	7096.813967172193	4.295640809908505
33	3.608451493164466e-08	1301.1058802867203	7096.813967172193	4.204866292623507
34	2.8151362130302005e-08	1301.1058802867203	6180.0678714458745	4.204866292623507
35	4.149683263676707e-09	1246.3734709255357	6180.0678714458745	4.127023543719702
36	2.4359394501516363e-09	1246.3734709255357	5727.006694479522	4.080752726793918
37	1.033498620017781e-09	1130.2472365668073	5727.0063984369	4.080752726793918
38	4.920366336591542e-10	1130.2472365668073	5727.0063984369	4.041790008014004
39	1.7124079931818414e-10	1130.2472365668073	5727.0063984369	4.041790008014004
40	7.740652563370531e-11	682.537607376221	5727.0063984369	4.040386818665851
41	5.0889070735138375e-11	682.537607376221	5727.0063984369	4.040386818665851
42	2.965805379062658e-11	682.537607376221	5727.0063984369	4.040094805973538
43	1.2164491636212915e-11	682.537607376221	702.3602338771585	4.02836931988557
44	8.597567102697212e-12	682.537607376221	702.3450679657898	4.005474503857911
45	4.902744876744691e-12	682.537607376221	702.3450679657898	4.005474503857911
46	3.296918293926865e-12	682.537607376221	697.9405518544057	4.005474503857911
47	1.5347723092418164e-12	682.537607376221	390.8595886633514	4.005474503857911
48	6.963318810448982e-13	682.537607376221	390.84988339066615	3.9743447441773014
49	3.410605131648481e-13	682.537607376221	390.84988339066615	3.9743447441773014
50	1.9895196601282805e-13	682.537607376221	390.84988339066615	3.9475451549390783
51	1.2789769243681803e-13	682.537607376221	352.51967042011364	3.9332425738159458
52	7.105427357601002e-14	682.537607376221	352.51967042011364	3.9332425738159458
53	5.684341886080802e-14	682.537607376221	352.51967042011364	3.9096947818734975
54	4.263256414560601e-14	682.537607376221	352.51717668373954	3.8700704156159134
55	4.263256414560601e-14	682.537607376221	352.31127239295006	3.8700704156159134
56	2.842170943040401e-14	682.537607376221	259.8285848519056	3.865076163941623
57	2.842170943040401e-14	682.537607376221	259.8285848519056	3.848201873624589
58	2.842170943040401e-14	682.537607376221	259.8285848519056	3.8263251375542353
59	1.4210854715202004e-14	682.537607376221	259.8285848519056	3.8263251375542353
60	1.4210854715202004e-14	682.537607376221	259.8285848519056	3.8263251375542353
61	0.0	682.537607376221	259.75945604070193	3.8263251375542353
62	0.0	682.537607376221	259.75945604070193	3.8249956241183867
63	0.0	682.537607376221	259.75945604070193	3.8249956241183867
64	0.0	682.537607376221	193.83185232773462	3.8249956241183867
65	0.0	682.537607376221	193.52945129462125	3.8249956241183867
66	0.0	682.537607376221	193.52945129462125	3.8249956241183867
67	0.0	682.537607376221	188.4637468182658	3.818817364295029
68	0.0	682.537607376221	188.39997147329788	3.818817364295029
69	0.0	682.537607376221	188.39997147329788	3.818817364295029
70	0.0	682.537607376221	188.39997147329788	3.818817364295029
71	0.0	682.537607376221	188.39997147329788	3.8162151788014285
72	0.0	682.537607376221	188.39997147329788	3.814167185163953
73	0.0	682.537607376221	188.39997147329788	3.811397364356395
74	0.0	682.537607376221	188.39997147329788	3.811397364356395
75	0.0	682.537607376221	188.39997147329788	3.8091883270809177
76	0.0	682.537607376221	179.3441841194557	3.8091883270809177
77	0.0	682.537607376221	179.32635260544583	3.786931196517884
78	0.0	682.537607376221	179.32605801664843	3.786931196517884
79	0.0	682.537607376221	179.32605801664843	3.786931196517884
80	0.0	682.537607376221	179.32605801664843	3.7839686277323494
81	0.0	682.537607376221	179.32605801664843	3.7839686277323494
82	0.0	682.537607376221	172.50041005146113	3.7839686277323494
83	0.0	682.537607376221	172.49913938044878	3.783168990384155
84	0.0	682.537607376221	172.49913938044878	3.775134750170494
85	0.0	682.537607376221	101.80274494257088	3.775134750170494
86	0.0	682.537607376221	87.01295372786024	3.7666738957961314
87	0.0	682.537607376221	87.01295372786024	3.7666738957961314
88	0.0	682.537607376221	87.01295372786024	3.7637562300384815
89	0.0	682.537607376221	81.52760797315526	3.7609016896116856
90	0.0	682.537607376221	81.52760797315526	3.7609016896116856
91	0.0	682.537607376221	81.52760797315526	3.760155604536507
92	0.0	682.537607376221	81.52760797315526	3.7592180880977395
93	0.0	682.537607376221	81.52760797315526	3.759038089738368
94	0.0	682.537607376221	81.52760797315526	3.759038089738368
95	0.0	682.537607376221	76.88360040670594	3.759038089738368
96	0.0	682.537607376221	76.88360040670594	3.759038089738368
97	0.0	682.537607376221	66.47098681030874	3.759038089738368
98	0.0	682.537607376221	66.47098681030874	3.7590100798391575
99	0.0	682.537607376221	66.47098681030874	3.7589976178060454
100	0.0	682.537607376221	66.47098681030874	3.7589976178060454
0	323594.71009031415	10244757.497914152	1220828.1949121233	89353.5360081192
1	6973.455676852943	10244757.497914152	294861.1307161617	139.55640464004819
2	925.7265503386059	10244757.497914152	294861.1307161617	101.89623774017983
3	187.76569205811683	10244757.497914152	226956.16676692062	73.54129231548774
4	49.885061536851374	10244757.497914152	226956.16676692062	57.850592238534375
5	28.891169783218317	10244757.497914152	15997.392611097735	57.850592238534375
6	28.891169783218317	10244757.497914152	15997.392611097735	57.850592238534375
7	28.891169783218317	10244757.497914152	15997.392611097735	57.850592238534375
8	16.76700174412227	10103265.05784571	15997.392611097735	44.93813954352298
9	14.961309608723397	10103265.05784571	15997.392611097735	41.65049857398357
10	11.27115606616772	9871234.28123558	15997.392611097735	34.078658245843755
11	11.17960723782386	9848176.31505532	15997.392611097735	17.372881121666794
12	9.179629873547228	9813990.360901896	5119.6987505690695	15.755439494754015
13	9.179629873547228	3641696.7664577356	5119.6987505690695	8.74253513357317
14	3.6056983295916467	625875.9040453184	5119.6987505690695	7.206324974489235
15	3.461660165630036	100243.34713541296	5119.6987505690695	4.9082440779627206
16	1.7642338758128915	100243.34713541296	5119.6987505690695	4.389045576684268
17	1.5902113881119675	100243.34713541296	5119.6987505690695	3.039974487453634
18	0.8398003591923242	100243.34713541296	352.3476123874336	2.10631183871304
19	0.3434530103521922	39655.57948063769	352.3476123874336	1.9852907830900506
20	0.18595945661026292	39655.57948063769	352.3476123874336	1.7259362020451476
21	0.12124443554564834	39655.57948063769	352.3476123874336	1.4479206955982562
22	0.06080973344613483	20428.945742900934	352.3476123874336	1.3691529873839983
23	0.02780293775424525	20428.945742900934	294.42527839966834	1.3691529873839983
24	0.009493179239981941	20428.945742900934	294.42527839966834	1.3406659768951101
25	0.00397558897843453	20428.945742900934	294.42527839966834	1.188087098389346
26	0.0016605950456778373	20428.945742900934	294.42527839966834	1.188087098389346
27	0.00040594482132405574	20428.945742900934	294.42527839966834	1.1599198892585179
28	0.00018581931233541127	20428.945742900934	294.42527839966834	1.1044442852394525
29	6.964147723920178e-05	472.1331012716124	294.42527839966834	1.1044442852394525
30	3.958662071568142e-05	472.1331012716124	266.9610369887087	1.063906235791734
31	1.1432547324830011e-05	472.1331012716124	266.9610369887087	1.054890458744822
32	7.984584925679883e-06	472.1331012716124	266.9610369887087	1.016065266915902
33	4.882457872668056e-06	472.1331012716124	237.36032187056938	1.016065266915902
34	2.5909026533099677e-06	472.1331012716124	181.96465212542742	1.016065266915902
35	1.4994780883625936e-06	472.1331012716124	173.55692496519737	1.016065266915902
36	5.855013540667642e-07	472.1331012716124	163.20096633798258	1.016065266915902
37	1.8278296920470893e-07	472.1331012716124	137.87689337850196	1.0160351583037794
38	5.5813174526520015e-08	472.1331012716124	137.87689337850196	1.0086440781533526
39	8.825381314636616e-09	472.1331012716124	137.87689337850196	1.0080571404552927
40	8.825381314636616e-09	472.1331012716124	137.87689337850196	0.9948887945134715
41	5.607958541986591e-09	472.1331012716124	137.87689337850196	0.9948887945134715
42	1.776044200596516e-09	472.1331012716124	137.87689337850196	0.9924749399387451
43	1.7693224663162255e-09	472.1331012716124	137.87689337850196	0.9924749399387451
44	8.152625241564238e-10	223.4730158843908	137.87689337850196	0.9896391767013597
45	2.3074164801073493e-10	223.4730158843908	137.87689337850196	0.9830606692603681
46	1.5651835383323487e-10	223.4730158843908	137.87689337850196	0.9830606692603681
47	1.5651835383323487e-10	156.02834072424605	137.87689337850196	0.9830606692603681
48	8.628830983070657e-11	156.02834072424605	137.87689337850196	0.9830606692603681
49	6.707523425575346e-11	156.02834072424605	137.87689337850196	0.9830606692603681
50	5.040590167482151e-11	156.02834072424605	133.24795992116833	0.9830606692603681
51	3.9605652091267984e-11	156.02834072424605	104.35758883846597	0.9830606692603681
52	2.845013113983441e-11	156.02834072424605	104.35203015641821	0.9830606692603681
53	2.2012613953847904e-11	156.02834072424605	104.35203015641821	0.9806994641644735
54	1.7564616427989677e-11	156.02834072424605	104.35203015641821	0.9766136573323791
55	1.4196643860486802e-11	156.02834072424605	90.20655209277548	0.9766136573323791
56	1.0970779840135947e-11	156.02834072424605	90.20655209277548	0.9766136573323791
57	8.569145393266808e-12	156.02834072424605	90.20655209277548	0.9766136573323791
58	6.991740519879386e-12	156.02834072424605	90.20655209277548	0.9766136573323791
59	5.7553961596568115e-12	156.02834072424605	90.20655209277548	0.9763306384823522
60	5.059064278611913e-12	156.02834072424605	90.20655209277548	0.9681662902590347
61	3.964828465541359e-12	156.02834072424605	90.20655209277548	0.9681662902590347
62	3.282707439211663e-12	156.02834072424605	90.20655209277548	0.9672016985184086
63	2.9700686354772188e-12	156.02834072424605	90.20655209277548	0.9661643141576235
64	2.3305801732931286e-12	156.02834072424605	90.20655209277548	0.9606486457319079
65	2.0037305148434825e-12	156.02834072424605	90.20655209277548	0.9606486457319079
66	1.5631940186722204e-12	156.02834072424605	90.20655209277548	0.9546094408049868
67	1.2505552149377763e-12	156.02834072424605	90.20655209277548	0.9546094408049868
68	1.1937117960769683e-12	156.02834072424605	90.20655209277548	0.9546094408049868
69	1.0800249583553523e-12	156.02834072424605	90.20655209277548	0.9540290910382652
70	9.379164112033322e-13	156.02834072424605	90.20655209277548	0.9540290910382652
71	8.952838470577262e-13	156.02834072424605	90.20655209277548	0.9532893304503318
72	7.815970093361102e-13	156.02834072424605	90.20655209277548	0.9532893304503318
73	6.963318810448982e-13	156.02834072424605	90.20655209277548	0.9532893304503318
74	6.821210263296962e-13	156.02834072424605	90.20655209277548	0.9518539851472383
75	6.394884621840902e-13	156.02834072424605	90.20655209277548	0.9517652739066023
76	6.252776074688882e-13	156.02834072424605	90.20655209277548	0.9517652739066023
77	5.968558980384842e-13	156.02834072424605	90.20655209277548	0.9517652739066023
78	5.258016244624741e-13	156.02834072424605	90.20655209277548	0.9514874438098389
79	5.115907697472721e-13	156.02834072424605	90.20655209277548	0.9514874438098389
80	4.973799150320701e-13	156.02834072424605	90.20655209277548	0.9511738653694977
81	4.689582056016661e-13	156.02834072424605	90.20655209277548	0.9511738653694977
82	4.547473508864641e-13	156.02834072424605	90.20655209277548	0.9511738653694977
83	4.405364961712621e-13	156.02834072424605	90.20655209277548	0.9511738653694977
84	4.405364961712621e-13	156.02834072424605	90.20655209277548	0.9511738653694977
85	4.121147867408581e-13	156.02834072424605	90.20655209277548	0.9511738653694977
86	4.121147867408581e-13	156.02834072424605	90.20655209277548	0.9511738653694977
87	3.979039320256561e-13	156.02834072424605	85.61912185819506	0.9511548862362531
88	3.979039320256561e-13	156.02834072424605	85.61809748149112	0.9510434549630133
89	3.979039320256561e-13	156.02834072424605	85.61809748149112	0.9510434549630133
90	3.979039320256561e-13	156.02834072424605	85.61809748149112	0.9510434549630133
91	3.979039320256561e-13	156.02834072424605	85.144382822038	0.9510434549630133
92	3.979039320256561e-13	156.02834072424605	84.62525489294471	0.9510394500923667
93	3.979039320256561e-13	156.02834072424605	84.14662692110473	0.9510394500923667
94	3.979039320256561e-13	156.02834072424605	84.14662692110473	0.950992583617392
95	3.979039320256561e-13	156.02834072424605	75.47799054976575	0.950992583617392
96	3.979039320256561e-13	156.02834072424605	75.47799054976575	0.950992583617392
97	3.979039320256561e-13	156.02834072424605	75.47799054976575	0.950992583617392
98	3.979039320256561e-13	156.02834072424605	75.47799054976575	0.950992583617392
99	3.979039320256561e-13	156.02834072424605	75.47799054976575	0.950992583617392
100	3.979039320256561e-13	156.02834072424605	75.47799054976575	0.950992583617392
0	114170.8702811272	21934229.131855357	505012.82634436333	360810.99054853275
1	3555.3803931257776	21934229.131855357	504765.654170933	215.89875228506563
2	306.10489423165205	19860321.59127583	504765.654170933	101.0421071383724
3	89.03051869871109	19640922.519798633	53250.97125504686	76.86381978460321
4	50.537764702701516	19640922.519798633	49822.98554165395	62.02191965737381
5	46.90015513628447	9966316.422147356	38840.38689274054	39.57759475669769
6	8.799157701258565	7719941.180174636	27165.893938031317	27.941489197510506
7	7.934401757883265	7719941.180174636	27165.893938031317	15.287969215829108
8	4.299870818271515	7719941.180174636	24107.21566505281	6.610980350405768
9	4.299870818271515	7719941.180174636	416.983774276391	5.384834170821989
10	2.9460971471896613	7378667.616644981	416.983774276391	4.380017308408341
11	2.9460971471896613	2590170.270617131	416.983774276391	3.53426942265385
12	2.832507724573972	802231.3305708254	416.983774276391	3.4014489423643823
13	2.351534118867079	802231.3305708254	287.11885779282693	2.681367243036334
14	2.1030478911823423	166636.227384245	287.1184925006711	1.8817239334080256
15	1.907469990962639	166636.227384245	287.1184925006711	1.8817239334080256
16	1.8978167912202508	42151.512393229015	126.78125524596645	1.7602027381355327
17	1.7844438460035974	42151.512393229015	116.52598616031513	1.742630977955372
18	1.749004087378026	42151.512393229015	116.52598616031513	1.7056463151813404
19	1.6454074408937203	29277.448371764145	116.52598616031513	1.632495067609014
20	1.6454074408937203	29277.448371764145	116.52598616031513	1.5948723239129095
21	1.6436221236581616	23396.343505597197	116.52598616031513	1.351423630619493
22	1.5995095403205113	23396.343505597197	116.52598616031513	1.351423630619493
23	1.5995095403205113	23396.343505597197	116.52598616031513	1.165832778251243
24	1.5960455773607407	23396.343505597197	116.52598616031513	1.165832778251243
25	1.554230798246067	23396.343505597197	116.52598616031513	1.165832778251243
26	1.554230798246067	16442.50116849562	116.52598616031513	1.1502808809326552
27	1.554230798246067	16442.50116849562	116.52598616031513	1.1384025537095255
28	1.3350813974668796	16022.895467810877	116.52598616031513	1.1384025537095255
29	1.3350813974668796	16022.895467810877	116.52598616031513	1.1224046972586592
30	1.3350813974668796	16022.895467810877	116.52598616031513	1.1171810404518254
31	1.3350813974668796	16022.895467810877	116.52598616031513	1.1171810404518254
32	1.3350813974668796	16022.895467810877	116.52598616031513	1.0717379566429344
33	1.309450939928766	16022.895467810877	116.52598616031513	1.0639374262542844
34	1.309450939928766	16022.895467810877	116.52598616031513	1.0639374262542844
35	1.309450939928766	16022.895467810877	116.52598616031513	1.0639374262542844
36	1.309450939928766	16022.895467810877	116.52598616031513	1.0406918906317344
37	1.2765134002300726	16022.895467810877	116.52598616031513	1.0406918906317344
38	1.2765134002300726	16022.895467810877	116.52598616031513	1.0406918906317344
39	1.2765134002300726	16022.895467810877	116.52598616031513	1.0100381737512976
40	1.2321300075820432	14435.603578089187	116.52598616031513	1.0100381737512976
41	1.2321300075820432	14435.603578089187	116.52598616031513	0.987871848039191
42	1.212785050187307	14435.603578089187	116.52598616031513	0.987871848039191
43	1.212785050187307	14435.603578089187	116.52598616031513	0.987871848039191
44	1.212785050187307	14435.603578089187	116.52598616031513	0.987871848039191
45	1.2104208280803164	14435.603578089187	116.52598616031513	0.987871848039191
46	1.2104208280803164	14435.603578089187	116.52598616031513	0.9730912146481785
47	1.2104208280803164	14435.603578089187	116.52598616031513	0.9730912146481785
48	1.2079901201372536	14435.603578089187	116.52598616031513	0.9730912146481785
49	1.1943538239074343	14435.603578089187	116.52598616031513	0.9730912146481785
50	1.1943538239074343	14435.603578089187	116.52598616031513	0.9505896255945032
51	1.1943538239074343	14435.603578089187	116.52598616031513	0.9505896255945032
52	1.1926729626821952	14435.603578089187	116.52598616031513	0.9505896255945032
53	1.174163785589684	14435.603578089187	116.52598616031513	0.9448073351540671
54	1.174163785589684	14435.603578089187	116.52598616031513	0.9407801437614012
55	1.174163785589684	14435.603578089187	116.52598616031513	0.9407801437614012
56	1.174163785589684	14435.603578089187	114.48754494126639	0.9395267756580381
57	1.1675831068434945	14435.603578089187	114.48754494126639	0.9239867233893051
58	1.1675831068434945	14435.603578089187	114.48754494126639	0.9234601345154516
59	1.1665025054646492	14435.603578089187	114.48754494126639	0.9153816676491005
60	1.1627942346993478	14435.603578089187	114.48754494126639	0.9153816676491005
61	1.1627942346993478	13044.095219829876	110.71661209563342	0.9153816676491005
62	1.1609101306074194	13044.095219829876	110.71661209563342	0.9153816676491005
63	1.1609101306074194	13044.095219829876	110.71661209563342	0.9153816676491005
64	1.1609101306074194	13044.095219829876	110.71661209563342	0.9153816676491005
65	1.1609101306074194	13044.095219829876	110.71661209563342	0.9139108930610007
66	1.1609101306074194	13044.095219829876	110.71661209563342	0.9136130809563667
67	1.1609101306074194	13044.095219829876	110.71661209563342	0.9109325667565855
68	1.1609101306074194	13044.095219829876	110.71661209563342	0.9109325667565855
69	1.1609101306074194	13044.095219829876	110.32509738098938	0.9109325667565855
70	1.1609101306074194	13044.095219829876	99.70600615437992	0.9103883174689713
71	1.1609101306074194	13044.095219829876	99.70600615437992	0.9103316595514173
72	1.160891761949614	13044.095219829876	99.70600615437992	0.910288168108508
73	1.159606893631235	13044.095219829876	99.70600615437992	0.9098389211651465
74	1.159606893631235	13044.095219829876	99.70600615437992	0.9096690774723584
75	1.159606893631235	13044.095219829876	99.70600615437992	0.9096690774723584
76	1.159606893631235	13044.095219829876	99.70600615437992	0.9096690774723584
77	1.1595742827170739	13044.095219829876	99.70600615437992	0.9096690774723584
78	1.1595742827170739	13044.095219829876	99.70600615437992	0.9096690774723584
79	1.1594017457565542	13044.095219829876	99.70600615437992	0.9096690774723584
80	1.1594017457565542	13044.095219829876	99.70600615437992	0.9095128028876758
81	1.1594017457565542	13044.095219829876	99.70600615437992	0.9095128028876758
82	1.1594017457565542	13044.095219829876	99.70600615437992	0.9095128028876758
83	1.1594017457565542	13044.095219829876	99.70600615437992	0.9095128028876758
84	1.1594017457565542	13044.095219829876	99.70600615437992	0.9095128028876758
85	1.1594017457565542	13044.095219829876	99.70600615437992	0.9094825387555687
86	1.1594017457565542	13044.095219829876	99.70600615437992	0.909469840170587
87	1.1594017457565542	13044.095219829876	99.70600615437992	0.909469840170587
88	1.1593582231874535	13044.095219829876	99.70600615437992	0.909469840170587
89	1.1593582231874535	13044.095219829876	99.70600615437992	0.909469840170587
90	1.1593582231874535	13044.095219829876	99.70600615437992	0.909469840170587
91	1.1593582231874535	13044.095219829876	99.70600615437992	0.909469840170587
92	1.1593582231874535	13044.095219829876	99.70600615437992	0.909469840170587
93	1.1593398688429488	13044.095219829876	99.70600615437992	0.909469840170587
94	1.1593398688429488	13044.095219829876	99.70600615437992	0.909469840170587
95	1.1593398688429488	13044.095219829876	94.59153606876181	0.909469840170587
96	1.1593398688429488	13044.095219829876	93.58122352747083	0.909469840170587
97	1.1593398688429488	13044.095219829876	93.58122352747083	0.909469840170587
98	1.1593398688429488	13044.095219829876	93.58122352747083	0.909469840170587
99	1.1593398688429488	13044.095219829876	93.58122352747083	0.909469840170587
100	1.1593398688429488	13044.095219829876	87.12373320427776	0.909469840170587
0	122966.43524276366	20468028.6391806	263847.0239356217	150201.44337316428
1	3094.6132070868493	20468028.6391806	263847.0239356217	101.29750936027129
2	126.17628538082162	20233628.053982176	263847.0239356217	80.3546831535405
3	74.24883865967826	20233628.053982176	235007.52458650904	70.24136345952593
4	43.5063450046793	20233628.053982176	235007.52458650904	52.224347639186206
5	5.73750098649279	16957554.848306254	235007.52458650904	22.09908716999699
6	5.73750098649279	16957554.848306254	235007.52458650904	6.27969932955267
7	5.300460131661552	2394178.5493393415	78340.97290632153	5.463162350391855
8	1.3784703036789523	2394178.5493393415	62162.80133872753	2.159819524886572
9	1.2030060215971616	2394178.5493393415	10757.960083425201	0.2951002770073501
10	0.4507277904535414	2394178.5493393415	10757.960083425201	0.11663613813328766
11	0.3425319709162835	822987.0014276264	10757.960083425201	0.013999143249549206
12	0.18127229548655066	822987.0014276264	10757.960083425201	0.007841467014159775
13	0.10146542746585396	822987.0014276264	10757.960083425201	0.0032014695043471875
14	0.043289733989965384	822987.0014276264	10757.960083425201	0.001019645093990107
15	0.02289832361093147	226679.7833448554	10757.960083425201	0.00017939692132529217
16	0.004935785469200482	226679.7833448554	10757.960083425201	0.00010002253110030779
17	0.003763573304965462	92152.70667680436	10757.960083425201	2.250630028299838e-05
18	0.001649851671274405	92152.70667680436	8759.34032640897	1.3850092798861624e-05
19	0.0009345040637782631	92152.70667680436	8759.34032640897	5.727922726350698e-06
20	0.0006943628718403261	92152.70667680436	8759.34032640897	1.7301700552252441e-06
21	0.0001480162420079978	65292.212920579244	8759.34032640897	8.706268772584735e-07
22	9.467387572215102e-05	10745.719976642291	8759.34032640897	4.045269861308043e-07
23	3.2644210094190385e-05	256.43430243317954	8759.34032640897	3.052381032375706e-07
24	2.0323985779668874e-05	256.43430243317954	8759.34032640897	8.183079103218915e-08
25	9.18773569935638e-06	256.43430243317954	8759.34032640897	5.3190561288829485e-08
26	4.471574982289894e-06	256.43430243317954	8759.34032640897	1.3022955158703553e-08
27	2.726600882851926e-06	256.43430243317954	8759.34032640897	4.674021170103515e-09
28	1.184150448807486e-06	256.43430243317954	8730.663029103012	3.1187141757982317e-10
29	5.381732819387253e-07	256.43430243317954	8723.079273189145	2.2596680082642706e-10
30	2.5796455815907393e-07	256.43430243317954	8723.079273189145	1.1193890259164618e-10
31	1.0136214712019864e-07	256.43430243317954	8723.079273189145	7.938183443911839e-11
32	6.341214486837998e-08	256.43430243317954	8723.079273189145	4.0401459955319297e-11
33	4.549866616798681e-08	256.43430243317954	8620.326540120623	1.2519763004092965e-11
34	2.252440367556119e-08	256.43430243317954	8483.094723542257	6.778577699151356e-12
35	1.4031087403054698e-08	256.43430243317954	8445.840555588115	1.9610979506978765e-12
36	6.930946483407752e-09	256.43430243317954	8445.840555588115	1.9042545318370685e-12
37	3.542169224601821e-09	256.43430243317954	8445.840555588115	1.1795009413617663e-12
38	1.9854269339703023e-09	256.43430243317954	8445.840555588115	3.979039320256561e-13
39	1.4526193581332336e-09	256.43430243317954	8445.840555588115	1.2789769243681803e-13
40	1.2211813782414538e-09	256.43430243317954	8445.840555588115	8.526512829121202e-14
41	6.69587052470888e-10	256.43430243317954	8445.840555588115	2.842170943040401e-14
42	4.285141130822012e-10	256.43430243317954	8445.840555588115	1.4210854715202004e-14
43	2.0196466721245088e-10	256.43430243317954	5282.1938824206945	0.0
44	1.3797318842989625e-10	256.43430243317954	5282.1938824206945	0.0
45	7.297273896256229e-11	256.43430243317954	5282.1938824206945	0.0
46	5.0462745093682315e-11	256.43430243317954	5282.1938824206945	0.0
47	3.5782932172878645e-11	256.43430243317954	5282.1938824206945	0.0
48	2.3376856006507296e-11	256.43430243317954	5282.1938824206945	0.0
49	1.5205614545266144e-11	256.43430243317954	5282.1938824206945	0.0
50	9.86233317235019e-12	256.43430243317954	5282.1938824206945	0.0
51	8.469669410260394e-12	256.43430243317954	486.024008133324	0.0
52	6.622258297284134e-12	256.43430243317954	330.15745563847975	0.0
53	4.462208380573429e-12	256.43430243317954	321.0972130323242	0.0
54	2.5863755581667647e-12	256.43430243317954	321.0972130323242	0.0
55	1.5631940186722204e-12	256.43430243317954	319.99298794944946	0.0
56	1.0231815394945443e-12	256.43430243317954	312.6886567803564	0.0
57	6.394884621840902e-13	256.43430243317954	312.6886567803564	0.0
58	3.126388037344441e-13	256.43430243317954	312.6886567803564	0.0
59	2.984279490192421e-13	256.43430243317954	312.6886567803564	0.0
60	1.9895196601282805e-13	256.43430243317954	190.58285327499095	0.0
61	1.5631940186722204e-13	256.43430243317954	190.58285327499095	0.0
62	1.4210854715202004e-13	256.43430243317954	190.58285327499095	0.0
63	9.947598300641403e-14	256.43430243317954	190.58285327499095	0.0
64	8.526512829121202e-14	256.43430243317954	190.58285327499095	0.0
65	8.526512829121202e-14	256.43430243317954	171.74056547038117	0.0
66	7.105427357601002e-14	256.43430243317954	166.2073667770108	0.0
67	5.684341886080802e-14	256.43430243317954	124.80272226211058	0.0
68	5.684341886080802e-14	256.43430243317954	124.80272226211058	0.0
69	5.684341886080802e-14	256.43430243317954	124.80272226211058	0.0
70	4.263256414560601e-14	256.43430243317954	124.80272226211058	0.0
71	2.842170943040401e-14	256.43430243317954	124.80272226211058	0.0
72	2.842170943040401e-14	256.43430243317954	124.80272226211058	0.0
73	2.842170943040401e-14	256.43430243317954	124.80272226211058	0.0
74	2.842170943040401e-14	256.43430243317954	124.80272226211058	0.0
75	2.842170943040401e-14	256.43430243317954	124.80272226211058	0.0
76	2.842170943040401e-14	256.43430243317954	124.80272226211058	0.0
77	2.842170943040401e-14	256.43430243317954	124.80272226211058	0.0
78	2.842170943040401e-14	256.43430243317954	124.80272226211058	0.0
79	2.842170943040401e-14	256.43430243317954	119.82761845238784	0.0
80	2.842170943040401e-14	256.43430243317954	118.855824336983	0.0
81	2.842170943040401e-14	256.43430243317954	118.62112455952884	0.0
82	2.842170943040401e-14	256.43430243317954	118.62111287085824	0.0
83	2.842170943040401e-14	256.43430243317954	58.30111102759938	0.0
84	2.842170943040401e-14	256.43430243317954	58.30111102759938	0.0
85	2.842170943040401e-14	256.43430243317954	58.30111102759938	0.0
86	2.842170943040401e-14	256.43430243317954	58.30111102759938	0.0
87	2.842170943040401e-14	256.43430243317954	58.30111102759938	0.0
88	2.842170943040401e-14	256.43430243317954	58.30111102759938	0.0
89	2.842170943040401e-14	256.43430243317954	58.30111102759938	0.0
90	2.842170943040401e-14	256.43430243317954	58.30111102759938	0.0
91	2.842170943040401e-14	256.43430243317954	58.30111102759938	0.0
92	2.842170943040401e-14	256.43430243317954	58.30111102759938	0.0
93	2.842170943040401e-14	256.43430243317954	58.30111102759938	0.0
94	2.842170943040401e-14	256.43430243317954	58.30111102759938	0.0
95	2.842170943040401e-14	256.43430243317954	58.30111102759938	0.0
96	2.842170943040401e-14	256.43430243317954	58.30111102759938	0.0
97	2.842170943040401e-14	256.43430243317954	58.30111102759938	0.0
98	2.842170943040401e-14	256.43430243317954	58.30111102759938	0.0
99	2.842170943040401e-14	256.43430243317954	58.30111102759938	0.0
100	2.842170943040401e-14	256.43430243317954	58.30111102759938	0.0
0	439279.46551731473	19693771.734862845	490174.1771583381	248562.86825996792
1	521.033101189098	19693771.734862845	482269.3246139578	2162.0133553173023
2	347.2940190528401	12341430.857394254	369829.56271217694	83.99128557456709
3	163.72547124271648	12341430.857394254	25973.219353117016	83.99128557456709
4	107.92593575639971	12341430.857394254	16592.689909456552	61.947273169955075
5	83.15223153071904	12043686.172901787	12405.648539001795	42.901904989026356
6	52.78414556658886	9948162.684510725	6046.014235757085	42.572355503584895
7	44.20553935164729	9948162.684510725	6046.014235757085	26.667366753196546
8	37.18778410169726	9948162.684510725	6046.014235757085	24.31275064361796
9	16.76891538111441	9948162.684510725	3005.3396141772178	19.12140557301079
10	16.76891538111441	9948162.684510725	594.2181420505246	16.81865963938364
11	4.179321552951265	9948162.684510725	594.2180885265528	11.918085708068148
12	1.0439625406185087	7397972.309456145	594.2180885265528	7.652860400420607
13	0.32085807414748047	7397972.309456145	594.2180885265528	3.9695644897017814
14	0.24550530313860008	7104567.375799488	594.2180885265528	0.9228088042478362
15	0.14970535945236918	7104567.375799488	594.2180885265528	0.5874790496527282
16	0.07853398833033509	1921006.1796406128	594.2180885265528	0.2922909425048772
17	0.019407838096199725	1921006.1796406128	317.6814194604792	0.22004905592504542
18	0.007359152728611207	1921006.1796406128	317.6814194604792	0.05268877695371543
19	0.005987953313763228	620857.7922302618	151.43760381890405	0.014535372775014821
20	0.0011044571062370778	620857.7922302618	151.43760381890405	0.005806656963969203
21	0.0008535774727960188	620857.7922302618	151.43645915323216	0.001706264417933312
22	0.0005693858332591617	620857.7922302618	143.65934404544606	0.0006308709905056276
23	0.0003499286069370555	620857.7922302618	143.65934404544606	0.0003192764358175282
24	0.0001573716674414527	248760.6449619524	141.97200665121193	0.00014732029630692978
25	9.680495497832453e-05	115736.83043808136	141.96794533548302	4.206970127995646e-05
26	6.660517622947282e-05	2477.969474406248	141.9674688381513	3.0144089336658908e-05
27	4.191521051666314e-05	2477.969474406248	137.8403394045074	8.103082507204817e-06
28	1.0660582674404395e-05	2477.969474406248	137.8403394045074	3.2241645158137544e-06
29	1.0660582674404395e-05	2477.969474406248	137.8403394045074	1.8081071573305962e-06
30	4.813721076857291e-06	2477.969474406248	137.8403394045074	6.338095914770747e-07
31	2.1075180285379247e-06	2477.969474406248	137.8403394045074	4.166586506926251e-07
32	5.679945473957559e-07	2477.969474406248	137.8403394045074	1.364903567946385e-07
33	3.322578834286105e-07	2477.969474406248	123.56804721262223	9.578390347542154e-08
34	1.8566859694146842e-07	2477.969474406248	123.56804721262223	1.2358583489913144e-08
35	5.613658515812858e-08	2477.969474406248	123.56804721262223	3.4449669783498393e-09
36	1.79937131861152e-08	2477.969474406248	123.56804721262223	1.365691559840343e-09
37	2.712610580601904e-09	2477.969474406248	123.56804721262223	1.088523049475043e-09
38	2.2216113393369596e-09	2477.969474406248	123.56804721262223	5.893383558941423e-10
39	9.356853070130455e-10	2477.969474406248	123.56804721262223	3.900311185134342e-10
40	5.519780188478762e-10	2477.969474406248	123.56804721262223	1.6490275811520405e-10
41	2.7917224088014336e-10	2477.969474406248	123.56804721262223	1.1512213404785143e-10
42	1.7752199710230343e-10	2477.969474406248	123.56804721262223	6.082245818106458e-11
43	1.2926193448947743e-10	2477.969474406248	123.56804721262223	1.7493562154413667e-11
44	3.360867140145274e-11	2477.969474406248	123.56804721262223	6.693312570860144e-12
45	3.360867140145274e-11	2477.969474406248	123.56804721262223	2.8990143619012088e-12
46	1.999467258428922e-11	2477.969474406248	123.56804721262223	1.8900436771218665e-12
47	9.2228447101661e-12	2477.969474406248	123.56804721262223	9.237055564881302e-13
48	4.973799150320701e-12	2477.969474406248	123.56804721262223	5.400124791776761e-13
49	4.462208380573429e-12	2477.969474406248	123.56804721262223	3.126388037344441e-13
50	1.9610979506978765e-12	2477.969474406248	123.56804721262223	1.7053025658242404e-13
51	1.3784529073745944e-12	2477.969474406248	123.56804721262223	8.526512829121202e-14
52	7.958078640513122e-13	2477.969474406248	123.56804721262223	5.684341886080802e-14
53	4.689582056016661e-13	2477.969474406248	123.56804721262223	2.842170943040401e-14
54	3.694822225952521e-13	2477.969474406248	123.56804721262223	1.4210854715202004e-14
55	2.2737367544323206e-13	2477.969474406248	123.56804721262223	1.4210854715202004e-14
56	1.7053025658242404e-13	2477.969474406248	123.56804721262223	1.4210854715202004e-14
57	9.947598300641403e-14	2477.969474406248	123.56804721262223	1.4210854715202004e-14
58	8.526512829121202e-14	2477.969474406248	123.56804721262223	1.4210854715202004e-14
59	5.684341886080802e-14	2477.969474406248	123.56804721262223	1.4210854715202004e-14
60	4.263256414560601e-14	2477.969474406248	123.56804721262223	1.4210854715202004e-14
61	2.842170943040401e-14	2477.969474406248	123.56804721262223	1.4210854715202004e-14
62	2.842170943040401e-14	2477.969474406248	123.56804721262223	1.4210854715202004e-14
63	2.842170943040401e-14	2477.969474406248	123.56804721262223	1.4210854715202004e-14
64	2.842170943040401e-14	2477.969474406248	123.56804721262223	1.4210854715202004e-14
65	2.842170943040401e-14	1668.6169745213635	123.56804721262223	1.4210854715202004e-14
66	2.842170943040401e-14	1668.6169745213635	123.56804721262223	1.4210854715202004e-14
67	2.842170943040401e-14	1668.6169745213635	123.56804721262223	1.4210854715202004e-14
68	2.842170943040401e-14	1668.6169745213635	123.56804721262223	1.4210854715202004e-14
69	2.842170943040401e-14	1668.6169745213635	123.56804721262223	1.4210854715202004e-14
70	2.842170943040401e-14	1668.6169745213635	123.56804721262223	1.4210854715202004e-14
71	2.842170943040401e-14	1668.6169745213635	123.56804721262223	1.4210854715202004e-14
72	2.842170943040401e-14	1668.6169745213635	122.43609571013941	1.4210854715202004e-14
73	2.842170943040401e-14	1668.6169745213635	122.43609571013941	1.4210854715202004e-14
74	2.842170943040401e-14	1668.6169745213635	122.43609571013941	1.4210854715202004e-14
75	2.842170943040401e-14	1668.6169745213635	122.43609571013941	1.4210854715202004e-14
76	2.842170943040401e-14	1668.6169745213635	121.29341074226491	1.4210854715202004e-14
77	2.842170943040401e-14	1668.6169745213635	121.29341074226491	1.4210854715202004e-14
78	2.842170943040401e-14	1668.6169745213635	112.01604705715836	1.4210854715202004e-14
79	2.842170943040401e-14	1668.6169745213635	109.33313212356323	1.4210854715202004e-14
80	2.842170943040401e-14	1668.6169745213635	107.43358436909845	1.4210854715202004e-14
81	2.842170943040401e-14	1668.6169745213635	107.09186186255072	1.4210854715202004e-14
82	2.842170943040401e-14	1668.6169745213635	107.09186186255072	1.4210854715202004e-14
83	2.842170943040401e-14	1668.6169745213635	107.09186186255072	1.4210854715202004e-14
84	2.842170943040401e-14	1668.6169745213635	107.09186186255072	1.4210854715202004e-14
85	2.842170943040401e-14	1668.6169745213635	107.09186186255072	1.4210854715202004e-14
86	2.842170943040401e-14	1668.6169745213635	95.31070384258442	1.4210854715202004e-14
87	2.842170943040401e-14	1668.6169745213635	95.20671130019628	1.4210854715202004e-14
88	2.842170943040401e-14	1668.6169745213635	95.20671130019628	1.4210854715202004e-14
89	2.842170943040401e-14	1668.6169745213635	91.4012823683144	1.4210854715202004e-14
90	2.842170943040401e-14	1668.6169745213635	91.4012823683144	1.4210854715202004e-14
91	2.842170943040401e-14	1668.6169745213635	91.2704021689054	1.4210854715202004e-14
92	2.842170943040401e-14	1668.6169745213635	91.2704021689054	1.4210854715202004e-14
93	2.842170943040401e-14	1668.6169745213635	91.2704021689054	1.4210854715202004e-14
94	2.842170943040401e-14	1668.6169745213635	82.26574368114646	1.4210854715202004e-14
95	2.842170943040401e-14	1668.6169745213635	81.34606659603025	1.4210854715202004e-14
96	2.842170943040401e-14	1668.6169745213635	80.80785942794145	1.4210854715202004e-14
97	2.842170943040401e-14	1668.6169745213635	80.80785942794145	1.4210854715202004e-14
98	2.842170943040401e-14	1668.6169745213635	80.80785942794145	1.4210854715202004e-14
99	2.842170943040401e-14	1668.6169745213635	80.80785942794145	1.4210854715202004e-14
100	2.842170943040401e-14	1668.6169745213635	80.2785686096335	1.4210854715202004e-14
0	105645.0200948075	10327298.714916488	457181.1170690962	29696.04125709027
1	1841.6615672458431	10327298.714916488	457181.1170690962	180.90931363595124
2	304.96652682944887	10327298.714916488	360241.7322736874	74.17808660579682
3	98.60276601708131	10327298.714916488	4121.924937587667	54.55246518993054
4	81.56446610277997	9786688.553944483	4121.924937587667	31.897071586724948
5	59.10489069383886	9786688.553944483	4121.924937587667	24.320892567686457
6	57.913010047549925	9786688.553944483	4121.924937587667	16.247564932522835
7	31.95898804471983	5452022.904339208	4121.924937587667	11.924687486477552
8	29.070219568585102	5452022.904339208	4121.924937587667	1.685571482475467
9	14.465693213485537	5452022.904339208	4121.924937587667	0.922812326831405
10	14.465693213485537	5452022.904339208	4121.924937587667	0.7033703691691358
11	7.2372580985588115	5452022.904339208	4121.924937587667	0.46570953790107694
12	1.4605100092025225	394282.59493652737	4121.924937587667	0.1639473459316605
13	0.8432022086367112	394282.59493652737	4121.924937587667	0.05580124568312783
14	0.3156145564257429	242698.99562286958	4121.924937587667	0.029545825549746496
15	0.3156145564257429	9756.95141132627	4121.924937587667	0.007742729807546311
16	0.14800736873280584	9756.95141132627	4121.924937587667	0.002621696173946475
17	0.04608836270466554	9756.95141132627	4121.924937587667	0.0012100167646735827
18	0.02093214584931502	9756.95141132627	4121.924937587667	0.000343679282579501
19	0.011400768608126555	9756.95141132627	4121.924937587667	8.37673273110795e-05
20	0.004820361700723197	9756.95141132627	4121.924937587667	4.663732381970931e-05
21	0.0019923729229844866	9756.95141132627	4121.924937587667	2.005670523885783e-05
22	0.0006072983174760793	9756.95141132627	4121.924937587667	9.609057471493543e-06
23	0.0001823813344969949	9756.95141132627	3206.026610467993	4.710179482003696e-06
24	0.0001823813344969949	9279.030310643753	2841.310587945875	1.5528288486166275e-06
25	9.404535808243963e-05	4401.219850104654	2841.310587945875	6.237557670374372e-07
26	3.3772482282756755e-05	4401.219850104654	2841.310587945875	2.958938267738631e-07
27	2.1261101792902082e-05	539.238158295279	2841.310587945875	1.2451729958229407e-07
28	1.1332985181411459e-05	539.238158295279	2841.310587945875	8.61298019572132e-08
29	4.7600676253978236e-06	539.238158295279	2841.310587945875	2.991200176438724e-08
30	2.3576900076704987e-06	539.238158295279	2841.310587945875	1.6248918655037414e-08
31	1.8412527538202994e-06	539.238158295279	2841.310587945875	5.155712301530002e-09
32	1.1058585158707501e-06	539.238158295279	2841.310587945875	2.420861733298807e-09
33	8.172748096058058e-07	539.238158295279	2841.310587945875	8.144098728735116e-10
34	5.093012873658154e-07	539.238158295279	240.99756668502602	4.75210981676355e-10
35	3.2368998859055864e-07	539.238158295279	239.37310795039093	1.7136869701062096e-10
36	2.2075668937304727e-07	539.238158295279	222.53845025138045	6.178879630169831e-11
37	1.144902768146494e-07	539.238158295279	222.53845025138045	2.4357404981856234e-11
38	1.1149552392453188e-07	536.0857526286298	222.53845025138045	1.071498445526231e-11
39	6.242569838832424e-08	536.0857526286298	221.4571668538381	3.865352482534945e-12
40	3.661376979380293e-08	536.0857526286298	221.4571668538381	2.1458390619955026e-12
41	1.905053181872063e-08	536.0857526286298	221.4571668538381	1.0516032489249483e-12
42	1.905053181872063e-08	536.0857526286298	221.4571668538381	3.410605131648481e-13
43	1.1207674788238364e-08	536.0857526286298	221.4571668538381	2.7000623958883807e-13
44	4.236582640260167e-09	536.0857526286298	221.4571668538381	7.105427357601002e-14
45	4.236582640260167e-09	536.0857526286298	221.4571668538381	5.684341886080802e-14
46	1.4106831258686725e-09	536.0857526286298	221.4571668538381	2.842170943040401e-14
47	1.1915517461602576e-09	536.0857526286298	112.65553546645404	1.4210854715202004e-14
48	8.70713279255142e-10	536.0857526286298	107.39960905544571	0.0
49	4.867217739956686e-10	536.0857526286298	105.0145770123505	0.0
50	3.6992275909142336e-10	536.0857526286298	105.0145770123505	0.0
51	2.745963456618483e-10	536.0857526286298	105.0145770123505	0.0
52	1.7061552171071526e-10	536.0857526286298	105.0145770123505	0.0
53	1.347473244095454e-10	536.0857526286298	105.0145770123505	0.0
54	8.380141025554622e-11	536.0857526286298	105.0145770123505	0.0
55	5.809397407574579e-11	536.0857526286298	105.0145770123505	0.0
56	5.1954884838778526e-11	536.0857526286298	97.71585004256022	0.0
57	4.4423131839721464e-11	536.0857526286298	97.71585004256022	0.0
58	3.568345618987223e-11	536.0857526286298	97.5521788590687	0.0
59	2.6773250283440575e-11	536.0857526286298	97.5521788590687	0.0
60	2.0477841644606087e-11	536.0857526286298	96.4330155745019	0.0
61	1.1809220268332865e-11	536.0857526286298	93.32614504167505	0.0
62	9.620748642191757e-12	536.0857526286298	93.32614504167505	0.0
63	7.645439836778678e-12	536.0857526286298	87.12909575966422	0.0
64	6.906475391588174e-12	536.0857526286298	87.12909575966422	0.0
65	5.6132876125047915e-12	536.0857526286298	87.12909575966422	0.0
66	5.158540261618327e-12	536.0857526286298	87.12909575966422	0.0
67	4.547473508864641e-12	536.0857526286298	87.12909575966422	0.0
68	3.964828465541359e-12	536.0857526286298	87.12909575966422	0.0
69	2.9984903449076228e-12	536.0857526286298	87.12909575966422	0.0
70	2.7995383788947947e-12	536.0857526286298	87.12909575966422	0.0
71	2.5721647034515627e-12	536.0857526286298	87.12909575966422	0.0
72	2.0605739337042905e-12	536.0857526286298	87.12909575966422	0.0
73	1.8189894035458565e-12	536.0857526286298	87.12909575966422	0.0
74	1.7337242752546445e-12	536.0857526286298	87.12909575966422	0.0
75	1.6342482922482304e-12	536.0857526286298	87.12909575966422	0.0
76	1.5489831639570184e-12	536.0857526286298	87.12909575966422	0.0
77	1.4779288903810084e-12	536.0857526286298	87.12909575966422	0.0
78	1.3642420526593924e-12	536.0857526286298	87.12909575966422	0.0
79	1.2647660696529783e-12	536.0857526286298	87.12909575966422	0.0
80	1.2505552149377763e-12	536.0857526286298	87.12909575966422	0.0
81	1.1937117960769683e-12	536.0857526286298	87.12909575966422	0.0
82	1.1510792319313623e-12	536.0857526286298	87.12909575966422	0.0
83	1.1084466677857563e-12	536.0857526286298	85.41702039157391	0.0
84	1.0800249583553523e-12	536.0857526286298	85.41702039157391	0.0
85	1.0516032489249483e-12	536.0857526286298	84.52816029972438	0.0
86	1.0089706847793423e-12	536.0857526286298	83.7107268318695	0.0
87	9.663381206337363e-13	536.0857526286298	83.7107268318695	0.0
88	9.521272659185342e-13	536.0857526286298	83.7107268318695	0.0
89	9.521272659185342e-13	536.0857526286298	83.7107268318695	0.0
90	9.379164112033322e-13	536.0857526286298	83.7107268318695	0.0
91	9.379164112033322e-13	536.0857526286298	83.7107268318695	0.0
92	9.237055564881302e-13	536.0857526286298	83.7107268318695	0.0
93	9.237055564881302e-13	536.0857526286298	83.7107268318695	0.0
94	9.237055564881302e-13	536.0857526286298	83.7107268318695	0.0
95	9.237055564881302e-13	536.0857526286298	83.7107268318695	0.0
96	9.237055564881302e-13	536.0857526286298	83.7107268318695	0.0
97	9.237055564881302e-13	536.0857526286298	83.7107268318695	0.0
98	9.237055564881302e-13	536.0857526286298	82.27749442068044	0.0
99	9.237055564881302e-13	536.0857526286298	82.27749442068044	0.0
100	9.237055564881302e-13	536.0857526286298	80.19950652806287	0.0
0	38389.86645162243	2515506.8088523233	128521.88537448348	241546.3218043329
1	90.93137555422182	2515506.8088523233	128521.88537448348	5242.298043097539
2	48.79508318427604	2515506.8088523233	128521.88537448348	2513.279044689712
3	48.79508318427604	2515506.8088523233	81990.74420787657	181.738841140932
4	39.73276153199354	2515506.8088523233	81990.74420787657	79.92347001321377
5	36.9604929903515	2515506.8088523233	45016.38964412809	44.947519969511674
6	35.5567851864526	2515506.8088523233	45016.38964412809	36.72494477485789
7	35.217635529325676	2515506.8088523233	25556.675359404504	36.72494477485789
8	30.735517387876712	1928407.534982557	25556.675359404504	25.636318325527085
9	30.735517387876712	1664710.1308724254	25556.675359404504	17.4867325924898
10	21.194502407021233	536789.891238016	21699.390039131118	14.098355094100995
11	16.00441088270145	117087.82856992412	21669.04920422287	11.259144874135629
12	5.446616001673391	117087.82856992412	21669.04920422287	11.259144874135629
13	1.3755401523893198	5509.002977923069	9381.545238741386	11.16927649609454
14	1.142093251251211	5509.002977923069	9381.497291087006	10.012816143860917
15	0.48812263332587236	5509.002977923069	6031.372609566282	9.541832408008176
16	0.3108817262953778	5509.002977923069	3141.89322996339	8.488624164278264
17	0.08254875520459848	5509.002977923069	3141.89322996339	7.393363502192585
18	0.02742276411322564	5509.002977923069	3141.89322996339	7.393363502192585
19	0.010159851340588943	5509.002977923069	3118.044968872064	6.94330657114358
20	0.00549859329871083	5509.002977923069	3118.044968872064	5.8095361852117975
21	0.0023683908795817388	1007.4902493953807	3118.044968872064	5.635586932545948
22	0.0017431704827259864	1007.4902493953807	3118.044968872064	5.573062799121644
23	0.0009004602490136904	1007.4902493953807	2698.2931333842907	5.556258749707766
24	0.0003492657899499818	1007.4902493953807	2375.1957103318573	5.556258749707766
25	0.00018055755025159215	1007.4902493953807	998.6259477611361	5.438698176169453
26	9.264295913169462e-05	1007.4902493953807	994.9365431235472	5.438698176169453
27	1.782825088980644e-05	1007.4902493953807	994.9365431235472	5.4247350893298005
28	1.782825088980644e-05	1007.4902493953807	994.9365431235472	5.4247350893298005
29	7.553426655704243e-06	1007.4902493953807	994.9365431235472	5.393767220362875
30	2.2976135625185634e-06	1007.4902493953807	994.9365431235472	5.362422976985698
31	1.7958752778213238e-06	1007.4902493953807	994.9365431235472	5.321811701104167
32	7.219835964633603e-07	1007.4902493953807	980.79174559962	5.321811701104167
33	6.676947492678664e-07	1007.4902493953807	980.79174559962	5.321811701104167
34	4.0475978835274873e-07	1007.4902493953807	966.5529957567014	5.321811701104167
35	3.182061192319452e-07	1007.4902493953807	966.5529957567014	5.321811701104167
36	1.3228937234543992e-07	276.39717193165063	966.5529957567014	5.321811701104167
37	1.3093298889543803e-07	276.39717193165063	966.5529957567014	5.310155748760366
38	7.106827126790449e-08	276.39717193165063	966.5529957567014	5.30847842563341
39	5.980275830097526e-08	276.39717193165063	966.5529957567014	5.30847842563341
40	4.5215358568384545e-08	276.39717193165063	328.9517961979748	5.269157929631916
41	2.4135715648299083e-08	276.39717193165063	328.9517961979748	5.269157929631916
42	1.3230632589511515e-08	276.39717193165063	328.9517961979748	5.269157929631916
43	1.0073577527691668e-08	276.39717193165063	328.9517961979748	5.269157929631916
44	4.118774654671142e-09	276.39717193165063	264.76384286913384	5.269157929631916
45	2.70142663794104e-09	276.39717193165063	264.76384286913384	5.2670912609317355
46	1.2214513844810426e-09	276.39717193165063	264.76384286913384	5.2626221134659374
47	8.893721314962022e-10	276.39717193165063	264.76384286913384	5.261459180296114
48	4.985594159734319e-10	276.39717193165063	254.0377925289486	5.261459180296114
49	2.596323156467406e-10	276.39717193165063	201.71061800841568	5.245462255732448
50	1.7487877812527586e-10	276.39717193165063	201.71061800841568	5.243071263930361
51	1.1213785455765901e-10	276.39717193165063	201.71061800841568	5.243071263930361
52	9.71738245425513e-11	276.39717193165063	201.71061800841568	5.242655382054693
53	7.098321930243401e-11	276.39717193165063	201.71061800841568	5.242655382054693
54	4.922640073345974e-11	276.39717193165063	201.71061800841568	5.242655382054693
55	3.581135388230905e-11	276.39717193165063	201.71061800841568	5.242655382054693
56	2.809485977195436e-11	276.39717193165063	201.71061800841568	5.242461029301822
57	1.574562702444382e-11	276.39717193165063	201.71061800841568	5.242461029301822
58	1.2676082405960187e-11	276.39717193165063	201.71061800841568	5.24201794909095
59	6.59383658785373e-12	276.39717193165063	201.71061800841568	5.24201794909095
60	6.59383658785373e-12	276.39717193165063	201.71061800841568	5.24201794909095
61	4.988010005035903e-12	276.39717193165063	201.71061800841568	5.240513841939048
62	4.305888978706207e-12	276.39717193165063	201.71061800841568	5.240513841939048
63	3.126388037344441e-12	276.39717193165063	201.71061800841568	5.240513841939048
64	2.7853275241795927e-12	276.39717193165063	150.51358092271337	5.240513841939048
65	2.2168933355715126e-12	276.39717193165063	125.78003094916862	5.240513841939048
66	1.5631940186722204e-12	276.39717193165063	125.78003094916862	5.240513841939048
67	1.4495071809506044e-12	276.39717193165063	88.04722987513559	5.240513841939048
68	1.3358203432289883e-12	276.39717193165063	88.04722987513559	5.240513841939048
69	1.2647660696529783e-12	276.39717193165063	88.04722987513559	5.240513841939048
70	9.947598300641403e-13	276.39717193165063	82.94581466187216	5.240513841939048
71	8.810729923425242e-13	276.39717193165063	82.94581466187216	5.240513841939048
72	7.247535904753022e-13	276.39717193165063	70.08013383999958	5.240513841939048
73	6.679101716144942e-13	276.39717193165063	70.08013383999958	5.240513841939048
74	5.826450433232822e-13	276.39717193165063	70.05327877761685	5.240513841939048
75	4.973799150320701e-13	276.39717193165063	67.29447783232993	5.240513841939048
76	4.547473508864641e-13	276.39717193165063	67.29447783232993	5.24016583391321
77	4.263256414560601e-13	276.39717193165063	67.29447783232993	5.24016583391321
78	4.121147867408581e-13	276.39717193165063	67.29447783232993	5.24016583391321
79	3.836930773104541e-13	276.39717193165063	67.29447783232993	5.24016583391321
80	3.836930773104541e-13	276.39717193165063	67.29447783232993	5.24016583391321
81	3.694822225952521e-13	276.39717193165063	67.29447783232993	5.239936818244232
82	3.552713678800501e-13	276.39717193165063	67.29447783232993	5.239936818244232
83	3.410605131648481e-13	276.39717193165063	67.29447783232993	5.239936818244232
84	3.410605131648481e-13	276.39717193165063	67.29447783232993	5.239936818244232
85	3.410605131648481e-13	276.39717193165063	67.29447783232993	5.239936818244232
86	3.268496584496461e-13	276.39717193165063	67.29447783232993	5.239936818244232
87	3.268496584496461e-13	276.39717193165063	56.784471424270336	5.239936818244232
88	3.268496584496461e-13	276.39717193165063	56.784471424270336	5.239936818244232
89	3.268496584496461e-13	276.39717193165063	56.08005787160576	5.239936818244232
90	3.268496584496461e-13	276.39717193165063	55.74883982365466	5.239936818244232
91	3.268496584496461e-13	276.39717193165063	53.25455972220895	5.239689075807462
92	3.268496584496461e-13	276.39717193165063	52.94171485588581	5.239689075807462
93	3.268496584496461e-13	276.39717193165063	52.94171485588581	5.239689075807462
94	3.268496584496461e-13	276.39717193165063	52.86414066779394	5.239665920993389
95	3.268496584496461e-13	276.39717193165063	52.86414066779394	5.239665920993389
96	3.268496584496461e-13	276.39717193165063	52.86414066779394	5.239660559814254
97	3.268496584496461e-13	276.39717193165063	52.265083888903746	5.239660559814254
98	3.268496584496461e-13	276.39717193165063	51.98074084719401	5.239655906666258
99	3.268496584496461e-13	276.39717193165063	51.75109332138081	5.239654713074572
100	3.268496584496461e-13	276.39717193165063	51.2346676860617	5.239653450398237
0	43793.476259118805	19813804.89917908	45618.62604955988	206708.81531742014
1	148.31706882726454	19813804.89917908	12224.546200670327	49728.480955206716
2	148.31706882726454	19813804.89917908	12224.546200670327	547.5717154382368
3	65.31344918557706	14144003.027479105	12224.546200670327	329.05618761214964
4	61.601918720341686	14144003.027479105	12224.546200670327	130.0565202210231
5	53.438507535565456	14144003.027479105	12224.546200670327	42.122624703776225
6	51.0325640832881	13240425.4064849	11552.527701017965	38.62343633744556
7	45.11596396924301	4101580.088773478	1162.4085278452746	25.589874479007577
8	41.300888370438855	4101580.088773478	909.2854587894794	19.965030131313767
9	41.300888370438855	4101580.088773478	909.2854587894794	13.793200253443644
10	39.71220773083705	3530999.2708641854	225.59069359117962	3.3435479931341945
11	39.02762490983019	3530999.2708641854	225.59045570649823	2.3019025576667502
12	39.02762490983019	52002.90264244848	225.59045570649823	0.7095800822881131
13	38.94944894611267	52002.90264244848	225.59045570649823	0.486380066170085
14	37.429878772949	52002.90264244848	225.59045570649823	0.19239463984249028
15	34.933057287891216	52002.90264244848	225.59045570649823	0.10558036328708909
16	34.78810173319201	52002.90264244848	225.59045570649823	0.04985002674109751
17	33.66248689049216	34613.62122822778	158.8052872241318	0.019792281970680392
18	33.1431923320082	34613.62122822778	106.26385209890502	0.007946555604320338
19	33.1431923320082	34613.62122822778	106.26385209890502	0.004958463160164683
20	32.15760377094436	13536.732444286812	106.26385209890502	0.003037412182621324
21	32.15760377094436	13536.732444286812	106.26385209890502	0.0011824345629918298
22	32.15760377094436	13536.732444286812	106.26385209890502	0.0007241717814139292
23	32.15760377094436	13536.732444286812	106.26385209890502	0.00024378927663804006
24	32.12069651908921	13536.732444286812	106.26385209890502	5.377173914666855e-05
25	32.12069651908921	13536.732444286812	106.26385209890502	3.188403016451957e-05
26	32.08028368935054	13536.732444286812	106.26385209890502	1.0996667839435759e-05
27	31.844908325643402	13536.732444286812	106.26385209890502	8.406465369148464e-06
28	31.814593191564256	13536.732444286812	106.26385209890502	1.631110578159678e-06
29	30.937861004321206	13536.732444286812	106.26385209890502	4.817852499172659e-07
30	30.937861004321206	13536.732444286812	106.26385209890502	1.8334060314373346e-07
31	30.69972508419768	13536.732444286812	106.26385209890502	1.110373943902232e-07
32	30.69972508419768	13536.732444286812	106.26385209890502	6.176496469834092e-08
33	30.69972508419768	13536.732444286812	106.26385209890502	2.434296675346559e-08
34	30.349327791330992	13536.732444286812	106.26385209890502	6.068063385100686e-09
35	30.349327791330992	13536.732444286812	106.26385209890502	1.6863594964888762e-09
36	30.349327791330992	13536.732444286812	106.26385209890502	1.173361852124799e-09
37	30.349327791330992	13536.732444286812	106.26385209890502	2.814743993440061e-10
38	30.349327791330992	13536.732444286812	106.26385209890502	1.6913759282033425e-10
39	30.349327791330992	13536.732444286812	106.26385209890502	9.99591520667309e-11
40	30.349213555539095	13536.732444286812	106.26385209890502	3.529976311256178e-11
41	30.320502357622814	13536.732444286812	106.26385209890502	1.9767298908845987e-11
42	30.320502357622814	13536.732444286812	106.26385209890502	7.815970093361102e-12
43	30.320502357622814	13536.732444286812	106.26385209890502	4.618527782440651e-12
44	30.320502357622814	2937.764568611195	106.26385209890502	1.9042545318370685e-12
45	30.320502357622814	2937.764568611195	106.26385209890502	6.536993168992922e-13
46	30.264224074614887	2937.764568611195	106.26385209890502	3.694822225952521e-13
47	30.264224074614887	2937.764568611195	106.26385209890502	1.9895196601282805e-13
48	30.264224074614887	2937.764568611195	106.26385209890502	4.263256414560601e-14
49	30.264224074614887	2937.764568611195	106.26385209890502	2.842170943040401e-14
50	30.264224074614887	2937.764568611195	106.26385209890502	1.4210854715202004e-14
51	30.264224074614887	2937.764568611195	106.26385209890502	1.4210854715202004e-14
52	30.256040941530244	2937.764568611195	106.26385209890502	0.0
53	30.256040941530244	2937.764568611195	106.26385209890502	0.0
54	30.241027980851413	2937.764568611195	106.26385209890502	0.0
55	30.241027980851413	2937.764568611195	106.26385209890502	0.0
56	30.241027980851413	2937.764568611195	106.26385209890502	0.0
57	30.241027980851413	2937.764568611195	106.26385209890502	0.0
58	30.23792451491805	2937.764568611195	106.26385209890502	0.0
59	30.22055609179523	2937.764568611195	106.26385209890502	0.0
60	30.22055609179523	2937.764568611195	106.26385209890502	0.0
61	30.22055609179523	2937.764568611195	106.26385209890502	0.0
62	30.22055609179523	2937.764568611195	106.26385209890502	0.0
63	30.22055609179523	2937.764568611195	106.26385209890502	0.0
64	30.22055609179523	2937.764568611195	106.26385209890502	0.0
65	30.21762249273732	2937.764568611195	106.26385209890502	0.0
66	30.21762249273732	2937.764568611195	106.26385209890502	0.0
67	30.21762249273732	2937.764568611195	106.26385209890502	0.0
68	30.21651823980656	2937.764568611195	106.26385209890502	0.0
69	30.21651823980656	2937.764568611195	106.26385209890502	0.0
70	30.21651823980656	2937.764568611195	106.26385209890502	0.0
71	30.21651823980656	2937.764568611195	106.26385209890502	0.0
72	30.21651823980656	2254.362313230984	106.26385209890502	0.0
73	30.21651823980656	2254.362313230984	106.26385209890502	0.0
74	30.21651823980656	2254.362313230984	106.26385209890502	0.0
75	30.21651823980656	2254.362313230984	106.26385209890502	0.0
76	30.21651823980656	2254.362313230984	106.26385209890502	0.0
77	30.21651823980656	2254.362313230984	106.26385209890502	0.0
78	30.21651823980656	2254.362313230984	106.26385209890502	0.0
79	30.21651823980656	2254.362313230984	82.15427179450363	0.0
80	30.21651823980656	2254.362313230984	82.15427179450363	0.0
81	30.21651823980656	2254.362313230984	82.15427179450363	0.0
82	30.21651823980656	2254.362313230984	82.15427179450363	0.0
83	30.216509278488672	2254.362313230984	82.15427179450363	0.0
84	30.216509278488672	2254.362313230984	82.15427179450363	0.0
85	30.216509278488672	2254.362313230984	82.15427179450363	0.0
86	30.216509278488672	2254.362313230984	82.15427179450363	0.0
87	30.216509278488672	2254.362313230984	82.15427179450363	0.0
88	30.216509278488672	2254.362313230984	82.15427179450363	0.0
89	30.216509278488672	2254.362313230984	82.15427179450363	0.0
90	30.216509278488672	2254.362313230984	82.15427179450363	0.0
91	30.216509278488672	2254.362313230984	82.15427179450363	0.0
92	30.21650911604962	2254.362313230984	82.15427179450363	0.0
93	30.21650911604962	2254.362313230984	82.15427179450363	0.0
94	30.21650911604962	2254.362313230984	82.15427179450363	0.0
95	30.21650911604962	2254.362313230984	82.15427179450363	0.0
96	30.21650911604962	2254.362313230984	82.15427179450363	0.0
97	30.21650911604962	2254.362313230984	82.15427179450363	0.0
98	30.21650911604962	2254.362313230984	82.15427179450363	0.0
99	30.21650911604962	2254.362313230984	82.15427179450363	0.0
100	30.21650911604962	2254.362313230984	82.15427179450363	0.0
0	186228.54918789494	20650892.082260765	462446.3780082628	91658.64978480723
1	3582.049553805599	20650892.082260765	31606.16996892209	375.38834786521676
2	1175.2776617536758	8444668.736912526	31606.16996892209	115.43022537345443
3	128.89444872152134	8444668.736912526	31606.16996892209	63.450649691847666
4	89.4525509012118	8444668.736912526	31606.16996892209	29.399176357173914
5	56.16075712188114	8444668.736912526	26731.21694571677	22.84121453463935
6	31.290238322572478	2638228.148541252	26731.21694571677	14.68977741065386
7	17.878243561059122	24412.39903271658	26731.21694571677	6.672695300376716
8	9.682889619599962	24412.39903271658	26731.21694571677	2.050105946270662
9	8.570897523906766	24412.39903271658	9179.624008930077	1.06991903408327
10	6.0634555002537525	24412.39903271658	7426.295728540485	0.5888522180214721
11	3.9914393416757576	24412.39903271658	7208.164332564964	0.09656009336940485
12	3.9914393416757576	3323.5785589359202	7208.156892420374	0.09656009336940485
13	2.756619751181887	3323.5785589359202	7208.156892420374	0.04744191752484994
14	2.629384918339838	3323.5785589359202	6928.6393978039205	0.01576941015724742
15	2.4808839075361533	3323.5785589359202	6928.6393978039205	0.010343831248604829
16	1.729037029646335	1062.7825348139347	6928.6393978039205	0.0014162782968014653
17	1.729037029646335	1062.7825348139347	2506.32901473973	0.0010408350209303308
18	1.589130082963564	1062.7825348139347	2506.3289088233532	0.00038169668964371795
19	1.5628692215054372	1062.7825348139347	2264.024487050932	0.0001518466388432671
20	1.4893947753336363	1062.7825348139347	2264.024487050932	5.1752498265500435e-05
21	1.4359772574809284	1062.7825348139347	2264.024487050932	2.195630267465276e-05
22	1.405113646749399	1062.7825348139347	2264.024487050932	9.511294805975012e-06
23	1.3203200492237954	1062.7825348139347	2264.024487050932	6.192162842921789e-06
24	1.3164469020422018	1062.7825348139347	2264.024487050932	2.3721432853562874e-06
25	1.0719284540042509	1062.7825348139347	2264.024487050932	7.720529424659617e-07
26	1.0719284540042509	1062.7825348139347	2264.024487050932	5.938857157161692e-07
27	1.0719284540042509	1062.7825348139347	2264.024487050932	1.2410421845743258e-07
28	1.0719284540042509	1062.7825348139347	1960.9951090369107	5.026807059493876e-08
29	1.061252848962937	1062.7825348139347	1960.9951090369107	3.896747102771769e-08
30	1.050109795769444	1062.7825348139347	1960.9951090369107	9.387363775203994e-09
31	1.025376496333621	1062.7825348139347	408.58741621732213	3.442750085014268e-09
32	1.025376496333621	1062.7825348139347	397.60130696947795	2.182673597417306e-09
33	0.9824211164504959	1062.7825348139347	397.60130696947795	4.376090600999305e-10
34	0.9824211164504959	1062.7825348139347	397.60130696947795	1.4279066817834973e-10
35	0.9814874148093651	1062.7825348139347	397.60130696947795	1.2856560260843253e-10
36	0.9814874148093651	1062.7825348139347	397.60130696947795	3.68771679859492e-11
37	0.9814874148093651	1062.7825348139347	397.60130696947795	2.1529444893531036e-11
38	0.9777226138088224	1062.7825348139347	397.60130696947795	8.668621376273222e-12
39	0.9777226138088224	1062.7825348139347	392.7920592768447	2.1884716261411086e-12
40	0.9774076684108906	1062.7825348139347	342.34490680554603	9.521272659185342e-13
41	0.9769518479608337	1062.7825348139347	287.3934881117601	7.247535904753022e-13
42	0.9769518479608337	1062.7825348139347	287.3934881117601	1.8474111129762605e-13
43	0.9762790423330756	1062.7825348139347	269.51822462077996	1.8474111129762605e-13
44	0.9762790423330756	1062.7825348139347	269.51822462077996	1.2789769243681803e-13
45	0.9762790423330756	1062.7825348139347	269.51822462077996	5.684341886080802e-14
46	0.9762790423330756	1062.7825348139347	269.51822462077996	2.842170943040401e-14
47	0.9762790423330756	1062.7825348139347	269.51822462077996	1.4210854715202004e-14
48	0.9762790423330756	1062.7825348139347	253.76775736493147	0.0
49	0.9762790423330756	1062.7825348139347	253.76775736493147	0.0
50	0.9762790423330756	1062.7825348139347	253.76775736493147	0.0
51	0.9762457769756878	1062.7825348139347	253.76775736493147	0.0
52	0.9762457769756878	1062.7825348139347	253.76775736493147	0.0
53	0.9762457769756878	1062.7825348139347	253.76775736493147	0.0
54	0.9762457769756878	1062.7825348139347	253.76775736493147	0.0
55	0.9762457769756878	1062.7825348139347	253.76775736493147	0.0
56	0.9762457769756878	1062.7825348139347	253.76775736493147	0.0
57	0.9762457769756878	1062.7825348139347	253.76775736493147	0.0
58	0.9762457769756878	1062.7825348139347	253.76775736493147	0.0
59	0.9762457769756878	1062.7825348139347	253.76775736493147	0.0
60	0.9762457769756878	1062.7825348139347	253.76775736493147	0.0
61	0.9762457769756878	1062.7825348139347	253.76775736493147	0.0
62	0.9762457769756878	1062.7825348139347	253.76775736493147	0.0
63	0.9762457769756878	746.9877006487361	253.76775736493147	0.0
64	0.9762457769756878	746.9877006487361	253.76775736493147	0.0
65	0.9762457769756878	746.9877006487361	253.76775736493147	0.0
66	0.9762457769756878	746.9877006487361	253.76775736493147	0.0
67	0.9762457769756878	746.9877006487361	253.76775736493147	0.0
68	0.9762457769756878	746.9877006487361	253.76775736493147	0.0
69	0.9762457769756878	746.9877006487361	253.76775736493147	0.0
70	0.9762338625950662	746.9877006487361	253.76775736493147	0.0
71	0.9762338625950662	746.9877006487361	253.76775736493147	0.0
72	0.9762338625950662	746.9877006487361	253.76775736493147	0.0
73	0.9762338625950662	746.9877006487361	253.76775736493147	0.0
74	0.9762338625950662	746.9877006487361	253.76775736493147	0.0
75	0.9762338625950662	746.9877006487361	253.76775736493147	0.0
76	0.9762338625950662	746.9877006487361	243.61263589627245	0.0
77	0.9762338625950662	746.9877006487361	243.61263589627245	0.0
78	0.9762338625950662	746.9877006487361	243.61263589627245	0.0
79	0.9762338625950662	746.9877006487361	243.61263589627245	0.0
80	0.9762338625950662	746.9877006487361	243.61263589627245	0.0
81	0.9762338625950662	746.9877006487361	243.61263589627245	0.0
82	0.9762338625950662	711.8707191943964	243.61263589627245	0.0
83	0.9762338625950662	711.8707191943964	243.61263589627245	0.0
84	0.9762338625950662	711.8707191943964	243.61263589627245	0.0
85	0.9762338625950662	711.8707191943964	243.61263589627245	0.0
86	0.9762338625950662	711.8707191943964	243.61263589627245	0.0
87	0.9762338625950662	711.8707191943964	243.61263589627245	0.0
88	0.9762338625950662	711.8707191943964	241.45700770780837	0.0
89	0.9762338625950662	711.8707191943964	239.52416479729035	0.0
90	0.9762328757083765	711.8707191943964	239.52416479729035	0.0
91	0.9762328757083765	711.8707191943964	239.52416479729035	0.0
92	0.9762328757083765	711.8707191943964	239.09294754729126	0.0
93	0.9762328757083765	711.8707191943964	239.08893747559696	0.0
94	0.9762328757083765	711.8707191943964	228.60749482771197	0.0
95	0.9762328757083765	711.8707191943964	218.9185745504948	0.0
96	0.9762328757083765	711.8707191943964	218.9185745504948	0.0
97	0.9762328757083765	711.8707191943964	213.9290768583914	0.0
98	0.9762328757083765	711.8707191943964	213.9290768583914	0.0
99	0.9762328757083765	711.8707191943964	213.9290768583914	0.0
100	0.9762328757083765	711.8707191943964	213.9290768583914	0.0
0	282669.38510993717	31092295.749242246	51856.37247286488	334375.5047885032
1	143.1208895782629	31092295.749242246	51856.37247286488	6122.225510212068
2	93.65310120991221	19005392.66669576	51856.37247286488	130.00620335002378
3	44.195822451128706	19005392.66669576	51856.37247286488	81.48903293233812
4	40.35677494273373	19005392.66669576	51856.37247286488	47.853417968900715
5	34.17362417552175	19005392.66669576	51856.37247286488	47.853417968900715
6	34.17362417552175	19005392.66669576	7066.2098760391345	44.948617439829135
7	8.152341568052705	9981513.265203826	7066.2098760391345	43.204145601390756
8	5.003718991549377	9932499.758194994	7066.2098760391345	42.93892166918482
9	2.5916270607250738	9932499.758194994	2315.0228085584904	41.82067572952977
10	1.629439719285557	9932499.758194994	2315.0228085584904	39.506294422305785
11	1.0248720864959182	9898777.011606418	2315.0228085584904	37.98802505920066
12	0.19172344286380394	9843375.52009136	1919.749782109133	32.41276971801932
13	0.07933207314113133	9789097.259345789	1919.749782109133	28.351013087074264
14	0.050421125965044666	9783877.097896172	1919.749782109133	26.924454641391037
15	0.017968793824238105	9783488.631418113	1919.749782109133	24.055245232193585
16	0.0025552364125616123	9783488.631418113	1919.749782109133	23.128506743990712
17	0.0025552364125616123	9783488.631418113	1919.749782109133	22.523481007150565
18	0.0012174074991548878	9772633.559747657	1919.749782109133	22.162749337748565
19	0.0006848244167088069	9772633.559747657	1919.749782109133	21.96939552744938
20	0.0005078525157102831	9772633.559747657	1919.749782109133	20.917225280160636
21	0.0003450960749944443	9772633.559747657	1919.749782109133	20.2260877863137
22	0.00013323673225329458	9771090.2368396	1919.749782109133	20.2260877863137
23	7.35268883857998e-05	9771090.2368396	1919.749782109133	20.2260877863137
24	4.9632557718837234e-05	9771090.2368396	1919.749782109133	20.013887170616854
25	2.0588895210948976e-05	9771090.2368396	1919.749782109133	20.013887170616854
26	1.393906465807504e-05	9771090.2368396	1919.749782109133	18.891863533724717
27	1.6302256966582718e-06	9771090.2368396	1919.749782109133	18.891863533724717
28	1.6302256966582718e-06	9771090.2368396	1919.749782109133	18.714126496023866
29	2.1417793050204637e-07	9771090.2368396	1919.749782109133	18.714126496023866
30	3.487663491341664e-08	9771090.2368396	1919.749782109133	18.714126496023866
31	3.487663491341664e-08	9771090.2368396	1919.749782109133	18.437909751864453
32	1.7365081816933525e-08	9771090.2368396	1919.749782109133	18.147595787346532
33	9.245738397112291e-09	9771090.2368396	1919.749782109133	17.842661952830966
34	5.162604566066875e-09	9768298.209791193	1919.749782109133	16.42761460134085
35	2.427128720228211e-09	9768298.209791193	1919.749782109133	16.26916656383537
36	1.7698766896501184e-09	9768298.209791193	1919.749782109133	16.26916656383537
37	6.95123958394106e-10	9768298.209791193	1919.749782109133	16.18561359310982
38	2.4303403733938467e-10	9767084.786462706	1878.0290005602305	15.997334178278038
39	1.2667555893131066e-10	9767084.786462706	1698.649529567941	15.997334178278038
40	6.45599129711627e-11	9767084.786462706	1698.649529567941	15.997334178278038
41	4.2376768760732375e-11	9767084.786462706	1698.649529567941	15.851083976375293
42	3.211653165635653e-11	9765774.422537588	1650.7601305820435	15.812990891519945
43	1.8488321984477807e-11	9765774.422537588	1650.7601305820435	15.774000639788042
44	7.631228982063476e-12	9765774.422537588	1499.6273563373536	15.67136435130763
45	5.5422333389287814e-12	9765774.422537588	1413.2281622647529	15.200688219264649
46	3.609557097661309e-12	9765774.422537588	1413.2281622647529	15.200688219264649
47	2.0463630789890885e-12	9765774.422537588	1413.2281622647529	14.965892513041297
48	1.7053025658242404e-12	9765774.422537588	1404.1962663929758	14.963242281021124
49	1.0516032489249483e-12	9765774.422537588	1404.1962663929758	14.919869981044798
50	9.663381206337363e-13	9765774.422537588	1370.5881706917237	14.919869981044798
51	3.979039320256561e-13	9765774.422537588	469.7939515184324	14.919869981044798
52	3.979039320256561e-13	9765774.422537588	361.5676536642431	14.919869981044798
53	2.984279490192421e-13	9765774.422537588	361.5676536642431	14.786767665319644
54	2.2737367544323206e-13	9765774.422537588	361.5676536642431	14.746684061846793
55	1.2789769243681803e-13	9765774.422537588	361.5676536642431	14.658462961865084
56	9.947598300641403e-14	9765774.422537588	361.4494061597856	14.582949951099664
57	7.105427357601002e-14	9765774.422537588	358.41252026517077	14.562601006446457
58	4.263256414560601e-14	9765774.422537588	358.41252026517077	14.562601006446457
59	4.263256414560601e-14	9765774.422537588	295.0369630030749	14.55714386650628
60	2.842170943040401e-14	9765774.422537588	295.0369630030749	14.55714386650628
61	2.842170943040401e-14	9765774.422537588	286.5548371243797	14.449599033342054
62	2.842170943040401e-14	9765774.422537588	286.2300539718145	14.438954674835998
63	2.842170943040401e-14	9765774.422537588	286.2300539718145	14.438954674835998
64	2.842170943040401e-14	9765774.422537588	285.8508860683304	14.422121724578389
65	2.842170943040401e-14	9765774.422537588	285.8508860683304	14.364063223500807
66	2.842170943040401e-14	9765774.422537588	285.8508860683304	14.350434202011115
67	2.842170943040401e-14	9765774.422537588	274.3539550417696	14.32164238844696
68	2.842170943040401e-14	9765774.422537588	269.0449098536969	14.288842769001135
69	2.842170943040401e-14	9765774.422537588	268.55939115355966	14.288842769001135
70	2.842170943040401e-14	9765774.422537588	268.55939115355966	14.261301960069886
71	2.842170943040401e-14	9765774.422537588	268.55939115355966	14.248535178498386
72	2.842170943040401e-14	9765774.422537588	268.55939115355966	14.230742230178038
73	2.842170943040401e-14	9765774.422537588	268.55939115355966	14.230742230178038
74	2.842170943040401e-14	9765774.422537588	268.55939115355966	14.215058540124616
75	2.842170943040401e-14	9765774.422537588	268.55939115355966	14.161164469509927
76	2.842170943040401e-14	9765774.422537588	268.55939115355966	14.161164469509927
77	2.842170943040401e-14	9765774.422537588	268.55939115355966	14.13617791420377
78	2.842170943040401e-14	9765774.422537588	268.55939115355966	14.104704484452597
79	2.842170943040401e-14	9765774.422537588	268.55939115355966	14.104704484452597
80	2.842170943040401e-14	9765774.422537588	268.55939115355966	14.09243105768222
81	2.842170943040401e-14	9765774.422537588	267.941131417536	14.089784523885228
82	2.842170943040401e-14	9765774.422537588	266.88408423092983	14.089784523885228
83	2.842170943040401e-14	9765774.422537588	266.88408423092983	14.089635119185544
84	2.842170943040401e-14	9765774.422537588	260.5315547989307	14.077783980202213
85	2.842170943040401e-14	9765774.422537588	260.5315547989307	14.077783980202213
86	2.842170943040401e-14	9765774.422537588	260.5315547989307	14.077783980202213
87	2.842170943040401e-14	9765774.422537588	260.5315547989307	14.07687057354191
88	2.842170943040401e-14	9765774.422537588	260.5315547989307	14.074058745162645
89	2.842170943040401e-14	9765774.422537588	260.5315547989307	14.063751355176208
90	2.842170943040401e-14	9765774.422537588	260.5315547989307	14.054891929984393
91	2.842170943040401e-14	9765774.422537588	260.5315547989307	14.054891929984393
92	2.842170943040401e-14	9765774.422537588	260.5315547989307	14.054891929984393
93	2.842170943040401e-14	9765774.422537588	260.5315547989307	14.054891929984393
94	2.842170943040401e-14	9765774.422537588	258.15589820567607	14.054891929984393
95	2.842170943040401e-14	9765774.422537588	257.6108340275864	14.054891929984393
96	2.842170943040401e-14	9765774.422537588	256.8339668022816	14.054891929984393
97	2.842170943040401e-14	9765774.422537588	256.8339668022816	14.054891929984393
98	2.842170943040401e-14	9765774.422537588	88.00369063238506	14.054891929984393
99	2.842170943040401e-14	9765774.422537588	88.00338502515486	14.05471956691214
100	2.842170943040401e-14	9765774.422537588	88.00338502515486	14.05471956691214
