# Supplementary material for: An improved genetic algorithm and its application in neural network adversarial attack
Source: PLoS One. 2022 May 5;17(5):e0267970. doi: 10.1371/journal.pone.0267970 (PMC9070932; doi:10.1371/journal.pone.0267970)
Supplement: S1 Data — (ZIP) [file pone.0267970.s001.zip › data3/9_100.csv]

	GWO	PSO	SGA	IGA
0	2.6367379725479367e+69	3.0032604197291457e+71	2.4047377892569967e+69	2.716850151514581e+68
1	8.693653504016214e+59	3.0032604197291457e+71	2.4047377892569967e+69	8.127218568746709e+63
2	2.3255642420658383e+57	3.0032604197291457e+71	2.4047377892569967e+69	4.260639616121818e+59
3	4.0220017989239097e+55	3.0032604197291457e+71	2.3668361324750034e+69	3.359320064421957e+58
4	5.345415814520052e+48	3.0032604197291457e+71	9.967948318068816e+68	1.0002494122608034e+53
5	1.100130043726908e+35	3.0032604197291457e+71	9.967948318068816e+68	2.476465986635049e+51
6	7.899251004694856e+19	3.0032604197291457e+71	4.815767081902515e+68	1.507049722156391e+43
7	6680634490083784.0	3.0032604197291457e+71	4.815767081902515e+68	1.507049722156391e+43
8	244994997.7089657	3.0032604197291457e+71	4.815767081902515e+68	1.8369274145191214e+38
9	696.3146522835254	2.9355735299001543e+71	4.815767081902515e+68	2.137449502171869e+24
10	534.7714523077871	2.9355735299001543e+71	4.815767081902515e+68	4200481.032230091
11	495.53645893179583	2.9355735299001543e+71	3.82575515394723e+68	664.8559602866087
12	323.09193674427604	2.9355735299001543e+71	3.0684767164596415e+68	535.341765363588
13	80.54849209753183	2.9355735299001543e+71	3.0684767164596415e+68	395.8611734429335
14	80.28418964028572	2.9355735299001543e+71	6.725948157842088e+67	216.25713085621499
15	50.69798742973421	2.9355735299001543e+71	6.719451129559884e+67	44.04140655864319
16	34.988632036883814	2.6172491958734467e+71	3.2951394313493243e+67	20.883294396295128
17	13.514603246944148	2.6172491958734467e+71	3.2951394313493243e+67	2.3883474153669795
18	3.2395505285361423	2.6172491958734467e+71	3.2951394313493243e+67	1.3521805489874623
19	0.3772738881652913	2.6172491958734467e+71	3.2951394313493243e+67	0.7484430006342109
20	0.09039645446387112	2.6172491958734467e+71	3.2951394313493243e+67	0.2750496965620641
21	0.08713567426730151	2.6172491958734467e+71	3.2951394313493243e+67	0.12532905465980093
22	0.007906696898658083	2.6172491958734467e+71	3.2951394313493243e+67	0.06945716586983508
23	0.0066539913826773045	2.6172491958734467e+71	3.2951394313493243e+67	0.028163664418002554
24	0.001015720246073215	2.6172491958734467e+71	3.2951394313493243e+67	0.009522980239239587
25	0.0007103803412746856	2.6172491958734467e+71	3.2951394313493243e+67	0.005203198985782365
26	0.000488295528953131	2.5293952831259376e+71	3.2951394313493243e+67	0.002594388731381514
27	0.0001297624036169509	2.5293952831259376e+71	3.2951394313493243e+67	0.0013767255576340176
28	8.987526098280796e-05	2.5293952831259376e+71	2.79055722373661e+67	0.0002778569743213666
29	4.870556438163476e-05	2.5293952831259376e+71	2.79055722373661e+67	0.0002326855583305587
30	3.089215806539869e-05	2.474800302010156e+71	2.4949075853506466e+67	0.00010039467588285333
31	1.0933520002254227e-05	2.474800302010156e+71	2.39343574020502e+67	6.996846627771447e-05
32	8.031154493437498e-06	2.474800302010156e+71	2.39343574020502e+67	2.7445875502962735e-05
33	6.235194291548396e-06	2.474800302010156e+71	2.39343574020502e+67	1.4393641436072357e-05
34	2.128862433892209e-06	2.474800302010156e+71	2.39343574020502e+67	9.270888881474093e-06
35	2.128862433892209e-06	2.474800302010156e+71	2.39343574020502e+67	3.0502079653160763e-06
36	1.2193895599921234e-06	2.474800302010156e+71	2.39343574020502e+67	6.773498171241954e-07
37	8.217502909246832e-07	2.474800302010156e+71	2.39343574020502e+67	3.998372903879499e-07
38	4.602786702889716e-07	2.474800302010156e+71	2.39343574020502e+67	1.9390233774174703e-07
39	1.9834305930999108e-07	2.474800302010156e+71	2.39343574020502e+67	1.1108784292446217e-07
40	1.426001290383283e-07	2.474800302010156e+71	2.39343574020502e+67	4.574917511490639e-08
41	8.6780232777528e-08	2.474800302010156e+71	2.39343574020502e+67	1.7749698599800467e-08
42	4.3163936425116844e-08	2.474800302010156e+71	2.39343574020502e+67	4.359435479273088e-09
43	3.373759227542905e-08	2.474800302010156e+71	2.39343574020502e+67	3.4157210393459536e-09
44	1.8695800463319756e-08	2.474800302010156e+71	2.3202511389333145e+67	1.865259946498554e-09
45	1.3315570868144277e-08	2.474800302010156e+71	2.307460793218865e+67	9.337099982076325e-10
46	5.773131306341384e-09	2.474800302010156e+71	2.307460793218865e+67	6.943992048036307e-10
47	4.1196699385182e-09	2.474800302010156e+71	2.307460793218865e+67	1.7507773009128869e-10
48	2.3273969418369234e-09	2.474800302010156e+71	2.3040128163827413e+67	1.5586465451633558e-10
49	1.5155592336668633e-09	2.474800302010156e+71	2.3040128163827413e+67	6.184563972055912e-11
50	8.50945980346296e-10	2.474800302010156e+71	2.3040128163827413e+67	4.558842192636803e-11
51	6.759819370927289e-10	2.474800302010156e+71	2.3040128163827413e+67	2.3987922759260982e-11
52	5.303490979713388e-10	2.474800302010156e+71	2.303086526995586e+67	1.7280399333685637e-11
53	4.5065462472848594e-10	2.474800302010156e+71	2.303086526995586e+67	5.115907697472721e-12
54	3.6573055695043877e-10	2.474800302010156e+71	2.087842700588509e+67	4.888534022029489e-12
55	2.233946361229755e-10	2.474800302010156e+71	2.0834393586141735e+67	3.183231456205249e-12
56	2.233946361229755e-10	2.474800302010156e+71	2.0834393586141735e+67	2.3874235921539366e-12
57	1.7621459846850485e-10	2.474800302010156e+71	1.8615303148398372e+67	1.1368683772161603e-12
58	1.4290435501607135e-10	2.474800302010156e+71	1.8615303148398372e+67	6.821210263296962e-13
59	8.93578544491902e-11	2.474800302010156e+71	1.8615303148398372e+67	5.684341886080801e-13
60	7.753442332614213e-11	2.474800302010156e+71	1.8615303148398372e+67	4.547473508864641e-13
61	6.707523425575346e-11	2.474800302010156e+71	1.293359798146669e+67	2.2737367544323206e-13
62	5.729816621169448e-11	2.474800302010156e+71	1.194780037475072e+67	2.2737367544323206e-13
63	4.6838977141305804e-11	2.474800302010156e+71	1.194780037475072e+67	2.2737367544323206e-13
64	3.6493474908638746e-11	2.474800302010156e+71	7.183156164799352e+66	2.2737367544323206e-13
65	3.126388037344441e-11	2.474800302010156e+71	7.179028538855972e+66	2.2737367544323206e-13
66	2.0691004465334117e-11	2.474800302010156e+71	7.179028538855972e+66	2.2737367544323206e-13
67	1.7394086171407253e-11	2.474800302010156e+71	6.089414316137552e+66	2.2737367544323206e-13
68	1.5234036254696548e-11	2.474800302010156e+71	6.089414316137552e+66	2.2737367544323206e-13
69	1.2164491636212915e-11	2.474800302010156e+71	6.089414316137552e+66	2.2737367544323206e-13
70	1.1709744285326451e-11	2.3009094985849503e+71	6.089414316137552e+66	2.2737367544323206e-13
71	1.0686562745831907e-11	2.3009094985849503e+71	6.089414316137552e+66	2.2737367544323206e-13
72	9.777068044058979e-12	2.3009094985849503e+71	6.089414316137552e+66	2.2737367544323206e-13
73	9.663381206337363e-12	2.3009094985849503e+71	6.089414316137552e+66	2.2737367544323206e-13
74	9.43600753089413e-12	2.3009094985849503e+71	6.089414316137552e+66	2.2737367544323206e-13
75	9.208633855450898e-12	2.3009094985849503e+71	6.089414316137552e+66	2.2737367544323206e-13
76	8.640199666842818e-12	2.3009094985849503e+71	6.089414316137552e+66	2.2737367544323206e-13
77	8.29913915367797e-12	2.3009094985849503e+71	6.089414316137552e+66	2.2737367544323206e-13
78	7.844391802791506e-12	2.3009094985849503e+71	6.089414316137552e+66	2.2737367544323206e-13
79	7.73070496506989e-12	2.3009094985849503e+71	6.089414316137552e+66	2.2737367544323206e-13
80	7.275957614183426e-12	2.3009094985849503e+71	6.089414316137552e+66	2.2737367544323206e-13
81	7.048583938740194e-12	2.3009094985849503e+71	6.089414316137552e+66	2.2737367544323206e-13
82	7.048583938740194e-12	2.3009094985849503e+71	6.089414316137552e+66	2.2737367544323206e-13
83	6.934897101018578e-12	2.1086981587803301e+71	6.089414316137552e+66	2.2737367544323206e-13
84	6.707523425575346e-12	2.1086981587803301e+71	6.089414316137552e+66	2.2737367544323206e-13
85	6.366462912410498e-12	2.1086981587803301e+71	6.089414316137552e+66	2.2737367544323206e-13
86	6.366462912410498e-12	2.1086981587803301e+71	6.089414316137552e+66	2.2737367544323206e-13
87	6.252776074688882e-12	2.1086981587803301e+71	6.089414316137552e+66	2.2737367544323206e-13
88	6.139089236967266e-12	2.1086981587803301e+71	6.089414316137552e+66	2.2737367544323206e-13
89	6.139089236967266e-12	2.1086981587803301e+71	6.089414316137552e+66	2.2737367544323206e-13
90	6.139089236967266e-12	2.1086981587803301e+71	6.089414316137552e+66	2.2737367544323206e-13
91	6.139089236967266e-12	2.1086981587803301e+71	3.885812007706061e+66	2.2737367544323206e-13
92	6.139089236967266e-12	2.1086981587803301e+71	3.885812007706061e+66	2.2737367544323206e-13
93	6.139089236967266e-12	2.1086981587803301e+71	3.885812007706061e+66	2.2737367544323206e-13
94	6.139089236967266e-12	2.1086981587803301e+71	3.885812007706061e+66	2.2737367544323206e-13
95	6.139089236967266e-12	2.1086981587803301e+71	3.838625533195451e+66	2.2737367544323206e-13
96	6.139089236967266e-12	2.1086981587803301e+71	3.838625533195451e+66	2.2737367544323206e-13
97	6.139089236967266e-12	2.1086981587803301e+71	3.838625533195451e+66	2.2737367544323206e-13
98	6.139089236967266e-12	2.1086981587803301e+71	3.838625533195451e+66	2.2737367544323206e-13
99	6.139089236967266e-12	2.1086981587803301e+71	3.838625533195451e+66	2.2737367544323206e-13
100	6.139089236967266e-12	2.1086981587803301e+71	3.838625533195451e+66	2.2737367544323206e-13
0	3.0128615331257655e+69	3.0102343565082547e+71	2.479077473324152e+69	3.585710151631422e+69
1	5.1642650792870825e+56	3.0102343565082547e+71	1.343597820334913e+69	9.384739326304365e+64
2	2.800002938939531e+55	3.0102343565082547e+71	1.2128015419885858e+69	1.1988673514857821e+61
3	3.0147896535580296e+48	2.858043681799493e+71	5.019705470425504e+67	1.1988673514857821e+61
4	3.105276290478825e+45	2.610194683569276e+71	5.019705470425504e+67	9.592372024511356e+59
5	6.409503376190415e+43	2.610194683569276e+71	5.019705470425504e+67	9.107029933721387e+58
6	1.0808822300923303e+36	2.610194683569276e+71	5.019705470425504e+67	3.471476275609737e+57
7	9.628689841454653e+18	2.610194683569276e+71	5.019705470425504e+67	7.380774502259384e+56
8	9.628689841454653e+18	2.610194683569276e+71	5.019705470425504e+67	1.302296407397946e+52
9	897.7442200065348	2.610194683569276e+71	2.7036656442951677e+67	4.142908553229666e+44
10	513.5220799357592	2.610194683569276e+71	2.7036656442951677e+67	5.026997983098496e+30
11	313.5676169927244	2.610194683569276e+71	2.7036656442951677e+67	99890988.6970895
12	256.8494497370491	2.2729504196164343e+71	4.391201056478029e+66	541.8392563593828
13	69.38329484553276	2.2729504196164343e+71	4.391201056478029e+66	481.95596691573155
14	39.620875365194934	2.2729504196164343e+71	4.391201056478029e+66	298.03720462092406
15	10.102547260667393	2.2729504196164343e+71	4.391201056478029e+66	166.54390489793343
16	5.485227259495446	2.2729504196164343e+71	4.462394281332214e+65	105.71613062598658
17	1.7060509522954135	2.2729504196164343e+71	1.5548126030775163e+65	45.50053522859514
18	1.0858393797382178	2.2729504196164343e+71	1.5548121952786168e+65	18.254515691123174
19	0.19979380026643412	2.2729504196164343e+71	1.5548121952786168e+65	10.883907102268608
20	0.19979380026643412	2.2729504196164343e+71	2.6018711538496748e+64	4.774569934074748
21	0.040207506732485854	2.2729504196164343e+71	2.433685130244115e+64	2.555092522249538
22	0.032393638702956196	2.2729504196164343e+71	2.433685130244115e+64	1.1989762486369955
23	0.006004709510762041	2.2729504196164343e+71	2.433685130244115e+64	0.5825819708526296
24	0.0043010532751850405	2.2729504196164343e+71	2.433685130244115e+64	0.2099511409811612
25	0.0010842168728686374	2.2729504196164343e+71	1.9800620041553398e+64	0.07931854027651752
26	0.00033556199832673883	2.2729504196164343e+71	1.9800620041553398e+64	0.029040291506362337
27	0.00018482734503777465	2.2729504196164343e+71	1.9800620041553398e+64	0.01314598642159126
28	9.21905200357287e-05	2.2729504196164343e+71	1.9800620041553398e+64	0.008424338701502165
29	4.546952447981312e-05	2.2729504196164343e+71	1.9800620041553398e+64	0.0037005084407155664
30	3.2359802617065725e-05	2.2729504196164343e+71	1.9800620041553398e+64	0.001445200276975811
31	2.2586969976146065e-05	2.2729504196164343e+71	1.9800620041553398e+64	0.0005560966895927777
32	1.2464678434298548e-05	2.2729504196164343e+71	1.9800620041553398e+64	0.0002618145841779551
33	4.633792059394182e-06	2.2729504196164343e+71	1.9800620041553398e+64	0.00016554752539832407
34	2.1916738432992133e-06	2.2729504196164343e+71	1.9800620041553398e+64	5.2783001819989295e-05
35	1.5080310049597756e-06	2.2217470454004985e+71	1.9800620041553398e+64	1.2629002867470263e-05
36	7.169518312366563e-07	2.2217470454004985e+71	1.9800620041553398e+64	1.039412779846316e-05
37	2.9831096526322654e-07	2.2217470454004985e+71	1.9800620041553398e+64	2.4379359047088656e-06
38	1.3912335816712584e-07	2.2217470454004985e+71	1.9800620041553398e+64	1.1301586937406682e-06
39	1.3912335816712584e-07	2.2217470454004985e+71	1.9800620041553398e+64	4.7446849293919513e-07
40	9.159987257589819e-08	2.2217470454004985e+71	1.9800620041553398e+64	1.0493249646970071e-07
41	2.8346221370156854e-08	2.2217470454004985e+71	1.9800620041553398e+64	5.136917025083676e-08
42	2.8346221370156854e-08	2.2217470454004985e+71	1.9800620041553398e+64	3.310219653940294e-08
43	1.0851067600015085e-08	2.2217470454004985e+71	1.9800620041553398e+64	2.764954842859879e-08
44	7.366566023847554e-09	2.2217470454004985e+71	1.9800620041553398e+64	7.036874194454867e-09
45	2.5008830562001094e-09	2.2217470454004985e+71	1.9800620041553398e+64	6.154095899546519e-09
46	1.176658770418726e-09	2.2217470454004985e+71	1.9800620041553398e+64	3.983586793765426e-09
47	2.8478552849264815e-10	2.2217470454004985e+71	1.9800620041553398e+64	1.597982191015035e-09
48	8.969891496235505e-11	2.2217470454004985e+71	1.9800620041553398e+64	6.461959856096655e-10
49	3.4788172342814505e-11	2.2217470454004985e+71	1.9800620041553398e+64	3.4435743145877495e-10
50	7.844391802791506e-12	2.2217470454004985e+71	1.9800620041553398e+64	2.39538167079445e-10
51	2.5011104298755527e-12	2.2217470454004985e+71	1.9800620041553398e+64	1.552962203277275e-10
52	7.958078640513122e-13	2.2217470454004985e+71	1.9800620041553398e+64	6.718892109347507e-11
53	4.547473508864641e-13	2.2217470454004985e+71	1.9800620041553398e+64	2.773958840407431e-11
54	2.2737367544323206e-13	2.2217470454004985e+71	1.9800620041553398e+64	2.3078428057488054e-11
55	2.2737367544323206e-13	2.2217470454004985e+71	1.9800620041553398e+64	1.3301360013429075e-11
56	2.2737367544323206e-13	2.2217470454004985e+71	1.9800620041553398e+64	9.549694368615746e-12
57	2.2737367544323206e-13	2.2217470454004985e+71	1.9800620041553398e+64	6.366462912410498e-12
58	2.2737367544323206e-13	2.2217470454004985e+71	1.9800620041553398e+64	3.410605131648481e-12
59	2.2737367544323206e-13	2.2217470454004985e+71	1.9800620041553398e+64	2.5011104298755527e-12
60	1.1368683772161603e-13	2.1116329897884425e+71	1.9800620041553398e+64	1.8189894035458565e-12
61	1.1368683772161603e-13	2.1116329897884425e+71	1.9800620041553398e+64	1.3642420526593924e-12
62	1.1368683772161603e-13	2.1116329897884425e+71	1.9800620041553398e+64	1.3642420526593924e-12
63	1.1368683772161603e-13	2.1116329897884425e+71	1.9800620041553398e+64	1.1368683772161603e-12
64	1.1368683772161603e-13	2.1116329897884425e+71	6.2175926285650334e+63	9.094947017729282e-13
65	1.1368683772161603e-13	2.1116329897884425e+71	6.2175926285650334e+63	7.958078640513122e-13
66	1.1368683772161603e-13	2.1116329897884425e+71	6.2175926285650334e+63	6.821210263296962e-13
67	1.1368683772161603e-13	2.1116329897884425e+71	6.2175926285650334e+63	5.684341886080801e-13
68	1.1368683772161603e-13	2.1116329897884425e+71	6.2175926285650334e+63	5.684341886080801e-13
69	1.1368683772161603e-13	2.1116329897884425e+71	6.2175926285650334e+63	4.547473508864641e-13
70	1.1368683772161603e-13	2.1116329897884425e+71	6.2175926285650334e+63	4.547473508864641e-13
71	1.1368683772161603e-13	2.1116329897884425e+71	6.2175926285650334e+63	4.547473508864641e-13
72	1.1368683772161603e-13	2.1116329897884425e+71	6.2175926285650334e+63	4.547473508864641e-13
73	1.1368683772161603e-13	2.1116329897884425e+71	6.2175926285650334e+63	3.410605131648481e-13
74	1.1368683772161603e-13	2.1116329897884425e+71	6.2175926285650334e+63	3.410605131648481e-13
75	1.1368683772161603e-13	2.1116329897884425e+71	6.2175926285650334e+63	2.2737367544323206e-13
76	1.1368683772161603e-13	2.1116329897884425e+71	6.2175926285650334e+63	2.2737367544323206e-13
77	1.1368683772161603e-13	2.1116329897884425e+71	6.2175926285650334e+63	2.2737367544323206e-13
78	1.1368683772161603e-13	2.1116329897884425e+71	6.2175926285650334e+63	2.2737367544323206e-13
79	1.1368683772161603e-13	2.1116329897884425e+71	6.2175926285650334e+63	2.2737367544323206e-13
80	1.1368683772161603e-13	2.1116329897884425e+71	6.2175926285650334e+63	2.2737367544323206e-13
81	1.1368683772161603e-13	2.1116329897884425e+71	6.2175926285650334e+63	2.2737367544323206e-13
82	1.1368683772161603e-13	2.1116329897884425e+71	6.2175926285650334e+63	2.2737367544323206e-13
83	1.1368683772161603e-13	2.1116329897884425e+71	6.2175926285650334e+63	2.2737367544323206e-13
84	1.1368683772161603e-13	2.1116329897884425e+71	6.2175926285650334e+63	2.2737367544323206e-13
85	1.1368683772161603e-13	2.1116329897884425e+71	6.2175926285650334e+63	2.2737367544323206e-13
86	1.1368683772161603e-13	2.1116329897884425e+71	6.2175926285650334e+63	2.2737367544323206e-13
87	1.1368683772161603e-13	2.1116329897884425e+71	6.2175926285650334e+63	2.2737367544323206e-13
88	1.1368683772161603e-13	2.1116329897884425e+71	6.2175926285650334e+63	2.2737367544323206e-13
89	1.1368683772161603e-13	2.1116329897884425e+71	6.2175926285650334e+63	2.2737367544323206e-13
90	1.1368683772161603e-13	2.1116329897884425e+71	6.2175926285650334e+63	2.2737367544323206e-13
91	1.1368683772161603e-13	2.1116329897884425e+71	6.2175926285650334e+63	2.2737367544323206e-13
92	1.1368683772161603e-13	2.1116329897884425e+71	6.2175926285650334e+63	2.2737367544323206e-13
93	1.1368683772161603e-13	2.1116329897884425e+71	6.2175926285650334e+63	2.2737367544323206e-13
94	1.1368683772161603e-13	2.1116329897884425e+71	6.2175926285650334e+63	2.2737367544323206e-13
95	1.1368683772161603e-13	2.1116329897884425e+71	6.2175926285650334e+63	2.2737367544323206e-13
96	1.1368683772161603e-13	2.1116329897884425e+71	6.2175926285650334e+63	2.2737367544323206e-13
97	1.1368683772161603e-13	2.1116329897884425e+71	6.2175926285650334e+63	2.2737367544323206e-13
98	1.1368683772161603e-13	2.1116329897884425e+71	6.2175926285650334e+63	2.2737367544323206e-13
99	1.1368683772161603e-13	2.1116329897884425e+71	6.2175926285650334e+63	2.2737367544323206e-13
100	1.1368683772161603e-13	2.1116329897884425e+71	6.2175926285650334e+63	2.2737367544323206e-13
0	4.698621078392607e+69	2.9626478897351804e+71	5.324386033776508e+68	5.43595340843448e+68
1	9.938184790283653e+62	2.9626478897351804e+71	5.324386033776508e+68	1.9142754664337113e+59
2	3.063310399639719e+50	2.9626478897351804e+71	3.888620568818351e+68	9.289673358850497e+55
3	3.063310399639719e+50	2.9626478897351804e+71	3.888620568818351e+68	2.847653501432389e+55
4	1.2249489414369303e+44	2.6992652900471596e+71	3.888620568818351e+68	4.2045232420049313e+43
5	5.267612522171233e+22	2.6992652900471596e+71	3.888620568818351e+68	4.2045232420049313e+43
6	5.267612522171233e+22	2.6992652900471596e+71	3.888620568818351e+68	3.1473413450167327e+37
7	12462435059528.645	2.6992652900471596e+71	3.888620568818351e+68	3.1859621260128705e+22
8	4421.055533799408	2.6992652900471596e+71	2.7870280505049497e+68	7.20662710593634e+21
9	907.6625250727745	2.4497801471617877e+71	2.7870280505049497e+68	14041719.722935567
10	629.6170049647055	2.4497801471617877e+71	2.7870280505049497e+68	772.7477552145882
11	386.53207596003483	2.4497801471617877e+71	2.642694260038028e+68	500.7822110422018
12	358.0498812137365	2.4497801471617877e+71	2.4902512777715143e+68	117.64222716790346
13	173.22982303606636	2.4497801471617877e+71	2.4892534948886955e+68	76.40032615278426
14	42.26366904405711	2.381950879323519e+71	2.4892534923364922e+68	42.1226597513064
15	41.14297815238149	2.381950879323519e+71	2.4892534923364922e+68	8.507175136809565
16	23.91153705380384	2.381950879323519e+71	2.4892534923364922e+68	6.345698493843997
17	6.117646113844785	2.381950879323519e+71	2.4892534923364922e+68	3.691000753160438
18	3.667298743198671	2.381950879323519e+71	2.4892534923364922e+68	1.2805646465396876
19	2.0641870987980155	2.381950879323519e+71	2.4892534923364922e+68	0.5959459043785955
20	1.207196513949043	2.381950879323519e+71	5.698394723477812e+67	0.19678261419835508
21	0.5736544451041254	2.378267429487079e+71	5.698394723477812e+67	0.030644435676322246
22	0.17431996032337338	2.378267429487079e+71	5.698394723477812e+67	0.02000374741487576
23	0.059029327993698644	2.378267429487079e+71	5.698394723477812e+67	0.007941575981249116
24	0.044622673996514095	2.378267429487079e+71	5.698394723477812e+67	0.0031496401780941596
25	0.031064900024603048	2.378267429487079e+71	5.698394723477812e+67	0.002425369706543279
26	0.005599395010790431	2.378267429487079e+71	5.698394723477812e+67	0.0014074436999180762
27	0.005599395010790431	2.378267429487079e+71	5.698394723477812e+67	0.000635558712360762
28	0.0017139863127795252	2.378267429487079e+71	5.698394723477812e+67	0.00040267019426210027
29	0.001505616649296826	2.378267429487079e+71	5.698394723477812e+67	9.820947889238596e-05
30	0.0006754119827974137	2.378267429487079e+71	5.698394723477812e+67	3.085727871621202e-05
31	0.00047635899397846515	2.378267429487079e+71	5.279589446799142e+67	1.1784301022998989e-05
32	0.00018565703601325367	2.378267429487079e+71	4.500328863761002e+67	2.2078595520724775e-06
33	8.085411252523045e-05	2.378267429487079e+71	3.625451438575287e+67	1.2528298611869104e-06
34	4.090990125860117e-05	2.378267429487079e+71	3.625451438575287e+67	4.3942691263509914e-07
35	1.823886816509912e-05	2.378267429487079e+71	3.625451438575287e+67	2.1954519979772158e-07
36	5.474116164805309e-06	2.378267429487079e+71	3.625451438575287e+67	1.1303836799925193e-07
37	3.605411166063277e-06	2.378267429487079e+71	3.625451438575287e+67	3.677746462926734e-08
38	1.7650585277806385e-06	2.3217491106751603e+71	3.625451438575287e+67	1.8187165551353246e-08
39	1.2725064379992546e-06	2.3217491106751603e+71	3.625451438575287e+67	1.425064510840457e-09
40	4.957602186550503e-07	2.3217491106751603e+71	3.625451438575287e+67	1.425064510840457e-09
41	3.9862106859800406e-07	2.3217491106751603e+71	3.625451438575287e+67	5.719584805774502e-10
42	1.906971647258615e-07	2.3217491106751603e+71	3.36266147723639e+67	2.99337443721015e-10
43	8.313327271025628e-08	2.3217491106751603e+71	3.36266147723639e+67	1.737134880386293e-10
44	2.3993266040633898e-08	2.3217491106751603e+71	1.3017654248724776e+67	7.264588930411264e-11
45	8.845518095768057e-09	2.3217491106751603e+71	9.815490976125548e+66	4.843059286940843e-11
46	6.16262241237564e-09	2.3217491106751603e+71	6.6827730181458694e+66	3.399236447876319e-11
47	3.155037120450288e-09	2.3217491106751603e+71	6.620377068281715e+66	1.6143530956469476e-11
48	1.0045368981081992e-09	2.3217491106751603e+71	6.620377068281715e+66	1.2732925824820995e-11
49	7.227072273963131e-10	2.1893455733621708e+71	6.620377068281715e+66	8.526512829121202e-12
50	4.821458787773736e-10	2.1893455733621708e+71	6.619167714711173e+66	3.865352482534945e-12
51	2.5977442419389263e-10	2.1893455733621708e+71	6.247316559970403e+66	1.8189894035458565e-12
52	1.510898073320277e-10	2.1893455733621708e+71	6.247316559970403e+66	9.094947017729282e-13
53	7.275957614183426e-11	2.1893455733621708e+71	6.247316559970403e+66	4.547473508864641e-13
54	5.0249582272954285e-11	2.1893455733621708e+71	5.741511695637793e+66	2.2737367544323206e-13
55	4.320099833421409e-11	2.1893455733621708e+71	5.741511695637793e+66	2.2737367544323206e-13
56	2.6830093702301383e-11	2.1893455733621708e+71	5.6734981611063565e+66	2.2737367544323206e-13
57	1.750777300912887e-11	2.1893455733621708e+71	5.6734981611063565e+66	2.2737367544323206e-13
58	1.48929757415317e-11	2.1893455733621708e+71	5.6734981611063565e+66	1.1368683772161603e-13
59	1.1141310096718371e-11	2.1893455733621708e+71	4.727400153662737e+66	0.0
60	1.057287590811029e-11	2.1893455733621708e+71	4.727400153662737e+66	0.0
61	9.094947017729282e-12	2.1893455733621708e+71	4.727400153662737e+66	0.0
62	6.934897101018578e-12	2.1893455733621708e+71	4.727400153662737e+66	0.0
63	5.343281372915953e-12	2.1893455733621708e+71	1.1932165148991572e+66	0.0
64	5.002220859751105e-12	2.1893455733621708e+71	1.1932165148991572e+66	0.0
65	4.206412995699793e-12	2.1893455733621708e+71	1.1932165148991572e+66	0.0
66	3.751665644813329e-12	2.1893455733621708e+71	1.1932165148991572e+66	0.0
67	3.410605131648481e-12	2.1893455733621708e+71	1.1932165148991572e+66	0.0
68	3.183231456205249e-12	2.1893455733621708e+71	1.1932165148991572e+66	0.0
69	2.9558577807620168e-12	2.1893455733621708e+71	1.5835872591957583e+65	0.0
70	2.8421709430404007e-12	2.1893455733621708e+71	1.5835872591957583e+65	0.0
71	2.2737367544323206e-12	2.1893455733621708e+71	1.5835872591957583e+65	0.0
72	2.0463630789890885e-12	2.1893455733621708e+71	1.5835872591957583e+65	0.0
73	1.8189894035458565e-12	2.1893455733621708e+71	1.5835872591957583e+65	0.0
74	1.8189894035458565e-12	2.1893455733621708e+71	1.5835872591957583e+65	0.0
75	1.7053025658242404e-12	2.1893455733621708e+71	1.5835872591957583e+65	0.0
76	1.5916157281026244e-12	2.1893455733621708e+71	1.5835872591957583e+65	0.0
77	1.5916157281026244e-12	2.1893455733621708e+71	1.5835872591957583e+65	0.0
78	1.5916157281026244e-12	2.1893455733621708e+71	1.5835872591957583e+65	0.0
79	1.4779288903810084e-12	2.1893455733621708e+71	1.5835872591957583e+65	0.0
80	1.4779288903810084e-12	2.1893455733621708e+71	1.5835872591957583e+65	0.0
81	1.4779288903810084e-12	2.1893455733621708e+71	1.5835872591957583e+65	0.0
82	1.4779288903810084e-12	2.1893455733621708e+71	1.5835872591957583e+65	0.0
83	1.3642420526593924e-12	2.1893455733621708e+71	1.5835872591957583e+65	0.0
84	1.3642420526593924e-12	2.1893455733621708e+71	1.5835872591957583e+65	0.0
85	1.3642420526593924e-12	2.1893455733621708e+71	1.5835872591957583e+65	0.0
86	1.3642420526593924e-12	2.1893455733621708e+71	1.5835872591957583e+65	0.0
87	1.3642420526593924e-12	2.1893455733621708e+71	1.4066315009233362e+65	0.0
88	1.3642420526593924e-12	2.1893455733621708e+71	1.4066315009233362e+65	0.0
89	1.3642420526593924e-12	2.1893455733621708e+71	1.32279464731885e+65	0.0
90	1.3642420526593924e-12	2.1893455733621708e+71	1.32279464731885e+65	0.0
91	1.3642420526593924e-12	2.1893455733621708e+71	1.32279464731885e+65	0.0
92	1.3642420526593924e-12	2.1893455733621708e+71	1.32279464731885e+65	0.0
93	1.3642420526593924e-12	2.1893455733621708e+71	1.32279464731885e+65	0.0
94	1.3642420526593924e-12	2.1893455733621708e+71	1.32279464731885e+65	0.0
95	1.3642420526593924e-12	2.1893455733621708e+71	1.32279464731885e+65	0.0
96	1.3642420526593924e-12	2.1893455733621708e+71	1.078918276135714e+65	0.0
97	1.3642420526593924e-12	2.1893455733621708e+71	1.078918276135714e+65	0.0
98	1.3642420526593924e-12	2.1893455733621708e+71	9.668755986043412e+64	0.0
99	1.3642420526593924e-12	2.1893455733621708e+71	9.057575511206102e+64	0.0
100	1.3642420526593924e-12	2.1893455733621708e+71	8.87065426984139e+64	0.0
0	2.1367245511896477e+69	3.0964415919909163e+71	6.066759842111926e+69	4.701484960743176e+68
1	5.7052595942348655e+60	3.0964415919909163e+71	4.6713503784831255e+68	2.961974180605748e+62
2	5.924198091335117e+55	3.0964415919909163e+71	2.476056519739252e+68	2.4879517295094442e+59
3	3.25374617913137e+38	2.8493998186725446e+71	2.476056503509465e+68	2.0268948484613646e+55
4	3.98873054634804e+34	2.8493998186725446e+71	2.476056503509465e+68	2.2934601968866167e+54
5	1.2653990170968116e+28	2.8493998186725446e+71	2.476056503509465e+68	2.1663384069774353e+43
6	6.495975966984397e+19	2.8493998186725446e+71	2.476056503509465e+68	1.446790790352408e+42
7	2794.542962788096	2.8493998186725446e+71	2.476056503509465e+68	3.2922169516774253e+34
8	2794.542962788096	2.848403469016243e+71	2.476056503509465e+68	1137645561802649.2
9	2794.542962788096	2.848403469016243e+71	2.476056503509465e+68	296656484.4150264
10	1005.5523023939986	2.848403469016243e+71	2.476056503509465e+68	874.091006029283
11	722.257634520614	2.848403469016243e+71	2.476056503509465e+68	667.1235829241753
12	346.9736974001305	2.848403469016243e+71	2.476056503509465e+68	433.84057206333523
13	306.0500945244353	2.8436622737863253e+71	2.476056503509465e+68	307.9548706079164
14	158.6924229781464	2.8436622737863253e+71	2.476056503509465e+68	218.2509624674126
15	75.88428283403812	2.8436622737863253e+71	1.9074676015361543e+68	108.26286666141766
16	29.61492989229191	2.8360278369368524e+71	1.9074676015361543e+68	34.77579841630438
17	22.08524708772825	2.8360278369368524e+71	1.9074676015361543e+68	20.892883135532088
18	11.03718584940475	2.8360278369368524e+71	1.9074676015361543e+68	9.047950350090332
19	6.319508253289882	2.8360278369368524e+71	1.9074676015361543e+68	2.426168949119301
20	3.0286452701323014	2.8360278369368524e+71	1.9074676015361543e+68	0.5569764892210287
21	1.691889767529915	2.5394347333779275e+71	1.78506377556018e+68	0.36005726430425966
22	0.20709476600802645	2.5394347333779275e+71	1.78506377556018e+68	0.12625960694833793
23	0.20709476600802645	2.5394347333779275e+71	1.78506377556018e+68	0.07327593188131232
24	0.0635968663453923	2.5394347333779275e+71	1.78506377556018e+68	0.022708226538043164
25	0.030818072473493885	2.5394347333779275e+71	1.4179422568457596e+68	0.0106810441483276
26	0.023081848847141373	2.5394347333779275e+71	1.4179422568457596e+68	0.004610523760106844
27	0.012822734041833428	2.5394347333779275e+71	1.4179422568457596e+68	0.00160361867631309
28	0.004226458716402703	2.5394347333779275e+71	1.4179422568457596e+68	0.0006132142478918468
29	0.0027229402916191248	2.5394347333779275e+71	4.192605770807694e+67	0.0003822814913974071
30	0.0012212820806780655	2.5394347333779275e+71	4.192605770807694e+67	0.00015115506676011137
31	0.0004117151964919685	2.5394347333779275e+71	4.192605770807694e+67	6.96622137184022e-05
32	0.0003033681797433019	2.5394347333779275e+71	4.192605770807694e+67	1.5569059996778378e-05
33	0.00018136150936243212	2.5394347333779275e+71	4.192605770807694e+67	8.517117748851888e-06
34	0.00012216536572395853	2.5394347333779275e+71	4.192605770807694e+67	1.7576999198354315e-06
35	4.829827571484202e-05	2.5394347333779275e+71	4.192605770807694e+67	8.93917103894637e-07
36	2.567664876096387e-05	2.527995975362113e+71	4.192605770807694e+67	1.98470502255077e-07
37	1.4233288993636961e-05	2.527995975362113e+71	4.192605770807694e+67	1.5433408862008946e-07
38	5.282180609356146e-06	2.527995975362113e+71	4.192605770807694e+67	7.182325134635903e-08
39	2.7177205765838153e-06	2.527995975362113e+71	4.192605770807694e+67	1.6338276509486604e-08
40	1.2967598195245955e-06	2.527995975362113e+71	4.192605770807694e+67	1.6338276509486604e-08
41	6.324854666672763e-07	2.527995975362113e+71	4.192605770807694e+67	7.382254807453137e-09
42	3.496576255201944e-07	2.527995975362113e+71	4.192605770807694e+67	3.87626641895622e-09
43	2.66967504103377e-07	2.527995975362113e+71	4.192605770807694e+67	1.2353211786830798e-09
44	1.275625436392147e-07	2.527995975362113e+71	4.192605770807694e+67	4.868070391239598e-10
45	7.778885446896311e-08	2.527995975362113e+71	4.192605770807694e+67	2.2532731236424297e-10
46	5.442359451990342e-08	2.527995975362113e+71	4.192605770807694e+67	1.482476363889873e-10
47	2.5875465325952973e-08	2.527995975362113e+71	4.192605770807694e+67	9.526957001071423e-11
48	1.855687514762394e-08	2.527995975362113e+71	4.192605770807694e+67	5.525180313270539e-11
49	1.1942688615818042e-08	2.527995975362113e+71	4.192605770807694e+67	3.751665644813329e-11
50	8.20068635221105e-09	2.527995975362113e+71	4.192605770807694e+67	2.7284841053187847e-11
51	6.372602001647465e-09	2.527995975362113e+71	4.192605770807694e+67	1.8985701899509877e-11
52	4.4973376134294085e-09	2.4793321678859174e+71	4.192605770807694e+67	7.16227077646181e-12
53	2.9843931770301424e-09	2.4793321678859174e+71	4.192605770807694e+67	7.16227077646181e-12
54	2.3866277842898853e-09	2.4793321678859174e+71	4.192605770807694e+67	3.751665644813329e-12
55	1.5862724467297085e-09	2.4793321678859174e+71	4.192605770807694e+67	1.4779288903810084e-12
56	1.2206555766169913e-09	2.4793321678859174e+71	4.192605770807694e+67	1.1368683772161603e-12
57	1.0477378964424133e-09	2.4793321678859174e+71	4.192605770807694e+67	7.958078640513122e-13
58	8.581082511227578e-10	2.347545212626957e+71	4.192605770807694e+67	4.547473508864641e-13
59	4.952198651153594e-10	2.347545212626957e+71	4.192605770807694e+67	3.410605131648481e-13
60	4.445155354915187e-10	2.347545212626957e+71	4.192605770807694e+67	2.2737367544323206e-13
61	3.693685357575305e-10	2.347545212626957e+71	4.192605770807694e+67	2.2737367544323206e-13
62	2.872866389225237e-10	2.347545212626957e+71	4.192605770807694e+67	1.1368683772161603e-13
63	1.9383605831535533e-10	2.347545212626957e+71	4.192605770807694e+67	0.0
64	1.892885848064907e-10	2.347545212626957e+71	4.192605770807694e+67	0.0
65	1.7189449863508344e-10	2.347545212626957e+71	4.192605770807694e+67	0.0
66	1.291482476517558e-10	2.347545212626957e+71	4.192605770807694e+67	0.0
67	1.141415850725025e-10	2.347545212626957e+71	4.192605770807694e+67	0.0
68	1.0243184078717604e-10	2.347545212626957e+71	4.192605770807694e+67	0.0
69	8.29913915367797e-11	2.347545212626957e+71	4.192605770807694e+67	0.0
70	7.594280759803951e-11	2.347545212626957e+71	2.6231376347890908e+67	0.0
71	5.32054400537163e-11	2.347545212626957e+71	2.6152686207326488e+67	0.0
72	4.172306944383308e-11	2.347545212626957e+71	2.4921628620759207e+67	0.0
73	4.172306944383308e-11	2.347545212626957e+71	2.4680041469732138e+67	0.0
74	3.751665644813329e-11	2.347545212626957e+71	2.416884921882901e+67	0.0
75	3.490185918053612e-11	2.347545212626957e+71	2.416884921882901e+67	0.0
76	3.1377567211166024e-11	2.347545212626957e+71	1.0657800595276522e+67	0.0
77	3.1377567211166024e-11	2.347545212626957e+71	1.0657800595276522e+67	0.0
78	2.9331204132176936e-11	2.347545212626957e+71	1.0657800595276522e+67	0.0
79	2.580691216280684e-11	2.347545212626957e+71	1.0657800595276522e+67	0.0
80	2.5124791136477143e-11	2.347545212626957e+71	1.0657800595276522e+67	0.0
81	2.3987922759260982e-11	2.347545212626957e+71	1.0657800595276522e+67	0.0
82	2.2509993868879974e-11	2.347545212626957e+71	1.0657800595276522e+67	0.0
83	2.2282620193436742e-11	2.347545212626957e+71	1.0657800595276522e+67	0.0
84	2.114575181622058e-11	2.347545212626957e+71	1.0657800595276522e+67	0.0
85	2.1032064978498966e-11	2.347545212626957e+71	1.0657800595276522e+67	0.0
86	1.9895196601282805e-11	2.347545212626957e+71	1.0657800595276522e+67	0.0
87	1.978150976356119e-11	2.347545212626957e+71	1.0657800595276522e+67	0.0
88	1.921307557495311e-11	2.3304469795397427e+71	1.0657800595276522e+67	0.0
89	1.8985701899509877e-11	2.3304469795397427e+71	1.0657800595276522e+67	0.0
90	1.864464138634503e-11	2.3304469795397427e+71	1.0657800595276522e+67	0.0
91	1.8530954548623413e-11	2.3304469795397427e+71	8.656954284691346e+66	0.0
92	1.830358087318018e-11	2.296893031869925e+71	8.656954284691346e+66	0.0
93	1.807620719773695e-11	2.296893031869925e+71	8.656954284691346e+66	0.0
94	1.807620719773695e-11	2.296893031869925e+71	8.656954284691346e+66	0.0
95	1.807620719773695e-11	2.296893031869925e+71	8.656954284691346e+66	0.0
96	1.807620719773695e-11	2.296893031869925e+71	8.656954284691346e+66	0.0
97	1.807620719773695e-11	2.296893031869925e+71	8.656954284691346e+66	0.0
98	1.807620719773695e-11	2.296893031869925e+71	8.656954284691346e+66	0.0
99	1.807620719773695e-11	2.296893031869925e+71	8.656954284691346e+66	0.0
100	1.807620719773695e-11	2.296893031869925e+71	8.656954284691346e+66	0.0
0	4.811845098745877e+68	3.1939856647557294e+71	8.399072913310705e+69	4.1200275819771235e+68
1	1.0410602972402594e+58	3.1939856647557294e+71	4.768995991235818e+69	1.1944036059934328e+59
2	7.82100229857699e+57	3.1939856647557294e+71	4.768995923707533e+69	1.1944036059934328e+59
3	6.454308315337468e+55	2.877526420416409e+71	3.3538749175437715e+69	2.30200547756504e+55
4	7.672452725419247e+49	2.6202572799268114e+71	2.7019538309687263e+69	1.2965677435134434e+50
5	1.6007255925893954e+45	2.6202572799268114e+71	2.635821246602194e+69	3.461946432132858e+34
6	1.8116849864635087e+36	2.6202572799268114e+71	2.635821246602194e+69	2161859151391541.2
7	1.8116849864635087e+36	2.6202572799268114e+71	9.411133026550804e+68	2161859151391541.2
8	4.069924585245233e+32	2.6202572799268114e+71	9.411133026550804e+68	292086633.6191734
9	2.103645263067235e+27	2.6202572799268114e+71	9.137335173665696e+68	1344.8719523015293
10	4.875827491201755e+26	2.6202572799268114e+71	3.942915173952072e+68	846.1881103774452
11	1.0293804285893166e+26	2.5557592148571703e+71	1.0061000316319889e+68	577.9583634772791
12	1.4997979542534493e+21	2.5557592148571703e+71	1.0061000316319889e+68	306.15050687030987
13	504331144927247.9	2.5557592148571703e+71	1.0061000316319889e+68	209.66346140439487
14	15271345.06317593	2.5557592148571703e+71	2.8848617168623964e+67	78.28270718060867
15	994.1730793801196	2.5557592148571703e+71	2.8848617168623964e+67	38.78492370144875
16	722.8168014756707	2.5557592148571703e+71	2.8848617168623964e+67	13.56197109265554
17	557.8639082151191	2.5557592148571703e+71	2.6864103390967648e+67	5.643948658413819
18	346.51895164428754	2.5557592148571703e+71	2.6864103390967648e+67	1.9138533431438418
19	226.1284517972856	2.5557592148571703e+71	2.053973053653397e+67	1.174967479017937
20	85.0156839629525	2.3116463247907334e+71	2.053973053653397e+67	0.5962934346354132
21	16.17365212350296	2.3116463247907334e+71	2.053973053653397e+67	0.16325202222606094
22	7.803625676754905	2.3116463247907334e+71	2.053973053653397e+67	0.0631595071878337
23	0.752381257314255	2.3116463247907334e+71	2.053973053653397e+67	0.013195257821962514
24	0.752381257314255	2.3116463247907334e+71	2.053973053653397e+67	0.007057487797169415
25	0.23403251208378606	2.3116463247907334e+71	2.053973053653397e+67	0.0035436590353583597
26	0.0851890513656599	2.3116463247907334e+71	1.8553405063480708e+67	0.0015920240982723044
27	0.06852400678883441	2.2585445897466753e+71	1.8553405063480708e+67	0.000787378216500656
28	0.020359028215693797	2.2585445897466753e+71	1.1665090306822241e+67	0.00037283309120539343
29	0.006062345563236704	2.2585445897466753e+71	1.165890130567031e+67	0.0001729562859509315
30	0.0033548866950923184	2.2585445897466753e+71	1.1658616289019513e+67	1.9011550762115803e-05
31	0.0020655100987596597	2.2585445897466753e+71	1.117564694477043e+67	1.1476514941932692e-05
32	0.0007632780504991388	2.2585445897466753e+71	1.117564694477043e+67	4.064233280587359e-06
33	0.00020518838141470042	2.2585445897466753e+71	1.117564694477043e+67	2.5998645014624344e-06
34	0.0001292041449687531	2.2585445897466753e+71	1.117564694477043e+67	1.1552002661119332e-06
35	7.084767378273682e-05	2.2585445897466753e+71	1.117564694477043e+67	3.8912992295081494e-07
36	2.5469461547800165e-05	2.2585445897466753e+71	1.0728236965713202e+67	1.678693024587119e-07
37	1.8891548506871914e-05	2.2585445897466753e+71	4.710829925709658e+66	6.88520458425046e-08
38	6.397784090950154e-06	2.2585445897466753e+71	4.710829925709658e+66	1.130229065893218e-08
39	4.186379896964354e-06	2.2585445897466753e+71	4.710829925709658e+66	4.923549568047747e-09
40	3.2363358286602306e-06	2.2585445897466753e+71	4.710829925709658e+66	1.7373622540617362e-09
41	1.6019459962990368e-06	2.2585445897466753e+71	2.7761846141405137e+66	1.1758629625546746e-09
42	1.1380271871530567e-06	2.2585445897466753e+71	2.7761846141405137e+66	2.59660737356171e-10
43	7.581415957247373e-07	2.2585445897466753e+71	2.7761846141405137e+66	1.8894752429332584e-10
44	4.6432808176177787e-07	2.2249276924576433e+71	2.7761846141405137e+66	1.3517365005100146e-10
45	3.0832632091915e-07	2.2249276924576433e+71	2.7761846141405137e+66	8.310507837450132e-11
46	1.770763446984347e-07	2.2249276924576433e+71	2.7761846141405137e+66	2.4556356947869062e-11
47	1.6114552181534236e-07	2.2249276924576433e+71	2.7761846141405137e+66	1.5006662579253316e-11
48	1.1392512533348054e-07	2.2249276924576433e+71	2.7761846141405137e+66	1.000444171950221e-11
49	6.32924184174044e-08	2.2249276924576433e+71	2.7761846141405137e+66	5.002220859751105e-12
50	6.031541488482617e-08	2.2249276924576433e+71	2.7761846141405137e+66	3.410605131648481e-12
51	3.300704065622995e-08	2.1983969871287737e+71	2.7761846141405137e+66	2.2737367544323206e-12
52	2.774436325125862e-08	2.1983969871287737e+71	2.7761846141405137e+66	1.3642420526593924e-12
53	1.666091975494055e-08	2.1983969871287737e+71	2.7761846141405137e+66	6.821210263296962e-13
54	1.374417024635477e-08	2.1983969871287737e+71	2.7761846141405137e+66	4.547473508864641e-13
55	1.0654503057594411e-08	2.1983969871287737e+71	2.7761846141405137e+66	2.2737367544323206e-13
56	8.839606380206533e-09	2.1983969871287737e+71	2.7761846141405137e+66	2.2737367544323206e-13
57	7.265157364599872e-09	2.1910261075548046e+71	2.7761846141405137e+66	2.2737367544323206e-13
58	5.945139491814189e-09	2.1910261075548046e+71	2.7761846141405137e+66	2.2737367544323206e-13
59	4.533035280473996e-09	2.1910261075548046e+71	2.7761846141405137e+66	2.2737367544323206e-13
60	3.3905962482094765e-09	2.1910261075548046e+71	2.7761846141405137e+66	2.2737367544323206e-13
61	2.5911504053510725e-09	2.1910261075548046e+71	2.7761846141405137e+66	2.2737367544323206e-13
62	2.5911504053510725e-09	2.1910261075548046e+71	2.7761846141405137e+66	2.2737367544323206e-13
63	1.7863612811197527e-09	2.1910261075548046e+71	2.7761846141405137e+66	2.2737367544323206e-13
64	1.6270860214717686e-09	2.1910261075548046e+71	2.7761846141405137e+66	2.2737367544323206e-13
65	1.41824330057716e-09	2.1910261075548046e+71	2.7761846141405137e+66	2.2737367544323206e-13
66	1.1521024134708568e-09	2.1437813021867867e+71	2.080334920851946e+66	2.2737367544323206e-13
67	1.13755049824249e-09	2.1437813021867867e+71	1.9318640001944876e+66	2.2737367544323206e-13
68	9.877112461254e-10	2.1437813021867867e+71	1.9318640001374553e+66	2.2737367544323206e-13
69	7.16227077646181e-10	2.1437813021867867e+71	1.9469496246961345e+65	2.2737367544323206e-13
70	6.670006769127212e-10	2.1437813021867867e+71	1.9469496246961345e+65	2.2737367544323206e-13
71	6.42785380478017e-10	2.1437813021867867e+71	1.9469496246961345e+65	2.2737367544323206e-13
72	5.685478754458018e-10	2.1437813021867867e+71	1.9469496246961345e+65	2.2737367544323206e-13
73	5.514948497875594e-10	2.1437813021867867e+71	1.9469496246961345e+65	2.2737367544323206e-13
74	5.175024853087962e-10	2.1437813021867867e+71	1.9469496246961345e+65	2.2737367544323206e-13
75	4.761204763781279e-10	2.1437813021867867e+71	1.9469496246961345e+65	2.2737367544323206e-13
76	4.6350123739102855e-10	2.1437813021867867e+71	1.9469496246961345e+65	2.2737367544323206e-13
77	4.390585672808811e-10	2.1437813021867867e+71	1.9469496246961345e+65	2.2737367544323206e-13
78	4.1745806811377406e-10	2.1437813021867867e+71	1.9469496246961345e+65	2.2737367544323206e-13
79	4.0324721339857206e-10	2.1437813021867867e+71	9.892721318077372e+64	2.2737367544323206e-13
80	3.647073754109442e-10	2.1437813021867867e+71	9.892721318077372e+64	2.2737367544323206e-13
81	3.5436187317827716e-10	2.1437813021867867e+71	9.892721318077372e+64	2.2737367544323206e-13
82	3.533386916387826e-10	2.1437813021867867e+71	9.892721318077372e+64	2.2737367544323206e-13
83	3.2378011383116245e-10	1.9056855729155365e+71	9.892721318077372e+64	2.2737367544323206e-13
84	2.9888269637012854e-10	1.9056855729155365e+71	9.892721318077372e+64	2.2737367544323206e-13
85	2.9888269637012854e-10	1.9056855729155365e+71	9.892721318077372e+64	2.2737367544323206e-13
86	2.8694557840935886e-10	1.9056855729155365e+71	9.892721318077372e+64	2.2737367544323206e-13
87	2.8194335754960775e-10	1.9056855729155365e+71	9.892721318077372e+64	2.2737367544323206e-13
88	2.7921487344428897e-10	1.9056855729155365e+71	9.892721318077372e+64	2.2737367544323206e-13
89	2.760316419880837e-10	1.9056855729155365e+71	9.892721318077372e+64	2.2737367544323206e-13
90	2.745537130977027e-10	1.9056855729155365e+71	9.892721318077372e+64	2.2737367544323206e-13
91	2.710294211283326e-10	1.9056855729155365e+71	9.892721318077372e+64	2.2737367544323206e-13
92	2.6773250283440575e-10	1.9056855729155365e+71	9.892721318077372e+64	2.2737367544323206e-13
93	2.667093212949112e-10	1.9056855729155365e+71	9.892721318077372e+64	2.2737367544323206e-13
94	2.660272002685815e-10	1.9056855729155365e+71	9.892721318077372e+64	2.2737367544323206e-13
95	2.6500401872908697e-10	1.9056855729155365e+71	9.892721318077372e+64	2.2737367544323206e-13
96	2.6363977667642757e-10	1.9056855729155365e+71	9.892721318077372e+64	2.2737367544323206e-13
97	2.632987161632627e-10	1.9056855729155365e+71	9.892721318077372e+64	2.2737367544323206e-13
98	2.630713424878195e-10	1.9056855729155365e+71	9.892721318077372e+64	2.2737367544323206e-13
99	2.630713424878195e-10	1.9056855729155365e+71	9.892721318077372e+64	2.2737367544323206e-13
100	2.630713424878195e-10	1.9056855729155365e+71	9.892721318077372e+64	2.2737367544323206e-13
0	4.472494110693514e+69	3.294834837206309e+71	2.2885703796585706e+69	1.1197773117524971e+69
1	1.957330306180538e+61	3.294834837206309e+71	1.0402367165515632e+69	6.7475294347165855e+56
2	2.9348882846343587e+60	3.294834837206309e+71	1.0402367165515632e+69	5.577335814918258e+38
3	2.9776926579669906e+55	3.0864880889417184e+71	1.010697944972721e+69	5.577335814918258e+38
4	1.3338833993698903e+43	3.003841158383453e+71	7.347879029842141e+68	3.992766274162847e+32
5	1.3338833993698903e+43	2.921254638894439e+71	6.54883974181934e+68	2.5419202571609943e+22
6	2.7740831395596067e+33	2.921254638894439e+71	3.8098467391376666e+68	1.175801845144949e+19
7	2.7740831395596067e+33	2.921254638894439e+71	3.8098467391376666e+68	69849244337204.69
8	8.37248779460554e+30	2.921254638894439e+71	3.8098467391376666e+68	47354.91748114425
9	1.5897584657847089e+18	2.921254638894439e+71	3.6363169355046694e+68	330.862308303849
10	7510017261114.949	2.921254638894439e+71	3.6363169355046694e+68	320.8289041276596
11	32242474.42516172	2.921254638894439e+71	3.6363169355046694e+68	116.13098163897064
12	922.7560575009478	2.921254638894439e+71	3.6363169355046694e+68	44.01942064386071
13	886.8666879019612	2.921254638894439e+71	3.6363169355046694e+68	20.476527294486004
14	783.5555207365685	2.921254638894439e+71	2.1452894087843046e+68	12.280553516741406
15	783.5555207365685	2.921254638894439e+71	2.1452893917371525e+68	3.988663968091828
16	554.5075512264266	2.921254638894439e+71	2.1452893917371525e+68	1.7279935374044726
17	321.3179934922358	2.896501901522439e+71	1.9241846116773317e+68	0.8035695520209174
18	317.85548062128225	2.896501901522439e+71	1.9241846116773317e+68	0.3876406625696518
19	228.7393601287563	2.896501901522439e+71	1.7897459837347537e+68	0.16597109303540947
20	164.51393916672657	2.887582805004725e+71	1.7897459837347537e+68	0.04336791413004448
21	73.8481038674438	2.887582805004725e+71	1.7897459837347537e+68	0.027076050061964452
22	41.82948189405556	2.887582805004725e+71	1.7897459837347537e+68	0.01179995525137656
23	10.642346848886632	2.887582805004725e+71	1.486690195384568e+68	0.003287018804485342
24	9.481333341196432	2.887582805004725e+71	1.486690195384568e+68	0.0013195403371355496
25	3.9623290964329954	2.8390694844983445e+71	1.486690195384568e+68	0.0007288432152563473
26	1.7858009110009334	2.8390694844983445e+71	1.486690195384568e+68	0.00019224999300604395
27	1.1979263025926912	2.8390694844983445e+71	5.668511254950428e+67	0.00011015534676062089
28	0.7407017355021708	2.8390694844983445e+71	5.668511254950428e+67	2.9110404057064443e-05
29	0.34569250371316684	2.8390694844983445e+71	2.961826797650688e+67	8.60242130329425e-06
30	0.1675310946333184	2.8390694844983445e+71	2.961826797650688e+67	5.53494578525715e-06
31	0.06398743274735352	2.6247916702486446e+71	2.961826797650688e+67	2.352136448280362e-06
32	0.03845174158038844	2.6247916702486446e+71	2.9618109925160954e+67	9.614354894438293e-07
33	0.022232770352729858	2.6247916702486446e+71	2.6117582459743085e+67	2.0374636733322404e-07
34	0.007540444352116538	2.6247916702486446e+71	2.6117582459743085e+67	1.1286761036899406e-07
35	0.00295953980730701	2.6247916702486446e+71	2.6117582459743085e+67	6.602363100682851e-08
36	0.0015987596256081815	2.6247916702486446e+71	2.6117582459743085e+67	3.271316018071957e-08
37	0.0008540131116205885	2.5525667054526295e+71	2.2085657583454067e+67	1.811281435948331e-08
38	0.00036491779144398606	2.5525667054526295e+71	2.2085657583454067e+67	8.890197022992652e-09
39	0.00026017647894605034	2.5525667054526295e+71	2.2081669523532764e+67	4.542812348518055e-09
40	0.00010112336076417705	2.5525667054526295e+71	2.2081669523532764e+67	2.331034920644015e-09
41	5.786849408195849e-05	2.5525667054526295e+71	2.2081669523532764e+67	9.106315701501444e-10
42	3.8826335412522894e-05	2.5525667054526295e+71	2.2081669523532764e+67	5.991296347929165e-10
43	2.6732370770332636e-05	2.5525667054526295e+71	2.2081669523532764e+67	2.141860022675246e-10
44	1.8576179627416423e-05	2.5525667054526295e+71	4.927035211830205e+66	1.6916601452976465e-10
45	9.884472319754423e-06	2.5525667054526295e+71	4.927035211830205e+66	6.036771083017811e-11
46	6.418361635951442e-06	2.5525667054526295e+71	4.927035211830205e+66	4.4565240386873484e-11
47	3.835167035504128e-06	2.5525667054526295e+71	4.927035211830205e+66	1.6711965145077556e-11
48	1.99194721517415e-06	2.5525667054526295e+71	4.927035211830205e+66	6.821210263296962e-12
49	1.3471830015987507e-06	2.5525667054526295e+71	4.927035211830205e+66	4.092726157978177e-12
50	8.413642262894427e-07	2.5525667054526295e+71	4.927035211830205e+66	1.3642420526593924e-12
51	4.254925443092361e-07	2.5525667054526295e+71	4.927035211830205e+66	1.1368683772161603e-12
52	2.8830402243329445e-07	2.48487003802061e+71	4.927035211830205e+66	4.547473508864641e-13
53	1.8539765278546838e-07	2.459193370780316e+71	4.927035211830205e+66	2.2737367544323206e-13
54	1.3840553947375156e-07	2.459193370780316e+71	4.927035211830205e+66	1.1368683772161603e-13
55	9.570283054927131e-08	2.459193370780316e+71	4.927035211830205e+66	1.1368683772161603e-13
56	5.266622338240268e-08	2.459193370780316e+71	4.927035211830205e+66	1.1368683772161603e-13
57	3.898719569406239e-08	2.459193370780316e+71	4.927035211830205e+66	1.1368683772161603e-13
58	3.344416654726956e-08	2.459193370780316e+71	4.927035211830205e+66	0.0
59	2.2613335204368923e-08	2.459193370780316e+71	4.927035211830205e+66	0.0
60	1.6579747352807317e-08	2.459193370780316e+71	4.927035211830205e+66	0.0
61	1.0597318578220438e-08	2.459193370780316e+71	4.927035211830205e+66	0.0
62	9.337327355751768e-09	2.459193370780316e+71	4.927035211830205e+66	0.0
63	7.986272976268083e-09	2.459193370780316e+71	4.927035211830205e+66	0.0
64	6.339405445032753e-09	2.459193370780316e+71	4.927035211830205e+66	0.0
65	5.846231942996383e-09	2.459193370780316e+71	4.927035211830205e+66	0.0
66	4.4807393351220526e-09	2.459193370780316e+71	4.927035211830205e+66	0.0
67	4.053617885801941e-09	2.459193370780316e+71	4.927035211830205e+66	0.0
68	3.5081484384136274e-09	2.459193370780316e+71	4.927035211830205e+66	0.0
69	2.70210875896737e-09	2.459193370780316e+71	4.927035211830205e+66	0.0
70	2.3314896679949015e-09	2.459193370780316e+71	4.927035211830205e+66	0.0
71	2.293745637871325e-09	2.459193370780316e+71	4.927035211830205e+66	0.0
72	1.8241053112433292e-09	2.459193370780316e+71	4.927035211830205e+66	0.0
73	1.6857484297361225e-09	2.459193370780316e+71	4.927035211830205e+66	0.0
74	1.4838406059425324e-09	2.459193370780316e+71	4.927035211830205e+66	0.0
75	1.223725121235475e-09	2.459193370780316e+71	4.927035211830205e+66	0.0
76	1.223725121235475e-09	2.459193370780316e+71	4.927035211830205e+66	0.0
77	1.1780230124713853e-09	2.459193370780316e+71	4.927035211830205e+66	0.0
78	1.1293650459265336e-09	2.459193370780316e+71	4.927035211830205e+66	0.0
79	1.0352323442930356e-09	2.459193370780316e+71	4.927035211830205e+66	0.0
80	9.147242963081226e-10	2.459193370780316e+71	4.927035211830205e+66	0.0
81	9.1313268058002e-10	2.459193370780316e+71	4.927035211830205e+66	0.0
82	8.735696610528976e-10	2.459193370780316e+71	4.927035211830205e+66	0.0
83	8.226379577536136e-10	2.459193370780316e+71	4.927035211830205e+66	0.0
84	8.196820999728516e-10	2.459193370780316e+71	4.927035211830205e+66	0.0
85	7.90237209002953e-10	2.459193370780316e+71	4.927035211830205e+66	0.0
86	7.678409019717947e-10	2.459193370780316e+71	2.1880355334468e+66	0.0
87	7.381686373264529e-10	2.459193370780316e+71	2.1880355334468e+66	0.0
88	7.149765224312432e-10	2.459193370780316e+71	1.5143495464237859e+66	0.0
89	6.898517312947661e-10	2.459193370780316e+71	1.5143495464237859e+66	0.0
90	6.86327439325396e-10	2.459193370780316e+71	1.5143495464237859e+66	0.0
91	6.635900717810728e-10	2.459193370780316e+71	1.5143495464237859e+66	0.0
92	6.619984560529701e-10	2.459193370780316e+71	1.5143495464237859e+66	0.0
93	6.546088116010651e-10	2.459193370780316e+71	1.5143495464237859e+66	0.0
94	6.532445695484057e-10	2.459193370780316e+71	1.5143495464237859e+66	0.0
95	6.505160854430869e-10	2.459193370780316e+71	1.5143495464237859e+66	0.0
96	6.501750249299221e-10	2.459193370780316e+71	1.5143495464237859e+66	0.0
97	6.490381565527059e-10	2.459193370780316e+71	1.5143495464237859e+66	0.0
98	6.484697223640978e-10	2.459193370780316e+71	1.5143495464237859e+66	0.0
99	6.482423486886546e-10	2.459193370780316e+71	1.5143495464237859e+66	0.0
100	6.482423486886546e-10	2.459193370780316e+71	1.5143495464237859e+66	0.0
0	8.058651845985116e+68	3.254333380414162e+71	7.258845556502047e+68	1.1914426847609476e+69
1	6.829791491346633e+58	3.254333380414162e+71	7.258845556502047e+68	3.7487975562135786e+57
2	1.2793056626933298e+43	3.254333380414162e+71	7.258845556502047e+68	2.127434856700345e+56
3	1.2793056626933298e+43	3.077344875956641e+71	2.084673484250148e+68	3.2928267333576755e+52
4	1.0310892546159464e+36	2.352532509083354e+71	7.791117791926834e+67	1.762020732671678e+48
5	3.991180225025191e+24	2.352532509083354e+71	3.3345784651927285e+67	2.0750301117367648e+40
6	308712.9228730351	2.352532509083354e+71	3.0555875927246424e+67	3.0828717532667558e+29
7	308712.9228730351	2.352532509083354e+71	3.0555875927246424e+67	4848861236632.41
8	891.0838164504737	2.352532509083354e+71	3.0555875927246424e+67	1747789.0781847574
9	629.2420002185462	2.352532509083354e+71	3.0555875927246424e+67	987.8520872184679
10	394.1881784842685	2.352532509083354e+71	3.0555875927246424e+67	705.6854286443913
11	330.4858155245221	2.352532509083354e+71	3.0555875927246424e+67	257.5856065763477
12	113.34195647296349	2.352532509083354e+71	8.669280901748825e+66	133.0572321801211
13	67.39223811600482	2.352532509083354e+71	5.905185839110698e+66	70.29993004192727
14	37.96007129765735	2.352532509083354e+71	5.905185839110698e+66	20.568612214855193
15	9.549610925242177	2.352532509083354e+71	5.905185839110698e+66	17.570809402138593
16	8.125368940559042	2.352532509083354e+71	5.905185839110698e+66	8.419565351959818
17	2.208616130526025	2.352532509083354e+71	5.905185839110698e+66	5.581917928494249
18	2.0927489343265506	2.352532509083354e+71	5.905185839110698e+66	2.108790633720446
19	0.691867503970002	2.352532509083354e+71	5.905185839110698e+66	0.8096649528034732
20	0.42478431770541647	2.352532509083354e+71	5.905185839110698e+66	0.18653106131807817
21	0.12708077830745879	2.352532509083354e+71	5.905185839110698e+66	0.12871698203628057
22	0.12708077830745879	2.352532509083354e+71	4.481992738807954e+66	0.05508664985256928
23	0.06291021052561518	2.3216477538941207e+71	4.481992738807954e+66	0.035102651933016205
24	0.029617796576758337	2.3216477538941207e+71	4.481992738807954e+66	0.018668327950308594
25	0.019894340063615346	2.3216477538941207e+71	4.481992738807954e+66	0.011400238799069484
26	0.0034723601683026573	2.3216477538941207e+71	4.481992738807954e+66	0.0025773058680442773
27	0.002305050265817954	2.3216477538941207e+71	4.481992738807954e+66	0.0013858261909263092
28	0.0014500711060918547	2.3216477538941207e+71	4.481992738807954e+66	0.0002960982429840442
29	0.0001334766526497333	2.3216477538941207e+71	4.481992738807954e+66	0.0002100214553593105
30	0.0001334766526497333	2.3216477538941207e+71	4.481992738807954e+66	8.826066516576248e-05
31	2.3704253408141085e-05	2.3216477538941207e+71	4.481992738807954e+66	2.6568368525659025e-05
32	2.1728161868850293e-05	2.3216477538941207e+71	3.6174754896402596e+66	1.579446472987911e-05
33	1.4433097248911508e-05	2.3216477538941207e+71	3.507035737066201e+66	4.356908675617888e-06
34	6.052883804841258e-06	2.3216477538941207e+71	3.507035737066201e+66	1.42929570756678e-06
35	5.218544174567796e-06	2.3216477538941207e+71	3.507035737066201e+66	8.974069487521774e-07
36	2.405490590717818e-06	2.3216477538941207e+71	3.507035737066201e+66	4.817775334231555e-07
37	1.6739462580517284e-06	2.3216477538941207e+71	3.507035737066201e+66	1.7168144950119313e-07
38	8.595460485594231e-07	2.3216477538941207e+71	3.3454497173024026e+66	1.3202225090935826e-07
39	3.629368166002678e-07	2.3216477538941207e+71	2.556657839027389e+66	3.851482688332908e-08
40	2.7306862193654524e-07	2.3216477538941207e+71	2.403741110994461e+66	1.626540324650705e-08
41	1.2633518053917214e-07	2.3216477538941207e+71	2.403741110994461e+66	4.780758899869397e-09
42	1.1512634046084713e-07	2.3216477538941207e+71	2.403741110994461e+66	1.8417267710901797e-09
43	7.542166713392362e-08	2.3216477538941207e+71	2.403741110994461e+66	4.504272510530427e-10
44	5.5680629884591326e-08	2.3216477538941207e+71	2.403741110994461e+66	9.28821464185603e-11
45	3.4570007301226724e-08	2.3216477538941207e+71	2.403741110994461e+66	6.17319528828375e-11
46	1.7985712474910542e-08	2.3216477538941207e+71	2.403741110994461e+66	3.944933268940076e-11
47	1.3407088772510178e-08	2.3216477538941207e+71	9.054699829027003e+65	2.1259438653942198e-11
48	1.070793587132357e-08	2.3216477538941207e+71	9.054699829027003e+65	1.1368683772161603e-11
49	6.456048140535131e-09	2.3216477538941207e+71	9.054699829027003e+65	6.821210263296962e-12
50	5.409106051956769e-09	2.3216477538941207e+71	9.054699829027003e+65	2.8421709430404007e-12
51	3.3786591302487068e-09	2.3216477538941207e+71	9.054699829027003e+65	1.3642420526593924e-12
52	2.6968791644321755e-09	2.3216477538941207e+71	9.054699829027003e+65	6.821210263296962e-13
53	1.5903651728876866e-09	2.3216477538941207e+71	9.054699829027003e+65	4.547473508864641e-13
54	1.125727067119442e-09	2.3216477538941207e+71	9.054699829027003e+65	2.2737367544323206e-13
55	8.461711331619881e-10	2.3216477538941207e+71	9.054699829027003e+65	2.2737367544323206e-13
56	5.328502084012143e-10	2.3216477538941207e+71	9.054699829027003e+65	1.1368683772161603e-13
57	4.745288606500253e-10	2.3216477538941207e+71	9.054699829027003e+65	1.1368683772161603e-13
58	4.0688519220566377e-10	2.3216477538941207e+71	9.054699829027003e+65	0.0
59	3.623199518187903e-10	2.3216477538941207e+71	9.054699829027003e+65	0.0
60	2.8182967071188614e-10	2.3216477538941207e+71	9.054699829027003e+65	0.0
61	2.007709554163739e-10	2.3216477538941207e+71	9.054699829027003e+65	0.0
62	1.5836576494621113e-10	2.2788691458399766e+71	9.054699829027003e+65	0.0
63	1.446096575818956e-10	2.2788691458399766e+71	9.054699829027003e+65	0.0
64	1.2857981346314773e-10	2.2788691458399766e+71	9.054699829027003e+65	0.0
65	1.1118572729174048e-10	2.2788691458399766e+71	9.054699829027003e+65	0.0
66	8.51514414534904e-11	2.2788691458399766e+71	9.054699829027003e+65	0.0
67	7.401013135677204e-11	2.2788691458399766e+71	9.054699829027003e+65	0.0
68	6.048139766789973e-11	2.2788691458399766e+71	9.054699829027003e+65	0.0
69	5.10453901370056e-11	2.2788691458399766e+71	9.054699829027003e+65	0.0
70	4.922640073345974e-11	2.2788691458399766e+71	9.054699829027003e+65	0.0
71	4.5361048250924796e-11	2.2788691458399766e+71	9.054699829027003e+65	0.0
72	4.0472514228895307e-11	2.2788691458399766e+71	9.054699829027003e+65	0.0
73	3.808509063674137e-11	2.2788691458399766e+71	9.054699829027003e+65	0.0
74	3.728928277269006e-11	2.2788691458399766e+71	9.054699829027003e+65	0.0
75	3.512923285597935e-11	2.2788691458399766e+71	9.054699829027003e+65	0.0
76	3.285549610154703e-11	2.2788691458399766e+71	9.054699829027003e+65	0.0
77	3.171862772433087e-11	2.2788691458399766e+71	9.054699829027003e+65	0.0
78	3.012701199622825e-11	2.2788691458399766e+71	9.054699829027003e+65	0.0
79	2.7966962079517543e-11	2.2788691458399766e+71	9.054699829027003e+65	0.0
80	2.6943780540023e-11	2.2788691458399766e+71	9.054699829027003e+65	0.0
81	2.467004378559068e-11	2.2788691458399766e+71	9.054699829027003e+65	0.0
82	2.376054908381775e-11	2.2370467636797556e+71	9.054699829027003e+65	0.0
83	2.2851054382044822e-11	2.2370467636797556e+71	9.054699829027003e+65	0.0
84	2.1714186004828662e-11	2.2370467636797556e+71	9.054699829027003e+65	0.0
85	2.114575181622058e-11	2.2370467636797556e+71	9.054699829027003e+65	0.0
86	2.05773176276125e-11	2.2370467636797556e+71	9.054699829027003e+65	0.0
87	1.9326762412674725e-11	2.2370467636797556e+71	9.054699829027003e+65	0.0
88	1.8985701899509877e-11	2.2370467636797556e+71	9.054699829027003e+65	0.0
89	1.864464138634503e-11	2.2370467636797556e+71	9.054699829027003e+65	0.0
90	1.8530954548623413e-11	2.2370467636797556e+71	9.054699829027003e+65	0.0
91	1.830358087318018e-11	2.2370467636797556e+71	9.054699829027003e+65	0.0
92	1.830358087318018e-11	2.2370467636797556e+71	9.054699829027003e+65	0.0
93	1.830358087318018e-11	2.2370467636797556e+71	9.054699829027003e+65	0.0
94	1.830358087318018e-11	2.2370467636797556e+71	9.054699829027003e+65	0.0
95	1.830358087318018e-11	2.2370467636797556e+71	9.054699829027003e+65	0.0
96	1.830358087318018e-11	2.2370467636797556e+71	9.054699829027003e+65	0.0
97	1.830358087318018e-11	2.2370467636797556e+71	9.054699829027003e+65	0.0
98	1.830358087318018e-11	2.1553133105587114e+71	8.894591759202574e+65	0.0
99	1.830358087318018e-11	2.1553133105587114e+71	3.481445615635363e+65	0.0
100	1.830358087318018e-11	2.1553133105587114e+71	3.481445615635363e+65	0.0
0	2.3284799725156186e+69	3.167921785954288e+71	1.493317127613029e+69	1.0764166468286336e+69
1	1.270513346090327e+53	3.167921785954288e+71	1.493317127613029e+69	2.3139129918423665e+57
2	1.3162408926438668e+48	3.167921785954288e+71	1.493317127613029e+69	1.9184347704800237e+45
3	4.1500848921795883e+46	2.7229128050995314e+71	1.493317127613029e+69	6.656877042972895e+40
4	2.3807494575002515e+40	2.7229128050995314e+71	1.493317127613029e+69	4.857245087073584e+33
5	6.545930114194648e+33	2.7229128050995314e+71	1.7454549981807177e+68	4257756031265.87
6	3.507648341883948e+26	2.7229128050995314e+71	1.7454549981807177e+68	530.7432049844372
7	6.526595073279916e+24	2.7229128050995314e+71	1.7454549981807177e+68	530.7226641437846
8	1010.6164713328697	2.7229128050995314e+71	1.7454549981807177e+68	297.4235366942888
9	1010.6164713328697	2.5755145904162404e+71	1.226596584677965e+68	240.17669421712185
10	484.75943088348686	2.5755145904162404e+71	1.226596584677965e+68	102.05104767973614
11	481.4976805258326	2.5755145904162404e+71	1.2255178032835548e+68	61.51408346380015
12	385.77858247030906	2.5755145904162404e+71	1.2255178032835548e+68	25.27071999477141
13	185.8987493566293	2.5755145904162404e+71	5.20340484495991e+67	6.768484029823981
14	63.97305589496682	2.5755145904162404e+71	5.20340484495991e+67	2.9207765063890747
15	47.46976481039724	2.5755145904162404e+71	5.20340484495991e+67	1.4333936512899754
16	14.094840182107873	2.5755145904162404e+71	5.20340484495991e+67	0.8155032864190161
17	13.295606052311427	2.5755145904162404e+71	4.877684679974278e+67	0.38499397463635887
18	6.627553455212023	2.5755145904162404e+71	4.877684679974278e+67	0.15314868711425333
19	3.936301960663286	2.5755145904162404e+71	1.2125304438575119e+67	0.03420044355993923
20	1.668170873598342	2.5755145904162404e+71	1.2125304438575119e+67	0.02210502850255125
21	0.9862025924952604	2.5755145904162404e+71	1.2125304438575119e+67	0.006025687512760669
22	0.2266177927898525	2.5755145904162404e+71	1.2125304438575119e+67	0.004382753881031931
23	0.2266177927898525	2.5755145904162404e+71	1.2125304438575119e+67	0.0037130079516600745
24	0.059232542826634926	2.5755145904162404e+71	1.2125304438575119e+67	0.0008827115773328842
25	0.052996979743852535	2.5755145904162404e+71	1.2125304438575119e+67	0.0005308091092501854
26	0.020504245554207046	2.5755145904162404e+71	1.2125304438575119e+67	0.00018867047265302972
27	0.0065370957565846766	2.5755145904162404e+71	1.2125304438575119e+67	6.299100766682386e-05
28	0.0022949471270976574	2.5755145904162404e+71	1.2125304438575119e+67	2.777867803160916e-05
29	0.001322119649216802	2.5742213226354715e+71	1.2125304438575119e+67	6.616119094360329e-06
30	0.0007236162051640349	2.5742213226354715e+71	1.2125304438575119e+67	3.708648819156224e-06
31	0.0004979484056093497	2.5742213226354715e+71	1.2125304438575119e+67	1.7501878346593003e-06
32	0.0002797398738039192	2.4907791590227957e+71	1.2125304438575119e+67	1.144690600085596e-06
33	0.00019213837072129536	2.4907791590227957e+71	1.2125304438575119e+67	5.864479817319079e-07
34	4.388109152841935e-05	2.4907791590227957e+71	1.2125304438575119e+67	2.958283857878996e-07
35	2.2530631781592092e-05	2.4907791590227957e+71	1.2125304438575119e+67	1.009684638120234e-07
36	8.397391411563149e-06	2.4907791590227957e+71	1.2125304438575119e+67	6.665300134045538e-08
37	3.4016397876257543e-06	2.4907791590227957e+71	1.2125304438575119e+67	1.7435695554013364e-08
38	2.5469358888585703e-06	2.4907791590227957e+71	1.2125304438575119e+67	8.213191904360428e-09
39	1.4860282817608095e-06	2.4907791590227957e+71	1.2125304438575119e+67	2.7363284971215762e-09
40	9.366793847220833e-07	2.4907791590227957e+71	1.2125304438575119e+67	5.009042070014402e-10
41	5.302828185449471e-07	2.4907791590227957e+71	1.2125304438575119e+67	2.1884716261411086e-10
42	2.973072241729824e-07	2.478892539362769e+71	1.2125304438575119e+67	1.4620127330999821e-10
43	1.7398588170181029e-07	2.478892539362769e+71	1.2125304438575119e+67	3.319655661471188e-11
44	9.391646926815156e-08	2.478892539362769e+71	1.2125304438575119e+67	1.318767317570746e-11
45	4.542391707218485e-08	2.478892539362769e+71	1.2125304438575119e+67	1.0459189070388675e-11
46	3.0991373023425695e-08	2.478892539362769e+71	1.2125304438575119e+67	6.366462912410498e-12
47	1.850685293902643e-08	2.478892539362769e+71	1.2125304438575119e+67	4.092726157978177e-12
48	1.5399336916743778e-08	2.478892539362769e+71	1.2125304438575119e+67	2.1600499167107046e-12
49	1.0005351214203984e-08	2.478892539362769e+71	1.2125304438575119e+67	9.094947017729282e-13
50	8.682604857312981e-09	2.478892539362769e+71	1.2125304438575119e+67	5.684341886080801e-13
51	5.4036490837461315e-09	2.478892539362769e+71	1.2125304438575119e+67	1.1368683772161603e-13
52	4.475850801100023e-09	2.478892539362769e+71	1.2125304438575119e+67	1.1368683772161603e-13
53	3.059994924115017e-09	2.478892539362769e+71	1.2125304438575119e+67	0.0
54	1.7070078683900647e-09	2.478892539362769e+71	1.2125304438575119e+67	0.0
55	9.265477274311706e-10	2.478892539362769e+71	1.2125304438575119e+67	0.0
56	9.265477274311706e-10	2.478892539362769e+71	1.2125304438575119e+67	0.0
57	6.185700840433128e-10	2.478892539362769e+71	1.2125304438575119e+67	0.0
58	4.547473508864641e-10	2.478892539362769e+71	1.2125304438575119e+67	0.0
59	2.956994649139233e-10	2.478892539362769e+71	1.0960049773883997e+67	0.0
60	2.6784618967212737e-10	2.478892539362769e+71	1.0959647790727237e+67	0.0
61	1.836042429204099e-10	2.478892539362769e+71	7.518723272935169e+66	0.0
62	1.4733814168721437e-10	2.478892539362769e+71	7.518723271371084e+66	0.0
63	1.3392309483606368e-10	2.478892539362769e+71	7.518723271371084e+66	0.0
64	1.226680979016237e-10	2.478892539362769e+71	7.518723271371084e+66	0.0
65	1.0652456694515422e-10	2.478892539362769e+71	6.382459719809535e+66	0.0
66	1.0254552762489766e-10	2.478892539362769e+71	6.382459719809535e+66	0.0
67	8.662937034387141e-11	2.478892539362769e+71	6.382459719809535e+66	0.0
68	7.491962605854496e-11	2.478892539362769e+71	6.382459719809535e+66	0.0
69	6.139089236967266e-11	2.478892539362769e+71	6.382459719809535e+66	0.0
70	5.1727511163335294e-11	2.478892539362769e+71	6.382459719809535e+66	0.0
71	4.934008757118136e-11	2.478892539362769e+71	6.382459719809535e+66	0.0
72	4.4792614062316716e-11	2.478892539362769e+71	6.382459719809535e+66	0.0
73	4.0472514228895307e-11	2.478892539362769e+71	6.382459719809535e+66	0.0
74	3.1604940886609256e-11	2.478892539362769e+71	6.382459719809535e+66	0.0
75	2.808064891723916e-11	2.478892539362769e+71	6.382459719809535e+66	0.0
76	2.4101609596982598e-11	2.478892539362769e+71	6.382459719809535e+66	0.0
77	2.1032064978498966e-11	2.478892539362769e+71	6.382459719809535e+66	0.0
78	2.05773176276125e-11	2.478892539362769e+71	6.382459719809535e+66	0.0
79	1.9554136088117957e-11	2.478892539362769e+71	6.382459719809535e+66	0.0
80	1.8985701899509877e-11	2.478892539362769e+71	6.382459719809535e+66	0.0
81	1.7394086171407253e-11	2.478892539362769e+71	6.382459719809535e+66	0.0
82	1.6370904631912708e-11	2.478892539362769e+71	6.382459719809535e+66	0.0
83	1.5916157281026244e-11	2.478892539362769e+71	6.382459719809535e+66	0.0
84	1.546140993013978e-11	2.478892539362769e+71	6.382459719809535e+66	0.0
85	1.4779288903810084e-11	2.478892539362769e+71	6.382459719809535e+66	0.0
86	1.3301360013429075e-11	2.478892539362769e+71	6.382459719809535e+66	0.0
87	1.318767317570746e-11	2.478892539362769e+71	6.382459719809535e+66	0.0
88	1.2960299500264227e-11	2.478892539362769e+71	5.313391304407078e+64	0.0
89	1.2505552149377763e-11	2.321119457032906e+71	5.313391304407078e+64	0.0
90	1.2278178473934531e-11	2.321119457032906e+71	5.312404374192124e+64	0.0
91	1.1937117960769683e-11	2.321119457032906e+71	5.312404374192124e+64	0.0
92	1.1937117960769683e-11	2.321119457032906e+71	5.312404374192124e+64	0.0
93	1.1937117960769683e-11	2.321119457032906e+71	5.312404374192124e+64	0.0
94	1.1937117960769683e-11	2.321119457032906e+71	4.325548068385615e+64	0.0
95	1.1937117960769683e-11	2.321119457032906e+71	4.325548068385615e+64	0.0
96	1.1937117960769683e-11	2.321119457032906e+71	4.325548068385615e+64	0.0
97	1.1937117960769683e-11	2.321119457032906e+71	4.325548068385615e+64	0.0
98	1.1937117960769683e-11	2.321119457032906e+71	4.325548068385615e+64	0.0
99	1.1937117960769683e-11	2.321119457032906e+71	4.325548068385615e+64	0.0
100	1.1937117960769683e-11	2.321119457032906e+71	4.325548068385615e+64	0.0
0	3.0014238595734666e+69	3.1286848660331215e+71	7.117743757258211e+68	3.734928020521267e+68
1	1.4918813579951282e+67	3.1286848660331215e+71	7.117743757258211e+68	1.9276141672756986e+55
2	1.1176869013642187e+55	3.1286848660331215e+71	7.117743757258211e+68	1.4756677445197213e+53
3	1.1176869013642187e+55	3.1286848660331215e+71	7.117743757258211e+68	1.4495456214437373e+51
4	1.1176869013642187e+55	2.6838748619408393e+71	3.7496941466231027e+68	9.138084732132948e+40
5	7.944574510478807e+54	2.6838748619408393e+71	3.7496941466231027e+68	5.5689153236401724e+26
6	7.042051708328499e+50	2.6838748619408393e+71	2.2866439415295646e+68	1.0172924449701002e+23
7	2.7366325365577042e+48	2.6838748619408393e+71	3.1615851149229005e+67	3094090448.6549945
8	5.800101208326825e+29	2.6838748619408393e+71	3.1615851149229005e+67	580.0988345267226
9	5.800101208326825e+29	2.6838748619408393e+71	3.1615851149229005e+67	284.065292029292
10	7.885039659133197e+19	2.6838748619408393e+71	3.1615851149229005e+67	143.34499207992997
11	7.885039659133197e+19	2.6838748619408393e+71	3.1615851149229005e+67	110.28168719883502
12	4.2156322393936123e+18	2.6838748619408393e+71	3.1615851149229005e+67	31.567119119254812
13	524035534024.9877	2.6838748619408393e+71	2.5106016337248816e+67	15.558688018796488
14	524035534024.9877	2.6838748619408393e+71	1.2445053817523276e+67	9.57547872501857
15	1070.984956880177	2.6838748619408393e+71	1.2180579834094556e+67	4.763124257845675
16	891.0767892002696	2.6838748619408393e+71	1.2180579834094556e+67	2.303241883158762
17	722.5833534708206	2.6838748619408393e+71	1.2180579834094556e+67	0.7034455621344478
18	524.1160091838616	2.6838748619408393e+71	1.2180579834094556e+67	0.358074423389553
19	437.7262700633564	2.6269953698858295e+71	1.2056255547996447e+67	0.13128563768555068
20	148.07843710049804	2.6269953698858295e+71	1.1670535242473974e+67	0.07926643546090872
21	52.3147352386859	2.6269953698858295e+71	9.353511113827335e+66	0.022403593868716598
22	24.357222008870167	2.6269953698858295e+71	9.353511113827335e+66	0.01313829839216396
23	5.050346641493206	2.6269953698858295e+71	9.353511113827335e+66	0.004920521901567554
24	2.646294880535379	2.6269953698858295e+71	9.353511113827335e+66	0.0025743522862740065
25	0.6045386859075279	2.6269953698858295e+71	9.353511113827335e+66	0.0011619370374091886
26	0.2603929631288793	2.6269953698858295e+71	9.353511113827335e+66	0.0003644974949565949
27	0.06891378436080231	2.6269953698858295e+71	9.353511113827335e+66	0.00016352750401438243
28	0.030042964457493326	2.6269953698858295e+71	9.353511113827335e+66	9.651134541854844e-05
29	0.010363526136643486	2.6269953698858295e+71	9.353511113827335e+66	4.231414357036556e-05
30	0.0072493562513500365	2.6269953698858295e+71	9.353511113827335e+66	1.5813562299626938e-05
31	0.00126158621014838	2.2909873489390783e+71	9.353511113827335e+66	8.394042311010708e-06
32	0.00126158621014838	2.2909873489390783e+71	9.353511113827335e+66	4.272651722203591e-06
33	0.0006806116996358469	2.2909873489390783e+71	9.353511113827335e+66	2.208912633250293e-06
34	0.00043569249407937605	2.2909873489390783e+71	9.353511113827335e+66	8.233004109570174e-07
35	0.000397831122199932	2.2909873489390783e+71	9.353511113827335e+66	2.7290764137433143e-07
36	0.0001630889190664675	2.2909873489390783e+71	9.353511113827335e+66	4.3189970710955095e-08
37	6.185883705711603e-05	2.2909873489390783e+71	3.7404704686756856e+66	4.3189970710955095e-08
38	3.762278504382266e-05	2.2909873489390783e+71	3.7404704686756856e+66	1.9117919691780116e-08
39	1.6205116708079004e-05	2.2909873489390783e+71	3.7404704686756856e+66	4.899334271613043e-09
40	9.020480206345383e-06	2.2909873489390783e+71	3.7404704686756856e+66	1.1593783710850403e-09
41	5.9036459560957155e-06	2.2909873489390783e+71	3.7404704686756856e+66	4.685034582507797e-10
42	4.276765480426548e-06	2.2909873489390783e+71	3.7404704686756856e+66	2.7694113668985665e-10
43	2.477777798048919e-06	2.2909873489390783e+71	3.7404704686756856e+66	1.3960743672214448e-10
44	1.1133000725749298e-06	2.2909873489390783e+71	3.7404704686756856e+66	7.014477887423709e-11
45	4.283041334929294e-07	2.2909873489390783e+71	3.7404704686756856e+66	2.5920599000528455e-11
46	3.5051186841883464e-07	2.2909873489390783e+71	3.7404704686756856e+66	1.318767317570746e-11
47	1.8765581444313284e-07	2.2909873489390783e+71	3.7404704686756856e+66	8.071765478234738e-12
48	9.642917575547472e-08	2.2909873489390783e+71	3.7404704686756856e+66	3.865352482534945e-12
49	8.142717433656799e-08	2.2909873489390783e+71	3.7404704686756856e+66	1.7053025658242404e-12
50	3.164859663229436e-08	2.2909873489390783e+71	3.7404704686756856e+66	9.094947017729282e-13
51	2.5419694793527015e-08	2.2909873489390783e+71	3.7404704686756856e+66	5.684341886080801e-13
52	1.863634224719135e-08	2.2909873489390783e+71	3.7404704686756856e+66	4.547473508864641e-13
53	1.3207227311795577e-08	2.2909873489390783e+71	3.7404704686756856e+66	3.410605131648481e-13
54	9.216591934091412e-09	2.2909873489390783e+71	3.7404704686756856e+66	1.1368683772161603e-13
55	5.8460045693209395e-09	2.2909873489390783e+71	3.7404704686756856e+66	0.0
56	5.8460045693209395e-09	2.2909873489390783e+71	3.7404704686756856e+66	0.0
57	2.909246177296154e-09	2.2909873489390783e+71	3.7404704686756856e+66	0.0
58	2.909246177296154e-09	2.2909873489390783e+71	3.7404704686756856e+66	0.0
59	2.6379893824923784e-09	2.2909873489390783e+71	3.7404704686756856e+66	0.0
60	1.4402985470951535e-09	2.2909873489390783e+71	3.7404704686756856e+66	0.0
61	1.1935981092392467e-09	2.2909873489390783e+71	3.7404704686756856e+66	0.0
62	8.898268788470887e-10	2.2909873489390783e+71	3.7404704686756856e+66	0.0
63	5.916263035032898e-10	2.2909873489390783e+71	3.7404704686756856e+66	0.0
64	3.7198333302512765e-10	2.2909873489390783e+71	3.7404704686756856e+66	0.0
65	3.3662672649370506e-10	2.2909873489390783e+71	3.7404704686756856e+66	0.0
66	2.837623469531536e-10	2.2909873489390783e+71	3.7404704686756856e+66	0.0
67	2.0543211576296017e-10	2.2909873489390783e+71	3.7404704686756856e+66	0.0
68	1.9372237147763371e-10	2.2909873489390783e+71	3.7404704686756856e+66	0.0
69	1.4495071809506044e-10	2.2909873489390783e+71	3.7404704686756856e+66	0.0
70	1.311946107307449e-10	2.2909873489390783e+71	3.7404704686756856e+66	0.0
71	1.2323653209023178e-10	2.2909873489390783e+71	3.7404704686756856e+66	0.0
72	1.1732481652870774e-10	2.2909873489390783e+71	3.7404704686756856e+66	0.0
73	1.0538769856793806e-10	2.2909873489390783e+71	3.7404704686756856e+66	0.0
74	9.765699360286817e-11	2.2909873489390783e+71	3.7404704686756856e+66	0.0
75	8.481038094032556e-11	2.2909873489390783e+71	3.7404704686756856e+66	0.0
76	8.321876521222293e-11	2.2909873489390783e+71	3.7404704686756856e+66	0.0
77	7.844391802791506e-11	2.2909873489390783e+71	3.7404704686756856e+66	0.0
78	7.082689990056679e-11	2.2909873489390783e+71	3.7404704686756856e+66	0.0
79	6.502887117676437e-11	2.2909873489390783e+71	3.7404704686756856e+66	0.0
80	6.332356861094013e-11	2.2909873489390783e+71	3.7404704686756856e+66	0.0
81	6.02540239924565e-11	2.2909873489390783e+71	3.7404704686756856e+66	0.0
82	5.752553988713771e-11	2.2909873489390783e+71	3.7404704686756856e+66	0.0
83	5.4797055781818926e-11	2.2909873489390783e+71	3.7404704686756856e+66	0.0
84	5.4797055781818926e-11	2.2909873489390783e+71	3.7404704686756856e+66	0.0
85	5.411493475548923e-11	2.2909873489390783e+71	3.7404704686756856e+66	0.0
86	5.275069270282984e-11	2.2909873489390783e+71	3.7404704686756856e+66	0.0
87	5.161382432561368e-11	2.2909873489390783e+71	3.7404704686756856e+66	0.0
88	5.10453901370056e-11	2.2909873489390783e+71	3.7404704686756856e+66	0.0
89	4.990852175978944e-11	2.2909873489390783e+71	3.7404704686756856e+66	0.0
90	4.9112713895738125e-11	2.2909873489390783e+71	3.7404704686756856e+66	0.0
91	4.888534022029489e-11	2.2909873489390783e+71	3.7404704686756856e+66	0.0
92	4.8771653382573277e-11	2.2909873489390783e+71	3.7404704686756856e+66	0.0
93	4.8544279707130045e-11	2.2909873489390783e+71	3.7404704686756856e+66	0.0
94	4.831690603168681e-11	2.2909873489390783e+71	3.7404704686756856e+66	0.0
95	4.831690603168681e-11	2.2909873489390783e+71	3.7404704686756856e+66	0.0
96	4.808953235624358e-11	2.2909873489390783e+71	3.7404704686756856e+66	0.0
97	4.808953235624358e-11	2.2909873489390783e+71	3.7404704686756856e+66	0.0
98	4.808953235624358e-11	2.2909873489390783e+71	3.7404704686756856e+66	0.0
99	4.808953235624358e-11	2.2909873489390783e+71	3.7404704686756856e+66	0.0
100	4.808953235624358e-11	2.2909873489390783e+71	3.7404704686756856e+66	0.0
0	6.530922096123054e+69	2.986271743061295e+71	4.5119871502232e+69	2.135402161835992e+69
1	4.119747429858319e+62	2.986271743061295e+71	3.492841451571955e+69	1.2627228286805183e+64
2	4.9925300715618096e+58	2.986271743061295e+71	5.698020244429384e+68	3.543932717156745e+60
3	8.180204992345372e+53	2.8837983931826132e+71	5.698020244429384e+68	1.1899207133551372e+52
4	2.409867097245282e+50	2.8837983931826132e+71	5.698020244429384e+68	1.1899207133551372e+52
5	8.523733770460513e+45	2.8837983931826132e+71	5.698020244429384e+68	1.1899207133551372e+52
6	2.352250795140284e+38	2.8837983931826132e+71	5.698020244429384e+68	1.9091523307110004e+48
7	2.352250795140284e+38	2.762686020435385e+71	3.7365283050024443e+68	1.557035202492945e+44
8	5.062390435038142e+27	2.762686020435385e+71	2.444063392932028e+68	5.373550232897779e+35
9	5.062390435038142e+27	2.762686020435385e+71	2.444063392932028e+68	1.1471982943470198e+32
10	5.352938968720336e+23	2.762686020435385e+71	2.444063392932028e+68	3.033459515129382e+21
11	28667427397168.168	2.762686020435385e+71	2.444063392932028e+68	808.3339021705759
12	28667427397168.168	2.762686020435385e+71	8.112780594372543e+67	520.1763198944212
13	19498050838.592136	2.761265951588507e+71	4.9873124001830226e+67	437.2550208171243
14	49068524.93931405	2.761265951588507e+71	4.9873124001830226e+67	325.16126194142794
15	64655.462394554066	2.761265951588507e+71	8.17905623372357e+66	53.4201391245183
16	678.6260966454854	2.761265951588507e+71	5.76479590187819e+66	16.725960614629457
17	639.846353024611	2.761265951588507e+71	5.295532974375944e+66	11.232300697389178
18	579.0597937260507	2.761265951588507e+71	5.290437764794994e+66	4.326900752039137
19	485.27484627879994	2.761265951588507e+71	4.953861356568987e+66	2.220709203272577
20	453.23953676344945	2.761265951588507e+71	4.953861356568987e+66	0.7053223380165718
21	307.38173500626067	2.6856428136453417e+71	4.953861356568987e+66	0.5660436650160818
22	139.0121987631461	2.6856428136453417e+71	4.953861356568987e+66	0.23019688641943503
23	139.0121987631461	2.6856428136453417e+71	4.953861356568987e+66	0.06230994938471213
24	111.95941227733601	2.6856428136453417e+71	4.953861356568987e+66	0.024549134324388433
25	26.136921249170086	2.6856428136453417e+71	4.953861356568987e+66	0.015469218759903924
26	18.376023584688937	2.6856428136453417e+71	4.953861356568987e+66	0.004515797228236806
27	5.433522606280576	2.6856428136453417e+71	4.953861356568987e+66	0.0015488441811157827
28	2.83680384574825	2.6856428136453417e+71	4.953861356568987e+66	0.0010236686754296898
29	0.848273819117594	2.650136694266504e+71	4.953861356568987e+66	0.00034766879548442375
30	0.1597987169617454	2.650136694266504e+71	4.953861356568987e+66	0.0001642929831859874
31	0.06677222762175461	2.650136694266504e+71	4.953861356568987e+66	3.8663644886582915e-05
32	0.043846319520639554	2.650136694266504e+71	4.953861356568987e+66	2.6518850177126296e-05
33	0.03386188291176495	2.650136694266504e+71	4.953861356568987e+66	7.583413662359817e-06
34	0.013035992741947666	2.650136694266504e+71	4.953861356568987e+66	3.4538701356723323e-06
35	0.008928296817543924	2.650136694266504e+71	4.953861356568987e+66	1.6971283685052185e-06
36	0.00591658884275148	2.650136694266504e+71	4.953861356568987e+66	1.3425267297861865e-06
37	0.004013753150843513	2.650136694266504e+71	4.953861356568987e+66	6.392431259882869e-07
38	0.0023237402699578524	2.630849945794582e+71	4.953861356568987e+66	2.526141997805098e-07
39	0.0012279894621087806	2.630849945794582e+71	4.953861356568987e+66	6.50285301162512e-08
40	0.0005830177386769719	2.630849945794582e+71	4.953861356568987e+66	2.2981907932262402e-08
41	0.0002083113473645426	2.630849945794582e+71	4.953861356568987e+66	1.3139583643351216e-08
42	0.0002083113473645426	2.630849945794582e+71	4.953861356568987e+66	5.903871169721242e-09
43	0.00011135260331229802	2.616654230249458e+71	4.953861356568987e+66	3.552145244611893e-09
44	5.202017371175316e-05	2.616654230249458e+71	4.953861356568987e+66	2.0620518625946715e-09
45	5.202017371175316e-05	2.616654230249458e+71	4.953861356568987e+66	1.1671090760501102e-09
46	2.6141622356590233e-05	2.616654230249458e+71	4.953861356568987e+66	6.203890734468587e-10
47	2.2178278754836356e-05	2.616654230249458e+71	4.953861356568987e+66	3.10592440655455e-10
48	1.8584566305435146e-05	2.616654230249458e+71	4.953861356568987e+66	2.2669155441690236e-10
49	1.3129292369740142e-05	2.616654230249458e+71	4.953861356568987e+66	1.6825651982799172e-10
50	9.551763696435955e-06	2.616654230249458e+71	4.953861356568987e+66	7.048583938740194e-11
51	6.197624998094398e-06	2.616654230249458e+71	4.953861356568987e+66	3.8767211663071066e-11
52	4.3086408823000966e-06	2.5644942620104487e+71	4.953861356568987e+66	3.342393029015511e-11
53	2.833043026839732e-06	2.5644942620104487e+71	4.953861356568987e+66	2.0463630789890885e-11
54	1.554057917019236e-06	2.5644942620104487e+71	4.953861356568987e+66	1.3301360013429075e-11
55	1.1320478279230883e-06	2.5644942620104487e+71	4.953861356568987e+66	9.094947017729282e-12
56	9.56512963057321e-07	2.5644942620104487e+71	4.953861356568987e+66	4.092726157978177e-12
57	6.7117321123078e-07	2.5644942620104487e+71	4.953861356568987e+66	3.637978807091713e-12
58	5.268138920655474e-07	2.5644942620104487e+71	4.953861356568987e+66	2.2737367544323206e-12
59	4.1866405808832496e-07	2.5644942620104487e+71	4.953861356568987e+66	1.5916157281026244e-12
60	3.5639834550238447e-07	2.5644942620104487e+71	4.953861356568987e+66	1.1368683772161603e-12
61	2.706643726924085e-07	2.5644942620104487e+71	1.585633598887629e+66	5.684341886080801e-13
62	2.086768517983728e-07	2.5644942620104487e+71	1.505541700217325e+66	5.684341886080801e-13
63	1.2924522252433235e-07	2.5644942620104487e+71	1.077860050395944e+66	3.410605131648481e-13
64	1.0257656413159566e-07	2.5644942620104487e+71	1.077860050395944e+66	2.2737367544323206e-13
65	8.146469099301612e-08	2.5644942620104487e+71	1.077860050395944e+66	2.2737367544323206e-13
66	6.774939720344264e-08	2.5644942620104487e+71	1.0660130732225334e+66	2.2737367544323206e-13
67	5.11242888023844e-08	2.5644942620104487e+71	1.0660130732225334e+66	2.2737367544323206e-13
68	4.675757736549713e-08	2.5644942620104487e+71	1.0660130732225334e+66	2.2737367544323206e-13
69	3.925197233911604e-08	2.5644942620104487e+71	1.0660130732225334e+66	2.2737367544323206e-13
70	3.494460543151945e-08	2.5644942620104487e+71	1.0660130732225334e+66	2.2737367544323206e-13
71	2.611716354294913e-08	2.5644942620104487e+71	1.0660130732225334e+66	2.2737367544323206e-13
72	2.4313862923008855e-08	2.5644942620104487e+71	1.0660130732225334e+66	2.2737367544323206e-13
73	2.126728304574499e-08	2.5644942620104487e+71	1.0660130732225334e+66	2.2737367544323206e-13
74	1.9007302398676984e-08	2.5644942620104487e+71	1.0660130732225334e+66	2.2737367544323206e-13
75	1.848422925831983e-08	2.476738605639716e+71	9.84821111327968e+65	2.2737367544323206e-13
76	1.7064166968339123e-08	2.476738605639716e+71	9.636268243359253e+65	2.2737367544323206e-13
77	1.6448211681563407e-08	2.476738605639716e+71	9.636268243359253e+65	2.2737367544323206e-13
78	1.5463797353731934e-08	2.476738605639716e+71	9.636268243359253e+65	2.2737367544323206e-13
79	1.4682541404908989e-08	2.476738605639716e+71	9.636268243359253e+65	2.2737367544323206e-13
80	1.4149122762319166e-08	2.476738605639716e+71	5.479764775600354e+65	2.2737367544323206e-13
81	1.3747580851486418e-08	2.476738605639716e+71	5.479764775600354e+65	2.2737367544323206e-13
82	1.3307158042152878e-08	2.390747418003463e+71	5.479764775600354e+65	2.2737367544323206e-13
83	1.2686200534517411e-08	2.390747418003463e+71	5.479764775600354e+65	2.2737367544323206e-13
84	1.2383452485664748e-08	2.390747418003463e+71	5.479764775600354e+65	2.2737367544323206e-13
85	1.1627662388491444e-08	2.390747418003463e+71	5.479764775600354e+65	2.2737367544323206e-13
86	1.123828496929491e-08	2.390747418003463e+71	5.479764775600354e+65	2.2737367544323206e-13
87	1.123828496929491e-08	2.390747418003463e+71	5.02053836963698e+65	2.2737367544323206e-13
88	1.098294433177216e-08	2.390747418003463e+71	4.981448592451066e+65	2.2737367544323206e-13
89	1.0681787898647599e-08	2.390747418003463e+71	4.981448592451066e+65	2.2737367544323206e-13
90	1.0431904229335487e-08	2.390747418003463e+71	4.980223875580199e+65	2.2737367544323206e-13
91	1.0277631190547254e-08	2.390747418003463e+71	4.980223875580199e+65	2.2737367544323206e-13
92	1.014859662973322e-08	2.390747418003463e+71	4.980223875580199e+65	2.2737367544323206e-13
93	1.0071062206407078e-08	2.390747418003463e+71	4.980223875580199e+65	2.2737367544323206e-13
94	9.885638974083122e-09	2.1317646257403432e+71	4.980223875580199e+65	2.2737367544323206e-13
95	9.880864126898814e-09	2.1317646257403432e+71	4.980223875580199e+65	2.2737367544323206e-13
96	9.826294444792438e-09	2.1317646257403432e+71	4.980223875580199e+65	2.2737367544323206e-13
97	9.806171874515712e-09	2.1317646257403432e+71	4.978088572327476e+65	2.2737367544323206e-13
98	9.800487532629631e-09	2.1317646257403432e+71	4.978088572327476e+65	2.2737367544323206e-13
99	9.797645361686591e-09	2.1317646257403432e+71	4.978088572327476e+65	2.2737367544323206e-13
100	9.797645361686591e-09	2.1317646257403432e+71	4.799408735558628e+65	2.2737367544323206e-13
