# Supplementary material for: An improved genetic algorithm and its application in neural network adversarial attack
Source: PLoS One. 2022 May 5;17(5):e0267970. doi: 10.1371/journal.pone.0267970 (PMC9070932; doi:10.1371/journal.pone.0267970)
Supplement: S1 Data — (ZIP) [file pone.0267970.s001.zip › data3/9_30.csv]

	GWO	PSO	SGA	IGA
0	2.680470915270761e+19	8.712891179414583e+21	4.008957489302067e+19	8.561837606207858e+19
1	4870266304602209.0	8.712891179414583e+21	1.0449386939895777e+18	1.0974701364854222e+16
2	195630193299933.56	8.712891179414583e+21	1.0449386939895777e+18	1386202007579178.2
3	18385051282960.426	8.712891179414583e+21	1.0449386939895777e+18	259151219348.7187
4	3434965704309.0884	6.867394579631143e+21	1.0449386939895777e+18	444812611.3947752
5	755425746863.2327	6.03497453061722e+21	1.0449386939895777e+18	1955503.9594766337
6	755425746863.2327	6.03497453061722e+21	1.0449386939895777e+18	470.5427154634149
7	62368658.82254279	6.03497453061722e+21	1.0449386939895777e+18	226.17604769964748
8	3483935.3191080606	6.03497453061722e+21	1.0449386939895777e+18	147.09565287954118
9	485050.6304414773	6.03497453061722e+21	1.0449386939895777e+18	110.65325331519443
10	271.3013551345314	6.03497453061722e+21	1.0449386939895777e+18	82.6853775257268
11	133.1276482046162	6.03497453061722e+21	1.0449386939895777e+18	57.32336981115972
12	95.81657239144229	4.675409023023067e+21	1.0449386939895777e+18	57.32336981115972
13	66.49905619087184	4.675409023023067e+21	1.0449386939895777e+18	43.38507664796191
14	25.13793002276128	4.675409023023067e+21	1.0449386939895777e+18	15.457864674543146
15	7.229949850137132	4.675409023023067e+21	5.131753901133344e+17	1.9623617225212229
16	0.6817102682190921	4.675409023023067e+21	4.74560119390615e+17	0.5204498055564954
17	0.6817102682190921	4.675409023023067e+21	4.74560119390615e+17	0.5204498055564954
18	0.26710005956726945	4.675409023023067e+21	1.1944756540958534e+17	0.14694319138578749
19	0.14134894316424607	4.675409023023067e+21	5.894826141538512e+16	0.09636914964647758
20	0.08770741812332972	3.7947100773118305e+21	3.1668513482017492e+16	0.04866360086367649
21	0.03121354556657252	3.7947100773118305e+21	3.159136294822663e+16	0.007604189117785154
22	0.014432374053455987	3.7947100773118305e+21	3.159136204498964e+16	0.006714279365553466
23	0.006787294392609056	3.7947100773118305e+21	3.159136204498964e+16	0.003121664309503558
24	0.0028738150352864977	3.7947100773118305e+21	3.1564122530579612e+16	0.0017815396588503063
25	0.0006965849935340884	3.7947100773118305e+21	3.1564122530579612e+16	0.0008304932001124143
26	0.0006910230839025644	3.7947100773118305e+21	3.1564122530579612e+16	0.00045054261039467747
27	0.00015290951057522761	3.7947100773118305e+21	3.1564122530579612e+16	0.0001789488817394158
28	0.00010176568230235716	3.7947100773118305e+21	3.1564122530579612e+16	0.00011734615463865339
29	4.702398575773259e-05	3.7947100773118305e+21	3.1564122530579612e+16	4.8489280629837594e-05
30	1.6170201661225292e-05	3.7947100773118305e+21	3.1564122530579612e+16	6.62571790144284e-06
31	5.062179184278648e-06	3.7947100773118305e+21	3.1564122530579612e+16	6.62571790144284e-06
32	4.111291275421536e-06	3.7947100773118305e+21	3.1564122530579612e+16	3.0073571792854636e-06
33	2.4853061404428445e-06	3.7947100773118305e+21	3.1564122530579612e+16	1.0613776453283208e-06
34	1.3009799317842408e-06	3.7947100773118305e+21	3.1564122530579612e+16	6.420982003874087e-07
35	1.0060404633804865e-06	3.7947100773118305e+21	3.1564122530579612e+16	3.607743792599649e-07
36	5.985149300613557e-07	3.7947100773118305e+21	3.1564122530579612e+16	9.120435606746469e-08
37	3.2564832963544177e-07	3.7947100773118305e+21	3.1564122530579612e+16	6.058309054424171e-08
38	1.501882707088953e-07	3.7947100773118305e+21	3.1564122530579612e+16	3.009057536473847e-08
39	6.117983275544248e-08	3.7947100773118305e+21	2.4777144743936348e+16	1.2629300272237742e-08
40	5.481501830217894e-08	3.738513206495234e+21	2.4777144743936348e+16	8.487518243782688e-09
41	2.601865389806335e-08	3.738513206495234e+21	2.4777144743936348e+16	5.841059191880049e-09
42	2.409336730124778e-08	3.738513206495234e+21	2.0038015043036372e+16	2.526746811781777e-09
43	1.4670604286948219e-08	3.738513206495234e+21	1.9710133817367684e+16	1.5522232388320845e-09
44	9.019913704833016e-09	3.738513206495234e+21	1.9612204651731936e+16	7.310632099688519e-10
45	6.698257948301034e-09	3.738513206495234e+21	1.9612204651731936e+16	4.85272266814718e-10
46	4.735568381875055e-09	3.5712407017303295e+21	1.8512471340890564e+16	2.455635694786906e-10
47	2.812157617881894e-09	3.5712407017303295e+21	1.8512471340890564e+16	1.6785861589596607e-10
48	8.677147889102343e-10	3.5712407017303295e+21	1.7097395845272408e+16	1.0203393685515039e-10
49	7.457856554538012e-10	3.5712407017303295e+21	1.7097395845272408e+16	4.922640073345974e-11
50	5.391029844759032e-10	3.5712407017303295e+21	1.7097395845272408e+16	2.802380549837835e-11
51	2.888214112317655e-10	3.5712407017303295e+21	1.7097395845272408e+16	1.6768808563938364e-11
52	1.7143975128419697e-10	3.5712407017303295e+21	1.7097395845272408e+16	7.958078640513122e-12
53	1.5637624528608285e-10	3.5712407017303295e+21	1.7097395845272408e+16	4.945377440890297e-12
54	1.198259269585833e-10	3.5712407017303295e+21	1.6183690591922352e+16	3.069544618483633e-12
55	4.780531526193954e-11	3.5712407017303295e+21	1.1785960366002652e+16	1.9326762412674725e-12
56	4.780531526193954e-11	3.5712407017303295e+21	1.1785960366002652e+16	1.1937117960769683e-12
57	4.098410499864258e-11	3.4626324016950065e+21	1.1785960366002652e+16	6.252776074688882e-13
58	2.1657342585967854e-11	3.4626324016950065e+21	1.1785960366002652e+16	5.115907697472721e-13
59	1.7848833522293717e-11	3.4626324016950065e+21	1.1785960366002652e+16	3.410605131648481e-13
60	9.663381206337363e-12	3.4626324016950065e+21	1.1644379133164934e+16	2.2737367544323206e-13
61	8.753886504564434e-12	3.4626324016950065e+21	1.1622288611457328e+16	2.2737367544323206e-13
62	8.071765478234738e-12	3.4626324016950065e+21	1.1622288611457328e+16	1.7053025658242404e-13
63	4.433786671143025e-12	2.7333359721529134e+21	1.001744569680462e+16	1.7053025658242404e-13
64	3.808509063674137e-12	2.7333359721529134e+21	8690726197614334.0	1.1368683772161603e-13
65	3.524291969370097e-12	2.7333359721529134e+21	8690726197614334.0	1.1368683772161603e-13
66	3.296918293926865e-12	2.7333359721529134e+21	8690726197614334.0	1.1368683772161603e-13
67	3.0127011996228248e-12	2.7333359721529134e+21	8620385715153629.0	1.1368683772161603e-13
68	2.6716406864579767e-12	2.7333359721529134e+21	8620385715153629.0	1.1368683772161603e-13
69	2.5579538487363607e-12	2.7333359721529134e+21	8620385715153629.0	5.684341886080802e-14
70	2.2737367544323206e-12	2.7333359721529134e+21	7398635642273456.0	5.684341886080802e-14
71	1.9326762412674725e-12	2.7333359721529134e+21	7398635457340600.0	5.684341886080802e-14
72	1.7053025658242404e-12	2.7333359721529134e+21	7398635457340600.0	5.684341886080802e-14
73	1.6484591469634324e-12	2.7333359721529134e+21	7398635457340600.0	5.684341886080802e-14
74	1.5347723092418164e-12	2.7333359721529134e+21	7398635457340600.0	5.684341886080802e-14
75	1.4210854715202004e-12	2.7333359721529134e+21	7398635457340600.0	5.684341886080802e-14
76	1.1937117960769683e-12	2.7333359721529134e+21	7398635457340600.0	5.684341886080802e-14
77	1.1937117960769683e-12	2.7333359721529134e+21	7280085514628003.0	5.684341886080802e-14
78	1.1937117960769683e-12	2.7333359721529134e+21	7280085514628003.0	5.684341886080802e-14
79	1.1368683772161603e-12	2.7333359721529134e+21	7038566249883025.0	5.684341886080802e-14
80	1.0800249583553523e-12	2.7333359721529134e+21	6128306087487578.0	5.684341886080802e-14
81	1.0800249583553523e-12	2.7333359721529134e+21	6128306087487578.0	5.684341886080802e-14
82	1.0800249583553523e-12	2.218545879214554e+21	6125218455840369.0	5.684341886080802e-14
83	1.0800249583553523e-12	2.218545879214554e+21	6125218455840369.0	5.684341886080802e-14
84	1.0800249583553523e-12	2.218545879214554e+21	5747801077993508.0	5.684341886080802e-14
85	1.0800249583553523e-12	2.218545879214554e+21	5747801077993508.0	5.684341886080802e-14
86	1.0800249583553523e-12	1.8216192971803633e+21	5747801077993508.0	5.684341886080802e-14
87	1.0800249583553523e-12	1.8216192971803633e+21	5747801077993508.0	5.684341886080802e-14
88	1.0800249583553523e-12	1.8216192971803633e+21	5747801077993508.0	5.684341886080802e-14
89	1.0800249583553523e-12	1.8216192971803633e+21	5747801077993508.0	5.684341886080802e-14
90	1.0800249583553523e-12	1.8216192971803633e+21	5747801077993508.0	5.684341886080802e-14
91	1.0800249583553523e-12	1.8216192971803633e+21	5747801077993508.0	5.684341886080802e-14
92	1.0800249583553523e-12	1.8216192971803633e+21	5747801077993508.0	5.684341886080802e-14
93	1.0800249583553523e-12	1.8216192971803633e+21	5747801077993508.0	5.684341886080802e-14
94	1.0800249583553523e-12	1.8216192971803633e+21	5747801077993508.0	5.684341886080802e-14
95	1.0800249583553523e-12	1.8216192971803633e+21	5747801077993508.0	5.684341886080802e-14
96	1.0800249583553523e-12	1.8216192971803633e+21	5747801077993508.0	5.684341886080802e-14
97	1.0800249583553523e-12	1.809268239344503e+21	5747801077993508.0	5.684341886080802e-14
98	1.0800249583553523e-12	1.809268239344503e+21	5747801077993508.0	5.684341886080802e-14
99	1.0800249583553523e-12	1.809268239344503e+21	5489246583016887.0	5.684341886080802e-14
100	1.0800249583553523e-12	1.809268239344503e+21	5489246583016887.0	5.684341886080802e-14
0	2.3065481726659466e+18	8.541189382217849e+21	6.86892195280274e+18	2.3344155952139825e+19
1	2164298954742.1792	8.541189382217849e+21	5.83252341548596e+18	70438594228159.77
2	785367570.8091329	8.541189382217849e+21	5.83252341548596e+18	2927891157.358929
3	3434119.2918461678	8.541189382217849e+21	4.879305193991857e+18	326301079.3551017
4	143302.40514428748	6.523014274347471e+21	4.879305193991857e+18	52692.90637575724
5	179.92812295437523	6.523014274347471e+21	4.879305193991857e+18	232.5248049210618
6	179.92812295437523	6.523014274347471e+21	4.879305193991857e+18	232.5248049210618
7	174.73070849185052	6.523014274347471e+21	4.879305193991857e+18	102.6201038184721
8	132.59614857236554	6.523014274347471e+21	4.879305193991857e+18	102.6201038184721
9	63.4368988831491	6.40771740649578e+21	4.879305193991857e+18	90.14989734818025
10	51.67216732486611	6.40771740649578e+21	4.879305193991857e+18	46.619541650540185
11	9.95774078671002	6.40771740649578e+21	4.879305193991857e+18	21.23977943183354
12	2.4129538857712873	6.40771740649578e+21	1.1627995494866593e+18	6.010482106256063
13	0.34672871568216124	6.40771740649578e+21	1.1627995494866593e+18	1.3538057873395815
14	0.34672871568216124	6.40771740649578e+21	1.1627995494866593e+18	0.7469654903912897
15	0.09829926993961635	6.40771740649578e+21	1.1627995494866593e+18	0.17065612395833796
16	0.03887965725380127	6.40771740649578e+21	1.1627995494866593e+18	0.10894370570235878
17	0.03573684729536808	6.40771740649578e+21	1.1627995494866593e+18	0.04994570904273132
18	0.015571108266726696	6.40771740649578e+21	1.1627995494866593e+18	0.02734214125064227
19	0.0058242188928261385	6.40771740649578e+21	1.1627995494866593e+18	0.012864606084804109
20	0.0024157579171060206	6.40771740649578e+21	1.1627995494866593e+18	0.0010929340631946616
21	0.0008403943427310878	6.40771740649578e+21	7.422002431933416e+17	0.0006624828686767614
22	0.00011827311516299233	6.40771740649578e+21	7.422002431933416e+17	0.00026203913176914284
23	6.535841271215759e-05	6.40771740649578e+21	7.422002431933416e+17	0.0001716663678621444
24	4.512084007046724e-05	6.40771740649578e+21	5.13614373759961e+16	8.289572042485815e-05
25	1.0932955603948358e-05	6.40771740649578e+21	5.13614373759961e+16	3.857620390590455e-05
26	6.888938514748588e-06	6.267882990156082e+21	5.136029900541643e+16	2.3398798305152013e-05
27	5.146484966189746e-06	6.267882990156082e+21	5.136029900541643e+16	9.329883653208526e-06
28	2.427577214803023e-06	4.466293389569021e+21	5.136029900541643e+16	5.085880218302918e-06
29	1.790368173715251e-06	4.466293389569021e+21	5.136029900541643e+16	2.280319677083753e-06
30	9.596050745130924e-07	4.466293389569021e+21	5.136029900541643e+16	9.927408086696232e-07
31	5.643780127684295e-07	4.466293389569021e+21	5.136029900541643e+16	4.361792775853246e-07
32	3.53871882907697e-07	4.466293389569021e+21	5.031991389509925e+16	2.2469208715847344e-07
33	1.3613299643111532e-07	4.466293389569021e+21	5.031991389509925e+16	1.2434259133442538e-07
34	8.085925173872965e-08	4.466293389569021e+21	5.031991389509925e+16	2.0785591914318502e-08
35	3.834389872281463e-08	4.466293389569021e+21	5.031991389509925e+16	1.2513339697761694e-08
36	1.775060809450224e-08	4.466293389569021e+21	5.031991389509925e+16	4.471701231523184e-09
37	5.960998805676354e-09	4.466293389569021e+21	5.029893883542555e+16	8.092229109024629e-10
38	2.159367795684375e-09	4.466293389569021e+21	5.029893883542555e+16	3.508944246277679e-10
39	1.0021494745160453e-09	4.466293389569021e+21	5.029893883542555e+16	1.1260681276326068e-10
40	9.958966984413564e-10	4.466293389569021e+21	5.029893883542555e+16	5.53086465515662e-11
41	5.520064405573066e-10	4.466293389569021e+21	5.029893883542555e+16	2.773958840407431e-11
42	3.771560841414612e-10	4.229914360035995e+21	5.029893883542555e+16	1.5404566511278972e-11
43	2.107185537170153e-10	4.229914360035995e+21	5.029893883542555e+16	3.922195901395753e-12
44	1.5342038750532083e-10	4.229914360035995e+21	5.029893883542555e+16	3.922195901395753e-12
45	8.219558367272839e-11	4.229914360035995e+21	5.029893883542555e+16	1.0231815394945443e-12
46	6.082245818106458e-11	4.229914360035995e+21	5.029893883542555e+16	8.526512829121202e-13
47	3.4503955248510465e-11	4.229914360035995e+21	5.029893883542555e+16	5.115907697472721e-13
48	2.3078428057488054e-11	4.229914360035995e+21	5.029893883542555e+16	2.8421709430404007e-13
49	2.029310053330846e-11	4.229914360035995e+21	3.952984119321258e+16	1.7053025658242404e-13
50	1.2164491636212915e-11	4.229914360035995e+21	3.952984119321258e+16	1.1368683772161603e-13
51	1.0231815394945443e-11	4.229914360035995e+21	3.952984119321258e+16	5.684341886080802e-14
52	8.355982572538778e-12	3.7100984031212937e+21	3.952984119321258e+16	0.0
53	6.139089236967266e-12	3.7100984031212937e+21	1.1229251259172038e+16	0.0
54	5.059064278611913e-12	3.7100984031212937e+21	1.1229251259172038e+16	0.0
55	3.353761712787673e-12	3.7100984031212937e+21	1.1229251259172038e+16	0.0
56	2.5011104298755527e-12	3.7100984031212937e+21	1.1229251259172038e+16	0.0
57	2.1032064978498966e-12	3.7100984031212937e+21	1.1229251259172038e+16	0.0
58	1.3642420526593924e-12	3.675390038028663e+21	1.1229251259172038e+16	0.0
59	1.3073986337985843e-12	3.675390038028663e+21	1.1229251259172038e+16	0.0
60	1.0231815394945443e-12	3.675390038028663e+21	1.1229251259172038e+16	0.0
61	7.958078640513122e-13	3.675390038028663e+21	1.1229251259172038e+16	0.0
62	5.684341886080801e-13	3.675390038028663e+21	1.1229251259172038e+16	0.0
63	4.547473508864641e-13	3.675390038028663e+21	1.1228602289788498e+16	0.0
64	3.979039320256561e-13	3.675390038028663e+21	1.1228602289788498e+16	0.0
65	2.8421709430404007e-13	3.675390038028663e+21	1.1228602289788498e+16	0.0
66	2.2737367544323206e-13	3.675390038028663e+21	1.1228602289788498e+16	0.0
67	2.2737367544323206e-13	3.675390038028663e+21	1.1228602289788498e+16	0.0
68	2.2737367544323206e-13	3.675390038028663e+21	1.1228602289788498e+16	0.0
69	2.2737367544323206e-13	3.675390038028663e+21	1.1228602289788498e+16	0.0
70	2.2737367544323206e-13	3.675390038028663e+21	1.1228602289788498e+16	0.0
71	2.2737367544323206e-13	3.675390038028663e+21	1.1228602289788498e+16	0.0
72	2.2737367544323206e-13	3.5093247594500105e+21	7044947194188728.0	0.0
73	2.2737367544323206e-13	3.5093247594500105e+21	3846361387764028.0	0.0
74	2.2737367544323206e-13	3.5093247594500105e+21	3846361387763998.0	0.0
75	2.2737367544323206e-13	3.5093247594500105e+21	3846361387763998.0	0.0
76	2.2737367544323206e-13	3.5093247594500105e+21	1392101727365105.2	0.0
77	2.2737367544323206e-13	3.5093247594500105e+21	1392101727365105.2	0.0
78	2.2737367544323206e-13	3.5093247594500105e+21	1392101727365105.2	0.0
79	2.2737367544323206e-13	3.5093247594500105e+21	1392101727365105.2	0.0
80	2.2737367544323206e-13	3.5093247594500105e+21	1392101727365105.2	0.0
81	2.2737367544323206e-13	3.5093247594500105e+21	1392101727365105.2	0.0
82	2.2737367544323206e-13	3.5093247594500105e+21	98754856621243.86	0.0
83	2.2737367544323206e-13	3.5093247594500105e+21	98754856621243.86	0.0
84	2.2737367544323206e-13	3.5093247594500105e+21	98754856621243.86	0.0
85	2.2737367544323206e-13	3.5093247594500105e+21	98754856621243.86	0.0
86	2.2737367544323206e-13	3.5093247594500105e+21	98754856621243.86	0.0
87	2.2737367544323206e-13	3.5093247594500105e+21	88134035405398.12	0.0
88	2.2737367544323206e-13	3.5093247594500105e+21	88134035405398.12	0.0
89	2.2737367544323206e-13	3.5093247594500105e+21	88134035405398.12	0.0
90	2.2737367544323206e-13	3.5093247594500105e+21	77351319369932.67	0.0
91	2.2737367544323206e-13	3.5093247594500105e+21	77317973210184.69	0.0
92	2.2737367544323206e-13	3.5093247594500105e+21	77018167291504.56	0.0
93	2.2737367544323206e-13	3.5093247594500105e+21	77018167291504.56	0.0
94	2.2737367544323206e-13	3.5043579811526423e+21	77018167291504.56	0.0
95	2.2737367544323206e-13	3.5043579811526423e+21	77018167291504.56	0.0
96	2.2737367544323206e-13	3.5043579811526423e+21	77018167291504.56	0.0
97	2.2737367544323206e-13	3.5043579811526423e+21	77018167291504.56	0.0
98	2.2737367544323206e-13	3.5043579811526423e+21	77018167291504.56	0.0
99	2.2737367544323206e-13	3.5043579811526423e+21	77018167291504.56	0.0
100	2.2737367544323206e-13	3.5043579811526423e+21	77018167291504.56	0.0
0	1.3921244313226367e+19	7.858564689273408e+21	4.373165813266655e+19	3.183773671080847e+18
1	4486383433113.244	7.858564689273408e+21	4.373165813266655e+19	9952207781174.906
2	30663385.524375495	7.858564689273408e+21	4.373165813266655e+19	10874585374.472876
3	30663385.524375495	7.858564689273408e+21	2.531213462415275e+18	65777.62093041177
4	3864.2361291069033	7.858564689273408e+21	2.531213462415275e+18	369.517082826322
5	308.6790107477793	7.500354564725061e+21	2.531213462415275e+18	219.83116259840017
6	205.79637024326593	7.500354564725061e+21	2.531213462415275e+18	197.37187819395334
7	149.1796406248279	7.500354564725061e+21	2.531213462415275e+18	134.86176961709765
8	136.50693973038403	7.500354564725061e+21	2.531213462415275e+18	122.18040232083885
9	21.19131621987873	5.900009222375708e+21	2.531213462415275e+18	108.96086557163926
10	15.959791366544948	5.786226414995255e+21	2.531213462415275e+18	37.41507520502438
11	7.839202942936254	5.710566823036344e+21	2.0622692442022316e+18	14.934748064432085
12	1.9722308501878842	5.710566823036344e+21	1.3823950341747238e+18	9.68420303900939
13	0.5850150745148994	5.710566823036344e+21	1.3823950341747238e+18	5.503171285557812
14	0.35017738768016216	5.710566823036344e+21	1.3823950341747238e+18	1.882166099870517
15	0.09968932046706414	5.710566823036344e+21	1.3823950341747238e+18	0.9007156049790979
16	0.06175048842214892	4.751885655857076e+21	1.3823950341747238e+18	0.48873313617764325
17	0.006809191846514295	4.751885655857076e+21	1.3823950341747238e+18	0.1529979139594957
18	0.0028855699441692195	4.751885655857076e+21	1.3823950341747238e+18	0.08766312644792151
19	0.00236977863841048	4.751885655857076e+21	1.3823950341747238e+18	0.021779954855333017
20	0.0011578582663673842	4.0013484460267416e+21	1.3823950341747238e+18	0.012453141932041945
21	0.0005067360914949859	4.0013484460267416e+21	1.3823950341747238e+18	0.001545592293439313
22	0.0004495645553106442	4.0013484460267416e+21	1.0558610439272544e+18	0.001545592293439313
23	0.00011304527453148694	4.0013484460267416e+21	1.0558610439272544e+18	0.000970520610337644
24	6.083907044285297e-05	4.0013484460267416e+21	1.0558610439272544e+18	0.0002307320437466842
25	4.7020348858950456e-05	4.0013484460267416e+21	1.0558610439272544e+18	0.00016267151556803583
26	2.9827860998921096e-05	4.0013484460267416e+21	8.725320588752353e+17	8.821463808317276e-05
27	1.7904566050219728e-05	3.8785465696078875e+21	8.725320588752353e+17	2.897544402458152e-05
28	1.3208065581693518e-05	3.8785465696078875e+21	8.725320588752353e+17	2.248520479497529e-05
29	5.154943721663585e-06	3.8785465696078875e+21	1.8111754840981946e+17	9.880879417778488e-06
30	5.02655586842593e-06	3.8785465696078875e+21	1.8111754840981946e+17	5.967407957996329e-06
31	2.385347556810302e-06	3.8785465696078875e+21	1.8111754840981946e+17	1.7342032947453845e-06
32	1.5206155694613699e-06	3.8785465696078875e+21	1.8111754840981946e+17	6.074312182136055e-07
33	9.914580800796102e-07	3.862204879710801e+21	1.8111754840981946e+17	2.617053382891754e-07
34	4.459702154235856e-07	3.862204879710801e+21	1.8111754840981946e+17	1.886022573671653e-07
35	1.6777931932665524e-07	3.862204879710801e+21	1.8111754840981946e+17	9.310093673775555e-08
36	7.378338295893627e-08	3.862204879710801e+21	1.8111754840981946e+17	3.221651923013269e-08
37	5.4006250138627365e-08	3.862204879710801e+21	1.8111754840981946e+17	1.2524878911790438e-08
38	4.990113211533753e-09	3.862204879710801e+21	1.8111754840981946e+17	7.807557267369702e-09
39	3.6162077776680235e-09	3.862204879710801e+21	1.8111754840981946e+17	2.5100348466366995e-09
40	1.5205046111077536e-09	2.916370270296205e+21	1.8111754840981946e+17	1.3753833627561107e-09
41	3.9528913475805894e-10	2.916370270296205e+21	1.8111754840981946e+17	5.23186827194877e-10
42	2.703473001020029e-10	2.916370270296205e+21	1.8111754840981946e+17	1.9980461729574017e-10
43	1.1254996934439987e-10	2.916370270296205e+21	1.8111754840981946e+17	1.6905232769204304e-10
44	4.661160346586257e-11	2.916370270296205e+21	1.8111754840981946e+17	6.292566467891447e-11
45	4.661160346586257e-11	2.916370270296205e+21	1.8111754840981946e+17	3.007016857736744e-11
46	2.3419488570652902e-11	2.916370270296205e+21	1.8111754840981946e+17	2.4385826691286638e-11
47	1.4779288903810084e-11	2.916370270296205e+21	1.8111754840981946e+17	1.432454155292362e-11
48	1.0118128557223827e-11	2.916370270296205e+21	1.8111754840981946e+17	7.844391802791506e-12
49	9.606537787476555e-12	2.916370270296205e+21	1.8111754840981946e+17	3.069544618483633e-12
50	8.071765478234738e-12	2.383379792703429e+21	2.3965916666555772e+16	1.7053025658242404e-12
51	6.0254023992456496e-12	2.383379792703429e+21	2.3965916666555772e+16	1.1937117960769683e-12
52	5.059064278611913e-12	2.383379792703429e+21	2.3965916666555772e+16	9.094947017729282e-13
53	3.637978807091713e-12	2.383379792703429e+21	2.3965916666555772e+16	4.547473508864641e-13
54	2.1600499167107046e-12	2.383379792703429e+21	2.3965916666555772e+16	3.410605131648481e-13
55	2.1600499167107046e-12	2.383379792703429e+21	2.3965916666555772e+16	2.2737367544323206e-13
56	1.4210854715202004e-12	2.383379792703429e+21	2.220288696838234e+16	1.7053025658242404e-13
57	9.663381206337363e-13	2.383379792703429e+21	1.2300730023270852e+16	1.1368683772161603e-13
58	6.821210263296962e-13	2.383379792703429e+21	1.2300730023270852e+16	1.1368683772161603e-13
59	5.684341886080801e-13	2.383379792703429e+21	1.2300730023270852e+16	1.1368683772161603e-13
60	3.979039320256561e-13	2.383379792703429e+21	1.2300730023270852e+16	1.1368683772161603e-13
61	2.2737367544323206e-13	2.383379792703429e+21	1.2300730023270852e+16	1.1368683772161603e-13
62	2.2737367544323206e-13	2.383379792703429e+21	1.2300730023270852e+16	1.1368683772161603e-13
63	2.2737367544323206e-13	2.0954955412426182e+21	1.2300730023270852e+16	1.1368683772161603e-13
64	1.7053025658242404e-13	2.0954955412426182e+21	1.2300730023270852e+16	1.1368683772161603e-13
65	1.1368683772161603e-13	2.0954955412426182e+21	1.2300730023270852e+16	1.1368683772161603e-13
66	1.1368683772161603e-13	2.0954955412426182e+21	1.2300730023270852e+16	1.1368683772161603e-13
67	1.1368683772161603e-13	2.0954955412426182e+21	1.2300730023270852e+16	1.1368683772161603e-13
68	1.1368683772161603e-13	2.0954955412426182e+21	1.2300730023270852e+16	1.1368683772161603e-13
69	1.1368683772161603e-13	2.0954955412426182e+21	1.2300730023270852e+16	1.1368683772161603e-13
70	1.1368683772161603e-13	2.0954955412426182e+21	1.2300730023270852e+16	1.1368683772161603e-13
71	1.1368683772161603e-13	2.0954955412426182e+21	1.2300730023270852e+16	1.1368683772161603e-13
72	1.1368683772161603e-13	2.0954955412426182e+21	1.1079368212004468e+16	1.1368683772161603e-13
73	1.1368683772161603e-13	2.0954955412426182e+21	1.1079368212004468e+16	1.1368683772161603e-13
74	1.1368683772161603e-13	2.0954955412426182e+21	1.1079368212004468e+16	1.1368683772161603e-13
75	1.1368683772161603e-13	2.0954955412426182e+21	1.104391739114914e+16	1.1368683772161603e-13
76	1.1368683772161603e-13	2.0954955412426182e+21	1.104391739114914e+16	1.1368683772161603e-13
77	1.1368683772161603e-13	2.0954955412426182e+21	1.104391739114914e+16	1.1368683772161603e-13
78	1.1368683772161603e-13	1.9899902132197028e+21	1.104391739114914e+16	1.1368683772161603e-13
79	1.1368683772161603e-13	1.9899902132197028e+21	8873406586638568.0	1.1368683772161603e-13
80	1.1368683772161603e-13	1.9899902132197028e+21	7223515871367027.0	1.1368683772161603e-13
81	1.1368683772161603e-13	1.9899902132197028e+21	7223515871367027.0	1.1368683772161603e-13
82	1.1368683772161603e-13	1.9700680368798947e+21	7223515871367027.0	1.1368683772161603e-13
83	1.1368683772161603e-13	1.9700680368798947e+21	7201324349891266.0	1.1368683772161603e-13
84	1.1368683772161603e-13	1.9700680368798947e+21	7076648159713215.0	1.1368683772161603e-13
85	1.1368683772161603e-13	1.9700680368798947e+21	6333356826853898.0	1.1368683772161603e-13
86	1.1368683772161603e-13	1.9700680368798947e+21	6263900865342548.0	1.1368683772161603e-13
87	1.1368683772161603e-13	1.9700680368798947e+21	6194156814350491.0	1.1368683772161603e-13
88	1.1368683772161603e-13	1.9700680368798947e+21	6194156814350491.0	1.1368683772161603e-13
89	1.1368683772161603e-13	1.9700680368798947e+21	6194156814350491.0	1.1368683772161603e-13
90	1.1368683772161603e-13	1.9700680368798947e+21	6194156814350491.0	1.1368683772161603e-13
91	1.1368683772161603e-13	1.9700680368798947e+21	6194156814350491.0	1.1368683772161603e-13
92	1.1368683772161603e-13	1.9700680368798947e+21	6194156814350491.0	1.1368683772161603e-13
93	1.1368683772161603e-13	1.9700680368798947e+21	6194156814350491.0	1.1368683772161603e-13
94	1.1368683772161603e-13	1.9700680368798947e+21	6194156814350491.0	1.1368683772161603e-13
95	1.1368683772161603e-13	1.9700680368798947e+21	5503885335605212.0	1.1368683772161603e-13
96	1.1368683772161603e-13	1.9700680368798947e+21	5503885335605212.0	1.1368683772161603e-13
97	1.1368683772161603e-13	1.9700680368798947e+21	5503885335605212.0	1.1368683772161603e-13
98	1.1368683772161603e-13	1.9700680368798947e+21	5503885335605212.0	1.1368683772161603e-13
99	1.1368683772161603e-13	1.9700680368798947e+21	5503885335605212.0	1.1368683772161603e-13
100	1.1368683772161603e-13	1.9700680368798947e+21	5503885335605212.0	1.1368683772161603e-13
0	4.896022745393156e+18	8.705597931948661e+21	3.0346133281184223e+19	3.2258823487302115e+19
1	810757943060765.8	8.705597931948661e+21	1.274189731080546e+19	9.100480702923246e+16
2	5642585755873.938	8.699531972358618e+21	1.274189731080546e+19	1294172001522356.0
3	3018761298771.867	7.568831008299401e+21	1.274189731080546e+19	125740395510883.47
4	1318334134.042906	7.568831008299401e+21	1.274189731080546e+19	2389341647.904546
5	795847.3201344926	7.568831008299401e+21	1.274189731080546e+19	364529914.40910405
6	570.6484154906684	7.568831008299401e+21	5.666834927602743e+18	229915.18314300035
7	181.01585389377095	7.568831008299401e+21	4.394565989028802e+18	300.61147368825044
8	112.06155425989095	7.568831008299401e+21	4.394565989028802e+18	199.04460032313298
9	54.29455605884979	6.816523282955159e+21	4.394565989028802e+18	165.1764182228211
10	45.38163060377434	6.816523282955159e+21	7.454657554939871e+17	99.88607961733805
11	16.354029626369083	6.816523282955159e+21	7.379430462036614e+17	58.029017629114634
12	13.106965209656664	6.547226803097285e+21	7.379430462036614e+17	20.79320633288677
13	11.119097232489878	6.483549196937965e+21	7.379430462036614e+17	3.727193478391939
14	5.212019428470512	6.483549196937965e+21	7.379430462036614e+17	1.4239297127786585
15	3.038839800910978	5.289253953548217e+21	7.379430462036614e+17	0.42396244366779
16	1.753243772749272	4.216217534239037e+21	5.995678598769085e+16	0.23628283732290356
17	0.6525129597268347	4.216217534239037e+21	5.968055114721909e+16	0.07935585071265905
18	0.19480357732663833	4.216217534239037e+21	5.968055114721909e+16	0.02367165514590397
19	0.06881790016529976	4.216217534239037e+21	5.869161034939869e+16	0.010776075460853463
20	0.04980813993171296	4.216217534239037e+21	5.861600352156962e+16	0.005461789099570069
21	0.023690127964698604	4.216217534239037e+21	2555596802736254.5	0.002930377316317845
22	0.01296092914003566	4.216217534239037e+21	2555596802736254.5	0.0013650976534336223
23	0.010364284794718515	4.216217534239037e+21	2555596802736254.5	0.0003299785967101343
24	0.004706230358692665	4.216217534239037e+21	2555596802736254.5	0.0002635957126244648
25	0.0033438857578858006	4.216217534239037e+21	2555596802736254.5	0.0001500799519362772
26	0.002132858068478072	4.0105616276340054e+21	2555596802736254.5	9.792001446840004e-05
27	0.00043617977053145296	4.0105616276340054e+21	2555596802736254.5	2.549750041680454e-05
28	0.00040598152298798595	4.0105616276340054e+21	2555596802736254.5	1.1589737709982728e-05
29	0.00014861090471640637	4.0105616276340054e+21	2555596802736254.5	7.03610663776999e-06
30	0.00010066169414812975	4.0105616276340054e+21	2555596802736254.5	6.965424859117775e-07
31	4.610794690051989e-05	4.0105616276340054e+21	2555596802736254.5	3.5206045367885963e-07
32	1.822322315092606e-05	4.0105616276340054e+21	2555596802736254.5	2.5471416620348464e-07
33	3.741554564840044e-06	4.0105616276340054e+21	2555596802736254.5	5.878490583199891e-08
34	2.366066382819554e-06	4.0105616276340054e+21	2555596802736254.5	2.454709147059475e-08
35	1.1928863727916905e-06	4.0105616276340054e+21	2555596802736254.5	1.963741169674904e-08
36	5.335058403943549e-07	4.0105616276340054e+21	2555596802736254.5	1.1211852779524634e-08
37	1.2170863783467212e-07	4.0105616276340054e+21	2555596802736254.5	4.699813871411607e-09
38	1.2170863783467212e-07	4.0105616276340054e+21	2555596802736254.5	2.058357040368719e-09
39	5.980535888738814e-08	3.297550501261237e+21	2555596802736254.5	5.346123543858994e-10
40	4.038992074129055e-08	3.2782514749020543e+21	2555596802736254.5	3.09114511765074e-10
41	1.9077731394645525e-08	3.2782514749020543e+21	2555596802736254.5	1.5552359400317073e-10
42	1.711464392428752e-08	3.2782514749020543e+21	2555596802736254.5	7.207745511550456e-11
43	7.920959887997014e-09	3.2782514749020543e+21	2555596802736254.5	4.75210981676355e-11
44	3.8296548154903576e-09	3.2782514749020543e+21	2555596802736254.5	3.433342499192804e-11
45	1.8800392354023643e-09	3.2782514749020543e+21	2555596802736254.5	1.5290879673557356e-11
46	9.959535418602172e-10	3.2782514749020543e+21	2555596802736254.5	4.490630090003833e-12
47	8.387246452912223e-10	3.2782514749020543e+21	2555596802736254.5	3.694822225952521e-12
48	3.5987568480777554e-10	3.2782514749020543e+21	2555596802736254.5	1.8189894035458565e-12
49	3.3361402529408224e-10	3.2782514749020543e+21	2555596802736254.5	1.3073986337985843e-12
50	2.7921487344428897e-10	3.2782514749020543e+21	2555596802736254.5	7.389644451905042e-13
51	2.1543655748246238e-10	3.2782514749020543e+21	1245675819063755.2	3.979039320256561e-13
52	1.4347278920467943e-10	3.2782514749020543e+21	229700484856159.97	2.8421709430404007e-13
53	1.14880549517693e-10	3.2782514749020543e+21	229700484856159.97	1.7053025658242404e-13
54	6.400568963726982e-11	3.0273956373710556e+21	229700484856159.97	1.1368683772161603e-13
55	5.150013748789206e-11	3.0273956373710556e+21	229700484856159.97	1.1368683772161603e-13
56	3.552713678800501e-11	3.0273956373710556e+21	229700484856159.97	5.684341886080802e-14
57	2.2225776774575934e-11	3.0273956373710556e+21	229700484856159.97	0.0
58	2.148681232938543e-11	3.0273956373710556e+21	229700484856159.97	0.0
59	1.836042429204099e-11	3.0273956373710556e+21	36539919658212.59	0.0
60	1.1766587704187259e-11	3.0273956373710556e+21	36539919658212.59	0.0
61	8.981260180007666e-12	3.0273956373710556e+21	36539919658212.59	0.0
62	5.7411853049416095e-12	3.0273956373710556e+21	36539919658212.59	0.0
63	4.945377440890297e-12	3.0273956373710556e+21	36539919658212.59	0.0
64	2.9558577807620168e-12	3.0273956373710556e+21	36539919658212.59	0.0
65	2.9558577807620168e-12	3.0273956373710556e+21	36539919658212.59	0.0
66	2.4442670110147446e-12	3.0273956373710556e+21	36539919658212.59	0.0
67	1.7053025658242404e-12	3.0273956373710556e+21	36539919658212.59	0.0
68	1.7053025658242404e-12	3.0273956373710556e+21	36539919658212.59	0.0
69	1.4779288903810084e-12	3.0273956373710556e+21	36539919658212.59	0.0
70	1.0231815394945443e-12	3.0273956373710556e+21	36539919658212.59	0.0
71	1.0231815394945443e-12	3.0273956373710556e+21	36539919658212.59	0.0
72	9.094947017729282e-13	3.0273956373710556e+21	36539919658212.59	0.0
73	7.958078640513122e-13	1.9743132474028117e+21	36539919658212.59	0.0
74	7.958078640513122e-13	1.9743132474028117e+21	36539919658212.59	0.0
75	7.389644451905042e-13	1.9743132474028117e+21	36539919658212.59	0.0
76	6.821210263296962e-13	1.9743132474028117e+21	36539919658212.59	0.0
77	6.252776074688882e-13	1.9743132474028117e+21	36539919658212.59	0.0
78	5.684341886080801e-13	1.8833813656575284e+21	36539919658212.59	0.0
79	5.684341886080801e-13	1.8833813656575284e+21	36539919658212.59	0.0
80	5.684341886080801e-13	1.8833813656575284e+21	36539919658212.59	0.0
81	5.684341886080801e-13	1.8833813656575284e+21	36539919658212.59	0.0
82	5.684341886080801e-13	1.8833813656575284e+21	36539919658212.59	0.0
83	5.684341886080801e-13	1.8833813656575284e+21	36539919658212.59	0.0
84	5.684341886080801e-13	1.8833813656575284e+21	36539919658212.59	0.0
85	5.684341886080801e-13	1.8833813656575284e+21	36539919658212.59	0.0
86	5.684341886080801e-13	1.8833813656575284e+21	36539919658212.59	0.0
87	5.684341886080801e-13	1.8833813656575284e+21	36539919658212.59	0.0
88	5.684341886080801e-13	1.8833813656575284e+21	36539919658212.59	0.0
89	5.684341886080801e-13	1.8833813656575284e+21	36539919658212.59	0.0
90	5.684341886080801e-13	1.8833813656575284e+21	36539919658212.59	0.0
91	5.684341886080801e-13	1.8833813656575284e+21	36539919658212.59	0.0
92	5.684341886080801e-13	1.8833813656575284e+21	36539919658212.59	0.0
93	5.684341886080801e-13	1.8833813656575284e+21	36539919658212.59	0.0
94	5.684341886080801e-13	1.8833813656575284e+21	36539919658212.59	0.0
95	5.684341886080801e-13	1.8833813656575284e+21	36539919658212.59	0.0
96	5.684341886080801e-13	1.8833813656575284e+21	36539919658212.59	0.0
97	5.684341886080801e-13	1.8833813656575284e+21	36539919658212.59	0.0
98	5.684341886080801e-13	1.8833813656575284e+21	36539919658212.59	0.0
99	5.684341886080801e-13	1.8833813656575284e+21	36539919658212.59	0.0
100	5.684341886080801e-13	1.8833813656575284e+21	36539919658212.59	0.0
0	1.0846616473099393e+20	7.979904724616029e+21	2.205676840567568e+19	2.261293950113943e+19
1	52010572651502.35	7.979904724616029e+21	2.205676840567568e+19	2178739236845.378
2	2262065825746.64	7.979904724616029e+21	1.9430503319434424e+19	369913252.9529635
3	23309530189.38718	7.979904724616029e+21	1.9430503319434424e+19	828538.8048076957
4	1397636074.8615503	6.529242189110518e+21	1.9430503319434424e+19	5760.1363917138315
5	61412956.24845824	6.529242189110518e+21	1.9430503319434424e+19	309.5143694583959
6	1600230.051979572	6.529242189110518e+21	1.9430503319434424e+19	206.20579692374835
7	87919.0985435295	6.529242189110518e+21	1.6827579156962064e+19	139.21831480587633
8	39111.16353127103	6.529242189110518e+21	1.6827569377115154e+19	105.30017300472872
9	191.8562973999562	6.529242189110518e+21	1.6827569377115154e+19	66.88588100767251
10	191.8562973999562	6.529242189110518e+21	1.6827569377115154e+19	12.756597553506253
11	191.8562973999562	5.625600241080775e+21	7.348279746842422e+18	8.12451047191189
12	189.55195818119896	5.625600241080775e+21	7.348279746842422e+18	1.7193309303897308
13	189.55195818119896	5.625600241080775e+21	7.348279746842422e+18	0.6724091492715161
14	189.55195818119896	5.625600241080775e+21	1.1786300946964132e+18	0.3487548577271582
15	189.3335922318064	5.625600241080775e+21	1.1786300946964132e+18	0.17744882599902212
16	186.69372605896038	5.625600241080775e+21	1.1786300946964132e+18	0.0556979714107797
17	186.18420128607698	5.625600241080775e+21	1.1786300946964132e+18	0.034485813013077404
18	184.90960521066808	5.625600241080775e+21	1.1786300946964132e+18	0.008948321240609403
19	184.90960521066808	4.840082316860016e+21	1.1786300946964132e+18	0.00422571660868698
20	183.65087182864585	4.840082316860016e+21	1.1786300946964132e+18	0.0013971660949891884
21	183.65087182864585	4.24248606851032e+21	1.1786300946964132e+18	0.000551283036827499
22	183.24456991651005	4.24248606851032e+21	1.1786300946964132e+18	0.00017260173063959883
23	182.52394494284772	4.24248606851032e+21	1.1786300946964132e+18	7.535678622616615e-05
24	182.52394494284772	4.24248606851032e+21	1.1786300946964132e+18	5.082412076262699e-05
25	180.9618929276723	4.1932016397832526e+21	2.138543749568338e+17	7.893913050338597e-06
26	180.9618929276723	4.1932016397832526e+21	2.138543749568338e+17	5.535849595617037e-06
27	179.18088056829663	4.1932016397832526e+21	2.138543749568338e+17	3.3858896699712204e-06
28	178.935715158129	4.1932016397832526e+21	1.7258960256207248e+17	7.98164705884119e-07
29	178.73582847028607	4.1932016397832526e+21	1.7258960256207248e+17	5.584318500950758e-07
30	178.73582847028607	3.5992454867887524e+21	1.7258960256207248e+17	1.834802105804556e-07
31	175.6764986370407	3.5992454867887524e+21	1.7258960256207248e+17	8.107872417895123e-08
32	175.6764986370407	3.5992454867887524e+21	1.7258960256207248e+17	2.922951125583495e-08
33	171.61379508230877	3.5992454867887524e+21	1.826969133913626e+16	2.3776237867423333e-08
34	171.61379508230877	3.5992454867887524e+21	4647600669687468.0	9.296115877077682e-09
35	169.9882094420031	3.5935318578951797e+21	4647600669687468.0	3.345974164403742e-09
36	161.53505219640982	3.5935318578951797e+21	4647600669687468.0	1.1463612281659152e-09
37	161.53505219640982	3.5935318578951797e+21	4647600669687468.0	1.836610863392707e-10
38	157.4603337156729	3.5935318578951797e+21	4647600669687468.0	3.4503955248510465e-11
39	152.873616013396	3.5935318578951797e+21	4647600669687468.0	1.4665602066088468e-11
40	146.43444435580807	3.5935318578951797e+21	4647600669687468.0	8.29913915367797e-12
41	134.93572494742372	3.5935318578951797e+21	4647600669687468.0	5.343281372915953e-12
42	133.35073880937605	3.5935318578951797e+21	4647600669687468.0	1.8189894035458565e-12
43	133.35073880937605	3.5935318578951797e+21	4647600669687468.0	1.0231815394945443e-12
44	131.78560731698948	3.5935318578951797e+21	4647600669687468.0	5.684341886080801e-13
45	130.90809481867663	3.5935318578951797e+21	4647600669687468.0	2.8421709430404007e-13
46	128.47539260366068	3.5935318578951797e+21	4647600669687468.0	1.1368683772161603e-13
47	127.31545794889695	3.5935318578951797e+21	4647600669687468.0	1.1368683772161603e-13
48	127.31545794889695	3.5935318578951797e+21	4647600669687468.0	5.684341886080802e-14
49	126.60716599499364	3.5935318578951797e+21	4647600669687468.0	5.684341886080802e-14
50	126.60716599499364	3.5935318578951797e+21	4647600669687468.0	0.0
51	126.60716599499364	3.5935318578951797e+21	4647600669687468.0	0.0
52	126.5139597009669	3.5935318578951797e+21	4647600669687468.0	0.0
53	126.5139597009669	3.5935318578951797e+21	4647600669687468.0	0.0
54	126.5139597009669	3.5935318578951797e+21	4647600669687468.0	0.0
55	126.36019540068241	3.5935318578951797e+21	4647600669687468.0	0.0
56	126.36019540068241	3.5935318578951797e+21	4647600669687468.0	0.0
57	126.20271398261738	3.5935318578951797e+21	3890907706179449.0	0.0
58	126.20271398261738	3.5935318578951797e+21	3890907706179449.0	0.0
59	126.07667932259051	3.5935318578951797e+21	3890907706179449.0	0.0
60	126.04693984821586	3.5935318578951797e+21	3890907706179449.0	0.0
61	125.94371205425841	3.5935318578951797e+21	3890907706179449.0	0.0
62	125.90977063653065	3.5935318578951797e+21	3890907706179449.0	0.0
63	125.81145019301965	3.5935318578951797e+21	3890907706179449.0	0.0
64	125.81145019301965	3.5935318578951797e+21	3890907706179449.0	0.0
65	125.81145019301965	3.5935318578951797e+21	3890907706179449.0	0.0
66	125.81145019301965	3.5935318578951797e+21	3890907706179449.0	0.0
67	125.81145019301965	3.364312878286986e+21	3890907706179449.0	0.0
68	125.75712379797451	3.1760528009551733e+21	2670951836727904.0	0.0
69	125.75712379797451	3.1760528009551733e+21	2670951836727904.0	0.0
70	125.75712379797451	3.1760528009551733e+21	2670951836727904.0	0.0
71	125.75712379797451	3.1760528009551733e+21	2670951836727904.0	0.0
72	125.73420423726793	2.6845088857004557e+21	2670481551213640.0	0.0
73	125.73420423726793	2.6845088857004557e+21	2547064803359537.0	0.0
74	125.73420423726793	2.6845088857004557e+21	2547064803359537.0	0.0
75	125.73420423726793	2.6845088857004557e+21	2547064803359537.0	0.0
76	125.73420423726793	2.6845088857004557e+21	2547064803359537.0	0.0
77	125.73420423726793	2.6845088857004557e+21	2547064803359537.0	0.0
78	125.73420423726793	2.6845088857004557e+21	2547064803359537.0	0.0
79	125.73420423726793	2.6845088857004557e+21	2547064803359537.0	0.0
80	125.73420423726793	2.6845088857004557e+21	2547064803359537.0	0.0
81	125.73420423726793	2.6845088857004557e+21	2547064803359537.0	0.0
82	125.73420423726793	2.6845088857004557e+21	2547064803359537.0	0.0
83	125.73395217105278	2.6845088857004557e+21	2547064803359537.0	0.0
84	125.73395217105278	2.6845088857004557e+21	2547064803359537.0	0.0
85	125.73395217105278	2.6845088857004557e+21	866576441939957.4	0.0
86	125.73395217105278	2.6845088857004557e+21	866576441939957.4	0.0
87	125.73395217105278	2.6845088857004557e+21	866576441939957.4	0.0
88	125.73395217105278	2.6845088857004557e+21	721199149040478.0	0.0
89	125.7337678987185	2.6845088857004557e+21	721199149040478.0	0.0
90	125.7337678987185	2.6845088857004557e+21	721199149040478.0	0.0
91	125.7337678987185	2.6845088857004557e+21	721199149040478.0	0.0
92	125.7337678987185	2.6845088857004557e+21	721199149040478.0	0.0
93	125.7337678987185	2.6845088857004557e+21	721199149040478.0	0.0
94	125.7337678987185	2.6845088857004557e+21	721199149040478.0	0.0
95	125.7337678987185	2.6845088857004557e+21	721199149040478.0	0.0
96	125.7337678987185	2.6845088857004557e+21	721199149040478.0	0.0
97	125.7337678987185	2.6845088857004557e+21	721199149040478.0	0.0
98	125.7337678987185	2.6845088857004557e+21	721199149040478.0	0.0
99	125.7337678987185	2.6845088857004557e+21	721199149040478.0	0.0
100	125.7337678987185	2.6845088857004557e+21	721199149040478.0	0.0
0	1.0157896603637168e+19	7.471550080259559e+21	5.422499641629375e+19	1.9800452552069844e+18
1	17338002066693.791	7.471550080259559e+21	5.397085013011536e+19	136200231263302.14
2	82692423500.16342	7.471550080259559e+21	6.839996927122332e+18	6452378017172.712
3	7146226.691589286	7.471550080259559e+21	6.839996927122332e+18	37678560337.78921
4	7146226.691589286	6.61560664670727e+21	6.839996927122332e+18	1214836.525824827
5	96937.11761088249	6.61560664670727e+21	2.792966047682487e+18	452.88992172756014
6	96937.11761088249	6.61560664670727e+21	2.792966047682487e+18	381.4839629694282
7	1049.2843808806874	6.61560664670727e+21	2.792966047682487e+18	206.95139492510305
8	288.05792479689995	6.61560664670727e+21	2.792966047682487e+18	132.51851041133784
9	269.4090934242692	6.61560664670727e+21	2.792966047682487e+18	69.07070192883145
10	269.4090934242692	6.230021831292069e+21	2.792966047682487e+18	35.188223623444685
11	269.4090934242692	6.230021831292069e+21	2.792966047682487e+18	14.864694773830934
12	266.6952095959867	6.230021831292069e+21	2.792966047682487e+18	7.054349983841462
13	265.0813465985594	6.230021831292069e+21	2.792966047682487e+18	3.8594352186767082
14	265.0813465985594	6.230021831292069e+21	2.792966047682487e+18	0.8944949271790392
15	265.0813465985594	5.690157034173498e+21	2.792966047682487e+18	0.3481738616671919
16	262.6768641627967	4.996097984363769e+21	2.792966047682487e+18	0.20899386386383867
17	262.6768641627967	4.996097984363769e+21	2.792966047682487e+18	0.04966703249533566
18	262.6768641627967	3.832533641222409e+21	2.785482499301968e+18	0.02374569043217889
19	262.6684103986595	3.832533641222409e+21	2.785482499301968e+18	0.011633855236993895
20	259.7073320868444	3.832533641222409e+21	2.785482499301968e+18	0.0028919191922796017
21	254.81306152075146	3.832533641222409e+21	2.785482499301968e+18	0.0016210418594937437
22	254.81306152075146	3.832533641222409e+21	2.785482499301968e+18	0.00039663800032485597
23	254.0242064872293	2.864743919714722e+21	2.785482499301968e+18	0.0003025213483738298
24	253.3907942535035	2.864743919714722e+21	8.705422101065444e+17	4.8167959278089256e-05
25	253.3907942535035	2.864743919714722e+21	8.705422101065444e+17	2.6394173403332388e-05
26	253.33139182077474	2.864743919714722e+21	8.705422101065444e+17	1.1127127891086275e-05
27	251.21623972688832	2.864743919714722e+21	8.705422101065444e+17	3.825085400421813e-06
28	251.06225984324746	2.864743919714722e+21	8.705422101065444e+17	1.5489848692595842e-06
29	247.44956191006327	2.864743919714722e+21	8.705422101065444e+17	4.3251219494777615e-07
30	246.2584345846393	2.864743919714722e+21	8.705422101065444e+17	2.2597527049583732e-07
31	243.3085985227057	2.864743919714722e+21	8.705422101065444e+17	7.677761004742933e-08
32	243.3085985227057	2.864743919714722e+21	8.705422101065444e+17	7.677761004742933e-08
33	243.3085985227057	2.808482250746912e+21	5.536561296095927e+17	4.586149771057535e-08
34	243.3085985227057	2.808482250746912e+21	5.536561296094913e+17	2.372678409301443e-08
35	241.67415314329907	2.808482250746912e+21	5.982515141371795e+16	1.0777000625239452e-08
36	241.67415314329907	2.808482250746912e+21	1.0648192730575192e+16	1.901980795082636e-09
37	241.67415314329907	2.808482250746912e+21	1.0648192730575192e+16	1.901980795082636e-09
38	241.3723831596455	2.808482250746912e+21	1.0648192730575192e+16	1.1148131306981668e-09
39	240.61917315702937	2.808482250746912e+21	1.0648192730575192e+16	4.851017365581356e-10
40	240.4850127324023	2.808482250746912e+21	1.0648192730575192e+16	3.148556970700156e-10
41	240.4850127324023	2.808482250746912e+21	1.0648192730575192e+16	1.3130829756846651e-10
42	240.26445939953302	2.808482250746912e+21	1.0648192730575192e+16	4.547473508864641e-11
43	240.26445939953302	2.808482250746912e+21	1.0648192730575192e+16	1.6086687537608668e-11
44	240.26445939953302	2.808482250746912e+21	1.0648192730575192e+16	1.0516032489249483e-11
45	240.26445939953302	2.808482250746912e+21	1.0648192730575192e+16	3.296918293926865e-12
46	240.26445939953302	2.808482250746912e+21	1.0648192730575192e+16	2.2168933355715126e-12
47	240.26445939953302	2.808482250746912e+21	1.0648192730575192e+16	7.389644451905042e-13
48	240.26445939953302	2.801507551174923e+21	1.0648192730575192e+16	2.8421709430404007e-13
49	240.26445939953302	2.801507551174923e+21	1.0648192730575192e+16	2.2737367544323206e-13
50	240.26445939953302	2.801507551174923e+21	1.0648192730575192e+16	1.1368683772161603e-13
51	240.07928983372204	2.801507551174923e+21	1.0648192730575192e+16	5.684341886080802e-14
52	240.07928983372204	2.801507551174923e+21	1.0648192730575192e+16	5.684341886080802e-14
53	240.07928983372204	2.801507551174923e+21	1.0648192730575192e+16	5.684341886080802e-14
54	239.98684844435354	2.801507551174923e+21	1.0648192730575192e+16	5.684341886080802e-14
55	239.98684844435354	2.798989715442406e+21	1.0648192730575192e+16	5.684341886080802e-14
56	239.98684844435354	2.798989715442406e+21	1.0648192730575192e+16	5.684341886080802e-14
57	239.9670993623824	2.798989715442406e+21	1.0648192730575192e+16	5.684341886080802e-14
58	239.9670993623824	2.798989715442406e+21	1.0648192730575192e+16	5.684341886080802e-14
59	239.9358626354056	2.798989715442406e+21	1.0648192730575192e+16	5.684341886080802e-14
60	239.9358626354056	2.798989715442406e+21	1.0648192730575192e+16	5.684341886080802e-14
61	239.9097001349108	2.798989715442406e+21	1.0648192730575192e+16	5.684341886080802e-14
62	239.9097001349108	2.798989715442406e+21	1.0612946677305384e+16	5.684341886080802e-14
63	239.9097001349108	2.798989715442406e+21	1.0612946677305384e+16	5.684341886080802e-14
64	239.90897804758922	2.798989715442406e+21	1.0612946677304972e+16	5.684341886080802e-14
65	239.87438830920433	2.798989715442406e+21	1.0612946677304972e+16	5.684341886080802e-14
66	239.857758419335	2.798989715442406e+21	1.0612946677304972e+16	5.684341886080802e-14
67	239.82260036091876	2.798989715442406e+21	1.0612946677304972e+16	5.684341886080802e-14
68	239.82176577683217	2.798989715442406e+21	1.0612946677304972e+16	5.684341886080802e-14
69	239.82176577683217	2.798989715442406e+21	1.0612946677304972e+16	5.684341886080802e-14
70	239.81460048487693	2.798989715442406e+21	1.0612946677304972e+16	5.684341886080802e-14
71	239.81460048487693	2.798989715442406e+21	1.0612946677304972e+16	5.684341886080802e-14
72	239.81460048487693	2.798989715442406e+21	1.0612946677304972e+16	5.684341886080802e-14
73	239.81460048487693	2.798989715442406e+21	1.0612946677304972e+16	5.684341886080802e-14
74	239.81460048487693	2.798989715442406e+21	1.0612946677304972e+16	5.684341886080802e-14
75	239.81460048487693	2.798989715442406e+21	1.0612946677304972e+16	5.684341886080802e-14
76	239.81199013676402	2.798989715442406e+21	1.0612946677304972e+16	5.684341886080802e-14
77	239.80829471919682	2.798989715442406e+21	1.0612946677304972e+16	5.684341886080802e-14
78	239.80829471919682	2.798989715442406e+21	1.0612946677304972e+16	5.684341886080802e-14
79	239.80829471919682	2.798989715442406e+21	1.0612946677304972e+16	5.684341886080802e-14
80	239.80635131735843	2.798989715442406e+21	1.0612946677304972e+16	5.684341886080802e-14
81	239.80120540140697	2.798989715442406e+21	1.0612946677304972e+16	5.684341886080802e-14
82	239.80120540140697	2.798989715442406e+21	1.0612946677304972e+16	5.684341886080802e-14
83	239.80120540140697	2.798989715442406e+21	1.0612946677304972e+16	5.684341886080802e-14
84	239.80120540140697	2.798989715442406e+21	1.0612946677304972e+16	5.684341886080802e-14
85	239.80120540140697	2.798989715442406e+21	1.0612946677304972e+16	5.684341886080802e-14
86	239.80120540140697	2.798989715442406e+21	1.0612946677304972e+16	5.684341886080802e-14
87	239.80120540140697	2.798989715442406e+21	1.0612946677304972e+16	5.684341886080802e-14
88	239.80120540140697	2.798989715442406e+21	1.0612946677304972e+16	5.684341886080802e-14
89	239.80120540140697	2.798989715442406e+21	1.0612946677304972e+16	5.684341886080802e-14
90	239.80120540140697	2.798989715442406e+21	1.0612946677304972e+16	5.684341886080802e-14
91	239.80120540140697	2.798989715442406e+21	1.0612946677304972e+16	5.684341886080802e-14
92	239.80120540140697	2.798989715442406e+21	1.0612946677304972e+16	5.684341886080802e-14
93	239.79940860263758	2.798989715442406e+21	1.0612946677304972e+16	5.684341886080802e-14
94	239.79940860263758	2.798989715442406e+21	1.0612946677304972e+16	5.684341886080802e-14
95	239.79940860263758	2.798989715442406e+21	1.0612946677304972e+16	5.684341886080802e-14
96	239.79940860263758	2.798989715442406e+21	1.0612946677304972e+16	5.684341886080802e-14
97	239.79940860263758	2.798989715442406e+21	1.0612946677304972e+16	5.684341886080802e-14
98	239.7992079860499	2.798989715442406e+21	1.0612946677304972e+16	5.684341886080802e-14
99	221.9284414314149	2.798989715442406e+21	1.0612946677304972e+16	5.684341886080802e-14
100	221.9284414314149	2.798989715442406e+21	1.0612946677304972e+16	5.684341886080802e-14
0	4.394506186142928e+19	8.465631536139815e+21	3.6617073007461315e+19	2.2093604590140012e+16
1	4.545584680321821e+16	8.465631536139815e+21	1.3914787602500542e+19	42904335509521.836
2	2442952278535567.5	8.465631536139815e+21	1.3351660294279795e+19	9834643.068061726
3	12532509806149.176	7.981096123818462e+21	1.2370329329885049e+19	4171928.3587850016
4	360863608.16162527	7.70979921868877e+21	1.2370329329885049e+19	1848.3063502176485
5	4389728.547049734	5.677554290483257e+21	4.330382069327429e+18	176.06721568858333
6	480193.2837006222	5.677554290483257e+21	4.330382069327429e+18	161.8970952188969
7	8750.424494612702	5.36375211228136e+21	2.4826119594854943e+18	106.24782827304026
8	606.8492964414688	5.36375211228136e+21	2.4826119594854943e+18	76.54157473712874
9	211.2077000674121	5.36375211228136e+21	2.4826119594854943e+18	41.45298906062828
10	164.56123609195436	4.890948643541558e+21	2.4826119594854943e+18	24.99873043705378
11	83.89682867502802	4.890948643541558e+21	2.4826119594854943e+18	9.506861402127413
12	67.64551631915069	4.890948643541558e+21	2.4826119594854943e+18	2.6695150545288016
13	46.394380323219735	4.890948643541558e+21	2.4826119594854943e+18	1.6076657796729137
14	10.484068950557685	4.890948643541558e+21	2.4826119594854943e+18	0.5391472583600034
15	6.153446912794095	4.890948643541558e+21	2.4826119594854943e+18	0.24917476464543142
16	3.0984422653240813	4.890948643541558e+21	2.4826119594854943e+18	0.13582476169301572
17	0.8964314009169243	4.890948643541558e+21	2.4826119594854943e+18	0.06740615190062726
18	0.07498016126572793	4.890948643541558e+21	2.4826119594854943e+18	0.03089778720408276
19	0.03806215938328705	4.890948643541558e+21	2.4826119594854943e+18	0.009249029735258318
20	0.016397250071236158	4.846024902224057e+21	2.4826119594854943e+18	0.006372172511305507
21	0.00579408717521801	4.846024902224057e+21	2.4826119594854943e+18	0.0031938451826363234
22	0.0011886213156344638	4.846024902224057e+21	2.4826119594854943e+18	0.0007083576341528897
23	0.0010630904379240746	4.846024902224057e+21	2.4826119594854943e+18	0.00024494092480153995
24	0.0006108092562158163	4.846024902224057e+21	2.4826119594854943e+18	8.198075749987765e-05
25	0.00013509604940509234	4.733738723559009e+21	2.4826119594854943e+18	5.255897053757508e-05
26	5.5835089710853936e-05	4.733738723559009e+21	2.4826119594854943e+18	1.641844534105985e-05
27	5.5835089710853936e-05	4.733738723559009e+21	2.4826119594854943e+18	1.1226128663111012e-05
28	2.3275283183465945e-05	4.358388471147145e+21	2.4826119594854943e+18	4.962511184203322e-06
29	1.2908189319205121e-05	4.358388471147145e+21	2.4826119594854943e+18	3.535714427016501e-06
30	7.407598218378553e-06	4.358388471147145e+21	2.4826119594854943e+18	2.1782972794426314e-06
31	4.836330788293708e-06	4.358388471147145e+21	2.4826119594854943e+18	1.0652430546542746e-06
32	3.3260939744650386e-06	4.358388471147145e+21	2.4826119594854943e+18	3.7540797848123475e-07
33	6.642802077294618e-07	4.358388471147145e+21	2.4826119594854943e+18	2.1130188088136492e-07
34	6.642802077294618e-07	4.358388471147145e+21	2.4826119594854943e+18	7.402866231132066e-08
35	3.556081082933815e-07	4.358388471147145e+21	2.4826119594854943e+18	2.3694667561358074e-08
36	8.826981456877547e-08	4.358388471147145e+21	2.4826119594854943e+18	1.7533068330521928e-08
37	8.234013648689142e-08	4.358388471147145e+21	2.4826119594854943e+18	3.900765932485228e-09
38	4.6144634779921034e-08	4.358388471147145e+21	2.4826119594854943e+18	1.5938894648570567e-09
39	3.280456439824775e-08	4.358388471147145e+21	2.4826119594854943e+18	4.97720975545235e-10
40	2.384854269621428e-08	4.358388471147145e+21	4.850163102683939e+17	3.2309799280483276e-10
41	1.7421086795366136e-08	4.358388471147145e+21	4.5135781587535226e+17	2.0122570276726037e-10
42	1.2111115665902616e-08	4.358388471147145e+21	4.330404150047968e+17	5.809397407574579e-11
43	7.860023742978228e-09	4.358388471147145e+21	4.3213044079426195e+17	2.1543655748246238e-11
44	4.543778686638689e-09	4.358388471147145e+21	4.3213044079426195e+17	1.3642420526593924e-11
45	2.9604620976897422e-09	4.358388471147145e+21	1.532330670114369e+17	8.128608897095546e-12
46	1.4298393580247648e-09	4.358388471147145e+21	1.532330670114369e+17	3.524291969370097e-12
47	8.806750884104986e-10	4.358388471147145e+21	1.532330670114369e+17	3.0127011996228248e-12
48	4.388880370242987e-10	4.358388471147145e+21	1.532330670114369e+17	2.1600499167107046e-12
49	3.178683982696384e-10	4.358388471147145e+21	1.532330670114369e+17	1.0231815394945443e-12
50	2.1441337594296783e-10	4.358388471147145e+21	1.532330670114369e+17	5.684341886080801e-13
51	1.6353851606254466e-10	2.152011302306845e+21	1.532330670114369e+17	1.7053025658242404e-13
52	1.1357315088389441e-10	2.152011302306845e+21	1.532330670114369e+17	1.7053025658242404e-13
53	8.822098607197404e-11	2.152011302306845e+21	1.532330670114369e+17	1.1368683772161603e-13
54	3.518607627484016e-11	2.152011302306845e+21	1.532330670114369e+17	1.1368683772161603e-13
55	3.376499080331996e-11	2.152011302306845e+21	1.532330670114369e+17	5.684341886080802e-14
56	2.575006874394603e-11	2.152011302306845e+21	1.532330670114369e+17	5.684341886080802e-14
57	1.5631940186722204e-11	2.152011302306845e+21	1.532330670114369e+17	0.0
58	1.2448708730516955e-11	2.152011302306845e+21	1.532330670114369e+17	0.0
59	1.000444171950221e-11	2.152011302306845e+21	1.532330670114369e+17	0.0
60	7.44648787076585e-12	2.1474549902192715e+21	1.532330670114369e+17	0.0
61	7.16227077646181e-12	2.1474549902192715e+21	1.532330670114369e+17	0.0
62	6.0254023992456496e-12	2.1474549902192715e+21	1.532330670114369e+17	0.0
63	5.172751116333529e-12	2.1474549902192715e+21	1.532330670114369e+17	0.0
64	4.433786671143025e-12	2.1474549902192715e+21	1.3839771513506525e+17	0.0
65	3.637978807091713e-12	2.1474549902192715e+21	1.3839771513506525e+17	0.0
66	3.410605131648481e-12	2.1474549902192715e+21	1.3839771513506525e+17	0.0
67	2.7853275241795927e-12	2.1474549902192715e+21	1.3839771513506525e+17	0.0
68	2.6147972675971687e-12	2.1474549902192715e+21	1.3839771513506525e+17	0.0
69	2.1032064978498966e-12	2.1474549902192715e+21	1.3839771513506525e+17	0.0
70	1.8189894035458565e-12	2.1474549902192715e+21	1.198483119178823e+17	0.0
71	1.4779288903810084e-12	2.1474549902192715e+21	1.1951818223668246e+17	0.0
72	1.3642420526593924e-12	2.1474549902192715e+21	1.0752277490693496e+17	0.0
73	1.3073986337985843e-12	2.1474549902192715e+21	1.0752277490693496e+17	0.0
74	1.1368683772161603e-12	2.1474549902192715e+21	1.0752277490693496e+17	0.0
75	1.0231815394945443e-12	2.1474549902192715e+21	1.0752277490693496e+17	0.0
76	9.094947017729282e-13	2.1474549902192715e+21	1.0752277490693496e+17	0.0
77	8.526512829121202e-13	2.1474549902192715e+21	1.0752277490693496e+17	0.0
78	7.958078640513122e-13	2.1474549902192715e+21	1.003682535658281e+17	0.0
79	7.389644451905042e-13	2.1474549902192715e+21	1.003682535658281e+17	0.0
80	7.389644451905042e-13	2.1474549902192715e+21	9.971884532071027e+16	0.0
81	7.389644451905042e-13	2.1474549902192715e+21	9.971884532071027e+16	0.0
82	6.821210263296962e-13	2.1474549902192715e+21	9.971884532071027e+16	0.0
83	6.821210263296962e-13	2.1474549902192715e+21	9.971884532071027e+16	0.0
84	6.821210263296962e-13	2.1474549902192715e+21	9.971884532071027e+16	0.0
85	6.821210263296962e-13	2.1474549902192715e+21	9.971884532071027e+16	0.0
86	6.821210263296962e-13	2.1474549902192715e+21	9.971884532071027e+16	0.0
87	6.821210263296962e-13	2.1474549902192715e+21	9.642577608672002e+16	0.0
88	6.821210263296962e-13	2.1474549902192715e+21	9.642577608672002e+16	0.0
89	6.821210263296962e-13	2.1474549902192715e+21	9.642577608672002e+16	0.0
90	6.821210263296962e-13	2.1474549902192715e+21	9.642577608672002e+16	0.0
91	6.821210263296962e-13	2.1474549902192715e+21	9.642577608672002e+16	0.0
92	6.821210263296962e-13	2.1474549902192715e+21	9.642577608672002e+16	0.0
93	6.821210263296962e-13	2.1474549902192715e+21	9.642577608672002e+16	0.0
94	6.821210263296962e-13	2.1474549902192715e+21	9.642577608672002e+16	0.0
95	6.821210263296962e-13	2.1474549902192715e+21	9.642577608672002e+16	0.0
96	6.821210263296962e-13	2.1474549902192715e+21	8.571388666172773e+16	0.0
97	6.821210263296962e-13	2.1474549902192715e+21	8.571388666172773e+16	0.0
98	6.821210263296962e-13	2.1474549902192715e+21	8.571388666172773e+16	0.0
99	6.821210263296962e-13	2.1474549902192715e+21	8.571388666172773e+16	0.0
100	6.821210263296962e-13	2.1474549902192715e+21	8.571388666172773e+16	0.0
0	4.0139825008649516e+20	1.0282996975918628e+22	1.637618230776495e+19	5.751999665191289e+18
1	202944890298042.06	1.0282996975918628e+22	1.637618230776495e+19	2133593986258641.5
2	19610363659660.363	8.431607100885986e+21	1.637618230776495e+19	1333012225472.6458
3	2952618577.32853	6.582545104775656e+21	1.637618230776495e+19	2665.021385785652
4	111984237.71308339	6.582545104775656e+21	1.637618230776495e+19	1005.127050952795
5	39218313.27056938	6.582545104775656e+21	1.637618230776495e+19	232.53910581289387
6	8163.26401704733	6.582545104775656e+21	1.637618230776495e+19	154.5330133308339
7	238.60020086673347	6.582545104775656e+21	1.637618230776495e+19	138.2312070529787
8	69.81175296744294	6.582545104775656e+21	1.637618230776495e+19	100.9192468481267
9	38.83702866968923	6.582545104775656e+21	1.637618230776495e+19	55.69863633572302
10	34.07901555188448	6.582545104775656e+21	1.3981536658722138e+19	31.51335292346704
11	8.29872556047161	6.582545104775656e+21	1.3981536658722138e+19	4.518660515086822
12	8.29872556047161	6.582545104775656e+21	1.3981536658722138e+19	1.0449437852087726
13	4.365132011964079	6.582545104775656e+21	1.3981536658722138e+19	0.4442737166106667
14	2.1410154675684225	5.884125883057754e+21	1.3981536658722138e+19	0.4360430788675558
15	0.9026781036894249	5.884125883057754e+21	1.0654700247993643e+19	0.21461062293076338
16	0.33820401834725544	5.884125883057754e+21	1.0654700247993643e+19	0.1015526252510881
17	0.2576958500282558	5.884125883057754e+21	1.0654700247993643e+19	0.028127639648232616
18	0.04638073066053039	3.8465488841728406e+21	1.0304777957907999e+19	0.01790348318058932
19	0.04638073066053039	3.8465488841728406e+21	7.599936539138847e+18	0.0029604919787971085
20	0.01703720466315417	3.8465488841728406e+21	4.81135105489068e+18	0.0003965785780906117
21	0.011000798419104285	3.504374187247779e+21	1.827944889681059e+18	0.0002955416404120115
22	0.003973877628709488	3.504374187247779e+21	1.827944889681059e+18	9.67763511425801e-05
23	0.0019360471271738788	2.2151302682013178e+21	1.8250156350018732e+18	4.7980314377582545e-05
24	0.001109375001931312	2.2151302682013178e+21	1.2479069732874696e+18	1.548833398601346e-05
25	0.0005430644068837864	2.2151302682013178e+21	1.2479069732874696e+18	7.392830639219028e-06
26	8.045971298997756e-05	2.2151302682013178e+21	1.2479069732874696e+18	2.4457612539663387e-06
27	8.045971298997756e-05	2.2151302682013178e+21	1.2479069732874696e+18	1.4345582144414948e-06
28	2.3653608764107048e-05	2.2151302682013178e+21	1.2479069732874696e+18	5.988618454466632e-07
29	1.1819632391052437e-05	2.2151302682013178e+21	1.2479069732874696e+18	4.0006568724493263e-07
30	7.672676019865321e-06	2.2151302682013178e+21	9.805256262724617e+17	1.8324908523936756e-07
31	3.213767740817275e-06	2.2151302682013178e+21	9.180370212028209e+17	1.2100213098165113e-07
32	1.2192889471407398e-06	2.2151302682013178e+21	9.180370212028209e+17	4.021831045974977e-08
33	9.269156180380378e-07	2.2151302682013178e+21	9.180370212028209e+17	1.5331465874623973e-08
34	7.367812600023171e-07	2.2151302682013178e+21	9.180370212028209e+17	2.4011228560993914e-09
35	3.709062070811342e-07	2.2151302682013178e+21	9.180370212028209e+17	1.0348912837798707e-09
36	2.3058703391143354e-07	2.2151302682013178e+21	9.180370212028209e+17	5.028368832427077e-10
37	1.3629033901452203e-07	2.2151302682013178e+21	9.180370212028209e+17	2.439151103317272e-10
38	1.0680167861210066e-07	2.2151302682013178e+21	9.180370212028209e+17	1.2209966371301562e-10
39	5.534246838578838e-08	2.2151302682013178e+21	9.180370212028209e+17	7.554490366601385e-11
40	3.53606424141617e-08	2.2151302682013178e+21	9.180370212028209e+17	3.1377567211166024e-11
41	1.7604008917260217e-08	1.894046253846997e+21	9.180370212028209e+17	1.7621459846850485e-11
42	1.4757404187548673e-08	1.894046253846997e+21	9.180370212028209e+17	1.0743406164692715e-11
43	5.837193839397514e-09	1.894046253846997e+21	9.180370212028209e+17	4.263256414560601e-12
44	5.411550318967784e-09	1.894046253846997e+21	9.180370212028209e+17	2.4442670110147446e-12
45	3.1225795282807667e-09	1.894046253846997e+21	9.180370212028209e+17	1.8189894035458565e-12
46	2.304091140103992e-09	1.894046253846997e+21	9.180370212028209e+17	1.3073986337985843e-12
47	6.844516065029893e-10	1.894046253846997e+21	9.180370212028209e+17	7.389644451905042e-13
48	4.849312063015532e-10	1.894046253846997e+21	6.606651275245797e+17	5.115907697472721e-13
49	3.162767825415358e-10	1.894046253846997e+21	6.606651275245797e+17	2.2737367544323206e-13
50	1.858211362559814e-10	1.894046253846997e+21	6.606651275245797e+17	1.7053025658242404e-13
51	9.15179043659009e-11	1.7607842098758956e+21	6.606651275245797e+17	1.1368683772161603e-13
52	6.923528417246416e-11	1.7607842098758956e+21	6.606651275245797e+17	1.1368683772161603e-13
53	4.246203388902359e-11	1.7607842098758956e+21	6.606651275245797e+17	1.1368683772161603e-13
54	3.115019353572279e-11	1.7607842098758956e+21	6.606651275245797e+17	0.0
55	2.2964741219766438e-11	1.7607842098758956e+21	6.606651275245797e+17	0.0
56	1.5290879673557356e-11	1.7607842098758956e+21	6.606651275245797e+17	0.0
57	1.5290879673557356e-11	1.7607842098758956e+21	6.606651275245797e+17	0.0
58	1.2562395568238571e-11	1.7607842098758956e+21	6.606651275245797e+17	0.0
59	9.492850949754938e-12	1.7607842098758956e+21	5.3092396720349037e+17	0.0
60	8.640199666842818e-12	1.7607842098758956e+21	5.3092396720349037e+17	0.0
61	6.764366844436154e-12	1.7607842098758956e+21	5.3092396720349037e+17	0.0
62	5.229594535194337e-12	1.7607842098758956e+21	5.3092396720349037e+17	0.0
63	4.661160346586257e-12	1.7607842098758956e+21	5.3092396720349037e+17	0.0
64	3.922195901395753e-12	1.7607842098758956e+21	5.3092396720349037e+17	0.0
65	3.467448550509289e-12	1.7607842098758956e+21	5.3092396720349037e+17	0.0
66	3.240074875066057e-12	1.7607842098758956e+21	5.3092396720349037e+17	0.0
67	2.8421709430404007e-12	1.7607842098758956e+21	5.3092396720349037e+17	0.0
68	2.2168933355715126e-12	1.7607842098758956e+21	5.3092396720349037e+17	0.0
69	1.9895196601282805e-12	1.7607842098758956e+21	5.3092396720349037e+17	0.0
70	1.8758328224066645e-12	1.3338233450318487e+21	5.3092396720349037e+17	0.0
71	1.6484591469634324e-12	1.3338233450318487e+21	5.3092396720349037e+17	0.0
72	1.4779288903810084e-12	1.3338233450318487e+21	5.3092396720349037e+17	0.0
73	1.1937117960769683e-12	1.3338233450318487e+21	5.3092396720349037e+17	0.0
74	1.1368683772161603e-12	1.3338233450318487e+21	5.3092396720349037e+17	0.0
75	1.0231815394945443e-12	1.3338233450318487e+21	5.3092396720349037e+17	0.0
76	9.094947017729282e-13	1.32747865960468e+21	5.3092396720349037e+17	0.0
77	7.958078640513122e-13	1.32747865960468e+21	5.3092396720349037e+17	0.0
78	7.389644451905042e-13	1.32747865960468e+21	5.3092396720349037e+17	0.0
79	6.821210263296962e-13	1.32747865960468e+21	5.3092396720349037e+17	0.0
80	6.252776074688882e-13	1.32747865960468e+21	5.3092396720349037e+17	0.0
81	6.252776074688882e-13	1.32747865960468e+21	5.3092396720349037e+17	0.0
82	6.252776074688882e-13	1.32747865960468e+21	5.3092396720349037e+17	0.0
83	5.684341886080801e-13	1.32747865960468e+21	5.3092396720349037e+17	0.0
84	5.684341886080801e-13	1.32747865960468e+21	5.3092396720349037e+17	0.0
85	5.684341886080801e-13	1.32747865960468e+21	5.3092396720349037e+17	0.0
86	5.684341886080801e-13	1.32747865960468e+21	5.3092396720349037e+17	0.0
87	5.684341886080801e-13	1.32747865960468e+21	5.3092396720349037e+17	0.0
88	5.684341886080801e-13	1.32747865960468e+21	5.3092396720349037e+17	0.0
89	5.684341886080801e-13	1.32747865960468e+21	5.3092396720349037e+17	0.0
90	5.684341886080801e-13	1.32747865960468e+21	5.3092396720349037e+17	0.0
91	5.684341886080801e-13	1.32747865960468e+21	5.3092396720349037e+17	0.0
92	5.684341886080801e-13	1.32747865960468e+21	5.3092396720349037e+17	0.0
93	5.684341886080801e-13	1.32747865960468e+21	5.3092396720349037e+17	0.0
94	5.684341886080801e-13	1.32747865960468e+21	5.3092396720349037e+17	0.0
95	5.684341886080801e-13	1.32747865960468e+21	5.3092396720349037e+17	0.0
96	5.684341886080801e-13	1.32747865960468e+21	5.3092396720349037e+17	0.0
97	5.684341886080801e-13	1.32747865960468e+21	5.3092396720349037e+17	0.0
98	5.684341886080801e-13	1.32747865960468e+21	5.3092396720349037e+17	0.0
99	5.684341886080801e-13	1.32747865960468e+21	5.3092396720349037e+17	0.0
100	5.684341886080801e-13	1.32747865960468e+21	5.3092396720349037e+17	0.0
0	1.5212871251873337e+19	8.681804267327717e+21	3.0691928445454987e+19	3.779255822831159e+18
1	55717299771480.64	8.681804267327717e+21	6.35661682865213e+17	24153600921183.41
2	1463191045125.9695	6.443287914381002e+21	6.35661682865213e+17	358424085210.53906
3	987919.1374740156	6.443287914381002e+21	6.35661682865213e+17	213800212.813805
4	2575.2820662091694	6.443287914381002e+21	6.35661682865213e+17	3204.5831473731723
5	233.5140206889045	6.443287914381002e+21	6.35661682865213e+17	280.0716084572944
6	119.67616752611215	5.751962472001081e+21	6.35661682865213e+17	167.6493255152311
7	114.34020475846995	5.751962472001081e+21	6.35661682865213e+17	156.156141322346
8	85.5534202903824	5.751962472001081e+21	6.35661682865213e+17	57.61328695990352
9	85.5534202903824	5.751962472001081e+21	6.35661682865213e+17	57.61328695990352
10	42.789265394166534	5.751962472001081e+21	6.35661682865213e+17	24.39460917791314
11	30.86274813782603	4.598937815992737e+21	6.35661682865213e+17	7.449036649021821
12	20.828102822654728	4.598937815992737e+21	6.35661682865213e+17	2.8661084158997596
13	8.24623872663551	4.598937815992737e+21	6.35661682865213e+17	0.864080121886559
14	4.96072130805004	4.598937815992737e+21	6.35661682865213e+17	0.26850018204834214
15	0.984267456251473	4.598937815992737e+21	6.35661682865213e+17	0.18374679863467236
16	0.7000424654972335	4.598937815992737e+21	6.35661682865213e+17	0.03559005719745301
17	0.38611311567291295	4.4760837635581076e+21	6.35661682865213e+17	0.019594644530968708
18	0.15022176591656944	4.4760837635581076e+21	6.35661682865213e+17	0.005468013919482928
19	0.06247683591436726	4.4760837635581076e+21	6.35661682865213e+17	0.0037722450488217873
20	0.02815874783561867	4.4760837635581076e+21	6.35661682865213e+17	0.001757941779715111
21	0.018799810329937827	4.4760837635581076e+21	6.35661682865213e+17	0.0008785124786072629
22	0.007954422595844335	4.4760837635581076e+21	6.35661682865213e+17	0.00041487519234806314
23	0.00323297147321	4.4760837635581076e+21	6.35661682865213e+17	0.0002188590773357646
24	0.0011239911938218938	4.2498155611476753e+21	6.35661682865213e+17	5.018610693241499e-05
25	0.0005186604104210346	4.2498155611476753e+21	6.35661682865213e+17	2.0399789661951218e-05
26	0.00035754434134105395	4.120756676893292e+21	6.35661682865213e+17	8.600187527463277e-06
27	0.00019995241888182136	4.120756676893292e+21	6.35661682865213e+17	1.5368871686405328e-06
28	9.992074558340391e-05	4.120756676893292e+21	6.35661682865213e+17	2.700236336750095e-07
29	6.392636589680478e-05	4.120756676893292e+21	6.35661682865213e+17	1.5226220284603187e-07
30	2.300030087099003e-05	4.120756676893292e+21	6.35661682865213e+17	7.00301825418137e-08
31	1.4608496542223293e-05	4.0090237437729246e+21	6.35661682865213e+17	4.2970441427314654e-08
32	5.093183062854223e-06	4.0090237437729246e+21	6.35661682865213e+17	1.4718182228534715e-08
33	5.084516203623934e-06	4.0090237437729246e+21	6.35661682865213e+17	1.4718182228534715e-08
34	2.362703241942654e-06	3.89289409566732e+21	6.35661682865213e+17	6.848893008282175e-09
35	1.6238185480688117e-06	3.89289409566732e+21	6.35661682865213e+17	2.781689545372501e-09
36	4.6644305484733195e-07	3.89289409566732e+21	6.35661682865213e+17	5.230162969382945e-10
37	4.6644305484733195e-07	3.89289409566732e+21	6.35661682865213e+17	1.9900880943168886e-10
38	1.4017791727383155e-07	3.89289409566732e+21	6.35661682865213e+17	1.5489831639570184e-10
39	1.3401853493633098e-07	3.89289409566732e+21	6.35661682865213e+17	7.565859050373547e-11
40	7.840907301215339e-08	3.89289409566732e+21	6.35661682865213e+17	1.7053025658242404e-11
41	6.701287702526315e-08	3.89289409566732e+21	6.35661682865213e+17	1.028865881380625e-11
42	2.036824753304245e-08	3.89289409566732e+21	5.6574461045170406e+17	5.8548721426632255e-12
43	2.036824753304245e-08	3.89289409566732e+21	5.6574461045170406e+17	3.410605131648481e-12
44	1.499216750744381e-08	3.89289409566732e+21	5.6574461045170406e+17	1.5916157281026244e-12
45	7.416986136377091e-09	3.89289409566732e+21	5.6574461045170406e+17	5.684341886080801e-13
46	4.262631136953132e-09	3.89289409566732e+21	5.6574461045170406e+17	3.410605131648481e-13
47	2.194838089053519e-09	3.571722071769967e+21	5.6574461045170406e+17	1.1368683772161603e-13
48	1.9934418560296763e-09	3.571722071769967e+21	5.6574461045170406e+17	1.1368683772161603e-13
49	1.0588792065391317e-09	3.571722071769967e+21	5.6574461045170406e+17	0.0
50	1.0074359124701004e-09	3.571722071769967e+21	5.6574461045170406e+17	0.0
51	3.894911060342565e-10	3.571722071769967e+21	5.6574461045170406e+17	0.0
52	3.894911060342565e-10	3.571722071769967e+21	5.6574461045170406e+17	0.0
53	3.1934632716001943e-10	3.571722071769967e+21	5.6574461045170406e+17	0.0
54	2.4573409973527305e-10	3.571722071769967e+21	5.6574461045170406e+17	0.0
55	2.0037305148434825e-10	3.571722071769967e+21	5.6574461045170406e+17	0.0
56	1.6581225281697698e-10	3.571722071769967e+21	5.6574461045170406e+17	0.0
57	8.969891496235505e-11	3.571722071769967e+21	4.419686281139583e+17	0.0
58	7.679545888095163e-11	3.571722071769967e+21	4.419686281139583e+17	0.0
59	5.4512838687514886e-11	3.571722071769967e+21	4.419686281139583e+17	0.0
60	4.098410499864258e-11	3.571722071769967e+21	4.419686281139583e+17	0.0
61	3.1661784305470064e-11	3.571722071769967e+21	4.419686281139583e+17	0.0
62	2.9331204132176936e-11	3.571722071769967e+21	4.419686281139583e+17	0.0
63	2.4783730623312294e-11	3.571722071769967e+21	4.419686281139583e+17	0.0
64	2.3362645151792094e-11	3.571722071769967e+21	4.419686281139583e+17	0.0
65	1.9838353182421997e-11	3.571722071769967e+21	4.419686281139583e+17	0.0
66	1.6427748050773516e-11	3.571722071769967e+21	4.419686281139583e+17	0.0
67	1.5404566511278972e-11	3.571722071769967e+21	4.419686281139583e+17	0.0
68	1.3869794202037156e-11	3.571722071769967e+21	4.419686281139583e+17	0.0
69	1.0913936421275139e-11	3.571722071769967e+21	3.800214459887555e+17	0.0
70	8.526512829121202e-12	3.571722071769967e+21	3.800214459887555e+17	0.0
71	8.526512829121202e-12	3.571722071769967e+21	3.800214459887555e+17	0.0
72	8.29913915367797e-12	3.571722071769967e+21	3.800214459887555e+17	0.0
73	7.389644451905042e-12	3.571722071769967e+21	3.800214459887555e+17	0.0
74	6.764366844436154e-12	3.571722071769967e+21	3.800214459887555e+17	0.0
75	6.0822458181064576e-12	3.571722071769967e+21	3.800214459887555e+17	0.0
76	5.4001247917767614e-12	3.571722071769967e+21	3.800214459887555e+17	0.0
77	5.229594535194337e-12	3.571722071769967e+21	3.800214459887555e+17	0.0
78	5.115907697472721e-12	3.571722071769967e+21	3.800214459887555e+17	0.0
79	4.888534022029489e-12	3.571722071769967e+21	3.800214459887555e+17	0.0
80	4.149569576838985e-12	3.571722071769967e+21	3.800214459887555e+17	0.0
81	4.092726157978177e-12	3.571722071769967e+21	1.5369217852843315e+17	0.0
82	3.922195901395753e-12	3.571722071769967e+21	1.5369217852843315e+17	0.0
83	3.581135388230905e-12	3.571722071769967e+21	1.5369217852843315e+17	0.0
84	3.467448550509289e-12	3.571722071769967e+21	1.5369217852843315e+17	0.0
85	3.296918293926865e-12	3.571722071769967e+21	1.5369217852843315e+17	0.0
86	3.240074875066057e-12	3.571722071769967e+21	1.5369217852843315e+17	0.0
87	3.240074875066057e-12	3.571722071769967e+21	1.5369217852843315e+17	0.0
88	3.183231456205249e-12	3.571722071769967e+21	1.5369217852843315e+17	0.0
89	3.069544618483633e-12	3.571722071769967e+21	1.5369217852843315e+17	0.0
90	3.069544618483633e-12	3.571722071769967e+21	1.5369217852843315e+17	0.0
91	3.0127011996228248e-12	3.571722071769967e+21	1.5369217852843315e+17	0.0
92	3.0127011996228248e-12	3.571722071769967e+21	1.5369217852843315e+17	0.0
93	2.9558577807620168e-12	3.571722071769967e+21	1.5369217852843315e+17	0.0
94	2.9558577807620168e-12	3.414625935831277e+21	1.5369217852843315e+17	0.0
95	2.9558577807620168e-12	3.414625935831277e+21	1.5369217852843315e+17	0.0
96	2.9558577807620168e-12	3.414625935831277e+21	1.5369217852843315e+17	0.0
97	2.9558577807620168e-12	3.414625935831277e+21	1.5369217852843315e+17	0.0
98	2.9558577807620168e-12	3.414625935831277e+21	1.5369217852843315e+17	0.0
99	2.9558577807620168e-12	3.414625935831277e+21	1.5369217852843315e+17	0.0
100	2.9558577807620168e-12	3.414625935831277e+21	1.5369217852843315e+17	0.0
0	1.3672228808458482e+20	7.458917071832403e+21	2.5257864767340335e+19	2.2218196667358183e+19
1	3.960088954369487e+19	7.458917071832403e+21	2.5257864767340335e+19	1530253497677837.0
2	3.622830652776624e+17	7.458917071832403e+21	2.5257864767340335e+19	3519712203429.399
3	5548644298512827.0	7.077674671076317e+21	2.5257864767340335e+19	50374.2054670966
4	1123639357233925.6	4.990029651092761e+21	1.1016345657485445e+18	50374.2054670966
5	6319936535212.248	4.990029651092761e+21	1.1016345074120132e+18	247.41238168402944
6	317506750603.2325	4.990029651092761e+21	1.1016345074120132e+18	188.9934294753042
7	2066613005.024395	4.990029651092761e+21	1.1016345074120132e+18	131.74634829159658
8	16354019.229256537	4.990029651092761e+21	1.1016345074120132e+18	87.67004724712919
9	110054.56551660848	4.990029651092761e+21	1.1016345074120132e+18	60.26752299927355
10	293.5781626509424	4.6879717909668613e+21	1.1016345074120132e+18	15.565262752525655
11	229.43030505078661	4.6879717909668613e+21	1.1016345074120132e+18	9.113316251762171
12	121.64463390661709	4.6879717909668613e+21	1.1016345074120132e+18	3.202987631725989
13	104.10107807122694	4.6879717909668613e+21	1.1016345074120132e+18	1.1115979018442772
14	78.45458648215677	4.6879717909668613e+21	1.1016345074120132e+18	0.6149643211367106
15	39.54808660160239	4.6879717909668613e+21	1.1016345074120132e+18	0.2520719487447991
16	8.180242996528023	4.6879717909668613e+21	1.1016345074120132e+18	0.0735312304642548
17	8.180242996528023	4.6879717909668613e+21	1.1016345074120132e+18	0.04038066462283041
18	4.728329242243547	4.6879717909668613e+21	1.1016345074120132e+18	0.014511074494805598
19	2.7273073172906948	4.6879717909668613e+21	1.1016345074120132e+18	0.004572606679062119
20	1.5114371252619208	4.6879717909668613e+21	1.1016345074120132e+18	0.002851907246281371
21	0.507458251370565	4.6879717909668613e+21	1.1016345074120132e+18	0.0013764201256094566
22	0.2472073025457462	4.6879717909668613e+21	1.1016345074120132e+18	0.0007392091713427362
23	0.0976335745143615	4.6728622836686374e+21	1.1016345074120132e+18	0.00029879475414418266
24	0.03998110135461275	4.6728622836686374e+21	5.8698106684508e+17	6.460908048211422e-05
25	0.02709375155785665	4.244094155484561e+21	5.8698106684508e+17	5.0631713236271025e-05
26	0.017222192953113336	4.244094155484561e+21	2.3824026268101312e+17	2.7921278842768515e-05
27	0.010841352177919816	4.244094155484561e+21	2.3824026268101312e+17	1.1623089335444092e-05
28	0.004801602955978979	4.244094155484561e+21	2.6640929227722124e+16	6.485106723630452e-06
29	0.003269513435554927	4.244094155484561e+21	2.5989823601595524e+16	3.170642173699889e-06
30	0.0027044488111869214	4.244094155484561e+21	2.5989823601595524e+16	1.292798344820767e-06
31	0.0020038222591551857	4.244094155484561e+21	2.5989823601595524e+16	7.250122280311189e-07
32	0.0011625420356153882	4.244094155484561e+21	2.5989823601595524e+16	1.9061070588577422e-07
33	0.0007533481132213637	4.244094155484561e+21	2.5989823601595524e+16	8.152750297085731e-08
34	0.00042034776839727783	4.244094155484561e+21	2.5989823601595524e+16	1.8507876120565925e-08
35	0.00016484790256754422	4.244094155484561e+21	2.5989823601595524e+16	3.6769733924302272e-09
36	8.473480392012789e-05	4.244094155484561e+21	2.5989823601595524e+16	3.119566827081144e-09
37	5.9938042795693036e-05	4.244094155484561e+21	2.5989823601595524e+16	1.734747456794139e-09
38	2.3782366668001487e-05	4.244094155484561e+21	2.5989823601595524e+16	9.129621503234375e-10
39	1.1817806694125466e-05	4.244094155484561e+21	2.5989823601595524e+16	3.9688075048616156e-10
40	5.7508578379383835e-06	4.244094155484561e+21	2.5989823601595524e+16	1.858211362559814e-10
41	3.1859473779149994e-06	4.244094155484561e+21	2.5989823601595524e+16	9.833911462919787e-11
42	1.0001650707636145e-06	4.244094155484561e+21	2.5989823601595524e+16	4.0472514228895307e-11
43	4.755734153150115e-07	4.244094155484561e+21	2.5989823601595524e+16	1.0686562745831907e-11
44	2.726934553720639e-07	4.244094155484561e+21	2.5989823601595524e+16	2.4442670110147446e-12
45	1.0481352319402504e-07	4.244094155484561e+21	2.5989823601595524e+16	9.094947017729282e-13
46	4.678167897509411e-08	4.244094155484561e+21	2.5989823601595524e+16	2.2737367544323206e-13
47	2.292256340297172e-08	4.244094155484561e+21	2.5989823601595524e+16	1.7053025658242404e-13
48	1.1408246791688725e-08	4.244094155484561e+21	2.210948086605103e+16	1.1368683772161603e-13
49	6.329457846732112e-09	4.244094155484561e+21	1.4017529203351648e+16	5.684341886080802e-14
50	4.614776116795838e-09	4.244094155484561e+21	1.4017529203351648e+16	5.684341886080802e-14
51	2.695230705285212e-09	4.244094155484561e+21	1.4017529203351648e+16	0.0
52	1.2466898624552414e-09	4.244094155484561e+21	1.4017529203351648e+16	0.0
53	8.830625120026525e-10	4.244094155484561e+21	1.4017529203351648e+16	0.0
54	5.94525317865191e-10	4.244094155484561e+21	1.4017529203351648e+16	0.0
55	3.0894398150849156e-10	4.244094155484561e+21	1.4017529203351648e+16	0.0
56	1.886633071990218e-10	4.244094155484561e+21	1.4017529203351648e+16	0.0
57	1.6183321349672042e-10	4.244094155484561e+21	1.4017529203351648e+16	0.0
58	8.327560863108374e-11	4.244094155484561e+21	1.4017529203351648e+16	0.0
59	5.985612006043084e-11	4.244094155484561e+21	1.4017529203351648e+16	0.0
60	5.093170329928398e-11	4.244094155484561e+21	1.4017529203351648e+16	0.0
61	3.9108272176235914e-11	4.244094155484561e+21	1.4017529203351648e+16	0.0
62	3.063860276597552e-11	4.1502652855049037e+21	6668957171457418.0	0.0
63	2.4556356947869062e-11	4.1502652855049037e+21	6668957171457418.0	0.0
64	1.9269918993813917e-11	4.1502652855049037e+21	6668957171457418.0	0.0
65	1.807620719773695e-11	4.1502652855049037e+21	6668957171457418.0	0.0
66	1.5234036254696548e-11	4.1502652855049037e+21	6668957171457418.0	0.0
67	1.318767317570746e-11	4.1502652855049037e+21	6668957171457418.0	0.0
68	1.1596057447604835e-11	3.7514651010644254e+21	6668957171457418.0	0.0
69	9.322320693172514e-12	3.7514651010644254e+21	6668957171457418.0	0.0
70	8.526512829121202e-12	3.7514651010644254e+21	6668957171457418.0	0.0
71	7.560174708487466e-12	3.7514651010644254e+21	6668957171457418.0	0.0
72	6.480149750132114e-12	3.7514651010644254e+21	6668957171457418.0	0.0
73	6.252776074688882e-12	3.7514651010644254e+21	6668957171457418.0	0.0
74	5.229594535194337e-12	3.363117421340048e+21	6668957171457418.0	0.0
75	4.604316927725449e-12	3.363117421340048e+21	6668957171457418.0	0.0
76	4.263256414560601e-12	3.363117421340048e+21	6668957171457418.0	0.0
77	4.149569576838985e-12	3.363117421340048e+21	6668957171457418.0	0.0
78	3.865352482534945e-12	3.363117421340048e+21	6668957171457418.0	0.0
79	3.524291969370097e-12	3.363117421340048e+21	6668957171457418.0	0.0
80	3.296918293926865e-12	3.363117421340048e+21	6668957171457418.0	0.0
81	2.8990143619012088e-12	3.363117421340048e+21	6668957171457418.0	0.0
82	2.7853275241795927e-12	3.363117421340048e+21	6668957171457418.0	0.0
83	2.7284841053187847e-12	3.2745849374043385e+21	6668957171457418.0	0.0
84	2.6716406864579767e-12	3.2745849374043385e+21	6668957171457418.0	0.0
85	2.6147972675971687e-12	3.2745849374043385e+21	6668957171457418.0	0.0
86	2.5011104298755527e-12	3.2745849374043385e+21	6668957171457418.0	0.0
87	2.4442670110147446e-12	3.1170082246162163e+21	6668957171457418.0	0.0
88	2.4442670110147446e-12	3.1170082246162163e+21	4574135966145199.0	0.0
89	2.4442670110147446e-12	3.1170082246162163e+21	4574135966145199.0	0.0
90	2.4442670110147446e-12	3.1170082246162163e+21	4574135966145199.0	0.0
91	2.4442670110147446e-12	3.1170082246162163e+21	4574135966145199.0	0.0
92	2.4442670110147446e-12	3.1170082246162163e+21	4574135966145199.0	0.0
93	2.4442670110147446e-12	3.1170082246162163e+21	4574135966145199.0	0.0
94	2.4442670110147446e-12	3.1170082246162163e+21	4574135966145199.0	0.0
95	2.4442670110147446e-12	3.1170082246162163e+21	4574135966145199.0	0.0
96	2.4442670110147446e-12	3.1170082246162163e+21	4574135966145199.0	0.0
97	2.4442670110147446e-12	3.1170082246162163e+21	4574135966145199.0	0.0
98	2.4442670110147446e-12	3.1170082246162163e+21	4574135966145199.0	0.0
99	2.4442670110147446e-12	3.1170082246162163e+21	4574135966145199.0	0.0
100	2.4442670110147446e-12	3.1170082246162163e+21	4574135966145199.0	0.0
