# Supplementary material for: An improved genetic algorithm and its application in neural network adversarial attack
Source: PLoS One. 2022 May 5;17(5):e0267970. doi: 10.1371/journal.pone.0267970 (PMC9070932; doi:10.1371/journal.pone.0267970)
Supplement: S1 Data — (ZIP) [file pone.0267970.s001.zip › data3/9_50.csv]

	GWO	PSO	SGA	IGA
0	1.846831395676701e+34	1.5453146127279775e+36	1.541817722444083e+34	2.0234987164368463e+33
1	1.403001931999903e+27	1.5453146127279775e+36	8.157117734381398e+33	1.1384967397296511e+26
2	2.1113296625886343e+25	1.5453146127279775e+36	2.857800009733052e+33	2.2491928347038693e+21
3	2.1113296625886343e+25	1.5453146127279775e+36	2.1085860929105794e+33	1147282806640.1448
4	1.8210845084146894e+21	1.086446933265021e+36	2.1069981215157276e+33	45564635805.29652
5	8.116093870119353e+19	1.086446933265021e+36	2.1069981215157276e+33	4035.092815820727
6	1.1824926283254116e+19	1.086446933265021e+36	1.299730445612944e+31	484.0892949811933
7	102283588721545.98	1.086446933265021e+36	1.299730445612944e+31	304.33505833062543
8	39706637728554.88	1.086446933265021e+36	1.299730445612944e+31	97.47309973334501
9	4508287.960706503	1.086446933265021e+36	1.299730445612944e+31	30.18766653843477
10	4508287.960706503	1.086446933265021e+36	1.2549377951092833e+31	15.29545517997309
11	535.026680144985	1.086446933265021e+36	1.2549377951092833e+31	10.598160942706443
12	327.566852401403	1.086446933265021e+36	1.2549377951092833e+31	6.110849630857558
13	160.58683379147726	1.086446933265021e+36	1.2549377951092833e+31	2.6586055965645414
14	153.38350424517233	1.086446933265021e+36	1.2515177362805917e+31	1.4121946415036746
15	129.0264465871296	1.086446933265021e+36	1.2515177362805917e+31	0.6860395894867679
16	121.9696426508637	1.086446933265021e+36	1.2315179345400765e+31	0.183696695400954
17	17.49372124485052	1.086446933265021e+36	1.2315179345400765e+31	0.09514465005304373
18	17.49372124485052	1.086446933265021e+36	1.2315179345400765e+31	0.04887975226608887
19	4.763433765972309	1.086446933265021e+36	1.2315179345400765e+31	0.027367704037146723
20	1.649876184503114	1.086446933265021e+36	1.2315179345400765e+31	0.01908695025679208
21	0.7081793871683999	1.086446933265021e+36	1.2255089219194218e+31	0.0019232461266938117
22	0.43144912739637675	1.086446933265021e+36	1.2255089219194218e+31	0.0019232461266938117
23	0.0846995012317393	1.086446933265021e+36	1.2255089219194218e+31	0.0006645733408845445
24	0.0349081521647463	1.086446933265021e+36	1.2255089219194218e+31	0.0003344162296343711
25	0.017824551059106852	1.086446933265021e+36	1.2255089219194218e+31	0.0001352680764625802
26	0.009241176832802012	1.086446933265021e+36	1.2255089219194218e+31	4.581943204584604e-05
27	0.002382135928826301	1.076668286378262e+36	1.2255089219194218e+31	2.6861836659008986e-05
28	0.001828300276599748	1.076668286378262e+36	1.222745356178872e+31	1.2282544332720136e-05
29	0.0006148402096641803	1.076668286378262e+36	9.249240844131367e+30	5.052581002473744e-06
30	0.0002462237454778915	1.076668286378262e+36	8.907850422201102e+30	6.985504796830355e-07
31	0.00010134510773696093	1.076668286378262e+36	8.842185011118743e+30	3.799362957579433e-07
32	1.6972934872683254e-05	1.076668286378262e+36	8.842185011118743e+30	1.9083762481386657e-07
33	1.001386647203617e-05	1.076668286378262e+36	8.842185011118743e+30	8.509863391736872e-08
34	5.789395004285325e-06	1.076668286378262e+36	8.842185011118743e+30	5.764076149716857e-08
35	2.9886352876928868e-06	1.076668286378262e+36	8.842185011118743e+30	3.2299283247994026e-08
36	1.9537797015800606e-06	1.076668286378262e+36	8.842185011118743e+30	1.8530613488110248e-08
37	1.2773041362379445e-06	1.076668286378262e+36	8.842185011118743e+30	8.224390057876008e-09
38	2.6677508913053316e-07	1.076668286378262e+36	8.842185011118743e+30	5.356355359253939e-09
39	1.570472818457347e-07	1.076668286378262e+36	8.836767266624461e+30	3.089667188760359e-09
40	4.464288849703735e-08	1.076668286378262e+36	8.836767266624461e+30	1.3290559763845522e-09
41	4.464288849703735e-08	1.076668286378262e+36	8.836767266624461e+30	6.689333531539887e-10
42	2.0099037101317663e-08	1.076668286378262e+36	8.836767266624461e+30	2.403908183623571e-10
43	1.2399368642945774e-08	1.076668286378262e+36	8.836767266624461e+30	1.3676526577910408e-10
44	6.526022389152786e-09	1.076668286378262e+36	8.836767266624461e+30	5.650235834764317e-11
45	3.996262876171386e-09	1.076668286378262e+36	8.755221772116184e+30	1.2562395568238571e-11
46	2.0783090803888626e-09	1.076668286378262e+36	7.220821818400012e+30	1.1766587704187259e-11
47	5.85941961617209e-10	1.076668286378262e+36	7.22082181839992e+30	7.844391802791506e-12
48	3.1258196031558327e-10	1.076668286378262e+36	5.305326178444065e+30	4.490630090003833e-12
49	1.7280399333685637e-10	1.076668286378262e+36	5.305326178444065e+30	2.9558577807620168e-12
50	9.987388693843968e-11	1.076668286378262e+36	5.305326178444065e+30	1.5916157281026244e-12
51	3.979039320256561e-11	1.076668286378262e+36	5.305326178444065e+30	9.663381206337363e-13
52	1.9838353182421997e-11	1.076668286378262e+36	5.305326178444065e+30	5.684341886080801e-13
53	1.2732925824820995e-11	1.0758728630388982e+36	5.305326178444065e+30	4.547473508864641e-13
54	4.661160346586257e-12	1.0758728630388982e+36	5.305326178444065e+30	2.8421709430404007e-13
55	3.637978807091713e-12	1.0758728630388982e+36	5.305326178444065e+30	2.2737367544323206e-13
56	2.5579538487363607e-12	1.0758728630388982e+36	5.305326178444065e+30	1.7053025658242404e-13
57	1.9326762412674725e-12	1.0758728630388982e+36	5.305326178444065e+30	1.7053025658242404e-13
58	1.1368683772161603e-12	1.0751099314439646e+36	5.305326178444065e+30	1.1368683772161603e-13
59	1.1368683772161603e-12	1.0751099314439646e+36	5.305326178444065e+30	5.684341886080802e-14
60	7.958078640513122e-13	1.0751099314439646e+36	5.305326178444065e+30	5.684341886080802e-14
61	5.115907697472721e-13	1.0751099314439646e+36	5.305326178444065e+30	0.0
62	5.115907697472721e-13	1.0751099314439646e+36	5.305326178444065e+30	0.0
63	4.547473508864641e-13	1.0751099314439646e+36	5.305326178444065e+30	0.0
64	4.547473508864641e-13	1.0751099314439646e+36	5.305326178444065e+30	0.0
65	3.979039320256561e-13	1.0751099314439646e+36	5.305326178444065e+30	0.0
66	3.979039320256561e-13	1.0751099314439646e+36	5.305326178444065e+30	0.0
67	3.410605131648481e-13	1.0751099314439646e+36	5.305326178444065e+30	0.0
68	2.8421709430404007e-13	1.0751099314439646e+36	5.305326178444065e+30	0.0
69	2.8421709430404007e-13	1.0751099314439646e+36	5.305326178444065e+30	0.0
70	2.2737367544323206e-13	1.0751099314439646e+36	5.305326178444065e+30	0.0
71	2.2737367544323206e-13	1.0751099314439646e+36	2.8772247360868857e+30	0.0
72	2.2737367544323206e-13	1.0751099314439646e+36	2.8772247360868857e+30	0.0
73	2.2737367544323206e-13	1.0751099314439646e+36	2.598004576873696e+30	0.0
74	2.2737367544323206e-13	1.0751099314439646e+36	2.598004576873696e+30	0.0
75	2.2737367544323206e-13	1.0751099314439646e+36	2.598004576873696e+30	0.0
76	2.2737367544323206e-13	1.0751099314439646e+36	2.598004576873696e+30	0.0
77	2.2737367544323206e-13	1.0751099314439646e+36	2.598004576873696e+30	0.0
78	2.2737367544323206e-13	1.0751099314439646e+36	2.598004576873696e+30	0.0
79	2.2737367544323206e-13	1.0751099314439646e+36	2.0740912610909553e+30	0.0
80	2.2737367544323206e-13	1.0751099314439646e+36	2.0740912610909553e+30	0.0
81	2.2737367544323206e-13	1.0751099314439646e+36	2.0740912610909553e+30	0.0
82	2.2737367544323206e-13	1.0751099314439646e+36	2.0740912610909553e+30	0.0
83	2.2737367544323206e-13	1.0751099314439646e+36	2.0740912610909553e+30	0.0
84	2.2737367544323206e-13	1.0751099314439646e+36	2.0740912610909553e+30	0.0
85	2.2737367544323206e-13	1.0751099314439646e+36	2.0740912610909553e+30	0.0
86	2.2737367544323206e-13	1.0751099314439646e+36	2.0740912610909553e+30	0.0
87	2.2737367544323206e-13	1.0751099314439646e+36	2.0740912610909553e+30	0.0
88	2.2737367544323206e-13	1.0751099314439646e+36	2.0740912610909553e+30	0.0
89	2.2737367544323206e-13	1.0751099314439646e+36	2.0740912610909553e+30	0.0
90	2.2737367544323206e-13	1.0751099314439646e+36	2.0740912610909553e+30	0.0
91	2.2737367544323206e-13	1.0751099314439646e+36	2.0740912610909553e+30	0.0
92	2.2737367544323206e-13	1.0751099314439646e+36	2.0740912610909553e+30	0.0
93	2.2737367544323206e-13	1.0751099314439646e+36	2.0740912610909553e+30	0.0
94	2.2737367544323206e-13	1.0751099314439646e+36	2.0740912610909553e+30	0.0
95	2.2737367544323206e-13	1.0751099314439646e+36	2.0740912610909553e+30	0.0
96	2.2737367544323206e-13	1.0751099314439646e+36	2.0740912610909553e+30	0.0
97	2.2737367544323206e-13	1.0751099314439646e+36	2.0740912610909553e+30	0.0
98	2.2737367544323206e-13	1.0751099314439646e+36	2.0740912610909553e+30	0.0
99	2.2737367544323206e-13	1.0751099314439646e+36	2.0740912610909553e+30	0.0
100	2.2737367544323206e-13	1.0751099314439646e+36	2.0740912610909553e+30	0.0
0	2.1864558351279116e+33	1.4477267706920937e+36	1.792036614742904e+34	6.4556617540505145e+32
1	2.4026143945888327e+22	1.4477267706920937e+36	1.0451319961905488e+34	2.53096444405525e+23
2	3.766784622996778e+21	1.4477267706920937e+36	1.0451319961905488e+34	1.980824328051028e+19
3	1.4745871273321254e+20	1.4477267706920937e+36	1.0451319961905488e+34	1.68634186916758e+16
4	2.7088964680776433e+18	1.4477267706920937e+36	1.028655463983823e+34	2534870.498338976
5	2.7088964680776433e+18	1.3367947263913984e+36	4.9780865350149457e+33	511.7829826751535
6	8.362340219798648e+16	1.3367947263913984e+36	4.9780865350149457e+33	429.44800586202496
7	7.234793921347117e+16	1.2007285847853179e+36	4.9780865350149457e+33	327.8752010983849
8	104908415064283.08	1.2007285847853179e+36	4.9780865350149457e+33	178.76220468198665
9	33588378592.06738	1.2007285847853179e+36	4.9780865350149457e+33	62.693026025571214
10	1098577331.7612052	1.2007285847853179e+36	4.9780865350149457e+33	36.025842866416326
11	1174.1411070996305	1.2007285847853179e+36	4.0731739599075886e+33	3.0840365598403423
12	500.74710993706736	1.2007285847853179e+36	4.0731739599075886e+33	2.875118100814177
13	474.1004563139296	9.853972398107861e+35	4.0731739599075886e+33	1.1110195849934712
14	103.01308735211853	9.853972398107861e+35	4.0731739599075886e+33	0.46048613688532214
15	103.01308735211853	9.853972398107861e+35	2.5800647242795685e+33	0.10895829328092077
16	15.366459899842084	9.853972398107861e+35	2.4927499242967772e+33	0.06063518418289959
17	5.411771548123795	9.853972398107861e+35	1.4802378623558335e+33	0.03368429590489086
18	2.134292817079654	9.853972398107861e+35	1.4802378623558335e+33	0.009683049747138739
19	0.7041658077272928	9.853972398107861e+35	1.4802378623558335e+33	0.0036324107694554186
20	0.41416458439988446	9.853972398107861e+35	7.87159548932224e+32	0.0012347118978937033
21	0.17007189765070052	9.853972398107861e+35	7.87159548932224e+32	0.0007508517064138687
22	0.0716382800582096	9.853972398107861e+35	7.87159548932224e+32	0.0003132594117687404
23	0.0598204732909835	9.853972398107861e+35	7.87159548932224e+32	0.000259441545097161
24	0.020982731892047468	9.853972398107861e+35	7.87159548932224e+32	0.00011363384112428321
25	0.020982731892047468	9.853972398107861e+35	7.87159548932224e+32	2.324306075252025e-05
26	0.01202146347765165	9.853972398107861e+35	7.172218038300546e+32	1.0938320826880954e-05
27	0.0050589426678016025	9.853972398107861e+35	6.1728256014602386e+32	4.403849402478954e-06
28	0.0027110529312039944	9.853972398107861e+35	6.172798406470216e+32	1.2681564953709312e-06
29	0.0006871492553841563	9.853972398107861e+35	4.694234556453791e+32	6.426510594792489e-07
30	0.0006014731934556039	9.853972398107861e+35	4.694234556453791e+32	3.3855747005873127e-07
31	0.00015030044403374632	9.853972398107861e+35	1.906573123674743e+32	1.645567522245983e-07
32	8.999951614896418e-05	9.09353650203105e+35	1.906573123674743e+32	5.09331243847555e-08
33	2.6146593143039354e-05	9.09353650203105e+35	1.906573123674743e+32	2.4611495064164046e-08
34	1.4422458491480938e-05	9.09353650203105e+35	1.906573123674743e+32	1.4410204585146857e-08
35	7.023771502190357e-06	9.09353650203105e+35	1.906573123674743e+32	1.104200464396854e-08
36	4.066379119649355e-06	9.09353650203105e+35	1.9032224272308783e+32	2.5656845537014306e-09
37	1.9005344711331418e-06	9.09353650203105e+35	1.9032224272308783e+32	7.752873898425605e-10
38	1.1045072483284457e-06	9.09353650203105e+35	1.9032224272308783e+32	5.188667273614556e-10
39	6.22067375388724e-07	9.09353650203105e+35	1.9032224272308783e+32	1.4000534065417014e-10
40	3.2015549322750303e-07	9.09353650203105e+35	2.1695557594188094e+31	7.008793545537628e-11
41	2.072515599138569e-07	6.559825640859257e+35	2.1695557594188094e+31	2.1998403099132702e-11
42	1.0630213864715188e-07	6.559825640859257e+35	2.1695557594188094e+31	1.3983481039758772e-11
43	5.750723630626453e-08	6.559825640859257e+35	2.1695557594188094e+31	4.888534022029489e-12
44	3.011876970049343e-08	6.559825640859257e+35	2.1695557594188094e+31	3.240074875066057e-12
45	2.6066743430419592e-08	6.559825640859257e+35	2.1695557594188094e+31	1.2505552149377763e-12
46	1.922012415889185e-08	6.559825640859257e+35	2.1695557594188094e+31	1.0231815394945443e-12
47	1.5064301805978175e-08	6.559825640859257e+35	2.1695557594188094e+31	5.684341886080801e-13
48	8.620133939984953e-09	6.559825640859257e+35	2.1695557594188094e+31	3.410605131648481e-13
49	4.8023025556176435e-09	6.559825640859257e+35	2.1695557594188094e+31	2.2737367544323206e-13
50	1.972807694983203e-09	6.559825640859257e+35	2.1695557594188094e+31	1.1368683772161603e-13
51	1.4686065696878359e-09	6.559825640859257e+35	2.1695557594188094e+31	5.684341886080802e-14
52	1.266926119569689e-09	6.559825640859257e+35	2.1695557594188094e+31	0.0
53	7.06450009602122e-10	6.559825640859257e+35	2.1695557594188094e+31	0.0
54	5.559286364587024e-10	5.9853059603331466e+35	2.1695557594188094e+31	0.0
55	4.084768079337664e-10	5.9853059603331466e+35	2.1695557594188094e+31	0.0
56	2.674482857401017e-10	5.9853059603331466e+35	2.1695557594188094e+31	0.0
57	2.1225332602625713e-10	5.9853059603331466e+35	2.1695557594188094e+31	0.0
58	1.8309265215066262e-10	5.9853059603331466e+35	2.1695557594188094e+31	0.0
59	1.630837687116582e-10	5.9853059603331466e+35	2.1695557594188094e+31	0.0
60	1.4006218407303095e-10	5.9853059603331466e+35	2.1695557594188094e+31	0.0
61	1.2448708730516955e-10	5.9853059603331466e+35	2.1695557594188094e+31	0.0
62	9.725908967084251e-11	5.9853059603331466e+35	2.1695557594188094e+31	0.0
63	8.020606401260011e-11	5.9853059603331466e+35	2.1695557594188094e+31	0.0
64	7.537437340943143e-11	5.9853059603331466e+35	2.1695557594188094e+31	0.0
65	4.973799150320701e-11	5.9853059603331466e+35	2.1695557594188094e+31	0.0
66	4.973799150320701e-11	5.9853059603331466e+35	2.1695557594188094e+31	0.0
67	4.439471013029106e-11	5.9853059603331466e+35	2.1695557594188094e+31	0.0
68	3.353761712787673e-11	5.9853059603331466e+35	2.1695557594188094e+31	0.0
69	2.7341684472048655e-11	5.9853059603331466e+35	2.1695557594188094e+31	0.0
70	2.7057467377744615e-11	5.9853059603331466e+35	2.1695557594188094e+31	0.0
71	1.8133050616597757e-11	5.9853059603331466e+35	2.1695557594188094e+31	0.0
72	1.8133050616597757e-11	5.9853059603331466e+35	2.1695557594188094e+31	0.0
73	1.5973000699887052e-11	5.9853059603331466e+35	2.1695557594188094e+31	0.0
74	1.3642420526593924e-11	5.9853059603331466e+35	2.1695557594188094e+31	0.0
75	1.2846612662542611e-11	5.9853059603331466e+35	2.1695557594188094e+31	0.0
76	1.2107648217352107e-11	5.9853059603331466e+35	2.1695557594188094e+31	0.0
77	1.1198153515579179e-11	5.691472596032204e+35	2.1695557594188094e+31	0.0
78	9.947598300641403e-12	5.691472596032204e+35	2.1695557594188094e+31	0.0
79	9.663381206337363e-12	5.691472596032204e+35	2.1695557594188094e+31	0.0
80	9.379164112033322e-12	5.691472596032204e+35	2.1695557594188094e+31	0.0
81	8.071765478234738e-12	5.691472596032204e+35	2.1695557594188094e+31	0.0
82	8.071765478234738e-12	5.691472596032204e+35	2.1695557594188094e+31	0.0
83	8.071765478234738e-12	5.691472596032204e+35	2.1695557594188094e+31	0.0
84	7.844391802791506e-12	5.691472596032204e+35	2.1695557594188094e+31	0.0
85	7.617018127348274e-12	5.691472596032204e+35	2.1695557594188094e+31	0.0
86	7.503331289626658e-12	5.691472596032204e+35	2.1695557594188094e+31	0.0
87	6.991740519879386e-12	5.691472596032204e+35	2.1695557594188094e+31	0.0
88	6.934897101018578e-12	5.691472596032204e+35	1.7914209725836806e+31	0.0
89	6.87805368215777e-12	5.691472596032204e+35	1.7914209725836806e+31	0.0
90	6.821210263296962e-12	5.691472596032204e+35	1.7914209725836806e+31	0.0
91	6.707523425575346e-12	5.691472596032204e+35	1.7914209725836806e+31	0.0
92	6.707523425575346e-12	5.691472596032204e+35	1.7914209725836806e+31	0.0
93	6.707523425575346e-12	5.691472596032204e+35	1.633496415360367e+31	0.0
94	6.707523425575346e-12	5.691472596032204e+35	1.6334853749709628e+31	0.0
95	6.707523425575346e-12	5.691472596032204e+35	1.6292902375441248e+31	0.0
96	6.707523425575346e-12	5.691472596032204e+35	1.616817961534186e+31	0.0
97	6.707523425575346e-12	5.691472596032204e+35	1.616817961534186e+31	0.0
98	6.707523425575346e-12	5.691472596032204e+35	1.4597385625753125e+31	0.0
99	6.707523425575346e-12	5.691472596032204e+35	9.278346324846793e+30	0.0
100	6.707523425575346e-12	5.691472596032204e+35	9.278346324846793e+30	0.0
0	2.3624471846787963e+33	1.6930541792199e+36	1.4776249991466487e+33	5.865615706830242e+32
1	9.306151324368248e+26	1.6930541792199e+36	1.4776249991466487e+33	6.729534018154422e+23
2	2.5944668740313025e+24	1.6930541792199e+36	1.4776249991466487e+33	6.729534018154422e+23
3	3.955630608325283e+23	1.5107798459466072e+36	1.4776249991466487e+33	4.0104446449799827e+21
4	5.564647992521253e+20	1.5107798459466072e+36	1.4776249991466487e+33	5955003074035758.0
5	5.564647992521253e+20	1.510086470101934e+36	1.4776249991466487e+33	91857.48453832626
6	6.242888756653035e+16	1.510086470101934e+36	3.73396377447134e+32	19285.976816011076
7	1014400766552232.0	1.510086470101934e+36	3.365190341753495e+32	367.76894318977656
8	2664067.791758018	1.510086470101934e+36	2.239059470302169e+32	159.54022002860103
9	2664067.791758018	1.4370847854686895e+36	2.239059470302169e+32	82.54715339924485
10	419.4530784968209	1.4370847854686895e+36	8.851979777648372e+31	30.877883281160337
11	338.86509606605864	1.4370847854686895e+36	8.851979777648372e+31	7.795091789937715
12	311.64297750698597	1.4370847854686895e+36	8.851979777648372e+31	3.736360185671174
13	175.30345583030038	1.4370847854686895e+36	4.336236203699547e+31	1.2218966094071675
14	89.21466808563224	1.2649531207286118e+36	4.336236203699547e+31	0.3132161575302348
15	55.345122968429735	1.2649531207286118e+36	4.336236203699547e+31	0.06440547737014413
16	20.317584267096947	1.2649531207286118e+36	4.336236203699547e+31	0.04279963111196139
17	8.014809862143068	1.2649531207286118e+36	4.336236203699547e+31	0.020651689946134866
18	5.463011509510352	1.2649531207286118e+36	4.336236203699547e+31	0.005919549583779826
19	2.277841647739706	1.2649531207286118e+36	4.336236203699547e+31	0.0026493741752346978
20	0.8819879302596405	1.2115829474788391e+36	4.336236203699547e+31	0.0005504479771047954
21	0.5194835022624034	1.2115829474788391e+36	4.336236203699547e+31	0.0003696807278856795
22	0.3089115048891813	1.2115829474788391e+36	4.336236203699547e+31	0.00016969243893072417
23	0.11448099429776448	1.2115829474788391e+36	4.336236203699547e+31	7.962548380646695e-05
24	0.07684572789781896	1.2115829474788391e+36	4.336236203699547e+31	1.189417434943607e-05
25	0.03611238674022843	9.404861941144185e+35	4.336236203699547e+31	7.834352686586499e-06
26	0.01778385890975187	9.404861941144185e+35	4.336236203699547e+31	2.3412067662320624e-06
27	0.01560939571407971	9.404861941144185e+35	4.336236203699547e+31	7.114646223271848e-07
28	0.006996004589836957	9.404861941144185e+35	4.336236203699547e+31	4.4584965053218184e-07
29	0.001497484480694311	9.404861941144185e+35	4.336236203699547e+31	1.2361033441266045e-07
30	0.001497484480694311	9.404861941144185e+35	4.336236203699547e+31	7.044769745334634e-08
31	0.0005968307957004981	9.404861941144185e+35	4.336236203699547e+31	5.34305399924051e-08
32	0.00018182383945486436	9.404861941144185e+35	1.3337896751175786e+31	2.5375356926815584e-08
33	0.00014512949542222486	9.404861941144185e+35	1.3337896751175786e+31	9.357449926028494e-09
34	3.920649965039047e-05	9.404861941144185e+35	1.3337896751175786e+31	7.344340247072978e-09
35	2.945894334516197e-05	9.404861941144185e+35	1.1229724837511266e+31	1.764931312209228e-09
36	1.0846008649423311e-05	9.404861941144185e+35	1.0691797950690068e+31	4.2786041376530193e-10
37	5.0906639330605685e-06	9.404861941144185e+35	6.900718613851832e+30	2.644924279593397e-10
38	2.7972020575361967e-06	9.404861941144185e+35	6.900718613851832e+30	1.4671286407974549e-10
39	1.3436905419439427e-06	9.404861941144185e+35	6.900718613851832e+30	7.497646947740577e-11
40	5.391576678448473e-07	9.404861941144185e+35	6.900718613851832e+30	3.387867764104158e-11
41	4.27489567300654e-07	9.404861941144185e+35	6.900718613851832e+30	1.693933882052079e-11
42	2.576225597294979e-07	9.395211504510296e+35	6.900718613851832e+30	6.423306331271306e-12
43	2.0031461644975934e-07	9.395211504510296e+35	6.900718613851832e+30	2.0463630789890885e-12
44	1.4584776408810285e-07	9.395211504510296e+35	6.900718613851832e+30	9.094947017729282e-13
45	8.694871667103143e-08	8.999678195125081e+35	6.900718613851832e+30	7.389644451905042e-13
46	6.672320296274847e-08	8.999678195125081e+35	6.900718613851832e+30	2.8421709430404007e-13
47	4.807117193195154e-08	8.999678195125081e+35	6.900718613851832e+30	1.1368683772161603e-13
48	4.3987768094666535e-08	8.999678195125081e+35	6.900718613851832e+30	0.0
49	3.378733026693226e-08	8.789338822369653e+35	6.900718613851832e+30	0.0
50	2.2085202999733156e-08	7.865271476476229e+35	6.900718613851832e+30	0.0
51	1.3705175661016256e-08	7.865271476476229e+35	6.900718613851832e+30	0.0
52	1.3536350706999656e-08	7.865271476476229e+35	6.900718613851832e+30	0.0
53	1.178841557702981e-08	7.865271476476229e+35	6.900718613851832e+30	0.0
54	7.850701422285056e-09	7.865271476476229e+35	6.900718613851832e+30	0.0
55	6.5583662944845855e-09	7.865271476476229e+35	3.313578115085496e+30	0.0
56	5.225217591942055e-09	7.865271476476229e+35	3.313578115085496e+30	0.0
57	4.4505554797069635e-09	7.865271476476229e+35	3.313578115085496e+30	0.0
58	3.0513547244481742e-09	7.865271476476229e+35	3.313578115085496e+30	0.0
59	2.2391191123460885e-09	7.865271476476229e+35	3.313578115085496e+30	0.0
60	1.35071331897052e-09	7.865271476476229e+35	3.313578115085496e+30	0.0
61	1.1770566743507516e-09	7.865271476476229e+35	3.313578115085496e+30	0.0
62	8.328129297296982e-10	7.865271476476229e+35	3.313578115085496e+30	0.0
63	6.812683750467841e-10	7.865271476476229e+35	3.313578115085496e+30	0.0
64	5.766196409240365e-10	7.865271476476229e+35	3.313578115085496e+30	0.0
65	4.5145043259253725e-10	7.865271476476229e+35	3.313578115085496e+30	0.0
66	3.821014615823515e-10	7.865271476476229e+35	3.313578115085496e+30	0.0
67	3.7562131183221936e-10	7.865271476476229e+35	3.313578115085496e+30	0.0
68	2.772821972030215e-10	7.865271476476229e+35	3.313578115085496e+30	0.0
69	2.417550604150165e-10	7.865271476476229e+35	3.313578115085496e+30	0.0
70	2.417550604150165e-10	7.865271476476229e+35	3.313578115085496e+30	0.0
71	2.0651214072131552e-10	7.865271476476229e+35	3.313578115085496e+30	0.0
72	2.0258994481991976e-10	7.865271476476229e+35	3.313578115085496e+30	0.0
73	1.4802026271354407e-10	7.865271476476229e+35	3.313578115085496e+30	0.0
74	1.3852741176378913e-10	7.865271476476229e+35	3.313578115085496e+30	0.0
75	1.2965983842150308e-10	7.865271476476229e+35	3.313578115085496e+30	0.0
76	1.2170175978098996e-10	7.865271476476229e+35	3.313578115085496e+30	0.0
77	9.987388693843968e-11	7.865271476476229e+35	3.313578115085496e+30	0.0
78	9.686118573881686e-11	7.865271476476229e+35	3.313578115085496e+30	0.0
79	8.469669410260394e-11	7.865271476476229e+35	3.313578115085496e+30	0.0
80	7.912603905424476e-11	7.865271476476229e+35	3.313578115085496e+30	0.0
81	7.128164725145325e-11	7.865271476476229e+35	3.313578115085496e+30	0.0
82	6.87805368215777e-11	7.865271476476229e+35	3.313578115085496e+30	0.0
83	6.656364348600619e-11	7.865271476476229e+35	3.313578115085496e+30	0.0
84	6.514255801448599e-11	7.865271476476229e+35	3.313578115085496e+30	0.0
85	6.428990673157386e-11	7.865271476476229e+35	3.313578115085496e+30	0.0
86	6.252776074688882e-11	7.865271476476229e+35	3.313578115085496e+30	0.0
87	6.156142262625508e-11	7.865271476476229e+35	3.313578115085496e+30	0.0
88	6.008349373587407e-11	7.865271476476229e+35	3.313578115085496e+30	0.0
89	5.906031219637953e-11	7.865271476476229e+35	3.313578115085496e+30	0.0
90	5.7411853049416095e-11	7.865271476476229e+35	3.313578115085496e+30	0.0
91	5.6218141253339127e-11	7.865271476476229e+35	3.313578115085496e+30	0.0
92	5.610445441561751e-11	7.865271476476229e+35	3.313578115085496e+30	0.0
93	5.5649707064731047e-11	7.865271476476229e+35	3.313578115085496e+30	0.0
94	5.53086465515662e-11	7.865271476476229e+35	3.313578115085496e+30	0.0
95	5.5081272876122966e-11	7.865271476476229e+35	3.313578115085496e+30	0.0
96	5.4797055781818926e-11	7.865271476476229e+35	3.313578115085496e+30	0.0
97	5.474021236295812e-11	7.865271476476229e+35	3.313578115085496e+30	0.0
98	5.468336894409731e-11	7.865271476476229e+35	3.313578115085496e+30	0.0
99	5.468336894409731e-11	7.865271476476229e+35	3.313578115085496e+30	0.0
100	5.468336894409731e-11	7.865271476476229e+35	3.313578115085496e+30	0.0
0	4.1093835320978204e+33	1.6220339897705838e+36	1.2369526209112303e+34	6.523173717947827e+32
1	2.285798870111246e+27	1.6220339897705838e+36	3.158686084415278e+33	3.393767906601034e+25
2	2.285798870111246e+27	1.6220339897705838e+36	3.158686084415278e+33	2.1030072652642622e+20
3	1.0245647880488316e+27	1.3535828853089152e+36	3.158686084415278e+33	352467813053265.1
4	3.4001586267278746e+25	1.3535828853089152e+36	3.158686084415278e+33	194158454963.2952
5	4.3513032250738076e+22	1.3535828853089152e+36	3.158686084415278e+33	842841658.6758585
6	2.130639037301713e+16	1.3535828853089152e+36	2.0762387440264384e+33	387.59721075863365
7	2.130639037301713e+16	1.3535828853089152e+36	2.0762387440264384e+33	332.5994657103761
8	10575320340202.73	1.3535828853089152e+36	2.0762387440264384e+33	283.077583083034
9	10575320340202.73	1.3535828853089152e+36	1.3292249796967047e+33	268.75359202737326
10	1011909382.6060696	1.2860044485384808e+36	7.305919505542448e+31	232.32589109131675
11	3342345.9133500084	1.2593012096912287e+36	7.305919505542448e+31	214.677404813649
12	71115.41695677207	1.1714227371147346e+36	7.305919505542448e+31	147.80512966538288
13	663.7146857694074	1.1714227371147346e+36	7.305919505542448e+31	39.00011620802212
14	391.2380244196101	1.1714227371147346e+36	7.305919505542448e+31	7.535849668161916
15	359.992438125264	1.1714227371147346e+36	7.305919505542448e+31	3.9574812385835685
16	335.88276918070903	1.1714227371147346e+36	7.305919505542448e+31	2.7111244242515795
17	317.86761993366133	1.1714227371147346e+36	7.305919505542448e+31	1.3413301595409735
18	151.6979869956267	1.1714227371147346e+36	4.128847961641538e+31	0.7339297270801808
19	128.32503267643006	1.1714227371147346e+36	4.128847961641538e+31	0.4178636943730112
20	96.3362225280822	1.1714227371147346e+36	4.128847961641538e+31	0.2586911469838924
21	31.006926474010584	1.1714227371147346e+36	3.1925770582189057e+31	0.08636578882362755
22	16.437143705336496	1.1714227371147346e+36	2.6622424541777416e+31	0.03081118769262048
23	5.8722380120627236	1.1001655479278107e+36	2.514537475014336e+31	0.016705594002758062
24	2.847589467460523	9.94223002648608e+35	2.514537475014336e+31	0.01146324224930595
25	0.8557502221983668	9.94223002648608e+35	2.514537475014336e+31	0.005829912664864878
26	0.5851616008413885	9.94223002648608e+35	2.4734696986359416e+31	0.0027008031063928684
27	0.31309627472529655	9.94223002648608e+35	2.4734696986359416e+31	0.0004987553473938533
28	0.1283639688139715	9.94223002648608e+35	9.19851369779849e+30	0.00020611826317917803
29	0.10857743823891042	9.94223002648608e+35	9.19851369779849e+30	3.000584950996199e-05
30	0.04283719576466183	9.94223002648608e+35	9.197343972901313e+30	1.9766297555179335e-05
31	0.011425830763982958	9.94223002648608e+35	9.197343972901313e+30	7.729387959898304e-06
32	0.009455179145049897	9.94223002648608e+35	9.197343972901313e+30	3.541879664226144e-06
33	0.0027850959364172923	9.94223002648608e+35	9.197343972901313e+30	1.1569532603061816e-06
34	0.0015387010442395876	9.94223002648608e+35	9.197343972901313e+30	7.858420758566353e-07
35	0.000978400961571424	9.94223002648608e+35	9.197343972901313e+30	3.374888137841481e-07
36	0.0007439778697744259	9.94223002648608e+35	9.197343972901313e+30	1.5101448980203713e-07
37	0.0002870983188927312	9.94223002648608e+35	9.197343972901313e+30	8.44542569211626e-08
38	0.00020404459837664035	9.94223002648608e+35	9.197343972901313e+30	4.815996135221212e-08
39	0.00011404509154999687	9.94223002648608e+35	9.197343972901313e+30	1.999535470531555e-08
40	6.089037515266682e-05	9.94223002648608e+35	9.197343972901313e+30	1.2735767995764036e-08
41	3.255573795968303e-05	9.94223002648608e+35	9.197343972901313e+30	5.852086815139046e-09
42	2.2003911738011084e-05	9.94223002648608e+35	9.197343972901313e+30	1.9981030163762625e-09
43	1.0294874925875774e-05	9.94223002648608e+35	9.197343972901313e+30	8.103597792796791e-10
44	6.353667004077579e-06	9.94223002648608e+35	9.197343972901313e+30	4.10068423661869e-10
45	3.4881100532402343e-06	9.927931597087645e+35	6.659789922021342e+30	1.6063950170064345e-10
46	1.8685383338379324e-06	9.927931597087645e+35	6.659789922021342e+30	1.0442136044730432e-10
47	1.5478389627787692e-06	9.927931597087645e+35	6.659789922021342e+30	2.9388047551037744e-11
48	1.050368837240967e-06	9.927931597087645e+35	6.659789922021342e+30	1.4381384971784428e-11
49	7.206660939118592e-07	9.927931597087645e+35	6.659789922021342e+30	6.87805368215777e-12
50	5.739196922149858e-07	9.927931597087645e+35	6.659789922021342e+30	2.6716406864579767e-12
51	4.388157890389266e-07	9.927931597087645e+35	6.659789922021342e+30	1.4779288903810084e-12
52	2.8315213285168284e-07	9.927931597087645e+35	6.659789922021342e+30	5.684341886080801e-13
53	2.1548390805037343e-07	9.927931597087645e+35	6.659789922021342e+30	4.547473508864641e-13
54	1.765394017638755e-07	9.689982693661507e+35	6.659789922021342e+30	2.8421709430404007e-13
55	1.286387600885064e-07	9.689982693661507e+35	6.659789922021342e+30	1.7053025658242404e-13
56	1.0129627980859368e-07	9.689982693661507e+35	6.659789922021342e+30	1.1368683772161603e-13
57	7.433527571265586e-08	9.689982693661507e+35	6.659789922021342e+30	5.684341886080802e-14
58	4.0909981180448085e-08	9.689982693661507e+35	6.659789922021342e+30	0.0
59	3.176711516061914e-08	9.689982693661507e+35	6.659789922021342e+30	0.0
60	2.1248524717520922e-08	9.689982693661507e+35	6.659789922021342e+30	0.0
61	1.7530510376673192e-08	9.689982693661507e+35	6.659789922021342e+30	0.0
62	1.6999422314256663e-08	9.689982693661507e+35	6.659789922021342e+30	0.0
63	1.3364626738621155e-08	9.689982693661507e+35	6.659789922021342e+30	0.0
64	1.2716498076770222e-08	9.689982693661507e+35	6.659789922021342e+30	0.0
65	9.824418611970032e-09	9.689982693661507e+35	1.2928775962614503e+30	0.0
66	7.82642928243149e-09	9.689982693661507e+35	1.2928775962614503e+30	0.0
67	6.644427230639849e-09	9.689982693661507e+35	1.2928775962614503e+30	0.0
68	5.170250005903654e-09	9.689982693661507e+35	1.2928775962614503e+30	0.0
69	4.645244189305231e-09	9.689982693661507e+35	1.2928775962614503e+30	0.0
70	3.7136373975954484e-09	9.689982693661507e+35	1.2928775962614503e+30	0.0
71	3.2766820368124172e-09	9.689982693661507e+35	1.2928775962614503e+30	0.0
72	2.823412614816334e-09	9.441642101294538e+35	1.2928775962614503e+30	0.0
73	2.630997641972499e-09	9.441642101294538e+35	1.2928775962614503e+30	0.0
74	2.1796608962176833e-09	9.441642101294538e+35	1.2928775962614503e+30	0.0
75	2.024080458795652e-09	9.441642101294538e+35	1.2928775962614503e+30	0.0
76	1.6491412679897621e-09	9.441642101294538e+35	1.2928775962614503e+30	0.0
77	1.5768932826176751e-09	9.441642101294538e+35	1.2928775962614503e+30	0.0
78	1.5267573871824425e-09	9.441642101294538e+35	1.2928775962614503e+30	0.0
79	1.2230430002091452e-09	9.441642101294538e+35	1.2928775962614503e+30	0.0
80	1.2230430002091452e-09	9.441642101294538e+35	1.2928775962614503e+30	0.0
81	1.1723386705853045e-09	9.441642101294538e+35	1.2928775962614503e+30	0.0
82	1.1391421139705926e-09	9.441642101294538e+35	1.2928775962614503e+30	0.0
83	1.0717258192016743e-09	9.441642101294538e+35	1.2928775962614503e+30	0.0
84	1.0513190318306442e-09	7.170321285735078e+35	1.2928775962614503e+30	0.0
85	1.0255121196678374e-09	7.170321285735078e+35	1.2928775962614503e+30	0.0
86	9.997052075050306e-10	7.170321285735078e+35	1.2928775962614503e+30	0.0
87	9.725340532895643e-10	7.170321285735078e+35	1.2928775962614503e+30	0.0
88	9.634959496906959e-10	7.170321285735078e+35	1.2928775962614503e+30	0.0
89	9.435439096705522e-10	7.170321285735078e+35	1.009732139934986e+30	0.0
90	9.363816388940904e-10	7.170321285735078e+35	1.009732139934986e+30	0.0
91	9.211476026393939e-10	7.170321285735078e+35	1.009732139934986e+30	0.0
92	9.168843462248333e-10	7.170321285735078e+35	1.009732139934986e+30	0.0
93	9.096083886106499e-10	7.170321285735078e+35	1.009732139934986e+30	0.0
94	8.997744771477301e-10	7.170321285735078e+35	1.009732139934986e+30	0.0
95	8.969891496235505e-10	7.170321285735078e+35	1.009732139934986e+30	0.0
96	8.94772256287979e-10	7.170321285735078e+35	1.009732139934986e+30	0.0
97	8.938059181673452e-10	7.170321285735078e+35	1.009732139934986e+30	0.0
98	8.931806405598763e-10	7.170321285735078e+35	1.009732139934986e+30	0.0
99	8.931237971410155e-10	7.170321285735078e+35	1.009732139934986e+30	0.0
100	8.931237971410155e-10	7.170321285735078e+35	1.009732139934986e+30	0.0
0	2.0539715974082382e+34	1.336235216451887e+36	1.7595788911111828e+34	5.1191371254515216e+33
1	1.1397794308377064e+30	1.336235216451887e+36	1.086536879480106e+34	2.1133130290107066e+26
2	3.266275220599373e+28	1.336235216451887e+36	1.086536879480106e+34	5.215067948302342e+24
3	6.00266288755531e+25	1.336235216451887e+36	2.5141710188601108e+33	5.663479125732333e+23
4	2.7599596172496745e+20	1.336235216451887e+36	2.5141710188601108e+33	1.3338461385029286e+19
5	9.990045652093844e+19	1.336235216451887e+36	1.6690205198726217e+33	1083640629248522.1
6	7.639090022381225e+17	1.336235216451887e+36	6.3510412871730235e+32	2166944637.0326753
7	1396165816047.3625	1.336235216451887e+36	1.6927432254972278e+32	470.92600240203086
8	5618162.248525828	1.336235216451887e+36	1.5488611752494487e+32	335.92354880160553
9	5618162.248525828	1.336235216451887e+36	6.5843678304203e+31	239.72257588762886
10	8096.149939551375	1.1551130434333226e+36	6.505347175849895e+31	195.7376130987148
11	8096.149939551375	1.1551130434333226e+36	6.099661413584953e+31	104.66807069288893
12	624.4709994567274	1.1551130434333226e+36	1.3415706461051404e+31	36.22331186338852
13	447.9468452105049	1.1551130434333226e+36	1.2863493385541663e+31	5.600260828375326
14	414.6729097375035	1.1551130434333226e+36	1.2863493385541663e+31	4.865555597572438
15	146.76875597862147	1.1551130434333226e+36	1.2863493385541663e+31	2.404067338125344
16	119.32438542439706	1.1551130434333226e+36	1.2863493385541663e+31	1.7865437077545607
17	77.36721815592875	1.1551130434333226e+36	1.2863493385541663e+31	0.38804975554853627
18	20.99791567047515	1.1551130434333226e+36	1.2863493385541663e+31	0.06949662432253945
19	8.532202370643972	1.1551130434333226e+36	7.782582495911331e+30	0.030004869824495017
20	4.515064908388183	1.1551130434333226e+36	7.782582495911331e+30	0.011447796182437742
21	1.9140266652155447	1.1551130434333226e+36	7.782582495911331e+30	0.004987243583684631
22	0.5121465733715809	1.1551130434333226e+36	7.782582495911331e+30	0.0018913807268745586
23	0.35953024528811284	1.1551130434333226e+36	7.782582495911331e+30	0.0005445266868946419
24	0.2426768250415421	1.1551130434333226e+36	7.782582495911331e+30	0.000330493972342083
25	0.05931576176863018	1.1551130434333226e+36	7.782582495911331e+30	0.0001895117423487136
26	0.017752818552139615	1.1551130434333226e+36	7.782582495911331e+30	9.02634823205517e-05
27	0.013408039746479972	1.1551130434333226e+36	7.782582495911331e+30	3.400834549438514e-05
28	0.006993979847720766	1.1551130434333226e+36	7.782582495911331e+30	1.099590087960678e-05
29	0.0047207998454723565	1.1551130434333226e+36	7.782582495911331e+30	5.0410386620569625e-06
30	0.002032385601239639	1.1551130434333226e+36	7.782582495911331e+30	1.602435929726198e-06
31	0.0003124414218405036	1.1551130434333226e+36	7.782582495911331e+30	6.746654435119126e-07
32	0.0002962205388143957	1.0629796010221134e+36	7.782582495911331e+30	2.1256397531033144e-07
33	8.03099331960766e-05	1.0629796010221134e+36	7.782582495911331e+30	8.655490546516376e-08
34	3.901117435134438e-05	1.0629796010221134e+36	7.782582495911331e+30	3.8204404972930206e-08
35	7.709371459441172e-06	1.0629796010221134e+36	7.782582495911331e+30	7.632479537278414e-09
36	7.709371459441172e-06	1.0629796010221134e+36	6.960520209013298e+30	2.8605882107513025e-09
37	4.487541332309775e-06	1.0629796010221134e+36	5.943235749311914e+30	1.8411583369015716e-09
38	2.659929407400341e-06	1.0629796010221134e+36	5.884525028474738e+30	5.538822733797133e-10
39	1.7413348132322426e-06	1.0629796010221134e+36	5.884525028474738e+30	2.672777554835193e-10
40	1.5287409382835904e-06	1.0629796010221134e+36	5.884525028474738e+30	1.4932766134734266e-10
41	9.336980042462528e-07	1.0629796010221134e+36	3.3274435385243726e+30	9.57811607804615e-11
42	5.570182111114264e-07	1.0629796010221134e+36	3.3274435385243726e+30	4.774847184307873e-11
43	4.7671045422248426e-07	1.0629796010221134e+36	2.58854546721317e+30	2.0236257114447653e-11
44	2.073770133392827e-07	1.0629796010221134e+36	2.58854546721317e+30	8.981260180007666e-12
45	1.6057481388997985e-07	1.0629796010221134e+36	2.357848131626093e+30	5.4001247917767614e-12
46	1.0857604593184078e-07	1.0629796010221134e+36	2.2546432842803565e+30	2.6147972675971687e-12
47	7.368066690105479e-08	1.0629796010221134e+36	2.2546432842803565e+30	1.5916157281026244e-12
48	5.2890527513227426e-08	1.0629796010221134e+36	2.2462839454811136e+30	1.0231815394945443e-12
49	3.52591200680763e-08	1.0629796010221134e+36	2.228317039702432e+30	5.684341886080801e-13
50	3.52591200680763e-08	1.0629796010221134e+36	2.228317039702432e+30	3.410605131648481e-13
51	2.636477347550681e-08	1.0629796010221134e+36	2.2268309245352194e+30	2.2737367544323206e-13
52	2.4384974040003726e-08	1.0629796010221134e+36	2.2133809393790184e+30	1.7053025658242404e-13
53	1.8638615983945783e-08	1.0629796010221134e+36	2.2133809393790184e+30	1.1368683772161603e-13
54	1.0153087259823224e-08	1.0629796010221134e+36	2.2133809393790184e+30	0.0
55	7.037897375994362e-09	1.0629796010221134e+36	2.186950712357031e+30	0.0
56	6.404150099115213e-09	1.0629796010221134e+36	2.186950712357031e+30	0.0
57	5.592141860688571e-09	1.0629796010221134e+36	2.186950712357031e+30	0.0
58	3.95220922655426e-09	1.0629796010221134e+36	2.186950712357031e+30	0.0
59	3.1667468647356145e-09	1.0629796010221134e+36	2.186950712357031e+30	0.0
60	2.5902977540681604e-09	1.0629796010221134e+36	2.186950712357031e+30	0.0
61	1.8018226910498925e-09	1.0629796010221134e+36	2.186950712357031e+30	0.0
62	1.3398562259681057e-09	1.0629796010221134e+36	2.186950712357031e+30	0.0
63	1.0569465302978642e-09	1.0629796010221134e+36	5.750863463749771e+29	0.0
64	8.301981324621011e-10	1.0629796010221134e+36	4.54218633175302e+29	0.0
65	6.219238457561005e-10	1.0629796010221134e+36	4.54218633175302e+29	0.0
66	5.287574822432362e-10	1.0629796010221134e+36	4.54218633175302e+29	0.0
67	4.328057912061922e-10	1.0629796010221134e+36	4.54218633175302e+29	0.0
68	3.6862957131234e-10	1.0629796010221134e+36	4.54218633175302e+29	0.0
69	3.3804781196522526e-10	1.0629796010221134e+36	4.54218633175302e+29	0.0
70	2.850129021680914e-10	1.0629796010221134e+36	4.54218633175302e+29	0.0
71	2.516458152967971e-10	1.0629796010221134e+36	4.54218633175302e+29	0.0
72	2.0338575268397108e-10	1.0629796010221134e+36	4.54218633175302e+29	0.0
73	1.6081003195722587e-10	1.0629796010221134e+36	4.54218633175302e+29	0.0
74	1.6012791093089618e-10	1.0629796010221134e+36	4.54218633175302e+29	0.0
75	1.447233444196172e-10	1.0629796010221134e+36	4.54218633175302e+29	0.0
76	1.3704948287340812e-10	1.0629796010221134e+36	4.495421324029889e+29	0.0
77	1.3079670679871924e-10	1.0629796010221134e+36	4.495421324029889e+29	0.0
78	1.2016698747174814e-10	1.0629796010221134e+36	4.495421324029889e+29	0.0
79	1.070930011337623e-10	1.0629796010221134e+36	4.4896649634331626e+29	0.0
80	1.0015810403274372e-10	1.0629796010221134e+36	4.30503065439583e+29	0.0
81	9.703171599539928e-11	1.0629796010221134e+36	4.26429723657307e+29	0.0
82	8.930101103032939e-11	1.0629796010221134e+36	4.26429723657307e+29	0.0
83	8.327560863108374e-11	1.0629796010221134e+36	4.26429723657307e+29	0.0
84	8.270717444247566e-11	1.0629796010221134e+36	4.26429723657307e+29	0.0
85	7.787548383930698e-11	1.0629796010221134e+36	4.26429723657307e+29	0.0
86	7.594280759803951e-11	1.0629796010221134e+36	4.26429723657307e+29	0.0
87	7.44648787076585e-11	1.0629796010221134e+36	4.26429723657307e+29	0.0
88	7.315748007385992e-11	1.0629796010221134e+36	1.6995233258412434e+29	0.0
89	7.105427357601002e-11	1.0629796010221134e+36	1.6995233258412434e+29	0.0
90	7.082689990056679e-11	1.0629796010221134e+36	1.6995233258412434e+29	0.0
91	7.02016222930979e-11	1.0563670582383375e+36	1.6995233258412434e+29	0.0
92	6.969003152335063e-11	1.0563670582383375e+36	1.6995233258412434e+29	0.0
93	6.917844075360335e-11	1.0563670582383375e+36	1.6995233258412434e+29	0.0
94	6.87805368215777e-11	1.0563670582383375e+36	1.6995233258412434e+29	0.0
95	6.861000656499527e-11	1.0563670582383375e+36	1.6995233258412434e+29	0.0
96	6.838263288955204e-11	1.0563670582383375e+36	1.6995233258412434e+29	0.0
97	6.838263288955204e-11	1.0563670582383375e+36	1.6995233258412434e+29	0.0
98	6.832578947069123e-11	1.0563670582383375e+36	1.6995233258412434e+29	0.0
99	6.826894605183043e-11	1.0563670582383375e+36	1.6995233258412434e+29	0.0
100	6.826894605183043e-11	1.0563670582383375e+36	1.6995233258412434e+29	0.0
0	3.806605263454647e+33	1.6879031044989897e+36	7.464235427477385e+33	1.0929711380588944e+34
1	2.8729659747985516e+24	1.6879031044989897e+36	7.464235427477385e+33	9.622568308726243e+26
2	2.8729659747985516e+24	1.6879031044989897e+36	7.464235427477385e+33	3.497812408663377e+21
3	3.2815212344583687e+22	1.516288199383144e+36	7.464235427477385e+33	5.300130881628792e+20
4	204017259550673.4	1.516288199383144e+36	7.464235427477385e+33	3046817599603827.5
5	240196244955.2087	1.516288199383144e+36	3.5956464919589037e+33	829191806.9280763
6	1155436.587036598	1.516288199383144e+36	3.4095829293038196e+33	572.124093748798
7	624.8679412628036	1.333869110756787e+36	9.913625371656525e+32	383.080847903513
8	316.7688864767454	1.333869110756787e+36	9.913625371656525e+32	162.81754464711565
9	269.4089407196635	1.332845343764231e+36	9.913625371656525e+32	162.81754464711565
10	232.6968268885929	1.332845343764231e+36	7.26244485000632e+32	72.01454914683876
11	124.39590078439613	1.332845343764231e+36	7.26244485000632e+32	37.4736638004519
12	7.358813381513414	1.332845343764231e+36	7.26244485000632e+32	18.039912140735566
13	5.597699820778132	1.332845343764231e+36	7.26244485000632e+32	2.979312470662876
14	1.0488020300750236	1.332845343764231e+36	7.26244485000632e+32	1.8691918761627448
15	0.31934222749856644	1.3047847910736287e+36	7.26244485000632e+32	0.44181802440562024
16	0.14962661103487562	1.3047847910736287e+36	7.26244485000632e+32	0.2531525430669035
17	0.08912443884292998	1.3047847910736287e+36	5.125888500032339e+32	0.06100728945625633
18	0.028923119161163413	1.3047847910736287e+36	5.125888500032339e+32	0.046650316622560695
19	0.008746950729630498	1.3047847910736287e+36	5.125888500032339e+32	0.025245594554860418
20	0.005559107619035331	1.1792969337669093e+36	5.125888500032339e+32	0.0069750332427247486
21	0.001539352147972295	1.1792969337669093e+36	5.125888500032339e+32	0.002773355203260053
22	0.0009501521647052869	1.1792969337669093e+36	5.125888500032339e+32	0.0012882023416977972
23	0.0002136711700586602	1.1792969337669093e+36	5.125888500032339e+32	0.0007983055361364677
24	0.00015966673839784562	1.1792969337669093e+36	2.9621608406763366e+32	0.00037194828149722525
25	5.726735815869688e-05	1.1792969337669093e+36	2.9621608406763366e+32	0.00016667114795154703
26	2.6392747599857103e-05	1.1792969337669093e+36	2.9621608406763366e+32	6.390077800233485e-05
27	1.4215706812592543e-05	1.1792969337669093e+36	2.2493466921936303e+32	3.0475038386157394e-05
28	6.618852523843088e-06	1.1792969337669093e+36	2.2493466921936303e+32	1.6442426272078592e-05
29	1.5170925280472147e-06	1.1792969337669093e+36	2.2493466921936303e+32	6.439361698085122e-06
30	1.2165846783318557e-06	1.1103834461416587e+36	9.760669961639646e+31	1.9468144500933704e-06
31	8.506685276188364e-07	1.1103834461416587e+36	9.760669951734706e+31	1.2175253800705832e-06
32	2.375841745561047e-07	1.1103834461416587e+36	9.707546560625305e+31	5.17480089001765e-07
33	1.3309266932992614e-07	1.1103834461416587e+36	8.830892332952086e+31	1.8716082195169292e-07
34	5.755589427280938e-08	1.1103834461416587e+36	2.9197529433080797e+31	1.00075908449071e-07
35	1.3802264220430516e-08	1.1103834461416587e+36	2.9197529433080797e+31	3.6934636682417477e-08
36	1.2951602457178524e-08	1.1103834461416587e+36	2.9197529433080797e+31	1.2364125723252073e-08
37	9.108703125093598e-09	1.1103834461416587e+36	2.9197529433080797e+31	9.14332076717983e-09
38	6.710365596518386e-09	1.1103834461416587e+36	2.819216786441578e+31	4.698335942521226e-09
39	4.001947218057467e-09	1.1103834461416587e+36	2.8192167755785883e+31	2.1441337594296783e-09
40	1.8761170395009685e-09	1.0987925230676518e+36	2.8192167755785883e+31	1.1291376722510904e-09
41	7.515268407587428e-10	8.743600132947393e+35	2.8192167755785883e+31	4.791331775777508e-10
42	5.937863534200005e-10	8.743600132947393e+35	2.8192167755785883e+31	2.568185664131306e-10
43	5.469473762786947e-10	8.743600132947393e+35	2.8192167755785883e+31	8.617462299298495e-11
44	3.441300577833317e-10	8.743600132947393e+35	2.8192167755785883e+31	5.695710569852963e-11
45	1.9690560293383896e-10	8.743600132947393e+35	2.8192167755785883e+31	2.887645678129047e-11
46	1.2965983842150308e-10	8.743600132947393e+35	8.374469675024581e+30	1.693933882052079e-11
47	1.106172931031324e-10	8.743600132947393e+35	8.374469675024581e+30	1.1141310096718371e-11
48	7.077005648170598e-11	8.743600132947393e+35	8.374469675024581e+30	2.1032064978498966e-12
49	5.849187800777145e-11	8.743600132947393e+35	8.374469675024581e+30	1.5347723092418164e-12
50	3.75734998669941e-11	8.743600132947393e+35	8.374469675024581e+30	5.684341886080801e-13
51	2.6716406864579767e-11	8.743600132947393e+35	8.374469675024581e+30	2.2737367544323206e-13
52	1.546140993013978e-11	8.743600132947393e+35	3.1956874873849823e+30	1.7053025658242404e-13
53	1.0686562745831907e-11	8.743600132947393e+35	3.1956874873849823e+30	5.684341886080802e-14
54	7.617018127348274e-12	8.743600132947393e+35	3.1956874873849823e+30	0.0
55	3.694822225952521e-12	8.743600132947393e+35	3.1956874873849823e+30	0.0
56	3.183231456205249e-12	8.743600132947393e+35	3.1956874873849823e+30	0.0
57	2.3305801732931286e-12	8.743600132947393e+35	3.1956874873849823e+30	0.0
58	1.5347723092418164e-12	8.743600132947393e+35	3.1956874873849823e+30	0.0
59	1.2505552149377763e-12	8.743600132947393e+35	3.1956874873849823e+30	0.0
60	1.0231815394945443e-12	8.743600132947393e+35	3.1956874873849823e+30	0.0
61	9.663381206337363e-13	8.743600132947393e+35	3.1956874873849823e+30	0.0
62	9.094947017729282e-13	8.743600132947393e+35	3.1956874873849823e+30	0.0
63	7.958078640513122e-13	8.743600132947393e+35	3.1956874873849823e+30	0.0
64	7.389644451905042e-13	8.743600132947393e+35	3.1956874873849823e+30	0.0
65	6.252776074688882e-13	8.743600132947393e+35	3.1956874873849823e+30	0.0
66	6.252776074688882e-13	8.743600132947393e+35	3.1956874873849823e+30	0.0
67	4.547473508864641e-13	8.743600132947393e+35	3.1956874873849823e+30	0.0
68	2.8421709430404007e-13	8.743600132947393e+35	3.1956874873849823e+30	0.0
69	2.8421709430404007e-13	8.743600132947393e+35	3.1956874873849823e+30	0.0
70	2.8421709430404007e-13	8.743600132947393e+35	3.1956874873849823e+30	0.0
71	2.8421709430404007e-13	8.743600132947393e+35	3.1956874873849823e+30	0.0
72	2.8421709430404007e-13	8.743600132947393e+35	3.1956874873849823e+30	0.0
73	2.8421709430404007e-13	8.743600132947393e+35	3.1956874873849823e+30	0.0
74	2.8421709430404007e-13	8.743600132947393e+35	3.1956874873849823e+30	0.0
75	2.8421709430404007e-13	8.743600132947393e+35	3.1956874873849823e+30	0.0
76	2.8421709430404007e-13	8.470778330515908e+35	3.1956874873849823e+30	0.0
77	2.8421709430404007e-13	8.470778330515908e+35	3.1956874873849823e+30	0.0
78	2.8421709430404007e-13	8.470778330515908e+35	3.1956874873849823e+30	0.0
79	2.8421709430404007e-13	8.470778330515908e+35	3.1956874873849823e+30	0.0
80	2.8421709430404007e-13	8.470778330515908e+35	1.69951419482967e+30	0.0
81	2.8421709430404007e-13	8.470778330515908e+35	1.69951419482967e+30	0.0
82	2.8421709430404007e-13	8.470778330515908e+35	1.69951419482967e+30	0.0
83	2.8421709430404007e-13	8.470778330515908e+35	1.69951419482967e+30	0.0
84	2.8421709430404007e-13	8.470778330515908e+35	1.69951419482967e+30	0.0
85	2.8421709430404007e-13	8.470778330515908e+35	1.69951419482967e+30	0.0
86	2.8421709430404007e-13	8.470778330515908e+35	1.69951419482967e+30	0.0
87	2.8421709430404007e-13	8.470778330515908e+35	1.69951419482967e+30	0.0
88	2.8421709430404007e-13	8.470778330515908e+35	1.69951419482967e+30	0.0
89	2.8421709430404007e-13	8.470778330515908e+35	1.69951419482967e+30	0.0
90	2.8421709430404007e-13	8.470778330515908e+35	1.69951419482967e+30	0.0
91	2.8421709430404007e-13	8.470778330515908e+35	1.69951419482967e+30	0.0
92	2.8421709430404007e-13	8.470778330515908e+35	1.69951419482967e+30	0.0
93	2.8421709430404007e-13	8.470778330515908e+35	1.69951419482967e+30	0.0
94	2.8421709430404007e-13	7.809890023933074e+35	1.69951419482967e+30	0.0
95	2.8421709430404007e-13	7.809890023933074e+35	1.69951419482967e+30	0.0
96	2.8421709430404007e-13	7.809890023933074e+35	1.69951419482967e+30	0.0
97	2.8421709430404007e-13	7.809890023933074e+35	1.69951419482967e+30	0.0
98	2.8421709430404007e-13	7.809890023933074e+35	1.69951419482967e+30	0.0
99	2.8421709430404007e-13	7.809890023933074e+35	1.69951419482967e+30	0.0
100	2.8421709430404007e-13	7.809890023933074e+35	1.69951419482967e+30	0.0
0	7.902486001852209e+33	1.6995920306219215e+36	1.3458744772019872e+34	1.927972731265489e+33
1	5.209413378882078e+25	1.6995920306219215e+36	1.1484729220664707e+34	4.712985482014493e+27
2	1.7675508716201006e+25	1.6995920306219215e+36	1.1484729220664707e+34	2.2600678759810176e+18
3	9.206026772673421e+21	1.6995920306219215e+36	1.622679417916011e+33	2.2600678759810176e+18
4	1.601763907265162e+17	1.6995920306219215e+36	1.475379116257544e+33	363213381377.39935
5	63498035613047.8	1.3341361932860983e+36	1.475379116257544e+33	68248.15826656901
6	36570455465.87337	1.2765999064821129e+36	1.475379116257544e+33	219.01467858481305
7	477.7491141713168	1.2765999064821129e+36	1.475379116257544e+33	152.81596363261383
8	477.7491141713168	1.2765999064821129e+36	3.823305416850893e+32	129.52648599819912
9	364.46840678232877	1.2765999064821129e+36	3.811513575357476e+32	64.90645798032756
10	211.04202787022558	1.2765999064821129e+36	3.811513575357476e+32	27.430214796011626
11	97.94516385204639	1.2481969808792986e+36	3.8114938116062595e+32	7.828960098301081
12	97.94516385204639	1.2481969808792986e+36	3.8114938116062595e+32	4.201335573961558
13	44.50668617334844	1.2481969808792986e+36	3.8114938116062595e+32	2.301741401942593
14	24.22512278430719	1.2481969808792986e+36	3.8114938116062595e+32	1.047094058877633
15	10.72326193321868	1.2481969808792986e+36	3.1147561224719406e+32	0.25491044601096746
16	4.10992070226763	1.2481969808792986e+36	3.1147561224719406e+32	0.11904187645745878
17	1.1329943412781063	1.1699639757374218e+36	2.187741269202046e+32	0.028516916351634336
18	1.1329943412781063	1.1699639757374218e+36	1.3755149092890868e+32	0.01134335787122609
19	0.38619710634577586	1.1699639757374218e+36	1.3755149092890868e+32	0.0023932735565495022
20	0.222252934412154	1.1699639757374218e+36	1.3755149092890868e+32	0.0006062860454676411
21	0.04303205721816994	1.1699639757374218e+36	1.3755149092890868e+32	0.0001951409638536461
22	0.01980052574515412	1.1035991619695376e+36	1.3755149092890868e+32	9.397625967721979e-05
23	0.004528457923527185	1.1035991619695376e+36	1.3755149092890868e+32	3.85614814604196e-05
24	0.001666581026086078	1.1035991619695376e+36	1.0276390463658894e+32	2.005688344297596e-05
25	0.0012747449783887532	1.1035991619695376e+36	7.754560227730121e+31	1.0605439058508637e-05
26	0.0005848660856031529	1.1035991619695376e+36	3.1936115037643535e+31	5.73738304865401e-06
27	0.0003943863749782395	1.1035991619695376e+36	3.1936115037643535e+31	2.095054583151068e-06
28	0.00014337965808408626	1.1035991619695376e+36	3.1936115037643535e+31	9.676465992924932e-07
29	6.88057463662517e-05	1.1035991619695376e+36	3.1936115037643535e+31	4.5174562046668143e-07
30	3.8228721280120226e-05	1.0140061695250752e+36	3.1936115037643535e+31	2.5074876930375467e-07
31	1.381355093599268e-05	1.0140061695250752e+36	3.1936115037643535e+31	1.4383681445906404e-07
32	5.041779388648138e-06	1.0140061695250752e+36	3.1936115037643535e+31	2.6201519176538568e-08
33	4.170927809354907e-06	1.0140061695250752e+36	3.1936115037643535e+31	1.4961699434934417e-08
34	2.6886485215982248e-06	9.832033822845591e+35	3.1936115037643535e+31	6.270795438467758e-09
35	1.9952680645474175e-06	9.832033822845591e+35	3.1936115037643535e+31	3.7006202546763234e-09
36	1.5762155385345977e-06	9.832033822845591e+35	3.1936115037643535e+31	2.0332890926511027e-09
37	7.633449286004179e-07	9.484139936821922e+35	3.1936115037643535e+31	9.333120942756068e-10
38	5.499463782143721e-07	9.484139936821922e+35	3.1936115037643535e+31	3.518607627484016e-10
39	4.239585109644395e-07	9.484139936821922e+35	3.1936115037643535e+31	1.1164047464262694e-10
40	2.6006171083281515e-07	9.484139936821922e+35	2.037232492262297e+31	3.092281986027956e-11
41	1.3842299040334183e-07	9.484139936821922e+35	2.037232492262297e+31	1.5802470443304628e-11
42	9.371865417051595e-08	8.734434942928616e+35	2.037232492262297e+31	8.924416761146858e-12
43	3.87458385375794e-08	8.734434942928616e+35	2.037232492262297e+31	4.149569576838985e-12
44	1.2219345535413595e-08	8.734434942928616e+35	2.037232492262297e+31	1.4779288903810084e-12
45	1.2219345535413595e-08	8.734434942928616e+35	2.0135869579245786e+31	1.0800249583553523e-12
46	1.8234231902169995e-09	8.734434942928616e+35	2.0135869579245786e+31	1.7053025658242404e-13
47	1.8234231902169995e-09	8.734434942928616e+35	2.0135869579245786e+31	1.1368683772161603e-13
48	1.0633129932102747e-09	8.734434942928616e+35	2.0135869579245786e+31	0.0
49	5.821902959723957e-10	8.734434942928616e+35	1.5422499095167699e+31	0.0
50	4.2160763769061305e-10	8.734434942928616e+35	1.5422499095167699e+31	0.0
51	2.9115199140505865e-10	8.734434942928616e+35	1.5422499095167699e+31	0.0
52	2.0384050003485754e-10	8.734434942928616e+35	1.5422499095167699e+31	0.0
53	1.3432099876808934e-10	8.734434942928616e+35	1.5422499095167699e+31	0.0
54	9.85664883046411e-11	8.734434942928616e+35	1.5422499095167699e+31	0.0
55	5.707079253625125e-11	8.734434942928616e+35	1.5422499095167699e+31	0.0
56	4.04156708100345e-11	8.734434942928616e+35	1.5422499095167699e+31	0.0
57	3.319655661471188e-11	8.734434942928616e+35	1.5422499095167699e+31	0.0
58	2.114575181622058e-11	8.734434942928616e+35	1.5422499095167699e+31	0.0
59	1.7053025658242404e-11	8.734434942928616e+35	1.5422499095167699e+31	0.0
60	1.261923898709938e-11	8.734434942928616e+35	1.5422499095167699e+31	0.0
61	9.890754881780595e-12	8.610279218278936e+35	1.5422499095167699e+31	0.0
62	7.105427357601002e-12	8.610279218278936e+35	1.5422499095167699e+31	0.0
63	6.480149750132114e-12	8.610279218278936e+35	1.5422499095167699e+31	0.0
64	5.4001247917767614e-12	8.610279218278936e+35	1.5422499095167699e+31	0.0
65	4.547473508864641e-12	8.610279218278936e+35	8.722322697894526e+30	0.0
66	3.240074875066057e-12	8.610279218278936e+35	8.722322697894526e+30	0.0
67	2.8990143619012088e-12	8.610279218278936e+35	8.722322697894526e+30	0.0
68	2.3874235921539366e-12	6.364695810380519e+35	8.722322697894526e+30	0.0
69	1.9326762412674725e-12	6.364695810380519e+35	7.91131635846253e+30	0.0
70	1.9326762412674725e-12	6.364695810380519e+35	3.6427207739870926e+30	0.0
71	1.6484591469634324e-12	6.364695810380519e+35	3.642720773978667e+30	0.0
72	1.5916157281026244e-12	6.364695810380519e+35	3.642720773978667e+30	0.0
73	1.1937117960769683e-12	6.364695810380519e+35	3.642720773978667e+30	0.0
74	1.0800249583553523e-12	6.364695810380519e+35	3.642720773978667e+30	0.0
75	1.0800249583553523e-12	6.364695810380519e+35	3.642720773978667e+30	0.0
76	1.0231815394945443e-12	6.364695810380519e+35	3.642720773978667e+30	0.0
77	9.663381206337363e-13	6.364695810380519e+35	3.642720773978667e+30	0.0
78	9.094947017729282e-13	6.364695810380519e+35	3.642720773978667e+30	0.0
79	9.094947017729282e-13	6.364695810380519e+35	3.642720773978667e+30	0.0
80	7.958078640513122e-13	6.364695810380519e+35	3.642720773978667e+30	0.0
81	7.958078640513122e-13	6.364695810380519e+35	3.642720773978667e+30	0.0
82	7.389644451905042e-13	6.364695810380519e+35	3.642720773978667e+30	0.0
83	7.389644451905042e-13	6.364695810380519e+35	3.642720773978667e+30	0.0
84	6.821210263296962e-13	6.364695810380519e+35	3.642720773978667e+30	0.0
85	6.821210263296962e-13	6.364695810380519e+35	3.642720773978667e+30	0.0
86	6.821210263296962e-13	6.364695810380519e+35	3.642720773978667e+30	0.0
87	6.821210263296962e-13	6.13715433058695e+35	3.642720773978667e+30	0.0
88	6.821210263296962e-13	6.13715433058695e+35	3.642720773978667e+30	0.0
89	6.821210263296962e-13	6.13715433058695e+35	3.642720773978667e+30	0.0
90	6.821210263296962e-13	6.13715433058695e+35	3.642720773978667e+30	0.0
91	6.821210263296962e-13	6.13715433058695e+35	3.642720773978667e+30	0.0
92	6.821210263296962e-13	6.13715433058695e+35	3.642720773978667e+30	0.0
93	6.821210263296962e-13	6.13715433058695e+35	3.642720773978667e+30	0.0
94	6.821210263296962e-13	6.13715433058695e+35	3.642720773978667e+30	0.0
95	6.821210263296962e-13	6.13715433058695e+35	3.642720773978667e+30	0.0
96	6.821210263296962e-13	6.13715433058695e+35	3.642720773978667e+30	0.0
97	6.821210263296962e-13	6.13715433058695e+35	3.642720773978667e+30	0.0
98	6.821210263296962e-13	6.13715433058695e+35	3.642720773978667e+30	0.0
99	6.821210263296962e-13	6.13715433058695e+35	3.642720773978667e+30	0.0
100	6.821210263296962e-13	6.13715433058695e+35	3.642720773978667e+30	0.0
0	9.032997674417129e+33	1.7597445174298853e+36	1.0329061503460383e+34	4.9507895844495075e+33
1	4.2279806068774483e+24	1.7597445174298853e+36	7.361915561884915e+33	1.1004758093572467e+24
2	4.2279806068774483e+24	1.7597445174298853e+36	2.5358959520327546e+33	5.228047399431197e+20
3	4.5713210291006575e+22	1.7492324567130532e+36	2.5358959520327546e+33	1.905495227914455e+20
4	1.0042118390970274e+19	1.4906317081698873e+36	5.9926694863081286e+32	1.0706587433477056e+16
5	3.3760205163527296e+18	1.4906317081698873e+36	9.980370483334424e+30	239970948759.68365
6	2.1702598687719092e+16	1.4508403639035163e+36	9.980370483334424e+30	30229130.19223508
7	6921611.174743721	1.4508403639035163e+36	9.638223576041023e+30	365.1166023697089
8	4210.230686719622	1.4508403639035163e+36	9.638223576041023e+30	286.36843745055955
9	2823.511071075671	1.2924438005264567e+36	9.638223576041023e+30	230.4691940774435
10	422.3537066492032	1.2924438005264567e+36	9.638223576041023e+30	126.12169971799824
11	401.7816969080443	1.2924438005264567e+36	9.638223576041023e+30	72.14879486185919
12	341.0716762275639	1.2924438005264567e+36	9.638223576041023e+30	25.972100137399366
13	173.16435877263046	1.2924438005264567e+36	9.638223576041023e+30	12.072334471106842
14	159.7574627766627	1.2924438005264567e+36	2.2843987277809264e+30	4.687758263174715
15	122.39712125558833	1.2924438005264567e+36	2.2843987277809264e+30	2.705238638455114
16	37.84492426760045	1.2924438005264567e+36	2.2843987277809264e+30	1.3839274212313057
17	14.533431737239653	1.2924438005264567e+36	2.2843987277809264e+30	0.30303404908426046
18	7.634017352979583	1.2924438005264567e+36	2.266084739632195e+30	0.2530549524028629
19	1.524255938476358	1.2788561348917893e+36	2.266084739632195e+30	0.09629578089197821
20	1.146149543414026	1.2421980785000456e+36	1.7600740952578774e+30	0.05638005537718982
21	0.7994283853849993	1.2421980785000456e+36	1.7600740952578774e+30	0.031682182301324247
22	0.12555545984093897	1.2421980785000456e+36	1.7600740952578774e+30	0.011689050276970647
23	0.12555545984093897	1.2421980785000456e+36	1.7600740952578774e+30	0.004043827495763708
24	0.07515869595778213	1.2229228364667283e+36	1.7600740952578774e+30	0.0006212293958469672
25	0.026581176822503494	1.2229228364667283e+36	1.7600740952578774e+30	0.0006212293958469672
26	0.02171375133661968	1.2229228364667283e+36	5.170112821083398e+28	0.0003406919053645652
27	0.007805006677301662	1.2229228364667283e+36	5.170112821083398e+28	0.00011014453485813647
28	0.005566525525352972	1.2229228364667283e+36	5.170112821083398e+28	5.642837834329839e-05
29	0.0018092251380608104	1.2229228364667283e+36	5.170112821083398e+28	3.1839523444432416e-05
30	0.0012097999126581271	1.2229228364667283e+36	5.170112821083398e+28	6.000558244068088e-06
31	0.0007065564583399464	1.2229228364667283e+36	5.170112821083398e+28	4.0186521346186055e-06
32	0.0002755300645276293	1.2229228364667283e+36	5.170112821083398e+28	2.091069575271831e-06
33	0.0001258709164631	1.2229228364667283e+36	5.170112821083398e+28	8.565008329242119e-07
34	8.089431844382489e-05	1.2229228364667283e+36	5.170112821083398e+28	1.9811807305814e-07
35	4.3317451059010637e-05	1.2229228364667283e+36	5.170112821083398e+28	1.165706748906814e-07
36	2.753772560026846e-05	1.2229228364667283e+36	5.170112821083398e+28	2.6689463084039744e-08
37	1.0943881704861269e-05	1.2229228364667283e+36	5.170112821083398e+28	1.568514562677592e-08
38	6.674023552477593e-06	1.2229228364667283e+36	5.170112821083398e+28	3.090804057137575e-09
39	3.5283760553284083e-06	1.2229228364667283e+36	5.170112821083398e+28	1.2215650713187642e-09
40	2.3697726874161162e-06	1.2229228364667283e+36	5.170112821083398e+28	6.451159606513102e-10
41	1.5169379707913322e-06	1.2229228364667283e+36	5.170112821083398e+28	7.435119186993688e-11
42	5.796160849058651e-07	1.2229228364667283e+36	5.170112821083398e+28	7.435119186993688e-11
43	4.611096073858789e-07	1.2229228364667283e+36	5.170112821083398e+28	1.0118128557223827e-11
44	1.8423463643557625e-07	1.2229228364667283e+36	5.170112821083398e+28	4.320099833421409e-12
45	1.8423463643557625e-07	1.2229228364667283e+36	5.170112821083398e+28	1.9895196601282805e-12
46	7.990371386767947e-08	1.2229228364667283e+36	5.170112821083398e+28	9.094947017729282e-13
47	5.71646978642093e-08	1.2229228364667283e+36	5.170112821083398e+28	5.684341886080801e-13
48	4.249369567332906e-08	1.2229228364667283e+36	5.170112821083398e+28	1.1368683772161603e-13
49	3.06384890791378e-08	1.2229228364667283e+36	5.170112821083398e+28	1.1368683772161603e-13
50	2.1385744730650913e-08	1.2229228364667283e+36	5.170112821083398e+28	5.684341886080802e-14
51	9.335451522929361e-09	1.2229228364667283e+36	5.170112821083398e+28	5.684341886080802e-14
52	6.734467206115369e-09	1.2229228364667283e+36	5.170112821083398e+28	5.684341886080802e-14
53	6.172967914608307e-09	1.2093197950817958e+36	5.170112821083398e+28	0.0
54	2.9277771318447776e-09	1.2093197950817958e+36	5.170112821083398e+28	0.0
55	2.330125425942242e-09	1.2093197950817958e+36	5.170112821083398e+28	0.0
56	1.7425918485969305e-09	1.2093197950817958e+36	5.170112821083398e+28	0.0
57	1.4190391084412113e-09	1.0180067470548279e+36	5.170112821083398e+28	0.0
58	1.2351506484264974e-09	1.0180067470548279e+36	5.170112821083398e+28	0.0
59	8.86188900039997e-10	1.0180067470548279e+36	5.170112821083398e+28	0.0
60	7.381117939075921e-10	1.0180067470548279e+36	5.170112821083398e+28	0.0
61	5.713332029699814e-10	1.0180067470548279e+36	5.170112821083398e+28	0.0
62	4.66627625428373e-10	1.0180067470548279e+36	5.170112821083398e+28	0.0
63	4.5770320866722614e-10	1.0180067470548279e+36	5.170112821083398e+28	0.0
64	3.753370947379153e-10	1.0180067470548279e+36	5.170112821083398e+28	0.0
65	3.204263521183748e-10	1.0180067470548279e+36	5.170112821083398e+28	0.0
66	2.844444679794833e-10	1.0180067470548279e+36	5.170112821083398e+28	0.0
67	2.511342245270498e-10	1.0180067470548279e+36	5.170112821083398e+28	0.0
68	2.184492586820852e-10	1.0180067470548279e+36	5.170112821083398e+28	0.0
69	1.794546733435709e-10	1.0180067470548279e+36	5.170112821083398e+28	0.0
70	1.7604406821192242e-10	1.0180067470548279e+36	5.170112821083398e+28	0.0
71	1.57513113663299e-10	1.0180067470548279e+36	5.170112821083398e+28	0.0
72	1.325588527834043e-10	1.0180067470548279e+36	5.170112821083398e+28	0.0
73	1.2164491636212915e-10	1.0180067470548279e+36	5.170112821083398e+28	0.0
74	1.1465317584224977e-10	1.0180067470548279e+36	5.170112821083398e+28	0.0
75	1.0572875908110291e-10	1.0180067470548279e+36	5.170112821083398e+28	0.0
76	9.458744898438454e-11	1.0180067470548279e+36	5.170112821083398e+28	0.0
77	8.947154128691182e-11	1.0180067470548279e+36	5.170112821083398e+28	0.0
78	8.29913915367797e-11	1.0180067470548279e+36	5.170112821083398e+28	0.0
79	7.87281351222191e-11	1.0180067470548279e+36	5.170112821083398e+28	0.0
80	6.934897101018578e-11	9.469446647192782e+35	5.170112821083398e+28	0.0
81	6.843947630841285e-11	9.469446647192782e+35	5.170112821083398e+28	0.0
82	6.372147254296578e-11	9.469446647192782e+35	5.170112821083398e+28	0.0
83	6.139089236967266e-11	9.469446647192782e+35	5.170112821083398e+28	0.0
84	6.059508450562134e-11	9.469446647192782e+35	5.170112821083398e+28	0.0
85	5.7696070143720135e-11	9.469446647192782e+35	5.170112821083398e+28	0.0
86	5.6559201766503975e-11	9.469446647192782e+35	5.170112821083398e+28	0.0
87	5.553602022700943e-11	9.469446647192782e+35	5.170112821083398e+28	0.0
88	5.434230843093246e-11	9.469446647192782e+35	5.170112821083398e+28	0.0
89	5.3432813729159534e-11	9.469446647192782e+35	5.170112821083398e+28	0.0
90	5.275069270282984e-11	9.469446647192782e+35	5.170112821083398e+28	0.0
91	5.2239101933082566e-11	9.469446647192782e+35	5.170112821083398e+28	0.0
92	5.1727511163335294e-11	9.469446647192782e+35	5.170112821083398e+28	0.0
93	5.1386450650170445e-11	9.469446647192782e+35	5.170112821083398e+28	0.0
94	5.098854671814479e-11	9.469446647192782e+35	5.170112821083398e+28	0.0
95	5.0818016461562365e-11	9.469446647192782e+35	5.170112821083398e+28	0.0
96	5.070432962384075e-11	9.469446647192782e+35	5.170112821083398e+28	0.0
97	5.070432962384075e-11	9.469446647192782e+35	5.170112821083398e+28	0.0
98	5.064748620497994e-11	9.469446647192782e+35	5.170112821083398e+28	0.0
99	5.0590642786119133e-11	9.469446647192782e+35	5.170112821083398e+28	0.0
100	5.0590642786119133e-11	9.469446647192782e+35	5.170112821083398e+28	0.0
0	1.3074204689275784e+34	1.7055698756373765e+36	2.061029406846456e+33	2.243900577287029e+33
1	1.1481328486300465e+25	1.7055698756373765e+36	3.979715318658702e+32	2.4983573070433823e+29
2	9.329103291683476e+22	1.7055698756373765e+36	3.979715317402344e+32	1.3609128376826175e+26
3	9.329103291683476e+22	1.610482329713776e+36	3.979715317402344e+32	5.972332342990647e+25
4	3.415351714029364e+21	1.610482329713776e+36	3.6553494775725825e+32	2.795284855988565e+24
5	8.084195366293907e+19	1.610482329713776e+36	2.951858174202481e+32	2.3977731756706575e+21
6	2839595338082608.5	1.610482329713776e+36	2.951858174202481e+32	2.3445338497775724e+20
7	11730063697001.658	1.610482329713776e+36	2.951858174202481e+32	1.8171610701192064e+16
8	1108.566115381468	1.6072238900887785e+36	2.951858174202481e+32	870480413.1204561
9	1108.566115381468	1.6072238900887785e+36	2.951858174202481e+32	621638660.1935189
10	508.9800721791754	1.6072238900887785e+36	2.951858174202481e+32	3932017.433053756
11	361.24665840769615	1.6072238900887785e+36	2.951858174202481e+32	630.1706514280463
12	335.5258290086307	1.446958548660381e+36	2.951858174202481e+32	432.1645530256189
13	208.95238420944588	1.446958548660381e+36	7.062574728785056e+31	213.56572429936642
14	157.6806044436288	1.446958548660381e+36	7.062574728785056e+31	113.73531141244553
15	124.45253655982003	1.3991515530930163e+36	7.062574728785056e+31	108.66225909643327
16	79.50568406789495	1.3991515530930163e+36	7.062574728785056e+31	104.75508743080468
17	43.272152311496654	1.3991515530930163e+36	5.29408997850207e+31	101.17884121694527
18	29.929874383301296	1.3213629466692781e+36	5.29408997850207e+31	31.220250310320864
19	12.850711492677021	1.3213629466692781e+36	5.29408997850207e+31	8.618052880956327
20	2.2804176624113097	1.3213629466692781e+36	5.29408997850207e+31	2.9765931519050355
21	2.2804176624113097	1.3047476922585018e+36	5.29408997850207e+31	0.6944629934665159
22	0.3544594188304018	1.3047476922585018e+36	5.29408997850207e+31	0.29142658126824017
23	0.3544594188304018	1.3040727819614955e+36	4.5598126254421745e+31	0.11927137631272444
24	0.16243640015710525	1.3040727819614955e+36	4.153617694735129e+31	0.11479265592680576
25	0.10023928452915243	1.3040727819614955e+36	4.153617694735129e+31	0.03767274707911383
26	0.04109738377707117	1.3040727819614955e+36	4.153617694735129e+31	0.020313101254203048
27	0.04012119965398142	1.1873014033285648e+36	4.153617694735129e+31	0.005944585752615694
28	0.01897462414342499	1.1873014033285648e+36	3.868305611082558e+31	0.0017024074368805486
29	0.008819566407169077	1.1873014033285648e+36	3.868305611082558e+31	0.0009037127131819034
30	0.00496094479109388	1.1873014033285648e+36	3.868305611082558e+31	0.0005906429962578841
31	0.0022892343992566566	1.1873014033285648e+36	1.8044832250255535e+31	0.00037727315122992877
32	0.0008689639020076356	1.1767856969159414e+36	1.8044832250255535e+31	0.00019490770370111932
33	0.00042146405274934295	1.1767856969159414e+36	1.7052092232361696e+31	3.7510960339659505e-05
34	0.00021837735567942218	1.1767856969159414e+36	1.7052092232361696e+31	2.8826098002809886e-05
35	0.00011020798365279916	1.1767856969159414e+36	1.683640886134322e+31	5.89356034197408e-06
36	4.807040602372581e-05	1.1767856969159414e+36	1.5500356084102453e+31	1.9974078782070137e-06
37	4.652419579542766e-05	1.1767856969159414e+36	1.5500356084102453e+31	1.126548681895656e-06
38	2.6403393860618962e-05	8.011589696311314e+35	1.5500356084102453e+31	5.651167498399445e-07
39	1.806087351496899e-05	8.011589696311314e+35	1.5500356084102453e+31	2.018880422838265e-07
40	1.2001746256373735e-05	8.011589696311314e+35	1.5199054160629869e+31	9.562427294440567e-08
41	7.102894926447334e-06	8.011589696311314e+35	1.5199054160629869e+31	5.3485564421862364e-08
42	3.6170583257444378e-06	8.011589696311314e+35	1.5199054160629869e+31	2.7082819542556535e-08
43	3.454866657648381e-06	8.011589696311314e+35	1.5199054160629869e+31	9.333859907201258e-09
44	1.2817010315302468e-06	8.011589696311314e+35	1.5199054160629869e+31	5.429797056422103e-09
45	4.4091660811318434e-07	8.011589696311314e+35	1.5199054160629869e+31	2.8401814233802725e-09
46	3.1767126529302914e-07	8.011589696311314e+35	9.538765249563759e+30	1.5478462955798022e-09
47	2.353765466978075e-07	8.011589696311314e+35	9.538765249563758e+30	7.478320185327902e-10
48	1.0883110235226923e-07	8.011589696311314e+35	5.727874443330315e+30	3.338982423883863e-10
49	8.431436526734615e-08	8.011589696311314e+35	5.727874443330315e+30	1.8394530343357474e-10
50	5.6015380778262625e-08	8.011589696311314e+35	5.727874443330315e+30	1.1169731806148775e-10
51	3.590912456274964e-08	8.011589696311314e+35	5.727874443330315e+30	5.263700586510822e-11
52	2.2169558633322595e-08	8.011589696311314e+35	5.727874443330315e+30	3.0183855415089056e-11
53	1.4025488326296909e-08	8.011589696311314e+35	5.727874443330315e+30	1.0345502232667059e-11
54	1.0241251402476337e-08	8.011589696311314e+35	5.727874443330315e+30	8.469669410260394e-12
55	7.621792974532582e-09	8.011589696311314e+35	5.727874443330315e+30	6.423306331271306e-12
56	5.825029347761301e-09	8.011589696311314e+35	5.727874443330315e+30	3.922195901395753e-12
57	4.855849056184525e-09	8.011589696311314e+35	5.727874443330315e+30	2.3874235921539366e-12
58	3.723471309058368e-09	8.011589696311314e+35	5.727874443330315e+30	1.8189894035458565e-12
59	3.4598315323819406e-09	8.011589696311314e+35	5.727874443330315e+30	1.0231815394945443e-12
60	2.566991952335229e-09	8.011589696311314e+35	5.727874443330315e+30	8.526512829121202e-13
61	2.1689743334718514e-09	8.011589696311314e+35	5.727874443330315e+30	5.684341886080801e-13
62	1.7481056602264289e-09	8.011589696311314e+35	5.727874443330315e+30	3.979039320256561e-13
63	1.2572627383633517e-09	8.011589696311314e+35	5.727874443330315e+30	2.8421709430404007e-13
64	9.40644895308651e-10	8.011589696311314e+35	5.727874443330315e+30	2.2737367544323206e-13
65	9.054588190338109e-10	8.011589696311314e+35	5.727874443330315e+30	1.1368683772161603e-13
66	7.083826858433895e-10	8.011589696311314e+35	5.727874443330315e+30	1.1368683772161603e-13
67	6.563709575857501e-10	8.011589696311314e+35	5.727874443330315e+30	1.1368683772161603e-13
68	5.211404641158879e-10	8.011589696311314e+35	5.727874443330315e+30	1.1368683772161603e-13
69	4.226308192301076e-10	8.011589696311314e+35	5.727874443330315e+30	1.1368683772161603e-13
70	3.6118308344157413e-10	8.011589696311314e+35	5.727874443330315e+30	1.1368683772161603e-13
71	3.235527401557192e-10	8.011589696311314e+35	5.727874443330315e+30	1.1368683772161603e-13
72	2.8614977054530755e-10	8.011589696311314e+35	5.727874443330315e+30	1.1368683772161603e-13
73	1.9093704395345412e-10	8.011589696311314e+35	5.727874443330315e+30	1.1368683772161603e-13
74	1.7615775504964404e-10	8.011589696311314e+35	5.727874443330315e+30	1.1368683772161603e-13
75	1.752482603478711e-10	8.011589696311314e+35	5.727874443330315e+30	1.1368683772161603e-13
76	1.5063505998114124e-10	8.011589696311314e+35	5.727874443330315e+30	1.1368683772161603e-13
77	1.397779669787269e-10	8.011589696311314e+35	5.727874443330315e+30	1.1368683772161603e-13
78	1.3130829756846651e-10	8.011589696311314e+35	5.727874443330315e+30	1.1368683772161603e-13
79	1.2039436114719138e-10	8.011589696311314e+35	5.727874443330315e+30	1.1368683772161603e-13
80	1.2005330063402653e-10	8.011589696311314e+35	5.727874443330315e+30	1.1368683772161603e-13
81	1.1266365618212149e-10	8.011589696311314e+35	5.727874443330315e+30	1.1368683772161603e-13
82	1.085140866052825e-10	8.011589696311314e+35	5.727874443330315e+30	1.1368683772161603e-13
83	1.0618350643198937e-10	7.5659829215806e+35	1.857525847973346e+30	1.1368683772161603e-13
84	1.0345502232667059e-10	7.5659829215806e+35	1.5314084526861498e+30	1.1368683772161603e-13
85	9.748646334628575e-11	7.5659829215806e+35	1.5314084526861498e+30	1.1368683772161603e-13
86	9.606537787476555e-11	7.5659829215806e+35	1.5314084526861498e+30	1.1368683772161603e-13
87	9.271161616197787e-11	7.5659829215806e+35	1.5314084526861498e+30	1.1368683772161603e-13
88	9.089262675843202e-11	7.5659829215806e+35	1.5314084526861498e+30	1.1368683772161603e-13
89	8.776623872108757e-11	7.5659829215806e+35	1.5314084526861498e+30	1.1368683772161603e-13
90	8.571987564209849e-11	7.5659829215806e+35	1.5314084526861498e+30	1.1368683772161603e-13
91	8.469669410260394e-11	7.5659829215806e+35	1.5314084526861498e+30	1.1368683772161603e-13
92	8.344613888766617e-11	7.5659829215806e+35	1.5314084526861498e+30	1.1368683772161603e-13
93	8.338929546880536e-11	7.5659829215806e+35	1.5314084526861498e+30	1.1368683772161603e-13
94	8.29345481179189e-11	7.5659829215806e+35	1.479966057057994e+30	1.1368683772161603e-13
95	8.265033102361485e-11	7.5659829215806e+35	1.479966057057994e+30	1.1368683772161603e-13
96	8.253664418589324e-11	7.5659829215806e+35	1.479966057057994e+30	1.1368683772161603e-13
97	8.242295734817162e-11	7.5659829215806e+35	1.479966057057994e+30	1.1368683772161603e-13
98	8.242295734817162e-11	7.5659829215806e+35	1.1012346915417338e+30	1.1368683772161603e-13
99	8.236611392931081e-11	7.5659829215806e+35	9.501399092023903e+29	1.1368683772161603e-13
100	8.236611392931081e-11	7.5659829215806e+35	9.501399092023903e+29	1.1368683772161603e-13
0	2.5437194423530283e+32	1.5304922895947453e+36	4.776286342573092e+33	8.878712990794749e+32
1	8.954042457517797e+24	1.5304922895947453e+36	4.7762823113194623e+33	2.4159252434010898e+27
2	8.954042457517797e+24	1.5304922895947453e+36	6.840913057401147e+32	6.9953084966479336e+22
3	2.1014412325744542e+20	1.5304922895947453e+36	4.47009863271142e+32	637055032552899.1
4	1875681644.4361115	1.3692594871747847e+36	4.47009863271142e+32	637055032552899.1
5	269901795.43274975	1.3692594871747847e+36	2.3782290658279126e+32	80991020.52864899
6	371.90540581491666	1.3692594871747847e+36	2.3782290658279126e+32	493.4432687519514
7	271.8012412792121	1.3692594871747847e+36	7.066898829877384e+31	349.21369546233313
8	225.93404800917637	1.335347673032562e+36	7.066898829877384e+31	307.0291309928741
9	41.08410125072038	1.335347673032562e+36	7.066898829877384e+31	181.9967117387186
10	41.08410125072038	1.335347673032562e+36	7.066898829877384e+31	46.91947335582188
11	21.376381200713297	1.2873760636925822e+36	7.066898829877384e+31	32.15395765086748
12	13.386092159372652	1.2873760636925822e+36	7.066898829877384e+31	10.715844590867107
13	5.946923003508857	1.2873760636925822e+36	7.066898829877384e+31	3.857134977543126
14	1.7578083920903964	1.1639422857096844e+36	7.066898829877384e+31	0.8810536937121469
15	1.088165744720584	1.1639422857096844e+36	4.3046520402438223e+30	0.503365833158
16	0.5730661027122324	1.1639422857096844e+36	4.3046520402438223e+30	0.3536275403761806
17	0.4212833757084695	1.1639422857096844e+36	4.3046520402438223e+30	0.1274788571569161
18	0.20185072616618527	1.1639422857096844e+36	4.3046520402438223e+30	0.0682346520683268
19	0.08405297002218504	1.137501468328446e+36	4.3046520402438223e+30	0.026629634029802673
20	0.058821927476003566	1.1097151398934625e+36	4.3046520402438223e+30	0.011470728311110179
21	0.0361448533497537	1.1097151398934625e+36	4.3046520402438223e+30	0.004436201688235997
22	0.020527553835904655	1.1097151398934625e+36	4.3046520402438223e+30	0.0023158038499104805
23	0.0067867527957901075	1.1097151398934625e+36	4.3046520402438223e+30	0.0003932627014933132
24	0.002533981582018896	1.1097151398934625e+36	4.3046520402438223e+30	0.0002629934989499816
25	0.0017399583686596998	1.0288644806596914e+36	4.3046520402438223e+30	0.0001171692538264324
26	0.0014013646290891302	1.0288644806596914e+36	4.3046520402438223e+30	5.017118616024163e-05
27	0.0008802604874063036	1.0288644806596914e+36	4.3046520402438223e+30	2.3205521358704573e-05
28	0.0005106850662741635	1.0288644806596914e+36	4.3046520402438223e+30	1.0461287274665665e-05
29	0.00025349615441427886	1.0288644806596914e+36	4.3046520402438223e+30	5.487088230893278e-06
30	0.00014172872243989332	1.0288644806596914e+36	4.3046520402438223e+30	2.0005610394946416e-06
31	9.27019508480953e-05	1.0288644806596914e+36	4.3046520402438223e+30	8.971352940534416e-07
32	7.601032547199793e-05	1.0288644806596914e+36	2.7669724494255216e+30	2.714884885790525e-07
33	3.814580514927002e-05	1.0288644806596914e+36	2.7669724494255216e+30	1.5860740631978842e-07
34	2.5984551257351995e-05	1.0288644806596914e+36	2.7669724494255216e+30	5.369133759813849e-08
35	1.1317904636598541e-05	1.0288644806596914e+36	2.7669724494255216e+30	3.263511416662368e-08
36	6.393868716259021e-06	1.0288644806596914e+36	2.7669724494255216e+30	1.1338158856233349e-08
37	3.62354944627441e-06	1.0288644806596914e+36	2.7669724494255216e+30	5.196511665417347e-09
38	2.6345463766119792e-06	1.0288644806596914e+36	2.7669724494255216e+30	2.9272655410750303e-09
39	1.4030875945536536e-06	1.0288644806596914e+36	2.7669724494255216e+30	1.4612169252359308e-09
40	7.79005517870246e-07	1.0288644806596914e+36	2.7669724494255216e+30	1.9326762412674725e-10
41	4.5692809180764016e-07	1.0288644806596914e+36	2.7669724494255216e+30	1.9036860976484604e-10
42	3.349499024807301e-07	1.0288644806596914e+36	2.7669724494255216e+30	7.293010639841668e-11
43	1.8235448351333616e-07	9.064514349783201e+35	2.7669724494255216e+30	3.7687186704715714e-11
44	1.4390928981811157e-07	9.064514349783201e+35	2.7669724494255216e+30	1.6825651982799172e-11
45	8.995669986688881e-08	9.064514349783201e+35	2.7669724494255216e+30	1.2278178473934531e-11
46	6.886403980388422e-08	9.064514349783201e+35	2.7669724494255216e+30	4.945377440890297e-12
47	3.8091116039140616e-08	9.064514349783201e+35	2.7669724494255216e+30	2.7284841053187847e-12
48	3.0112801141513046e-08	9.064514349783201e+35	2.7669724494255216e+30	2.1032064978498966e-12
49	2.2339918359648436e-08	9.064514349783201e+35	2.7669724494255216e+30	1.0231815394945443e-12
50	1.3943406429461902e-08	9.064514349783201e+35	2.7669724494255216e+30	9.094947017729282e-13
51	1.1540294053702382e-08	9.064514349783201e+35	2.7669724494255216e+30	6.252776074688882e-13
52	7.515154720749706e-09	9.064514349783201e+35	2.7669724494255216e+30	4.547473508864641e-13
53	5.562981186812976e-09	9.064514349783201e+35	2.7669724494255216e+30	2.8421709430404007e-13
54	3.9972860577108804e-09	9.064514349783201e+35	2.7669724494255216e+30	1.7053025658242404e-13
55	3.1542413125862367e-09	9.064514349783201e+35	2.716857214461405e+30	1.1368683772161603e-13
56	2.6790303309098817e-09	9.064514349783201e+35	2.716857214461405e+30	1.1368683772161603e-13
57	2.240426510979887e-09	9.064514349783201e+35	2.716857214461405e+30	1.1368683772161603e-13
58	1.7333263713226188e-09	9.064514349783201e+35	2.716857214461405e+30	1.1368683772161603e-13
59	1.2547616279334761e-09	9.064514349783201e+35	2.716857214461405e+30	1.1368683772161603e-13
60	9.783320820133667e-10	9.064514349783201e+35	2.716857214461405e+30	1.1368683772161603e-13
61	8.182041710824706e-10	9.064514349783201e+35	1.7742370721573847e+30	1.1368683772161603e-13
62	6.556319931405596e-10	9.064514349783201e+35	1.7742370721573847e+30	1.1368683772161603e-13
63	5.003357728128321e-10	9.064514349783201e+35	1.7742370721573847e+30	1.1368683772161603e-13
64	3.5066705095232464e-10	9.064514349783201e+35	1.7742370721573847e+30	1.1368683772161603e-13
65	3.069544618483633e-10	9.064514349783201e+35	1.7742370721573847e+30	1.1368683772161603e-13
66	2.7182522899238393e-10	9.064514349783201e+35	1.7742370721573847e+30	1.1368683772161603e-13
67	2.370370566495694e-10	9.064514349783201e+35	1.7742370721573847e+30	1.1368683772161603e-13
68	2.0838797354372218e-10	9.064514349783201e+35	1.7742370721573847e+30	1.1368683772161603e-13
69	1.7359980120090768e-10	9.064514349783201e+35	1.7742370721573847e+30	1.1368683772161603e-13
70	1.4551915228366852e-10	9.064514349783201e+35	1.7742370721573847e+30	1.1368683772161603e-13
71	1.41824330057716e-10	9.064514349783201e+35	1.7742370721573847e+30	1.1368683772161603e-13
72	1.141984284913633e-10	9.064514349783201e+35	1.7742370721573847e+30	1.1368683772161603e-13
73	1.0328449207008816e-10	9.064514349783201e+35	1.7742370721573847e+30	1.1368683772161603e-13
74	9.185896487906575e-11	9.064514349783201e+35	1.7742370721573847e+30	1.1368683772161603e-13
75	8.310507837450132e-11	9.064514349783201e+35	1.7742370721573847e+30	1.1368683772161603e-13
76	8.0831341620069e-11	9.064514349783201e+35	1.7742370721573847e+30	1.1368683772161603e-13
77	7.423750503221527e-11	9.064514349783201e+35	1.7742370721573847e+30	1.1368683772161603e-13
78	6.957634468562901e-11	9.064514349783201e+35	1.7742370721573847e+30	1.1368683772161603e-13
79	6.701839083689265e-11	8.023433503634807e+35	1.7742370721573847e+30	1.1368683772161603e-13
80	6.320988177321851e-11	8.023433503634807e+35	1.7742370721573847e+30	1.1368683772161603e-13
81	6.042455424903892e-11	8.023433503634807e+35	1.7742370721573847e+30	1.1368683772161603e-13
82	5.690026227966882e-11	8.023433503634807e+35	1.7742370721573847e+30	1.1368683772161603e-13
83	5.690026227966882e-11	8.023433503634807e+35	1.7742370721573847e+30	1.1368683772161603e-13
84	5.218225851422176e-11	8.023433503634807e+35	1.7742370721573847e+30	1.1368683772161603e-13
85	5.212541509536095e-11	8.023433503634807e+35	1.7742370721573847e+30	1.1368683772161603e-13
86	5.070432962384075e-11	8.023433503634807e+35	1.7742370721573847e+30	1.1368683772161603e-13
87	5.0249582272954285e-11	8.023433503634807e+35	1.7742370721573847e+30	1.1368683772161603e-13
88	4.905587047687732e-11	8.023433503634807e+35	1.7742370721573847e+30	1.1368683772161603e-13
89	4.6782133722444996e-11	8.023433503634807e+35	1.7742370721573847e+30	1.1368683772161603e-13
90	4.6782133722444996e-11	8.023433503634807e+35	1.7742370721573847e+30	1.1368683772161603e-13
91	4.581579560181126e-11	8.023433503634807e+35	1.7742370721573847e+30	1.1368683772161603e-13
92	4.547473508864641e-11	8.023433503634807e+35	1.7742370721573847e+30	1.1368683772161603e-13
93	4.524736141320318e-11	8.023433503634807e+35	1.7742370721573847e+30	1.1368683772161603e-13
94	4.501998773775995e-11	8.023433503634807e+35	1.7742370721573847e+30	1.1368683772161603e-13
95	4.4849457481177524e-11	8.023433503634807e+35	1.7742370721573847e+30	1.1368683772161603e-13
96	4.46789272245951e-11	8.023433503634807e+35	1.7742370721573847e+30	1.1368683772161603e-13
97	4.462208380573429e-11	8.023433503634807e+35	1.7742370721573847e+30	1.1368683772161603e-13
98	4.462208380573429e-11	8.023433503634807e+35	1.7742370721573847e+30	1.1368683772161603e-13
99	4.462208380573429e-11	8.023433503634807e+35	1.7742370721573847e+30	1.1368683772161603e-13
100	4.462208380573429e-11	8.023433503634807e+35	1.7742370721573847e+30	1.1368683772161603e-13
