# Supplementary material for: An improved genetic algorithm and its application in neural network adversarial attack
Source: PLoS One. 2022 May 5;17(5):e0267970. doi: 10.1371/journal.pone.0267970 (PMC9070932; doi:10.1371/journal.pone.0267970)
Supplement: S1 Data — (ZIP) [file pone.0267970.s001.zip › output3/10.xlsx]

## Sheet: Sheet1
	Fun	Alg	Min	Max	Mean	Median	Std	P-value
0	F1	SGA	205.611	987.733	535.46	461.308	254.607	0.000157052
1		PSO	5.15741	30.3882	14.0642	9.24046	9.78732	0.000157052
2		GWO	1.48879e-17	2.65771e-12	2.89948e-13	2.04634e-14	8.32376e-13	0.000157052
3		IGA	3.39932e-22	3.99838e-19	8.90065e-20	1.72938e-20	1.51111e-19	1
0	F2	SGA	3.51409	12.152	8.12386	8.2853	2.87699	0.000157052
1		PSO	6.89693	16.4794	9.72533	8.72687	2.90371	0.000157052
2		GWO	9.08655e-12	4.66014e-10	1.33042e-10	5.60268e-11	1.7461e-10	0.000157052
3		IGA	3.83213e-14	4.4847e-12	1.0072e-12	3.6654e-13	1.55533e-12	1
0	F3	SGA	1217.71	9341.32	4814.34	4390.53	2593.23	0.000157052
1		PSO	17.6455	38.4798	27.0099	26.1947	6.34976	0.705457
2		GWO	15.9872	566.422	175.031	149.126	166.541	0.0283655
3		IGA	0.14951	292.132	63.7877	32.5395	91.5869	1
0	F4	SGA	15.6948	34.7161	27.3923	27.4022	5.27744	0.000157052
1		PSO	1.67211	2.77913	2.12348	2.07571	0.342463	0.000157052
2		GWO	0.00702686	0.325602	0.0705702	0.0445085	0.095313	0.000157052
3		IGA	2.59234e-08	4.34583e-05	5.68884e-06	3.67371e-07	1.34624e-05	1
0	F5	SGA	17018.2	675086	290268	259459	247996	0.000157052
1		PSO	762.839	4841.9	3248.86	3245.1	1163.47	0.000157052
2		GWO	8.75718	8.94457	8.89784	8.91966	0.0621507	0.000506541
3		IGA	8.22716	8.90296	8.53539	8.46261	0.219638	1
0	F6	SGA	352.422	1462.28	630.714	536.258	335.962	0.000157052
1		PSO	9.34353	41.7964	21.0403	22.3785	9.93021	0.000157052
2		GWO	0.156511	0.694858	0.285011	0.195346	0.184231	0.000157052
3		IGA	0.00523927	0.0986409	0.0396771	0.0329455	0.0278003	1
0	F7	SGA	515790	1.54453e+07	6.33267e+06	1.66406e+06	6.50032e+06	0.000157052
1		PSO	106.317	2631.66	979.922	705.882	773.906	0.000157052
2		GWO	0.00104274	0.0587809	0.0136568	0.00632958	0.0176322	0.0233422
3		IGA	0.000176525	0.00436423	0.00191735	0.0013141	0.00144477	1
0	F8	SGA	-3909.84	-3087.59	-3485.09	-3471.1	235.287	0.0155644
1		PSO	-39.3375	-39.3375	-39.3375	-39.3375	7.48978e-15	0.000157052
2		GWO	-3241.4	-2194.61	-2850.53	-2866.75	314.777	0.226476
3		IGA	-3711.67	-2548.01	-3099.83	-3005.04	351.533	1
0	F9	SGA	51.2347	213.929	88.3173	80.239	45.7852	0.000157052
1		PSO	156.028	9.76577e+06	978536	697.204	3.08752e+06	0.000157052
2		GWO	0	30.2165	3.23521	3.62377e-13	9.49075	0.650147
3		IGA	0	14.0547	2.49138	0.454735	4.45696	1
0	F10	SGA	6.78015	12.9653	10.0663	10.1877	1.90546	0.000157052
1		PSO	4.22446	7.80795	5.96656	5.96633	1.39837	0.000157052
2		GWO	4.89615e-09	2.40976e-07	5.7002e-08	3.14123e-08	7.12656e-08	0.000157052
3		IGA	5.92992e-12	1.48538e-09	2.31884e-10	1.14783e-10	4.42799e-10	1
0	F11	SGA	2.01279	13.3734	6.55394	5.99331	3.12509	0.000157052
1		PSO	0.504774	0.873376	0.67644	0.673506	0.122798	0.000157052
2		GWO	3.9968e-15	0.290717	0.0884301	0.0477616	0.115043	0.0820987
3		IGA	0	0.0975698	0.0226407	0.00484985	0.0374954	1
