# Supplementary material for: An improved genetic algorithm and its application in neural network adversarial attack
Source: PLoS One. 2022 May 5;17(5):e0267970. doi: 10.1371/journal.pone.0267970 (PMC9070932; doi:10.1371/journal.pone.0267970)
Supplement: S1 Data — (ZIP) [file pone.0267970.s001.zip › output3/100.xlsx]

## Sheet: Sheet1
	Fun	Alg	Min	Max	Mean	Median	Std	P-value
0	F1	SGA	75118.4	104065	84914.1	81745.6	8944.74	0.000157052
1		PSO	1257.06	1340.2	1293.87	1283.05	31.0524	0.000157052
2		GWO	6.89413e-14	1.21536e-11	2.26e-12	1.37723e-12	3.61197e-12	0.000157052
3		IGA	6.5079e-18	1.87343e-15	4.94012e-16	2.70837e-16	5.42639e-16	1
0	F2	SGA	1.406e+33	1.50383e+44	2.45031e+43	1.32726e+37	5.32988e+43	0.000157052
1		PSO	2.10948e+31	8.05286e+36	8.40461e+35	2.90416e+33	2.53609e+36	0.000157052
2		GWO	1.06597e-10	4.5e-09	1.4749e-09	9.55746e-10	1.26287e-09	0.000212183
3		IGA	2.56932e-12	2.57013e-10	4.08554e-11	1.60514e-11	7.70303e-11	1
0	F3	SGA	336738	632889	456549	434406	88893.5	0.000157052
1		PSO	1328.03	2029.46	1665.64	1680.2	230.732	0.000157052
2		GWO	79562.7	352963	193135	175593	84969.8	0.879829
3		IGA	103668	297408	188451	184915	62321.4	1
0	F4	SGA	79.1243	91.5417	86.2436	86.0765	3.526	0.000157052
1		PSO	5	5	5	5	0	0.000157052
2		GWO	0.0458973	9.08844	1.62448	0.306133	2.93274	0.000157052
3		IGA	3.78063e-06	0.00128396	0.000531009	0.000478438	0.000413959	1
0	F5	SGA	1.66522e+08	2.20135e+08	1.93486e+08	1.98497e+08	2.08904e+07	0.000157052
1		PSO	2.38539e+06	2.79437e+06	2.5811e+06	2.59151e+06	137534	0.000157052
2		GWO	98.3117	98.5696	98.4333	98.4393	0.0876819	0.000669729
3		IGA	98.1999	98.3491	98.2793	98.2926	0.0572255	1
0	F6	SGA	73024.5	101163	91614.5	91936	8491.47	0.000157052
1		PSO	1248.07	1306.02	1272.5	1271.54	19.1166	0.000157052
2		GWO	8.01594	12.3072	9.71322	9.63285	1.36551	0.000157052
3		IGA	4.70789	7.33816	5.87807	5.7057	0.828276	1
0	F7	SGA	3.2248e+10	4.53701e+10	3.97211e+10	3.99873e+10	4.33526e+09	0.000157052
1		PSO	1.15151e+06	1.34668e+06	1.22034e+06	1.20791e+06	64811.8	0.000157052
2		GWO	0.00174623	0.100824	0.0395802	0.0206631	0.0405098	0.00193973
3		IGA	0.00102732	0.00657487	0.00261306	0.00209729	0.00170965	1
0	F8	SGA	-21763.5	-17735.2	-20444.7	-20721.7	1162.18	0.00193973
1		PSO	-243.892	-188.82	-218.716	-220.29	15.6473	0.000157052
2		GWO	-29910.2	-27308	-28838.1	-29144.5	866.29	0.0191099
3		IGA	-30244.9	-18494.5	-28702	-29857.8	3596.52	1
0	F9	SGA	6.21759e+63	8.65695e+66	1.88156e+66	4.14043e+65	2.80735e+66	0.000157052
1		PSO	1.90569e+71	2.45919e+71	2.19706e+71	2.17233e+71	1.52375e+70	0.000157052
2		GWO	1.13687e-13	9.79765e-09	1.0813e-09	1.81899e-11	3.06946e-09	0.000506541
3		IGA	0	2.27374e-13	9.09495e-14	0	1.17415e-13	1
0	F10	SGA	17.5339	19.0646	18.3276	18.4539	0.499403	0.000157052
1		PSO	11.1911	11.7452	11.4246	11.4256	0.15481	0.000157052
2		GWO	2.56526e-08	2.07429e-07	1.15371e-07	1.13732e-07	6.21346e-08	0.000157052
3		IGA	4.15771e-10	4.01176e-09	1.51568e-09	1.3237e-09	1.09036e-09	1
0	F11	SGA	659.645	910.244	762.717	762.239	77.9411	0.000157052
1		PSO	1.3037	1.34079	1.32613	1.32733	0.0102436	0.000157052
2		GWO	1.79745e-13	2.98638e-11	4.22815e-12	1.0838e-12	9.08148e-12	0.000157052
3		IGA	1.11022e-16	1.22125e-15	4.44089e-16	3.88578e-16	3.70074e-16	1
