# Supplementary material for: An improved genetic algorithm and its application in neural network adversarial attack
Source: PLoS One. 2022 May 5;17(5):e0267970. doi: 10.1371/journal.pone.0267970 (PMC9070932; doi:10.1371/journal.pone.0267970)
Supplement: S1 Data — (ZIP) [file pone.0267970.s001.zip › output3/30.xlsx]

## Sheet: Sheet1
	Fun	Alg	Min	Max	Mean	Median	Std	P-value
0	F1	SGA	5595.87	12397.9	8286.21	7678.17	2441.49	0.000157052
1		PSO	213.546	286.772	248.007	245.485	26.4779	0.000157052
2		GWO	2.64242e-15	4.54302e-14	1.8109e-14	1.57976e-14	1.56358e-14	0.000157052
3		IGA	1.75163e-18	5.11635e-16	7.43552e-17	1.09945e-17	1.59861e-16	1
0	F2	SGA	81.501	144208	20794.7	932.112	44565.3	0.000157052
1		PSO	81.1144	876921	149449	14468.6	294420	0.000157052
2		GWO	6.6309e-12	7.78065e-10	2.40622e-10	8.51073e-11	2.95006e-10	0.000381058
3		IGA	2.18299e-12	1.04725e-11	5.19857e-12	4.92215e-12	2.90769e-12	1
0	F3	SGA	27202.1	54982.7	40870.5	41139.2	8250.59	0.000157052
1		PSO	192.359	311.832	232.82	225.946	34.5732	0.000157052
2		GWO	7197.22	17523	11404.5	10722.5	3891.1	0.04125
3		IGA	3072.68	20978.5	8390.09	6865.09	5109.82	1
0	F4	SGA	59.2171	75.4383	67.4405	66.4587	5.52229	0.000157052
1		PSO	5	5	5	5	0	0.000157052
2		GWO	0.0162035	1.13261	0.314785	0.158228	0.40367	0.000157052
3		IGA	1.18313e-05	9.8223e-05	3.94151e-05	2.63533e-05	2.67886e-05	1
0	F5	SGA	9.92304e+06	2.47014e+07	1.65324e+07	1.45656e+07	5.42899e+06	0.000157052
1		PSO	301723	481574	394441	395321	55319.8	0.000157052
2		GWO	28.7924	28.8229	28.8076	28.8039	0.0110463	0.000157052
3		IGA	28.0441	28.788	28.6518	28.7348	0.22294	1
0	F6	SGA	4216.84	13790.1	9906.49	9677.06	3221.51	0.000157052
1		PSO	187.749	276.44	241.045	239.726	27.016	0.000157052
2		GWO	0.969639	3.24371	2.25752	2.47149	0.705372	0.00149887
3		IGA	0.669193	1.53396	1.04901	1.02434	0.293069	1
0	F7	SGA	3.59501e+08	1.086e+09	7.13404e+08	6.6675e+08	2.2679e+08	0.000157052
1		PSO	35074.7	55905.6	46959.2	46776.1	7227.55	0.000157052
2		GWO	0.000806215	0.0488372	0.0151374	0.00792201	0.0170795	0.0065017
3		IGA	0.000344547	0.00823718	0.00220462	0.00153125	0.00238954	1
0	F8	SGA	-9277.21	-7164.46	-8684.32	-8939.43	692.113	0.705457
1		PSO	-118.012	-86.5424	-103.851	-102.277	8.9319	0.000157052
2		GWO	-9108.65	-6760.58	-8501.84	-8701.26	719.97	0.150927
3		IGA	-9016.34	-8598.49	-8896.15	-9011.32	166.563	1
0	F9	SGA	3.65399e+13	5.30924e+17	7.97345e+16	5496565959311050	1.66489e+17	0.000157052
1		PSO	1.32748e+21	3.50436e+21	2.46571e+21	2.41598e+21	7.43483e+20	0.000157052
2		GWO	1.13687e-13	221.928	34.7662	8.81073e-13	76.7205	0.000182672
3		IGA	0	1.13687e-13	2.27374e-14	0	3.97453e-14	1
0	F10	SGA	13.2195	16.348	14.903	15.2246	1.10794	0.000157052
1		PSO	9.51213	10.7982	10.2478	10.3081	0.46112	0.000157052
2		GWO	2.62145e-08	5.37016e-07	1.87812e-07	1.20731e-07	1.78315e-07	0.000157052
3		IGA	5.70748e-11	4.23106e-09	9.95187e-10	5.7549e-10	1.26712e-09	1
0	F11	SGA	56.6294	134.685	99.0812	101.459	22.0461	0.000157052
1		PSO	1.04899	1.06636	1.05827	1.05886	0.00480319	0.000157052
2		GWO	4.21885e-15	2.877e-08	2.8787e-09	1.07747e-12	9.09729e-09	0.000157052
3		IGA	0	1.33227e-15	2.22045e-16	1.11022e-16	4.05396e-16	1
