# Supplementary material for: An improved genetic algorithm and its application in neural network adversarial attack
Source: PLoS One. 2022 May 5;17(5):e0267970. doi: 10.1371/journal.pone.0267970 (PMC9070932; doi:10.1371/journal.pone.0267970)
Supplement: S1 Data — (ZIP) [file pone.0267970.s001.zip › output3/50.xlsx]

## Sheet: Sheet1
	Fun	Alg	Min	Max	Mean	Median	Std	P-value
0	F1	SGA	15357.5	33927.9	26882.1	28596.8	5701.33	0.000157052
1		PSO	491.866	553.395	522.179	524.956	22.5716	0.000157052
2		GWO	6.08396e-16	8.6485e-11	9.74301e-12	1.14097e-12	2.69984e-11	0.000157052
3		IGA	3.91008e-18	3.09529e-16	8.885e-17	6.02135e-17	1.02515e-16	1
0	F2	SGA	3.11572e+09	8839673814171187	1783155631480605	7.54969e+12	3448831673820012	0.000157052
1		PSO	4.24525e+10	1.10643e+14	1.63533e+13	4.80184e+12	3.36993e+13	0.000157052
2		GWO	1.54497e-11	1.71116e-09	8.25907e-10	8.71516e-10	5.81823e-10	0.000880743
3		IGA	2.56956e-12	1.02893e-10	3.01994e-11	2.03645e-11	3.19498e-11	1
0	F3	SGA	74970.5	150378	114031	116610	23423.1	0.000157052
1		PSO	444.649	753.558	569.93	549.258	100.118	0.000157052
2		GWO	19030.7	62211.5	40723.7	40078.7	12563.2	0.173617
3		IGA	13390.2	49138.4	31452.1	31999.7	11648.2	1
0	F4	SGA	66.3721	83.9241	75.9562	75.7732	5.33576	0.000157052
1		PSO	5	5	5	5	0	0.000157052
2		GWO	0.00901089	32.4899	4.85343	1.65985	9.95656	0.000157052
3		IGA	3.85871e-06	0.000191953	7.03848e-05	6.60424e-05	5.9439e-05	1
0	F5	SGA	3.98366e+07	8.58718e+07	5.66922e+07	5.6462e+07	1.46399e+07	0.000157052
1		PSO	876065	1.03594e+06	960823	959379	50385.5	0.000157052
2		GWO	48.6339	48.7444	48.6734	48.6673	0.0386925	0.000880743
3		IGA	48.5428	48.6472	48.5946	48.5938	0.0369394	1
0	F6	SGA	18994.2	31544	24578.1	24265.6	3257.76	0.000157052
1		PSO	474.151	574.383	523.728	514.81	36.2233	0.000157052
2		GWO	2.57633	4.82791	3.77	3.73835	0.699439	0.000669729
3		IGA	1.87273	3.55054	2.42919	2.357	0.50078	1
0	F7	SGA	2.83724e+09	6.44362e+09	4.57125e+09	4.53399e+09	1.12529e+09	0.000157052
1		PSO	192791	250532	221806	221130	20533	0.000157052
2		GWO	0.00701097	0.0528671	0.0166893	0.0119507	0.0137031	0.000157052
3		IGA	0.000324443	0.00680283	0.00326613	0.00368351	0.00228731	1
0	F8	SGA	-13519.4	-12078.5	-13064.7	-13195.6	414.461	0.000157052
1		PSO	-165.217	-125.88	-143.188	-137.681	15.2014	0.000157052
2		GWO	-15025	-10313	-13985.2	-14397.7	1323.55	0.00115205
3		IGA	-15027.2	-14702.6	-14948.1	-15008.8	116.092	1
0	F9	SGA	5.17011e+28	9.27835e+30	2.3964e+30	1.73688e+30	2.69158e+30	0.000157052
1		PSO	5.69147e+35	1.07511e+36	8.10477e+35	7.83758e+35	1.69711e+35	0.000157052
2		GWO	2.27374e-13	8.93124e-10	1.20156e-10	4.76064e-11	2.73319e-10	0.000157052
3		IGA	0	1.13687e-13	2.27374e-14	0	4.79346e-14	1
0	F10	SGA	15.7703	18.1819	17.1867	17.1871	0.707201	0.000157052
1		PSO	10.4938	11.3331	10.9778	11.0672	0.263886	0.000157052
2		GWO	4.09199e-08	1.10393e-06	1.96569e-07	6.64029e-08	3.25997e-07	0.000157052
3		IGA	1.79619e-10	2.14851e-09	9.54252e-10	8.40347e-10	5.43783e-10	1
0	F11	SGA	155.161	285.755	231.06	239.035	45.0878	0.000157052
1		PSO	1.12719	1.14734	1.13979	1.1418	0.00608895	0.000157052
2		GWO	1.2268e-13	0.548054	0.0548054	6.39377e-13	0.17331	0.000157052
3		IGA	0	5.55112e-16	3.10862e-16	3.88578e-16	2.14515e-16	1
