# Supplementary material for: An improved genetic algorithm and its application in neural network adversarial attack
Source: PLoS One. 2022 May 5;17(5):e0267970. doi: 10.1371/journal.pone.0267970 (PMC9070932; doi:10.1371/journal.pone.0267970)
Supplement: S1 Data — (ZIP) [file pone.0267970.s001.zip › analysis_of_results3.ipynb]

# %% [code]
from matplotlib import pyplot as plt
import pandas as pd
import seaborn as sns
import numpy as np
sns.set_theme(style="darkgrid", palette="tab10", font='Times New Roman')
from scipy.stats import ranksums

# %% [code]
dim=10
for dim in [10,30,50,100]:
    output=pd.DataFrame()
    for i in range(1,12):
        temp=pd.read_csv('./data3/'+str(i)+'_'+str(dim)+'.csv')
        temp=temp[temp['Unnamed: 0']==100]
        _,p1=ranksums(temp.SGA, temp.IGA)
        _,p2=ranksums(temp.PSO, temp.IGA)
        _,p3=ranksums(temp.GWO, temp.IGA)
        _,p4=ranksums(temp.IGA, temp.IGA)
        temp=temp[['SGA','PSO','GWO','IGA']].agg(['min','max','mean','median','std'])
        temp=temp.T
        temp['P-value']=[p1,p2,p3,p4]
        temp.reset_index(inplace=True)
        temp.rename(columns={'index':'Alg','min':'Min','max':'Max','mean':'Mean','median':'Median','std':'Std'},inplace=True)
        temp.insert(0,'Fun',['F'+str(i),' ',' ',' '])
        output=pd.concat([output,temp])
    output.to_excel('./output3/'+str(dim)+'.xlsx')
